# Supplementary material for: Comment on 'Valid molecular dynamics simulations of human hemoglobin require a surprisingly large box size'
Source: eLife. 2019 Jun 20;8:e44718. doi: 10.7554/eLife.44718 (PMC6586461; doi:10.7554/eLife.44718)
Supplement: Figure 1—source data 1. — The zip archive contains a README file describing which source files correspond to the different panels. [file elife-44718-fig1-data1.zip › figure1/panel_C/120A/5/proj.xvg]

@ autoscale onread none
@ with g0
@ g0 on
@ title "projection on eigenvectors (nm)"
@ xaxis  label "Time (ps)"
@ world xmin 0
@ world xmax 1e+06
@ world ymin -9.39273
@ world ymax 6.57487
@ view xmin 0.15
@ view xmax 0.85
@ view ymin 0.15
@ view ymax 0.85
@ yaxis  label "vec 1"
@ xaxis tick major 250000
@ xaxis tick minor 125000
@ xaxis ticklabel start type spec
@ xaxis ticklabel start -0
@ yaxis tick major 5
@ yaxis tick minor 2.5
@ yaxis ticklabel start type spec
@ yaxis ticklabel start -5
@ zeroxaxis bar on
@ zeroxaxis bar linestyle 3
    0.0000   -5.06943
   40.0000   -4.67578
   80.0000   -6.34815
  120.0000   -6.19529
  160.0000   -6.12648
  200.0000   -5.45163
  240.0000   -5.21862
  280.0000   -5.33968
  320.0000   -4.96491
  360.0000   -6.08403
  400.0000   -4.80776
  440.0000   -5.21430
  480.0000   -5.20416
  520.0000   -5.83878
  560.0000   -6.39583
  600.0000   -5.72938
  640.0000   -6.32425
  680.0000   -6.37078
  720.0000   -5.60656
  760.0000   -4.97041
  800.0000   -5.89222
  840.0000   -5.09728
  880.0000   -5.55868
  920.0000   -5.50802
  960.0000   -5.74490
 1000.0000   -5.87848
 1040.0000   -5.09663
 1080.0000   -5.43729
 1120.0000   -5.03251
 1160.0000   -4.63186
 1200.0000   -4.91273
 1240.0000   -5.20663
 1280.0000   -5.07806
 1320.0000   -5.24766
 1360.0000   -5.72622
 1400.0000   -5.73559
 1440.0000   -5.23378
 1480.0000   -5.43194
 1520.0000   -5.98376
 1560.0000   -5.58940
 1600.0000   -6.16248
 1640.0000   -4.75976
 1680.0000   -5.64629
 1720.0000   -5.37208
 1760.0000   -4.92982
 1800.0000   -5.07971
 1840.0000   -3.40498
 1880.0000   -4.48505
 1920.0000   -4.84664
 1960.0000   -6.28698
 2000.0000   -5.04080
 2040.0000   -5.05194
 2080.0000   -5.13228
 2120.0000   -5.19824
 2160.0000   -5.63409
 2200.0000   -5.02731
 2240.0000   -4.88628
 2280.0000   -5.23527
 2320.0000   -5.12451
 2360.0000   -5.77056
 2400.0000   -4.80501
 2440.0000   -5.45557
 2480.0000   -4.08022
 2520.0000   -5.25854
 2560.0000   -5.17277
 2600.0000   -5.81109
 2640.0000   -5.35333
 2680.0000   -5.51704
 2720.0000   -5.00628
 2760.0000   -5.07752
 2800.0000   -6.29609
 2840.0000   -5.66487
 2880.0000   -5.68756
 2920.0000   -5.75499
 2960.0000   -5.20834
 3000.0000   -5.22030
 3040.0000   -5.34659
 3080.0000   -5.18701
 3120.0000   -5.22617
 3160.0000   -4.74078
 3200.0000   -5.76909
 3240.0000   -4.55504
 3280.0000   -5.94337
 3320.0000   -5.00609
 3360.0000   -5.71674
 3400.0000   -5.67923
 3440.0000   -5.42993
 3480.0000   -4.85900
 3520.0000   -5.28035
 3560.0000   -5.06762
 3600.0000   -5.02999
 3640.0000   -5.40305
 3680.0000   -5.75683
 3720.0000   -5.59492
 3760.0000   -6.27256
 3800.0000   -5.74779
 3840.0000   -6.12607
 3880.0000   -5.09235
 3920.0000   -5.82105
 3960.0000   -5.66620
 4000.0000   -4.93031
 4040.0000   -5.07545
 4080.0000   -5.47552
 4120.0000   -5.74947
 4160.0000   -5.11111
 4200.0000   -5.78890
 4240.0000   -5.92964
 4280.0000   -5.72844
 4320.0000   -5.65684
 4360.0000   -5.05953
 4400.0000   -5.81349
 4440.0000   -5.87224
 4480.0000   -5.40818
 4520.0000   -5.53779
 4560.0000   -5.84883
 4600.0000   -5.43995
 4640.0000   -4.37768
 4680.0000   -5.10544
 4720.0000   -4.77935
 4760.0000   -5.11160
 4800.0000   -5.62933
 4840.0000   -5.23545
 4880.0000   -4.59377
 4920.0000   -5.46214
 4960.0000   -6.44237
 5000.0000   -5.72616
 5040.0000   -5.61049
 5080.0000   -5.54620
 5120.0000   -5.94787
 5160.0000   -6.08949
 5200.0000   -5.53835
 5240.0000   -5.74133
 5280.0000   -5.97710
 5320.0000   -5.79755
 5360.0000   -5.59952
 5400.0000   -5.90020
 5440.0000   -6.33422
 5480.0000   -5.74456
 5520.0000   -6.15441
 5560.0000   -5.19881
 5600.0000   -5.30258
 5640.0000   -4.99411
 5680.0000   -5.34139
 5720.0000   -5.38590
 5760.0000   -6.29667
 5800.0000   -5.08155
 5840.0000   -4.98054
 5880.0000   -5.56772
 5920.0000   -5.13509
 5960.0000   -5.37101
 6000.0000   -5.07507
 6040.0000   -4.90891
 6080.0000   -5.38113
 6120.0000   -5.28815
 6160.0000   -6.04780
 6200.0000   -5.53381
 6240.0000   -5.39461
 6280.0000   -5.65622
 6320.0000   -6.09158
 6360.0000   -5.63403
 6400.0000   -5.33150
 6440.0000   -5.34271
 6480.0000   -5.32415
 6520.0000   -5.03973
 6560.0000   -5.64189
 6600.0000   -6.00415
 6640.0000   -5.00643
 6680.0000   -5.41700
 6720.0000   -5.21700
 6760.0000   -4.60962
 6800.0000   -6.13310
 6840.0000   -5.52623
 6880.0000   -5.51530
 6920.0000   -4.79652
 6960.0000   -5.98574
 7000.0000   -5.92605
 7040.0000   -4.90313
 7080.0000   -5.03857
 7120.0000   -5.81682
 7160.0000   -4.47138
 7200.0000   -5.80953
 7240.0000   -5.78122
 7280.0000   -6.18968
 7320.0000   -6.34975
 7360.0000   -5.85781
 7400.0000   -6.02395
 7440.0000   -6.02576
 7480.0000   -5.86562
 7520.0000   -6.21407
 7560.0000   -6.26734
 7600.0000   -6.19358
 7640.0000   -6.15162
 7680.0000   -5.92147
 7720.0000   -5.10812
 7760.0000   -4.23013
 7800.0000   -4.95818
 7840.0000   -5.61282
 7880.0000   -5.04252
 7920.0000   -5.40852
 7960.0000   -5.28740
 8000.0000   -5.87585
 8040.0000   -5.22890
 8080.0000   -5.00768
 8120.0000   -5.03277
 8160.0000   -4.73912
 8200.0000   -5.14645
 8240.0000   -5.41949
 8280.0000   -4.85712
 8320.0000   -4.44648
 8360.0000   -4.56064
 8400.0000   -5.22798
 8440.0000   -5.23540
 8480.0000   -5.38220
 8520.0000   -5.31551
 8560.0000   -5.59062
 8600.0000   -5.14096
 8640.0000   -4.83046
 8680.0000   -4.98958
 8720.0000   -5.17726
 8760.0000   -5.85660
 8800.0000   -5.01762
 8840.0000   -5.30476
 8880.0000   -4.83302
 8920.0000   -5.08992
 8960.0000   -6.18655
 9000.0000   -6.28732
 9040.0000   -5.03940
 9080.0000   -5.81842
 9120.0000   -5.32787
 9160.0000   -5.87695
 9200.0000   -5.73886
 9240.0000   -5.44550
 9280.0000   -5.71033
 9320.0000   -5.08082
 9360.0000   -4.96047
 9400.0000   -5.29426
 9440.0000   -5.15666
 9480.0000   -5.34634
 9520.0000   -5.55214
 9560.0000   -5.86819
 9600.0000   -5.58539
 9640.0000   -4.95036
 9680.0000   -6.09016
 9720.0000   -5.43635
 9760.0000   -4.99093
 9800.0000   -6.18503
 9840.0000   -5.67042
 9880.0000   -6.28033
 9920.0000   -6.51051
 9960.0000   -5.05399
10000.0000   -6.20724
10040.0000   -6.43762
10080.0000   -6.59962
10120.0000   -6.35126
10160.0000   -6.40967
10200.0000   -6.93472
10240.0000   -5.62100
10280.0000   -5.49446
10320.0000   -5.94139
10360.0000   -5.20562
10400.0000   -5.96047
10440.0000   -5.55402
10480.0000   -6.14365
10520.0000   -6.29921
10560.0000   -6.02913
10600.0000   -7.58018
10640.0000   -6.22280
10680.0000   -5.41286
10720.0000   -6.31345
10760.0000   -6.03663
10800.0000   -5.98961
10840.0000   -5.18912
10880.0000   -5.23093
10920.0000   -5.62226
10960.0000   -6.29082
11000.0000   -5.76117
11040.0000   -5.57685
11080.0000   -6.19416
11120.0000   -5.77562
11160.0000   -4.98080
11200.0000   -4.56901
11240.0000   -5.19206
11280.0000   -5.29779
11320.0000   -5.95229
11360.0000   -6.61784
11400.0000   -6.11087
11440.0000   -5.68844
11480.0000   -5.97465
11520.0000   -5.13636
11560.0000   -5.79713
11600.0000   -6.11574
11640.0000   -5.47953
11680.0000   -4.69940
11720.0000   -4.62893
11760.0000   -4.97836
11800.0000   -5.45670
11840.0000   -4.89752
11880.0000   -5.68599
11920.0000   -5.64268
11960.0000   -5.37880
12000.0000   -5.49392
12040.0000   -5.08156
12080.0000   -5.23699
12120.0000   -5.81720
12160.0000   -5.73134
12200.0000   -5.49449
12240.0000   -4.99729
12280.0000   -5.75938
12320.0000   -5.44579
12360.0000   -5.15148
12400.0000   -5.10858
12440.0000   -5.27057
12480.0000   -5.41204
12520.0000   -5.18216
12560.0000   -5.01835
12600.0000   -5.01583
12640.0000   -5.26326
12680.0000   -5.95615
12720.0000   -5.66076
12760.0000   -5.22483
12800.0000   -4.48063
12840.0000   -5.05205
12880.0000   -4.53908
12920.0000   -5.26872
12960.0000   -4.75472
13000.0000   -5.63521
13040.0000   -6.03585
13080.0000   -5.13879
13120.0000   -4.43474
13160.0000   -4.67479
13200.0000   -4.91981
13240.0000   -4.76169
13280.0000   -4.82540
13320.0000   -4.76850
13360.0000   -3.98134
13400.0000   -4.19235
13440.0000   -4.02520
13480.0000   -4.65042
13520.0000   -5.57268
13560.0000   -5.98908
13600.0000   -5.09948
13640.0000   -5.13917
13680.0000   -4.95341
13720.0000   -5.57787
13760.0000   -5.41112
13800.0000   -5.89749
13840.0000   -5.69935
13880.0000   -5.61586
13920.0000   -5.10186
13960.0000   -5.51510
14000.0000   -5.24304
14040.0000   -5.37037
14080.0000   -5.96906
14120.0000   -6.01969
14160.0000   -5.58050
14200.0000   -5.91175
14240.0000   -5.51506
14280.0000   -5.84333
14320.0000   -5.77788
14360.0000   -6.42498
14400.0000   -5.41331
14440.0000   -5.93675
14480.0000   -5.20582
14520.0000   -5.98975
14560.0000   -5.78140
14600.0000   -5.87794
14640.0000   -6.08400
14680.0000   -5.51816
14720.0000   -5.35128
14760.0000   -6.79003
14800.0000   -5.64381
14840.0000   -6.10886
14880.0000   -5.42295
14920.0000   -5.84419
14960.0000   -5.70146
15000.0000   -5.43128
15040.0000   -5.20671
15080.0000   -5.24399
15120.0000   -5.71313
15160.0000   -6.34546
15200.0000   -5.49665
15240.0000   -6.36032
15280.0000   -5.93576
15320.0000   -5.52171
15360.0000   -6.27350
15400.0000   -6.39603
15440.0000   -5.64041
15480.0000   -5.31340
15520.0000   -5.72543
15560.0000   -5.53873
15600.0000   -5.43625
15640.0000   -5.64019
15680.0000   -5.51489
15720.0000   -5.10579
15760.0000   -6.03006
15800.0000   -6.11489
15840.0000   -6.84444
15880.0000   -6.31478
15920.0000   -6.14668
15960.0000   -5.25306
16000.0000   -4.87038
16040.0000   -6.17059
16080.0000   -5.58618
16120.0000   -5.81240
16160.0000   -5.40619
16200.0000   -5.76390
16240.0000   -6.59049
16280.0000   -5.95419
16320.0000   -5.18327
16360.0000   -5.79323
16400.0000   -4.64015
16440.0000   -6.00463
16480.0000   -5.32037
16520.0000   -6.03945
16560.0000   -5.78566
16600.0000   -6.42080
16640.0000   -6.57596
16680.0000   -6.14371
16720.0000   -7.06310
16760.0000   -5.90616
16800.0000   -6.25793
16840.0000   -6.85383
16880.0000   -6.66976
16920.0000   -6.15181
16960.0000   -5.91422
17000.0000   -6.86936
17040.0000   -6.13291
17080.0000   -6.38817
17120.0000   -5.57524
17160.0000   -5.35359
17200.0000   -5.73705
17240.0000   -6.90886
17280.0000   -5.62192
17320.0000   -5.48104
17360.0000   -5.96161
17400.0000   -5.45719
17440.0000   -5.49985
17480.0000   -5.93635
17520.0000   -5.96116
17560.0000   -4.71531
17600.0000   -5.96654
17640.0000   -6.17544
17680.0000   -6.06772
17720.0000   -5.85838
17760.0000   -5.31851
17800.0000   -4.81976
17840.0000   -5.57207
17880.0000   -6.11841
17920.0000   -5.98207
17960.0000   -5.25060
18000.0000   -5.41302
18040.0000   -4.99033
18080.0000   -5.74843
18120.0000   -6.09365
18160.0000   -5.80884
18200.0000   -6.35148
18240.0000   -5.96538
18280.0000   -5.69778
18320.0000   -5.26668
18360.0000   -6.18145
18400.0000   -4.22831
18440.0000   -5.18673
18480.0000   -4.89289
18520.0000   -5.50807
18560.0000   -6.29770
18600.0000   -5.85179
18640.0000   -5.86137
18680.0000   -6.30816
18720.0000   -5.30153
18760.0000   -5.23596
18800.0000   -5.95794
18840.0000   -6.21611
18880.0000   -5.22082
18920.0000   -4.99208
18960.0000   -5.01435
19000.0000   -4.58865
19040.0000   -5.75889
19080.0000   -4.32659
19120.0000   -4.92212
19160.0000   -4.76819
19200.0000   -5.05291
19240.0000   -4.71995
19280.0000   -4.37714
19320.0000   -4.88980
19360.0000   -4.69093
19400.0000   -4.33959
19440.0000   -5.34224
19480.0000   -4.47133
19520.0000   -4.88486
19560.0000   -5.60779
19600.0000   -5.67773
19640.0000   -5.24525
19680.0000   -5.31460
19720.0000   -5.20883
19760.0000   -5.77898
19800.0000   -5.76015
19840.0000   -5.64946
19880.0000   -5.46289
19920.0000   -4.82495
19960.0000   -4.46383
20000.0000   -4.84902
20040.0000   -5.03642
20080.0000   -5.52042
20120.0000   -4.43776
20160.0000   -5.04864
20200.0000   -5.95220
20240.0000   -4.92504
20280.0000   -5.89410
20320.0000   -5.41407
20360.0000   -5.67451
20400.0000   -5.76188
20440.0000   -5.37338
20480.0000   -5.80086
20520.0000   -5.29792
20560.0000   -5.67642
20600.0000   -4.84011
20640.0000   -5.43250
20680.0000   -5.77085
20720.0000   -5.33415
20760.0000   -5.26275
20800.0000   -5.77325
20840.0000   -5.69656
20880.0000   -5.43377
20920.0000   -5.24940
20960.0000   -4.91922
21000.0000   -4.77665
21040.0000   -5.45311
21080.0000   -5.41228
21120.0000   -4.67599
21160.0000   -4.90447
21200.0000   -5.21462
21240.0000   -5.03366
21280.0000   -4.77634
21320.0000   -5.43425
21360.0000   -5.20140
21400.0000   -4.75677
21440.0000   -4.11358
21480.0000   -4.59395
21520.0000   -4.98657
21560.0000   -4.74566
21600.0000   -3.94102
21640.0000   -3.48720
21680.0000   -4.59070
21720.0000   -3.30046
21760.0000   -4.62849
21800.0000   -5.08380
21840.0000   -4.84802
21880.0000   -4.58838
21920.0000   -4.93988
21960.0000   -4.51639
22000.0000   -5.34943
22040.0000   -5.57797
22080.0000   -4.41023
22120.0000   -4.13812
22160.0000   -4.37611
22200.0000   -4.80795
22240.0000   -4.54189
22280.0000   -5.09591
22320.0000   -4.92031
22360.0000   -5.19220
22400.0000   -5.54958
22440.0000   -4.85375
22480.0000   -5.66573
22520.0000   -4.95138
22560.0000   -5.80507
22600.0000   -5.59163
22640.0000   -6.35611
22680.0000   -4.73552
22720.0000   -6.56280
22760.0000   -6.24643
22800.0000   -6.47644
22840.0000   -6.12993
22880.0000   -5.30765
22920.0000   -5.94548
22960.0000   -5.83696
23000.0000   -5.49854
23040.0000   -5.69491
23080.0000   -5.74544
23120.0000   -6.26148
23160.0000   -5.77067
23200.0000   -5.39903
23240.0000   -5.44120
23280.0000   -5.12673
23320.0000   -5.87617
23360.0000   -5.83468
23400.0000   -5.25965
23440.0000   -5.34480
23480.0000   -5.08577
23520.0000   -5.09400
23560.0000   -5.12638
23600.0000   -5.74235
23640.0000   -4.58682
23680.0000   -4.47619
23720.0000   -5.27212
23760.0000   -5.00845
23800.0000   -4.48014
23840.0000   -4.39674
23880.0000   -4.79244
23920.0000   -5.38114
23960.0000   -5.53600
24000.0000   -5.61526
24040.0000   -5.22856
24080.0000   -4.68258
24120.0000   -4.28545
24160.0000   -4.92158
24200.0000   -4.74007
24240.0000   -5.10573
24280.0000   -5.98002
24320.0000   -5.91884
24360.0000   -5.43507
24400.0000   -6.56125
24440.0000   -5.19951
24480.0000   -4.53727
24520.0000   -6.29185
24560.0000   -5.25502
24600.0000   -5.09008
24640.0000   -4.91291
24680.0000   -5.00110
24720.0000   -4.80774
24760.0000   -5.42146
24800.0000   -4.97036
24840.0000   -4.82170
24880.0000   -4.97366
24920.0000   -5.29876
24960.0000   -4.93341
25000.0000   -5.14819
25040.0000   -4.98297
25080.0000   -4.30355
25120.0000   -5.08947
25160.0000   -4.37445
25200.0000   -4.43453
25240.0000   -4.73864
25280.0000   -4.50579
25320.0000   -4.54311
25360.0000   -4.42479
25400.0000   -4.45063
25440.0000   -4.69891
25480.0000   -5.44389
25520.0000   -5.30060
25560.0000   -4.62419
25600.0000   -5.94555
25640.0000   -5.53978
25680.0000   -5.11012
25720.0000   -5.72550
25760.0000   -5.08653
25800.0000   -5.70403
25840.0000   -5.88706
25880.0000   -5.14896
25920.0000   -6.58460
25960.0000   -6.00883
26000.0000   -5.08149
26040.0000   -4.84086
26080.0000   -5.45426
26120.0000   -5.24717
26160.0000   -4.87624
26200.0000   -5.46135
26240.0000   -5.54904
26280.0000   -4.57771
26320.0000   -5.33426
26360.0000   -4.86942
26400.0000   -5.41406
26440.0000   -5.43635
26480.0000   -5.91903
26520.0000   -5.70278
26560.0000   -5.43072
26600.0000   -5.51249
26640.0000   -5.64545
26680.0000   -5.70151
26720.0000   -5.72898
26760.0000   -5.24070
26800.0000   -6.38128
26840.0000   -5.47750
26880.0000   -4.72537
26920.0000   -5.74685
26960.0000   -5.43128
27000.0000   -6.32300
27040.0000   -5.44876
27080.0000   -4.86421
27120.0000   -5.21342
27160.0000   -5.96185
27200.0000   -5.67155
27240.0000   -5.69805
27280.0000   -5.11217
27320.0000   -5.94879
27360.0000   -5.46396
27400.0000   -5.28701
27440.0000   -5.11036
27480.0000   -5.91339
27520.0000   -5.27478
27560.0000   -4.55712
27600.0000   -5.48609
27640.0000   -6.10191
27680.0000   -5.78468
27720.0000   -6.93802
27760.0000   -6.40914
27800.0000   -5.44659
27840.0000   -5.92214
27880.0000   -6.32237
27920.0000   -5.66632
27960.0000   -5.37666
28000.0000   -5.00409
28040.0000   -5.66020
28080.0000   -6.11289
28120.0000   -5.50383
28160.0000   -5.61936
28200.0000   -4.29134
28240.0000   -5.10601
28280.0000   -4.33482
28320.0000   -5.12727
28360.0000   -4.79104
28400.0000   -5.26749
28440.0000   -5.39788
28480.0000   -4.36363
28520.0000   -4.98757
28560.0000   -5.82221
28600.0000   -4.41241
28640.0000   -4.98636
28680.0000   -5.61751
28720.0000   -5.73430
28760.0000   -5.68177
28800.0000   -5.19960
28840.0000   -4.96469
28880.0000   -4.77266
28920.0000   -5.24903
28960.0000   -4.19646
29000.0000   -4.76994
29040.0000   -5.30802
29080.0000   -5.27800
29120.0000   -5.31955
29160.0000   -5.04656
29200.0000   -5.07041
29240.0000   -5.03844
29280.0000   -5.81382
29320.0000   -6.22631
29360.0000   -5.84472
29400.0000   -5.29410
29440.0000   -5.78594
29480.0000   -5.41448
29520.0000   -5.32722
29560.0000   -4.95043
29600.0000   -5.34102
29640.0000   -5.06415
29680.0000   -5.01406
29720.0000   -5.21810
29760.0000   -6.05891
29800.0000   -5.77680
29840.0000   -5.35741
29880.0000   -4.87992
29920.0000   -4.42071
29960.0000   -4.39651
30000.0000   -3.95540
30040.0000   -4.33411
30080.0000   -4.95459
30120.0000   -4.97589
30160.0000   -5.56074
30200.0000   -5.39210
30240.0000   -5.45431
30280.0000   -5.83075
30320.0000   -5.63962
30360.0000   -5.39648
30400.0000   -4.74142
30440.0000   -5.94567
30480.0000   -3.69541
30520.0000   -5.49785
30560.0000   -5.03798
30600.0000   -5.79685
30640.0000   -5.61109
30680.0000   -4.97411
30720.0000   -5.54943
30760.0000   -5.28406
30800.0000   -5.49460
30840.0000   -4.97187
30880.0000   -5.31753
30920.0000   -5.15194
30960.0000   -5.58727
31000.0000   -5.24132
31040.0000   -5.56747
31080.0000   -5.51174
31120.0000   -5.30007
31160.0000   -5.06108
31200.0000   -5.43819
31240.0000   -4.90230
31280.0000   -4.69336
31320.0000   -5.00522
31360.0000   -5.40218
31400.0000   -5.57843
31440.0000   -4.88035
31480.0000   -5.10526
31520.0000   -4.63477
31560.0000   -4.85164
31600.0000   -4.67299
31640.0000   -4.29268
31680.0000   -4.69500
31720.0000   -5.05567
31760.0000   -3.72289
31800.0000   -4.29958
31840.0000   -4.05376
31880.0000   -4.36737
31920.0000   -4.21074
31960.0000   -3.37628
32000.0000   -4.58741
32040.0000   -4.86866
32080.0000   -4.09199
32120.0000   -4.75328
32160.0000   -4.65242
32200.0000   -3.49317
32240.0000   -3.78735
32280.0000   -4.14856
32320.0000   -4.66350
32360.0000   -4.03114
32400.0000   -4.45657
32440.0000   -4.23255
32480.0000   -4.25895
32520.0000   -4.32700
32560.0000   -5.12618
32600.0000   -5.39079
32640.0000   -5.26239
32680.0000   -4.96350
32720.0000   -4.32059
32760.0000   -5.28218
32800.0000   -5.06306
32840.0000   -5.02098
32880.0000   -5.01245
32920.0000   -5.64838
32960.0000   -5.76998
33000.0000   -5.94532
33040.0000   -4.70241
33080.0000   -5.68902
33120.0000   -4.85450
33160.0000   -5.02341
33200.0000   -5.05859
33240.0000   -5.38142
33280.0000   -5.44410
33320.0000   -4.29928
33360.0000   -4.88354
33400.0000   -5.30216
33440.0000   -4.79989
33480.0000   -4.48281
33520.0000   -5.08811
33560.0000   -4.44430
33600.0000   -4.80831
33640.0000   -5.09899
33680.0000   -5.42907
33720.0000   -5.80537
33760.0000   -5.31098
33800.0000   -4.10457
33840.0000   -4.64408
33880.0000   -4.34863
33920.0000   -3.88828
33960.0000   -4.67168
34000.0000   -4.01572
34040.0000   -3.93096
34080.0000   -4.55614
34120.0000   -3.97997
34160.0000   -4.88282
34200.0000   -4.28811
34240.0000   -4.79003
34280.0000   -5.37815
34320.0000   -5.77425
34360.0000   -5.68385
34400.0000   -5.24878
34440.0000   -5.03547
34480.0000   -5.08788
34520.0000   -4.38224
34560.0000   -5.72240
34600.0000   -5.34031
34640.0000   -4.52387
34680.0000   -5.22820
34720.0000   -5.70366
34760.0000   -4.93067
34800.0000   -5.04305
34840.0000   -5.80732
34880.0000   -4.82572
34920.0000   -5.29018
34960.0000   -4.78620
35000.0000   -4.60624
35040.0000   -5.24979
35080.0000   -4.83950
35120.0000   -4.61175
35160.0000   -4.37752
35200.0000   -5.28385
35240.0000   -5.19962
35280.0000   -4.56465
35320.0000   -5.24525
35360.0000   -5.35879
35400.0000   -5.92259
35440.0000   -4.77209
35480.0000   -4.93654
35520.0000   -4.78707
35560.0000   -4.94305
35600.0000   -4.40976
35640.0000   -4.97121
35680.0000   -5.61951
35720.0000   -5.68506
35760.0000   -6.19143
35800.0000   -4.69747
35840.0000   -5.32037
35880.0000   -5.73032
35920.0000   -4.99405
35960.0000   -4.92052
36000.0000   -6.20875
36040.0000   -5.58533
36080.0000   -4.45216
36120.0000   -5.08367
36160.0000   -4.49362
36200.0000   -4.71596
36240.0000   -5.29620
36280.0000   -5.46436
36320.0000   -5.20784
36360.0000   -5.36084
36400.0000   -3.97730
36440.0000   -4.75109
36480.0000   -4.71145
36520.0000   -5.27875
36560.0000   -5.84664
36600.0000   -6.07259
36640.0000   -5.78017
36680.0000   -5.33981
36720.0000   -4.91226
36760.0000   -4.95870
36800.0000   -4.49771
36840.0000   -4.72018
36880.0000   -5.05098
36920.0000   -4.62021
36960.0000   -4.18165
37000.0000   -4.16925
37040.0000   -4.50325
37080.0000   -5.07209
37120.0000   -4.65768
37160.0000   -4.10917
37200.0000   -4.40230
37240.0000   -5.27130
37280.0000   -5.36406
37320.0000   -5.57401
37360.0000   -5.49223
37400.0000   -4.53056
37440.0000   -4.05145
37480.0000   -5.50903
37520.0000   -5.46261
37560.0000   -5.54450
37600.0000   -5.31712
37640.0000   -5.36636
37680.0000   -4.93627
37720.0000   -5.67757
37760.0000   -4.89855
37800.0000   -5.75334
37840.0000   -5.80479
37880.0000   -5.61643
37920.0000   -5.23956
37960.0000   -4.95133
38000.0000   -4.78242
38040.0000   -5.10490
38080.0000   -5.52689
38120.0000   -5.02359
38160.0000   -5.48306
38200.0000   -5.69726
38240.0000   -5.62155
38280.0000   -5.16359
38320.0000   -4.89649
38360.0000   -6.17575
38400.0000   -5.98844
38440.0000   -5.82163
38480.0000   -5.89022
38520.0000   -5.33332
38560.0000   -5.82820
38600.0000   -5.32894
38640.0000   -4.56520
38680.0000   -5.11970
38720.0000   -4.12507
38760.0000   -4.53291
38800.0000   -5.34944
38840.0000   -4.83872
38880.0000   -5.32373
38920.0000   -4.75386
38960.0000   -5.33798
39000.0000   -5.35998
39040.0000   -5.61656
39080.0000   -5.44631
39120.0000   -4.52705
39160.0000   -4.84355
39200.0000   -5.07944
39240.0000   -4.78415
39280.0000   -4.84438
39320.0000   -5.63423
39360.0000   -5.07114
39400.0000   -5.37804
39440.0000   -6.05598
39480.0000   -5.48491
39520.0000   -6.04941
39560.0000   -5.82920
39600.0000   -6.15236
39640.0000   -5.13033
39680.0000   -5.35108
39720.0000   -6.04844
39760.0000   -5.64150
39800.0000   -5.05050
39840.0000   -5.92005
39880.0000   -5.08037
39920.0000   -5.05673
39960.0000   -6.07778
40000.0000   -5.14268
40040.0000   -5.41145
40080.0000   -5.18416
40120.0000   -4.86536
40160.0000   -5.58908
40200.0000   -4.42161
40240.0000   -5.10598
40280.0000   -4.83487
40320.0000   -5.25885
40360.0000   -5.02079
40400.0000   -5.83764
40440.0000   -5.55138
40480.0000   -5.04431
40520.0000   -4.53505
40560.0000   -4.70264
40600.0000   -4.41605
40640.0000   -5.58676
40680.0000   -5.05582
40720.0000   -4.57382
40760.0000   -5.00843
40800.0000   -5.57064
40840.0000   -4.98136
40880.0000   -5.93087
40920.0000   -6.68863
40960.0000   -6.56094
41000.0000   -6.67501
41040.0000   -6.40578
41080.0000   -5.30122
41120.0000   -6.06405
41160.0000   -4.58818
41200.0000   -5.38722
41240.0000   -5.29954
41280.0000   -5.22583
41320.0000   -5.46370
41360.0000   -4.93295
41400.0000   -5.67205
41440.0000   -4.73829
41480.0000   -4.84497
41520.0000   -5.05451
41560.0000   -4.95400
41600.0000   -5.50867
41640.0000   -5.50140
41680.0000   -5.74033
41720.0000   -5.52547
41760.0000   -5.63497
41800.0000   -5.57995
41840.0000   -5.89000
41880.0000   -5.63390
41920.0000   -6.46981
41960.0000   -5.72073
42000.0000   -5.53715
42040.0000   -5.43922
42080.0000   -5.96047
42120.0000   -5.24456
42160.0000   -4.59601
42200.0000   -4.79837
42240.0000   -5.76958
42280.0000   -5.43144
42320.0000   -5.18515
42360.0000   -4.77760
42400.0000   -4.94852
42440.0000   -5.28951
42480.0000   -5.58873
42520.0000   -4.56297
42560.0000   -6.00920
42600.0000   -5.50696
42640.0000   -5.59361
42680.0000   -5.46529
42720.0000   -4.98703
42760.0000   -6.90103
42800.0000   -6.15401
42840.0000   -6.01348
42880.0000   -6.31593
42920.0000   -5.29106
42960.0000   -5.56231
43000.0000   -5.50484
43040.0000   -5.48337
43080.0000   -5.58873
43120.0000   -6.48807
43160.0000   -5.82370
43200.0000   -5.82290
43240.0000   -6.41551
43280.0000   -5.57590
43320.0000   -7.08591
43360.0000   -6.34814
43400.0000   -6.79335
43440.0000   -6.05466
43480.0000   -6.06108
43520.0000   -5.65788
43560.0000   -5.76535
43600.0000   -6.03081
43640.0000   -6.36331
43680.0000   -6.34779
43720.0000   -5.87539
43760.0000   -5.44127
43800.0000   -6.19902
43840.0000   -4.89250
43880.0000   -5.87675
43920.0000   -5.51602
43960.0000   -5.35703
44000.0000   -4.79109
44040.0000   -5.12433
44080.0000   -4.71934
44120.0000   -4.84149
44160.0000   -4.69567
44200.0000   -5.40456
44240.0000   -5.90909
44280.0000   -5.22902
44320.0000   -6.20548
44360.0000   -5.92487
44400.0000   -5.54728
44440.0000   -4.74653
44480.0000   -4.94132
44520.0000   -5.79951
44560.0000   -5.16692
44600.0000   -5.89674
44640.0000   -6.03940
44680.0000   -4.86585
44720.0000   -5.78455
44760.0000   -5.56975
44800.0000   -5.60016
44840.0000   -5.65690
44880.0000   -6.19499
44920.0000   -4.73313
44960.0000   -6.37468
45000.0000   -5.95214
45040.0000   -6.40716
45080.0000   -5.89781
45120.0000   -4.62710
45160.0000   -5.58148
45200.0000   -5.13079
45240.0000   -5.63918
45280.0000   -5.18812
45320.0000   -5.24660
45360.0000   -5.88538
45400.0000   -5.09816
45440.0000   -4.22129
45480.0000   -5.01797
45520.0000   -5.63415
45560.0000   -4.88470
45600.0000   -4.48460
45640.0000   -4.78138
45680.0000   -4.97960
45720.0000   -4.88791
45760.0000   -5.47410
45800.0000   -5.70669
45840.0000   -4.71247
45880.0000   -5.19309
45920.0000   -5.38347
45960.0000   -5.28218
46000.0000   -5.45312
46040.0000   -5.47596
46080.0000   -5.41658
46120.0000   -4.05650
46160.0000   -5.34437
46200.0000   -5.41840
46240.0000   -6.11150
46280.0000   -5.41765
46320.0000   -5.73808
46360.0000   -4.63732
46400.0000   -4.84163
46440.0000   -5.69910
46480.0000   -5.26488
46520.0000   -5.73828
46560.0000   -5.61999
46600.0000   -6.01474
46640.0000   -5.76445
46680.0000   -4.76548
46720.0000   -5.10572
46760.0000   -5.49728
46800.0000   -5.44537
46840.0000   -5.75229
46880.0000   -5.43785
46920.0000   -4.98712
46960.0000   -5.10513
47000.0000   -5.00353
47040.0000   -5.11398
47080.0000   -5.41376
47120.0000   -6.08517
47160.0000   -5.39178
47200.0000   -5.60314
47240.0000   -5.34092
47280.0000   -5.62230
47320.0000   -4.91885
47360.0000   -5.51894
47400.0000   -5.46662
47440.0000   -4.75183
47480.0000   -4.53660
47520.0000   -4.70234
47560.0000   -5.12206
47600.0000   -4.87558
47640.0000   -5.19365
47680.0000   -5.26773
47720.0000   -4.97311
47760.0000   -4.44118
47800.0000   -5.17812
47840.0000   -5.35899
47880.0000   -6.48140
47920.0000   -5.84643
47960.0000   -5.23266
48000.0000   -5.15152
48040.0000   -4.75196
48080.0000   -4.93831
48120.0000   -4.63424
48160.0000   -4.95535
48200.0000   -4.94977
48240.0000   -5.36437
48280.0000   -5.04269
48320.0000   -4.80604
48360.0000   -4.69024
48400.0000   -5.68862
48440.0000   -5.29711
48480.0000   -4.59643
48520.0000   -4.14365
48560.0000   -5.55185
48600.0000   -5.19401
48640.0000   -5.20512
48680.0000   -6.30437
48720.0000   -5.96442
48760.0000   -5.64897
48800.0000   -5.73774
48840.0000   -5.62920
48880.0000   -6.00410
48920.0000   -6.08508
48960.0000   -5.28977
49000.0000   -4.52221
49040.0000   -5.16380
49080.0000   -5.29141
49120.0000   -4.57104
49160.0000   -5.57479
49200.0000   -5.35475
49240.0000   -6.09911
49280.0000   -4.69336
49320.0000   -5.26642
49360.0000   -4.54124
49400.0000   -5.42678
49440.0000   -5.92509
49480.0000   -5.47621
49520.0000   -5.64011
49560.0000   -4.93168
49600.0000   -4.98483
49640.0000   -5.04290
49680.0000   -5.81600
49720.0000   -5.99071
49760.0000   -5.43163
49800.0000   -5.37572
49840.0000   -5.18554
49880.0000   -4.80437
49920.0000   -5.09321
49960.0000   -4.21357
50000.0000   -5.25803
50040.0000   -4.67157
50080.0000   -5.17031
50120.0000   -5.57336
50160.0000   -5.05693
50200.0000   -4.76959
50240.0000   -4.96871
50280.0000   -5.40585
50320.0000   -5.50509
50360.0000   -5.26415
50400.0000   -4.79983
50440.0000   -4.95295
50480.0000   -5.17644
50520.0000   -4.51474
50560.0000   -4.64654
50600.0000   -4.28391
50640.0000   -4.21707
50680.0000   -4.91141
50720.0000   -5.60549
50760.0000   -5.50764
50800.0000   -5.31205
50840.0000   -5.43732
50880.0000   -5.78405
50920.0000   -6.41407
50960.0000   -5.38403
51000.0000   -5.35833
51040.0000   -5.86285
51080.0000   -5.28142
51120.0000   -4.83942
51160.0000   -5.65838
51200.0000   -4.54949
51240.0000   -4.83824
51280.0000   -4.82678
51320.0000   -6.11795
51360.0000   -4.48516
51400.0000   -4.44803
51440.0000   -4.97471
51480.0000   -5.23958
51520.0000   -4.97822
51560.0000   -5.18105
51600.0000   -5.17465
51640.0000   -4.52524
51680.0000   -4.49139
51720.0000   -4.56033
51760.0000   -4.65374
51800.0000   -4.60157
51840.0000   -5.78225
51880.0000   -5.40815
51920.0000   -5.30546
51960.0000   -5.03615
52000.0000   -5.29662
52040.0000   -4.93293
52080.0000   -4.74702
52120.0000   -5.87293
52160.0000   -4.75535
52200.0000   -4.90521
52240.0000   -4.07739
52280.0000   -5.01993
52320.0000   -5.13442
52360.0000   -4.70005
52400.0000   -5.31281
52440.0000   -4.54784
52480.0000   -5.63695
52520.0000   -6.25947
52560.0000   -5.93612
52600.0000   -5.81354
52640.0000   -5.63499
52680.0000   -5.99624
52720.0000   -5.82883
52760.0000   -5.51533
52800.0000   -5.92346
52840.0000   -5.79574
52880.0000   -6.33167
52920.0000   -6.81176
52960.0000   -6.60623
53000.0000   -5.73691
53040.0000   -6.32063
53080.0000   -6.20301
53120.0000   -5.38612
53160.0000   -6.16448
53200.0000   -4.40329
53240.0000   -4.41969
53280.0000   -5.53617
53320.0000   -4.77693
53360.0000   -4.83930
53400.0000   -5.89418
53440.0000   -6.12231
53480.0000   -5.73808
53520.0000   -6.25274
53560.0000   -5.90840
53600.0000   -6.07446
53640.0000   -4.52861
53680.0000   -4.97072
53720.0000   -5.18347
53760.0000   -5.80465
53800.0000   -4.91988
53840.0000   -4.94734
53880.0000   -5.20951
53920.0000   -5.66109
53960.0000   -6.06531
54000.0000   -6.00950
54040.0000   -5.49676
54080.0000   -4.33349
54120.0000   -5.19810
54160.0000   -5.35566
54200.0000   -5.24451
54240.0000   -5.52503
54280.0000   -5.74002
54320.0000   -5.14647
54360.0000   -5.27635
54400.0000   -5.57453
54440.0000   -5.78019
54480.0000   -5.98371
54520.0000   -5.62922
54560.0000   -5.82386
54600.0000   -6.26318
54640.0000   -7.18932
54680.0000   -6.68752
54720.0000   -6.25800
54760.0000   -6.50005
54800.0000   -6.51405
54840.0000   -5.81472
54880.0000   -5.86314
54920.0000   -5.68862
54960.0000   -5.22069
55000.0000   -5.24345
55040.0000   -5.69904
55080.0000   -5.49217
55120.0000   -5.68365
55160.0000   -6.58408
55200.0000   -6.28701
55240.0000   -5.54169
55280.0000   -5.57744
55320.0000   -5.77853
55360.0000   -5.70087
55400.0000   -5.77829
55440.0000   -5.45714
55480.0000   -5.62813
55520.0000   -5.27944
55560.0000   -5.25265
55600.0000   -5.25770
55640.0000   -5.64814
55680.0000   -5.08959
55720.0000   -5.07052
55760.0000   -5.80032
55800.0000   -5.34892
55840.0000   -6.19735
55880.0000   -6.26035
55920.0000   -5.74074
55960.0000   -4.57818
56000.0000   -4.68310
56040.0000   -5.02695
56080.0000   -4.68495
56120.0000   -5.18709
56160.0000   -5.91200
56200.0000   -5.18866
56240.0000   -5.45109
56280.0000   -5.03364
56320.0000   -4.40489
56360.0000   -4.53033
56400.0000   -5.41546
56440.0000   -4.70053
56480.0000   -4.26824
56520.0000   -4.58251
56560.0000   -4.52817
56600.0000   -5.32606
56640.0000   -5.19565
56680.0000   -4.94194
56720.0000   -5.42405
56760.0000   -4.24909
56800.0000   -4.68997
56840.0000   -4.17014
56880.0000   -3.77073
56920.0000   -5.09474
56960.0000   -4.79838
57000.0000   -4.44046
57040.0000   -4.60852
57080.0000   -5.05783
57120.0000   -4.88840
57160.0000   -4.46351
57200.0000   -5.07267
57240.0000   -5.11631
57280.0000   -5.48150
57320.0000   -5.95411
57360.0000   -5.37639
57400.0000   -4.75965
57440.0000   -5.13114
57480.0000   -6.31277
57520.0000   -5.02081
57560.0000   -5.24147
57600.0000   -5.10359
57640.0000   -5.50044
57680.0000   -4.36686
57720.0000   -4.42391
57760.0000   -5.06892
57800.0000   -4.85217
57840.0000   -4.44522
57880.0000   -4.90610
57920.0000   -4.33648
57960.0000   -5.54963
58000.0000   -5.16699
58040.0000   -6.05366
58080.0000   -4.48751
58120.0000   -5.13104
58160.0000   -5.71393
58200.0000   -5.35398
58240.0000   -5.05311
58280.0000   -5.64956
58320.0000   -5.07871
58360.0000   -5.80008
58400.0000   -5.65255
58440.0000   -5.65964
58480.0000   -5.40285
58520.0000   -4.84107
58560.0000   -4.62988
58600.0000   -4.53349
58640.0000   -6.08212
58680.0000   -5.13066
58720.0000   -6.18680
58760.0000   -5.41313
58800.0000   -5.40980
58840.0000   -4.84944
58880.0000   -5.42010
58920.0000   -5.69715
58960.0000   -5.40672
59000.0000   -5.64878
59040.0000   -5.35345
59080.0000   -5.16087
59120.0000   -6.03235
59160.0000   -6.40632
59200.0000   -5.65960
59240.0000   -5.56326
59280.0000   -5.82284
59320.0000   -6.12084
59360.0000   -5.79683
59400.0000   -5.67525
59440.0000   -5.28889
59480.0000   -5.85431
59520.0000   -5.22756
59560.0000   -4.55590
59600.0000   -5.55880
59640.0000   -5.21570
59680.0000   -5.58837
59720.0000   -6.17442
59760.0000   -5.89226
59800.0000   -5.91113
59840.0000   -6.52397
59880.0000   -5.52255
59920.0000   -5.07078
59960.0000   -5.43586
60000.0000   -5.10372
60040.0000   -5.01898
60080.0000   -5.71896
60120.0000   -5.44352
60160.0000   -5.61326
60200.0000   -5.67620
60240.0000   -5.41886
60280.0000   -5.56586
60320.0000   -5.00532
60360.0000   -4.87999
60400.0000   -5.74589
60440.0000   -5.16470
60480.0000   -5.36922
60520.0000   -5.62345
60560.0000   -5.26649
60600.0000   -4.88571
60640.0000   -5.56002
60680.0000   -5.38011
60720.0000   -5.11390
60760.0000   -4.42842
60800.0000   -5.60112
60840.0000   -5.06751
60880.0000   -4.87097
60920.0000   -4.59313
60960.0000   -4.21918
61000.0000   -5.00401
61040.0000   -4.16219
61080.0000   -4.10218
61120.0000   -4.18747
61160.0000   -4.85910
61200.0000   -4.86821
61240.0000   -4.27984
61280.0000   -4.08551
61320.0000   -5.37287
61360.0000   -6.00846
61400.0000   -6.16692
61440.0000   -5.66458
61480.0000   -4.83747
61520.0000   -5.58188
61560.0000   -5.55547
61600.0000   -5.19709
61640.0000   -6.13677
61680.0000   -5.56751
61720.0000   -5.04701
61760.0000   -4.03926
61800.0000   -4.12159
61840.0000   -4.45992
61880.0000   -4.89711
61920.0000   -5.28867
61960.0000   -4.94017
62000.0000   -4.86447
62040.0000   -5.22541
62080.0000   -5.53175
62120.0000   -5.13469
62160.0000   -6.10697
62200.0000   -6.01997
62240.0000   -4.90829
62280.0000   -5.48006
62320.0000   -4.64361
62360.0000   -4.70151
62400.0000   -4.70581
62440.0000   -4.62297
62480.0000   -5.59423
62520.0000   -4.74507
62560.0000   -4.17142
62600.0000   -5.09737
62640.0000   -4.51956
62680.0000   -4.48413
62720.0000   -4.52349
62760.0000   -4.38741
62800.0000   -4.10591
62840.0000   -3.95472
62880.0000   -3.42815
62920.0000   -4.75888
62960.0000   -5.29978
63000.0000   -5.34227
63040.0000   -4.83952
63080.0000   -6.15628
63120.0000   -5.97337
63160.0000   -5.38119
63200.0000   -6.13300
63240.0000   -4.72592
63280.0000   -5.43071
63320.0000   -5.79729
63360.0000   -4.34116
63400.0000   -4.55934
63440.0000   -5.69022
63480.0000   -4.31681
63520.0000   -4.91238
63560.0000   -5.30584
63600.0000   -5.06508
63640.0000   -5.43539
63680.0000   -4.99110
63720.0000   -5.83269
63760.0000   -5.69116
63800.0000   -6.03590
63840.0000   -5.67735
63880.0000   -4.88280
63920.0000   -5.59579
63960.0000   -6.29523
64000.0000   -5.60011
64040.0000   -5.73962
64080.0000   -4.41022
64120.0000   -4.97262
64160.0000   -5.08962
64200.0000   -4.98517
64240.0000   -5.16172
64280.0000   -5.19244
64320.0000   -6.28968
64360.0000   -6.50301
64400.0000   -5.80673
64440.0000   -5.70484
64480.0000   -5.58656
64520.0000   -6.33769
64560.0000   -6.12646
64600.0000   -5.94890
64640.0000   -5.79015
64680.0000   -5.87630
64720.0000   -5.46363
64760.0000   -5.08680
64800.0000   -5.67183
64840.0000   -5.45704
64880.0000   -5.58691
64920.0000   -5.32895
64960.0000   -5.91629
65000.0000   -5.97730
65040.0000   -5.82980
65080.0000   -6.74794
65120.0000   -6.78062
65160.0000   -5.50485
65200.0000   -6.62007
65240.0000   -6.23655
65280.0000   -5.51982
65320.0000   -6.12846
65360.0000   -6.35694
65400.0000   -5.25039
65440.0000   -5.44630
65480.0000   -5.14089
65520.0000   -5.75828
65560.0000   -5.31697
65600.0000   -4.95052
65640.0000   -5.03018
65680.0000   -5.61739
65720.0000   -4.54927
65760.0000   -4.82511
65800.0000   -5.52537
65840.0000   -6.77412
65880.0000   -6.16923
65920.0000   -5.76448
65960.0000   -5.49192
66000.0000   -5.50385
66040.0000   -5.21164
66080.0000   -5.93370
66120.0000   -6.86569
66160.0000   -6.63465
66200.0000   -6.71940
66240.0000   -5.83337
66280.0000   -5.96371
66320.0000   -6.46750
66360.0000   -6.40906
66400.0000   -6.50226
66440.0000   -5.72358
66480.0000   -5.81863
66520.0000   -5.34161
66560.0000   -5.70413
66600.0000   -5.45500
66640.0000   -6.21932
66680.0000   -5.39396
66720.0000   -6.14689
66760.0000   -5.93745
66800.0000   -5.14420
66840.0000   -5.01766
66880.0000   -5.70122
66920.0000   -5.76663
66960.0000   -6.24614
67000.0000   -6.35220
67040.0000   -7.03675
67080.0000   -6.24919
67120.0000   -5.43391
67160.0000   -5.87488
67200.0000   -5.72460
67240.0000   -5.46191
67280.0000   -5.66804
67320.0000   -5.40439
67360.0000   -4.99018
67400.0000   -6.41986
67440.0000   -5.91816
67480.0000   -6.19250
67520.0000   -6.38272
67560.0000   -6.23365
67600.0000   -6.80590
67640.0000   -7.02866
67680.0000   -6.87164
67720.0000   -6.04846
67760.0000   -5.44387
67800.0000   -5.69728
67840.0000   -6.79398
67880.0000   -5.84931
67920.0000   -5.38492
67960.0000   -6.68709
68000.0000   -6.21785
68040.0000   -6.36937
68080.0000   -6.98444
68120.0000   -5.65453
68160.0000   -5.50729
68200.0000   -5.80602
68240.0000   -5.95531
68280.0000   -6.17980
68320.0000   -5.28165
68360.0000   -6.23887
68400.0000   -5.58083
68440.0000   -5.31086
68480.0000   -5.47504
68520.0000   -6.50644
68560.0000   -6.88652
68600.0000   -6.56515
68640.0000   -5.75815
68680.0000   -5.88852
68720.0000   -5.15314
68760.0000   -5.26671
68800.0000   -5.77426
68840.0000   -5.78790
68880.0000   -5.47231
68920.0000   -5.22139
68960.0000   -5.28111
69000.0000   -5.24920
69040.0000   -5.37005
69080.0000   -5.54377
69120.0000   -4.89391
69160.0000   -5.54825
69200.0000   -5.53037
69240.0000   -4.53439
69280.0000   -4.96222
69320.0000   -4.95048
69360.0000   -5.85305
69400.0000   -5.10230
69440.0000   -4.84248
69480.0000   -5.01222
69520.0000   -5.00281
69560.0000   -5.30948
69600.0000   -5.28626
69640.0000   -5.31723
69680.0000   -6.03617
69720.0000   -5.55707
69760.0000   -5.25387
69800.0000   -4.55036
69840.0000   -4.64795
69880.0000   -5.59397
69920.0000   -5.02029
69960.0000   -5.55923
70000.0000   -4.81079
70040.0000   -4.94692
70080.0000   -5.72855
70120.0000   -5.40051
70160.0000   -5.09360
70200.0000   -5.20086
70240.0000   -5.49089
70280.0000   -4.67453
70320.0000   -4.35161
70360.0000   -4.56403
70400.0000   -4.16790
70440.0000   -5.22123
70480.0000   -4.34614
70520.0000   -4.15709
70560.0000   -5.17061
70600.0000   -5.35245
70640.0000   -4.64143
70680.0000   -4.43165
70720.0000   -4.95669
70760.0000   -5.16656
70800.0000   -4.98291
70840.0000   -4.40441
70880.0000   -4.79267
70920.0000   -4.99817
70960.0000   -6.05707
71000.0000   -5.67695
71040.0000   -5.60742
71080.0000   -4.72587
71120.0000   -4.73055
71160.0000   -4.86864
71200.0000   -3.89797
71240.0000   -4.32705
71280.0000   -3.81123
71320.0000   -4.90136
71360.0000   -4.18578
71400.0000   -3.82537
71440.0000   -4.19228
71480.0000   -6.15828
71520.0000   -5.36580
71560.0000   -5.37818
71600.0000   -6.10682
71640.0000   -6.10451
71680.0000   -5.59881
71720.0000   -4.81897
71760.0000   -5.21181
71800.0000   -5.46066
71840.0000   -5.66713
71880.0000   -5.16857
71920.0000   -5.13006
71960.0000   -6.99992
72000.0000   -6.94492
72040.0000   -7.15440
72080.0000   -6.45663
72120.0000   -6.83709
72160.0000   -6.71731
72200.0000   -7.20292
72240.0000   -7.22682
72280.0000   -7.05950
72320.0000   -7.33827
72360.0000   -7.42638
72400.0000   -6.69565
72440.0000   -5.62935
72480.0000   -5.74618
72520.0000   -5.94514
72560.0000   -5.74031
72600.0000   -5.94545
72640.0000   -6.46952
72680.0000   -6.71327
72720.0000   -6.18720
72760.0000   -6.02115
72800.0000   -6.77452
72840.0000   -5.64280
72880.0000   -5.93601
72920.0000   -5.19145
72960.0000   -5.61585
73000.0000   -5.21377
73040.0000   -5.97084
73080.0000   -5.31070
73120.0000   -4.53735
73160.0000   -5.38505
73200.0000   -4.94836
73240.0000   -6.51123
73280.0000   -5.23208
73320.0000   -5.04362
73360.0000   -4.41618
73400.0000   -5.71683
73440.0000   -6.40718
73480.0000   -6.35092
73520.0000   -5.63838
73560.0000   -5.55235
73600.0000   -6.59057
73640.0000   -5.38807
73680.0000   -5.33905
73720.0000   -4.96595
73760.0000   -5.35400
73800.0000   -6.66231
73840.0000   -6.40176
73880.0000   -5.90047
73920.0000   -6.04807
73960.0000   -6.01511
74000.0000   -5.02548
74040.0000   -5.94584
74080.0000   -5.71607
74120.0000   -4.75118
74160.0000   -6.06878
74200.0000   -7.06743
74240.0000   -6.47515
74280.0000   -6.68767
74320.0000   -6.66896
74360.0000   -6.05964
74400.0000   -6.98073
74440.0000   -7.43577
74480.0000   -6.56901
74520.0000   -6.86673
74560.0000   -6.40652
74600.0000   -5.35215
74640.0000   -5.86294
74680.0000   -5.86828
74720.0000   -6.08550
74760.0000   -6.42324
74800.0000   -6.75776
74840.0000   -5.98398
74880.0000   -5.93837
74920.0000   -5.62808
74960.0000   -5.82989
75000.0000   -5.43970
75040.0000   -5.53566
75080.0000   -5.88168
75120.0000   -5.74099
75160.0000   -5.26368
75200.0000   -5.14897
75240.0000   -5.92629
75280.0000   -7.00027
75320.0000   -5.59283
75360.0000   -6.18611
75400.0000   -5.06474
75440.0000   -5.51657
75480.0000   -5.06010
75520.0000   -5.95201
75560.0000   -5.40808
75600.0000   -5.72029
75640.0000   -5.58484
75680.0000   -5.40820
75720.0000   -5.70610
75760.0000   -6.70190
75800.0000   -5.92606
75840.0000   -6.33458
75880.0000   -5.60732
75920.0000   -6.31372
75960.0000   -7.08928
76000.0000   -7.26490
76040.0000   -6.30924
76080.0000   -6.64609
76120.0000   -6.79037
76160.0000   -5.54778
76200.0000   -5.36075
76240.0000   -6.04658
76280.0000   -6.39688
76320.0000   -5.38703
76360.0000   -6.74395
76400.0000   -5.56950
76440.0000   -5.51976
76480.0000   -5.49403
76520.0000   -5.81734
76560.0000   -5.08891
76600.0000   -6.10963
76640.0000   -5.64037
76680.0000   -5.01575
76720.0000   -5.87437
76760.0000   -5.83581
76800.0000   -5.38715
76840.0000   -6.20752
76880.0000   -5.13877
76920.0000   -5.75820
76960.0000   -5.51664
77000.0000   -5.62592
77040.0000   -6.09633
77080.0000   -4.53253
77120.0000   -5.70499
77160.0000   -5.68245
77200.0000   -4.79003
77240.0000   -6.02909
77280.0000   -6.27379
77320.0000   -5.38254
77360.0000   -6.05061
77400.0000   -5.55731
77440.0000   -5.26911
77480.0000   -5.66676
77520.0000   -6.08240
77560.0000   -6.48292
77600.0000   -6.28446
77640.0000   -6.25027
77680.0000   -6.01944
77720.0000   -5.98857
77760.0000   -5.54711
77800.0000   -6.17038
77840.0000   -5.00892
77880.0000   -5.60862
77920.0000   -5.25787
77960.0000   -6.26431
78000.0000   -5.69947
78040.0000   -5.99634
78080.0000   -5.61404
78120.0000   -6.20728
78160.0000   -5.90372
78200.0000   -5.98381
78240.0000   -5.89667
78280.0000   -5.99808
78320.0000   -6.48749
78360.0000   -6.27171
78400.0000   -5.59936
78440.0000   -6.31799
78480.0000   -5.46722
78520.0000   -5.60611
78560.0000   -5.75768
78600.0000   -5.77284
78640.0000   -5.46522
78680.0000   -5.57175
78720.0000   -5.50323
78760.0000   -6.04507
78800.0000   -5.56241
78840.0000   -4.71157
78880.0000   -4.99483
78920.0000   -5.57220
78960.0000   -5.09183
79000.0000   -5.18823
79040.0000   -5.57687
79080.0000   -5.52848
79120.0000   -4.93418
79160.0000   -6.10929
79200.0000   -6.74945
79240.0000   -5.83410
79280.0000   -4.80866
79320.0000   -5.70839
79360.0000   -5.99087
79400.0000   -5.67714
79440.0000   -5.87050
79480.0000   -5.46159
79520.0000   -5.51453
79560.0000   -6.05373
79600.0000   -4.99829
79640.0000   -5.05903
79680.0000   -5.76237
79720.0000   -5.71669
79760.0000   -5.64539
79800.0000   -5.83566
79840.0000   -5.05845
79880.0000   -5.25430
79920.0000   -5.80146
79960.0000   -6.67211
80000.0000   -6.51359
80040.0000   -5.80035
80080.0000   -5.30640
80120.0000   -6.11064
80160.0000   -6.27059
80200.0000   -6.17763
80240.0000   -7.16188
80280.0000   -7.06430
80320.0000   -6.21238
80360.0000   -6.44962
80400.0000   -5.90361
80440.0000   -6.87352
80480.0000   -5.75024
80520.0000   -6.05702
80560.0000   -5.37425
80600.0000   -5.47975
80640.0000   -6.25581
80680.0000   -4.98241
80720.0000   -5.32887
80760.0000   -5.29149
80800.0000   -5.29157
80840.0000   -6.29934
80880.0000   -7.02584
80920.0000   -6.25554
80960.0000   -6.73678
81000.0000   -7.43145
81040.0000   -5.77059
81080.0000   -5.59437
81120.0000   -5.95129
81160.0000   -5.26855
81200.0000   -5.09861
81240.0000   -5.93620
81280.0000   -5.91019
81320.0000   -6.02542
81360.0000   -5.66903
81400.0000   -6.42100
81440.0000   -5.57765
81480.0000   -5.59479
81520.0000   -5.71655
81560.0000   -5.17107
81600.0000   -5.88642
81640.0000   -5.95211
81680.0000   -6.28367
81720.0000   -5.83797
81760.0000   -5.27730
81800.0000   -5.28535
81840.0000   -5.91694
81880.0000   -5.52527
81920.0000   -5.15616
81960.0000   -5.43682
82000.0000   -5.03884
82040.0000   -5.45541
82080.0000   -5.55865
82120.0000   -6.25478
82160.0000   -4.91440
82200.0000   -5.76204
82240.0000   -5.95768
82280.0000   -5.67222
82320.0000   -4.79269
82360.0000   -5.53470
82400.0000   -4.78729
82440.0000   -6.37067
82480.0000   -6.49541
82520.0000   -6.21248
82560.0000   -5.40309
82600.0000   -6.02720
82640.0000   -5.17282
82680.0000   -5.37726
82720.0000   -5.58138
82760.0000   -6.07628
82800.0000   -5.77965
82840.0000   -6.22537
82880.0000   -6.40027
82920.0000   -6.62220
82960.0000   -6.44888
83000.0000   -5.85623
83040.0000   -5.59760
83080.0000   -5.94812
83120.0000   -6.87771
83160.0000   -5.63055
83200.0000   -5.99324
83240.0000   -5.66777
83280.0000   -6.08541
83320.0000   -5.25832
83360.0000   -5.93804
83400.0000   -5.67728
83440.0000   -5.09988
83480.0000   -6.16633
83520.0000   -5.59959
83560.0000   -6.37775
83600.0000   -5.51378
83640.0000   -5.42735
83680.0000   -5.97867
83720.0000   -5.53930
83760.0000   -5.04738
83800.0000   -5.34644
83840.0000   -5.26421
83880.0000   -4.90665
83920.0000   -6.09466
83960.0000   -5.93774
84000.0000   -5.98234
84040.0000   -5.99397
84080.0000   -5.29000
84120.0000   -5.05907
84160.0000   -4.53400
84200.0000   -5.05135
84240.0000   -5.92306
84280.0000   -5.69718
84320.0000   -5.85081
84360.0000   -6.29590
84400.0000   -6.33156
84440.0000   -6.32553
84480.0000   -6.91106
84520.0000   -6.08886
84560.0000   -5.61090
84600.0000   -5.31931
84640.0000   -6.14385
84680.0000   -5.73838
84720.0000   -5.71017
84760.0000   -6.14581
84800.0000   -6.79562
84840.0000   -6.17462
84880.0000   -5.35638
84920.0000   -5.71522
84960.0000   -5.67612
85000.0000   -5.61149
85040.0000   -5.96402
85080.0000   -5.86521
85120.0000   -6.55890
85160.0000   -5.95206
85200.0000   -6.08252
85240.0000   -6.08839
85280.0000   -5.31072
85320.0000   -5.79467
85360.0000   -4.85378
85400.0000   -5.22731
85440.0000   -4.55071
85480.0000   -4.53118
85520.0000   -4.85618
85560.0000   -5.85207
85600.0000   -5.92724
85640.0000   -6.07006
85680.0000   -5.55958
85720.0000   -5.79417
85760.0000   -5.11515
85800.0000   -5.67052
85840.0000   -6.10715
85880.0000   -5.32280
85920.0000   -5.03788
85960.0000   -5.76372
86000.0000   -5.52605
86040.0000   -6.51904
86080.0000   -5.28175
86120.0000   -5.34743
86160.0000   -4.75567
86200.0000   -5.28660
86240.0000   -5.75742
86280.0000   -4.72413
86320.0000   -5.38574
86360.0000   -6.29754
86400.0000   -5.78513
86440.0000   -5.69459
86480.0000   -6.90684
86520.0000   -6.42605
86560.0000   -5.79123
86600.0000   -5.46014
86640.0000   -4.72427
86680.0000   -5.13913
86720.0000   -4.10518
86760.0000   -3.70871
86800.0000   -4.87954
86840.0000   -4.05824
86880.0000   -4.20556
86920.0000   -4.23054
86960.0000   -5.43576
87000.0000   -6.05160
87040.0000   -5.20023
87080.0000   -4.89700
87120.0000   -5.20709
87160.0000   -4.99450
87200.0000   -4.47852
87240.0000   -5.48116
87280.0000   -5.50232
87320.0000   -5.52873
87360.0000   -4.26930
87400.0000   -5.04721
87440.0000   -4.17991
87480.0000   -4.54666
87520.0000   -3.61150
87560.0000   -5.31150
87600.0000   -5.76752
87640.0000   -4.41932
87680.0000   -5.61311
87720.0000   -5.86852
87760.0000   -5.51419
87800.0000   -5.06360
87840.0000   -4.78018
87880.0000   -6.03459
87920.0000   -4.95623
87960.0000   -5.27154
88000.0000   -4.77129
88040.0000   -5.65435
88080.0000   -5.86350
88120.0000   -5.68530
88160.0000   -5.83675
88200.0000   -5.82750
88240.0000   -5.25690
88280.0000   -5.89984
88320.0000   -7.02265
88360.0000   -6.00209
88400.0000   -6.40996
88440.0000   -5.89065
88480.0000   -6.59688
88520.0000   -5.59602
88560.0000   -5.25304
88600.0000   -5.32410
88640.0000   -5.76811
88680.0000   -5.52131
88720.0000   -4.55686
88760.0000   -6.44096
88800.0000   -5.79221
88840.0000   -5.75092
88880.0000   -5.66595
88920.0000   -5.63312
88960.0000   -5.25089
89000.0000   -5.49257
89040.0000   -5.01924
89080.0000   -6.12201
89120.0000   -5.21130
89160.0000   -5.11762
89200.0000   -5.15191
89240.0000   -5.65857
89280.0000   -5.65493
89320.0000   -5.42543
89360.0000   -5.68512
89400.0000   -6.56762
89440.0000   -6.34039
89480.0000   -5.68540
89520.0000   -5.74799
89560.0000   -5.77024
89600.0000   -5.07411
89640.0000   -5.15453
89680.0000   -5.32905
89720.0000   -6.47745
89760.0000   -6.45522
89800.0000   -5.41815
89840.0000   -5.50095
89880.0000   -5.32376
89920.0000   -5.62853
89960.0000   -5.38420
90000.0000   -5.51457
90040.0000   -6.32283
90080.0000   -5.40087
90120.0000   -5.99482
90160.0000   -5.64640
90200.0000   -5.14880
90240.0000   -5.03077
90280.0000   -5.18039
90320.0000   -5.74264
90360.0000   -6.45620
90400.0000   -6.60442
90440.0000   -6.28580
90480.0000   -6.52761
90520.0000   -7.20135
90560.0000   -6.54964
90600.0000   -5.69520
90640.0000   -6.65378
90680.0000   -6.84429
90720.0000   -6.79307
90760.0000   -6.09298
90800.0000   -7.38932
90840.0000   -7.46004
90880.0000   -5.87587
90920.0000   -5.60982
90960.0000   -6.26591
91000.0000   -6.99081
91040.0000   -5.95602
91080.0000   -6.24867
91120.0000   -6.14693
91160.0000   -6.41439
91200.0000   -7.14720
91240.0000   -7.56105
91280.0000   -6.31222
91320.0000   -6.43072
91360.0000   -6.45275
91400.0000   -6.32538
91440.0000   -6.68852
91480.0000   -6.94169
91520.0000   -7.68555
91560.0000   -6.73640
91600.0000   -6.18335
91640.0000   -6.56484
91680.0000   -6.28349
91720.0000   -6.29232
91760.0000   -6.55988
91800.0000   -6.60998
91840.0000   -6.48847
91880.0000   -7.24946
91920.0000   -6.65480
91960.0000   -7.19613
92000.0000   -7.06558
92040.0000   -6.64728
92080.0000   -6.86447
92120.0000   -6.68504
92160.0000   -6.02035
92200.0000   -6.17070
92240.0000   -6.54650
92280.0000   -6.21349
92320.0000   -5.53987
92360.0000   -5.96974
92400.0000   -6.42193
92440.0000   -5.89054
92480.0000   -4.69201
92520.0000   -4.20703
92560.0000   -4.88465
92600.0000   -5.17046
92640.0000   -5.52607
92680.0000   -5.84044
92720.0000   -7.10667
92760.0000   -5.78518
92800.0000   -5.29488
92840.0000   -5.85448
92880.0000   -6.03938
92920.0000   -5.34000
92960.0000   -5.96300
93000.0000   -5.44994
93040.0000   -5.70306
93080.0000   -6.66766
93120.0000   -6.17503
93160.0000   -7.08115
93200.0000   -6.65417
93240.0000   -5.61335
93280.0000   -5.41179
93320.0000   -6.12214
93360.0000   -5.67919
93400.0000   -5.51200
93440.0000   -5.89881
93480.0000   -5.92796
93520.0000   -5.90896
93560.0000   -5.66072
93600.0000   -6.02181
93640.0000   -5.45581
93680.0000   -6.12248
93720.0000   -5.79828
93760.0000   -5.64340
93800.0000   -6.49949
93840.0000   -5.77500
93880.0000   -5.19161
93920.0000   -4.96587
93960.0000   -4.97436
94000.0000   -5.20616
94040.0000   -4.67357
94080.0000   -4.51014
94120.0000   -5.34138
94160.0000   -5.67857
94200.0000   -5.20781
94240.0000   -5.24168
94280.0000   -5.01007
94320.0000   -5.19212
94360.0000   -6.00610
94400.0000   -6.21035
94440.0000   -5.33850
94480.0000   -6.85896
94520.0000   -5.16355
94560.0000   -5.35744
94600.0000   -5.10635
94640.0000   -5.21440
94680.0000   -5.93925
94720.0000   -4.91261
94760.0000   -6.09770
94800.0000   -5.67874
94840.0000   -6.08520
94880.0000   -5.09801
94920.0000   -5.37794
94960.0000   -6.05316
95000.0000   -5.77230
95040.0000   -5.86842
95080.0000   -5.63007
95120.0000   -6.34478
95160.0000   -5.87168
95200.0000   -6.30559
95240.0000   -6.17587
95280.0000   -5.37683
95320.0000   -6.06314
95360.0000   -5.19891
95400.0000   -5.78767
95440.0000   -5.77406
95480.0000   -4.91123
95520.0000   -4.85653
95560.0000   -5.66486
95600.0000   -5.64664
95640.0000   -5.33781
95680.0000   -5.81909
95720.0000   -6.52995
95760.0000   -7.11240
95800.0000   -6.33385
95840.0000   -5.67966
95880.0000   -6.22285
95920.0000   -5.97836
95960.0000   -6.84611
96000.0000   -5.04084
96040.0000   -6.50771
96080.0000   -6.67181
96120.0000   -6.57104
96160.0000   -5.92518
96200.0000   -6.15108
96240.0000   -6.09275
96280.0000   -5.78653
96320.0000   -4.98775
96360.0000   -6.29220
96400.0000   -5.29111
96440.0000   -5.45131
96480.0000   -6.37138
96520.0000   -5.47707
96560.0000   -4.89056
96600.0000   -5.25399
96640.0000   -5.78166
96680.0000   -6.01284
96720.0000   -4.75874
96760.0000   -4.99956
96800.0000   -4.54006
96840.0000   -5.19566
96880.0000   -5.07155
96920.0000   -5.38625
96960.0000   -4.48203
97000.0000   -5.01888
97040.0000   -4.66285
97080.0000   -5.42154
97120.0000   -5.41279
97160.0000   -5.03354
97200.0000   -4.64861
97240.0000   -5.90089
97280.0000   -4.79606
97320.0000   -5.43893
97360.0000   -5.17745
97400.0000   -5.96991
97440.0000   -5.65593
97480.0000   -5.62874
97520.0000   -5.00834
97560.0000   -5.62710
97600.0000   -5.88878
97640.0000   -5.86055
97680.0000   -5.34080
97720.0000   -4.54915
97760.0000   -4.17777
97800.0000   -4.05899
97840.0000   -4.01191
97880.0000   -4.43466
97920.0000   -4.66376
97960.0000   -4.90018
98000.0000   -4.78569
98040.0000   -4.96245
98080.0000   -6.14027
98120.0000   -6.07651
98160.0000   -6.10082
98200.0000   -5.50089
98240.0000   -5.52912
98280.0000   -5.85017
98320.0000   -5.72223
98360.0000   -5.78389
98400.0000   -5.77395
98440.0000   -6.25399
98480.0000   -5.03567
98520.0000   -5.64640
98560.0000   -5.69345
98600.0000   -4.99535
98640.0000   -5.92767
98680.0000   -5.22777
98720.0000   -5.07317
98760.0000   -5.22070
98800.0000   -4.66039
98840.0000   -6.05458
98880.0000   -4.96147
98920.0000   -6.16059
98960.0000   -6.04861
99000.0000   -5.76562
99040.0000   -6.00943
99080.0000   -6.39908
99120.0000   -5.80477
99160.0000   -5.58000
99200.0000   -5.70718
99240.0000   -5.18202
99280.0000   -5.63882
99320.0000   -5.28021
99360.0000   -4.57736
99400.0000   -5.96002
99440.0000   -5.42401
99480.0000   -4.49217
99520.0000   -4.98801
99560.0000   -5.73118
99600.0000   -5.25986
99640.0000   -5.42892
99680.0000   -5.43073
99720.0000   -5.77823
99760.0000   -4.96067
99800.0000   -5.77671
99840.0000   -5.46175
99880.0000   -6.78063
99920.0000   -6.16763
99960.0000   -7.30030
100000.0000   -5.00555
100040.0000   -4.42550
100080.0000   -6.59692
100120.0000   -5.67556
100160.0000   -6.85236
100200.0000   -6.11585
100240.0000   -6.38055
100280.0000   -6.15372
100320.0000   -5.54111
100360.0000   -5.68057
100400.0000   -5.56650
100440.0000   -6.15615
100480.0000   -6.01268
100520.0000   -5.21884
100560.0000   -4.79257
100600.0000   -5.59167
100640.0000   -5.05719
100680.0000   -5.03796
100720.0000   -5.46654
100760.0000   -6.01819
100800.0000   -5.15587
100840.0000   -5.71944
100880.0000   -4.44798
100920.0000   -6.09410
100960.0000   -5.98604
101000.0000   -5.53118
101040.0000   -5.44898
101080.0000   -5.01315
101120.0000   -5.20949
101160.0000   -5.97843
101200.0000   -5.38633
101240.0000   -5.46482
101280.0000   -4.94203
101320.0000   -5.10659
101360.0000   -5.31901
101400.0000   -6.89957
101440.0000   -5.85044
101480.0000   -6.20467
101520.0000   -5.55082
101560.0000   -5.90404
101600.0000   -5.33791
101640.0000   -5.46754
101680.0000   -5.69316
101720.0000   -5.76009
101760.0000   -4.92243
101800.0000   -5.27508
101840.0000   -5.42766
101880.0000   -5.26785
101920.0000   -5.01423
101960.0000   -5.38345
102000.0000   -5.56675
102040.0000   -4.84452
102080.0000   -5.09966
102120.0000   -4.78733
102160.0000   -4.59739
102200.0000   -4.89971
102240.0000   -5.48598
102280.0000   -4.88661
102320.0000   -5.35712
102360.0000   -5.80411
102400.0000   -4.92123
102440.0000   -5.33972
102480.0000   -5.36523
102520.0000   -5.23701
102560.0000   -5.54035
102600.0000   -5.43155
102640.0000   -5.53824
102680.0000   -5.34230
102720.0000   -6.45335
102760.0000   -6.24054
102800.0000   -6.51088
102840.0000   -6.46407
102880.0000   -5.30188
102920.0000   -5.36549
102960.0000   -5.48293
103000.0000   -5.11986
103040.0000   -5.56424
103080.0000   -5.63111
103120.0000   -6.67510
103160.0000   -6.88070
103200.0000   -6.06940
103240.0000   -5.90620
103280.0000   -5.32948
103320.0000   -5.44188
103360.0000   -6.34567
103400.0000   -6.29189
103440.0000   -5.37622
103480.0000   -6.25891
103520.0000   -5.28342
103560.0000   -5.67607
103600.0000   -4.81334
103640.0000   -5.67132
103680.0000   -5.64460
103720.0000   -5.81389
103760.0000   -5.28754
103800.0000   -5.64973
103840.0000   -5.38926
103880.0000   -6.52621
103920.0000   -5.83185
103960.0000   -6.15278
104000.0000   -6.27520
104040.0000   -5.12786
104080.0000   -5.66779
104120.0000   -5.64563
104160.0000   -6.41576
104200.0000   -6.98852
104240.0000   -6.89983
104280.0000   -6.35893
104320.0000   -6.14832
104360.0000   -6.43305
104400.0000   -6.98495
104440.0000   -5.59975
104480.0000   -5.93922
104520.0000   -5.61237
104560.0000   -4.31492
104600.0000   -5.06033
104640.0000   -4.89116
104680.0000   -5.57520
104720.0000   -5.69671
104760.0000   -5.26230
104800.0000   -6.80945
104840.0000   -5.94985
104880.0000   -6.32028
104920.0000   -6.06857
104960.0000   -5.17797
105000.0000   -6.27088
105040.0000   -5.47347
105080.0000   -5.81782
105120.0000   -6.23381
105160.0000   -5.76195
105200.0000   -6.33825
105240.0000   -5.75577
105280.0000   -5.06819
105320.0000   -5.62269
105360.0000   -5.73191
105400.0000   -6.49491
105440.0000   -5.87832
105480.0000   -5.57693
105520.0000   -5.85871
105560.0000   -5.72881
105600.0000   -5.47744
105640.0000   -5.90119
105680.0000   -5.51187
105720.0000   -5.24474
105760.0000   -5.38456
105800.0000   -5.10011
105840.0000   -5.03449
105880.0000   -5.15836
105920.0000   -4.89205
105960.0000   -5.65200
106000.0000   -5.45904
106040.0000   -5.61468
106080.0000   -5.23588
106120.0000   -5.63104
106160.0000   -4.58689
106200.0000   -4.26880
106240.0000   -4.76037
106280.0000   -5.00903
106320.0000   -4.24084
106360.0000   -5.43281
106400.0000   -5.53961
106440.0000   -5.45401
106480.0000   -6.49590
106520.0000   -5.87729
106560.0000   -5.86676
106600.0000   -6.11705
106640.0000   -5.60788
106680.0000   -5.56587
106720.0000   -6.90045
106760.0000   -5.96386
106800.0000   -5.94303
106840.0000   -6.09882
106880.0000   -5.56760
106920.0000   -5.23498
106960.0000   -5.74735
107000.0000   -4.86835
107040.0000   -5.45867
107080.0000   -5.75945
107120.0000   -5.22628
107160.0000   -6.07459
107200.0000   -5.39346
107240.0000   -5.94730
107280.0000   -5.74295
107320.0000   -5.95483
107360.0000   -4.12434
107400.0000   -5.14463
107440.0000   -4.94026
107480.0000   -5.41589
107520.0000   -5.42476
107560.0000   -5.01815
107600.0000   -5.20166
107640.0000   -5.40843
107680.0000   -6.13654
107720.0000   -5.37367
107760.0000   -6.21259
107800.0000   -5.75866
107840.0000   -5.54891
107880.0000   -5.40198
107920.0000   -5.27217
107960.0000   -5.97296
108000.0000   -5.53092
108040.0000   -5.72345
108080.0000   -5.68542
108120.0000   -5.61816
108160.0000   -6.77536
108200.0000   -5.34762
108240.0000   -4.92781
108280.0000   -4.84294
108320.0000   -5.46379
108360.0000   -5.26658
108400.0000   -5.24541
108440.0000   -5.25665
108480.0000   -6.01480
108520.0000   -4.02099
108560.0000   -5.47290
108600.0000   -4.04443
108640.0000   -5.28009
108680.0000   -5.28460
108720.0000   -5.72323
108760.0000   -5.51344
108800.0000   -5.46573
108840.0000   -6.13846
108880.0000   -5.03656
108920.0000   -5.14358
108960.0000   -5.47693
109000.0000   -5.90051
109040.0000   -5.85572
109080.0000   -5.51504
109120.0000   -5.83367
109160.0000   -5.36250
109200.0000   -5.72747
109240.0000   -5.52247
109280.0000   -5.35578
109320.0000   -5.20936
109360.0000   -5.78335
109400.0000   -5.82247
109440.0000   -6.08582
109480.0000   -5.88950
109520.0000   -6.21086
109560.0000   -6.32048
109600.0000   -6.20961
109640.0000   -5.37451
109680.0000   -5.62990
109720.0000   -5.72486
109760.0000   -5.30067
109800.0000   -5.23852
109840.0000   -5.97234
109880.0000   -5.71882
109920.0000   -6.15474
109960.0000   -6.53791
110000.0000   -5.22018
110040.0000   -5.37378
110080.0000   -4.83393
110120.0000   -5.83887
110160.0000   -5.57142
110200.0000   -5.69068
110240.0000   -4.94299
110280.0000   -5.93134
110320.0000   -5.78951
110360.0000   -5.73069
110400.0000   -5.12452
110440.0000   -4.53000
110480.0000   -5.33364
110520.0000   -5.07991
110560.0000   -6.19099
110600.0000   -5.80402
110640.0000   -6.17695
110680.0000   -6.53199
110720.0000   -5.96844
110760.0000   -5.17482
110800.0000   -4.35598
110840.0000   -5.11550
110880.0000   -6.86186
110920.0000   -4.67611
110960.0000   -5.58475
111000.0000   -4.93312
111040.0000   -5.34445
111080.0000   -5.50693
111120.0000   -5.11409
111160.0000   -5.70468
111200.0000   -5.64592
111240.0000   -5.84654
111280.0000   -5.51141
111320.0000   -5.39979
111360.0000   -5.19768
111400.0000   -5.07435
111440.0000   -4.08814
111480.0000   -4.83399
111520.0000   -5.58021
111560.0000   -5.89067
111600.0000   -5.56707
111640.0000   -6.15562
111680.0000   -5.50915
111720.0000   -5.09328
111760.0000   -5.77238
111800.0000   -4.99986
111840.0000   -5.67500
111880.0000   -5.35147
111920.0000   -5.86816
111960.0000   -6.03964
112000.0000   -5.55848
112040.0000   -5.04735
112080.0000   -5.16716
112120.0000   -5.11548
112160.0000   -5.41491
112200.0000   -4.91883
112240.0000   -5.29004
112280.0000   -4.96784
112320.0000   -4.60678
112360.0000   -5.76098
112400.0000   -5.42342
112440.0000   -5.29439
112480.0000   -5.64869
112520.0000   -5.27367
112560.0000   -5.36313
112600.0000   -5.98985
112640.0000   -6.10189
112680.0000   -6.08156
112720.0000   -5.40141
112760.0000   -5.54075
112800.0000   -5.26448
112840.0000   -5.31371
112880.0000   -5.70217
112920.0000   -5.78566
112960.0000   -5.94199
113000.0000   -5.64699
113040.0000   -5.66684
113080.0000   -6.02352
113120.0000   -5.12142
113160.0000   -5.30235
113200.0000   -5.39163
113240.0000   -5.55496
113280.0000   -6.14742
113320.0000   -5.60857
113360.0000   -5.00757
113400.0000   -6.62044
113440.0000   -4.52626
113480.0000   -5.66769
113520.0000   -5.89824
113560.0000   -5.74498
113600.0000   -5.69537
113640.0000   -5.60060
113680.0000   -5.12811
113720.0000   -6.37831
113760.0000   -6.51669
113800.0000   -5.53593
113840.0000   -6.28269
113880.0000   -5.90856
113920.0000   -5.42845
113960.0000   -5.08443
114000.0000   -5.23479
114040.0000   -5.79394
114080.0000   -5.51239
114120.0000   -5.34508
114160.0000   -4.38469
114200.0000   -4.85889
114240.0000   -5.70319
114280.0000   -5.30643
114320.0000   -5.67255
114360.0000   -5.51450
114400.0000   -6.18130
114440.0000   -5.35540
114480.0000   -5.89734
114520.0000   -6.00370
114560.0000   -4.95297
114600.0000   -5.48269
114640.0000   -5.30328
114680.0000   -5.76240
114720.0000   -5.45079
114760.0000   -5.01966
114800.0000   -6.48500
114840.0000   -6.06504
114880.0000   -5.71970
114920.0000   -4.94214
114960.0000   -5.36151
115000.0000   -5.62318
115040.0000   -6.34669
115080.0000   -5.94505
115120.0000   -5.43474
115160.0000   -4.99832
115200.0000   -5.64383
115240.0000   -5.61196
115280.0000   -6.46729
115320.0000   -7.08236
115360.0000   -6.57211
115400.0000   -6.09345
115440.0000   -6.20277
115480.0000   -4.92984
115520.0000   -6.38200
115560.0000   -6.09993
115600.0000   -6.21922
115640.0000   -5.53255
115680.0000   -5.52864
115720.0000   -5.48825
115760.0000   -6.04984
115800.0000   -6.06008
115840.0000   -6.13352
115880.0000   -6.49748
115920.0000   -6.12737
115960.0000   -6.24701
116000.0000   -6.39758
116040.0000   -5.35132
116080.0000   -5.67910
116120.0000   -6.48139
116160.0000   -6.80426
116200.0000   -6.88776
116240.0000   -6.15334
116280.0000   -5.57685
116320.0000   -5.35906
116360.0000   -6.19744
116400.0000   -5.00934
116440.0000   -6.63364
116480.0000   -6.77082
116520.0000   -6.23449
116560.0000   -5.73841
116600.0000   -5.64781
116640.0000   -6.16388
116680.0000   -5.39431
116720.0000   -5.58717
116760.0000   -6.08649
116800.0000   -5.46044
116840.0000   -5.43424
116880.0000   -5.41631
116920.0000   -6.02244
116960.0000   -6.27416
117000.0000   -5.31189
117040.0000   -5.87040
117080.0000   -6.21329
117120.0000   -5.60827
117160.0000   -5.26318
117200.0000   -6.00708
117240.0000   -6.23793
117280.0000   -5.85185
117320.0000   -4.89755
117360.0000   -4.78093
117400.0000   -5.86024
117440.0000   -5.89289
117480.0000   -5.11189
117520.0000   -5.04495
117560.0000   -5.98868
117600.0000   -5.18942
117640.0000   -5.31757
117680.0000   -4.63700
117720.0000   -5.47171
117760.0000   -4.65939
117800.0000   -5.21673
117840.0000   -5.61996
117880.0000   -5.66388
117920.0000   -4.98055
117960.0000   -6.23159
118000.0000   -6.31123
118040.0000   -5.60624
118080.0000   -6.21252
118120.0000   -6.31342
118160.0000   -5.38385
118200.0000   -6.42132
118240.0000   -6.10445
118280.0000   -5.97568
118320.0000   -6.80005
118360.0000   -5.74506
118400.0000   -6.09991
118440.0000   -5.73572
118480.0000   -5.52636
118520.0000   -5.05926
118560.0000   -5.69418
118600.0000   -5.53439
118640.0000   -5.32945
118680.0000   -5.48641
118720.0000   -4.95347
118760.0000   -4.70232
118800.0000   -5.45572
118840.0000   -4.76626
118880.0000   -6.18410
118920.0000   -5.26568
118960.0000   -5.26578
119000.0000   -5.43786
119040.0000   -5.16606
119080.0000   -5.42705
119120.0000   -5.43566
119160.0000   -5.62729
119200.0000   -5.76294
119240.0000   -4.63247
119280.0000   -5.64587
119320.0000   -6.10860
119360.0000   -6.97399
119400.0000   -6.16912
119440.0000   -6.20542
119480.0000   -5.90361
119520.0000   -5.89638
119560.0000   -5.96104
119600.0000   -6.74459
119640.0000   -6.93867
119680.0000   -6.04112
119720.0000   -6.26101
119760.0000   -6.57447
119800.0000   -6.18936
119840.0000   -5.72737
119880.0000   -5.75441
119920.0000   -6.75830
119960.0000   -5.46880
120000.0000   -5.95262
120040.0000   -5.74528
120080.0000   -5.15358
120120.0000   -5.25643
120160.0000   -5.52544
120200.0000   -5.95125
120240.0000   -5.03405
120280.0000   -5.31537
120320.0000   -6.13473
120360.0000   -6.61507
120400.0000   -5.48197
120440.0000   -6.33472
120480.0000   -5.76816
120520.0000   -4.99869
120560.0000   -5.85373
120600.0000   -6.61634
120640.0000   -5.92181
120680.0000   -5.35234
120720.0000   -5.24369
120760.0000   -5.71456
120800.0000   -4.70563
120840.0000   -5.44205
120880.0000   -5.79503
120920.0000   -6.45312
120960.0000   -6.03510
121000.0000   -6.83273
121040.0000   -5.96700
121080.0000   -5.28309
121120.0000   -4.94487
121160.0000   -6.24397
121200.0000   -5.83853
121240.0000   -5.19664
121280.0000   -5.73419
121320.0000   -5.66552
121360.0000   -5.57913
121400.0000   -5.77163
121440.0000   -5.88092
121480.0000   -6.38396
121520.0000   -6.41824
121560.0000   -6.51790
121600.0000   -5.72760
121640.0000   -6.53786
121680.0000   -5.15526
121720.0000   -5.92302
121760.0000   -5.67652
121800.0000   -6.40639
121840.0000   -5.26419
121880.0000   -6.12298
121920.0000   -5.60637
121960.0000   -6.23434
122000.0000   -6.95191
122040.0000   -6.35550
122080.0000   -7.10037
122120.0000   -6.46090
122160.0000   -6.27985
122200.0000   -5.40985
122240.0000   -5.20424
122280.0000   -5.40633
122320.0000   -6.27959
122360.0000   -6.60889
122400.0000   -4.59295
122440.0000   -6.48560
122480.0000   -5.63400
122520.0000   -5.01117
122560.0000   -6.34070
122600.0000   -6.43990
122640.0000   -6.47877
122680.0000   -5.99751
122720.0000   -5.01159
122760.0000   -5.65526
122800.0000   -5.40727
122840.0000   -4.90332
122880.0000   -5.31694
122920.0000   -4.52189
122960.0000   -5.28353
123000.0000   -5.08163
123040.0000   -4.91179
123080.0000   -5.07146
123120.0000   -5.71603
123160.0000   -5.42498
123200.0000   -5.20021
123240.0000   -4.56585
123280.0000   -5.73542
123320.0000   -5.75150
123360.0000   -5.21714
123400.0000   -5.23606
123440.0000   -5.07917
123480.0000   -5.36581
123520.0000   -5.13225
123560.0000   -6.07146
123600.0000   -5.01760
123640.0000   -5.79242
123680.0000   -5.02565
123720.0000   -5.22908
123760.0000   -5.84904
123800.0000   -6.40455
123840.0000   -5.09959
123880.0000   -5.56330
123920.0000   -5.89924
123960.0000   -6.52115
124000.0000   -5.99174
124040.0000   -6.62569
124080.0000   -6.59525
124120.0000   -6.20761
124160.0000   -6.33066
124200.0000   -5.61531
124240.0000   -5.59709
124280.0000   -6.18794
124320.0000   -5.44480
124360.0000   -6.21709
124400.0000   -5.94521
124440.0000   -5.62851
124480.0000   -5.51136
124520.0000   -5.29968
124560.0000   -5.97177
124600.0000   -5.36875
124640.0000   -5.84747
124680.0000   -6.31567
124720.0000   -6.54697
124760.0000   -5.81833
124800.0000   -5.23874
124840.0000   -5.75737
124880.0000   -6.96454
124920.0000   -6.21874
124960.0000   -5.94541
125000.0000   -5.92787
125040.0000   -5.58367
125080.0000   -5.75833
125120.0000   -5.52598
125160.0000   -4.57743
125200.0000   -5.71541
125240.0000   -5.26131
125280.0000   -5.63785
125320.0000   -5.35838
125360.0000   -5.19395
125400.0000   -5.73816
125440.0000   -5.60631
125480.0000   -5.55895
125520.0000   -5.47519
125560.0000   -5.96599
125600.0000   -6.77277
125640.0000   -5.06410
125680.0000   -5.86922
125720.0000   -6.32123
125760.0000   -6.21047
125800.0000   -6.05321
125840.0000   -6.20463
125880.0000   -6.32900
125920.0000   -5.64973
125960.0000   -5.90949
126000.0000   -5.78523
126040.0000   -5.90999
126080.0000   -5.43989
126120.0000   -6.11096
126160.0000   -5.16879
126200.0000   -6.16615
126240.0000   -5.82183
126280.0000   -5.86575
126320.0000   -6.36819
126360.0000   -5.95675
126400.0000   -5.20079
126440.0000   -5.70694
126480.0000   -5.58670
126520.0000   -5.88526
126560.0000   -5.92083
126600.0000   -5.51690
126640.0000   -5.05164
126680.0000   -5.42744
126720.0000   -5.12174
126760.0000   -4.34545
126800.0000   -5.04107
126840.0000   -4.84580
126880.0000   -5.46326
126920.0000   -5.61249
126960.0000   -4.95619
127000.0000   -4.41060
127040.0000   -4.45266
127080.0000   -4.47846
127120.0000   -5.57831
127160.0000   -4.64973
127200.0000   -4.89456
127240.0000   -5.13818
127280.0000   -5.42343
127320.0000   -5.89914
127360.0000   -5.86434
127400.0000   -5.43384
127440.0000   -5.77419
127480.0000   -4.96987
127520.0000   -5.57144
127560.0000   -4.31169
127600.0000   -5.83730
127640.0000   -5.23050
127680.0000   -5.25572
127720.0000   -5.30630
127760.0000   -4.58844
127800.0000   -5.66383
127840.0000   -5.77532
127880.0000   -5.40380
127920.0000   -5.65693
127960.0000   -5.04606
128000.0000   -5.10786
128040.0000   -5.98126
128080.0000   -5.27272
128120.0000   -4.97322
128160.0000   -5.60758
128200.0000   -5.55149
128240.0000   -5.97197
128280.0000   -5.35506
128320.0000   -6.20200
128360.0000   -5.76406
128400.0000   -5.69646
128440.0000   -5.78740
128480.0000   -5.04345
128520.0000   -5.46498
128560.0000   -5.89470
128600.0000   -5.14064
128640.0000   -3.97818
128680.0000   -5.24953
128720.0000   -4.79511
128760.0000   -4.25626
128800.0000   -3.74576
128840.0000   -5.07899
128880.0000   -4.83292
128920.0000   -5.22360
128960.0000   -5.78579
129000.0000   -5.01226
129040.0000   -5.71028
129080.0000   -5.20449
129120.0000   -4.68856
129160.0000   -5.56286
129200.0000   -5.09699
129240.0000   -4.94278
129280.0000   -5.17912
129320.0000   -6.09870
129360.0000   -5.70728
129400.0000   -5.47398
129440.0000   -5.31083
129480.0000   -5.42998
129520.0000   -5.30185
129560.0000   -5.90233
129600.0000   -6.57964
129640.0000   -6.69331
129680.0000   -5.81152
129720.0000   -6.60933
129760.0000   -5.90716
129800.0000   -6.10159
129840.0000   -6.00691
129880.0000   -6.07034
129920.0000   -5.99930
129960.0000   -5.83065
130000.0000   -5.99710
130040.0000   -5.74374
130080.0000   -6.00015
130120.0000   -5.38332
130160.0000   -6.16710
130200.0000   -4.51801
130240.0000   -4.75680
130280.0000   -4.86242
130320.0000   -5.73853
130360.0000   -5.62320
130400.0000   -5.58830
130440.0000   -5.32965
130480.0000   -6.20830
130520.0000   -6.33793
130560.0000   -6.34112
130600.0000   -5.85302
130640.0000   -5.91202
130680.0000   -5.55127
130720.0000   -6.83755
130760.0000   -6.30234
130800.0000   -6.44381
130840.0000   -4.46293
130880.0000   -5.45171
130920.0000   -5.50328
130960.0000   -6.16989
131000.0000   -6.08180
131040.0000   -5.86609
131080.0000   -5.89507
131120.0000   -5.71472
131160.0000   -5.76515
131200.0000   -5.77790
131240.0000   -4.92488
131280.0000   -5.81023
131320.0000   -5.02911
131360.0000   -4.91253
131400.0000   -6.27458
131440.0000   -6.46056
131480.0000   -5.28574
131520.0000   -5.77863
131560.0000   -5.44101
131600.0000   -5.84863
131640.0000   -6.74888
131680.0000   -6.14572
131720.0000   -5.85289
131760.0000   -6.13194
131800.0000   -5.95819
131840.0000   -5.71434
131880.0000   -5.33095
131920.0000   -6.44995
131960.0000   -6.55148
132000.0000   -6.25655
132040.0000   -5.44259
132080.0000   -5.86485
132120.0000   -5.73020
132160.0000   -5.59348
132200.0000   -6.09055
132240.0000   -5.35443
132280.0000   -5.65742
132320.0000   -5.59131
132360.0000   -5.75044
132400.0000   -5.25087
132440.0000   -5.09708
132480.0000   -5.87141
132520.0000   -5.08793
132560.0000   -6.11725
132600.0000   -5.83223
132640.0000   -6.22211
132680.0000   -5.66814
132720.0000   -6.20633
132760.0000   -6.69247
132800.0000   -6.44894
132840.0000   -4.79342
132880.0000   -5.91895
132920.0000   -6.22153
132960.0000   -6.00802
133000.0000   -5.75984
133040.0000   -5.91845
133080.0000   -5.78411
133120.0000   -4.78643
133160.0000   -5.30279
133200.0000   -5.58862
133240.0000   -6.19672
133280.0000   -5.92576
133320.0000   -5.45938
133360.0000   -5.65261
133400.0000   -5.98563
133440.0000   -5.04184
133480.0000   -5.87905
133520.0000   -5.00900
133560.0000   -5.92160
133600.0000   -7.08873
133640.0000   -6.11518
133680.0000   -5.64630
133720.0000   -5.52476
133760.0000   -5.26511
133800.0000   -5.90252
133840.0000   -5.99562
133880.0000   -5.44587
133920.0000   -5.38865
133960.0000   -5.98503
134000.0000   -6.30764
134040.0000   -6.03611
134080.0000   -5.85405
134120.0000   -5.57056
134160.0000   -5.13737
134200.0000   -6.10292
134240.0000   -6.26226
134280.0000   -5.81100
134320.0000   -6.56303
134360.0000   -6.00674
134400.0000   -6.02126
134440.0000   -5.64560
134480.0000   -5.82136
134520.0000   -4.59578
134560.0000   -5.78974
134600.0000   -5.74983
134640.0000   -4.62404
134680.0000   -5.40020
134720.0000   -4.75923
134760.0000   -5.63291
134800.0000   -5.03445
134840.0000   -5.93412
134880.0000   -4.04819
134920.0000   -4.87920
134960.0000   -5.10675
135000.0000   -5.46248
135040.0000   -5.34642
135080.0000   -5.28924
135120.0000   -5.01943
135160.0000   -5.31111
135200.0000   -5.79505
135240.0000   -5.42856
135280.0000   -5.60935
135320.0000   -5.49138
135360.0000   -5.53798
135400.0000   -5.75527
135440.0000   -5.66812
135480.0000   -5.53799
135520.0000   -6.10301
135560.0000   -5.88520
135600.0000   -5.81538
135640.0000   -5.45665
135680.0000   -5.67325
135720.0000   -5.35083
135760.0000   -5.17131
135800.0000   -4.75027
135840.0000   -5.49761
135880.0000   -5.19063
135920.0000   -5.52809
135960.0000   -5.47478
136000.0000   -5.10324
136040.0000   -5.53247
136080.0000   -5.63827
136120.0000   -5.12369
136160.0000   -5.90968
136200.0000   -6.00707
136240.0000   -6.08559
136280.0000   -5.62387
136320.0000   -5.75174
136360.0000   -5.66865
136400.0000   -5.55713
136440.0000   -6.79278
136480.0000   -4.94405
136520.0000   -4.19428
136560.0000   -4.47527
136600.0000   -4.56002
136640.0000   -4.94305
136680.0000   -3.86889
136720.0000   -4.47105
136760.0000   -4.82953
136800.0000   -5.53509
136840.0000   -5.00096
136880.0000   -4.74901
136920.0000   -4.87363
136960.0000   -4.65041
137000.0000   -5.48876
137040.0000   -4.99250
137080.0000   -5.33309
137120.0000   -4.35723
137160.0000   -4.65822
137200.0000   -5.94135
137240.0000   -5.12438
137280.0000   -5.15568
137320.0000   -5.50501
137360.0000   -5.50685
137400.0000   -4.98334
137440.0000   -5.97515
137480.0000   -6.13266
137520.0000   -6.59778
137560.0000   -5.56036
137600.0000   -5.52634
137640.0000   -5.02559
137680.0000   -6.17046
137720.0000   -5.94097
137760.0000   -6.28555
137800.0000   -5.39279
137840.0000   -5.10904
137880.0000   -5.49530
137920.0000   -5.25730
137960.0000   -5.11307
138000.0000   -4.63597
138040.0000   -4.94896
138080.0000   -5.62412
138120.0000   -5.25989
138160.0000   -4.44764
138200.0000   -4.44834
138240.0000   -4.56684
138280.0000   -5.55576
138320.0000   -5.43556
138360.0000   -5.09845
138400.0000   -5.67891
138440.0000   -5.10372
138480.0000   -5.53147
138520.0000   -5.40717
138560.0000   -4.61702
138600.0000   -5.50129
138640.0000   -4.59121
138680.0000   -4.86157
138720.0000   -5.15844
138760.0000   -6.09553
138800.0000   -5.71461
138840.0000   -4.95741
138880.0000   -4.73207
138920.0000   -5.23334
138960.0000   -5.08807
139000.0000   -5.60571
139040.0000   -6.20888
139080.0000   -6.66997
139120.0000   -6.12503
139160.0000   -5.13508
139200.0000   -4.98603
139240.0000   -5.20665
139280.0000   -4.90160
139320.0000   -5.81612
139360.0000   -4.92212
139400.0000   -4.79454
139440.0000   -5.97027
139480.0000   -5.66030
139520.0000   -5.53643
139560.0000   -5.35790
139600.0000   -5.23299
139640.0000   -5.46397
139680.0000   -5.31285
139720.0000   -5.42337
139760.0000   -5.30808
139800.0000   -5.01788
139840.0000   -5.26247
139880.0000   -4.94616
139920.0000   -4.46015
139960.0000   -4.87298
140000.0000   -4.81868
140040.0000   -4.75785
140080.0000   -5.08318
140120.0000   -4.64693
140160.0000   -4.71991
140200.0000   -4.77173
140240.0000   -4.52051
140280.0000   -5.29417
140320.0000   -4.71726
140360.0000   -5.15499
140400.0000   -4.90826
140440.0000   -3.80260
140480.0000   -4.12588
140520.0000   -4.07890
140560.0000   -4.41308
140600.0000   -5.44803
140640.0000   -5.77692
140680.0000   -5.06395
140720.0000   -4.71386
140760.0000   -4.66110
140800.0000   -4.89513
140840.0000   -4.89131
140880.0000   -4.88025
140920.0000   -5.47058
140960.0000   -5.12684
141000.0000   -4.70495
141040.0000   -5.10895
141080.0000   -5.12856
141120.0000   -5.47309
141160.0000   -5.49388
141200.0000   -4.77227
141240.0000   -5.77274
141280.0000   -5.03094
141320.0000   -5.73712
141360.0000   -5.18241
141400.0000   -5.37643
141440.0000   -5.41636
141480.0000   -5.26802
141520.0000   -4.89288
141560.0000   -4.46853
141600.0000   -4.42923
141640.0000   -5.81856
141680.0000   -5.01038
141720.0000   -4.89967
141760.0000   -5.07678
141800.0000   -4.93610
141840.0000   -5.99319
141880.0000   -5.79127
141920.0000   -4.66020
141960.0000   -6.12402
142000.0000   -5.37531
142040.0000   -5.57907
142080.0000   -5.60621
142120.0000   -5.19750
142160.0000   -5.92684
142200.0000   -6.14400
142240.0000   -6.20139
142280.0000   -5.96763
142320.0000   -6.63000
142360.0000   -5.58885
142400.0000   -6.52530
142440.0000   -6.16901
142480.0000   -6.52355
142520.0000   -6.17053
142560.0000   -6.19860
142600.0000   -5.29687
142640.0000   -6.47737
142680.0000   -6.04467
142720.0000   -6.03181
142760.0000   -4.98950
142800.0000   -5.77709
142840.0000   -4.76394
142880.0000   -5.27469
142920.0000   -5.28973
142960.0000   -5.84773
143000.0000   -4.88435
143040.0000   -5.09241
143080.0000   -6.40497
143120.0000   -6.66787
143160.0000   -7.11926
143200.0000   -6.11791
143240.0000   -6.79490
143280.0000   -6.90104
143320.0000   -6.40414
143360.0000   -6.08153
143400.0000   -6.03284
143440.0000   -6.49733
143480.0000   -5.55430
143520.0000   -5.51005
143560.0000   -5.81755
143600.0000   -5.61726
143640.0000   -5.84208
143680.0000   -5.31446
143720.0000   -5.64280
143760.0000   -6.31200
143800.0000   -5.30147
143840.0000   -4.35293
143880.0000   -4.64343
143920.0000   -4.29333
143960.0000   -4.47604
144000.0000   -5.18216
144040.0000   -4.55568
144080.0000   -5.14377
144120.0000   -5.56550
144160.0000   -5.29408
144200.0000   -4.41963
144240.0000   -4.92382
144280.0000   -5.73459
144320.0000   -4.67273
144360.0000   -6.26417
144400.0000   -5.50746
144440.0000   -5.90345
144480.0000   -5.48021
144520.0000   -5.50079
144560.0000   -4.88677
144600.0000   -4.47003
144640.0000   -5.29061
144680.0000   -4.22301
144720.0000   -3.67438
144760.0000   -4.51297
144800.0000   -3.74120
144840.0000   -4.23114
144880.0000   -4.36861
144920.0000   -4.68899
144960.0000   -5.43400
145000.0000   -5.19977
145040.0000   -5.33077
145080.0000   -4.19762
145120.0000   -5.08546
145160.0000   -4.81539
145200.0000   -5.17693
145240.0000   -4.55294
145280.0000   -4.29490
145320.0000   -4.57882
145360.0000   -5.43535
145400.0000   -4.89941
145440.0000   -4.24597
145480.0000   -4.72231
145520.0000   -4.30304
145560.0000   -3.99198
145600.0000   -4.73153
145640.0000   -5.35130
145680.0000   -5.51650
145720.0000   -5.47279
145760.0000   -5.35306
145800.0000   -5.30879
145840.0000   -5.57514
145880.0000   -5.47228
145920.0000   -4.31531
145960.0000   -5.34927
146000.0000   -5.05087
146040.0000   -5.47161
146080.0000   -6.11645
146120.0000   -5.44835
146160.0000   -5.52512
146200.0000   -5.62079
146240.0000   -5.59536
146280.0000   -5.72284
146320.0000   -5.05058
146360.0000   -5.79168
146400.0000   -5.61210
146440.0000   -6.54077
146480.0000   -5.45858
146520.0000   -5.15198
146560.0000   -6.17188
146600.0000   -4.70244
146640.0000   -6.46286
146680.0000   -5.87249
146720.0000   -5.46215
146760.0000   -5.67961
146800.0000   -5.56068
146840.0000   -5.15553
146880.0000   -5.02187
146920.0000   -5.95907
146960.0000   -5.41381
147000.0000   -6.24687
147040.0000   -6.01339
147080.0000   -5.66760
147120.0000   -5.53175
147160.0000   -5.57329
147200.0000   -4.80916
147240.0000   -4.89735
147280.0000   -6.12653
147320.0000   -6.41445
147360.0000   -5.64686
147400.0000   -5.78305
147440.0000   -5.51130
147480.0000   -5.21864
147520.0000   -5.22944
147560.0000   -5.32178
147600.0000   -5.61836
147640.0000   -5.40028
147680.0000   -5.74047
147720.0000   -5.65610
147760.0000   -5.61348
147800.0000   -5.08201
147840.0000   -5.46058
147880.0000   -5.45623
147920.0000   -5.60367
147960.0000   -5.17315
148000.0000   -5.63508
148040.0000   -6.07823
148080.0000   -6.17301
148120.0000   -6.20756
148160.0000   -5.25045
148200.0000   -6.51224
148240.0000   -5.54907
148280.0000   -5.22514
148320.0000   -5.60239
148360.0000   -5.19932
148400.0000   -5.15532
148440.0000   -5.93931
148480.0000   -5.22725
148520.0000   -5.62691
148560.0000   -5.61365
148600.0000   -5.15190
148640.0000   -4.79715
148680.0000   -5.27700
148720.0000   -5.30329
148760.0000   -5.43863
148800.0000   -5.10779
148840.0000   -5.55823
148880.0000   -4.70126
148920.0000   -5.24722
148960.0000   -4.39647
149000.0000   -5.36983
149040.0000   -4.56508
149080.0000   -5.97170
149120.0000   -5.05662
149160.0000   -6.41114
149200.0000   -5.87877
149240.0000   -5.55911
149280.0000   -5.96637
149320.0000   -6.40974
149360.0000   -6.62989
149400.0000   -5.84309
149440.0000   -5.50800
149480.0000   -5.51730
149520.0000   -5.71606
149560.0000   -6.22554
149600.0000   -5.15739
149640.0000   -5.54709
149680.0000   -5.95033
149720.0000   -4.92331
149760.0000   -5.79401
149800.0000   -6.58073
149840.0000   -5.77754
149880.0000   -6.29717
149920.0000   -5.32835
149960.0000   -6.52568
150000.0000   -5.58383
150040.0000   -5.35294
150080.0000   -5.84776
150120.0000   -5.21210
150160.0000   -5.32257
150200.0000   -5.93919
150240.0000   -6.30129
150280.0000   -6.25154
150320.0000   -7.21701
150360.0000   -7.05929
150400.0000   -7.31904
150440.0000   -6.24354
150480.0000   -5.25950
150520.0000   -4.60140
150560.0000   -4.99593
150600.0000   -5.97974
150640.0000   -5.74644
150680.0000   -4.92750
150720.0000   -6.01752
150760.0000   -4.97285
150800.0000   -6.12955
150840.0000   -5.21653
150880.0000   -5.23629
150920.0000   -6.02714
150960.0000   -5.11088
151000.0000   -5.96908
151040.0000   -6.75974
151080.0000   -6.72651
151120.0000   -5.81260
151160.0000   -5.92318
151200.0000   -6.97387
151240.0000   -7.03556
151280.0000   -6.71616
151320.0000   -6.48330
151360.0000   -6.79391
151400.0000   -6.04406
151440.0000   -6.65139
151480.0000   -5.97327
151520.0000   -5.89753
151560.0000   -6.19184
151600.0000   -6.40404
151640.0000   -6.25067
151680.0000   -5.36346
151720.0000   -6.26792
151760.0000   -5.79035
151800.0000   -5.52523
151840.0000   -5.00608
151880.0000   -5.78084
151920.0000   -5.40024
151960.0000   -5.78872
152000.0000   -6.11426
152040.0000   -4.70935
152080.0000   -4.82408
152120.0000   -5.95566
152160.0000   -5.76553
152200.0000   -6.10193
152240.0000   -4.75402
152280.0000   -6.14272
152320.0000   -6.16845
152360.0000   -5.79173
152400.0000   -5.92351
152440.0000   -3.98583
152480.0000   -4.83101
152520.0000   -5.14497
152560.0000   -5.56603
152600.0000   -6.43488
152640.0000   -5.71111
152680.0000   -6.36077
152720.0000   -5.40198
152760.0000   -5.79497
152800.0000   -6.24774
152840.0000   -5.90132
152880.0000   -5.83984
152920.0000   -4.99803
152960.0000   -4.98291
153000.0000   -4.24979
153040.0000   -4.94573
153080.0000   -5.11093
153120.0000   -5.42346
153160.0000   -5.75478
153200.0000   -4.60235
153240.0000   -4.73697
153280.0000   -5.04827
153320.0000   -4.94872
153360.0000   -5.30968
153400.0000   -5.39991
153440.0000   -5.26210
153480.0000   -5.44728
153520.0000   -6.26801
153560.0000   -5.47656
153600.0000   -5.77833
153640.0000   -4.46878
153680.0000   -6.00737
153720.0000   -6.24628
153760.0000   -5.88986
153800.0000   -5.58213
153840.0000   -5.39063
153880.0000   -5.37398
153920.0000   -5.42687
153960.0000   -4.59936
154000.0000   -6.29751
154040.0000   -6.08212
154080.0000   -5.29513
154120.0000   -5.36937
154160.0000   -5.18019
154200.0000   -4.26239
154240.0000   -6.21986
154280.0000   -4.29080
154320.0000   -4.59184
154360.0000   -5.88719
154400.0000   -5.44298
154440.0000   -5.47566
154480.0000   -5.17034
154520.0000   -5.78499
154560.0000   -4.76897
154600.0000   -4.48987
154640.0000   -5.22350
154680.0000   -4.94919
154720.0000   -5.19803
154760.0000   -6.06266
154800.0000   -4.77889
154840.0000   -5.18946
154880.0000   -5.52942
154920.0000   -5.85144
154960.0000   -6.47126
155000.0000   -5.81203
155040.0000   -5.81007
155080.0000   -5.83919
155120.0000   -5.46892
155160.0000   -5.08260
155200.0000   -4.61241
155240.0000   -5.32784
155280.0000   -4.67803
155320.0000   -5.38332
155360.0000   -5.85829
155400.0000   -5.20981
155440.0000   -4.70947
155480.0000   -5.83895
155520.0000   -6.43013
155560.0000   -6.34360
155600.0000   -5.93369
155640.0000   -4.88452
155680.0000   -5.24573
155720.0000   -5.75341
155760.0000   -4.95352
155800.0000   -5.38951
155840.0000   -6.24719
155880.0000   -5.67257
155920.0000   -6.18245
155960.0000   -4.43395
156000.0000   -6.08839
156040.0000   -5.66522
156080.0000   -4.57125
156120.0000   -5.66419
156160.0000   -5.86610
156200.0000   -5.55479
156240.0000   -5.29127
156280.0000   -5.67352
156320.0000   -5.89929
156360.0000   -5.46767
156400.0000   -5.26492
156440.0000   -5.79665
156480.0000   -4.92106
156520.0000   -4.61253
156560.0000   -5.66075
156600.0000   -4.67680
156640.0000   -4.98377
156680.0000   -5.46505
156720.0000   -4.83825
156760.0000   -5.08440
156800.0000   -5.69015
156840.0000   -5.31094
156880.0000   -6.39593
156920.0000   -6.29395
156960.0000   -5.51396
157000.0000   -6.06137
157040.0000   -6.19913
157080.0000   -5.58083
157120.0000   -5.64446
157160.0000   -5.28595
157200.0000   -5.02627
157240.0000   -5.12662
157280.0000   -4.75514
157320.0000   -5.70194
157360.0000   -5.19553
157400.0000   -5.48510
157440.0000   -5.88449
157480.0000   -5.49296
157520.0000   -4.97517
157560.0000   -4.91319
157600.0000   -6.33166
157640.0000   -6.06829
157680.0000   -5.98528
157720.0000   -5.44084
157760.0000   -6.31354
157800.0000   -6.05704
157840.0000   -6.49444
157880.0000   -6.19732
157920.0000   -4.52779
157960.0000   -6.44448
158000.0000   -5.89577
158040.0000   -5.17582
158080.0000   -6.64330
158120.0000   -5.85930
158160.0000   -5.06760
158200.0000   -5.26946
158240.0000   -5.71243
158280.0000   -5.71581
158320.0000   -5.83411
158360.0000   -5.70007
158400.0000   -5.61906
158440.0000   -5.63194
158480.0000   -5.14041
158520.0000   -6.96774
158560.0000   -7.20406
158600.0000   -6.00630
158640.0000   -6.85554
158680.0000   -6.20172
158720.0000   -6.00224
158760.0000   -5.73812
158800.0000   -5.38127
158840.0000   -5.97723
158880.0000   -5.52633
158920.0000   -5.92915
158960.0000   -6.16683
159000.0000   -6.82484
159040.0000   -6.14364
159080.0000   -6.32867
159120.0000   -5.97502
159160.0000   -6.63975
159200.0000   -5.25291
159240.0000   -6.05189
159280.0000   -5.62408
159320.0000   -5.71541
159360.0000   -5.27753
159400.0000   -5.82427
159440.0000   -5.39302
159480.0000   -5.10901
159520.0000   -5.13981
159560.0000   -5.78257
159600.0000   -6.12888
159640.0000   -6.19611
159680.0000   -6.07739
159720.0000   -5.51019
159760.0000   -5.67562
159800.0000   -5.26118
159840.0000   -5.82969
159880.0000   -5.59081
159920.0000   -5.45231
159960.0000   -5.47326
160000.0000   -5.04145
160040.0000   -5.44119
160080.0000   -5.26561
160120.0000   -5.22255
160160.0000   -6.08827
160200.0000   -5.94813
160240.0000   -5.23067
160280.0000   -4.99479
160320.0000   -5.98438
160360.0000   -5.63842
160400.0000   -5.32119
160440.0000   -5.91771
160480.0000   -6.53522
160520.0000   -5.46969
160560.0000   -6.09657
160600.0000   -6.35688
160640.0000   -6.31105
160680.0000   -5.66928
160720.0000   -6.17128
160760.0000   -5.23166
160800.0000   -5.49160
160840.0000   -5.96768
160880.0000   -5.39766
160920.0000   -5.09520
160960.0000   -4.75396
161000.0000   -4.87088
161040.0000   -5.17620
161080.0000   -6.17820
161120.0000   -5.44306
161160.0000   -5.21274
161200.0000   -6.22070
161240.0000   -5.27038
161280.0000   -6.69724
161320.0000   -4.39109
161360.0000   -4.91866
161400.0000   -4.13569
161440.0000   -4.18021
161480.0000   -5.09686
161520.0000   -5.52630
161560.0000   -5.64615
161600.0000   -5.30338
161640.0000   -4.53211
161680.0000   -6.33334
161720.0000   -5.25733
161760.0000   -5.67968
161800.0000   -5.60420
161840.0000   -5.38257
161880.0000   -4.92760
161920.0000   -6.03739
161960.0000   -6.43805
162000.0000   -6.16038
162040.0000   -6.90383
162080.0000   -5.77761
162120.0000   -5.82027
162160.0000   -6.66417
162200.0000   -4.87226
162240.0000   -5.12529
162280.0000   -5.22243
162320.0000   -4.36457
162360.0000   -5.28941
162400.0000   -6.12683
162440.0000   -5.82017
162480.0000   -5.83879
162520.0000   -6.44227
162560.0000   -5.84070
162600.0000   -4.95481
162640.0000   -5.68656
162680.0000   -4.72175
162720.0000   -5.72932
162760.0000   -6.30386
162800.0000   -5.34792
162840.0000   -6.08604
162880.0000   -5.74665
162920.0000   -5.57827
162960.0000   -5.57543
163000.0000   -5.20147
163040.0000   -5.84856
163080.0000   -6.23286
163120.0000   -5.58713
163160.0000   -5.36045
163200.0000   -5.80082
163240.0000   -6.77780
163280.0000   -5.90010
163320.0000   -5.21689
163360.0000   -6.36512
163400.0000   -6.24894
163440.0000   -6.40963
163480.0000   -6.61062
163520.0000   -7.02288
163560.0000   -6.14692
163600.0000   -6.77705
163640.0000   -6.94212
163680.0000   -6.06820
163720.0000   -6.47197
163760.0000   -6.28171
163800.0000   -5.67043
163840.0000   -6.09634
163880.0000   -6.89727
163920.0000   -5.86755
163960.0000   -5.81597
164000.0000   -5.18250
164040.0000   -5.94745
164080.0000   -5.48564
164120.0000   -5.40981
164160.0000   -5.87383
164200.0000   -5.79042
164240.0000   -5.09706
164280.0000   -5.65206
164320.0000   -6.20746
164360.0000   -5.88745
164400.0000   -4.86485
164440.0000   -5.87682
164480.0000   -5.41732
164520.0000   -6.35628
164560.0000   -5.00549
164600.0000   -5.69128
164640.0000   -5.32117
164680.0000   -5.62533
164720.0000   -5.61623
164760.0000   -6.47898
164800.0000   -6.22859
164840.0000   -5.73799
164880.0000   -6.25805
164920.0000   -5.67310
164960.0000   -5.50831
165000.0000   -5.45695
165040.0000   -5.80797
165080.0000   -7.29144
165120.0000   -6.90051
165160.0000   -5.89870
165200.0000   -7.39533
165240.0000   -5.55790
165280.0000   -6.26394
165320.0000   -6.63946
165360.0000   -6.47462
165400.0000   -5.22676
165440.0000   -5.06935
165480.0000   -5.66466
165520.0000   -5.17152
165560.0000   -6.14202
165600.0000   -6.15782
165640.0000   -6.18289
165680.0000   -6.35461
165720.0000   -6.50589
165760.0000   -5.95570
165800.0000   -5.82335
165840.0000   -4.84088
165880.0000   -5.13483
165920.0000   -5.23137
165960.0000   -5.32707
166000.0000   -4.62968
166040.0000   -5.04502
166080.0000   -6.07972
166120.0000   -6.10990
166160.0000   -6.02111
166200.0000   -5.80945
166240.0000   -6.50976
166280.0000   -5.95604
166320.0000   -5.09593
166360.0000   -6.47604
166400.0000   -5.42117
166440.0000   -5.34902
166480.0000   -4.46588
166520.0000   -5.24404
166560.0000   -5.21081
166600.0000   -4.59962
166640.0000   -5.69383
166680.0000   -5.69971
166720.0000   -6.61647
166760.0000   -5.52846
166800.0000   -5.83752
166840.0000   -5.85797
166880.0000   -6.26530
166920.0000   -6.24655
166960.0000   -4.66077
167000.0000   -5.42010
167040.0000   -5.91420
167080.0000   -6.45715
167120.0000   -5.45447
167160.0000   -6.50049
167200.0000   -6.06809
167240.0000   -5.95848
167280.0000   -5.36772
167320.0000   -6.76490
167360.0000   -4.98707
167400.0000   -4.99101
167440.0000   -4.98015
167480.0000   -5.48218
167520.0000   -5.50483
167560.0000   -4.71496
167600.0000   -5.86728
167640.0000   -5.33238
167680.0000   -5.21461
167720.0000   -5.63179
167760.0000   -6.04796
167800.0000   -5.58415
167840.0000   -5.39889
167880.0000   -6.37100
167920.0000   -6.23426
167960.0000   -6.04756
168000.0000   -6.32437
168040.0000   -7.24417
168080.0000   -5.76642
168120.0000   -6.05650
168160.0000   -5.04209
168200.0000   -5.87427
168240.0000   -5.83924
168280.0000   -4.79278
168320.0000   -4.41814
168360.0000   -4.63785
168400.0000   -5.22281
168440.0000   -5.24335
168480.0000   -6.46470
168520.0000   -5.77817
168560.0000   -5.19637
168600.0000   -5.33361
168640.0000   -5.40358
168680.0000   -4.68244
168720.0000   -5.22527
168760.0000   -5.70368
168800.0000   -5.93784
168840.0000   -5.76757
168880.0000   -4.82196
168920.0000   -5.45581
168960.0000   -5.06104
169000.0000   -5.44390
169040.0000   -6.29377
169080.0000   -6.07640
169120.0000   -6.16173
169160.0000   -5.98257
169200.0000   -5.40634
169240.0000   -4.72622
169280.0000   -4.45115
169320.0000   -5.73533
169360.0000   -5.27531
169400.0000   -5.30593
169440.0000   -5.45277
169480.0000   -5.32229
169520.0000   -5.24861
169560.0000   -4.80701
169600.0000   -5.39294
169640.0000   -5.46536
169680.0000   -5.00650
169720.0000   -5.91006
169760.0000   -6.06759
169800.0000   -5.62724
169840.0000   -5.97264
169880.0000   -5.79815
169920.0000   -5.75599
169960.0000   -4.05053
170000.0000   -6.34703
170040.0000   -3.90636
170080.0000   -5.15240
170120.0000   -5.58428
170160.0000   -5.79833
170200.0000   -5.60487
170240.0000   -5.72751
170280.0000   -5.45472
170320.0000   -4.70600
170360.0000   -5.17392
170400.0000   -5.43165
170440.0000   -5.21300
170480.0000   -4.74962
170520.0000   -4.72776
170560.0000   -5.21375
170600.0000   -5.55282
170640.0000   -5.05466
170680.0000   -5.68938
170720.0000   -5.48120
170760.0000   -5.55017
170800.0000   -5.87487
170840.0000   -6.05686
170880.0000   -6.12226
170920.0000   -5.51602
170960.0000   -5.63783
171000.0000   -5.78368
171040.0000   -5.71749
171080.0000   -5.92847
171120.0000   -6.08441
171160.0000   -6.48811
171200.0000   -5.80235
171240.0000   -5.68218
171280.0000   -5.25284
171320.0000   -5.30316
171360.0000   -5.80628
171400.0000   -5.44921
171440.0000   -4.59923
171480.0000   -5.35299
171520.0000   -4.53126
171560.0000   -4.79090
171600.0000   -4.81898
171640.0000   -4.83540
171680.0000   -4.58964
171720.0000   -5.05208
171760.0000   -4.60752
171800.0000   -4.79590
171840.0000   -5.37086
171880.0000   -4.87522
171920.0000   -4.43125
171960.0000   -4.64338
172000.0000   -4.69510
172040.0000   -6.13542
172080.0000   -5.30041
172120.0000   -5.51524
172160.0000   -5.28697
172200.0000   -5.23312
172240.0000   -5.50430
172280.0000   -6.83664
172320.0000   -6.08959
172360.0000   -5.30202
172400.0000   -6.47855
172440.0000   -6.84093
172480.0000   -5.71998
172520.0000   -5.91334
172560.0000   -5.27635
172600.0000   -4.62102
172640.0000   -4.47330
172680.0000   -5.62656
172720.0000   -5.43341
172760.0000   -4.46429
172800.0000   -5.52462
172840.0000   -4.95598
172880.0000   -5.11184
172920.0000   -5.51222
172960.0000   -5.65972
173000.0000   -7.30615
173040.0000   -6.39619
173080.0000   -5.01219
173120.0000   -5.44352
173160.0000   -5.56426
173200.0000   -5.36279
173240.0000   -5.56270
173280.0000   -4.86682
173320.0000   -5.27171
173360.0000   -5.89010
173400.0000   -5.30397
173440.0000   -5.98928
173480.0000   -5.46304
173520.0000   -4.85400
173560.0000   -4.95149
173600.0000   -4.47968
173640.0000   -5.25194
173680.0000   -5.21030
173720.0000   -5.23189
173760.0000   -5.63084
173800.0000   -5.65146
173840.0000   -5.25192
173880.0000   -5.07217
173920.0000   -4.33492
173960.0000   -5.15518
174000.0000   -5.17801
174040.0000   -5.04434
174080.0000   -5.71923
174120.0000   -4.89337
174160.0000   -5.35343
174200.0000   -5.33669
174240.0000   -4.18503
174280.0000   -5.25313
174320.0000   -5.70068
174360.0000   -5.81363
174400.0000   -5.83950
174440.0000   -5.41965
174480.0000   -6.20787
174520.0000   -6.35518
174560.0000   -6.39516
174600.0000   -6.48048
174640.0000   -5.88024
174680.0000   -5.70139
174720.0000   -6.31825
174760.0000   -7.23911
174800.0000   -5.93691
174840.0000   -6.52620
174880.0000   -6.74802
174920.0000   -6.27951
174960.0000   -6.67470
175000.0000   -6.33494
175040.0000   -6.04500
175080.0000   -5.96369
175120.0000   -6.40477
175160.0000   -6.24740
175200.0000   -5.34366
175240.0000   -5.18311
175280.0000   -6.67397
175320.0000   -6.32011
175360.0000   -6.36398
175400.0000   -5.73769
175440.0000   -6.74773
175480.0000   -5.93453
175520.0000   -6.07089
175560.0000   -5.44191
175600.0000   -6.21394
175640.0000   -5.78936
175680.0000   -4.77259
175720.0000   -6.46786
175760.0000   -5.83012
175800.0000   -5.34000
175840.0000   -5.56714
175880.0000   -5.56621
175920.0000   -5.52964
175960.0000   -5.18446
176000.0000   -4.04588
176040.0000   -4.48608
176080.0000   -5.98696
176120.0000   -5.83423
176160.0000   -6.22878
176200.0000   -5.64135
176240.0000   -6.59083
176280.0000   -6.05859
176320.0000   -5.87949
176360.0000   -5.03646
176400.0000   -5.96981
176440.0000   -6.88148
176480.0000   -6.16431
176520.0000   -5.93162
176560.0000   -5.34532
176600.0000   -5.89940
176640.0000   -6.05123
176680.0000   -6.18219
176720.0000   -6.73584
176760.0000   -5.59178
176800.0000   -6.50680
176840.0000   -5.85304
176880.0000   -6.76560
176920.0000   -5.45730
176960.0000   -6.55928
177000.0000   -4.98052
177040.0000   -5.52622
177080.0000   -5.34994
177120.0000   -4.30788
177160.0000   -4.93561
177200.0000   -5.07572
177240.0000   -5.53512
177280.0000   -5.33326
177320.0000   -5.67928
177360.0000   -6.52987
177400.0000   -6.10759
177440.0000   -5.68700
177480.0000   -5.01578
177520.0000   -4.99586
177560.0000   -5.54136
177600.0000   -5.67671
177640.0000   -5.55160
177680.0000   -5.70524
177720.0000   -6.14248
177760.0000   -5.83376
177800.0000   -5.68683
177840.0000   -5.33422
177880.0000   -5.57851
177920.0000   -5.51482
177960.0000   -6.54488
178000.0000   -6.29526
178040.0000   -6.51005
178080.0000   -5.99093
178120.0000   -5.97568
178160.0000   -5.56301
178200.0000   -5.93395
178240.0000   -5.61357
178280.0000   -4.55068
178320.0000   -4.25944
178360.0000   -5.03310
178400.0000   -5.32062
178440.0000   -4.93765
178480.0000   -6.06533
178520.0000   -6.07125
178560.0000   -5.52298
178600.0000   -5.52268
178640.0000   -5.28345
178680.0000   -5.47820
178720.0000   -5.68097
178760.0000   -5.21487
178800.0000   -4.47009
178840.0000   -4.93994
178880.0000   -5.74894
178920.0000   -5.74739
178960.0000   -5.72746
179000.0000   -6.96186
179040.0000   -6.55251
179080.0000   -6.67805
179120.0000   -6.19178
179160.0000   -6.86431
179200.0000   -7.17846
179240.0000   -5.86499
179280.0000   -6.00850
179320.0000   -6.30864
179360.0000   -5.87186
179400.0000   -6.72707
179440.0000   -8.06333
179480.0000   -6.51917
179520.0000   -6.84496
179560.0000   -7.08517
179600.0000   -6.39887
179640.0000   -5.84256
179680.0000   -6.43652
179720.0000   -6.21886
179760.0000   -6.37668
179800.0000   -6.58038
179840.0000   -6.71185
179880.0000   -6.07807
179920.0000   -6.43452
179960.0000   -6.43769
180000.0000   -5.85044
180040.0000   -6.01601
180080.0000   -5.62847
180120.0000   -5.48876
180160.0000   -6.14673
180200.0000   -6.44137
180240.0000   -7.04923
180280.0000   -5.05982
180320.0000   -5.11340
180360.0000   -4.91612
180400.0000   -5.55560
180440.0000   -4.99724
180480.0000   -5.32018
180520.0000   -5.24026
180560.0000   -5.71975
180600.0000   -5.68164
180640.0000   -5.70373
180680.0000   -5.23495
180720.0000   -6.01978
180760.0000   -5.15054
180800.0000   -5.99449
180840.0000   -6.11967
180880.0000   -6.25933
180920.0000   -6.04741
180960.0000   -5.14171
181000.0000   -4.69706
181040.0000   -6.11154
181080.0000   -6.23522
181120.0000   -6.27828
181160.0000   -6.74878
181200.0000   -5.70594
181240.0000   -5.71734
181280.0000   -6.27929
181320.0000   -7.29037
181360.0000   -5.83415
181400.0000   -5.45403
181440.0000   -5.40539
181480.0000   -4.98158
181520.0000   -5.29467
181560.0000   -5.22472
181600.0000   -5.03484
181640.0000   -4.75399
181680.0000   -4.56720
181720.0000   -4.23097
181760.0000   -4.43059
181800.0000   -5.55896
181840.0000   -4.84469
181880.0000   -5.13844
181920.0000   -6.02519
181960.0000   -6.19238
182000.0000   -5.89997
182040.0000   -5.11769
182080.0000   -5.84039
182120.0000   -5.69818
182160.0000   -5.52912
182200.0000   -5.05129
182240.0000   -6.05165
182280.0000   -5.87352
182320.0000   -6.18876
182360.0000   -7.00425
182400.0000   -6.88767
182440.0000   -6.13678
182480.0000   -5.28913
182520.0000   -6.03814
182560.0000   -6.38729
182600.0000   -6.60195
182640.0000   -5.92379
182680.0000   -5.97111
182720.0000   -5.35292
182760.0000   -5.60395
182800.0000   -5.32434
182840.0000   -5.10985
182880.0000   -5.48612
182920.0000   -5.16237
182960.0000   -5.64904
183000.0000   -6.49425
183040.0000   -6.36860
183080.0000   -5.34159
183120.0000   -6.25001
183160.0000   -5.94975
183200.0000   -5.99946
183240.0000   -5.97731
183280.0000   -6.48494
183320.0000   -7.31536
183360.0000   -6.23475
183400.0000   -5.94225
183440.0000   -5.35337
183480.0000   -5.60853
183520.0000   -5.50860
183560.0000   -4.44076
183600.0000   -4.63696
183640.0000   -4.96119
183680.0000   -6.14134
183720.0000   -5.54807
183760.0000   -4.57298
183800.0000   -5.01505
183840.0000   -4.73259
183880.0000   -4.61005
183920.0000   -6.59166
183960.0000   -5.24723
184000.0000   -5.54145
184040.0000   -6.08642
184080.0000   -5.73511
184120.0000   -6.29867
184160.0000   -5.63373
184200.0000   -7.24753
184240.0000   -6.14682
184280.0000   -5.81425
184320.0000   -5.49660
184360.0000   -5.91903
184400.0000   -5.37364
184440.0000   -6.28906
184480.0000   -6.07271
184520.0000   -5.43077
184560.0000   -5.25524
184600.0000   -4.98857
184640.0000   -4.30193
184680.0000   -4.01622
184720.0000   -4.29056
184760.0000   -5.14283
184800.0000   -5.91576
184840.0000   -6.64730
184880.0000   -6.37762
184920.0000   -6.41539
184960.0000   -5.86548
185000.0000   -5.73770
185040.0000   -6.10228
185080.0000   -6.01315
185120.0000   -6.33139
185160.0000   -5.89912
185200.0000   -5.50773
185240.0000   -5.19242
185280.0000   -5.74392
185320.0000   -5.98564
185360.0000   -6.07875
185400.0000   -6.52258
185440.0000   -5.22597
185480.0000   -5.46483
185520.0000   -5.80026
185560.0000   -5.94214
185600.0000   -6.03355
185640.0000   -6.45267
185680.0000   -7.01866
185720.0000   -6.58051
185760.0000   -6.08627
185800.0000   -6.10781
185840.0000   -6.42846
185880.0000   -6.49533
185920.0000   -5.61281
185960.0000   -4.89433
186000.0000   -4.99830
186040.0000   -5.44706
186080.0000   -5.69255
186120.0000   -5.62597
186160.0000   -6.82955
186200.0000   -5.71046
186240.0000   -4.94038
186280.0000   -6.08946
186320.0000   -5.23838
186360.0000   -4.18021
186400.0000   -4.80594
186440.0000   -5.62119
186480.0000   -4.79297
186520.0000   -4.67007
186560.0000   -5.62900
186600.0000   -5.53315
186640.0000   -3.92166
186680.0000   -4.60375
186720.0000   -4.87785
186760.0000   -5.95665
186800.0000   -5.77184
186840.0000   -6.77156
186880.0000   -5.80505
186920.0000   -6.40207
186960.0000   -6.13106
187000.0000   -5.21257
187040.0000   -6.40158
187080.0000   -5.94393
187120.0000   -6.43659
187160.0000   -6.05613
187200.0000   -6.29174
187240.0000   -6.16224
187280.0000   -5.70758
187320.0000   -5.74582
187360.0000   -6.01026
187400.0000   -5.22329
187440.0000   -5.18332
187480.0000   -5.00057
187520.0000   -5.61918
187560.0000   -5.40637
187600.0000   -5.90887
187640.0000   -5.25401
187680.0000   -5.91825
187720.0000   -6.39516
187760.0000   -6.25631
187800.0000   -6.13107
187840.0000   -5.91719
187880.0000   -5.40162
187920.0000   -5.43193
187960.0000   -5.51303
188000.0000   -5.55538
188040.0000   -6.00175
188080.0000   -5.75489
188120.0000   -5.50582
188160.0000   -5.23618
188200.0000   -5.86045
188240.0000   -5.82894
188280.0000   -5.87368
188320.0000   -5.90797
188360.0000   -5.78545
188400.0000   -5.96514
188440.0000   -5.73790
188480.0000   -6.88839
188520.0000   -5.56385
188560.0000   -6.05793
188600.0000   -5.31503
188640.0000   -6.40169
188680.0000   -6.14297
188720.0000   -5.05320
188760.0000   -5.64836
188800.0000   -4.37918
188840.0000   -5.00637
188880.0000   -4.03513
188920.0000   -5.21549
188960.0000   -4.24595
189000.0000   -5.06235
189040.0000   -5.35716
189080.0000   -5.49568
189120.0000   -5.70175
189160.0000   -5.82521
189200.0000   -5.62306
189240.0000   -4.59196
189280.0000   -5.57809
189320.0000   -5.29701
189360.0000   -4.97341
189400.0000   -4.31700
189440.0000   -6.09179
189480.0000   -5.01656
189520.0000   -5.22843
189560.0000   -5.18876
189600.0000   -4.56546
189640.0000   -5.19248
189680.0000   -5.31028
189720.0000   -4.98446
189760.0000   -4.93588
189800.0000   -5.22851
189840.0000   -4.98789
189880.0000   -5.17164
189920.0000   -5.98479
189960.0000   -5.60033
190000.0000   -5.21687
190040.0000   -4.94547
190080.0000   -5.03876
190120.0000   -5.94499
190160.0000   -6.13968
190200.0000   -4.94300
190240.0000   -5.05960
190280.0000   -3.35068
190320.0000   -5.84870
190360.0000   -5.50039
190400.0000   -5.22744
190440.0000   -4.43893
190480.0000   -4.91874
190520.0000   -4.42397
190560.0000   -4.31906
190600.0000   -4.66835
190640.0000   -4.98421
190680.0000   -4.47413
190720.0000   -5.81934
190760.0000   -4.86631
190800.0000   -4.57485
190840.0000   -5.37139
190880.0000   -5.06774
190920.0000   -5.02724
190960.0000   -4.98019
191000.0000   -5.44169
191040.0000   -5.73532
191080.0000   -5.93805
191120.0000   -5.91448
191160.0000   -6.36458
191200.0000   -5.60264
191240.0000   -5.24130
191280.0000   -6.04090
191320.0000   -5.26434
191360.0000   -5.35924
191400.0000   -5.60625
191440.0000   -5.34040
191480.0000   -5.32469
191520.0000   -4.96866
191560.0000   -5.82945
191600.0000   -5.76381
191640.0000   -5.58051
191680.0000   -5.50733
191720.0000   -6.21359
191760.0000   -6.08956
191800.0000   -6.19786
191840.0000   -5.28966
191880.0000   -5.71739
191920.0000   -6.07286
191960.0000   -6.04899
192000.0000   -6.06881
192040.0000   -6.02520
192080.0000   -7.04859
192120.0000   -6.32564
192160.0000   -5.72969
192200.0000   -5.45162
192240.0000   -5.88632
192280.0000   -5.49242
192320.0000   -6.55306
192360.0000   -5.41623
192400.0000   -5.58190
192440.0000   -5.79670
192480.0000   -4.77706
192520.0000   -5.17309
192560.0000   -5.16005
192600.0000   -6.35306
192640.0000   -5.76912
192680.0000   -5.70749
192720.0000   -5.43972
192760.0000   -6.06585
192800.0000   -4.82566
192840.0000   -5.81700
192880.0000   -6.39243
192920.0000   -5.51178
192960.0000   -5.54530
193000.0000   -4.83710
193040.0000   -5.27015
193080.0000   -5.87302
193120.0000   -6.43601
193160.0000   -5.22093
193200.0000   -5.98913
193240.0000   -5.20939
193280.0000   -5.40583
193320.0000   -5.95137
193360.0000   -5.97762
193400.0000   -6.64766
193440.0000   -5.24390
193480.0000   -5.73528
193520.0000   -4.34497
193560.0000   -5.34164
193600.0000   -5.62329
193640.0000   -6.14633
193680.0000   -5.41159
193720.0000   -5.35965
193760.0000   -6.58357
193800.0000   -5.61886
193840.0000   -5.48043
193880.0000   -6.29118
193920.0000   -6.12516
193960.0000   -5.76467
194000.0000   -5.47478
194040.0000   -5.76292
194080.0000   -6.25858
194120.0000   -6.32666
194160.0000   -5.64955
194200.0000   -6.39915
194240.0000   -5.83393
194280.0000   -6.18559
194320.0000   -6.23009
194360.0000   -6.11267
194400.0000   -6.71002
194440.0000   -4.73840
194480.0000   -4.94503
194520.0000   -5.40747
194560.0000   -4.98276
194600.0000   -5.47246
194640.0000   -6.00522
194680.0000   -5.31312
194720.0000   -5.44214
194760.0000   -5.24704
194800.0000   -6.13775
194840.0000   -6.39288
194880.0000   -6.11825
194920.0000   -6.49926
194960.0000   -5.63647
195000.0000   -6.38096
195040.0000   -5.37461
195080.0000   -5.71829
195120.0000   -5.30474
195160.0000   -5.01627
195200.0000   -6.32339
195240.0000   -5.58790
195280.0000   -6.00079
195320.0000   -5.38812
195360.0000   -5.67662
195400.0000   -5.97111
195440.0000   -6.31460
195480.0000   -6.32867
195520.0000   -5.50381
195560.0000   -6.66778
195600.0000   -6.43598
195640.0000   -5.34185
195680.0000   -5.61020
195720.0000   -6.50703
195760.0000   -5.56254
195800.0000   -6.29573
195840.0000   -5.07467
195880.0000   -5.91497
195920.0000   -5.68009
195960.0000   -3.80517
196000.0000   -5.22390
196040.0000   -5.49693
196080.0000   -5.36924
196120.0000   -5.25772
196160.0000   -5.45641
196200.0000   -4.38369
196240.0000   -5.41182
196280.0000   -4.97880
196320.0000   -4.54416
196360.0000   -6.49696
196400.0000   -4.48146
196440.0000   -5.90302
196480.0000   -6.89374
196520.0000   -6.27747
196560.0000   -6.05878
196600.0000   -5.66412
196640.0000   -6.39324
196680.0000   -6.27422
196720.0000   -5.86361
196760.0000   -6.34748
196800.0000   -6.18486
196840.0000   -5.63072
196880.0000   -5.67900
196920.0000   -5.08152
196960.0000   -5.83617
197000.0000   -6.99133
197040.0000   -5.80117
197080.0000   -5.89392
197120.0000   -5.79367
197160.0000   -6.28607
197200.0000   -6.52205
197240.0000   -5.96124
197280.0000   -6.46142
197320.0000   -6.33240
197360.0000   -6.02630
197400.0000   -6.82390
197440.0000   -5.99337
197480.0000   -7.11164
197520.0000   -5.83620
197560.0000   -6.34573
197600.0000   -5.15332
197640.0000   -5.57534
197680.0000   -5.93864
197720.0000   -5.75977
197760.0000   -6.52813
197800.0000   -6.23151
197840.0000   -5.93469
197880.0000   -5.93514
197920.0000   -6.29634
197960.0000   -7.09497
198000.0000   -5.29383
198040.0000   -5.47831
198080.0000   -5.75206
198120.0000   -5.15282
198160.0000   -5.52338
198200.0000   -5.55860
198240.0000   -6.59594
198280.0000   -6.22035
198320.0000   -6.17523
198360.0000   -6.27879
198400.0000   -5.61097
198440.0000   -6.18246
198480.0000   -5.98203
198520.0000   -5.71541
198560.0000   -5.18392
198600.0000   -5.73654
198640.0000   -5.75558
198680.0000   -5.25075
198720.0000   -6.96033
198760.0000   -6.15479
198800.0000   -6.72944
198840.0000   -5.61122
198880.0000   -5.87192
198920.0000   -5.65532
198960.0000   -6.26244
199000.0000   -6.84064
199040.0000   -6.11605
199080.0000   -5.48984
199120.0000   -5.86572
199160.0000   -7.24704
199200.0000   -5.53958
199240.0000   -6.32687
199280.0000   -6.47732
199320.0000   -6.98810
199360.0000   -6.08144
199400.0000   -5.82789
199440.0000   -5.83235
199480.0000   -5.75489
199520.0000   -5.53662
199560.0000   -5.11777
199600.0000   -5.36840
199640.0000   -5.50369
199680.0000   -5.81068
199720.0000   -5.62313
199760.0000   -6.27119
199800.0000   -6.07708
199840.0000   -5.61811
199880.0000   -5.55477
199920.0000   -6.20733
199960.0000   -5.17936
200000.0000   -6.12133
200040.0000   -5.77239
200080.0000   -5.33697
200120.0000   -5.58270
200160.0000   -4.82332
200200.0000   -6.43369
200240.0000   -6.27413
200280.0000   -5.49002
200320.0000   -5.00289
200360.0000   -5.48071
200400.0000   -5.51623
200440.0000   -5.83699
200480.0000   -6.01115
200520.0000   -6.08789
200560.0000   -5.00721
200600.0000   -4.80916
200640.0000   -5.01354
200680.0000   -4.92131
200720.0000   -5.53881
200760.0000   -5.77244
200800.0000   -5.28145
200840.0000   -5.01517
200880.0000   -5.83560
200920.0000   -5.46000
200960.0000   -4.09892
201000.0000   -5.20686
201040.0000   -5.51202
201080.0000   -5.31150
201120.0000   -4.91285
201160.0000   -5.15226
201200.0000   -5.66086
201240.0000   -5.69420
201280.0000   -6.27916
201320.0000   -5.74125
201360.0000   -5.56230
201400.0000   -5.12088
201440.0000   -5.36146
201480.0000   -4.86039
201520.0000   -5.95572
201560.0000   -5.98954
201600.0000   -6.52611
201640.0000   -5.27458
201680.0000   -6.02560
201720.0000   -5.59963
201760.0000   -6.02751
201800.0000   -6.21882
201840.0000   -5.83160
201880.0000   -6.81200
201920.0000   -6.57620
201960.0000   -6.34725
202000.0000   -6.76371
202040.0000   -5.04191
202080.0000   -6.40656
202120.0000   -6.15833
202160.0000   -5.98259
202200.0000   -6.02086
202240.0000   -5.46728
202280.0000   -6.12252
202320.0000   -6.11843
202360.0000   -6.31638
202400.0000   -6.59806
202440.0000   -7.25320
202480.0000   -7.32529
202520.0000   -6.26629
202560.0000   -5.29712
202600.0000   -6.54563
202640.0000   -5.82133
202680.0000   -6.04566
202720.0000   -5.01069
202760.0000   -5.54268
202800.0000   -5.68274
202840.0000   -5.10087
202880.0000   -5.89172
202920.0000   -5.12610
202960.0000   -5.33614
203000.0000   -5.53298
203040.0000   -5.54291
203080.0000   -4.89817
203120.0000   -5.87912
203160.0000   -5.68242
203200.0000   -6.09180
203240.0000   -4.96071
203280.0000   -4.89377
203320.0000   -5.00882
203360.0000   -5.95850
203400.0000   -5.77315
203440.0000   -6.15005
203480.0000   -5.40026
203520.0000   -5.75989
203560.0000   -4.68823
203600.0000   -4.68778
203640.0000   -4.95232
203680.0000   -4.51244
203720.0000   -4.49212
203760.0000   -5.27547
203800.0000   -4.83943
203840.0000   -6.41365
203880.0000   -4.26235
203920.0000   -4.69960
203960.0000   -4.02012
204000.0000   -4.11393
204040.0000   -4.91888
204080.0000   -4.84225
204120.0000   -5.56374
204160.0000   -5.19700
204200.0000   -5.54043
204240.0000   -5.22778
204280.0000   -5.31049
204320.0000   -4.57668
204360.0000   -6.48646
204400.0000   -5.90982
204440.0000   -6.31393
204480.0000   -6.10943
204520.0000   -5.41301
204560.0000   -5.53146
204600.0000   -6.05680
204640.0000   -5.82098
204680.0000   -4.59032
204720.0000   -4.72808
204760.0000   -5.00417
204800.0000   -5.13980
204840.0000   -5.55189
204880.0000   -5.32644
204920.0000   -5.71546
204960.0000   -5.43486
205000.0000   -5.36793
205040.0000   -4.62152
205080.0000   -5.19347
205120.0000   -5.26068
205160.0000   -5.39438
205200.0000   -5.54768
205240.0000   -5.18797
205280.0000   -5.65963
205320.0000   -5.60864
205360.0000   -4.38531
205400.0000   -5.86952
205440.0000   -5.26106
205480.0000   -5.19590
205520.0000   -5.17266
205560.0000   -5.46898
205600.0000   -6.82211
205640.0000   -6.31202
205680.0000   -5.71244
205720.0000   -5.48080
205760.0000   -6.08441
205800.0000   -5.19965
205840.0000   -5.98107
205880.0000   -5.66558
205920.0000   -5.58476
205960.0000   -6.44565
206000.0000   -6.04889
206040.0000   -5.77497
206080.0000   -5.98176
206120.0000   -4.69104
206160.0000   -5.15098
206200.0000   -6.51691
206240.0000   -6.08617
206280.0000   -6.25433
206320.0000   -6.30301
206360.0000   -5.40746
206400.0000   -5.50123
206440.0000   -4.39678
206480.0000   -5.60170
206520.0000   -4.40181
206560.0000   -4.75975
206600.0000   -4.42521
206640.0000   -4.62840
206680.0000   -4.94750
206720.0000   -5.05053
206760.0000   -5.28804
206800.0000   -5.64070
206840.0000   -4.57644
206880.0000   -5.03722
206920.0000   -5.10056
206960.0000   -5.51034
207000.0000   -6.11109
207040.0000   -5.46632
207080.0000   -4.72844
207120.0000   -4.74042
207160.0000   -4.83587
207200.0000   -4.57491
207240.0000   -5.15358
207280.0000   -4.99414
207320.0000   -6.20642
207360.0000   -5.55075
207400.0000   -5.27823
207440.0000   -5.41871
207480.0000   -4.93317
207520.0000   -5.49199
207560.0000   -4.53496
207600.0000   -4.29991
207640.0000   -4.82302
207680.0000   -5.24459
207720.0000   -5.38164
207760.0000   -5.35424
207800.0000   -5.57084
207840.0000   -4.66193
207880.0000   -4.73346
207920.0000   -5.00113
207960.0000   -4.25737
208000.0000   -5.54374
208040.0000   -5.25035
208080.0000   -4.44378
208120.0000   -4.66977
208160.0000   -4.38588
208200.0000   -4.05727
208240.0000   -4.48402
208280.0000   -5.00233
208320.0000   -3.79657
208360.0000   -4.46840
208400.0000   -4.16228
208440.0000   -4.59145
208480.0000   -4.84286
208520.0000   -4.85688
208560.0000   -5.34898
208600.0000   -5.76412
208640.0000   -5.50811
208680.0000   -5.66075
208720.0000   -6.14230
208760.0000   -6.03216
208800.0000   -5.78807
208840.0000   -5.61868
208880.0000   -4.92839
208920.0000   -5.77165
208960.0000   -5.80427
209000.0000   -6.08336
209040.0000   -6.07008
209080.0000   -5.04316
209120.0000   -4.26720
209160.0000   -5.30046
209200.0000   -5.67239
209240.0000   -5.16769
209280.0000   -4.97130
209320.0000   -5.49318
209360.0000   -5.21596
209400.0000   -5.31265
209440.0000   -5.81461
209480.0000   -5.33098
209520.0000   -5.19262
209560.0000   -4.99149
209600.0000   -5.36417
209640.0000   -4.88498
209680.0000   -4.44424
209720.0000   -5.91116
209760.0000   -5.79955
209800.0000   -5.24181
209840.0000   -5.86650
209880.0000   -4.88451
209920.0000   -4.68557
209960.0000   -5.46327
210000.0000   -5.93939
210040.0000   -4.93131
210080.0000   -5.75440
210120.0000   -4.88117
210160.0000   -5.21677
210200.0000   -5.69541
210240.0000   -5.64415
210280.0000   -5.78468
210320.0000   -5.82722
210360.0000   -5.49381
210400.0000   -5.21784
210440.0000   -5.36017
210480.0000   -5.35618
210520.0000   -6.48791
210560.0000   -6.35584
210600.0000   -5.93730
210640.0000   -4.25554
210680.0000   -5.23600
210720.0000   -5.40945
210760.0000   -5.86535
210800.0000   -5.88098
210840.0000   -5.46879
210880.0000   -6.22740
210920.0000   -5.60093
210960.0000   -5.44419
211000.0000   -5.97419
211040.0000   -5.15886
211080.0000   -4.56393
211120.0000   -5.18364
211160.0000   -4.97453
211200.0000   -5.13283
211240.0000   -5.54062
211280.0000   -5.07626
211320.0000   -5.44428
211360.0000   -5.83513
211400.0000   -5.31936
211440.0000   -6.27122
211480.0000   -5.99690
211520.0000   -5.56293
211560.0000   -5.78758
211600.0000   -4.20303
211640.0000   -5.59245
211680.0000   -5.24997
211720.0000   -5.70955
211760.0000   -6.47213
211800.0000   -5.86655
211840.0000   -6.00633
211880.0000   -5.81688
211920.0000   -4.80877
211960.0000   -4.83050
212000.0000   -4.80732
212040.0000   -4.60161
212080.0000   -4.74670
212120.0000   -5.39805
212160.0000   -4.54403
212200.0000   -5.42830
212240.0000   -6.15346
212280.0000   -5.56586
212320.0000   -5.84659
212360.0000   -5.66984
212400.0000   -5.32201
212440.0000   -5.98649
212480.0000   -5.78187
212520.0000   -6.39303
212560.0000   -6.17054
212600.0000   -5.86041
212640.0000   -6.14856
212680.0000   -5.99507
212720.0000   -4.74012
212760.0000   -6.08982
212800.0000   -5.94321
212840.0000   -5.93636
212880.0000   -5.23054
212920.0000   -6.08855
212960.0000   -5.28252
213000.0000   -5.72640
213040.0000   -5.46703
213080.0000   -5.54341
213120.0000   -5.51275
213160.0000   -5.96817
213200.0000   -6.27704
213240.0000   -5.63993
213280.0000   -4.96600
213320.0000   -5.92003
213360.0000   -5.96204
213400.0000   -5.99207
213440.0000   -4.98062
213480.0000   -4.92654
213520.0000   -5.35582
213560.0000   -4.77309
213600.0000   -4.82690
213640.0000   -5.07141
213680.0000   -5.82320
213720.0000   -6.42436
213760.0000   -5.83085
213800.0000   -6.70842
213840.0000   -5.17452
213880.0000   -5.29120
213920.0000   -5.96154
213960.0000   -5.97800
214000.0000   -5.32566
214040.0000   -4.89038
214080.0000   -5.42369
214120.0000   -5.76886
214160.0000   -6.01927
214200.0000   -5.16980
214240.0000   -5.90173
214280.0000   -5.92314
214320.0000   -5.38569
214360.0000   -6.14014
214400.0000   -6.09435
214440.0000   -5.58907
214480.0000   -5.97114
214520.0000   -6.29638
214560.0000   -6.09961
214600.0000   -5.59334
214640.0000   -5.91031
214680.0000   -6.03172
214720.0000   -5.51416
214760.0000   -5.84584
214800.0000   -5.64664
214840.0000   -6.22177
214880.0000   -6.36420
214920.0000   -6.31367
214960.0000   -6.31429
215000.0000   -6.36262
215040.0000   -5.73120
215080.0000   -6.69238
215120.0000   -5.94866
215160.0000   -5.68176
215200.0000   -5.54334
215240.0000   -6.08332
215280.0000   -5.46382
215320.0000   -4.90055
215360.0000   -5.34160
215400.0000   -5.97045
215440.0000   -6.06934
215480.0000   -5.60411
215520.0000   -6.05633
215560.0000   -5.32169
215600.0000   -6.02300
215640.0000   -5.90495
215680.0000   -5.45988
215720.0000   -6.09580
215760.0000   -5.80353
215800.0000   -5.73961
215840.0000   -6.02095
215880.0000   -6.83501
215920.0000   -6.29310
215960.0000   -6.12664
216000.0000   -5.96219
216040.0000   -5.72184
216080.0000   -5.32937
216120.0000   -5.15192
216160.0000   -5.38908
216200.0000   -5.98594
216240.0000   -5.66884
216280.0000   -6.33430
216320.0000   -6.06196
216360.0000   -5.80752
216400.0000   -6.37379
216440.0000   -6.07947
216480.0000   -5.43826
216520.0000   -6.39544
216560.0000   -5.80591
216600.0000   -5.93448
216640.0000   -6.39597
216680.0000   -5.71753
216720.0000   -5.32798
216760.0000   -6.17895
216800.0000   -5.41168
216840.0000   -5.62392
216880.0000   -5.37922
216920.0000   -4.80057
216960.0000   -6.33150
217000.0000   -5.27475
217040.0000   -5.01056
217080.0000   -6.29981
217120.0000   -5.98744
217160.0000   -6.00185
217200.0000   -6.56352
217240.0000   -6.38315
217280.0000   -5.86733
217320.0000   -6.18686
217360.0000   -6.61466
217400.0000   -6.06334
217440.0000   -5.78829
217480.0000   -5.43338
217520.0000   -5.69309
217560.0000   -5.97331
217600.0000   -5.47622
217640.0000   -6.03432
217680.0000   -4.46216
217720.0000   -5.25132
217760.0000   -6.00181
217800.0000   -6.10540
217840.0000   -5.29569
217880.0000   -6.14655
217920.0000   -6.17525
217960.0000   -5.04229
218000.0000   -4.31222
218040.0000   -5.42367
218080.0000   -5.49435
218120.0000   -5.47180
218160.0000   -5.39686
218200.0000   -5.13675
218240.0000   -5.64862
218280.0000   -5.53765
218320.0000   -5.33364
218360.0000   -6.25247
218400.0000   -5.94104
218440.0000   -6.08210
218480.0000   -5.97702
218520.0000   -6.17656
218560.0000   -6.10634
218600.0000   -6.20437
218640.0000   -5.98244
218680.0000   -5.49920
218720.0000   -6.84596
218760.0000   -5.56156
218800.0000   -6.46151
218840.0000   -6.65940
218880.0000   -6.60226
218920.0000   -5.59155
218960.0000   -5.81319
219000.0000   -6.39010
219040.0000   -6.22354
219080.0000   -6.33886
219120.0000   -6.95378
219160.0000   -6.00716
219200.0000   -5.68266
219240.0000   -5.34665
219280.0000   -5.32951
219320.0000   -5.34951
219360.0000   -6.13279
219400.0000   -6.24775
219440.0000   -5.10596
219480.0000   -5.50407
219520.0000   -5.67716
219560.0000   -5.99389
219600.0000   -5.62253
219640.0000   -6.12607
219680.0000   -5.59861
219720.0000   -6.88164
219760.0000   -6.12383
219800.0000   -6.45587
219840.0000   -5.66869
219880.0000   -5.55877
219920.0000   -6.03666
219960.0000   -6.05741
220000.0000   -6.38525
220040.0000   -5.73618
220080.0000   -6.71022
220120.0000   -6.09647
220160.0000   -6.12193
220200.0000   -5.48494
220240.0000   -6.04272
220280.0000   -5.34587
220320.0000   -5.97714
220360.0000   -5.66401
220400.0000   -5.91693
220440.0000   -7.15469
220480.0000   -5.34208
220520.0000   -6.83231
220560.0000   -4.95711
220600.0000   -6.27924
220640.0000   -6.00267
220680.0000   -6.36664
220720.0000   -6.15328
220760.0000   -5.85348
220800.0000   -5.22675
220840.0000   -5.26791
220880.0000   -5.64496
220920.0000   -4.66559
220960.0000   -4.73499
221000.0000   -5.49073
221040.0000   -6.04930
221080.0000   -5.02241
221120.0000   -5.99887
221160.0000   -6.27798
221200.0000   -5.73106
221240.0000   -5.53775
221280.0000   -5.42642
221320.0000   -6.64084
221360.0000   -6.52162
221400.0000   -6.02410
221440.0000   -5.76626
221480.0000   -5.76042
221520.0000   -6.06638
221560.0000   -5.82380
221600.0000   -4.51271
221640.0000   -5.13361
221680.0000   -4.43241
221720.0000   -4.09131
221760.0000   -4.56628
221800.0000   -5.24073
221840.0000   -5.10778
221880.0000   -3.88977
221920.0000   -5.77428
221960.0000   -5.81911
222000.0000   -4.12090
222040.0000   -3.70024
222080.0000   -4.68269
222120.0000   -4.10036
222160.0000   -3.72620
222200.0000   -4.27551
222240.0000   -5.09896
222280.0000   -4.35774
222320.0000   -4.39712
222360.0000   -4.72147
222400.0000   -5.29360
222440.0000   -5.24959
222480.0000   -3.88005
222520.0000   -4.80836
222560.0000   -5.40102
222600.0000   -5.02467
222640.0000   -6.01985
222680.0000   -5.41707
222720.0000   -5.37079
222760.0000   -4.19652
222800.0000   -4.15673
222840.0000   -4.49215
222880.0000   -4.83469
222920.0000   -4.68127
222960.0000   -4.89022
223000.0000   -4.89878
223040.0000   -5.47326
223080.0000   -5.17373
223120.0000   -5.57195
223160.0000   -6.07031
223200.0000   -5.91568
223240.0000   -5.73441
223280.0000   -6.00514
223320.0000   -5.19115
223360.0000   -6.11085
223400.0000   -6.42607
223440.0000   -5.77731
223480.0000   -6.54918
223520.0000   -5.67509
223560.0000   -5.91824
223600.0000   -4.92575
223640.0000   -5.14645
223680.0000   -5.74626
223720.0000   -5.60665
223760.0000   -5.40360
223800.0000   -5.38595
223840.0000   -6.22678
223880.0000   -5.38133
223920.0000   -5.90540
223960.0000   -6.40995
224000.0000   -6.39779
224040.0000   -6.81379
224080.0000   -6.21904
224120.0000   -5.79404
224160.0000   -5.75005
224200.0000   -6.30091
224240.0000   -5.75018
224280.0000   -4.87470
224320.0000   -6.33913
224360.0000   -6.16861
224400.0000   -4.95636
224440.0000   -6.52699
224480.0000   -6.07011
224520.0000   -5.75268
224560.0000   -6.61903
224600.0000   -5.51251
224640.0000   -4.89452
224680.0000   -5.66340
224720.0000   -6.26140
224760.0000   -5.70616
224800.0000   -6.68933
224840.0000   -6.13138
224880.0000   -6.53447
224920.0000   -6.01578
224960.0000   -6.68079
225000.0000   -5.60273
225040.0000   -5.88070
225080.0000   -4.55629
225120.0000   -5.13111
225160.0000   -5.43553
225200.0000   -5.70586
225240.0000   -5.99498
225280.0000   -5.91311
225320.0000   -6.29615
225360.0000   -5.53345
225400.0000   -5.46410
225440.0000   -5.11503
225480.0000   -5.37405
225520.0000   -5.20282
225560.0000   -6.09070
225600.0000   -5.64513
225640.0000   -5.06917
225680.0000   -4.80300
225720.0000   -5.14894
225760.0000   -5.31826
225800.0000   -5.28739
225840.0000   -4.58797
225880.0000   -5.25315
225920.0000   -5.55344
225960.0000   -6.50280
226000.0000   -5.34206
226040.0000   -5.03225
226080.0000   -4.54754
226120.0000   -5.90788
226160.0000   -5.46686
226200.0000   -4.39328
226240.0000   -4.41656
226280.0000   -4.03597
226320.0000   -4.94312
226360.0000   -4.32090
226400.0000   -4.89497
226440.0000   -5.69344
226480.0000   -5.55602
226520.0000   -7.03843
226560.0000   -6.23693
226600.0000   -6.94617
226640.0000   -5.64539
226680.0000   -5.95742
226720.0000   -5.71478
226760.0000   -5.76311
226800.0000   -5.42999
226840.0000   -5.52078
226880.0000   -5.19867
226920.0000   -5.52563
226960.0000   -5.88403
227000.0000   -6.15027
227040.0000   -5.27292
227080.0000   -4.38106
227120.0000   -4.28361
227160.0000   -3.96881
227200.0000   -4.22349
227240.0000   -5.32348
227280.0000   -4.29859
227320.0000   -4.67486
227360.0000   -5.75449
227400.0000   -5.19830
227440.0000   -5.57569
227480.0000   -4.14724
227520.0000   -3.98900
227560.0000   -5.08745
227600.0000   -4.88838
227640.0000   -4.81090
227680.0000   -5.37358
227720.0000   -3.52238
227760.0000   -3.46140
227800.0000   -3.38847
227840.0000   -3.42441
227880.0000   -3.39327
227920.0000   -3.10357
227960.0000   -2.84160
228000.0000   -2.44471
228040.0000   -3.24764
228080.0000   -2.56491
228120.0000   -2.55755
228160.0000   -2.58411
228200.0000   -1.49133
228240.0000   -2.23349
228280.0000   -2.36542
228320.0000   -2.30512
228360.0000   -1.45603
228400.0000   -2.26363
228440.0000   -2.02618
228480.0000   -2.79318
228520.0000   -2.30851
228560.0000   -2.65429
228600.0000   -2.46452
228640.0000   -2.83912
228680.0000   -2.02072
228720.0000   -2.23486
228760.0000   -2.17127
228800.0000   -1.13422
228840.0000   -0.95063
228880.0000   -1.78209
228920.0000   -2.23290
228960.0000   -1.68820
229000.0000   -1.86226
229040.0000   -2.74841
229080.0000   -1.72515
229120.0000   -1.64857
229160.0000   -1.18591
229200.0000   -1.70733
229240.0000   -2.29905
229280.0000   -2.15152
229320.0000   -2.30815
229360.0000   -2.10368
229400.0000   -2.38713
229440.0000   -2.05923
229480.0000   -1.95226
229520.0000   -1.39437
229560.0000   -1.26493
229600.0000   -1.80933
229640.0000   -1.37975
229680.0000   -1.75906
229720.0000   -1.68154
229760.0000   -2.67164
229800.0000   -1.89090
229840.0000   -2.32662
229880.0000   -3.21277
229920.0000   -2.35180
229960.0000   -3.38391
230000.0000   -2.69485
230040.0000   -2.80123
230080.0000   -2.98249
230120.0000   -3.14288
230160.0000   -3.78583
230200.0000   -3.01951
230240.0000   -2.66323
230280.0000   -3.76889
230320.0000   -2.53926
230360.0000   -2.56528
230400.0000   -2.64861
230440.0000   -3.09175
230480.0000   -2.12980
230520.0000   -2.30357
230560.0000   -4.07683
230600.0000   -2.49974
230640.0000   -2.40323
230680.0000   -2.71864
230720.0000   -2.89626
230760.0000   -3.16818
230800.0000   -3.61333
230840.0000   -3.46040
230880.0000   -3.76388
230920.0000   -3.78367
230960.0000   -3.82916
231000.0000   -4.56552
231040.0000   -3.94635
231080.0000   -3.80253
231120.0000   -3.58847
231160.0000   -3.66063
231200.0000   -2.68839
231240.0000   -2.92645
231280.0000   -3.69098
231320.0000   -3.14338
231360.0000   -3.70132
231400.0000   -3.73767
231440.0000   -3.73329
231480.0000   -2.99986
231520.0000   -2.69745
231560.0000   -3.65736
231600.0000   -2.31796
231640.0000   -1.98182
231680.0000   -2.12861
231720.0000   -1.48057
231760.0000   -1.32210
231800.0000   -1.30743
231840.0000   -2.94192
231880.0000   -2.35424
231920.0000   -2.37938
231960.0000   -2.23130
232000.0000   -2.84309
232040.0000   -2.71118
232080.0000   -2.00767
232120.0000   -2.69400
232160.0000   -2.34486
232200.0000   -2.39954
232240.0000   -3.12202
232280.0000   -2.45030
232320.0000   -2.47911
232360.0000   -2.32010
232400.0000   -2.60624
232440.0000   -3.04724
232480.0000   -3.61883
232520.0000   -3.81510
232560.0000   -2.78315
232600.0000   -2.16730
232640.0000   -2.73854
232680.0000   -3.72805
232720.0000   -2.79994
232760.0000   -3.33553
232800.0000   -2.69421
232840.0000   -3.53842
232880.0000   -2.80855
232920.0000   -3.43495
232960.0000   -3.19468
233000.0000   -2.67918
233040.0000   -3.54962
233080.0000   -3.69939
233120.0000   -2.40414
233160.0000   -2.99450
233200.0000   -2.90946
233240.0000   -3.18809
233280.0000   -3.60812
233320.0000   -2.85289
233360.0000   -4.16411
233400.0000   -3.47067
233440.0000   -2.88633
233480.0000   -3.28657
233520.0000   -3.18346
233560.0000   -4.44138
233600.0000   -3.79772
233640.0000   -4.53211
233680.0000   -5.17328
233720.0000   -5.04284
233760.0000   -4.20685
233800.0000   -3.56992
233840.0000   -3.67230
233880.0000   -4.06544
233920.0000   -4.10679
233960.0000   -3.89320
234000.0000   -3.47406
234040.0000   -3.15191
234080.0000   -2.53405
234120.0000   -3.98958
234160.0000   -3.18893
234200.0000   -3.47929
234240.0000   -2.83087
234280.0000   -3.15970
234320.0000   -3.01136
234360.0000   -2.55946
234400.0000   -3.39487
234440.0000   -3.23222
234480.0000   -2.68205
234520.0000   -2.94513
234560.0000   -3.06730
234600.0000   -2.94995
234640.0000   -3.17513
234680.0000   -2.77307
234720.0000   -2.45915
234760.0000   -2.21184
234800.0000   -2.80228
234840.0000   -2.70918
234880.0000   -2.84968
234920.0000   -2.42994
234960.0000   -3.24743
235000.0000   -3.20637
235040.0000   -2.79772
235080.0000   -3.01820
235120.0000   -3.88705
235160.0000   -3.45573
235200.0000   -2.74014
235240.0000   -2.51480
235280.0000   -3.21286
235320.0000   -2.86869
235360.0000   -2.77134
235400.0000   -2.34933
235440.0000   -2.76513
235480.0000   -1.94901
235520.0000   -2.18162
235560.0000   -2.60948
235600.0000   -2.06907
235640.0000   -4.39729
235680.0000   -3.38845
235720.0000   -3.06800
235760.0000   -3.59895
235800.0000   -3.21843
235840.0000   -3.60777
235880.0000   -3.72271
235920.0000   -4.26993
235960.0000   -4.41303
236000.0000   -4.39783
236040.0000   -4.07099
236080.0000   -5.17723
236120.0000   -4.68336
236160.0000   -4.64797
236200.0000   -5.80757
236240.0000   -6.56493
236280.0000   -5.81846
236320.0000   -5.34677
236360.0000   -5.23555
236400.0000   -5.34495
236440.0000   -4.84686
236480.0000   -4.20605
236520.0000   -3.59501
236560.0000   -3.44185
236600.0000   -3.66269
236640.0000   -3.72391
236680.0000   -3.62595
236720.0000   -4.25242
236760.0000   -4.69345
236800.0000   -4.13383
236840.0000   -4.14151
236880.0000   -3.47390
236920.0000   -2.15707
236960.0000   -3.02637
237000.0000   -3.99125
237040.0000   -2.90699
237080.0000   -4.06414
237120.0000   -3.30852
237160.0000   -4.48306
237200.0000   -4.06963
237240.0000   -5.13645
237280.0000   -4.82916
237320.0000   -3.89517
237360.0000   -4.15424
237400.0000   -3.72573
237440.0000   -3.38355
237480.0000   -4.29068
237520.0000   -3.48945
237560.0000   -2.35509
237600.0000   -3.59179
237640.0000   -3.14098
237680.0000   -3.78238
237720.0000   -3.96292
237760.0000   -4.29263
237800.0000   -4.72160
237840.0000   -3.66029
237880.0000   -3.96405
237920.0000   -3.61883
237960.0000   -4.16656
238000.0000   -4.95102
238040.0000   -3.91338
238080.0000   -4.54000
238120.0000   -4.75268
238160.0000   -4.71601
238200.0000   -3.70402
238240.0000   -4.09188
238280.0000   -4.35604
238320.0000   -4.66866
238360.0000   -5.05946
238400.0000   -3.89191
238440.0000   -4.19020
238480.0000   -3.21512
238520.0000   -3.61748
238560.0000   -3.82966
238600.0000   -3.60152
238640.0000   -4.25632
238680.0000   -4.92090
238720.0000   -6.10749
238760.0000   -4.63638
238800.0000   -4.18300
238840.0000   -4.54080
238880.0000   -4.38382
238920.0000   -4.17085
238960.0000   -4.55034
239000.0000   -4.19320
239040.0000   -4.24296
239080.0000   -3.67285
239120.0000   -3.79843
239160.0000   -3.78767
239200.0000   -3.00762
239240.0000   -3.55491
239280.0000   -3.69013
239320.0000   -3.03609
239360.0000   -3.76727
239400.0000   -3.37932
239440.0000   -4.09702
239480.0000   -3.59890
239520.0000   -4.53128
239560.0000   -4.17791
239600.0000   -2.82842
239640.0000   -3.21487
239680.0000   -3.71771
239720.0000   -2.81895
239760.0000   -2.80071
239800.0000   -2.66581
239840.0000   -3.29981
239880.0000   -4.60854
239920.0000   -4.79761
239960.0000   -4.30081
240000.0000   -5.25797
240040.0000   -3.72004
240080.0000   -3.78673
240120.0000   -5.14437
240160.0000   -3.96933
240200.0000   -4.47412
240240.0000   -4.84956
240280.0000   -4.19212
240320.0000   -4.83715
240360.0000   -4.55780
240400.0000   -4.87574
240440.0000   -4.73645
240480.0000   -4.72461
240520.0000   -5.66530
240560.0000   -5.31693
240600.0000   -4.49502
240640.0000   -4.82731
240680.0000   -4.56421
240720.0000   -5.16125
240760.0000   -4.77555
240800.0000   -4.29668
240840.0000   -5.08899
240880.0000   -3.95990
240920.0000   -4.54530
240960.0000   -3.40945
241000.0000   -4.21648
241040.0000   -4.35603
241080.0000   -4.09989
241120.0000   -3.64423
241160.0000   -4.21489
241200.0000   -3.69527
241240.0000   -4.20790
241280.0000   -4.93484
241320.0000   -3.70643
241360.0000   -4.14575
241400.0000   -4.86703
241440.0000   -4.67120
241480.0000   -4.23227
241520.0000   -4.21194
241560.0000   -4.03653
241600.0000   -3.88339
241640.0000   -3.39299
241680.0000   -3.56035
241720.0000   -3.69167
241760.0000   -3.79034
241800.0000   -4.32460
241840.0000   -3.91211
241880.0000   -3.62740
241920.0000   -4.24784
241960.0000   -4.91376
242000.0000   -4.34337
242040.0000   -4.33479
242080.0000   -4.86545
242120.0000   -4.85693
242160.0000   -4.94385
242200.0000   -5.04041
242240.0000   -4.27255
242280.0000   -4.59866
242320.0000   -4.35890
242360.0000   -3.85693
242400.0000   -5.04252
242440.0000   -3.74293
242480.0000   -4.05593
242520.0000   -3.94985
242560.0000   -4.22682
242600.0000   -3.84702
242640.0000   -4.42811
242680.0000   -4.29110
242720.0000   -5.37066
242760.0000   -5.46688
242800.0000   -4.84275
242840.0000   -4.76075
242880.0000   -5.18785
242920.0000   -5.09449
242960.0000   -4.86697
243000.0000   -4.57654
243040.0000   -4.86955
243080.0000   -5.14177
243120.0000   -4.74001
243160.0000   -4.89861
243200.0000   -4.61428
243240.0000   -5.66837
243280.0000   -4.73325
243320.0000   -5.76029
243360.0000   -4.96644
243400.0000   -5.32535
243440.0000   -5.53178
243480.0000   -4.42199
243520.0000   -5.18047
243560.0000   -4.69735
243600.0000   -4.22551
243640.0000   -5.06801
243680.0000   -5.46436
243720.0000   -5.23251
243760.0000   -6.27393
243800.0000   -6.21264
243840.0000   -5.70907
243880.0000   -5.10750
243920.0000   -5.34894
243960.0000   -6.18035
244000.0000   -5.60583
244040.0000   -4.95643
244080.0000   -5.12340
244120.0000   -4.22406
244160.0000   -4.74383
244200.0000   -5.09179
244240.0000   -5.22390
244280.0000   -4.88419
244320.0000   -4.15451
244360.0000   -4.74874
244400.0000   -3.91849
244440.0000   -4.60055
244480.0000   -3.68782
244520.0000   -4.80944
244560.0000   -3.06862
244600.0000   -4.32731
244640.0000   -3.93764
244680.0000   -4.84456
244720.0000   -3.90843
244760.0000   -4.93029
244800.0000   -4.51249
244840.0000   -5.25262
244880.0000   -4.89270
244920.0000   -5.37918
244960.0000   -5.17026
245000.0000   -4.35129
245040.0000   -4.75843
245080.0000   -5.28040
245120.0000   -4.60270
245160.0000   -4.04961
245200.0000   -4.87755
245240.0000   -4.66674
245280.0000   -5.52489
245320.0000   -5.96325
245360.0000   -5.77440
245400.0000   -4.89321
245440.0000   -5.28065
245480.0000   -5.43655
245520.0000   -5.43856
245560.0000   -5.02764
245600.0000   -4.89070
245640.0000   -6.00337
245680.0000   -5.44750
245720.0000   -5.09712
245760.0000   -5.06340
245800.0000   -5.26418
245840.0000   -5.80103
245880.0000   -4.47764
245920.0000   -5.75691
245960.0000   -5.14765
246000.0000   -6.17881
246040.0000   -4.43646
246080.0000   -3.47561
246120.0000   -3.84202
246160.0000   -4.31942
246200.0000   -3.47042
246240.0000   -3.85863
246280.0000   -4.28181
246320.0000   -3.48271
246360.0000   -3.18193
246400.0000   -3.69795
246440.0000   -3.22736
246480.0000   -4.23630
246520.0000   -4.47015
246560.0000   -4.42567
246600.0000   -4.65239
246640.0000   -4.59629
246680.0000   -3.79782
246720.0000   -3.28644
246760.0000   -3.66322
246800.0000   -3.49648
246840.0000   -3.54874
246880.0000   -3.08011
246920.0000   -3.10061
246960.0000   -1.73382
247000.0000   -2.01055
247040.0000   -1.94367
247080.0000   -3.50932
247120.0000   -4.05245
247160.0000   -3.83820
247200.0000   -4.35884
247240.0000   -3.57932
247280.0000   -3.14587
247320.0000   -3.51375
247360.0000   -2.88483
247400.0000   -2.89380
247440.0000   -1.83936
247480.0000   -2.06889
247520.0000   -2.36796
247560.0000   -2.66242
247600.0000   -2.41735
247640.0000   -3.24025
247680.0000   -3.55825
247720.0000   -4.15696
247760.0000   -4.87860
247800.0000   -4.38316
247840.0000   -3.12845
247880.0000   -4.28360
247920.0000   -3.90717
247960.0000   -2.96768
248000.0000   -3.26804
248040.0000   -3.53711
248080.0000   -3.71929
248120.0000   -4.97491
248160.0000   -4.05410
248200.0000   -4.86036
248240.0000   -4.93056
248280.0000   -5.19539
248320.0000   -3.91420
248360.0000   -4.21210
248400.0000   -4.06254
248440.0000   -4.97276
248480.0000   -5.04289
248520.0000   -4.77336
248560.0000   -4.10160
248600.0000   -3.03775
248640.0000   -3.77566
248680.0000   -3.91220
248720.0000   -3.21669
248760.0000   -2.58376
248800.0000   -3.80908
248840.0000   -4.07515
248880.0000   -3.29246
248920.0000   -3.44615
248960.0000   -2.79016
249000.0000   -3.59060
249040.0000   -3.44826
249080.0000   -3.95695
249120.0000   -3.87319
249160.0000   -2.76285
249200.0000   -3.76297
249240.0000   -3.61799
249280.0000   -3.09437
249320.0000   -4.12654
249360.0000   -3.66029
249400.0000   -3.27047
249440.0000   -4.93074
249480.0000   -4.48343
249520.0000   -3.90556
249560.0000   -4.26919
249600.0000   -3.57827
249640.0000   -4.41898
249680.0000   -4.03306
249720.0000   -3.02425
249760.0000   -4.35496
249800.0000   -3.97690
249840.0000   -4.20968
249880.0000   -3.77736
249920.0000   -3.06884
249960.0000   -3.42874
250000.0000   -3.09641
250040.0000   -3.81563
250080.0000   -4.61570
250120.0000   -4.08299
250160.0000   -4.03992
250200.0000   -3.97680
250240.0000   -3.63590
250280.0000   -3.07330
250320.0000   -4.12578
250360.0000   -3.35485
250400.0000   -3.83710
250440.0000   -4.23704
250480.0000   -5.19705
250520.0000   -4.76759
250560.0000   -4.24216
250600.0000   -4.04161
250640.0000   -4.45268
250680.0000   -4.53806
250720.0000   -3.53260
250760.0000   -4.36180
250800.0000   -3.18716
250840.0000   -3.75537
250880.0000   -4.84993
250920.0000   -5.15165
250960.0000   -4.48735
251000.0000   -5.01971
251040.0000   -4.99147
251080.0000   -3.53887
251120.0000   -4.92562
251160.0000   -4.34133
251200.0000   -4.19227
251240.0000   -4.46283
251280.0000   -3.86531
251320.0000   -4.45056
251360.0000   -3.50415
251400.0000   -4.21687
251440.0000   -4.13718
251480.0000   -3.56718
251520.0000   -3.90294
251560.0000   -4.11654
251600.0000   -4.67102
251640.0000   -5.17258
251680.0000   -5.30509
251720.0000   -6.70715
251760.0000   -4.78925
251800.0000   -4.65615
251840.0000   -2.65579
251880.0000   -4.00811
251920.0000   -3.06323
251960.0000   -4.03682
252000.0000   -4.82155
252040.0000   -4.21937
252080.0000   -5.03439
252120.0000   -4.53866
252160.0000   -4.69039
252200.0000   -4.69377
252240.0000   -3.64966
252280.0000   -5.26180
252320.0000   -5.17096
252360.0000   -3.40876
252400.0000   -3.60500
252440.0000   -4.64618
252480.0000   -4.95056
252520.0000   -5.82821
252560.0000   -4.42991
252600.0000   -4.48076
252640.0000   -4.74080
252680.0000   -4.80411
252720.0000   -4.45227
252760.0000   -5.92545
252800.0000   -5.24923
252840.0000   -3.83323
252880.0000   -4.12018
252920.0000   -4.63357
252960.0000   -3.47829
253000.0000   -2.76839
253040.0000   -3.11824
253080.0000   -3.98480
253120.0000   -4.16476
253160.0000   -2.66832
253200.0000   -2.88541
253240.0000   -2.33896
253280.0000   -3.71450
253320.0000   -3.52509
253360.0000   -3.80395
253400.0000   -3.63097
253440.0000   -3.68017
253480.0000   -3.09117
253520.0000   -2.94635
253560.0000   -3.17496
253600.0000   -2.67432
253640.0000   -3.46873
253680.0000   -3.19352
253720.0000   -2.48817
253760.0000   -3.81917
253800.0000   -2.64503
253840.0000   -3.71255
253880.0000   -3.62832
253920.0000   -2.59685
253960.0000   -2.02372
254000.0000   -3.43699
254040.0000   -3.24230
254080.0000   -3.56437
254120.0000   -3.28989
254160.0000   -3.49927
254200.0000   -3.99087
254240.0000   -3.35661
254280.0000   -4.60098
254320.0000   -4.52200
254360.0000   -4.69113
254400.0000   -4.93802
254440.0000   -3.85379
254480.0000   -3.42217
254520.0000   -3.31318
254560.0000   -4.66093
254600.0000   -4.55965
254640.0000   -3.65736
254680.0000   -4.86830
254720.0000   -2.72698
254760.0000   -3.54706
254800.0000   -4.69246
254840.0000   -3.97229
254880.0000   -3.04066
254920.0000   -3.89051
254960.0000   -4.08536
255000.0000   -4.01124
255040.0000   -4.30793
255080.0000   -4.08050
255120.0000   -3.70779
255160.0000   -4.16794
255200.0000   -4.27412
255240.0000   -3.73280
255280.0000   -3.39204
255320.0000   -3.37664
255360.0000   -4.44975
255400.0000   -5.70389
255440.0000   -5.05900
255480.0000   -5.35471
255520.0000   -4.97212
255560.0000   -3.84879
255600.0000   -4.92029
255640.0000   -4.83538
255680.0000   -4.92357
255720.0000   -4.75850
255760.0000   -5.19201
255800.0000   -2.72740
255840.0000   -4.44399
255880.0000   -3.93137
255920.0000   -3.88875
255960.0000   -3.45883
256000.0000   -3.64555
256040.0000   -3.34864
256080.0000   -2.67846
256120.0000   -3.93514
256160.0000   -3.61940
256200.0000   -3.40084
256240.0000   -3.90459
256280.0000   -3.48439
256320.0000   -4.07167
256360.0000   -5.56765
256400.0000   -5.68792
256440.0000   -4.27350
256480.0000   -3.08720
256520.0000   -3.42305
256560.0000   -3.72408
256600.0000   -4.12567
256640.0000   -4.44705
256680.0000   -4.83699
256720.0000   -4.61406
256760.0000   -4.04490
256800.0000   -4.58991
256840.0000   -5.45744
256880.0000   -5.24175
256920.0000   -4.64643
256960.0000   -4.28578
257000.0000   -5.27256
257040.0000   -5.43344
257080.0000   -6.08353
257120.0000   -5.51771
257160.0000   -5.49751
257200.0000   -5.04261
257240.0000   -4.62216
257280.0000   -5.59135
257320.0000   -4.56375
257360.0000   -5.49096
257400.0000   -4.57616
257440.0000   -4.96085
257480.0000   -4.80234
257520.0000   -5.72268
257560.0000   -4.44277
257600.0000   -3.57581
257640.0000   -4.08856
257680.0000   -4.21791
257720.0000   -4.55041
257760.0000   -3.37816
257800.0000   -5.04235
257840.0000   -5.20095
257880.0000   -4.45886
257920.0000   -4.53622
257960.0000   -3.91768
258000.0000   -3.80672
258040.0000   -3.79909
258080.0000   -4.66313
258120.0000   -4.11747
258160.0000   -3.85067
258200.0000   -3.61035
258240.0000   -3.83941
258280.0000   -3.74329
258320.0000   -3.03499
258360.0000   -4.95834
258400.0000   -4.51442
258440.0000   -3.78999
258480.0000   -3.10410
258520.0000   -3.44028
258560.0000   -3.72777
258600.0000   -4.62368
258640.0000   -4.03445
258680.0000   -5.13872
258720.0000   -5.45104
258760.0000   -4.48337
258800.0000   -5.14538
258840.0000   -3.81384
258880.0000   -4.12121
258920.0000   -4.61767
258960.0000   -4.09449
259000.0000   -3.20208
259040.0000   -2.97692
259080.0000   -4.01477
259120.0000   -3.20017
259160.0000   -3.50244
259200.0000   -3.42757
259240.0000   -4.27967
259280.0000   -4.21308
259320.0000   -4.06389
259360.0000   -3.65319
259400.0000   -3.75169
259440.0000   -3.83849
259480.0000   -3.28604
259520.0000   -3.79572
259560.0000   -4.75826
259600.0000   -3.88628
259640.0000   -3.95218
259680.0000   -3.77991
259720.0000   -4.52189
259760.0000   -3.96950
259800.0000   -2.78539
259840.0000   -3.05278
259880.0000   -3.17633
259920.0000   -2.93878
259960.0000   -3.62570
260000.0000   -2.93739
260040.0000   -2.73532
260080.0000   -4.00781
260120.0000   -4.03885
260160.0000   -3.42795
260200.0000   -2.00462
260240.0000   -2.17267
260280.0000   -2.32281
260320.0000   -2.49171
260360.0000   -2.77712
260400.0000   -3.47959
260440.0000   -3.61669
260480.0000   -3.27160
260520.0000   -3.40558
260560.0000   -3.57159
260600.0000   -3.94791
260640.0000   -3.90084
260680.0000   -3.99523
260720.0000   -3.33003
260760.0000   -2.88970
260800.0000   -2.55905
260840.0000   -3.04539
260880.0000   -3.14982
260920.0000   -2.81504
260960.0000   -3.03716
261000.0000   -4.02270
261040.0000   -2.96982
261080.0000   -3.43321
261120.0000   -3.43201
261160.0000   -2.49840
261200.0000   -3.58018
261240.0000   -3.24854
261280.0000   -2.81704
261320.0000   -2.57404
261360.0000   -3.34180
261400.0000   -3.19141
261440.0000   -2.15998
261480.0000   -2.00781
261520.0000   -2.38421
261560.0000   -1.67730
261600.0000   -2.72818
261640.0000   -2.05422
261680.0000   -2.05020
261720.0000   -2.85404
261760.0000   -2.87098
261800.0000   -3.35985
261840.0000   -3.44424
261880.0000   -3.69839
261920.0000   -4.47677
261960.0000   -4.49538
262000.0000   -4.57657
262040.0000   -4.74079
262080.0000   -4.75082
262120.0000   -5.17457
262160.0000   -5.70534
262200.0000   -4.41065
262240.0000   -4.91290
262280.0000   -4.91305
262320.0000   -5.42527
262360.0000   -4.22381
262400.0000   -4.22106
262440.0000   -4.27304
262480.0000   -4.75165
262520.0000   -5.45980
262560.0000   -5.71810
262600.0000   -5.42465
262640.0000   -4.52884
262680.0000   -4.49858
262720.0000   -4.98543
262760.0000   -5.03876
262800.0000   -4.26879
262840.0000   -3.98864
262880.0000   -4.30924
262920.0000   -4.79990
262960.0000   -4.41219
263000.0000   -5.20573
263040.0000   -4.42063
263080.0000   -4.91084
263120.0000   -4.63988
263160.0000   -4.76254
263200.0000   -5.75954
263240.0000   -5.84964
263280.0000   -6.19007
263320.0000   -4.90740
263360.0000   -5.11260
263400.0000   -4.18920
263440.0000   -5.35667
263480.0000   -5.65262
263520.0000   -6.36545
263560.0000   -6.43329
263600.0000   -6.53258
263640.0000   -5.64824
263680.0000   -5.54219
263720.0000   -5.15276
263760.0000   -5.88532
263800.0000   -5.56714
263840.0000   -4.84756
263880.0000   -5.42757
263920.0000   -4.59724
263960.0000   -5.68577
264000.0000   -5.45454
264040.0000   -5.67425
264080.0000   -5.80532
264120.0000   -6.04953
264160.0000   -6.34209
264200.0000   -5.94752
264240.0000   -5.65396
264280.0000   -5.13066
264320.0000   -5.58340
264360.0000   -5.36244
264400.0000   -5.38312
264440.0000   -5.05404
264480.0000   -4.85284
264520.0000   -4.59685
264560.0000   -5.15420
264600.0000   -4.65842
264640.0000   -5.63363
264680.0000   -5.65827
264720.0000   -5.39910
264760.0000   -4.80758
264800.0000   -5.30205
264840.0000   -4.53384
264880.0000   -4.55089
264920.0000   -5.37127
264960.0000   -4.71537
265000.0000   -5.44381
265040.0000   -5.09654
265080.0000   -5.18415
265120.0000   -5.37654
265160.0000   -5.82087
265200.0000   -5.85760
265240.0000   -4.47621
265280.0000   -4.34290
265320.0000   -5.39862
265360.0000   -5.74475
265400.0000   -5.19155
265440.0000   -4.49326
265480.0000   -4.82656
265520.0000   -4.97623
265560.0000   -5.02004
265600.0000   -5.03282
265640.0000   -4.71733
265680.0000   -4.82528
265720.0000   -4.37713
265760.0000   -5.02268
265800.0000   -5.39054
265840.0000   -4.05332
265880.0000   -4.19679
265920.0000   -4.32206
265960.0000   -3.99734
266000.0000   -4.14324
266040.0000   -4.47387
266080.0000   -4.26314
266120.0000   -4.14929
266160.0000   -4.28827
266200.0000   -4.94587
266240.0000   -3.81443
266280.0000   -4.28840
266320.0000   -4.88153
266360.0000   -4.99142
266400.0000   -5.47542
266440.0000   -4.51233
266480.0000   -4.90619
266520.0000   -5.43352
266560.0000   -4.39129
266600.0000   -4.89470
266640.0000   -5.05460
266680.0000   -4.98345
266720.0000   -4.32601
266760.0000   -4.91028
266800.0000   -5.83184
266840.0000   -5.66420
266880.0000   -5.49532
266920.0000   -5.04054
266960.0000   -6.26679
267000.0000   -6.08016
267040.0000   -6.21918
267080.0000   -5.85923
267120.0000   -5.51928
267160.0000   -5.17838
267200.0000   -4.78736
267240.0000   -3.76881
267280.0000   -5.54916
267320.0000   -5.14495
267360.0000   -5.30270
267400.0000   -5.51333
267440.0000   -5.57671
267480.0000   -5.11434
267520.0000   -5.33767
267560.0000   -5.59545
267600.0000   -4.89446
267640.0000   -5.14278
267680.0000   -4.73511
267720.0000   -5.04053
267760.0000   -4.54702
267800.0000   -4.69769
267840.0000   -5.38508
267880.0000   -4.58415
267920.0000   -4.96140
267960.0000   -5.71556
268000.0000   -5.10822
268040.0000   -4.34653
268080.0000   -4.11078
268120.0000   -5.03506
268160.0000   -4.95299
268200.0000   -5.28256
268240.0000   -5.88585
268280.0000   -6.07271
268320.0000   -6.11213
268360.0000   -5.73178
268400.0000   -5.93550
268440.0000   -5.14906
268480.0000   -5.49547
268520.0000   -5.62429
268560.0000   -5.22627
268600.0000   -6.14763
268640.0000   -4.79500
268680.0000   -6.78401
268720.0000   -5.92196
268760.0000   -6.18757
268800.0000   -5.31955
268840.0000   -5.74075
268880.0000   -5.38482
268920.0000   -4.44130
268960.0000   -4.73392
269000.0000   -4.33301
269040.0000   -5.75867
269080.0000   -6.13580
269120.0000   -4.72807
269160.0000   -5.16174
269200.0000   -5.68401
269240.0000   -6.31145
269280.0000   -4.53944
269320.0000   -5.34874
269360.0000   -5.58331
269400.0000   -5.69100
269440.0000   -5.44961
269480.0000   -5.80471
269520.0000   -4.87754
269560.0000   -3.53672
269600.0000   -5.40594
269640.0000   -4.73874
269680.0000   -4.57642
269720.0000   -5.19649
269760.0000   -4.86075
269800.0000   -4.92554
269840.0000   -4.81706
269880.0000   -5.12011
269920.0000   -4.48652
269960.0000   -4.16289
270000.0000   -4.79163
270040.0000   -4.71178
270080.0000   -4.52863
270120.0000   -5.32307
270160.0000   -4.70950
270200.0000   -4.63402
270240.0000   -5.21535
270280.0000   -5.05181
270320.0000   -4.69234
270360.0000   -5.04820
270400.0000   -5.30979
270440.0000   -5.41269
270480.0000   -5.64473
270520.0000   -5.72311
270560.0000   -6.02082
270600.0000   -5.74021
270640.0000   -6.05954
270680.0000   -4.87605
270720.0000   -4.63827
270760.0000   -4.86711
270800.0000   -4.70517
270840.0000   -4.74322
270880.0000   -4.64098
270920.0000   -4.85208
270960.0000   -6.05863
271000.0000   -5.35755
271040.0000   -5.10034
271080.0000   -5.67878
271120.0000   -6.07831
271160.0000   -6.51163
271200.0000   -5.85248
271240.0000   -6.16951
271280.0000   -5.92011
271320.0000   -5.88627
271360.0000   -5.54355
271400.0000   -4.93953
271440.0000   -4.63383
271480.0000   -5.83423
271520.0000   -6.03142
271560.0000   -5.25373
271600.0000   -5.46672
271640.0000   -5.69605
271680.0000   -5.82417
271720.0000   -5.94296
271760.0000   -5.47762
271800.0000   -5.46647
271840.0000   -5.50227
271880.0000   -4.51601
271920.0000   -4.71827
271960.0000   -4.56378
272000.0000   -5.70118
272040.0000   -5.39108
272080.0000   -5.10707
272120.0000   -4.88129
272160.0000   -5.51245
272200.0000   -6.02712
272240.0000   -5.29340
272280.0000   -5.73119
272320.0000   -5.29257
272360.0000   -5.90855
272400.0000   -5.22064
272440.0000   -5.48425
272480.0000   -5.49718
272520.0000   -5.93117
272560.0000   -4.53869
272600.0000   -4.98112
272640.0000   -3.88214
272680.0000   -3.98350
272720.0000   -3.89605
272760.0000   -4.88719
272800.0000   -4.82810
272840.0000   -4.66913
272880.0000   -5.28183
272920.0000   -5.89323
272960.0000   -4.65894
273000.0000   -4.53498
273040.0000   -5.06454
273080.0000   -4.95122
273120.0000   -5.60061
273160.0000   -4.49369
273200.0000   -5.39718
273240.0000   -5.97566
273280.0000   -4.58880
273320.0000   -5.36464
273360.0000   -4.65075
273400.0000   -5.49277
273440.0000   -5.21268
273480.0000   -5.83746
273520.0000   -5.59985
273560.0000   -4.68747
273600.0000   -4.81924
273640.0000   -4.95247
273680.0000   -5.36555
273720.0000   -4.29147
273760.0000   -4.58201
273800.0000   -4.39706
273840.0000   -5.51246
273880.0000   -4.68791
273920.0000   -5.10121
273960.0000   -5.46713
274000.0000   -5.33400
274040.0000   -5.21680
274080.0000   -4.36832
274120.0000   -5.58234
274160.0000   -4.99421
274200.0000   -4.36678
274240.0000   -4.57344
274280.0000   -5.46613
274320.0000   -5.00359
274360.0000   -5.16631
274400.0000   -4.38992
274440.0000   -5.67054
274480.0000   -5.06605
274520.0000   -4.76435
274560.0000   -5.21944
274600.0000   -5.21063
274640.0000   -5.59174
274680.0000   -5.90726
274720.0000   -6.64629
274760.0000   -5.76679
274800.0000   -6.12488
274840.0000   -6.73541
274880.0000   -6.10440
274920.0000   -5.20773
274960.0000   -5.73861
275000.0000   -5.80130
275040.0000   -6.45009
275080.0000   -5.41692
275120.0000   -5.51577
275160.0000   -6.20226
275200.0000   -5.51755
275240.0000   -5.50709
275280.0000   -4.73661
275320.0000   -5.18732
275360.0000   -5.35201
275400.0000   -6.05638
275440.0000   -5.53336
275480.0000   -6.65772
275520.0000   -5.73426
275560.0000   -6.00116
275600.0000   -5.71027
275640.0000   -5.00301
275680.0000   -4.79207
275720.0000   -5.63556
275760.0000   -4.50282
275800.0000   -5.20597
275840.0000   -5.16492
275880.0000   -4.58744
275920.0000   -4.93055
275960.0000   -5.30640
276000.0000   -6.04612
276040.0000   -5.77080
276080.0000   -5.28828
276120.0000   -5.56865
276160.0000   -4.95487
276200.0000   -5.53621
276240.0000   -6.15157
276280.0000   -5.36089
276320.0000   -5.25936
276360.0000   -4.87959
276400.0000   -5.64923
276440.0000   -4.39375
276480.0000   -5.62738
276520.0000   -6.14781
276560.0000   -4.56621
276600.0000   -5.72501
276640.0000   -6.01499
276680.0000   -5.38691
276720.0000   -6.00522
276760.0000   -6.25071
276800.0000   -6.14294
276840.0000   -4.96706
276880.0000   -5.14495
276920.0000   -5.41004
276960.0000   -4.16905
277000.0000   -5.40689
277040.0000   -5.05157
277080.0000   -4.91186
277120.0000   -5.49883
277160.0000   -5.10677
277200.0000   -4.51443
277240.0000   -6.38161
277280.0000   -5.65530
277320.0000   -6.26576
277360.0000   -6.37994
277400.0000   -6.42893
277440.0000   -5.96534
277480.0000   -6.22076
277520.0000   -5.70433
277560.0000   -6.36913
277600.0000   -6.20009
277640.0000   -5.61406
277680.0000   -6.05255
277720.0000   -6.09947
277760.0000   -6.37615
277800.0000   -6.20376
277840.0000   -5.29121
277880.0000   -6.10509
277920.0000   -6.24680
277960.0000   -5.82513
278000.0000   -5.83717
278040.0000   -6.22383
278080.0000   -5.50386
278120.0000   -5.55797
278160.0000   -6.02773
278200.0000   -5.86423
278240.0000   -4.93565
278280.0000   -5.73972
278320.0000   -5.03363
278360.0000   -5.03746
278400.0000   -5.20392
278440.0000   -4.88854
278480.0000   -5.92843
278520.0000   -5.30131
278560.0000   -5.91252
278600.0000   -5.46896
278640.0000   -5.07304
278680.0000   -5.16866
278720.0000   -4.65300
278760.0000   -4.84925
278800.0000   -5.55839
278840.0000   -5.36472
278880.0000   -5.34603
278920.0000   -5.11971
278960.0000   -5.57313
279000.0000   -4.89127
279040.0000   -5.60186
279080.0000   -5.48971
279120.0000   -5.53639
279160.0000   -4.87226
279200.0000   -4.77832
279240.0000   -5.56424
279280.0000   -5.12112
279320.0000   -4.89106
279360.0000   -6.17350
279400.0000   -5.74743
279440.0000   -4.38937
279480.0000   -4.56171
279520.0000   -4.30397
279560.0000   -5.58468
279600.0000   -4.81922
279640.0000   -4.42844
279680.0000   -5.29631
279720.0000   -5.45027
279760.0000   -5.65293
279800.0000   -4.87209
279840.0000   -5.88812
279880.0000   -5.81929
279920.0000   -4.53779
279960.0000   -4.70630
280000.0000   -5.08214
280040.0000   -5.95093
280080.0000   -4.97163
280120.0000   -5.43909
280160.0000   -4.68251
280200.0000   -4.03978
280240.0000   -3.97360
280280.0000   -3.93579
280320.0000   -4.79951
280360.0000   -4.31985
280400.0000   -5.13753
280440.0000   -5.17657
280480.0000   -6.37686
280520.0000   -5.76692
280560.0000   -5.28990
280600.0000   -5.58891
280640.0000   -5.05318
280680.0000   -5.27596
280720.0000   -5.79757
280760.0000   -5.14238
280800.0000   -5.18017
280840.0000   -5.28206
280880.0000   -5.08423
280920.0000   -5.06574
280960.0000   -5.11832
281000.0000   -5.56822
281040.0000   -4.93928
281080.0000   -5.29440
281120.0000   -5.72755
281160.0000   -6.79529
281200.0000   -5.30265
281240.0000   -6.23451
281280.0000   -6.37327
281320.0000   -5.67785
281360.0000   -5.63565
281400.0000   -5.11682
281440.0000   -4.83150
281480.0000   -5.71029
281520.0000   -4.98569
281560.0000   -5.40701
281600.0000   -6.25184
281640.0000   -6.06976
281680.0000   -5.96322
281720.0000   -5.20197
281760.0000   -5.86266
281800.0000   -5.56475
281840.0000   -5.42204
281880.0000   -5.85383
281920.0000   -5.72977
281960.0000   -6.21484
282000.0000   -4.88841
282040.0000   -5.68514
282080.0000   -5.79712
282120.0000   -5.82767
282160.0000   -5.69378
282200.0000   -5.21612
282240.0000   -5.39704
282280.0000   -6.15039
282320.0000   -5.34984
282360.0000   -5.77060
282400.0000   -6.80387
282440.0000   -6.80656
282480.0000   -5.44260
282520.0000   -5.32042
282560.0000   -4.96192
282600.0000   -4.80681
282640.0000   -4.73966
282680.0000   -5.34198
282720.0000   -5.51911
282760.0000   -5.67321
282800.0000   -5.20897
282840.0000   -5.56102
282880.0000   -4.74443
282920.0000   -4.93019
282960.0000   -4.93194
283000.0000   -5.67268
283040.0000   -4.33795
283080.0000   -4.04799
283120.0000   -4.82259
283160.0000   -4.29994
283200.0000   -5.48028
283240.0000   -5.47863
283280.0000   -4.39512
283320.0000   -5.22722
283360.0000   -4.97513
283400.0000   -5.37525
283440.0000   -4.06409
283480.0000   -4.41652
283520.0000   -4.54702
283560.0000   -5.14285
283600.0000   -5.13317
283640.0000   -4.07446
283680.0000   -3.76899
283720.0000   -4.49987
283760.0000   -4.23059
283800.0000   -4.47188
283840.0000   -4.34223
283880.0000   -4.32659
283920.0000   -3.47644
283960.0000   -4.08140
284000.0000   -3.40385
284040.0000   -4.90287
284080.0000   -3.05668
284120.0000   -4.52054
284160.0000   -5.29752
284200.0000   -4.39744
284240.0000   -5.61630
284280.0000   -5.48495
284320.0000   -4.81736
284360.0000   -4.18662
284400.0000   -4.69592
284440.0000   -5.48617
284480.0000   -4.77247
284520.0000   -4.82542
284560.0000   -5.13691
284600.0000   -4.46559
284640.0000   -4.88186
284680.0000   -5.60772
284720.0000   -5.37015
284760.0000   -5.58718
284800.0000   -4.79675
284840.0000   -4.94915
284880.0000   -4.08840
284920.0000   -4.96752
284960.0000   -5.81755
285000.0000   -4.85891
285040.0000   -5.66829
285080.0000   -4.92308
285120.0000   -4.77327
285160.0000   -5.04574
285200.0000   -4.77900
285240.0000   -4.60090
285280.0000   -4.81895
285320.0000   -4.61093
285360.0000   -5.67933
285400.0000   -4.67582
285440.0000   -4.77452
285480.0000   -5.00547
285520.0000   -4.87077
285560.0000   -5.31480
285600.0000   -5.41237
285640.0000   -5.42466
285680.0000   -4.97789
285720.0000   -4.28338
285760.0000   -5.37456
285800.0000   -5.60515
285840.0000   -4.57819
285880.0000   -5.37872
285920.0000   -4.95238
285960.0000   -4.43107
286000.0000   -5.38723
286040.0000   -5.04454
286080.0000   -5.59000
286120.0000   -6.05299
286160.0000   -6.12630
286200.0000   -5.81186
286240.0000   -5.98222
286280.0000   -5.61823
286320.0000   -5.07158
286360.0000   -6.54390
286400.0000   -5.33329
286440.0000   -5.96335
286480.0000   -5.18243
286520.0000   -6.11656
286560.0000   -5.95664
286600.0000   -5.62212
286640.0000   -5.48973
286680.0000   -5.24191
286720.0000   -4.41301
286760.0000   -5.79564
286800.0000   -5.98030
286840.0000   -6.18914
286880.0000   -6.24632
286920.0000   -6.01532
286960.0000   -5.10276
287000.0000   -6.03462
287040.0000   -5.33018
287080.0000   -5.27377
287120.0000   -4.61173
287160.0000   -5.28843
287200.0000   -5.39430
287240.0000   -5.69284
287280.0000   -4.72485
287320.0000   -3.70620
287360.0000   -4.68945
287400.0000   -5.81716
287440.0000   -5.95281
287480.0000   -5.92464
287520.0000   -5.62672
287560.0000   -5.36016
287600.0000   -5.69697
287640.0000   -5.26012
287680.0000   -4.35468
287720.0000   -5.43052
287760.0000   -5.32538
287800.0000   -4.49466
287840.0000   -5.59153
287880.0000   -6.18961
287920.0000   -4.57557
287960.0000   -5.37679
288000.0000   -4.48486
288040.0000   -4.98679
288080.0000   -4.73310
288120.0000   -5.35195
288160.0000   -5.89269
288200.0000   -5.24598
288240.0000   -5.47492
288280.0000   -6.14444
288320.0000   -6.35178
288360.0000   -6.19752
288400.0000   -6.20508
288440.0000   -4.99939
288480.0000   -5.65889
288520.0000   -4.82135
288560.0000   -5.09113
288600.0000   -5.90586
288640.0000   -5.54627
288680.0000   -5.62952
288720.0000   -5.22699
288760.0000   -5.48132
288800.0000   -5.13477
288840.0000   -5.11918
288880.0000   -5.16922
288920.0000   -4.76972
288960.0000   -4.89491
289000.0000   -5.05753
289040.0000   -5.16677
289080.0000   -4.37200
289120.0000   -5.08739
289160.0000   -5.70861
289200.0000   -4.82694
289240.0000   -5.39547
289280.0000   -5.30239
289320.0000   -4.70346
289360.0000   -4.15114
289400.0000   -3.84837
289440.0000   -4.62782
289480.0000   -3.60189
289520.0000   -3.95554
289560.0000   -4.55983
289600.0000   -4.46253
289640.0000   -5.02055
289680.0000   -4.07296
289720.0000   -4.78233
289760.0000   -5.38030
289800.0000   -5.12375
289840.0000   -5.31072
289880.0000   -5.46144
289920.0000   -4.95294
289960.0000   -4.85426
290000.0000   -5.49587
290040.0000   -5.53131
290080.0000   -4.83582
290120.0000   -4.88830
290160.0000   -6.32645
290200.0000   -5.44244
290240.0000   -5.45757
290280.0000   -4.95395
290320.0000   -5.24985
290360.0000   -4.84339
290400.0000   -5.00394
290440.0000   -4.50027
290480.0000   -5.58574
290520.0000   -5.82409
290560.0000   -4.97756
290600.0000   -4.94092
290640.0000   -4.06450
290680.0000   -4.32978
290720.0000   -4.61538
290760.0000   -4.82457
290800.0000   -3.73331
290840.0000   -4.36281
290880.0000   -4.90189
290920.0000   -4.18175
290960.0000   -4.28795
291000.0000   -5.20671
291040.0000   -5.39268
291080.0000   -4.24827
291120.0000   -4.43991
291160.0000   -4.31847
291200.0000   -4.66801
291240.0000   -4.29437
291280.0000   -4.47673
291320.0000   -3.93639
291360.0000   -5.14912
291400.0000   -4.78801
291440.0000   -4.06498
291480.0000   -3.39560
291520.0000   -4.64301
291560.0000   -4.55570
291600.0000   -5.13317
291640.0000   -4.82286
291680.0000   -4.67121
291720.0000   -3.95947
291760.0000   -3.24429
291800.0000   -2.57675
291840.0000   -4.34789
291880.0000   -5.71523
291920.0000   -4.45349
291960.0000   -4.60323
292000.0000   -5.92801
292040.0000   -5.50106
292080.0000   -4.75809
292120.0000   -5.26906
292160.0000   -4.90519
292200.0000   -5.07855
292240.0000   -5.40010
292280.0000   -6.07173
292320.0000   -4.44805
292360.0000   -5.94384
292400.0000   -5.94223
292440.0000   -5.30465
292480.0000   -4.88741
292520.0000   -4.81515
292560.0000   -4.31839
292600.0000   -4.51938
292640.0000   -4.77523
292680.0000   -4.29704
292720.0000   -5.05323
292760.0000   -4.69220
292800.0000   -4.44309
292840.0000   -5.84843
292880.0000   -5.23096
292920.0000   -4.90087
292960.0000   -4.30128
293000.0000   -4.07538
293040.0000   -4.36987
293080.0000   -4.42393
293120.0000   -3.39178
293160.0000   -4.16080
293200.0000   -3.61815
293240.0000   -3.47619
293280.0000   -4.15023
293320.0000   -4.08635
293360.0000   -4.16210
293400.0000   -4.50502
293440.0000   -4.03236
293480.0000   -4.68202
293520.0000   -4.98923
293560.0000   -3.74481
293600.0000   -4.51772
293640.0000   -4.11247
293680.0000   -4.10941
293720.0000   -4.52410
293760.0000   -3.93414
293800.0000   -3.08590
293840.0000   -3.81356
293880.0000   -4.30885
293920.0000   -3.30090
293960.0000   -3.39977
294000.0000   -2.86457
294040.0000   -3.56663
294080.0000   -2.85383
294120.0000   -3.36767
294160.0000   -4.88990
294200.0000   -4.96436
294240.0000   -4.61504
294280.0000   -3.85668
294320.0000   -3.99268
294360.0000   -4.01769
294400.0000   -4.28134
294440.0000   -4.38030
294480.0000   -4.03505
294520.0000   -4.61748
294560.0000   -4.76160
294600.0000   -4.22978
294640.0000   -3.18602
294680.0000   -4.45752
294720.0000   -4.60544
294760.0000   -4.37077
294800.0000   -4.56953
294840.0000   -4.75282
294880.0000   -4.36961
294920.0000   -3.86097
294960.0000   -4.33371
295000.0000   -4.30320
295040.0000   -4.31758
295080.0000   -3.45408
295120.0000   -4.68033
295160.0000   -4.51829
295200.0000   -4.35103
295240.0000   -4.45096
295280.0000   -5.19810
295320.0000   -4.49903
295360.0000   -5.48837
295400.0000   -4.86078
295440.0000   -5.54422
295480.0000   -4.87953
295520.0000   -4.80629
295560.0000   -3.29315
295600.0000   -3.88965
295640.0000   -4.26569
295680.0000   -4.56649
295720.0000   -4.79629
295760.0000   -3.96833
295800.0000   -5.68149
295840.0000   -4.76575
295880.0000   -4.97475
295920.0000   -4.60004
295960.0000   -4.82343
296000.0000   -5.50053
296040.0000   -5.06786
296080.0000   -5.20303
296120.0000   -5.27005
296160.0000   -5.51514
296200.0000   -5.45857
296240.0000   -4.79941
296280.0000   -4.78085
296320.0000   -4.61118
296360.0000   -5.40755
296400.0000   -4.86622
296440.0000   -6.42644
296480.0000   -6.19207
296520.0000   -5.92009
296560.0000   -5.08352
296600.0000   -4.63213
296640.0000   -5.04674
296680.0000   -5.18393
296720.0000   -5.05139
296760.0000   -4.39911
296800.0000   -5.04538
296840.0000   -4.77216
296880.0000   -5.05828
296920.0000   -4.86850
296960.0000   -5.41974
297000.0000   -5.05358
297040.0000   -5.31189
297080.0000   -5.78469
297120.0000   -5.41058
297160.0000   -5.15883
297200.0000   -6.19766
297240.0000   -6.03659
297280.0000   -5.73851
297320.0000   -5.51302
297360.0000   -5.45609
297400.0000   -6.08483
297440.0000   -5.45979
297480.0000   -5.20689
297520.0000   -5.35216
297560.0000   -5.72668
297600.0000   -5.51834
297640.0000   -4.67922
297680.0000   -5.41900
297720.0000   -5.01314
297760.0000   -4.54023
297800.0000   -3.32718
297840.0000   -5.00883
297880.0000   -4.78341
297920.0000   -5.66815
297960.0000   -5.76155
298000.0000   -5.45467
298040.0000   -5.19955
298080.0000   -5.21488
298120.0000   -5.98397
298160.0000   -4.58729
298200.0000   -4.35079
298240.0000   -5.13088
298280.0000   -4.33941
298320.0000   -5.03746
298360.0000   -5.46084
298400.0000   -4.96530
298440.0000   -4.72147
298480.0000   -4.78877
298520.0000   -4.78806
298560.0000   -5.07885
298600.0000   -4.74345
298640.0000   -4.35364
298680.0000   -4.54224
298720.0000   -4.68400
298760.0000   -4.83171
298800.0000   -6.26462
298840.0000   -4.80504
298880.0000   -4.86360
298920.0000   -5.21896
298960.0000   -4.97125
299000.0000   -4.13728
299040.0000   -5.07039
299080.0000   -4.80561
299120.0000   -5.57677
299160.0000   -5.05222
299200.0000   -4.40575
299240.0000   -4.39047
299280.0000   -4.02463
299320.0000   -5.70448
299360.0000   -4.73400
299400.0000   -5.18769
299440.0000   -4.94556
299480.0000   -5.41878
299520.0000   -4.80024
299560.0000   -5.05282
299600.0000   -5.59735
299640.0000   -5.06171
299680.0000   -5.08430
299720.0000   -5.02661
299760.0000   -4.25306
299800.0000   -4.71359
299840.0000   -3.36006
299880.0000   -3.10303
299920.0000   -4.16860
299960.0000   -5.33996
300000.0000   -4.96300
300040.0000   -4.46679
300080.0000   -4.64991
300120.0000   -4.41835
300160.0000   -4.85857
300200.0000   -5.73637
300240.0000   -4.73736
300280.0000   -4.43065
300320.0000   -4.31001
300360.0000   -5.31150
300400.0000   -3.88789
300440.0000   -4.44142
300480.0000   -4.38731
300520.0000   -4.05172
300560.0000   -4.18498
300600.0000   -4.39470
300640.0000   -4.97191
300680.0000   -4.39005
300720.0000   -3.84888
300760.0000   -3.92419
300800.0000   -3.55097
300840.0000   -3.94686
300880.0000   -3.38503
300920.0000   -4.04808
300960.0000   -4.00401
301000.0000   -4.81859
301040.0000   -4.42823
301080.0000   -4.38303
301120.0000   -4.46351
301160.0000   -5.09503
301200.0000   -5.02821
301240.0000   -5.06406
301280.0000   -4.50555
301320.0000   -4.19993
301360.0000   -4.59689
301400.0000   -4.64583
301440.0000   -4.68007
301480.0000   -3.90044
301520.0000   -4.02249
301560.0000   -4.06166
301600.0000   -3.77586
301640.0000   -4.65663
301680.0000   -4.45379
301720.0000   -4.51543
301760.0000   -3.91567
301800.0000   -3.60823
301840.0000   -4.34511
301880.0000   -4.83505
301920.0000   -5.18941
301960.0000   -4.63860
302000.0000   -4.57027
302040.0000   -4.64412
302080.0000   -4.43106
302120.0000   -4.39885
302160.0000   -4.85611
302200.0000   -4.84436
302240.0000   -4.58126
302280.0000   -4.25741
302320.0000   -5.26532
302360.0000   -5.13414
302400.0000   -5.02690
302440.0000   -5.69897
302480.0000   -4.76466
302520.0000   -5.40388
302560.0000   -4.88477
302600.0000   -5.28011
302640.0000   -5.28228
302680.0000   -5.18020
302720.0000   -4.86301
302760.0000   -5.99306
302800.0000   -4.92084
302840.0000   -4.65083
302880.0000   -4.79783
302920.0000   -5.52272
302960.0000   -4.46637
303000.0000   -4.61741
303040.0000   -5.36746
303080.0000   -4.19598
303120.0000   -4.62883
303160.0000   -4.64186
303200.0000   -4.83461
303240.0000   -5.39112
303280.0000   -4.89344
303320.0000   -4.58380
303360.0000   -4.26333
303400.0000   -5.71222
303440.0000   -4.45284
303480.0000   -4.47516
303520.0000   -4.38717
303560.0000   -4.79564
303600.0000   -5.65201
303640.0000   -5.29318
303680.0000   -4.64709
303720.0000   -4.99037
303760.0000   -5.23590
303800.0000   -4.38995
303840.0000   -5.10710
303880.0000   -4.91813
303920.0000   -5.02407
303960.0000   -5.01439
304000.0000   -4.43197
304040.0000   -4.24057
304080.0000   -4.44658
304120.0000   -4.90684
304160.0000   -4.33406
304200.0000   -3.84709
304240.0000   -4.93716
304280.0000   -4.09734
304320.0000   -3.76534
304360.0000   -4.52659
304400.0000   -4.39146
304440.0000   -4.75190
304480.0000   -5.55723
304520.0000   -4.59968
304560.0000   -4.05355
304600.0000   -4.89525
304640.0000   -3.92700
304680.0000   -4.98441
304720.0000   -3.62359
304760.0000   -3.54209
304800.0000   -4.68355
304840.0000   -5.62119
304880.0000   -5.20175
304920.0000   -5.42277
304960.0000   -5.33553
305000.0000   -3.80784
305040.0000   -4.11536
305080.0000   -5.02688
305120.0000   -5.04268
305160.0000   -4.24845
305200.0000   -5.34977
305240.0000   -4.53944
305280.0000   -5.31481
305320.0000   -4.41717
305360.0000   -5.25816
305400.0000   -4.77012
305440.0000   -5.18938
305480.0000   -4.79123
305520.0000   -4.83801
305560.0000   -5.50661
305600.0000   -4.05398
305640.0000   -4.75182
305680.0000   -5.83075
305720.0000   -5.58336
305760.0000   -4.73590
305800.0000   -4.80083
305840.0000   -5.02743
305880.0000   -5.97802
305920.0000   -4.73049
305960.0000   -4.75280
306000.0000   -4.91742
306040.0000   -5.33650
306080.0000   -5.25375
306120.0000   -5.18589
306160.0000   -4.53413
306200.0000   -5.86465
306240.0000   -5.70229
306280.0000   -5.31585
306320.0000   -4.58384
306360.0000   -5.04208
306400.0000   -5.26131
306440.0000   -4.73163
306480.0000   -5.24170
306520.0000   -5.09209
306560.0000   -5.36478
306600.0000   -5.49170
306640.0000   -4.93493
306680.0000   -4.88521
306720.0000   -5.19121
306760.0000   -5.11674
306800.0000   -4.20578
306840.0000   -4.69622
306880.0000   -4.99243
306920.0000   -5.52896
306960.0000   -5.13350
307000.0000   -4.76148
307040.0000   -5.17659
307080.0000   -5.56562
307120.0000   -4.96675
307160.0000   -4.50464
307200.0000   -4.51567
307240.0000   -4.21125
307280.0000   -4.96485
307320.0000   -4.75565
307360.0000   -5.03717
307400.0000   -5.22243
307440.0000   -5.04634
307480.0000   -4.97623
307520.0000   -4.89687
307560.0000   -4.45731
307600.0000   -4.99574
307640.0000   -4.68953
307680.0000   -4.86778
307720.0000   -4.96597
307760.0000   -5.11278
307800.0000   -4.82686
307840.0000   -4.81178
307880.0000   -4.55840
307920.0000   -5.30417
307960.0000   -5.03603
308000.0000   -5.07547
308040.0000   -5.33816
308080.0000   -5.68433
308120.0000   -6.06534
308160.0000   -4.86992
308200.0000   -4.72632
308240.0000   -5.74195
308280.0000   -4.99956
308320.0000   -4.12591
308360.0000   -4.21151
308400.0000   -4.95152
308440.0000   -4.79024
308480.0000   -4.92070
308520.0000   -5.32956
308560.0000   -4.41757
308600.0000   -4.91807
308640.0000   -4.55681
308680.0000   -4.58938
308720.0000   -4.71843
308760.0000   -6.05577
308800.0000   -4.96619
308840.0000   -5.07644
308880.0000   -4.49259
308920.0000   -3.77193
308960.0000   -4.10742
309000.0000   -4.41489
309040.0000   -4.08913
309080.0000   -4.80342
309120.0000   -4.20810
309160.0000   -4.13618
309200.0000   -4.30200
309240.0000   -4.33799
309280.0000   -4.01453
309320.0000   -4.23847
309360.0000   -4.27428
309400.0000   -4.43503
309440.0000   -4.59870
309480.0000   -4.62525
309520.0000   -4.20441
309560.0000   -4.39722
309600.0000   -4.18714
309640.0000   -4.63626
309680.0000   -3.65372
309720.0000   -5.22133
309760.0000   -5.04893
309800.0000   -5.36807
309840.0000   -4.79911
309880.0000   -5.56906
309920.0000   -4.74846
309960.0000   -4.03755
310000.0000   -4.42480
310040.0000   -5.67574
310080.0000   -3.95577
310120.0000   -3.95921
310160.0000   -4.63363
310200.0000   -4.04104
310240.0000   -4.68710
310280.0000   -4.53069
310320.0000   -5.70686
310360.0000   -5.07682
310400.0000   -5.29109
310440.0000   -5.31324
310480.0000   -5.81496
310520.0000   -5.16382
310560.0000   -5.27759
310600.0000   -5.22262
310640.0000   -4.58639
310680.0000   -5.53431
310720.0000   -4.96946
310760.0000   -5.45574
310800.0000   -5.70625
310840.0000   -4.99112
310880.0000   -5.37464
310920.0000   -4.84424
310960.0000   -5.33439
311000.0000   -6.51955
311040.0000   -5.26064
311080.0000   -5.86402
311120.0000   -5.20713
311160.0000   -5.25082
311200.0000   -5.08076
311240.0000   -5.02980
311280.0000   -5.03908
311320.0000   -6.38775
311360.0000   -5.21295
311400.0000   -5.59589
311440.0000   -6.28736
311480.0000   -4.87057
311520.0000   -4.91609
311560.0000   -5.39335
311600.0000   -5.45749
311640.0000   -5.80235
311680.0000   -4.52278
311720.0000   -5.59795
311760.0000   -4.86883
311800.0000   -5.97117
311840.0000   -5.60132
311880.0000   -6.16430
311920.0000   -6.21403
311960.0000   -5.42295
312000.0000   -5.24980
312040.0000   -4.97777
312080.0000   -6.24552
312120.0000   -5.56425
312160.0000   -5.37130
312200.0000   -4.74379
312240.0000   -4.46522
312280.0000   -5.13242
312320.0000   -4.70857
312360.0000   -4.94250
312400.0000   -4.64143
312440.0000   -4.49537
312480.0000   -5.12648
312520.0000   -5.93088
312560.0000   -5.03062
312600.0000   -5.45324
312640.0000   -6.05088
312680.0000   -6.37324
312720.0000   -5.65899
312760.0000   -5.59647
312800.0000   -5.86509
312840.0000   -5.73843
312880.0000   -5.23084
312920.0000   -5.34446
312960.0000   -4.18958
313000.0000   -5.39620
313040.0000   -4.91547
313080.0000   -4.55975
313120.0000   -4.92191
313160.0000   -4.24430
313200.0000   -3.93667
313240.0000   -5.27860
313280.0000   -4.98312
313320.0000   -4.13669
313360.0000   -4.22410
313400.0000   -4.89460
313440.0000   -5.29021
313480.0000   -4.53888
313520.0000   -4.88316
313560.0000   -5.38591
313600.0000   -5.60166
313640.0000   -5.22481
313680.0000   -4.76932
313720.0000   -5.07309
313760.0000   -4.22133
313800.0000   -4.26030
313840.0000   -4.82819
313880.0000   -4.55029
313920.0000   -5.52913
313960.0000   -4.56044
314000.0000   -4.66902
314040.0000   -5.04107
314080.0000   -6.03815
314120.0000   -4.97621
314160.0000   -4.99466
314200.0000   -4.43427
314240.0000   -5.23427
314280.0000   -4.33662
314320.0000   -5.67839
314360.0000   -4.33351
314400.0000   -5.30390
314440.0000   -4.35860
314480.0000   -4.93416
314520.0000   -4.43110
314560.0000   -5.30816
314600.0000   -5.98076
314640.0000   -5.31113
314680.0000   -4.62853
314720.0000   -4.17030
314760.0000   -5.21629
314800.0000   -5.26550
314840.0000   -4.81192
314880.0000   -4.76054
314920.0000   -4.10193
314960.0000   -5.61768
315000.0000   -5.03887
315040.0000   -5.04247
315080.0000   -5.06208
315120.0000   -4.94990
315160.0000   -5.45219
315200.0000   -5.18976
315240.0000   -5.28804
315280.0000   -6.29114
315320.0000   -4.74350
315360.0000   -4.95822
315400.0000   -4.41079
315440.0000   -4.48176
315480.0000   -5.58034
315520.0000   -5.22369
315560.0000   -5.64224
315600.0000   -5.84987
315640.0000   -5.79310
315680.0000   -4.76916
315720.0000   -6.07225
315760.0000   -5.97944
315800.0000   -4.85846
315840.0000   -5.53949
315880.0000   -5.74067
315920.0000   -5.23883
315960.0000   -5.78292
316000.0000   -4.67911
316040.0000   -5.98720
316080.0000   -4.88463
316120.0000   -5.02477
316160.0000   -4.35812
316200.0000   -4.16709
316240.0000   -5.23050
316280.0000   -4.71146
316320.0000   -5.25129
316360.0000   -4.10043
316400.0000   -4.18759
316440.0000   -5.18080
316480.0000   -5.29221
316520.0000   -4.95325
316560.0000   -5.65891
316600.0000   -4.94499
316640.0000   -5.05547
316680.0000   -4.87409
316720.0000   -5.56485
316760.0000   -5.97124
316800.0000   -5.97135
316840.0000   -5.94836
316880.0000   -5.47582
316920.0000   -5.43797
316960.0000   -5.86810
317000.0000   -6.29847
317040.0000   -5.09069
317080.0000   -5.49522
317120.0000   -5.61150
317160.0000   -5.88717
317200.0000   -5.57197
317240.0000   -5.58628
317280.0000   -5.35299
317320.0000   -5.94177
317360.0000   -4.72473
317400.0000   -4.72774
317440.0000   -4.29178
317480.0000   -4.44542
317520.0000   -4.38356
317560.0000   -5.54765
317600.0000   -5.14632
317640.0000   -4.99187
317680.0000   -4.61267
317720.0000   -5.31154
317760.0000   -4.89178
317800.0000   -6.02188
317840.0000   -4.65842
317880.0000   -4.22275
317920.0000   -4.85649
317960.0000   -5.94556
318000.0000   -5.35311
318040.0000   -5.79403
318080.0000   -5.89415
318120.0000   -4.95524
318160.0000   -4.71313
318200.0000   -6.05237
318240.0000   -5.55631
318280.0000   -6.05536
318320.0000   -5.47594
318360.0000   -5.50835
318400.0000   -6.00765
318440.0000   -5.52105
318480.0000   -5.74857
318520.0000   -6.00686
318560.0000   -5.92410
318600.0000   -5.43087
318640.0000   -4.59441
318680.0000   -5.35047
318720.0000   -5.63190
318760.0000   -5.93048
318800.0000   -5.93731
318840.0000   -6.03137
318880.0000   -6.10345
318920.0000   -6.83085
318960.0000   -7.02432
319000.0000   -6.31212
319040.0000   -6.86045
319080.0000   -6.35562
319120.0000   -6.68439
319160.0000   -6.61840
319200.0000   -6.24744
319240.0000   -6.03863
319280.0000   -5.90281
319320.0000   -5.89234
319360.0000   -5.97889
319400.0000   -5.77053
319440.0000   -6.10504
319480.0000   -6.51964
319520.0000   -7.16355
319560.0000   -6.41964
319600.0000   -5.94899
319640.0000   -5.45127
319680.0000   -5.73836
319720.0000   -6.28865
319760.0000   -6.51413
319800.0000   -6.12214
319840.0000   -5.66042
319880.0000   -5.00849
319920.0000   -5.89193
319960.0000   -5.51087
320000.0000   -5.00595
320040.0000   -6.17322
320080.0000   -5.34020
320120.0000   -6.04163
320160.0000   -5.96729
320200.0000   -5.88703
320240.0000   -5.16006
320280.0000   -5.88023
320320.0000   -6.35057
320360.0000   -6.05260
320400.0000   -5.70580
320440.0000   -5.53860
320480.0000   -5.71383
320520.0000   -5.22095
320560.0000   -4.81517
320600.0000   -5.46865
320640.0000   -4.61898
320680.0000   -5.56629
320720.0000   -5.44985
320760.0000   -5.27840
320800.0000   -5.24161
320840.0000   -5.52262
320880.0000   -5.35640
320920.0000   -4.93940
320960.0000   -5.90069
321000.0000   -6.08948
321040.0000   -5.24800
321080.0000   -4.85642
321120.0000   -5.24899
321160.0000   -5.51429
321200.0000   -5.50005
321240.0000   -6.06753
321280.0000   -4.22334
321320.0000   -4.19379
321360.0000   -4.35154
321400.0000   -5.91256
321440.0000   -5.79979
321480.0000   -5.85097
321520.0000   -6.03366
321560.0000   -5.66200
321600.0000   -6.14089
321640.0000   -5.70236
321680.0000   -5.65988
321720.0000   -5.76799
321760.0000   -5.14076
321800.0000   -5.26317
321840.0000   -5.56582
321880.0000   -5.49847
321920.0000   -5.85569
321960.0000   -6.13856
322000.0000   -5.35366
322040.0000   -5.82599
322080.0000   -6.17958
322120.0000   -5.12913
322160.0000   -5.99462
322200.0000   -5.97751
322240.0000   -4.97982
322280.0000   -6.08246
322320.0000   -5.65543
322360.0000   -5.37823
322400.0000   -5.20555
322440.0000   -5.68943
322480.0000   -6.00507
322520.0000   -5.92143
322560.0000   -5.94771
322600.0000   -5.97502
322640.0000   -5.92502
322680.0000   -5.90591
322720.0000   -5.67830
322760.0000   -6.47231
322800.0000   -5.91874
322840.0000   -6.08432
322880.0000   -6.78799
322920.0000   -5.75252
322960.0000   -6.27336
323000.0000   -6.19368
323040.0000   -6.21203
323080.0000   -4.41942
323120.0000   -5.90277
323160.0000   -5.30741
323200.0000   -5.59108
323240.0000   -5.52616
323280.0000   -6.14626
323320.0000   -6.38394
323360.0000   -6.61252
323400.0000   -6.07669
323440.0000   -5.36476
323480.0000   -4.92151
323520.0000   -5.63434
323560.0000   -5.59243
323600.0000   -5.48257
323640.0000   -5.31695
323680.0000   -5.67406
323720.0000   -5.66070
323760.0000   -5.93761
323800.0000   -5.80815
323840.0000   -5.35931
323880.0000   -4.92119
323920.0000   -4.73578
323960.0000   -4.60107
324000.0000   -5.80634
324040.0000   -5.81497
324080.0000   -6.97418
324120.0000   -5.40034
324160.0000   -5.85873
324200.0000   -5.17714
324240.0000   -5.97919
324280.0000   -5.81966
324320.0000   -6.32396
324360.0000   -5.81575
324400.0000   -5.26764
324440.0000   -5.28818
324480.0000   -5.30521
324520.0000   -5.55583
324560.0000   -6.19965
324600.0000   -5.86276
324640.0000   -5.23971
324680.0000   -5.20327
324720.0000   -5.39492
324760.0000   -5.12091
324800.0000   -6.07471
324840.0000   -6.16489
324880.0000   -5.37300
324920.0000   -5.63026
324960.0000   -6.22423
325000.0000   -5.18170
325040.0000   -6.47911
325080.0000   -5.43047
325120.0000   -4.77070
325160.0000   -5.55351
325200.0000   -6.52777
325240.0000   -5.99944
325280.0000   -7.21209
325320.0000   -5.73734
325360.0000   -6.13424
325400.0000   -6.52435
325440.0000   -6.04452
325480.0000   -6.25556
325520.0000   -5.75697
325560.0000   -5.26585
325600.0000   -5.36277
325640.0000   -5.08333
325680.0000   -5.78177
325720.0000   -5.70472
325760.0000   -6.29178
325800.0000   -6.18493
325840.0000   -5.62601
325880.0000   -5.46995
325920.0000   -5.74830
325960.0000   -6.01439
326000.0000   -6.27860
326040.0000   -6.16069
326080.0000   -6.25925
326120.0000   -5.68808
326160.0000   -5.35281
326200.0000   -4.80528
326240.0000   -4.49936
326280.0000   -5.25902
326320.0000   -4.92959
326360.0000   -5.62361
326400.0000   -4.23881
326440.0000   -4.98598
326480.0000   -5.08001
326520.0000   -5.42749
326560.0000   -5.29600
326600.0000   -6.65821
326640.0000   -4.67413
326680.0000   -5.43710
326720.0000   -5.99541
326760.0000   -5.57601
326800.0000   -5.78209
326840.0000   -5.13230
326880.0000   -5.98153
326920.0000   -6.10337
326960.0000   -4.83741
327000.0000   -4.09373
327040.0000   -5.52552
327080.0000   -5.20460
327120.0000   -5.77715
327160.0000   -5.92168
327200.0000   -5.48909
327240.0000   -5.02851
327280.0000   -5.31762
327320.0000   -5.43809
327360.0000   -5.17996
327400.0000   -5.73445
327440.0000   -5.27429
327480.0000   -4.79336
327520.0000   -6.09345
327560.0000   -6.31729
327600.0000   -5.73725
327640.0000   -5.88494
327680.0000   -5.12946
327720.0000   -4.93972
327760.0000   -5.05371
327800.0000   -5.18643
327840.0000   -5.55071
327880.0000   -4.37839
327920.0000   -4.53024
327960.0000   -5.70615
328000.0000   -4.62945
328040.0000   -5.18343
328080.0000   -5.22201
328120.0000   -4.80581
328160.0000   -4.95222
328200.0000   -4.11233
328240.0000   -4.76397
328280.0000   -5.80289
328320.0000   -5.88398
328360.0000   -5.30677
328400.0000   -5.68426
328440.0000   -5.56410
328480.0000   -5.47387
328520.0000   -4.97196
328560.0000   -5.86424
328600.0000   -5.29913
328640.0000   -5.59016
328680.0000   -5.64830
328720.0000   -5.81429
328760.0000   -6.47961
328800.0000   -6.33644
328840.0000   -6.39124
328880.0000   -5.73768
328920.0000   -5.76998
328960.0000   -5.92071
329000.0000   -6.16607
329040.0000   -6.52657
329080.0000   -6.20865
329120.0000   -6.10824
329160.0000   -5.21025
329200.0000   -6.38958
329240.0000   -6.80514
329280.0000   -6.39062
329320.0000   -6.05411
329360.0000   -6.10186
329400.0000   -5.92208
329440.0000   -6.34483
329480.0000   -5.78738
329520.0000   -5.73711
329560.0000   -5.65607
329600.0000   -5.49710
329640.0000   -5.87896
329680.0000   -5.02461
329720.0000   -5.75585
329760.0000   -5.78987
329800.0000   -6.08398
329840.0000   -5.81495
329880.0000   -5.66650
329920.0000   -5.14626
329960.0000   -5.32835
330000.0000   -5.29367
330040.0000   -5.80505
330080.0000   -5.77694
330120.0000   -5.68774
330160.0000   -5.63482
330200.0000   -5.84021
330240.0000   -5.83766
330280.0000   -5.46707
330320.0000   -5.01063
330360.0000   -5.76997
330400.0000   -5.67528
330440.0000   -3.62887
330480.0000   -4.97710
330520.0000   -4.40485
330560.0000   -4.58864
330600.0000   -4.42772
330640.0000   -4.66373
330680.0000   -4.07753
330720.0000   -5.24499
330760.0000   -5.17884
330800.0000   -4.99694
330840.0000   -6.03975
330880.0000   -5.57947
330920.0000   -5.49900
330960.0000   -5.33721
331000.0000   -5.72473
331040.0000   -6.17258
331080.0000   -5.00921
331120.0000   -4.81233
331160.0000   -5.47958
331200.0000   -4.93373
331240.0000   -4.90272
331280.0000   -4.73630
331320.0000   -4.96211
331360.0000   -4.70385
331400.0000   -5.41633
331440.0000   -5.19898
331480.0000   -5.31195
331520.0000   -6.15410
331560.0000   -5.86999
331600.0000   -5.50971
331640.0000   -5.82116
331680.0000   -5.60420
331720.0000   -5.13014
331760.0000   -4.60929
331800.0000   -5.43178
331840.0000   -6.49470
331880.0000   -4.69822
331920.0000   -4.76409
331960.0000   -4.95309
332000.0000   -4.87270
332040.0000   -4.77200
332080.0000   -5.92608
332120.0000   -5.97653
332160.0000   -6.37161
332200.0000   -5.07846
332240.0000   -5.41834
332280.0000   -5.27115
332320.0000   -4.85955
332360.0000   -5.47668
332400.0000   -6.27021
332440.0000   -5.81576
332480.0000   -6.17947
332520.0000   -5.29994
332560.0000   -5.45373
332600.0000   -5.07861
332640.0000   -4.43617
332680.0000   -5.44456
332720.0000   -4.64920
332760.0000   -5.34551
332800.0000   -5.35633
332840.0000   -4.45441
332880.0000   -5.06258
332920.0000   -5.09990
332960.0000   -4.43522
333000.0000   -4.41734
333040.0000   -4.46902
333080.0000   -5.41527
333120.0000   -5.47966
333160.0000   -4.38644
333200.0000   -4.92751
333240.0000   -4.28058
333280.0000   -4.52217
333320.0000   -4.72860
333360.0000   -5.77156
333400.0000   -5.30994
333440.0000   -5.38800
333480.0000   -5.45063
333520.0000   -4.60344
333560.0000   -5.34281
333600.0000   -4.95397
333640.0000   -4.61342
333680.0000   -5.63342
333720.0000   -5.79966
333760.0000   -4.98004
333800.0000   -4.80536
333840.0000   -4.88661
333880.0000   -5.55897
333920.0000   -5.37891
333960.0000   -5.59735
334000.0000   -5.65409
334040.0000   -5.50784
334080.0000   -5.71395
334120.0000   -5.11039
334160.0000   -4.63909
334200.0000   -4.87218
334240.0000   -4.14671
334280.0000   -4.65017
334320.0000   -4.94978
334360.0000   -5.35136
334400.0000   -5.33191
334440.0000   -5.03387
334480.0000   -5.34646
334520.0000   -5.86172
334560.0000   -6.54985
334600.0000   -6.08157
334640.0000   -5.46914
334680.0000   -5.56240
334720.0000   -6.12628
334760.0000   -5.51331
334800.0000   -4.74623
334840.0000   -5.44418
334880.0000   -6.23893
334920.0000   -5.86221
334960.0000   -5.56835
335000.0000   -5.15029
335040.0000   -5.80482
335080.0000   -6.12703
335120.0000   -4.93646
335160.0000   -5.72263
335200.0000   -4.77918
335240.0000   -6.45362
335280.0000   -6.02833
335320.0000   -4.62652
335360.0000   -5.83248
335400.0000   -5.56469
335440.0000   -5.28699
335480.0000   -5.88168
335520.0000   -5.74099
335560.0000   -4.97046
335600.0000   -6.44108
335640.0000   -4.76136
335680.0000   -4.62562
335720.0000   -4.88787
335760.0000   -4.62722
335800.0000   -5.04316
335840.0000   -4.82031
335880.0000   -5.56266
335920.0000   -5.52665
335960.0000   -5.09325
336000.0000   -5.54305
336040.0000   -6.10028
336080.0000   -5.79444
336120.0000   -7.13253
336160.0000   -7.59220
336200.0000   -5.56761
336240.0000   -6.29425
336280.0000   -5.85191
336320.0000   -5.49525
336360.0000   -5.24497
336400.0000   -5.43543
336440.0000   -6.01029
336480.0000   -5.50054
336520.0000   -5.55318
336560.0000   -5.47530
336600.0000   -5.56485
336640.0000   -6.27356
336680.0000   -5.44605
336720.0000   -6.64696
336760.0000   -5.38905
336800.0000   -6.17849
336840.0000   -6.34299
336880.0000   -5.62806
336920.0000   -6.42655
336960.0000   -6.24757
337000.0000   -5.56370
337040.0000   -5.21595
337080.0000   -6.21172
337120.0000   -5.61951
337160.0000   -6.62178
337200.0000   -6.21948
337240.0000   -5.66056
337280.0000   -5.47372
337320.0000   -6.14030
337360.0000   -5.21880
337400.0000   -5.60932
337440.0000   -5.75143
337480.0000   -6.42240
337520.0000   -6.01488
337560.0000   -5.55286
337600.0000   -5.67553
337640.0000   -4.54653
337680.0000   -5.04391
337720.0000   -5.43267
337760.0000   -5.81048
337800.0000   -7.11076
337840.0000   -5.22713
337880.0000   -6.07393
337920.0000   -5.76423
337960.0000   -5.92408
338000.0000   -5.79019
338040.0000   -6.66473
338080.0000   -6.57467
338120.0000   -6.50018
338160.0000   -6.19367
338200.0000   -6.22459
338240.0000   -5.99824
338280.0000   -6.13752
338320.0000   -6.50490
338360.0000   -6.49708
338400.0000   -6.31788
338440.0000   -5.79532
338480.0000   -6.83365
338520.0000   -6.38382
338560.0000   -6.34901
338600.0000   -6.67508
338640.0000   -6.50220
338680.0000   -6.01165
338720.0000   -6.70240
338760.0000   -6.24502
338800.0000   -6.20950
338840.0000   -6.25385
338880.0000   -6.78738
338920.0000   -5.90941
338960.0000   -6.21435
339000.0000   -7.28891
339040.0000   -7.02221
339080.0000   -7.40219
339120.0000   -5.91939
339160.0000   -5.92820
339200.0000   -4.95077
339240.0000   -5.03713
339280.0000   -4.89582
339320.0000   -5.27095
339360.0000   -5.05092
339400.0000   -5.25041
339440.0000   -5.80999
339480.0000   -5.16083
339520.0000   -5.46508
339560.0000   -4.87249
339600.0000   -5.66417
339640.0000   -5.63094
339680.0000   -4.45000
339720.0000   -4.75247
339760.0000   -5.39079
339800.0000   -5.57075
339840.0000   -5.54043
339880.0000   -5.34175
339920.0000   -4.90267
339960.0000   -3.58721
340000.0000   -3.66843
340040.0000   -4.03224
340080.0000   -5.04585
340120.0000   -5.55205
340160.0000   -4.23398
340200.0000   -3.90037
340240.0000   -4.30083
340280.0000   -4.66249
340320.0000   -4.39978
340360.0000   -5.16064
340400.0000   -5.13571
340440.0000   -4.87075
340480.0000   -4.81220
340520.0000   -4.60642
340560.0000   -4.72335
340600.0000   -4.85420
340640.0000   -5.69458
340680.0000   -5.23055
340720.0000   -5.10382
340760.0000   -5.13348
340800.0000   -5.05683
340840.0000   -4.76917
340880.0000   -5.09962
340920.0000   -4.73629
340960.0000   -5.25255
341000.0000   -5.67501
341040.0000   -4.91565
341080.0000   -5.03808
341120.0000   -4.30079
341160.0000   -4.23977
341200.0000   -5.56023
341240.0000   -5.21836
341280.0000   -5.21987
341320.0000   -4.28223
341360.0000   -4.59686
341400.0000   -5.56094
341440.0000   -5.01144
341480.0000   -5.29384
341520.0000   -5.59932
341560.0000   -6.28929
341600.0000   -5.29008
341640.0000   -5.04922
341680.0000   -5.59812
341720.0000   -4.58134
341760.0000   -6.09357
341800.0000   -5.25164
341840.0000   -5.81880
341880.0000   -5.13754
341920.0000   -5.12280
341960.0000   -5.09747
342000.0000   -5.25492
342040.0000   -5.47695
342080.0000   -5.38101
342120.0000   -5.75911
342160.0000   -5.15228
342200.0000   -4.54246
342240.0000   -5.55570
342280.0000   -5.25013
342320.0000   -4.88860
342360.0000   -5.17264
342400.0000   -5.05643
342440.0000   -5.84765
342480.0000   -6.26492
342520.0000   -5.72596
342560.0000   -6.36280
342600.0000   -5.12332
342640.0000   -4.66478
342680.0000   -5.50149
342720.0000   -5.26788
342760.0000   -7.08157
342800.0000   -5.38606
342840.0000   -5.16752
342880.0000   -5.33462
342920.0000   -5.39927
342960.0000   -5.83645
343000.0000   -6.00835
343040.0000   -5.95456
343080.0000   -4.81642
343120.0000   -6.36694
343160.0000   -6.87712
343200.0000   -5.80280
343240.0000   -7.40474
343280.0000   -6.02892
343320.0000   -6.88327
343360.0000   -6.21648
343400.0000   -5.62860
343440.0000   -5.93798
343480.0000   -5.59178
343520.0000   -5.97336
343560.0000   -5.34671
343600.0000   -4.93356
343640.0000   -4.03333
343680.0000   -4.25539
343720.0000   -4.54994
343760.0000   -5.84652
343800.0000   -5.65500
343840.0000   -5.27888
343880.0000   -5.29707
343920.0000   -5.26315
343960.0000   -5.21522
344000.0000   -5.63218
344040.0000   -5.47565
344080.0000   -5.65432
344120.0000   -5.22546
344160.0000   -4.31456
344200.0000   -5.11560
344240.0000   -5.66648
344280.0000   -4.68368
344320.0000   -4.81461
344360.0000   -4.56543
344400.0000   -5.77984
344440.0000   -5.96484
344480.0000   -5.18504
344520.0000   -5.41920
344560.0000   -5.59218
344600.0000   -4.91076
344640.0000   -4.44678
344680.0000   -4.63185
344720.0000   -4.76366
344760.0000   -4.81606
344800.0000   -4.26230
344840.0000   -5.00833
344880.0000   -5.53374
344920.0000   -5.33695
344960.0000   -5.27137
345000.0000   -5.50164
345040.0000   -6.48452
345080.0000   -7.00371
345120.0000   -5.41722
345160.0000   -6.87948
345200.0000   -6.18583
345240.0000   -6.74230
345280.0000   -6.11000
345320.0000   -5.71058
345360.0000   -5.82785
345400.0000   -6.04380
345440.0000   -5.70092
345480.0000   -7.23159
345520.0000   -6.68843
345560.0000   -6.86554
345600.0000   -7.06932
345640.0000   -6.58686
345680.0000   -6.58054
345720.0000   -6.30919
345760.0000   -5.71100
345800.0000   -6.06177
345840.0000   -5.55775
345880.0000   -6.70453
345920.0000   -5.73341
345960.0000   -5.49202
346000.0000   -5.51725
346040.0000   -4.93555
346080.0000   -4.39993
346120.0000   -4.69657
346160.0000   -4.56255
346200.0000   -4.66801
346240.0000   -5.66233
346280.0000   -6.30677
346320.0000   -5.42589
346360.0000   -5.87198
346400.0000   -5.46573
346440.0000   -6.06387
346480.0000   -4.53685
346520.0000   -5.18247
346560.0000   -6.22464
346600.0000   -5.74197
346640.0000   -5.33777
346680.0000   -5.86693
346720.0000   -6.44073
346760.0000   -4.65205
346800.0000   -5.78362
346840.0000   -5.92513
346880.0000   -5.96086
346920.0000   -5.73588
346960.0000   -5.37611
347000.0000   -5.80994
347040.0000   -6.21775
347080.0000   -5.64832
347120.0000   -5.09274
347160.0000   -5.48431
347200.0000   -4.60702
347240.0000   -6.53697
347280.0000   -5.11096
347320.0000   -5.12527
347360.0000   -4.18883
347400.0000   -5.99864
347440.0000   -5.25918
347480.0000   -5.21943
347520.0000   -5.59936
347560.0000   -5.18732
347600.0000   -5.19094
347640.0000   -4.76555
347680.0000   -4.05247
347720.0000   -4.67099
347760.0000   -4.04924
347800.0000   -4.07355
347840.0000   -4.31257
347880.0000   -5.22206
347920.0000   -5.53859
347960.0000   -5.70923
348000.0000   -5.78520
348040.0000   -4.69984
348080.0000   -6.14951
348120.0000   -5.41596
348160.0000   -5.51559
348200.0000   -5.45559
348240.0000   -6.89277
348280.0000   -6.42731
348320.0000   -5.93747
348360.0000   -6.20596
348400.0000   -5.53810
348440.0000   -5.37875
348480.0000   -5.08246
348520.0000   -6.19755
348560.0000   -5.37476
348600.0000   -4.75547
348640.0000   -5.87212
348680.0000   -5.79251
348720.0000   -5.55386
348760.0000   -5.92933
348800.0000   -6.72917
348840.0000   -5.66911
348880.0000   -5.69926
348920.0000   -5.86820
348960.0000   -5.72282
349000.0000   -5.92503
349040.0000   -6.23928
349080.0000   -6.18846
349120.0000   -5.74272
349160.0000   -5.26036
349200.0000   -5.92763
349240.0000   -6.10489
349280.0000   -5.94141
349320.0000   -5.51937
349360.0000   -5.83000
349400.0000   -5.58813
349440.0000   -5.37921
349480.0000   -5.07095
349520.0000   -4.78342
349560.0000   -5.47627
349600.0000   -6.21021
349640.0000   -6.62361
349680.0000   -6.40221
349720.0000   -6.67066
349760.0000   -5.46624
349800.0000   -6.24832
349840.0000   -5.75952
349880.0000   -5.96453
349920.0000   -5.53855
349960.0000   -5.59461
350000.0000   -5.60194
350040.0000   -5.15454
350080.0000   -6.09692
350120.0000   -5.39313
350160.0000   -5.15592
350200.0000   -5.86676
350240.0000   -4.94034
350280.0000   -4.69435
350320.0000   -5.68317
350360.0000   -5.87323
350400.0000   -5.46820
350440.0000   -5.04605
350480.0000   -5.21267
350520.0000   -6.08339
350560.0000   -5.55896
350600.0000   -4.88816
350640.0000   -5.28293
350680.0000   -4.46884
350720.0000   -5.45232
350760.0000   -5.42944
350800.0000   -5.98912
350840.0000   -5.73706
350880.0000   -6.10897
350920.0000   -5.51393
350960.0000   -5.81608
351000.0000   -5.71071
351040.0000   -5.55131
351080.0000   -5.06474
351120.0000   -6.16956
351160.0000   -5.34290
351200.0000   -4.52720
351240.0000   -4.88928
351280.0000   -5.38913
351320.0000   -5.18827
351360.0000   -5.70374
351400.0000   -5.35403
351440.0000   -5.35372
351480.0000   -4.76703
351520.0000   -5.49725
351560.0000   -5.77668
351600.0000   -6.01801
351640.0000   -6.23627
351680.0000   -5.93645
351720.0000   -6.08017
351760.0000   -6.02679
351800.0000   -5.45512
351840.0000   -6.36957
351880.0000   -6.07765
351920.0000   -5.47147
351960.0000   -5.58610
352000.0000   -5.84593
352040.0000   -6.31198
352080.0000   -6.62297
352120.0000   -6.44916
352160.0000   -5.79935
352200.0000   -6.09254
352240.0000   -6.65473
352280.0000   -5.86020
352320.0000   -5.78219
352360.0000   -6.36668
352400.0000   -5.31439
352440.0000   -5.49569
352480.0000   -5.11245
352520.0000   -6.05451
352560.0000   -6.10934
352600.0000   -6.62714
352640.0000   -6.36435
352680.0000   -5.50062
352720.0000   -5.59766
352760.0000   -5.01955
352800.0000   -5.37231
352840.0000   -6.16557
352880.0000   -5.82204
352920.0000   -5.08414
352960.0000   -4.63618
353000.0000   -5.39276
353040.0000   -4.68219
353080.0000   -5.36540
353120.0000   -6.73026
353160.0000   -5.54980
353200.0000   -6.21822
353240.0000   -5.48878
353280.0000   -5.90073
353320.0000   -5.52959
353360.0000   -5.89530
353400.0000   -5.93307
353440.0000   -5.21279
353480.0000   -5.38007
353520.0000   -5.87792
353560.0000   -6.80302
353600.0000   -6.05068
353640.0000   -5.78368
353680.0000   -4.86541
353720.0000   -5.55459
353760.0000   -5.20892
353800.0000   -4.83526
353840.0000   -5.35407
353880.0000   -5.37669
353920.0000   -6.10442
353960.0000   -6.01925
354000.0000   -5.57565
354040.0000   -5.58337
354080.0000   -6.03091
354120.0000   -6.94240
354160.0000   -5.70073
354200.0000   -5.68723
354240.0000   -6.80355
354280.0000   -6.64831
354320.0000   -6.23644
354360.0000   -6.38589
354400.0000   -6.71554
354440.0000   -6.82643
354480.0000   -5.97861
354520.0000   -5.47983
354560.0000   -5.71734
354600.0000   -5.92260
354640.0000   -5.33182
354680.0000   -4.91516
354720.0000   -5.78613
354760.0000   -5.31016
354800.0000   -5.83458
354840.0000   -6.03055
354880.0000   -5.89811
354920.0000   -6.09510
354960.0000   -6.45882
355000.0000   -5.52468
355040.0000   -5.54395
355080.0000   -6.28387
355120.0000   -4.56833
355160.0000   -5.49129
355200.0000   -4.61728
355240.0000   -5.42430
355280.0000   -6.02810
355320.0000   -4.60102
355360.0000   -4.38206
355400.0000   -3.98102
355440.0000   -5.33192
355480.0000   -4.37193
355520.0000   -4.54134
355560.0000   -5.34421
355600.0000   -4.07026
355640.0000   -3.92267
355680.0000   -4.97745
355720.0000   -4.91930
355760.0000   -5.21144
355800.0000   -5.62884
355840.0000   -5.17631
355880.0000   -4.87207
355920.0000   -4.81446
355960.0000   -5.59329
356000.0000   -5.74053
356040.0000   -5.78297
356080.0000   -6.12848
356120.0000   -5.76100
356160.0000   -5.46725
356200.0000   -5.65420
356240.0000   -4.68456
356280.0000   -5.44205
356320.0000   -6.03163
356360.0000   -6.56021
356400.0000   -5.88925
356440.0000   -6.44811
356480.0000   -5.72658
356520.0000   -6.33413
356560.0000   -6.68236
356600.0000   -7.10561
356640.0000   -6.64185
356680.0000   -6.50121
356720.0000   -6.64601
356760.0000   -8.07310
356800.0000   -7.70627
356840.0000   -7.76808
356880.0000   -7.55740
356920.0000   -6.34531
356960.0000   -6.45064
357000.0000   -5.78801
357040.0000   -6.05689
357080.0000   -5.64800
357120.0000   -5.46287
357160.0000   -5.95868
357200.0000   -6.04570
357240.0000   -6.29825
357280.0000   -5.74770
357320.0000   -4.66739
357360.0000   -5.82292
357400.0000   -6.10398
357440.0000   -5.89167
357480.0000   -5.98160
357520.0000   -6.11683
357560.0000   -6.00997
357600.0000   -5.97615
357640.0000   -5.88622
357680.0000   -5.82846
357720.0000   -5.84944
357760.0000   -5.96585
357800.0000   -4.44183
357840.0000   -4.78009
357880.0000   -5.21737
357920.0000   -5.36087
357960.0000   -5.58579
358000.0000   -6.33374
358040.0000   -5.76698
358080.0000   -4.75418
358120.0000   -5.77513
358160.0000   -5.10065
358200.0000   -5.34245
358240.0000   -5.97528
358280.0000   -5.18352
358320.0000   -4.76797
358360.0000   -5.57694
358400.0000   -6.36063
358440.0000   -5.70400
358480.0000   -6.00552
358520.0000   -5.35645
358560.0000   -5.08686
358600.0000   -4.49095
358640.0000   -5.10883
358680.0000   -5.83239
358720.0000   -4.56998
358760.0000   -5.23418
358800.0000   -5.46943
358840.0000   -4.74660
358880.0000   -4.68120
358920.0000   -5.33143
358960.0000   -5.14215
359000.0000   -4.74184
359040.0000   -4.55192
359080.0000   -3.80674
359120.0000   -5.57790
359160.0000   -4.78426
359200.0000   -5.45366
359240.0000   -4.88489
359280.0000   -5.00134
359320.0000   -5.86728
359360.0000   -5.86390
359400.0000   -5.72867
359440.0000   -5.81213
359480.0000   -5.45351
359520.0000   -5.64468
359560.0000   -5.11350
359600.0000   -5.59672
359640.0000   -4.92817
359680.0000   -5.38007
359720.0000   -4.95799
359760.0000   -4.88270
359800.0000   -4.99404
359840.0000   -5.59784
359880.0000   -5.71081
359920.0000   -6.07352
359960.0000   -5.08895
360000.0000   -5.17719
360040.0000   -6.41753
360080.0000   -5.69235
360120.0000   -5.09307
360160.0000   -5.04696
360200.0000   -5.50675
360240.0000   -5.11196
360280.0000   -5.30703
360320.0000   -5.13894
360360.0000   -5.60651
360400.0000   -5.92323
360440.0000   -5.21184
360480.0000   -5.18362
360520.0000   -5.62029
360560.0000   -5.57012
360600.0000   -4.96715
360640.0000   -5.85115
360680.0000   -5.65542
360720.0000   -6.05847
360760.0000   -6.27479
360800.0000   -5.51810
360840.0000   -5.63045
360880.0000   -5.40423
360920.0000   -5.27499
360960.0000   -5.70214
361000.0000   -5.62188
361040.0000   -4.86368
361080.0000   -6.47946
361120.0000   -5.09637
361160.0000   -5.97479
361200.0000   -4.61480
361240.0000   -5.17412
361280.0000   -5.61758
361320.0000   -4.69038
361360.0000   -4.05040
361400.0000   -5.04584
361440.0000   -5.18031
361480.0000   -5.16092
361520.0000   -4.52074
361560.0000   -5.29482
361600.0000   -5.53449
361640.0000   -4.59352
361680.0000   -4.92406
361720.0000   -4.18769
361760.0000   -5.36524
361800.0000   -4.30956
361840.0000   -4.77285
361880.0000   -4.69318
361920.0000   -4.35115
361960.0000   -4.84681
362000.0000   -4.33879
362040.0000   -5.14083
362080.0000   -5.33236
362120.0000   -5.48027
362160.0000   -4.92737
362200.0000   -6.38982
362240.0000   -5.70628
362280.0000   -6.23977
362320.0000   -5.24782
362360.0000   -5.32044
362400.0000   -6.57226
362440.0000   -6.93666
362480.0000   -6.33945
362520.0000   -4.73161
362560.0000   -5.40616
362600.0000   -5.20929
362640.0000   -5.08331
362680.0000   -4.70372
362720.0000   -4.85596
362760.0000   -4.78627
362800.0000   -5.19686
362840.0000   -5.14636
362880.0000   -4.61700
362920.0000   -4.17354
362960.0000   -4.57307
363000.0000   -5.34627
363040.0000   -4.81847
363080.0000   -4.29425
363120.0000   -4.02395
363160.0000   -3.83066
363200.0000   -4.71309
363240.0000   -5.57461
363280.0000   -4.62194
363320.0000   -5.41668
363360.0000   -3.92868
363400.0000   -4.65423
363440.0000   -4.48948
363480.0000   -4.97848
363520.0000   -5.73834
363560.0000   -4.79775
363600.0000   -4.43346
363640.0000   -5.64031
363680.0000   -5.36289
363720.0000   -6.40136
363760.0000   -6.19161
363800.0000   -5.63417
363840.0000   -5.25036
363880.0000   -5.80479
363920.0000   -5.88614
363960.0000   -6.23109
364000.0000   -5.17513
364040.0000   -4.73644
364080.0000   -5.37498
364120.0000   -4.70059
364160.0000   -5.38700
364200.0000   -5.99342
364240.0000   -5.82393
364280.0000   -5.36269
364320.0000   -5.48392
364360.0000   -5.06215
364400.0000   -6.06198
364440.0000   -5.77445
364480.0000   -5.28766
364520.0000   -4.78266
364560.0000   -6.08267
364600.0000   -5.79956
364640.0000   -5.40424
364680.0000   -6.57291
364720.0000   -5.08668
364760.0000   -4.79878
364800.0000   -5.19116
364840.0000   -5.61807
364880.0000   -4.99226
364920.0000   -4.89526
364960.0000   -5.01495
365000.0000   -5.04171
365040.0000   -5.01982
365080.0000   -6.10999
365120.0000   -5.85736
365160.0000   -6.68276
365200.0000   -6.00508
365240.0000   -4.85925
365280.0000   -5.69436
365320.0000   -5.59742
365360.0000   -6.31077
365400.0000   -5.06791
365440.0000   -6.06798
365480.0000   -4.68540
365520.0000   -4.74527
365560.0000   -5.76837
365600.0000   -5.01327
365640.0000   -5.85169
365680.0000   -4.81557
365720.0000   -5.59296
365760.0000   -5.48065
365800.0000   -4.99310
365840.0000   -6.06154
365880.0000   -6.13832
365920.0000   -5.82094
365960.0000   -5.36209
366000.0000   -4.36021
366040.0000   -4.80997
366080.0000   -5.20685
366120.0000   -4.72713
366160.0000   -4.67566
366200.0000   -4.42726
366240.0000   -5.00398
366280.0000   -4.63997
366320.0000   -5.28907
366360.0000   -6.36801
366400.0000   -6.03257
366440.0000   -6.71047
366480.0000   -5.97028
366520.0000   -5.03210
366560.0000   -5.42683
366600.0000   -5.05256
366640.0000   -4.68509
366680.0000   -4.73872
366720.0000   -5.58219
366760.0000   -5.23977
366800.0000   -5.20958
366840.0000   -5.36639
366880.0000   -5.32416
366920.0000   -5.38139
366960.0000   -5.74939
367000.0000   -4.33819
367040.0000   -5.72989
367080.0000   -5.70656
367120.0000   -6.29658
367160.0000   -6.02521
367200.0000   -5.55994
367240.0000   -5.07281
367280.0000   -4.83192
367320.0000   -4.19874
367360.0000   -4.15569
367400.0000   -3.28660
367440.0000   -4.49573
367480.0000   -4.55469
367520.0000   -4.76149
367560.0000   -5.57126
367600.0000   -5.49249
367640.0000   -5.59663
367680.0000   -6.30007
367720.0000   -4.80372
367760.0000   -6.11622
367800.0000   -5.91391
367840.0000   -5.42130
367880.0000   -5.57356
367920.0000   -5.68396
367960.0000   -5.99100
368000.0000   -6.04545
368040.0000   -5.80193
368080.0000   -5.97944
368120.0000   -5.42408
368160.0000   -4.72641
368200.0000   -4.79342
368240.0000   -5.01160
368280.0000   -6.36159
368320.0000   -5.86726
368360.0000   -5.59980
368400.0000   -5.85394
368440.0000   -4.88569
368480.0000   -5.48686
368520.0000   -5.00686
368560.0000   -5.72057
368600.0000   -5.55329
368640.0000   -4.99441
368680.0000   -5.51862
368720.0000   -5.06713
368760.0000   -4.94782
368800.0000   -5.19141
368840.0000   -5.19191
368880.0000   -5.81756
368920.0000   -5.10065
368960.0000   -5.77224
369000.0000   -4.93953
369040.0000   -4.86468
369080.0000   -4.53184
369120.0000   -5.32621
369160.0000   -5.46864
369200.0000   -5.47580
369240.0000   -4.77357
369280.0000   -4.68313
369320.0000   -4.94411
369360.0000   -5.27712
369400.0000   -4.25973
369440.0000   -4.86635
369480.0000   -6.41769
369520.0000   -6.03974
369560.0000   -5.35362
369600.0000   -5.52144
369640.0000   -5.88951
369680.0000   -4.63556
369720.0000   -5.49626
369760.0000   -5.48832
369800.0000   -4.61524
369840.0000   -4.48408
369880.0000   -4.79711
369920.0000   -5.41139
369960.0000   -4.74617
370000.0000   -5.51027
370040.0000   -5.52268
370080.0000   -6.60120
370120.0000   -6.21784
370160.0000   -4.73170
370200.0000   -5.59757
370240.0000   -6.25221
370280.0000   -6.03978
370320.0000   -5.85438
370360.0000   -5.26005
370400.0000   -5.98547
370440.0000   -7.00131
370480.0000   -5.86892
370520.0000   -4.68968
370560.0000   -5.58128
370600.0000   -5.97777
370640.0000   -6.08853
370680.0000   -5.87334
370720.0000   -6.33285
370760.0000   -6.49615
370800.0000   -6.82579
370840.0000   -6.17271
370880.0000   -5.56617
370920.0000   -6.44057
370960.0000   -6.81484
371000.0000   -5.70444
371040.0000   -5.12147
371080.0000   -6.20276
371120.0000   -6.13175
371160.0000   -5.56594
371200.0000   -4.82763
371240.0000   -4.77913
371280.0000   -4.25565
371320.0000   -5.25098
371360.0000   -5.06469
371400.0000   -5.15644
371440.0000   -4.84347
371480.0000   -5.00833
371520.0000   -5.17252
371560.0000   -5.49192
371600.0000   -6.39898
371640.0000   -6.57870
371680.0000   -5.81859
371720.0000   -6.37780
371760.0000   -5.83804
371800.0000   -6.19826
371840.0000   -4.27706
371880.0000   -4.63386
371920.0000   -4.81570
371960.0000   -4.38977
372000.0000   -4.68888
372040.0000   -5.23493
372080.0000   -4.55452
372120.0000   -4.47874
372160.0000   -4.76536
372200.0000   -5.33280
372240.0000   -5.31985
372280.0000   -5.81042
372320.0000   -5.09366
372360.0000   -4.83493
372400.0000   -5.58402
372440.0000   -5.99434
372480.0000   -5.45810
372520.0000   -4.85041
372560.0000   -4.73157
372600.0000   -5.71805
372640.0000   -6.33574
372680.0000   -5.46555
372720.0000   -5.33252
372760.0000   -5.87578
372800.0000   -4.85373
372840.0000   -5.15455
372880.0000   -5.94985
372920.0000   -5.04588
372960.0000   -6.07893
373000.0000   -6.58830
373040.0000   -6.28429
373080.0000   -5.96479
373120.0000   -4.89260
373160.0000   -5.20854
373200.0000   -5.19937
373240.0000   -5.28371
373280.0000   -6.03006
373320.0000   -6.08496
373360.0000   -6.02890
373400.0000   -5.22288
373440.0000   -5.71251
373480.0000   -5.68098
373520.0000   -5.57520
373560.0000   -5.49959
373600.0000   -5.62706
373640.0000   -5.44112
373680.0000   -6.08007
373720.0000   -5.49593
373760.0000   -4.83753
373800.0000   -5.07235
373840.0000   -5.97580
373880.0000   -5.40468
373920.0000   -4.98975
373960.0000   -4.40043
374000.0000   -4.52080
374040.0000   -4.24402
374080.0000   -5.05503
374120.0000   -4.80379
374160.0000   -5.21036
374200.0000   -4.15021
374240.0000   -4.92597
374280.0000   -5.35489
374320.0000   -5.94275
374360.0000   -5.10948
374400.0000   -6.22831
374440.0000   -5.87827
374480.0000   -5.37954
374520.0000   -5.93194
374560.0000   -6.07043
374600.0000   -5.41839
374640.0000   -5.99083
374680.0000   -5.41406
374720.0000   -5.42903
374760.0000   -4.45654
374800.0000   -4.74332
374840.0000   -5.23306
374880.0000   -5.00991
374920.0000   -4.89014
374960.0000   -5.44879
375000.0000   -4.84968
375040.0000   -5.54191
375080.0000   -4.55608
375120.0000   -5.42294
375160.0000   -5.99305
375200.0000   -5.74063
375240.0000   -5.35311
375280.0000   -4.76405
375320.0000   -5.92049
375360.0000   -6.10623
375400.0000   -6.32159
375440.0000   -6.26901
375480.0000   -6.51849
375520.0000   -5.86621
375560.0000   -5.27400
375600.0000   -5.58200
375640.0000   -5.64250
375680.0000   -5.60819
375720.0000   -5.53838
375760.0000   -5.51148
375800.0000   -5.93685
375840.0000   -6.08233
375880.0000   -5.44253
375920.0000   -5.85129
375960.0000   -4.80613
376000.0000   -5.27346
376040.0000   -5.19817
376080.0000   -5.07401
376120.0000   -5.57882
376160.0000   -6.18522
376200.0000   -5.60236
376240.0000   -4.85170
376280.0000   -5.75811
376320.0000   -5.42978
376360.0000   -5.99330
376400.0000   -5.53020
376440.0000   -5.40061
376480.0000   -5.91067
376520.0000   -4.98761
376560.0000   -6.10948
376600.0000   -4.69691
376640.0000   -5.19329
376680.0000   -6.34569
376720.0000   -6.13615
376760.0000   -5.87529
376800.0000   -5.58357
376840.0000   -5.11667
376880.0000   -4.80873
376920.0000   -5.61467
376960.0000   -5.01039
377000.0000   -5.67364
377040.0000   -5.87286
377080.0000   -6.02248
377120.0000   -5.49779
377160.0000   -5.48648
377200.0000   -6.42300
377240.0000   -5.73002
377280.0000   -5.93412
377320.0000   -6.23123
377360.0000   -6.49907
377400.0000   -5.17017
377440.0000   -6.50296
377480.0000   -6.38024
377520.0000   -6.18738
377560.0000   -5.56215
377600.0000   -5.33415
377640.0000   -6.05179
377680.0000   -4.77496
377720.0000   -6.76546
377760.0000   -6.38242
377800.0000   -6.22373
377840.0000   -5.42310
377880.0000   -5.20376
377920.0000   -5.82518
377960.0000   -5.54328
378000.0000   -5.02014
378040.0000   -6.78265
378080.0000   -5.23715
378120.0000   -5.71729
378160.0000   -5.46796
378200.0000   -5.65282
378240.0000   -5.58768
378280.0000   -5.97207
378320.0000   -4.86454
378360.0000   -4.57842
378400.0000   -4.39404
378440.0000   -4.60837
378480.0000   -4.67817
378520.0000   -5.49217
378560.0000   -5.53668
378600.0000   -4.54804
378640.0000   -3.80143
378680.0000   -4.29036
378720.0000   -4.54586
378760.0000   -4.92397
378800.0000   -4.73106
378840.0000   -5.04088
378880.0000   -5.36589
378920.0000   -4.66750
378960.0000   -4.61558
379000.0000   -4.39470
379040.0000   -4.87147
379080.0000   -5.13833
379120.0000   -4.72001
379160.0000   -5.64515
379200.0000   -4.80851
379240.0000   -4.78775
379280.0000   -4.79231
379320.0000   -5.31761
379360.0000   -5.04966
379400.0000   -4.99157
379440.0000   -5.69860
379480.0000   -5.05071
379520.0000   -4.24601
379560.0000   -4.52679
379600.0000   -4.61925
379640.0000   -4.84455
379680.0000   -5.12569
379720.0000   -5.56219
379760.0000   -5.48255
379800.0000   -4.96505
379840.0000   -5.11180
379880.0000   -5.50683
379920.0000   -5.98660
379960.0000   -5.16568
380000.0000   -5.43170
380040.0000   -6.24740
380080.0000   -5.96732
380120.0000   -5.42360
380160.0000   -5.68283
380200.0000   -5.82314
380240.0000   -6.11688
380280.0000   -5.12663
380320.0000   -7.46342
380360.0000   -6.16875
380400.0000   -5.75097
380440.0000   -5.12059
380480.0000   -4.76564
380520.0000   -5.60837
380560.0000   -5.76950
380600.0000   -6.04685
380640.0000   -5.84294
380680.0000   -5.78924
380720.0000   -6.10110
380760.0000   -5.77169
380800.0000   -6.13308
380840.0000   -4.84392
380880.0000   -5.10671
380920.0000   -5.66568
380960.0000   -5.77460
381000.0000   -5.72508
381040.0000   -5.75419
381080.0000   -5.46199
381120.0000   -5.65168
381160.0000   -5.07606
381200.0000   -4.45843
381240.0000   -5.33664
381280.0000   -5.35360
381320.0000   -6.14531
381360.0000   -5.29551
381400.0000   -5.40139
381440.0000   -5.66867
381480.0000   -6.10025
381520.0000   -4.66464
381560.0000   -6.62661
381600.0000   -5.36113
381640.0000   -4.50915
381680.0000   -5.24704
381720.0000   -5.49286
381760.0000   -6.19455
381800.0000   -6.05033
381840.0000   -6.10837
381880.0000   -5.33446
381920.0000   -5.28557
381960.0000   -5.75128
382000.0000   -6.43978
382040.0000   -4.89418
382080.0000   -4.42771
382120.0000   -5.69827
382160.0000   -6.16562
382200.0000   -6.20331
382240.0000   -5.04493
382280.0000   -6.12645
382320.0000   -6.16761
382360.0000   -4.29400
382400.0000   -4.88746
382440.0000   -5.27102
382480.0000   -4.21394
382520.0000   -4.62232
382560.0000   -5.41733
382600.0000   -5.73007
382640.0000   -5.40268
382680.0000   -5.17915
382720.0000   -4.84685
382760.0000   -5.48648
382800.0000   -4.63680
382840.0000   -4.75809
382880.0000   -5.31242
382920.0000   -5.43218
382960.0000   -5.17094
383000.0000   -4.91235
383040.0000   -5.17751
383080.0000   -5.02670
383120.0000   -5.03259
383160.0000   -5.38980
383200.0000   -5.61889
383240.0000   -5.17887
383280.0000   -4.65545
383320.0000   -4.58204
383360.0000   -4.38920
383400.0000   -4.71381
383440.0000   -4.71319
383480.0000   -4.30528
383520.0000   -5.53156
383560.0000   -5.46454
383600.0000   -5.32194
383640.0000   -6.33079
383680.0000   -5.79807
383720.0000   -5.48261
383760.0000   -6.53099
383800.0000   -6.09599
383840.0000   -6.87777
383880.0000   -6.09501
383920.0000   -5.76947
383960.0000   -6.34399
384000.0000   -5.88282
384040.0000   -5.76407
384080.0000   -5.78826
384120.0000   -5.66333
384160.0000   -5.77968
384200.0000   -5.99911
384240.0000   -5.95997
384280.0000   -5.31454
384320.0000   -5.82351
384360.0000   -6.03213
384400.0000   -5.88614
384440.0000   -5.85987
384480.0000   -6.19610
384520.0000   -6.19563
384560.0000   -5.11555
384600.0000   -6.39408
384640.0000   -5.63814
384680.0000   -5.45860
384720.0000   -5.84562
384760.0000   -5.21053
384800.0000   -5.45726
384840.0000   -5.93464
384880.0000   -5.76125
384920.0000   -4.29940
384960.0000   -4.02620
385000.0000   -5.56718
385040.0000   -6.33897
385080.0000   -5.33243
385120.0000   -5.40411
385160.0000   -5.79649
385200.0000   -5.73384
385240.0000   -5.80364
385280.0000   -5.77059
385320.0000   -5.39712
385360.0000   -5.61071
385400.0000   -5.81227
385440.0000   -6.08953
385480.0000   -4.36222
385520.0000   -4.70581
385560.0000   -6.12043
385600.0000   -6.90368
385640.0000   -5.75725
385680.0000   -6.26223
385720.0000   -5.72131
385760.0000   -5.69794
385800.0000   -5.38524
385840.0000   -5.78318
385880.0000   -6.33669
385920.0000   -5.33901
385960.0000   -5.27727
386000.0000   -4.46586
386040.0000   -5.62521
386080.0000   -4.54470
386120.0000   -5.47152
386160.0000   -5.40280
386200.0000   -5.07791
386240.0000   -6.43983
386280.0000   -6.92763
386320.0000   -6.31114
386360.0000   -5.86905
386400.0000   -6.49762
386440.0000   -5.64859
386480.0000   -5.18413
386520.0000   -5.40640
386560.0000   -5.57103
386600.0000   -5.96577
386640.0000   -5.03905
386680.0000   -5.81140
386720.0000   -5.58290
386760.0000   -5.87895
386800.0000   -6.59249
386840.0000   -6.45774
386880.0000   -5.94807
386920.0000   -6.14701
386960.0000   -6.17967
387000.0000   -6.17390
387040.0000   -5.54738
387080.0000   -4.17262
387120.0000   -4.82982
387160.0000   -4.42201
387200.0000   -4.73904
387240.0000   -4.99221
387280.0000   -4.70843
387320.0000   -6.43670
387360.0000   -5.19822
387400.0000   -5.85906
387440.0000   -6.31296
387480.0000   -5.87941
387520.0000   -6.45697
387560.0000   -5.31611
387600.0000   -5.61461
387640.0000   -5.96388
387680.0000   -6.12943
387720.0000   -5.70171
387760.0000   -5.41964
387800.0000   -4.77754
387840.0000   -5.80035
387880.0000   -5.41705
387920.0000   -5.25781
387960.0000   -5.43833
388000.0000   -4.99825
388040.0000   -4.35630
388080.0000   -3.79805
388120.0000   -4.23527
388160.0000   -4.35911
388200.0000   -4.56609
388240.0000   -4.37241
388280.0000   -3.60682
388320.0000   -4.07865
388360.0000   -4.00938
388400.0000   -4.60465
388440.0000   -4.97859
388480.0000   -5.48078
388520.0000   -5.28060
388560.0000   -5.24118
388600.0000   -5.09637
388640.0000   -5.16488
388680.0000   -6.05933
388720.0000   -5.61709
388760.0000   -5.65696
388800.0000   -5.76001
388840.0000   -4.60915
388880.0000   -5.20738
388920.0000   -4.99856
388960.0000   -4.94652
389000.0000   -5.26152
389040.0000   -5.55527
389080.0000   -5.82436
389120.0000   -5.97835
389160.0000   -5.28435
389200.0000   -5.56709
389240.0000   -4.35551
389280.0000   -5.58771
389320.0000   -5.25909
389360.0000   -5.91413
389400.0000   -5.64832
389440.0000   -6.75694
389480.0000   -7.11145
389520.0000   -5.80791
389560.0000   -5.56017
389600.0000   -5.33768
389640.0000   -5.69623
389680.0000   -5.29775
389720.0000   -4.45601
389760.0000   -4.74075
389800.0000   -5.65144
389840.0000   -6.36689
389880.0000   -5.77475
389920.0000   -4.87680
389960.0000   -4.41795
390000.0000   -5.15857
390040.0000   -5.35279
390080.0000   -5.36845
390120.0000   -5.55342
390160.0000   -5.40560
390200.0000   -5.90302
390240.0000   -5.76981
390280.0000   -4.99794
390320.0000   -5.85845
390360.0000   -5.35491
390400.0000   -4.53342
390440.0000   -4.39701
390480.0000   -4.66637
390520.0000   -4.27139
390560.0000   -4.75874
390600.0000   -5.56553
390640.0000   -4.89996
390680.0000   -5.25942
390720.0000   -5.12531
390760.0000   -4.78422
390800.0000   -4.57447
390840.0000   -4.57609
390880.0000   -5.18364
390920.0000   -4.66454
390960.0000   -5.23521
391000.0000   -4.96747
391040.0000   -3.97845
391080.0000   -3.60384
391120.0000   -5.00612
391160.0000   -4.54186
391200.0000   -3.44027
391240.0000   -4.22934
391280.0000   -4.39243
391320.0000   -5.04434
391360.0000   -4.87952
391400.0000   -4.79393
391440.0000   -5.34344
391480.0000   -4.53206
391520.0000   -4.67734
391560.0000   -4.15920
391600.0000   -3.93111
391640.0000   -5.10159
391680.0000   -4.17567
391720.0000   -4.89020
391760.0000   -4.87853
391800.0000   -4.38621
391840.0000   -4.31885
391880.0000   -5.17518
391920.0000   -5.41228
391960.0000   -4.50345
392000.0000   -4.57821
392040.0000   -4.67456
392080.0000   -4.65688
392120.0000   -5.64099
392160.0000   -5.51219
392200.0000   -5.30791
392240.0000   -5.15452
392280.0000   -4.33257
392320.0000   -4.63568
392360.0000   -4.53763
392400.0000   -4.37792
392440.0000   -3.95156
392480.0000   -3.97512
392520.0000   -4.71537
392560.0000   -4.93993
392600.0000   -4.31145
392640.0000   -4.44320
392680.0000   -5.43101
392720.0000   -5.01133
392760.0000   -5.54818
392800.0000   -4.63401
392840.0000   -3.61820
392880.0000   -4.36367
392920.0000   -4.51863
392960.0000   -4.50383
393000.0000   -4.22666
393040.0000   -3.68982
393080.0000   -4.17563
393120.0000   -3.65337
393160.0000   -3.33116
393200.0000   -4.73885
393240.0000   -4.06158
393280.0000   -4.09653
393320.0000   -4.36091
393360.0000   -5.06943
393400.0000   -4.40989
393440.0000   -5.21414
393480.0000   -4.54413
393520.0000   -4.52516
393560.0000   -4.64884
393600.0000   -4.55664
393640.0000   -5.34007
393680.0000   -4.91928
393720.0000   -4.16348
393760.0000   -3.99846
393800.0000   -3.97127
393840.0000   -3.80116
393880.0000   -4.10408
393920.0000   -3.92562
393960.0000   -3.85839
394000.0000   -4.07453
394040.0000   -4.20534
394080.0000   -4.30061
394120.0000   -4.12655
394160.0000   -4.03434
394200.0000   -3.64853
394240.0000   -3.56878
394280.0000   -3.38989
394320.0000   -4.37572
394360.0000   -4.58875
394400.0000   -4.58910
394440.0000   -5.45369
394480.0000   -5.16410
394520.0000   -4.76697
394560.0000   -5.16393
394600.0000   -5.11067
394640.0000   -5.24930
394680.0000   -4.97809
394720.0000   -4.91441
394760.0000   -4.37881
394800.0000   -5.15239
394840.0000   -4.33168
394880.0000   -4.08948
394920.0000   -5.03586
394960.0000   -4.48714
395000.0000   -5.47105
395040.0000   -5.17982
395080.0000   -4.90092
395120.0000   -5.64080
395160.0000   -5.04862
395200.0000   -5.06440
395240.0000   -6.05714
395280.0000   -5.40304
395320.0000   -5.49123
395360.0000   -5.89285
395400.0000   -5.48171
395440.0000   -4.70387
395480.0000   -5.53737
395520.0000   -5.88574
395560.0000   -5.46965
395600.0000   -5.58290
395640.0000   -4.95024
395680.0000   -5.45260
395720.0000   -4.64257
395760.0000   -5.00616
395800.0000   -5.09955
395840.0000   -4.50229
395880.0000   -4.95894
395920.0000   -4.07399
395960.0000   -5.30585
396000.0000   -4.38333
396040.0000   -5.49263
396080.0000   -5.15888
396120.0000   -4.86100
396160.0000   -5.35359
396200.0000   -4.48306
396240.0000   -4.91311
396280.0000   -4.90360
396320.0000   -5.31278
396360.0000   -4.99721
396400.0000   -5.51175
396440.0000   -5.56123
396480.0000   -5.90722
396520.0000   -5.31232
396560.0000   -5.08400
396600.0000   -5.51125
396640.0000   -4.96112
396680.0000   -4.69449
396720.0000   -4.11646
396760.0000   -4.76416
396800.0000   -4.66730
396840.0000   -4.48740
396880.0000   -4.76181
396920.0000   -4.50266
396960.0000   -5.31656
397000.0000   -5.34321
397040.0000   -4.98180
397080.0000   -5.21217
397120.0000   -5.07904
397160.0000   -6.05742
397200.0000   -5.59984
397240.0000   -6.31086
397280.0000   -5.68296
397320.0000   -5.50113
397360.0000   -4.60458
397400.0000   -5.25571
397440.0000   -4.92196
397480.0000   -5.23176
397520.0000   -5.98394
397560.0000   -4.88320
397600.0000   -4.44236
397640.0000   -4.63189
397680.0000   -4.79589
397720.0000   -5.25432
397760.0000   -4.09613
397800.0000   -4.78810
397840.0000   -4.75280
397880.0000   -5.03823
397920.0000   -5.91561
397960.0000   -5.00016
398000.0000   -5.04283
398040.0000   -4.85973
398080.0000   -6.49592
398120.0000   -5.98674
398160.0000   -5.80999
398200.0000   -6.76640
398240.0000   -5.55857
398280.0000   -6.10385
398320.0000   -5.81143
398360.0000   -6.22613
398400.0000   -4.96475
398440.0000   -5.02417
398480.0000   -5.03378
398520.0000   -5.35595
398560.0000   -5.26815
398600.0000   -5.75303
398640.0000   -5.57360
398680.0000   -4.75148
398720.0000   -4.73957
398760.0000   -5.48095
398800.0000   -5.43443
398840.0000   -4.77403
398880.0000   -6.09151
398920.0000   -5.61560
398960.0000   -4.89729
399000.0000   -4.90697
399040.0000   -5.35676
399080.0000   -5.33603
399120.0000   -5.57319
399160.0000   -5.17480
399200.0000   -5.51303
399240.0000   -5.95316
399280.0000   -5.48225
399320.0000   -4.50056
399360.0000   -5.55527
399400.0000   -4.91320
399440.0000   -4.54530
399480.0000   -6.03701
399520.0000   -5.09676
399560.0000   -5.41821
399600.0000   -4.71187
399640.0000   -5.57323
399680.0000   -6.41028
399720.0000   -5.30788
399760.0000   -4.87503
399800.0000   -5.43017
399840.0000   -5.36564
399880.0000   -5.07702
399920.0000   -5.55557
399960.0000   -6.15422
400000.0000   -5.30283
400040.0000   -5.33952
400080.0000   -6.63019
400120.0000   -6.46589
400160.0000   -7.01486
400200.0000   -6.99122
400240.0000   -6.02312
400280.0000   -5.85354
400320.0000   -6.26626
400360.0000   -6.45079
400400.0000   -6.32592
400440.0000   -5.76421
400480.0000   -5.98772
400520.0000   -5.90564
400560.0000   -6.45946
400600.0000   -6.85792
400640.0000   -7.25124
400680.0000   -5.15559
400720.0000   -5.40080
400760.0000   -5.49654
400800.0000   -5.42982
400840.0000   -5.59716
400880.0000   -5.70635
400920.0000   -6.24011
400960.0000   -5.67019
401000.0000   -4.78530
401040.0000   -4.53595
401080.0000   -4.92172
401120.0000   -5.27381
401160.0000   -4.99034
401200.0000   -4.78082
401240.0000   -4.68001
401280.0000   -5.71562
401320.0000   -5.05431
401360.0000   -5.14840
401400.0000   -5.64125
401440.0000   -4.83673
401480.0000   -4.63314
401520.0000   -4.80094
401560.0000   -6.23949
401600.0000   -5.55005
401640.0000   -6.35763
401680.0000   -5.76541
401720.0000   -5.40009
401760.0000   -5.95155
401800.0000   -6.16549
401840.0000   -5.55049
401880.0000   -5.42802
401920.0000   -4.87644
401960.0000   -5.54814
402000.0000   -4.97930
402040.0000   -5.66970
402080.0000   -4.56317
402120.0000   -4.05841
402160.0000   -4.72161
402200.0000   -4.88880
402240.0000   -5.47758
402280.0000   -4.82335
402320.0000   -5.61453
402360.0000   -5.49110
402400.0000   -4.81097
402440.0000   -4.76412
402480.0000   -5.70816
402520.0000   -5.78687
402560.0000   -5.46106
402600.0000   -6.01418
402640.0000   -5.97877
402680.0000   -6.04618
402720.0000   -5.58953
402760.0000   -5.52926
402800.0000   -4.48121
402840.0000   -4.30129
402880.0000   -5.07776
402920.0000   -4.78026
402960.0000   -5.32376
403000.0000   -5.30254
403040.0000   -4.89411
403080.0000   -4.26399
403120.0000   -4.00007
403160.0000   -5.59703
403200.0000   -6.17395
403240.0000   -5.38786
403280.0000   -4.62865
403320.0000   -6.21763
403360.0000   -5.23586
403400.0000   -5.17135
403440.0000   -4.60403
403480.0000   -4.87923
403520.0000   -4.84344
403560.0000   -5.12701
403600.0000   -5.12785
403640.0000   -5.27761
403680.0000   -4.60041
403720.0000   -4.95980
403760.0000   -5.30810
403800.0000   -5.07138
403840.0000   -4.61646
403880.0000   -5.13438
403920.0000   -4.54059
403960.0000   -4.96613
404000.0000   -4.98468
404040.0000   -5.00851
404080.0000   -5.26388
404120.0000   -4.92049
404160.0000   -4.94727
404200.0000   -5.15235
404240.0000   -6.07940
404280.0000   -5.53683
404320.0000   -5.61568
404360.0000   -6.05468
404400.0000   -5.29992
404440.0000   -5.56655
404480.0000   -4.97451
404520.0000   -5.84874
404560.0000   -5.44116
404600.0000   -5.86759
404640.0000   -5.64132
404680.0000   -6.80956
404720.0000   -6.21331
404760.0000   -4.45666
404800.0000   -5.45819
404840.0000   -5.24030
404880.0000   -5.60818
404920.0000   -5.93512
404960.0000   -4.48001
405000.0000   -5.96703
405040.0000   -5.93666
405080.0000   -5.29302
405120.0000   -5.46366
405160.0000   -5.74031
405200.0000   -6.01507
405240.0000   -5.43014
405280.0000   -5.06827
405320.0000   -5.70935
405360.0000   -4.80198
405400.0000   -5.20811
405440.0000   -5.15011
405480.0000   -5.01335
405520.0000   -4.82361
405560.0000   -4.88301
405600.0000   -5.33225
405640.0000   -5.65417
405680.0000   -4.99675
405720.0000   -5.02774
405760.0000   -4.44225
405800.0000   -4.98900
405840.0000   -5.65334
405880.0000   -4.80215
405920.0000   -4.83944
405960.0000   -4.91089
406000.0000   -5.34302
406040.0000   -5.10819
406080.0000   -5.26445
406120.0000   -5.11239
406160.0000   -5.26124
406200.0000   -5.93754
406240.0000   -6.46119
406280.0000   -5.73155
406320.0000   -5.46861
406360.0000   -6.45978
406400.0000   -6.34861
406440.0000   -5.39698
406480.0000   -5.51108
406520.0000   -5.33086
406560.0000   -4.99738
406600.0000   -4.49507
406640.0000   -5.41495
406680.0000   -5.97264
406720.0000   -5.69269
406760.0000   -4.74891
406800.0000   -4.22816
406840.0000   -4.62110
406880.0000   -5.33821
406920.0000   -4.97602
406960.0000   -5.53986
407000.0000   -5.01651
407040.0000   -4.85403
407080.0000   -5.26717
407120.0000   -5.46890
407160.0000   -6.73248
407200.0000   -5.56126
407240.0000   -5.72166
407280.0000   -5.41057
407320.0000   -4.55072
407360.0000   -5.19949
407400.0000   -4.83005
407440.0000   -4.54337
407480.0000   -4.78082
407520.0000   -4.09738
407560.0000   -4.88939
407600.0000   -4.61842
407640.0000   -5.25149
407680.0000   -5.04653
407720.0000   -5.68704
407760.0000   -4.59597
407800.0000   -5.34309
407840.0000   -6.35462
407880.0000   -5.74972
407920.0000   -5.57370
407960.0000   -5.20692
408000.0000   -5.49437
408040.0000   -5.11827
408080.0000   -5.22609
408120.0000   -5.26005
408160.0000   -5.17579
408200.0000   -5.77826
408240.0000   -5.62076
408280.0000   -5.19561
408320.0000   -5.22077
408360.0000   -5.33315
408400.0000   -5.09211
408440.0000   -5.86685
408480.0000   -5.47291
408520.0000   -4.89654
408560.0000   -4.84447
408600.0000   -5.24660
408640.0000   -5.38370
408680.0000   -5.59092
408720.0000   -5.11550
408760.0000   -5.49375
408800.0000   -5.60846
408840.0000   -5.13415
408880.0000   -4.45727
408920.0000   -4.75700
408960.0000   -5.63755
409000.0000   -4.64466
409040.0000   -5.49963
409080.0000   -4.55080
409120.0000   -4.08749
409160.0000   -4.42221
409200.0000   -5.63257
409240.0000   -6.13926
409280.0000   -5.62662
409320.0000   -5.32936
409360.0000   -5.00975
409400.0000   -5.29305
409440.0000   -5.72660
409480.0000   -5.60793
409520.0000   -5.52182
409560.0000   -5.02865
409600.0000   -4.95125
409640.0000   -5.82393
409680.0000   -4.93652
409720.0000   -5.27627
409760.0000   -5.18808
409800.0000   -5.18231
409840.0000   -4.87210
409880.0000   -4.58585
409920.0000   -5.38103
409960.0000   -4.82228
410000.0000   -4.90907
410040.0000   -4.66378
410080.0000   -6.06047
410120.0000   -5.37878
410160.0000   -5.48569
410200.0000   -5.02966
410240.0000   -5.30987
410280.0000   -5.46223
410320.0000   -4.96759
410360.0000   -6.09321
410400.0000   -4.93120
410440.0000   -6.07836
410480.0000   -5.50618
410520.0000   -4.22666
410560.0000   -5.47570
410600.0000   -5.79639
410640.0000   -6.07434
410680.0000   -5.57048
410720.0000   -5.68506
410760.0000   -5.49411
410800.0000   -4.98290
410840.0000   -5.06676
410880.0000   -5.01952
410920.0000   -4.84734
410960.0000   -4.55944
411000.0000   -4.49811
411040.0000   -4.24986
411080.0000   -5.06921
411120.0000   -5.41934
411160.0000   -5.39365
411200.0000   -3.76243
411240.0000   -3.60746
411280.0000   -4.75830
411320.0000   -4.43769
411360.0000   -4.95661
411400.0000   -3.71747
411440.0000   -4.49758
411480.0000   -6.29747
411520.0000   -5.55448
411560.0000   -5.07895
411600.0000   -6.33105
411640.0000   -5.65700
411680.0000   -5.48627
411720.0000   -5.51250
411760.0000   -5.82996
411800.0000   -6.19009
411840.0000   -6.10588
411880.0000   -5.95719
411920.0000   -5.70421
411960.0000   -5.67947
412000.0000   -6.61923
412040.0000   -6.39240
412080.0000   -4.63774
412120.0000   -5.82909
412160.0000   -5.82387
412200.0000   -5.79683
412240.0000   -5.86196
412280.0000   -5.62727
412320.0000   -6.36065
412360.0000   -5.97089
412400.0000   -5.15694
412440.0000   -5.62331
412480.0000   -5.42023
412520.0000   -5.77464
412560.0000   -5.10074
412600.0000   -5.29597
412640.0000   -4.29825
412680.0000   -5.21903
412720.0000   -5.01095
412760.0000   -4.98486
412800.0000   -5.88510
412840.0000   -6.22407
412880.0000   -5.90287
412920.0000   -5.51460
412960.0000   -6.50660
413000.0000   -5.64789
413040.0000   -5.26557
413080.0000   -5.42088
413120.0000   -5.29478
413160.0000   -5.06389
413200.0000   -5.36628
413240.0000   -6.89030
413280.0000   -6.10410
413320.0000   -5.04248
413360.0000   -5.64847
413400.0000   -6.11320
413440.0000   -4.75917
413480.0000   -4.90336
413520.0000   -4.76025
413560.0000   -5.53905
413600.0000   -4.69752
413640.0000   -5.10539
413680.0000   -5.48738
413720.0000   -4.22410
413760.0000   -5.53605
413800.0000   -4.55598
413840.0000   -3.55203
413880.0000   -4.72434
413920.0000   -4.22535
413960.0000   -4.19684
414000.0000   -3.40282
414040.0000   -4.22785
414080.0000   -4.93319
414120.0000   -4.67231
414160.0000   -3.96203
414200.0000   -5.27458
414240.0000   -5.56936
414280.0000   -4.97971
414320.0000   -5.35704
414360.0000   -4.70046
414400.0000   -5.19984
414440.0000   -5.35928
414480.0000   -4.33160
414520.0000   -5.30837
414560.0000   -5.77222
414600.0000   -5.01775
414640.0000   -5.72669
414680.0000   -5.95849
414720.0000   -5.95382
414760.0000   -6.08023
414800.0000   -5.09028
414840.0000   -4.90217
414880.0000   -5.45907
414920.0000   -4.96486
414960.0000   -5.90504
415000.0000   -5.67242
415040.0000   -5.45093
415080.0000   -5.52772
415120.0000   -5.21256
415160.0000   -5.00788
415200.0000   -5.96400
415240.0000   -5.72010
415280.0000   -5.38802
415320.0000   -5.29781
415360.0000   -5.65048
415400.0000   -4.94564
415440.0000   -5.15911
415480.0000   -5.63407
415520.0000   -5.86550
415560.0000   -5.99149
415600.0000   -5.82443
415640.0000   -5.25485
415680.0000   -5.82688
415720.0000   -6.16523
415760.0000   -6.20430
415800.0000   -5.02764
415840.0000   -4.95204
415880.0000   -4.62510
415920.0000   -6.31568
415960.0000   -5.13698
416000.0000   -5.50332
416040.0000   -4.91743
416080.0000   -5.38769
416120.0000   -5.61052
416160.0000   -5.64760
416200.0000   -5.72961
416240.0000   -5.80237
416280.0000   -6.05848
416320.0000   -5.59432
416360.0000   -6.24225
416400.0000   -5.53199
416440.0000   -6.38642
416480.0000   -6.23003
416520.0000   -6.19618
416560.0000   -5.96309
416600.0000   -6.64996
416640.0000   -5.89073
416680.0000   -6.68035
416720.0000   -6.23645
416760.0000   -6.13725
416800.0000   -5.02779
416840.0000   -4.97914
416880.0000   -6.17590
416920.0000   -6.72417
416960.0000   -6.89307
417000.0000   -6.01741
417040.0000   -5.11902
417080.0000   -7.23709
417120.0000   -5.99326
417160.0000   -5.07256
417200.0000   -5.66478
417240.0000   -6.43204
417280.0000   -5.51379
417320.0000   -6.39593
417360.0000   -6.28762
417400.0000   -5.19978
417440.0000   -4.77429
417480.0000   -4.79217
417520.0000   -5.20284
417560.0000   -5.05678
417600.0000   -5.75308
417640.0000   -4.55756
417680.0000   -4.25827
417720.0000   -4.66039
417760.0000   -4.13675
417800.0000   -5.43294
417840.0000   -4.62044
417880.0000   -4.29520
417920.0000   -4.46628
417960.0000   -3.97492
418000.0000   -4.41342
418040.0000   -4.48301
418080.0000   -4.94110
418120.0000   -4.93209
418160.0000   -5.12242
418200.0000   -4.92872
418240.0000   -5.42315
418280.0000   -5.00581
418320.0000   -4.32590
418360.0000   -4.17332
418400.0000   -4.75831
418440.0000   -4.64210
418480.0000   -3.96888
418520.0000   -4.29280
418560.0000   -4.46121
418600.0000   -4.79042
418640.0000   -4.22249
418680.0000   -4.46755
418720.0000   -5.11086
418760.0000   -4.06267
418800.0000   -4.83647
418840.0000   -4.89653
418880.0000   -4.15234
418920.0000   -4.84714
418960.0000   -5.09502
419000.0000   -5.48777
419040.0000   -4.76059
419080.0000   -5.40989
419120.0000   -5.08818
419160.0000   -5.24808
419200.0000   -5.47053
419240.0000   -5.27952
419280.0000   -5.08948
419320.0000   -5.12060
419360.0000   -4.94475
419400.0000   -5.42172
419440.0000   -5.15259
419480.0000   -4.75668
419520.0000   -5.17709
419560.0000   -4.94573
419600.0000   -5.02575
419640.0000   -5.03752
419680.0000   -5.41753
419720.0000   -5.41413
419760.0000   -5.51894
419800.0000   -5.48609
419840.0000   -5.24256
419880.0000   -5.76589
419920.0000   -5.17306
419960.0000   -4.98805
420000.0000   -5.07834
420040.0000   -6.16093
420080.0000   -4.88577
420120.0000   -5.57544
420160.0000   -5.77580
420200.0000   -4.48952
420240.0000   -5.35220
420280.0000   -4.57895
420320.0000   -5.52586
420360.0000   -5.35380
420400.0000   -5.54896
420440.0000   -5.05966
420480.0000   -6.10304
420520.0000   -5.85140
420560.0000   -5.96333
420600.0000   -6.96442
420640.0000   -6.05390
420680.0000   -6.05815
420720.0000   -7.17132
420760.0000   -5.57137
420800.0000   -6.02646
420840.0000   -4.81450
420880.0000   -5.12263
420920.0000   -6.27035
420960.0000   -5.01164
421000.0000   -5.65947
421040.0000   -5.17989
421080.0000   -5.41771
421120.0000   -5.28168
421160.0000   -5.72456
421200.0000   -5.31535
421240.0000   -5.62346
421280.0000   -5.50622
421320.0000   -4.55169
421360.0000   -5.41241
421400.0000   -4.53947
421440.0000   -4.49720
421480.0000   -4.67231
421520.0000   -4.09986
421560.0000   -5.19220
421600.0000   -4.03501
421640.0000   -5.05385
421680.0000   -5.17958
421720.0000   -5.98579
421760.0000   -5.53369
421800.0000   -4.54301
421840.0000   -5.03602
421880.0000   -5.06719
421920.0000   -4.21329
421960.0000   -3.89393
422000.0000   -4.24394
422040.0000   -4.59644
422080.0000   -5.16313
422120.0000   -4.53911
422160.0000   -4.42473
422200.0000   -3.95470
422240.0000   -4.26888
422280.0000   -4.21031
422320.0000   -4.60362
422360.0000   -5.11792
422400.0000   -5.36814
422440.0000   -5.85760
422480.0000   -4.66733
422520.0000   -5.03234
422560.0000   -5.21306
422600.0000   -4.18441
422640.0000   -4.59260
422680.0000   -5.05095
422720.0000   -3.94424
422760.0000   -4.81418
422800.0000   -5.09980
422840.0000   -4.29581
422880.0000   -5.10514
422920.0000   -5.18577
422960.0000   -5.12609
423000.0000   -6.00635
423040.0000   -5.15473
423080.0000   -5.26728
423120.0000   -5.51766
423160.0000   -5.12065
423200.0000   -5.48663
423240.0000   -4.57321
423280.0000   -4.82648
423320.0000   -4.28875
423360.0000   -4.44984
423400.0000   -6.15288
423440.0000   -5.88115
423480.0000   -5.52124
423520.0000   -4.70557
423560.0000   -4.33766
423600.0000   -4.23431
423640.0000   -5.24516
423680.0000   -5.65158
423720.0000   -4.59748
423760.0000   -4.29397
423800.0000   -4.88152
423840.0000   -4.31631
423880.0000   -3.82552
423920.0000   -4.41293
423960.0000   -5.42728
424000.0000   -4.38455
424040.0000   -4.98393
424080.0000   -4.50878
424120.0000   -4.64381
424160.0000   -4.74013
424200.0000   -5.28602
424240.0000   -5.18574
424280.0000   -4.77273
424320.0000   -4.91301
424360.0000   -5.41772
424400.0000   -5.61368
424440.0000   -4.80297
424480.0000   -4.38787
424520.0000   -5.20735
424560.0000   -4.97349
424600.0000   -5.25934
424640.0000   -4.15325
424680.0000   -4.52544
424720.0000   -5.33266
424760.0000   -5.58922
424800.0000   -5.12610
424840.0000   -4.38560
424880.0000   -4.87397
424920.0000   -4.39261
424960.0000   -4.67530
425000.0000   -4.18080
425040.0000   -3.98034
425080.0000   -5.06572
425120.0000   -5.02556
425160.0000   -4.55288
425200.0000   -4.46054
425240.0000   -3.95196
425280.0000   -3.78947
425320.0000   -4.18666
425360.0000   -4.11256
425400.0000   -4.57603
425440.0000   -5.14117
425480.0000   -4.81021
425520.0000   -5.01035
425560.0000   -4.49094
425600.0000   -6.15776
425640.0000   -5.52452
425680.0000   -5.12356
425720.0000   -4.31726
425760.0000   -4.61449
425800.0000   -3.81472
425840.0000   -3.88652
425880.0000   -4.91899
425920.0000   -5.38188
425960.0000   -4.77141
426000.0000   -4.99275
426040.0000   -5.41545
426080.0000   -4.59980
426120.0000   -4.89043
426160.0000   -4.54829
426200.0000   -3.91831
426240.0000   -4.38235
426280.0000   -4.62085
426320.0000   -4.97722
426360.0000   -4.84593
426400.0000   -5.08621
426440.0000   -5.37090
426480.0000   -4.80107
426520.0000   -4.36106
426560.0000   -4.09357
426600.0000   -4.30866
426640.0000   -4.88231
426680.0000   -4.12672
426720.0000   -3.81272
426760.0000   -4.65864
426800.0000   -4.35819
426840.0000   -3.90482
426880.0000   -4.14475
426920.0000   -4.92932
426960.0000   -4.13538
427000.0000   -3.53556
427040.0000   -3.27999
427080.0000   -4.35411
427120.0000   -4.46494
427160.0000   -4.47975
427200.0000   -4.31129
427240.0000   -4.73079
427280.0000   -5.37739
427320.0000   -5.14062
427360.0000   -4.93102
427400.0000   -4.46953
427440.0000   -4.34618
427480.0000   -4.88818
427520.0000   -5.52084
427560.0000   -4.44120
427600.0000   -5.20795
427640.0000   -5.50170
427680.0000   -5.79204
427720.0000   -5.99172
427760.0000   -5.53349
427800.0000   -5.59188
427840.0000   -5.54177
427880.0000   -5.82071
427920.0000   -5.32687
427960.0000   -5.28437
428000.0000   -5.11223
428040.0000   -5.17250
428080.0000   -4.92020
428120.0000   -5.66115
428160.0000   -4.64806
428200.0000   -5.45919
428240.0000   -5.65593
428280.0000   -6.11174
428320.0000   -6.19302
428360.0000   -6.29564
428400.0000   -5.50031
428440.0000   -5.50409
428480.0000   -5.21171
428520.0000   -4.92903
428560.0000   -5.49773
428600.0000   -5.57359
428640.0000   -4.80561
428680.0000   -6.12620
428720.0000   -5.10192
428760.0000   -6.13438
428800.0000   -5.10656
428840.0000   -5.47750
428880.0000   -4.90905
428920.0000   -4.46028
428960.0000   -4.74958
429000.0000   -4.62650
429040.0000   -5.22693
429080.0000   -5.05572
429120.0000   -5.37613
429160.0000   -5.43637
429200.0000   -5.24460
429240.0000   -5.00964
429280.0000   -5.94158
429320.0000   -5.11156
429360.0000   -5.28434
429400.0000   -4.18085
429440.0000   -4.36088
429480.0000   -5.34958
429520.0000   -5.06656
429560.0000   -4.92835
429600.0000   -4.45852
429640.0000   -5.22693
429680.0000   -5.83278
429720.0000   -5.15296
429760.0000   -5.00308
429800.0000   -4.54426
429840.0000   -4.13146
429880.0000   -5.50907
429920.0000   -5.01353
429960.0000   -5.24603
430000.0000   -4.23942
430040.0000   -5.56347
430080.0000   -5.62410
430120.0000   -6.22469
430160.0000   -5.39474
430200.0000   -5.52316
430240.0000   -5.22935
430280.0000   -5.95349
430320.0000   -4.99698
430360.0000   -6.44470
430400.0000   -6.09081
430440.0000   -5.65544
430480.0000   -6.27076
430520.0000   -6.52638
430560.0000   -7.40069
430600.0000   -6.55873
430640.0000   -7.06584
430680.0000   -7.42159
430720.0000   -5.65373
430760.0000   -6.48473
430800.0000   -6.74609
430840.0000   -6.45916
430880.0000   -5.71158
430920.0000   -5.77733
430960.0000   -6.15217
431000.0000   -5.67633
431040.0000   -5.85808
431080.0000   -5.73716
431120.0000   -5.67263
431160.0000   -6.20640
431200.0000   -5.80043
431240.0000   -5.69024
431280.0000   -5.59120
431320.0000   -6.39240
431360.0000   -5.15771
431400.0000   -4.88375
431440.0000   -5.16233
431480.0000   -6.48582
431520.0000   -6.06503
431560.0000   -5.54899
431600.0000   -5.74731
431640.0000   -5.42046
431680.0000   -3.79598
431720.0000   -4.72176
431760.0000   -4.79004
431800.0000   -5.27125
431840.0000   -5.34144
431880.0000   -5.51797
431920.0000   -5.85707
431960.0000   -5.59652
432000.0000   -6.04205
432040.0000   -4.81843
432080.0000   -4.80483
432120.0000   -5.22315
432160.0000   -4.92490
432200.0000   -5.76497
432240.0000   -6.45016
432280.0000   -5.31020
432320.0000   -5.54512
432360.0000   -5.13918
432400.0000   -6.34888
432440.0000   -4.75954
432480.0000   -5.45261
432520.0000   -6.44238
432560.0000   -6.36305
432600.0000   -6.36719
432640.0000   -6.44504
432680.0000   -5.77161
432720.0000   -5.23700
432760.0000   -6.31950
432800.0000   -5.72106
432840.0000   -5.06806
432880.0000   -6.08636
432920.0000   -5.58500
432960.0000   -6.12286
433000.0000   -6.03070
433040.0000   -5.36340
433080.0000   -6.68261
433120.0000   -6.97018
433160.0000   -7.22306
433200.0000   -6.11046
433240.0000   -6.49525
433280.0000   -7.07588
433320.0000   -6.28086
433360.0000   -6.29088
433400.0000   -6.97546
433440.0000   -5.54677
433480.0000   -6.48785
433520.0000   -5.77356
433560.0000   -5.94098
433600.0000   -5.46528
433640.0000   -5.23964
433680.0000   -5.43438
433720.0000   -5.41156
433760.0000   -6.17310
433800.0000   -6.02405
433840.0000   -5.15472
433880.0000   -4.98178
433920.0000   -5.06406
433960.0000   -5.35353
434000.0000   -5.66229
434040.0000   -4.58668
434080.0000   -6.13863
434120.0000   -5.79806
434160.0000   -5.42725
434200.0000   -5.26438
434240.0000   -6.35628
434280.0000   -5.65384
434320.0000   -5.52280
434360.0000   -5.79018
434400.0000   -6.31173
434440.0000   -5.81966
434480.0000   -6.73621
434520.0000   -5.62050
434560.0000   -5.55851
434600.0000   -6.21976
434640.0000   -5.32923
434680.0000   -5.23237
434720.0000   -5.71122
434760.0000   -6.11023
434800.0000   -6.13496
434840.0000   -5.59811
434880.0000   -6.91956
434920.0000   -6.33416
434960.0000   -6.28966
435000.0000   -5.35075
435040.0000   -6.15647
435080.0000   -6.02838
435120.0000   -5.84729
435160.0000   -5.45185
435200.0000   -4.87739
435240.0000   -5.36203
435280.0000   -5.20911
435320.0000   -5.42791
435360.0000   -5.52693
435400.0000   -4.74076
435440.0000   -5.23059
435480.0000   -4.97686
435520.0000   -5.08218
435560.0000   -5.62559
435600.0000   -5.21612
435640.0000   -5.15342
435680.0000   -5.01444
435720.0000   -5.53957
435760.0000   -6.11412
435800.0000   -5.91129
435840.0000   -4.99962
435880.0000   -5.24577
435920.0000   -5.31364
435960.0000   -5.42347
436000.0000   -4.82124
436040.0000   -4.76111
436080.0000   -5.11249
436120.0000   -5.62580
436160.0000   -5.38152
436200.0000   -5.58330
436240.0000   -6.10494
436280.0000   -6.37097
436320.0000   -5.78387
436360.0000   -5.68702
436400.0000   -5.38902
436440.0000   -6.60492
436480.0000   -5.37297
436520.0000   -5.68948
436560.0000   -6.22952
436600.0000   -5.26559
436640.0000   -5.62319
436680.0000   -5.49817
436720.0000   -6.13637
436760.0000   -5.79765
436800.0000   -5.47918
436840.0000   -5.25770
436880.0000   -5.99510
436920.0000   -6.03603
436960.0000   -4.96380
437000.0000   -5.34812
437040.0000   -5.29861
437080.0000   -5.06927
437120.0000   -5.44852
437160.0000   -5.11243
437200.0000   -4.59626
437240.0000   -5.18455
437280.0000   -5.50740
437320.0000   -5.82734
437360.0000   -5.99798
437400.0000   -5.79252
437440.0000   -5.45449
437480.0000   -5.52080
437520.0000   -5.11617
437560.0000   -5.46829
437600.0000   -6.31651
437640.0000   -5.02297
437680.0000   -5.75238
437720.0000   -5.92793
437760.0000   -5.90747
437800.0000   -5.74920
437840.0000   -5.69348
437880.0000   -4.97331
437920.0000   -5.45881
437960.0000   -4.69966
438000.0000   -3.30211
438040.0000   -4.09808
438080.0000   -3.58620
438120.0000   -5.15898
438160.0000   -4.33592
438200.0000   -4.02612
438240.0000   -4.07880
438280.0000   -3.34697
438320.0000   -3.73634
438360.0000   -3.85539
438400.0000   -4.85456
438440.0000   -3.72024
438480.0000   -3.98124
438520.0000   -2.98072
438560.0000   -3.04987
438600.0000   -4.36462
438640.0000   -4.21879
438680.0000   -3.91794
438720.0000   -4.15921
438760.0000   -4.25233
438800.0000   -3.26643
438840.0000   -3.17660
438880.0000   -3.74742
438920.0000   -4.13557
438960.0000   -3.25177
439000.0000   -3.18623
439040.0000   -3.45216
439080.0000   -3.31009
439120.0000   -3.41003
439160.0000   -3.72168
439200.0000   -4.30288
439240.0000   -4.19186
439280.0000   -3.20660
439320.0000   -2.74811
439360.0000   -3.55002
439400.0000   -3.86785
439440.0000   -3.49556
439480.0000   -4.51484
439520.0000   -3.94466
439560.0000   -4.81736
439600.0000   -4.27711
439640.0000   -4.34378
439680.0000   -4.45458
439720.0000   -3.58979
439760.0000   -4.80197
439800.0000   -4.58520
439840.0000   -5.12617
439880.0000   -4.95967
439920.0000   -4.67015
439960.0000   -4.12410
440000.0000   -3.39001
440040.0000   -3.67395
440080.0000   -3.21561
440120.0000   -3.58103
440160.0000   -3.04363
440200.0000   -4.18561
440240.0000   -3.73281
440280.0000   -4.04415
440320.0000   -4.36077
440360.0000   -3.98354
440400.0000   -3.87813
440440.0000   -3.36244
440480.0000   -3.07182
440520.0000   -3.83752
440560.0000   -3.29186
440600.0000   -2.93059
440640.0000   -3.30622
440680.0000   -4.59373
440720.0000   -4.21705
440760.0000   -4.43583
440800.0000   -5.57229
440840.0000   -5.37008
440880.0000   -4.44617
440920.0000   -3.28345
440960.0000   -3.71003
441000.0000   -3.79591
441040.0000   -4.10424
441080.0000   -3.57039
441120.0000   -2.86302
441160.0000   -2.89606
441200.0000   -2.68976
441240.0000   -2.17278
441280.0000   -2.30455
441320.0000   -2.18058
441360.0000   -3.21047
441400.0000   -3.77843
441440.0000   -4.06190
441480.0000   -4.33669
441520.0000   -2.88657
441560.0000   -4.15046
441600.0000   -3.64650
441640.0000   -4.36899
441680.0000   -3.73662
441720.0000   -3.14319
441760.0000   -2.89695
441800.0000   -2.18736
441840.0000   -1.86000
441880.0000   -2.37565
441920.0000   -1.93285
441960.0000   -3.32945
442000.0000   -1.84155
442040.0000   -2.66566
442080.0000   -2.57165
442120.0000   -2.85599
442160.0000   -2.53553
442200.0000   -3.12086
442240.0000   -3.66968
442280.0000   -2.73911
442320.0000   -2.33932
442360.0000   -2.11587
442400.0000   -3.57504
442440.0000   -3.03908
442480.0000   -2.89697
442520.0000   -2.58551
442560.0000   -3.27266
442600.0000   -3.08335
442640.0000   -2.67637
442680.0000   -3.05717
442720.0000   -2.95967
442760.0000   -4.01798
442800.0000   -4.16076
442840.0000   -3.31004
442880.0000   -3.32718
442920.0000   -4.70459
442960.0000   -3.27493
443000.0000   -2.67760
443040.0000   -2.87352
443080.0000   -2.66049
443120.0000   -2.17401
443160.0000   -2.69115
443200.0000   -2.30745
443240.0000   -1.91228
443280.0000   -2.46072
443320.0000   -3.33432
443360.0000   -2.51591
443400.0000   -2.14264
443440.0000   -3.69794
443480.0000   -3.31077
443520.0000   -3.44582
443560.0000   -3.34793
443600.0000   -2.10176
443640.0000   -1.91704
443680.0000   -3.49036
443720.0000   -3.16204
443760.0000   -3.67840
443800.0000   -4.03396
443840.0000   -3.34723
443880.0000   -3.73647
443920.0000   -3.62871
443960.0000   -3.14633
444000.0000   -2.05406
444040.0000   -3.02452
444080.0000   -2.49146
444120.0000   -2.19820
444160.0000   -1.63016
444200.0000   -1.77141
444240.0000   -2.33446
444280.0000   -2.25990
444320.0000   -3.08442
444360.0000   -2.47963
444400.0000   -2.55196
444440.0000   -2.20260
444480.0000   -1.25198
444520.0000   -1.85124
444560.0000   -2.67600
444600.0000   -2.97297
444640.0000   -2.34127
444680.0000   -2.33820
444720.0000   -2.49065
444760.0000   -3.05496
444800.0000   -2.24179
444840.0000   -1.61232
444880.0000   -1.02022
444920.0000   -1.03435
444960.0000   -1.70350
445000.0000   -1.45850
445040.0000   -0.53970
445080.0000   -0.65990
445120.0000   -1.28649
445160.0000   -0.91215
445200.0000   -0.55697
445240.0000   -1.59716
445280.0000   -2.19319
445320.0000   -0.24680
445360.0000   -1.18048
445400.0000   -1.05344
445440.0000   -1.28938
445480.0000   -0.57481
445520.0000   -0.53504
445560.0000   -1.01047
445600.0000   -1.46973
445640.0000   -0.67813
445680.0000   -1.82976
445720.0000   -1.04165
445760.0000   -0.36235
445800.0000   -0.85382
445840.0000   -1.70270
445880.0000   -1.43370
445920.0000   -0.77097
445960.0000   -1.09586
446000.0000   -1.59332
446040.0000   -2.18811
446080.0000   -1.35122
446120.0000   -1.78410
446160.0000   -1.38683
446200.0000   -1.12030
446240.0000   -1.58567
446280.0000   -1.85891
446320.0000   -1.47289
446360.0000   -1.19489
446400.0000   -0.81557
446440.0000   -1.44234
446480.0000   -0.92821
446520.0000   -2.07210
446560.0000   -0.99184
446600.0000   -0.67673
446640.0000   -1.45862
446680.0000   -1.49101
446720.0000   -1.42321
446760.0000   -0.96654
446800.0000   -1.51907
446840.0000   -1.31749
446880.0000   -2.25063
446920.0000   -1.93061
446960.0000   -0.91043
447000.0000   -1.36981
447040.0000   -1.24473
447080.0000   -1.07402
447120.0000   -1.63191
447160.0000   -0.59675
447200.0000   -0.92508
447240.0000   -1.04826
447280.0000   -1.37529
447320.0000   -1.34838
447360.0000   -1.55698
447400.0000   -2.10261
447440.0000   -2.22656
447480.0000   -1.70438
447520.0000   -1.37498
447560.0000   -1.36044
447600.0000   -1.42971
447640.0000   -1.51106
447680.0000   -1.23687
447720.0000   -0.37864
447760.0000   -0.38429
447800.0000   -0.69265
447840.0000   -0.96101
447880.0000   -1.39945
447920.0000   -3.07058
447960.0000   -2.32311
448000.0000   -2.71876
448040.0000   -2.07322
448080.0000   -1.41663
448120.0000   -2.03942
448160.0000   -1.33771
448200.0000   -2.17995
448240.0000   -1.59187
448280.0000   -2.32698
448320.0000   -1.93495
448360.0000   -1.57658
448400.0000   -1.85831
448440.0000   -1.83360
448480.0000   -2.34282
448520.0000   -2.03682
448560.0000   -2.18788
448600.0000   -2.76645
448640.0000   -2.18469
448680.0000   -2.29867
448720.0000   -1.93100
448760.0000   -2.61163
448800.0000   -2.08914
448840.0000   -2.57956
448880.0000   -2.51794
448920.0000   -3.15237
448960.0000   -1.86707
449000.0000   -1.48826
449040.0000   -1.89648
449080.0000   -1.06230
449120.0000   -1.73840
449160.0000   -1.38257
449200.0000   -1.70302
449240.0000   -1.28864
449280.0000   -0.63368
449320.0000   -2.01703
449360.0000   -1.50044
449400.0000   -0.81935
449440.0000   -0.90693
449480.0000   -1.00648
449520.0000   -1.02560
449560.0000   -1.65981
449600.0000   -1.98034
449640.0000   -2.09336
449680.0000   -1.71153
449720.0000   -1.98308
449760.0000   -1.99158
449800.0000   -1.95599
449840.0000   -2.49655
449880.0000   -1.88927
449920.0000   -1.76095
449960.0000   -2.46737
450000.0000   -3.51160
450040.0000   -2.61770
450080.0000   -2.58415
450120.0000   -2.24839
450160.0000   -1.03682
450200.0000   -1.48607
450240.0000   -1.23775
450280.0000   -1.31346
450320.0000   -1.15665
450360.0000   -0.94266
450400.0000   -2.51668
450440.0000   -2.10284
450480.0000   -1.87925
450520.0000   -1.33829
450560.0000   -1.58838
450600.0000   -1.77232
450640.0000   -1.66345
450680.0000   -1.54577
450720.0000   -1.26792
450760.0000   -1.86076
450800.0000   -2.01403
450840.0000   -2.99014
450880.0000   -1.90610
450920.0000   -1.85078
450960.0000   -2.08943
451000.0000   -1.60162
451040.0000   -1.94699
451080.0000   -1.93905
451120.0000   -2.11551
451160.0000   -1.92898
451200.0000   -1.56280
451240.0000   -1.99926
451280.0000   -2.33588
451320.0000   -2.87800
451360.0000   -2.60914
451400.0000   -1.69429
451440.0000   -1.77285
451480.0000   -2.23288
451520.0000   -1.85435
451560.0000   -2.30222
451600.0000   -1.84258
451640.0000   -3.58419
451680.0000   -2.92222
451720.0000   -1.87990
451760.0000   -2.00842
451800.0000   -2.75588
451840.0000   -2.63348
451880.0000   -3.30180
451920.0000   -2.38720
451960.0000   -2.30146
452000.0000   -2.05797
452040.0000   -2.97587
452080.0000   -2.21795
452120.0000   -2.11699
452160.0000   -2.51643
452200.0000   -2.87711
452240.0000   -2.75952
452280.0000   -3.29889
452320.0000   -3.92689
452360.0000   -3.37784
452400.0000   -3.47682
452440.0000   -3.91681
452480.0000   -4.19034
452520.0000   -4.25158
452560.0000   -4.41583
452600.0000   -3.85065
452640.0000   -3.69427
452680.0000   -3.44191
452720.0000   -3.83487
452760.0000   -4.16829
452800.0000   -2.68645
452840.0000   -3.15217
452880.0000   -4.04679
452920.0000   -3.78562
452960.0000   -4.13276
453000.0000   -4.73628
453040.0000   -3.57349
453080.0000   -3.10507
453120.0000   -3.14491
453160.0000   -2.89745
453200.0000   -4.18718
453240.0000   -3.50976
453280.0000   -3.51181
453320.0000   -3.04280
453360.0000   -1.79868
453400.0000   -3.20008
453440.0000   -3.32400
453480.0000   -3.75087
453520.0000   -3.66804
453560.0000   -3.24022
453600.0000   -2.33825
453640.0000   -3.10677
453680.0000   -2.39334
453720.0000   -1.98854
453760.0000   -2.35121
453800.0000   -2.19579
453840.0000   -2.92585
453880.0000   -3.09735
453920.0000   -2.20252
453960.0000   -2.95548
454000.0000   -2.56667
454040.0000   -2.52925
454080.0000   -2.62543
454120.0000   -2.61346
454160.0000   -2.29346
454200.0000   -3.88455
454240.0000   -2.62535
454280.0000   -3.44799
454320.0000   -2.39027
454360.0000   -2.81092
454400.0000   -2.51299
454440.0000   -2.59827
454480.0000   -1.94631
454520.0000   -2.52287
454560.0000   -2.19028
454600.0000   -2.05570
454640.0000   -2.06584
454680.0000   -1.92189
454720.0000   -2.61127
454760.0000   -2.22208
454800.0000   -2.17290
454840.0000   -2.97740
454880.0000   -2.80481
454920.0000   -2.47501
454960.0000   -2.51229
455000.0000   -2.57782
455040.0000   -2.28636
455080.0000   -2.25755
455120.0000   -2.22678
455160.0000   -2.11412
455200.0000   -2.36926
455240.0000   -2.16318
455280.0000   -2.62625
455320.0000   -2.58013
455360.0000   -2.91555
455400.0000   -3.45095
455440.0000   -1.38556
455480.0000   -2.14125
455520.0000   -2.68349
455560.0000   -2.52024
455600.0000   -2.07957
455640.0000   -2.11144
455680.0000   -2.04865
455720.0000   -2.19811
455760.0000   -2.54922
455800.0000   -2.25838
455840.0000   -1.89507
455880.0000   -2.38803
455920.0000   -2.33153
455960.0000   -2.02717
456000.0000   -2.08284
456040.0000   -1.83239
456080.0000   -1.61030
456120.0000   -1.63678
456160.0000   -1.74813
456200.0000   -2.75689
456240.0000   -2.50840
456280.0000   -2.38996
456320.0000   -1.94610
456360.0000   -2.06260
456400.0000   -2.08338
456440.0000   -2.00770
456480.0000   -2.99678
456520.0000   -2.75996
456560.0000   -2.01809
456600.0000   -2.54172
456640.0000   -1.86159
456680.0000   -2.13828
456720.0000   -1.72565
456760.0000   -2.27759
456800.0000   -2.30229
456840.0000   -1.79974
456880.0000   -2.12492
456920.0000   -2.69181
456960.0000   -2.12747
457000.0000   -2.44607
457040.0000   -1.86813
457080.0000   -1.87318
457120.0000   -1.89267
457160.0000   -1.67495
457200.0000   -1.68556
457240.0000   -1.52149
457280.0000   -1.23296
457320.0000   -1.83420
457360.0000   -1.49593
457400.0000   -2.11152
457440.0000   -2.15631
457480.0000   -1.87918
457520.0000   -2.56601
457560.0000   -1.66051
457600.0000   -2.26482
457640.0000   -2.25945
457680.0000   -2.02340
457720.0000   -2.40968
457760.0000   -2.38025
457800.0000   -2.33978
457840.0000   -2.70867
457880.0000   -2.70235
457920.0000   -1.86616
457960.0000   -2.10165
458000.0000   -2.51692
458040.0000   -1.27690
458080.0000   -1.57126
458120.0000   -1.91949
458160.0000   -2.81104
458200.0000   -2.77637
458240.0000   -2.37039
458280.0000   -2.21123
458320.0000   -2.22450
458360.0000   -2.61375
458400.0000   -3.68194
458440.0000   -3.23405
458480.0000   -1.85338
458520.0000   -2.61486
458560.0000   -3.55579
458600.0000   -3.16908
458640.0000   -2.60192
458680.0000   -2.86570
458720.0000   -3.44458
458760.0000   -2.05393
458800.0000   -2.51771
458840.0000   -2.42110
458880.0000   -2.65361
458920.0000   -3.28756
458960.0000   -2.25139
459000.0000   -2.17985
459040.0000   -2.82055
459080.0000   -2.30307
459120.0000   -1.62164
459160.0000   -2.23228
459200.0000   -1.88773
459240.0000   -1.73158
459280.0000   -0.95510
459320.0000   -0.81857
459360.0000   -2.16282
459400.0000   -2.59481
459440.0000   -2.60481
459480.0000   -2.28191
459520.0000   -1.97622
459560.0000   -1.30599
459600.0000   -1.61779
459640.0000   -1.87473
459680.0000   -1.71537
459720.0000   -2.05479
459760.0000   -2.61348
459800.0000   -1.54517
459840.0000   -2.15771
459880.0000   -2.09763
459920.0000   -2.47705
459960.0000   -2.90745
460000.0000   -2.51634
460040.0000   -2.62310
460080.0000   -1.83321
460120.0000   -1.71813
460160.0000   -1.76106
460200.0000   -1.20736
460240.0000   -2.07421
460280.0000   -1.91241
460320.0000   -2.40157
460360.0000   -1.70362
460400.0000   -1.70616
460440.0000   -1.89970
460480.0000   -2.29511
460520.0000   -2.40294
460560.0000   -2.45568
460600.0000   -2.31191
460640.0000   -1.82945
460680.0000   -2.56797
460720.0000   -2.98021
460760.0000   -2.14662
460800.0000   -2.28783
460840.0000   -2.53699
460880.0000   -2.53979
460920.0000   -2.24600
460960.0000   -1.36344
461000.0000   -2.25360
461040.0000   -2.75602
461080.0000   -2.57170
461120.0000   -1.75136
461160.0000   -2.05522
461200.0000   -2.58240
461240.0000   -2.32348
461280.0000   -3.38870
461320.0000   -2.74173
461360.0000   -2.72158
461400.0000   -2.88175
461440.0000   -3.31795
461480.0000   -3.45519
461520.0000   -2.79032
461560.0000   -2.06644
461600.0000   -2.47997
461640.0000   -3.47263
461680.0000   -2.75766
461720.0000   -2.17808
461760.0000   -2.04189
461800.0000   -2.85976
461840.0000   -3.78209
461880.0000   -2.59167
461920.0000   -2.89597
461960.0000   -2.12146
462000.0000   -2.31645
462040.0000   -2.30138
462080.0000   -2.39698
462120.0000   -2.67287
462160.0000   -3.14168
462200.0000   -2.94258
462240.0000   -3.18323
462280.0000   -3.73985
462320.0000   -2.84431
462360.0000   -3.37373
462400.0000   -2.31088
462440.0000   -2.40792
462480.0000   -2.01665
462520.0000   -2.50845
462560.0000   -2.89074
462600.0000   -2.93376
462640.0000   -1.79289
462680.0000   -2.28865
462720.0000   -2.72614
462760.0000   -2.36799
462800.0000   -3.21003
462840.0000   -2.13307
462880.0000   -2.64773
462920.0000   -3.31616
462960.0000   -2.56542
463000.0000   -1.82725
463040.0000   -1.72000
463080.0000   -2.32977
463120.0000   -2.65305
463160.0000   -2.49023
463200.0000   -2.87878
463240.0000   -3.20998
463280.0000   -2.33110
463320.0000   -2.41569
463360.0000   -2.20434
463400.0000   -3.31142
463440.0000   -2.27716
463480.0000   -2.51886
463520.0000   -2.62620
463560.0000   -3.25803
463600.0000   -2.43098
463640.0000   -2.84878
463680.0000   -2.66479
463720.0000   -1.78150
463760.0000   -1.86223
463800.0000   -2.15235
463840.0000   -2.15023
463880.0000   -1.90928
463920.0000   -1.99112
463960.0000   -2.25326
464000.0000   -1.64439
464040.0000   -1.72853
464080.0000   -1.43754
464120.0000   -1.97292
464160.0000   -1.56714
464200.0000   -1.93491
464240.0000   -2.38539
464280.0000   -2.46028
464320.0000   -1.49809
464360.0000   -1.60287
464400.0000   -2.05595
464440.0000   -2.02149
464480.0000   -3.01799
464520.0000   -2.99232
464560.0000   -2.35890
464600.0000   -2.30223
464640.0000   -2.79724
464680.0000   -2.30676
464720.0000   -2.97901
464760.0000   -1.97405
464800.0000   -1.56620
464840.0000   -2.15167
464880.0000   -1.95953
464920.0000   -2.29598
464960.0000   -2.52390
465000.0000   -2.83573
465040.0000   -1.95051
465080.0000   -2.20101
465120.0000   -1.99615
465160.0000   -2.57989
465200.0000   -2.60456
465240.0000   -2.24468
465280.0000   -1.45510
465320.0000   -2.28718
465360.0000   -2.18845
465400.0000   -1.67138
465440.0000   -2.14311
465480.0000   -1.50527
465520.0000   -1.44155
465560.0000   -1.73943
465600.0000   -1.73732
465640.0000   -2.05876
465680.0000   -2.29483
465720.0000   -2.71737
465760.0000   -1.93043
465800.0000   -2.44625
465840.0000   -2.13605
465880.0000   -2.60051
465920.0000   -2.71468
465960.0000   -2.33591
466000.0000   -2.46186
466040.0000   -2.27694
466080.0000   -2.19496
466120.0000   -2.06797
466160.0000   -2.26416
466200.0000   -2.30409
466240.0000   -1.91157
466280.0000   -1.37889
466320.0000   -1.41694
466360.0000   -1.81421
466400.0000   -1.59930
466440.0000   -2.23941
466480.0000   -2.89721
466520.0000   -2.97817
466560.0000   -3.42680
466600.0000   -2.11050
466640.0000   -2.68449
466680.0000   -2.68006
466720.0000   -2.60118
466760.0000   -2.56202
466800.0000   -2.57954
466840.0000   -3.12186
466880.0000   -2.22981
466920.0000   -3.08704
466960.0000   -3.08108
467000.0000   -2.81876
467040.0000   -1.84034
467080.0000   -2.58111
467120.0000   -2.37191
467160.0000   -2.40373
467200.0000   -2.16969
467240.0000   -2.32311
467280.0000   -2.22432
467320.0000   -2.66149
467360.0000   -2.69784
467400.0000   -2.40719
467440.0000   -2.44342
467480.0000   -3.33952
467520.0000   -2.75532
467560.0000   -2.45437
467600.0000   -2.10821
467640.0000   -3.49248
467680.0000   -2.78177
467720.0000   -2.53210
467760.0000   -1.70827
467800.0000   -1.56893
467840.0000   -1.93795
467880.0000   -2.71675
467920.0000   -2.82646
467960.0000   -1.54020
468000.0000   -2.13494
468040.0000   -2.03109
468080.0000   -2.02675
468120.0000   -2.67485
468160.0000   -1.79337
468200.0000   -1.62973
468240.0000   -2.66236
468280.0000   -2.70849
468320.0000   -3.00186
468360.0000   -2.67212
468400.0000   -2.67696
468440.0000   -3.31439
468480.0000   -2.42064
468520.0000   -2.70959
468560.0000   -2.64242
468600.0000   -2.96636
468640.0000   -2.26672
468680.0000   -1.66469
468720.0000   -1.87286
468760.0000   -1.95316
468800.0000   -2.20734
468840.0000   -1.94212
468880.0000   -1.52544
468920.0000   -1.44444
468960.0000   -1.56338
469000.0000   -1.82043
469040.0000   -2.39459
469080.0000   -1.14609
469120.0000   -2.61322
469160.0000   -1.98427
469200.0000   -2.33960
469240.0000   -2.95607
469280.0000   -2.73809
469320.0000   -3.21600
469360.0000   -2.56239
469400.0000   -3.14440
469440.0000   -2.94462
469480.0000   -1.99672
469520.0000   -3.30238
469560.0000   -2.49316
469600.0000   -2.78887
469640.0000   -2.97116
469680.0000   -2.52714
469720.0000   -3.01824
469760.0000   -2.74374
469800.0000   -2.54504
469840.0000   -1.28671
469880.0000   -2.16847
469920.0000   -2.46740
469960.0000   -2.34562
470000.0000   -2.02993
470040.0000   -1.42638
470080.0000   -2.21408
470120.0000   -2.54838
470160.0000   -1.85280
470200.0000   -1.42406
470240.0000   -2.60307
470280.0000   -2.20270
470320.0000   -1.77680
470360.0000   -2.34910
470400.0000   -2.40555
470440.0000   -2.10425
470480.0000   -2.27477
470520.0000   -2.54352
470560.0000   -1.90595
470600.0000   -1.98350
470640.0000   -2.06339
470680.0000   -2.98223
470720.0000   -2.42857
470760.0000   -2.52728
470800.0000   -2.44826
470840.0000   -2.06991
470880.0000   -2.07190
470920.0000   -1.85217
470960.0000   -1.90707
471000.0000   -2.12801
471040.0000   -3.06127
471080.0000   -1.86352
471120.0000   -2.18869
471160.0000   -2.43308
471200.0000   -2.42192
471240.0000   -1.67573
471280.0000   -1.52773
471320.0000   -1.95381
471360.0000   -1.06212
471400.0000   -1.78511
471440.0000   -0.82510
471480.0000   -2.23382
471520.0000   -2.16648
471560.0000   -2.47047
471600.0000   -2.06510
471640.0000   -1.92287
471680.0000   -2.26559
471720.0000   -2.71276
471760.0000   -2.74868
471800.0000   -2.35636
471840.0000   -2.56680
471880.0000   -2.19407
471920.0000   -2.28917
471960.0000   -2.18801
472000.0000   -3.01139
472040.0000   -2.53201
472080.0000   -2.40864
472120.0000   -2.75975
472160.0000   -2.24279
472200.0000   -2.24234
472240.0000   -2.32883
472280.0000   -2.41417
472320.0000   -2.04117
472360.0000   -2.38231
472400.0000   -2.37556
472440.0000   -2.19129
472480.0000   -2.44556
472520.0000   -1.85487
472560.0000   -2.34707
472600.0000   -2.22302
472640.0000   -2.76696
472680.0000   -2.37656
472720.0000   -1.97842
472760.0000   -2.68955
472800.0000   -2.89775
472840.0000   -3.13270
472880.0000   -2.60292
472920.0000   -2.95233
472960.0000   -2.85143
473000.0000   -1.43072
473040.0000   -2.04038
473080.0000   -2.01711
473120.0000   -2.65799
473160.0000   -1.90899
473200.0000   -1.51685
473240.0000   -1.91597
473280.0000   -1.88987
473320.0000   -2.05103
473360.0000   -1.66436
473400.0000   -1.26572
473440.0000   -1.81101
473480.0000   -2.34984
473520.0000   -2.89627
473560.0000   -2.84241
473600.0000   -3.36974
473640.0000   -2.07125
473680.0000   -2.41786
473720.0000   -2.66545
473760.0000   -2.42960
473800.0000   -3.06603
473840.0000   -2.42437
473880.0000   -2.61339
473920.0000   -2.42205
473960.0000   -2.96362
474000.0000   -3.19519
474040.0000   -1.93508
474080.0000   -2.40059
474120.0000   -2.66583
474160.0000   -2.09756
474200.0000   -2.78844
474240.0000   -2.89880
474280.0000   -2.67192
474320.0000   -2.96148
474360.0000   -2.68078
474400.0000   -2.90191
474440.0000   -3.33202
474480.0000   -2.19915
474520.0000   -2.89978
474560.0000   -2.42720
474600.0000   -2.51567
474640.0000   -2.84636
474680.0000   -2.73536
474720.0000   -3.23577
474760.0000   -2.97806
474800.0000   -2.43082
474840.0000   -2.60453
474880.0000   -3.34993
474920.0000   -3.02737
474960.0000   -3.06487
475000.0000   -2.52637
475040.0000   -2.20752
475080.0000   -2.31232
475120.0000   -2.43602
475160.0000   -3.03558
475200.0000   -2.71094
475240.0000   -2.79554
475280.0000   -2.99124
475320.0000   -2.38300
475360.0000   -3.06005
475400.0000   -3.50776
475440.0000   -2.87840
475480.0000   -2.78187
475520.0000   -3.09895
475560.0000   -3.37502
475600.0000   -2.76748
475640.0000   -2.14902
475680.0000   -2.90463
475720.0000   -2.35887
475760.0000   -3.23761
475800.0000   -2.76129
475840.0000   -2.90852
475880.0000   -2.58301
475920.0000   -2.53366
475960.0000   -2.63267
476000.0000   -2.29151
476040.0000   -2.97790
476080.0000   -2.58588
476120.0000   -2.64506
476160.0000   -2.31094
476200.0000   -2.88245
476240.0000   -3.03550
476280.0000   -2.86161
476320.0000   -4.01976
476360.0000   -3.13958
476400.0000   -2.49535
476440.0000   -2.37618
476480.0000   -2.78666
476520.0000   -3.23356
476560.0000   -2.99427
476600.0000   -3.14345
476640.0000   -2.01017
476680.0000   -2.42384
476720.0000   -3.06380
476760.0000   -2.94967
476800.0000   -2.71591
476840.0000   -2.87237
476880.0000   -3.36614
476920.0000   -2.40153
476960.0000   -2.63519
477000.0000   -2.64625
477040.0000   -3.30319
477080.0000   -2.75033
477120.0000   -2.90702
477160.0000   -3.40315
477200.0000   -2.66918
477240.0000   -2.78445
477280.0000   -2.89707
477320.0000   -2.10970
477360.0000   -3.04030
477400.0000   -2.74833
477440.0000   -2.30876
477480.0000   -1.60151
477520.0000   -3.20925
477560.0000   -3.84020
477600.0000   -2.99158
477640.0000   -3.14016
477680.0000   -3.39047
477720.0000   -3.28985
477760.0000   -3.02731
477800.0000   -2.46895
477840.0000   -2.84317
477880.0000   -2.88994
477920.0000   -3.39011
477960.0000   -3.35419
478000.0000   -3.58053
478040.0000   -3.24656
478080.0000   -3.14643
478120.0000   -2.27352
478160.0000   -2.95309
478200.0000   -2.93638
478240.0000   -3.15222
478280.0000   -2.91762
478320.0000   -2.31739
478360.0000   -2.82443
478400.0000   -3.17969
478440.0000   -2.74114
478480.0000   -2.67097
478520.0000   -3.04834
478560.0000   -1.57047
478600.0000   -2.92400
478640.0000   -2.84400
478680.0000   -2.63492
478720.0000   -2.84778
478760.0000   -2.81788
478800.0000   -2.86173
478840.0000   -3.10129
478880.0000   -3.47175
478920.0000   -3.44619
478960.0000   -3.43111
479000.0000   -3.11721
479040.0000   -3.13724
479080.0000   -2.83627
479120.0000   -3.16071
479160.0000   -3.59195
479200.0000   -3.34322
479240.0000   -2.57029
479280.0000   -3.22791
479320.0000   -3.28100
479360.0000   -2.33452
479400.0000   -2.85500
479440.0000   -2.69795
479480.0000   -3.23079
479520.0000   -2.64768
479560.0000   -2.68770
479600.0000   -3.34608
479640.0000   -2.67940
479680.0000   -3.61138
479720.0000   -2.58220
479760.0000   -2.88143
479800.0000   -2.85262
479840.0000   -3.91894
479880.0000   -3.87952
479920.0000   -2.91793
479960.0000   -2.91776
480000.0000   -2.60844
480040.0000   -2.34687
480080.0000   -2.75294
480120.0000   -2.83357
480160.0000   -2.92593
480200.0000   -3.11679
480240.0000   -3.77907
480280.0000   -3.41670
480320.0000   -3.09402
480360.0000   -2.74712
480400.0000   -3.10385
480440.0000   -3.02577
480480.0000   -3.70343
480520.0000   -2.50531
480560.0000   -3.09706
480600.0000   -3.13021
480640.0000   -3.08434
480680.0000   -2.20340
480720.0000   -3.00315
480760.0000   -3.75493
480800.0000   -3.15004
480840.0000   -3.29022
480880.0000   -3.57612
480920.0000   -2.51638
480960.0000   -2.70237
481000.0000   -3.36117
481040.0000   -3.05019
481080.0000   -3.00804
481120.0000   -3.25347
481160.0000   -3.23166
481200.0000   -2.73652
481240.0000   -2.75641
481280.0000   -2.34492
481320.0000   -2.26730
481360.0000   -2.84771
481400.0000   -2.89848
481440.0000   -2.80959
481480.0000   -2.76291
481520.0000   -2.71762
481560.0000   -2.75913
481600.0000   -2.20944
481640.0000   -3.05375
481680.0000   -2.61322
481720.0000   -2.96994
481760.0000   -3.13479
481800.0000   -2.84668
481840.0000   -2.86313
481880.0000   -3.34756
481920.0000   -3.17413
481960.0000   -4.00183
482000.0000   -2.43817
482040.0000   -2.42183
482080.0000   -2.45939
482120.0000   -2.61498
482160.0000   -2.91933
482200.0000   -2.40778
482240.0000   -2.05876
482280.0000   -3.08959
482320.0000   -2.17130
482360.0000   -2.00199
482400.0000   -2.46055
482440.0000   -2.64626
482480.0000   -3.27512
482520.0000   -3.52174
482560.0000   -2.40813
482600.0000   -3.29636
482640.0000   -3.30673
482680.0000   -2.76233
482720.0000   -3.11700
482760.0000   -2.94293
482800.0000   -2.15077
482840.0000   -3.15057
482880.0000   -3.47195
482920.0000   -2.27937
482960.0000   -3.49724
483000.0000   -2.46619
483040.0000   -2.29703
483080.0000   -2.87659
483120.0000   -2.10930
483160.0000   -2.79077
483200.0000   -2.95920
483240.0000   -2.67780
483280.0000   -3.01475
483320.0000   -2.69215
483360.0000   -2.92877
483400.0000   -3.76048
483440.0000   -2.05456
483480.0000   -2.87998
483520.0000   -2.59968
483560.0000   -2.47580
483600.0000   -3.65010
483640.0000   -2.84654
483680.0000   -2.92630
483720.0000   -2.74636
483760.0000   -3.25490
483800.0000   -3.23955
483840.0000   -3.49409
483880.0000   -2.50980
483920.0000   -2.89946
483960.0000   -2.93884
484000.0000   -3.06507
484040.0000   -3.04775
484080.0000   -2.64193
484120.0000   -2.48442
484160.0000   -3.08803
484200.0000   -3.54716
484240.0000   -3.47511
484280.0000   -2.50490
484320.0000   -2.66387
484360.0000   -3.50720
484400.0000   -2.87417
484440.0000   -2.81914
484480.0000   -1.99119
484520.0000   -3.60356
484560.0000   -2.99964
484600.0000   -2.87038
484640.0000   -3.38254
484680.0000   -2.90919
484720.0000   -2.66170
484760.0000   -1.99446
484800.0000   -2.15209
484840.0000   -2.77729
484880.0000   -2.51475
484920.0000   -2.10306
484960.0000   -2.67757
485000.0000   -2.97845
485040.0000   -3.20524
485080.0000   -2.67159
485120.0000   -3.28436
485160.0000   -3.09541
485200.0000   -2.99778
485240.0000   -2.70956
485280.0000   -2.25637
485320.0000   -2.55120
485360.0000   -1.91048
485400.0000   -2.79125
485440.0000   -3.25571
485480.0000   -2.60012
485520.0000   -2.89468
485560.0000   -3.18228
485600.0000   -2.36281
485640.0000   -2.34788
485680.0000   -3.38495
485720.0000   -2.23977
485760.0000   -2.68990
485800.0000   -3.20660
485840.0000   -2.41931
485880.0000   -3.23593
485920.0000   -3.14194
485960.0000   -3.51226
486000.0000   -3.33977
486040.0000   -3.25679
486080.0000   -2.17951
486120.0000   -2.93510
486160.0000   -3.05508
486200.0000   -3.17117
486240.0000   -1.99914
486280.0000   -2.60921
486320.0000   -2.57813
486360.0000   -2.36048
486400.0000   -2.91133
486440.0000   -2.80717
486480.0000   -2.88062
486520.0000   -2.62869
486560.0000   -3.19372
486600.0000   -3.21475
486640.0000   -2.89517
486680.0000   -3.07579
486720.0000   -3.30603
486760.0000   -3.36451
486800.0000   -2.94112
486840.0000   -2.08632
486880.0000   -3.11412
486920.0000   -3.07891
486960.0000   -3.37676
487000.0000   -2.54671
487040.0000   -2.98414
487080.0000   -3.00085
487120.0000   -2.06346
487160.0000   -2.53829
487200.0000   -3.16421
487240.0000   -2.33156
487280.0000   -3.65346
487320.0000   -3.16888
487360.0000   -3.76261
487400.0000   -2.95354
487440.0000   -3.20389
487480.0000   -3.33928
487520.0000   -3.50617
487560.0000   -2.95609
487600.0000   -3.08918
487640.0000   -2.88041
487680.0000   -3.10562
487720.0000   -3.05261
487760.0000   -2.85059
487800.0000   -2.86474
487840.0000   -2.70355
487880.0000   -2.95924
487920.0000   -3.18694
487960.0000   -3.18615
488000.0000   -3.02628
488040.0000   -3.34165
488080.0000   -3.04970
488120.0000   -2.17044
488160.0000   -2.23505
488200.0000   -2.03419
488240.0000   -3.04265
488280.0000   -2.01204
488320.0000   -2.66777
488360.0000   -3.16181
488400.0000   -3.22396
488440.0000   -2.49685
488480.0000   -2.36563
488520.0000   -2.72484
488560.0000   -3.00346
488600.0000   -2.43912
488640.0000   -2.76826
488680.0000   -3.12091
488720.0000   -2.47527
488760.0000   -2.07501
488800.0000   -2.88362
488840.0000   -2.17674
488880.0000   -2.17279
488920.0000   -2.26081
488960.0000   -2.56903
489000.0000   -1.71177
489040.0000   -1.95631
489080.0000   -3.15552
489120.0000   -2.42137
489160.0000   -1.95484
489200.0000   -2.57387
489240.0000   -2.14786
489280.0000   -1.70235
489320.0000   -2.74784
489360.0000   -2.02259
489400.0000   -3.23609
489440.0000   -3.01250
489480.0000   -3.04852
489520.0000   -3.30770
489560.0000   -3.01310
489600.0000   -3.36321
489640.0000   -3.24951
489680.0000   -2.48742
489720.0000   -3.10354
489760.0000   -3.08068
489800.0000   -3.29661
489840.0000   -2.48478
489880.0000   -2.81292
489920.0000   -2.56503
489960.0000   -2.68803
490000.0000   -2.61274
490040.0000   -2.88002
490080.0000   -2.78932
490120.0000   -2.83370
490160.0000   -1.85215
490200.0000   -2.46448
490240.0000   -1.97513
490280.0000   -1.15583
490320.0000   -1.92329
490360.0000   -2.58074
490400.0000   -2.04316
490440.0000   -2.23560
490480.0000   -2.24816
490520.0000   -2.62560
490560.0000   -2.30101
490600.0000   -2.65041
490640.0000   -2.40439
490680.0000   -3.15726
490720.0000   -2.72426
490760.0000   -2.85668
490800.0000   -2.26305
490840.0000   -3.54238
490880.0000   -3.10917
490920.0000   -3.87004
490960.0000   -3.23934
491000.0000   -3.54872
491040.0000   -3.71916
491080.0000   -2.57815
491120.0000   -3.26556
491160.0000   -3.88978
491200.0000   -3.34430
491240.0000   -3.60843
491280.0000   -3.52953
491320.0000   -3.29913
491360.0000   -2.28635
491400.0000   -2.70251
491440.0000   -2.52573
491480.0000   -3.22717
491520.0000   -3.58737
491560.0000   -2.79401
491600.0000   -2.64845
491640.0000   -3.22702
491680.0000   -3.67480
491720.0000   -4.17785
491760.0000   -1.93966
491800.0000   -2.66412
491840.0000   -2.78505
491880.0000   -3.26314
491920.0000   -2.95248
491960.0000   -3.31719
492000.0000   -2.40849
492040.0000   -2.66501
492080.0000   -3.12932
492120.0000   -3.09677
492160.0000   -3.07951
492200.0000   -3.35511
492240.0000   -3.01421
492280.0000   -2.92699
492320.0000   -2.66411
492360.0000   -1.69863
492400.0000   -2.36536
492440.0000   -2.35734
492480.0000   -2.55909
492520.0000   -3.33811
492560.0000   -3.08692
492600.0000   -3.19714
492640.0000   -3.23682
492680.0000   -2.11824
492720.0000   -2.42351
492760.0000   -2.08541
492800.0000   -2.78510
492840.0000   -3.18975
492880.0000   -3.07238
492920.0000   -2.32625
492960.0000   -1.89161
493000.0000   -2.03746
493040.0000   -2.45181
493080.0000   -2.49718
493120.0000   -3.01935
493160.0000   -2.51377
493200.0000   -2.68133
493240.0000   -3.15701
493280.0000   -2.38476
493320.0000   -3.52015
493360.0000   -3.15504
493400.0000   -2.92003
493440.0000   -1.97671
493480.0000   -3.05705
493520.0000   -3.21884
493560.0000   -3.38721
493600.0000   -3.58643
493640.0000   -3.45946
493680.0000   -3.75960
493720.0000   -4.14675
493760.0000   -4.21537
493800.0000   -3.43104
493840.0000   -3.01069
493880.0000   -4.86263
493920.0000   -3.95984
493960.0000   -3.31867
494000.0000   -4.02595
494040.0000   -3.78098
494080.0000   -3.22582
494120.0000   -3.87551
494160.0000   -3.10027
494200.0000   -3.24423
494240.0000   -3.65475
494280.0000   -5.19839
494320.0000   -4.09659
494360.0000   -4.01677
494400.0000   -5.08663
494440.0000   -4.60311
494480.0000   -4.39642
494520.0000   -4.57190
494560.0000   -4.45780
494600.0000   -3.83827
494640.0000   -3.80575
494680.0000   -3.67140
494720.0000   -2.10962
494760.0000   -3.33524
494800.0000   -2.80865
494840.0000   -2.52828
494880.0000   -3.16082
494920.0000   -3.36681
494960.0000   -4.86889
495000.0000   -4.27937
495040.0000   -4.66941
495080.0000   -5.17480
495120.0000   -5.42282
495160.0000   -4.81776
495200.0000   -4.75922
495240.0000   -4.54851
495280.0000   -4.17379
495320.0000   -4.68266
495360.0000   -3.89359
495400.0000   -3.85787
495440.0000   -3.91039
495480.0000   -4.23981
495520.0000   -3.49122
495560.0000   -2.18886
495600.0000   -2.76683
495640.0000   -2.83168
495680.0000   -3.48641
495720.0000   -2.93530
495760.0000   -3.24789
495800.0000   -3.68846
495840.0000   -2.67523
495880.0000   -2.48019
495920.0000   -3.17237
495960.0000   -3.12898
496000.0000   -2.93532
496040.0000   -1.58560
496080.0000   -1.57208
496120.0000   -1.25844
496160.0000   -1.33497
496200.0000   -1.36513
496240.0000   -0.12225
496280.0000   -0.88442
496320.0000   -0.61458
496360.0000   -0.81733
496400.0000   -0.24134
496440.0000   -0.46541
496480.0000   -1.47646
496520.0000   -0.65848
496560.0000   -1.95456
496600.0000   -1.82831
496640.0000    0.24805
496680.0000   -0.29781
496720.0000    0.18308
496760.0000   -0.02450
496800.0000    0.30598
496840.0000   -0.80917
496880.0000   -0.24268
496920.0000   -0.40152
496960.0000   -0.83804
497000.0000   -0.22179
497040.0000   -0.13720
497080.0000   -0.24691
497120.0000   -0.44995
497160.0000    0.04083
497200.0000    0.07255
497240.0000    0.46552
497280.0000    0.11977
497320.0000   -0.15916
497360.0000    0.13201
497400.0000   -1.42053
497440.0000   -0.97585
497480.0000   -0.63486
497520.0000   -0.48296
497560.0000   -0.14186
497600.0000   -0.75385
497640.0000   -1.09728
497680.0000   -0.15998
497720.0000   -0.58562
497760.0000   -1.11011
497800.0000   -0.50996
497840.0000   -0.31353
497880.0000   -1.02112
497920.0000   -0.54719
497960.0000   -1.55747
498000.0000   -1.54968
498040.0000   -1.91206
498080.0000   -1.47128
498120.0000   -1.39817
498160.0000   -1.85864
498200.0000   -1.88365
498240.0000   -0.90536
498280.0000   -0.87649
498320.0000   -0.54169
498360.0000   -0.96862
498400.0000   -1.50858
498440.0000   -0.63605
498480.0000   -1.33717
498520.0000   -1.76649
498560.0000   -0.50840
498600.0000   -1.52804
498640.0000   -2.46244
498680.0000   -1.74805
498720.0000   -3.17075
498760.0000   -1.50989
498800.0000   -1.37511
498840.0000   -1.08241
498880.0000   -1.50613
498920.0000   -1.11878
498960.0000   -0.73259
499000.0000   -0.85653
499040.0000   -0.93089
499080.0000    0.06068
499120.0000   -0.89919
499160.0000   -1.06891
499200.0000   -0.01690
499240.0000   -0.27150
499280.0000   -0.61420
499320.0000   -0.96188
499360.0000   -0.21827
499400.0000   -1.16952
499440.0000   -0.05341
499480.0000   -0.22525
499520.0000    0.24264
499560.0000   -0.19880
499600.0000    0.32775
499640.0000    0.85535
499680.0000    1.88466
499720.0000    1.02661
499760.0000    1.41334
499800.0000    1.19691
499840.0000    0.89176
499880.0000    1.37966
499920.0000    0.43702
499960.0000    1.18372
500000.0000    1.54563
500040.0000    0.40891
500080.0000    0.43403
500120.0000    1.06835
500160.0000    0.43431
500200.0000    1.09090
500240.0000    0.98301
500280.0000    0.89606
500320.0000    0.99086
500360.0000    1.64249
500400.0000    1.20248
500440.0000    0.85353
500480.0000    0.32334
500520.0000    0.43009
500560.0000   -0.33279
500600.0000   -0.25956
500640.0000   -0.18827
500680.0000   -0.21144
500720.0000   -0.25861
500760.0000    0.81268
500800.0000    1.08293
500840.0000    1.46350
500880.0000    0.92218
500920.0000    0.19080
500960.0000    2.21395
501000.0000    1.73531
501040.0000    0.39895
501080.0000    0.94373
501120.0000    0.02349
501160.0000    0.38980
501200.0000    0.34309
501240.0000    0.60305
501280.0000    0.83158
501320.0000    0.53029
501360.0000    0.05830
501400.0000    1.11355
501440.0000    0.68647
501480.0000    0.33128
501520.0000    1.56585
501560.0000    0.21562
501600.0000    0.57570
501640.0000    1.00836
501680.0000    0.86232
501720.0000    0.88904
501760.0000    0.53053
501800.0000    1.06828
501840.0000    1.00883
501880.0000    1.39086
501920.0000    1.76926
501960.0000    1.75571
502000.0000    1.36027
502040.0000    0.91125
502080.0000    0.17755
502120.0000    1.04325
502160.0000    0.23377
502200.0000    0.33428
502240.0000    0.70966
502280.0000    1.25417
502320.0000    1.11012
502360.0000    0.22252
502400.0000    1.25424
502440.0000    1.25264
502480.0000    1.28045
502520.0000    1.25705
502560.0000    1.92512
502600.0000    2.00488
502640.0000    0.78934
502680.0000    2.43875
502720.0000    1.86390
502760.0000    2.06604
502800.0000    1.32628
502840.0000    1.29010
502880.0000    1.27401
502920.0000    1.70528
502960.0000    0.83722
503000.0000    0.98693
503040.0000    1.86587
503080.0000    1.47488
503120.0000    2.19724
503160.0000    2.21008
503200.0000    1.32909
503240.0000    0.81390
503280.0000    0.87158
503320.0000    1.66835
503360.0000    2.00044
503400.0000    1.81377
503440.0000    2.12935
503480.0000    1.66024
503520.0000    1.53340
503560.0000    1.99005
503600.0000    1.50157
503640.0000    2.18379
503680.0000    2.27073
503720.0000    1.88926
503760.0000    2.50746
503800.0000    2.16845
503840.0000    2.19422
503880.0000    2.38313
503920.0000    1.51931
503960.0000    2.52525
504000.0000    1.66733
504040.0000    1.63147
504080.0000    1.68235
504120.0000    1.35568
504160.0000    1.03629
504200.0000    0.28118
504240.0000    0.87217
504280.0000    0.88954
504320.0000    1.41167
504360.0000    0.37471
504400.0000    1.16833
504440.0000    0.98277
504480.0000    1.17857
504520.0000    1.53272
504560.0000    0.98321
504600.0000    1.04733
504640.0000    0.84307
504680.0000    0.48617
504720.0000   -0.25338
504760.0000    0.46152
504800.0000   -0.25615
504840.0000   -0.27298
504880.0000    0.18472
504920.0000   -0.17461
504960.0000    0.28773
505000.0000   -0.32429
505040.0000    0.51303
505080.0000    0.04594
505120.0000   -0.36895
505160.0000    0.67581
505200.0000    0.00939
505240.0000    0.23147
505280.0000    0.85370
505320.0000    0.43765
505360.0000   -0.36208
505400.0000   -0.93489
505440.0000    0.19322
505480.0000    0.14407
505520.0000   -0.35974
505560.0000   -0.43675
505600.0000   -0.10709
505640.0000    0.42198
505680.0000    0.46220
505720.0000    0.02454
505760.0000    0.51945
505800.0000   -0.43953
505840.0000   -0.02911
505880.0000    1.05391
505920.0000    0.02177
505960.0000    0.72293
506000.0000    1.00787
506040.0000    1.10814
506080.0000    1.54685
506120.0000    0.55846
506160.0000    0.72107
506200.0000    0.17284
506240.0000    0.89306
506280.0000    0.95877
506320.0000    1.28833
506360.0000    1.52148
506400.0000    0.70192
506440.0000    1.07720
506480.0000    1.40505
506520.0000    1.69575
506560.0000    1.64135
506600.0000    1.58798
506640.0000    0.62832
506680.0000    1.31652
506720.0000    1.11177
506760.0000    0.16843
506800.0000    0.62553
506840.0000    1.00547
506880.0000    0.66417
506920.0000   -0.32692
506960.0000    0.58409
507000.0000    0.18886
507040.0000    1.07445
507080.0000    0.88644
507120.0000    0.71769
507160.0000    0.75578
507200.0000    0.98338
507240.0000    0.18696
507280.0000    1.12927
507320.0000    0.90625
507360.0000    1.49378
507400.0000    0.81079
507440.0000    0.01218
507480.0000    0.83892
507520.0000    0.03367
507560.0000    1.00816
507600.0000    0.33604
507640.0000    0.70697
507680.0000    0.90522
507720.0000   -0.16368
507760.0000    0.53426
507800.0000    1.19111
507840.0000    1.56369
507880.0000    0.99151
507920.0000    0.68066
507960.0000    0.30733
508000.0000    0.58413
508040.0000    0.71131
508080.0000    0.35526
508120.0000    0.62882
508160.0000    0.68437
508200.0000    0.24709
508240.0000    1.10566
508280.0000    0.40584
508320.0000    1.06265
508360.0000    1.54315
508400.0000    1.00805
508440.0000    0.49227
508480.0000    1.20074
508520.0000    0.80346
508560.0000    1.28541
508600.0000    0.70103
508640.0000    0.27196
508680.0000   -0.05426
508720.0000    0.42866
508760.0000    0.84624
508800.0000    1.19063
508840.0000    1.59329
508880.0000    0.67994
508920.0000    1.07929
508960.0000    1.63063
509000.0000    0.72273
509040.0000    1.04646
509080.0000    1.20113
509120.0000   -0.42840
509160.0000    1.07558
509200.0000    1.29261
509240.0000    1.05651
509280.0000    0.17538
509320.0000    0.65185
509360.0000    0.55273
509400.0000    0.57661
509440.0000    0.57274
509480.0000    1.22559
509520.0000    0.98554
509560.0000    1.13887
509600.0000    0.28038
509640.0000    0.73171
509680.0000    0.12024
509720.0000    0.52364
509760.0000    1.35382
509800.0000    1.05897
509840.0000    1.33720
509880.0000    0.75432
509920.0000    0.61904
509960.0000    1.14382
510000.0000    1.18731
510040.0000    0.85373
510080.0000   -0.10950
510120.0000    0.89954
510160.0000    1.08710
510200.0000    1.48007
510240.0000    0.58722
510280.0000    0.96628
510320.0000    1.08781
510360.0000    1.04044
510400.0000    0.65872
510440.0000    0.92414
510480.0000    0.43139
510520.0000    0.84761
510560.0000    0.41212
510600.0000    0.52782
510640.0000    1.11098
510680.0000    0.93006
510720.0000    1.28898
510760.0000    1.13851
510800.0000    0.77672
510840.0000    0.52404
510880.0000    0.44904
510920.0000    1.01620
510960.0000    1.13231
511000.0000    0.88004
511040.0000    0.13713
511080.0000    0.94841
511120.0000    0.59378
511160.0000    0.25607
511200.0000    0.30575
511240.0000    0.32250
511280.0000    0.59693
511320.0000    0.72577
511360.0000    0.51661
511400.0000   -0.00204
511440.0000    0.16181
511480.0000   -0.15758
511520.0000   -0.26822
511560.0000    0.97760
511600.0000    1.23087
511640.0000    0.29832
511680.0000    0.00095
511720.0000    0.63659
511760.0000   -0.49711
511800.0000   -0.64259
511840.0000   -0.34233
511880.0000   -0.00152
511920.0000   -0.36528
511960.0000    0.62775
512000.0000    0.46425
512040.0000    0.05827
512080.0000    0.08323
512120.0000    0.43592
512160.0000   -0.94420
512200.0000    0.29499
512240.0000   -0.95127
512280.0000   -0.49306
512320.0000    0.19857
512360.0000   -0.34828
512400.0000   -0.27891
512440.0000   -0.48376
512480.0000   -0.76129
512520.0000   -1.02861
512560.0000   -0.62465
512600.0000   -0.56081
512640.0000   -0.49329
512680.0000    0.01371
512720.0000   -1.22234
512760.0000   -0.56097
512800.0000    0.26348
512840.0000   -0.52946
512880.0000    0.41615
512920.0000   -0.48911
512960.0000    0.04959
513000.0000    0.12896
513040.0000    0.53432
513080.0000    0.37138
513120.0000   -0.04821
513160.0000   -0.65760
513200.0000   -0.47448
513240.0000   -0.97702
513280.0000   -1.61753
513320.0000   -0.42709
513360.0000   -0.02451
513400.0000    0.03034
513440.0000   -1.13132
513480.0000    0.83130
513520.0000    0.62058
513560.0000    0.51207
513600.0000    0.41428
513640.0000    0.29753
513680.0000    0.20131
513720.0000    0.85955
513760.0000    0.11542
513800.0000   -0.22606
513840.0000    0.27298
513880.0000    0.15164
513920.0000    0.16977
513960.0000    0.51526
514000.0000    0.91347
514040.0000    0.44502
514080.0000    1.33109
514120.0000    1.05264
514160.0000    0.56725
514200.0000    0.92699
514240.0000    0.20795
514280.0000   -0.12074
514320.0000    0.93982
514360.0000    0.49388
514400.0000    0.97011
514440.0000   -0.38468
514480.0000   -0.76511
514520.0000    0.41635
514560.0000    0.90337
514600.0000    0.17378
514640.0000    1.20315
514680.0000    0.42126
514720.0000    0.20612
514760.0000    0.21088
514800.0000    0.87573
514840.0000   -0.17208
514880.0000    0.23187
514920.0000    0.52480
514960.0000    0.55547
515000.0000    0.26214
515040.0000    1.01393
515080.0000    0.94235
515120.0000    0.38045
515160.0000    0.76716
515200.0000    0.22550
515240.0000    0.74974
515280.0000    0.24755
515320.0000    0.55903
515360.0000    0.06126
515400.0000    1.20174
515440.0000    0.91490
515480.0000    0.88883
515520.0000    0.86586
515560.0000    0.81896
515600.0000    0.72700
515640.0000    0.26535
515680.0000    0.37980
515720.0000    1.22972
515760.0000    0.55606
515800.0000    0.41112
515840.0000    0.61547
515880.0000    0.99547
515920.0000    0.01115
515960.0000   -0.48968
516000.0000    0.12359
516040.0000   -0.02700
516080.0000    0.27541
516120.0000    0.07220
516160.0000    0.10495
516200.0000    0.96771
516240.0000    1.23949
516280.0000    1.85287
516320.0000    1.78534
516360.0000    1.85548
516400.0000    0.62540
516440.0000    0.05254
516480.0000    0.69031
516520.0000    0.37008
516560.0000    0.79212
516600.0000    0.93341
516640.0000    0.37407
516680.0000    0.37985
516720.0000    0.84119
516760.0000    0.49000
516800.0000    1.14918
516840.0000    1.33522
516880.0000    0.16515
516920.0000    0.82726
516960.0000    1.36384
517000.0000    2.00187
517040.0000    0.98979
517080.0000   -0.23308
517120.0000    0.12364
517160.0000    0.80067
517200.0000    0.22128
517240.0000    0.62372
517280.0000    1.44861
517320.0000    0.43859
517360.0000    1.62246
517400.0000    1.98342
517440.0000    1.50675
517480.0000    1.48085
517520.0000    1.81444
517560.0000    1.11200
517600.0000    0.77809
517640.0000    0.77582
517680.0000    1.37724
517720.0000    1.41603
517760.0000    0.31799
517800.0000    1.29916
517840.0000    1.13013
517880.0000    0.60154
517920.0000    0.39568
517960.0000    1.21443
518000.0000    1.92472
518040.0000    1.59363
518080.0000    0.98614
518120.0000    0.35934
518160.0000    0.25312
518200.0000    0.46035
518240.0000    0.41030
518280.0000    0.80761
518320.0000    1.06996
518360.0000    1.39135
518400.0000    1.28668
518440.0000    1.43218
518480.0000    0.71059
518520.0000    1.26715
518560.0000    1.49968
518600.0000    1.16321
518640.0000    0.68475
518680.0000    1.49356
518720.0000    0.51753
518760.0000    0.60179
518800.0000    0.99455
518840.0000    0.92933
518880.0000    1.36076
518920.0000    1.62377
518960.0000    1.86696
519000.0000    1.99371
519040.0000    1.90127
519080.0000    1.94738
519120.0000    1.55752
519160.0000    0.97913
519200.0000    1.25607
519240.0000    0.80076
519280.0000    0.77169
519320.0000   -0.52190
519360.0000   -0.29829
519400.0000    0.17436
519440.0000   -0.05891
519480.0000    0.55869
519520.0000   -0.76313
519560.0000    1.00983
519600.0000    0.96646
519640.0000    0.55891
519680.0000    0.28269
519720.0000   -0.02954
519760.0000    0.96649
519800.0000    1.36682
519840.0000    1.17176
519880.0000    0.33981
519920.0000    0.60504
519960.0000   -0.30330
520000.0000    0.78363
520040.0000    0.68573
520080.0000    0.10939
520120.0000    1.47111
520160.0000    0.12179
520200.0000    1.19869
520240.0000   -0.31454
520280.0000    0.23600
520320.0000    0.48620
520360.0000   -1.55147
520400.0000   -0.96536
520440.0000    0.33770
520480.0000   -0.80400
520520.0000    0.15816
520560.0000   -0.26794
520600.0000    0.69848
520640.0000    1.20403
520680.0000    0.04065
520720.0000    0.33563
520760.0000    0.20012
520800.0000    1.21909
520840.0000    1.49862
520880.0000    1.09897
520920.0000    0.91824
520960.0000    1.57758
521000.0000    1.44282
521040.0000    1.64911
521080.0000    1.05148
521120.0000    0.87325
521160.0000    0.38918
521200.0000    0.95704
521240.0000   -0.01620
521280.0000    0.79221
521320.0000    0.26255
521360.0000    0.99508
521400.0000    1.20624
521440.0000    1.19059
521480.0000    0.81087
521520.0000    0.54310
521560.0000    0.70041
521600.0000    0.04379
521640.0000    1.26733
521680.0000    0.89204
521720.0000    1.10563
521760.0000    0.31078
521800.0000    0.70088
521840.0000    0.28519
521880.0000    1.40712
521920.0000    0.31662
521960.0000    0.99626
522000.0000    0.53499
522040.0000    0.20643
522080.0000    0.44817
522120.0000   -0.07933
522160.0000    0.82750
522200.0000    0.56968
522240.0000    0.13083
522280.0000    0.25892
522320.0000    0.08423
522360.0000    1.82576
522400.0000    1.23211
522440.0000    0.13076
522480.0000    0.29649
522520.0000    0.17094
522560.0000    0.76664
522600.0000    0.51349
522640.0000    0.22522
522680.0000    0.72256
522720.0000    1.14710
522760.0000    0.62429
522800.0000    0.33336
522840.0000    0.45785
522880.0000    0.90171
522920.0000    0.51546
522960.0000    1.50710
523000.0000    1.18537
523040.0000    0.58910
523080.0000    1.10244
523120.0000    1.15995
523160.0000    1.54555
523200.0000    1.37413
523240.0000    1.43093
523280.0000    1.15821
523320.0000    0.96052
523360.0000    1.16522
523400.0000    1.38439
523440.0000    0.47646
523480.0000    0.87232
523520.0000    0.84780
523560.0000    0.56467
523600.0000    0.50049
523640.0000    1.12142
523680.0000    1.02534
523720.0000    0.67917
523760.0000    1.15764
523800.0000    0.87884
523840.0000    0.66978
523880.0000    1.13946
523920.0000    0.98161
523960.0000    0.24889
524000.0000    0.26073
524040.0000    0.76847
524080.0000    0.97144
524120.0000   -0.02185
524160.0000    0.59534
524200.0000    0.41759
524240.0000    0.26557
524280.0000    0.50742
524320.0000    0.67108
524360.0000    1.15160
524400.0000    0.58433
524440.0000    0.73482
524480.0000    0.43853
524520.0000    0.80526
524560.0000    0.67719
524600.0000    0.33151
524640.0000    0.68934
524680.0000    0.72488
524720.0000    0.89190
524760.0000    0.45667
524800.0000    1.17823
524840.0000    1.64649
524880.0000    0.48264
524920.0000   -0.03670
524960.0000    0.90122
525000.0000    1.34689
525040.0000    0.66550
525080.0000    0.48862
525120.0000    0.32371
525160.0000   -0.11261
525200.0000    0.57090
525240.0000    0.85912
525280.0000   -0.01183
525320.0000   -0.46981
525360.0000    0.21609
525400.0000   -0.09537
525440.0000    0.41559
525480.0000    0.29643
525520.0000    0.61063
525560.0000    0.03174
525600.0000    0.60369
525640.0000    0.56241
525680.0000    0.43805
525720.0000    0.64632
525760.0000   -0.57228
525800.0000    0.41608
525840.0000    0.29729
525880.0000    0.37503
525920.0000    1.08884
525960.0000    0.27284
526000.0000    1.63714
526040.0000   -0.90752
526080.0000   -0.37399
526120.0000    0.11125
526160.0000   -0.00982
526200.0000    1.01369
526240.0000    0.64029
526280.0000    1.58533
526320.0000    0.65997
526360.0000    1.37148
526400.0000    1.41354
526440.0000    1.51875
526480.0000    0.88661
526520.0000    1.09558
526560.0000    0.83742
526600.0000    0.86341
526640.0000    1.05565
526680.0000    0.67594
526720.0000    1.47587
526760.0000    0.45342
526800.0000    0.60317
526840.0000    0.54049
526880.0000    0.88498
526920.0000   -0.11337
526960.0000    0.79416
527000.0000    0.81510
527040.0000    0.43348
527080.0000    0.05292
527120.0000    0.35662
527160.0000    0.35572
527200.0000    0.02146
527240.0000    0.97550
527280.0000    0.47970
527320.0000    0.09372
527360.0000    0.59579
527400.0000   -0.25111
527440.0000   -0.00167
527480.0000    0.66061
527520.0000   -0.05636
527560.0000    0.12923
527600.0000    0.87493
527640.0000    1.26531
527680.0000    1.05161
527720.0000    0.65405
527760.0000    0.74638
527800.0000   -0.22522
527840.0000   -0.09271
527880.0000    0.31284
527920.0000    0.02513
527960.0000   -0.22803
528000.0000   -0.16917
528040.0000    0.29098
528080.0000   -0.30380
528120.0000   -0.06087
528160.0000    0.60742
528200.0000    0.48106
528240.0000    0.42048
528280.0000    0.23071
528320.0000   -0.50276
528360.0000    0.39807
528400.0000    0.39223
528440.0000    0.94334
528480.0000    1.03953
528520.0000   -0.14128
528560.0000    0.23496
528600.0000    0.53953
528640.0000    0.27011
528680.0000   -0.16885
528720.0000   -0.59037
528760.0000    0.38091
528800.0000   -0.31774
528840.0000   -0.28299
528880.0000   -0.25807
528920.0000   -0.06300
528960.0000   -0.22941
529000.0000    0.63982
529040.0000    0.32971
529080.0000    0.30005
529120.0000    0.36246
529160.0000    0.71494
529200.0000   -0.22692
529240.0000    0.43047
529280.0000   -0.16839
529320.0000    0.85808
529360.0000   -0.11615
529400.0000    1.21580
529440.0000    0.95642
529480.0000    0.66186
529520.0000    0.51743
529560.0000    0.96970
529600.0000    1.25441
529640.0000   -0.19681
529680.0000    0.34669
529720.0000    0.86247
529760.0000    0.35411
529800.0000   -0.34350
529840.0000    0.34581
529880.0000   -0.01308
529920.0000    0.02255
529960.0000    0.66352
530000.0000    0.21313
530040.0000    0.29907
530080.0000    0.42877
530120.0000    0.94575
530160.0000    0.47606
530200.0000    0.63362
530240.0000    0.90433
530280.0000    0.26344
530320.0000    0.12712
530360.0000   -0.50444
530400.0000    0.12354
530440.0000    0.18332
530480.0000    0.35727
530520.0000    0.44809
530560.0000    0.10918
530600.0000    0.53424
530640.0000    0.17934
530680.0000    0.24513
530720.0000    0.43080
530760.0000    1.16817
530800.0000    0.53182
530840.0000    1.37424
530880.0000    0.06736
530920.0000    0.67855
530960.0000   -0.58778
531000.0000    0.00912
531040.0000    0.09733
531080.0000   -0.30128
531120.0000    0.60351
531160.0000    0.63636
531200.0000    0.05542
531240.0000   -0.33346
531280.0000   -0.06945
531320.0000   -0.88200
531360.0000   -0.82461
531400.0000   -0.35890
531440.0000   -0.69136
531480.0000   -0.20307
531520.0000   -0.02580
531560.0000   -0.51694
531600.0000   -0.20280
531640.0000   -0.54882
531680.0000    0.83284
531720.0000    0.10045
531760.0000    0.15080
531800.0000    0.48661
531840.0000    0.34038
531880.0000    0.70624
531920.0000    0.24522
531960.0000   -0.25409
532000.0000   -0.03836
532040.0000   -0.14451
532080.0000   -0.08872
532120.0000    0.56320
532160.0000    0.62126
532200.0000    0.72399
532240.0000   -0.12991
532280.0000    0.22356
532320.0000    0.66581
532360.0000    0.17922
532400.0000   -0.59825
532440.0000   -0.32495
532480.0000   -0.54644
532520.0000    0.08319
532560.0000    0.58656
532600.0000    0.42159
532640.0000    0.46377
532680.0000   -0.11465
532720.0000    0.16047
532760.0000    0.73511
532800.0000    0.54855
532840.0000    0.77391
532880.0000    0.93455
532920.0000    0.14687
532960.0000    0.78321
533000.0000    0.87973
533040.0000   -0.26458
533080.0000    0.20297
533120.0000   -0.21169
533160.0000    0.32430
533200.0000   -0.35589
533240.0000   -0.62086
533280.0000   -0.06366
533320.0000   -1.03145
533360.0000    0.36914
533400.0000    0.29171
533440.0000    0.38043
533480.0000    0.30882
533520.0000   -0.50197
533560.0000   -0.00026
533600.0000    0.35178
533640.0000    0.30173
533680.0000    0.34804
533720.0000   -0.39495
533760.0000   -0.61499
533800.0000   -0.16109
533840.0000   -0.59768
533880.0000   -0.95641
533920.0000   -0.05235
533960.0000    0.76471
534000.0000    0.25313
534040.0000   -0.14418
534080.0000    0.16255
534120.0000    0.90739
534160.0000   -0.26378
534200.0000    0.31508
534240.0000   -0.04763
534280.0000    0.34380
534320.0000    0.33957
534360.0000    0.30218
534400.0000   -0.02673
534440.0000   -0.06123
534480.0000   -0.41535
534520.0000    0.07562
534560.0000    0.94494
534600.0000    0.76629
534640.0000    0.80094
534680.0000    1.30452
534720.0000    0.47924
534760.0000    0.32233
534800.0000    0.01189
534840.0000    0.46478
534880.0000   -0.04432
534920.0000    0.64855
534960.0000    0.63897
535000.0000    0.63558
535040.0000    0.49105
535080.0000    0.60817
535120.0000    0.64362
535160.0000    0.89515
535200.0000    0.81551
535240.0000    0.51426
535280.0000    0.87399
535320.0000    1.07325
535360.0000   -0.05235
535400.0000    1.02025
535440.0000   -0.44540
535480.0000   -0.54975
535520.0000    0.26692
535560.0000   -0.03729
535600.0000    0.16369
535640.0000    0.40539
535680.0000    0.70903
535720.0000    0.86127
535760.0000    0.44748
535800.0000    0.33527
535840.0000    1.06329
535880.0000    1.05867
535920.0000    0.74529
535960.0000    0.55506
536000.0000    1.11390
536040.0000    0.93456
536080.0000    0.18358
536120.0000    0.79063
536160.0000    1.22443
536200.0000    0.30705
536240.0000    0.23692
536280.0000    0.17898
536320.0000    0.97079
536360.0000    0.11437
536400.0000    0.04746
536440.0000    0.96482
536480.0000    0.02779
536520.0000    0.17659
536560.0000    0.20734
536600.0000   -0.02095
536640.0000   -0.23910
536680.0000    0.59729
536720.0000    0.29760
536760.0000   -0.38022
536800.0000    0.30668
536840.0000    0.23893
536880.0000    0.00714
536920.0000   -0.31140
536960.0000    0.70808
537000.0000    0.54101
537040.0000    0.69481
537080.0000    0.89702
537120.0000    0.00162
537160.0000    0.52591
537200.0000   -0.47988
537240.0000   -0.57380
537280.0000   -0.36862
537320.0000   -0.31328
537360.0000   -0.33384
537400.0000   -0.76666
537440.0000   -0.77663
537480.0000   -0.28738
537520.0000   -0.22745
537560.0000   -0.07021
537600.0000    0.23496
537640.0000   -0.49500
537680.0000   -0.63590
537720.0000   -0.92273
537760.0000    0.46512
537800.0000   -0.26648
537840.0000   -0.60053
537880.0000   -0.17214
537920.0000    0.06640
537960.0000   -0.12229
538000.0000   -0.09707
538040.0000    0.12280
538080.0000    0.11946
538120.0000    0.59506
538160.0000    0.07663
538200.0000    0.30543
538240.0000   -0.07225
538280.0000    0.71677
538320.0000   -0.13577
538360.0000    0.00451
538400.0000    0.55321
538440.0000   -0.09807
538480.0000   -0.06398
538520.0000    0.07738
538560.0000    0.09376
538600.0000    0.20352
538640.0000    0.23090
538680.0000    0.00886
538720.0000    0.54018
538760.0000    0.39735
538800.0000   -0.37018
538840.0000   -0.17834
538880.0000   -0.47238
538920.0000   -0.48956
538960.0000    0.16316
539000.0000   -0.17842
539040.0000   -0.76862
539080.0000    0.08544
539120.0000    0.80789
539160.0000    0.83249
539200.0000    0.44280
539240.0000    0.61191
539280.0000   -0.00304
539320.0000   -0.12647
539360.0000   -0.23356
539400.0000    0.02681
539440.0000    0.20155
539480.0000    0.59790
539520.0000    0.99215
539560.0000    0.35492
539600.0000   -0.07616
539640.0000    0.04870
539680.0000    1.45957
539720.0000    0.43111
539760.0000    0.93049
539800.0000    0.43897
539840.0000    0.44827
539880.0000    0.69219
539920.0000    1.31087
539960.0000    0.85508
540000.0000    0.87370
540040.0000    0.25436
540080.0000    0.44906
540120.0000    0.16509
540160.0000    0.36088
540200.0000   -0.14683
540240.0000    0.42380
540280.0000    0.43680
540320.0000    0.42673
540360.0000    0.21475
540400.0000    1.02948
540440.0000    0.71216
540480.0000    0.48816
540520.0000    0.98551
540560.0000    0.32032
540600.0000    0.78639
540640.0000    0.36063
540680.0000    0.55997
540720.0000    1.10558
540760.0000    1.18156
540800.0000    1.06926
540840.0000    0.52261
540880.0000    0.03234
540920.0000    0.70897
540960.0000    0.59124
541000.0000   -0.08672
541040.0000   -0.08904
541080.0000    0.33682
541120.0000   -0.11726
541160.0000    0.28534
541200.0000    0.13875
541240.0000    0.66070
541280.0000    0.18818
541320.0000    0.39957
541360.0000    1.33914
541400.0000    0.20306
541440.0000    0.22988
541480.0000    0.98464
541520.0000    0.70832
541560.0000    1.62276
541600.0000    1.35608
541640.0000    1.16208
541680.0000    0.22467
541720.0000    0.07280
541760.0000    1.04832
541800.0000    1.28674
541840.0000    0.50037
541880.0000    0.84103
541920.0000    0.95810
541960.0000    1.19843
542000.0000    1.05539
542040.0000    1.84112
542080.0000    1.29739
542120.0000    1.63248
542160.0000    1.73400
542200.0000    0.98989
542240.0000    1.38857
542280.0000    1.13339
542320.0000    0.53574
542360.0000    0.38726
542400.0000   -0.04910
542440.0000    0.31437
542480.0000    0.71434
542520.0000    1.12052
542560.0000    0.73624
542600.0000    0.51724
542640.0000    1.26593
542680.0000    1.07098
542720.0000    0.78714
542760.0000    0.91192
542800.0000    0.87992
542840.0000    0.94351
542880.0000   -0.15020
542920.0000   -0.10362
542960.0000    0.62625
543000.0000    0.44504
543040.0000    0.82641
543080.0000   -0.03392
543120.0000    0.58341
543160.0000    0.47210
543200.0000    0.60888
543240.0000   -0.01822
543280.0000    0.34385
543320.0000    0.85814
543360.0000   -0.24016
543400.0000    0.24818
543440.0000    0.57226
543480.0000    0.79126
543520.0000    0.70111
543560.0000   -0.38260
543600.0000   -0.07908
543640.0000    0.01946
543680.0000   -0.22002
543720.0000   -0.68294
543760.0000   -0.34631
543800.0000   -0.39778
543840.0000   -0.14192
543880.0000    0.00662
543920.0000   -0.25293
543960.0000    0.60994
544000.0000   -0.22362
544040.0000    0.24559
544080.0000    0.54169
544120.0000   -0.44092
544160.0000    0.17651
544200.0000    0.32296
544240.0000   -0.01174
544280.0000    0.00717
544320.0000   -0.88468
544360.0000   -0.34103
544400.0000   -0.36079
544440.0000    0.23420
544480.0000   -0.21546
544520.0000   -0.53021
544560.0000   -0.69478
544600.0000   -0.50765
544640.0000   -0.25661
544680.0000   -0.02604
544720.0000   -1.22299
544760.0000    0.00088
544800.0000    0.67799
544840.0000    0.28049
544880.0000    0.53879
544920.0000    0.29872
544960.0000    1.45776
545000.0000    2.18675
545040.0000    0.47306
545080.0000    1.02048
545120.0000   -0.01535
545160.0000    1.16854
545200.0000   -0.05832
545240.0000    0.49710
545280.0000    0.94956
545320.0000   -0.01686
545360.0000    0.59080
545400.0000    0.99734
545440.0000    0.53829
545480.0000    0.08414
545520.0000    0.06541
545560.0000   -0.88033
545600.0000   -0.24669
545640.0000   -0.88046
545680.0000   -1.28323
545720.0000   -0.75857
545760.0000   -0.88614
545800.0000    0.07673
545840.0000    0.04718
545880.0000   -0.61943
545920.0000   -1.16103
545960.0000   -0.13023
546000.0000    0.09195
546040.0000   -0.31599
546080.0000   -0.31462
546120.0000   -0.76792
546160.0000   -0.65281
546200.0000   -0.19895
546240.0000   -0.06774
546280.0000   -0.61657
546320.0000   -0.61931
546360.0000   -0.38966
546400.0000   -0.11482
546440.0000    0.10859
546480.0000    0.22083
546520.0000   -0.37476
546560.0000    0.07333
546600.0000    0.76939
546640.0000   -0.07490
546680.0000   -0.00663
546720.0000    0.30112
546760.0000   -1.07924
546800.0000    0.44686
546840.0000   -0.17755
546880.0000    0.20352
546920.0000    0.00401
546960.0000   -0.09679
547000.0000    0.25417
547040.0000    0.23769
547080.0000    0.42597
547120.0000    0.56576
547160.0000    1.00084
547200.0000    1.16717
547240.0000    0.16061
547280.0000   -0.00702
547320.0000    0.51779
547360.0000    0.80684
547400.0000    0.28132
547440.0000    1.13781
547480.0000    0.50305
547520.0000    0.07158
547560.0000    0.19764
547600.0000    0.58638
547640.0000   -0.16246
547680.0000    0.48082
547720.0000    1.20173
547760.0000    0.75481
547800.0000   -0.35917
547840.0000    0.75471
547880.0000   -0.09466
547920.0000    0.33591
547960.0000   -0.02988
548000.0000   -0.74410
548040.0000    0.18981
548080.0000    0.08990
548120.0000    0.03323
548160.0000    0.29197
548200.0000    0.15054
548240.0000   -0.63389
548280.0000    0.57430
548320.0000    0.38527
548360.0000    0.38459
548400.0000    0.17151
548440.0000    1.31909
548480.0000    1.75585
548520.0000    1.89505
548560.0000    1.63487
548600.0000    1.03141
548640.0000    1.68257
548680.0000    1.71418
548720.0000    1.38449
548760.0000    1.77295
548800.0000    1.42415
548840.0000    1.67550
548880.0000    1.73530
548920.0000    2.24756
548960.0000    0.89425
549000.0000    0.70168
549040.0000    1.53408
549080.0000    0.84045
549120.0000    0.69752
549160.0000    0.70993
549200.0000    1.09527
549240.0000   -0.23544
549280.0000    0.00683
549320.0000    1.26031
549360.0000    0.07287
549400.0000    0.37059
549440.0000    1.46404
549480.0000    1.82862
549520.0000    1.37039
549560.0000    1.24175
549600.0000    0.21475
549640.0000    1.05708
549680.0000    0.88300
549720.0000    0.05010
549760.0000    0.70784
549800.0000    0.81669
549840.0000    0.47165
549880.0000    0.22170
549920.0000    0.31626
549960.0000    0.67278
550000.0000   -0.34246
550040.0000    0.97649
550080.0000    0.34872
550120.0000    0.53805
550160.0000    0.39222
550200.0000    0.87749
550240.0000    1.55658
550280.0000    0.84944
550320.0000    0.12643
550360.0000    1.24912
550400.0000    1.38083
550440.0000    1.07838
550480.0000    0.82680
550520.0000    0.61400
550560.0000    0.76863
550600.0000    0.96931
550640.0000    0.63090
550680.0000    0.63600
550720.0000    0.50958
550760.0000    0.15459
550800.0000    0.40377
550840.0000    0.12956
550880.0000    1.38845
550920.0000    0.54237
550960.0000    0.39386
551000.0000    0.34153
551040.0000    0.65175
551080.0000    0.04676
551120.0000    0.13833
551160.0000   -0.02978
551200.0000    0.58533
551240.0000    0.54661
551280.0000    0.11332
551320.0000    0.53959
551360.0000    0.67213
551400.0000    1.30789
551440.0000    0.25212
551480.0000    0.10829
551520.0000    0.32495
551560.0000    0.28523
551600.0000    0.80695
551640.0000    1.18484
551680.0000    1.26835
551720.0000    1.19360
551760.0000    1.90216
551800.0000    1.68778
551840.0000    1.19127
551880.0000    1.06834
551920.0000    2.22436
551960.0000    0.83563
552000.0000    1.17385
552040.0000    0.85078
552080.0000    0.66229
552120.0000    0.83409
552160.0000    1.07472
552200.0000    0.34029
552240.0000    0.96678
552280.0000    2.17595
552320.0000    1.45385
552360.0000    1.87219
552400.0000    1.99747
552440.0000    0.93006
552480.0000    0.43732
552520.0000    0.87562
552560.0000    0.66022
552600.0000    1.34243
552640.0000    0.82701
552680.0000    1.13862
552720.0000    0.13611
552760.0000    0.64586
552800.0000    0.38265
552840.0000    0.01090
552880.0000   -0.40739
552920.0000    0.99071
552960.0000    0.28677
553000.0000   -0.08176
553040.0000    0.54266
553080.0000    1.49357
553120.0000    1.42755
553160.0000    0.94281
553200.0000    0.25771
553240.0000    0.65056
553280.0000    0.31551
553320.0000    0.10006
553360.0000   -0.18502
553400.0000    0.96976
553440.0000    0.96590
553480.0000    0.29626
553520.0000    0.24693
553560.0000    0.20153
553600.0000   -0.04849
553640.0000   -0.10553
553680.0000    0.33346
553720.0000    0.11240
553760.0000    0.37268
553800.0000    0.38305
553840.0000    0.51865
553880.0000    0.10560
553920.0000   -0.23592
553960.0000    0.16081
554000.0000    0.10698
554040.0000    0.10990
554080.0000    0.32660
554120.0000    0.82035
554160.0000    0.54792
554200.0000   -0.00607
554240.0000    0.16246
554280.0000    0.12338
554320.0000    0.95412
554360.0000    0.64570
554400.0000    1.04260
554440.0000    1.27763
554480.0000    2.53978
554520.0000    0.99469
554560.0000    1.15894
554600.0000    0.73970
554640.0000    1.61667
554680.0000    1.83322
554720.0000    1.03146
554760.0000    1.01394
554800.0000    0.98802
554840.0000    1.17991
554880.0000    0.03236
554920.0000   -0.45519
554960.0000   -0.70865
555000.0000    0.84208
555040.0000   -0.13215
555080.0000   -0.10681
555120.0000    0.21407
555160.0000    1.31256
555200.0000    0.16886
555240.0000   -0.02020
555280.0000    0.42163
555320.0000    0.47487
555360.0000    0.67908
555400.0000    0.47748
555440.0000    0.24872
555480.0000    0.47046
555520.0000   -0.06839
555560.0000    0.57783
555600.0000    0.72199
555640.0000    0.64508
555680.0000    0.12854
555720.0000    0.09726
555760.0000    0.67060
555800.0000    0.57781
555840.0000    1.36541
555880.0000    1.03703
555920.0000    0.89923
555960.0000    1.19030
556000.0000    0.43526
556040.0000    1.80897
556080.0000    1.17512
556120.0000    1.39029
556160.0000    1.15832
556200.0000    1.61811
556240.0000    0.93308
556280.0000    1.25361
556320.0000    0.77645
556360.0000    0.76033
556400.0000    1.29168
556440.0000    0.55910
556480.0000    1.79627
556520.0000    1.19176
556560.0000    1.96143
556600.0000    1.59970
556640.0000    1.57767
556680.0000    1.37748
556720.0000    1.26121
556760.0000    1.75064
556800.0000    1.44869
556840.0000    1.96720
556880.0000    0.83220
556920.0000    0.32120
556960.0000    0.52458
557000.0000    0.07319
557040.0000    0.65937
557080.0000    1.14313
557120.0000    1.86498
557160.0000    0.39913
557200.0000    1.60527
557240.0000    0.84925
557280.0000    0.87877
557320.0000    0.90025
557360.0000    0.72049
557400.0000    0.02631
557440.0000    0.62482
557480.0000    1.06449
557520.0000    1.39540
557560.0000    0.95124
557600.0000    1.47358
557640.0000    1.32612
557680.0000    1.02648
557720.0000    1.20146
557760.0000    0.57118
557800.0000    1.42399
557840.0000    1.12810
557880.0000    0.74303
557920.0000    0.43991
557960.0000    1.08289
558000.0000    0.84833
558040.0000    1.31074
558080.0000    0.77581
558120.0000    2.19607
558160.0000    0.58263
558200.0000    0.44377
558240.0000    0.96808
558280.0000    1.27076
558320.0000    0.62755
558360.0000    1.36155
558400.0000    1.34917
558440.0000    0.69219
558480.0000    1.00188
558520.0000    0.48567
558560.0000    1.05596
558600.0000    1.02680
558640.0000    0.15497
558680.0000    1.59300
558720.0000    0.85745
558760.0000    0.79744
558800.0000    0.47217
558840.0000    0.99329
558880.0000    1.35042
558920.0000    1.48136
558960.0000    2.15956
559000.0000    2.21422
559040.0000    3.15850
559080.0000    1.65705
559120.0000    2.55520
559160.0000    1.89553
559200.0000    1.81641
559240.0000    2.27327
559280.0000    2.29784
559320.0000    2.08438
559360.0000    0.85185
559400.0000    1.57001
559440.0000    1.13047
559480.0000    0.77663
559520.0000   -0.26657
559560.0000    1.34233
559600.0000    1.12112
559640.0000    1.17644
559680.0000    0.27621
559720.0000    0.57391
559760.0000    0.37733
559800.0000    0.73206
559840.0000    0.10084
559880.0000    0.14489
559920.0000    0.10566
559960.0000    0.40405
560000.0000    0.86740
560040.0000    0.97733
560080.0000    0.50471
560120.0000    1.65030
560160.0000    0.69690
560200.0000    1.70062
560240.0000    0.80169
560280.0000    1.79243
560320.0000    1.25748
560360.0000    1.06485
560400.0000    0.71379
560440.0000    0.98430
560480.0000    0.58664
560520.0000    0.86802
560560.0000    0.57554
560600.0000    0.22605
560640.0000    1.27638
560680.0000    1.28784
560720.0000    1.48983
560760.0000    2.37634
560800.0000    1.87017
560840.0000    1.56586
560880.0000    1.88048
560920.0000    1.78962
560960.0000    2.02323
561000.0000    2.47980
561040.0000    1.66370
561080.0000    1.81332
561120.0000    2.16264
561160.0000    1.09927
561200.0000    1.18105
561240.0000    1.43233
561280.0000    1.24929
561320.0000    0.82087
561360.0000    1.23814
561400.0000    1.80806
561440.0000    2.26025
561480.0000    1.18427
561520.0000    1.61409
561560.0000    1.74819
561600.0000    2.28564
561640.0000    2.59064
561680.0000    2.42061
561720.0000    1.02083
561760.0000    1.89696
561800.0000    1.50876
561840.0000    1.00611
561880.0000    0.93898
561920.0000    1.13037
561960.0000    0.83772
562000.0000    1.67987
562040.0000    1.89826
562080.0000    1.17593
562120.0000    1.15826
562160.0000    1.11554
562200.0000    0.39414
562240.0000    1.05601
562280.0000    1.79368
562320.0000    1.75336
562360.0000    1.49533
562400.0000    1.89897
562440.0000    1.55662
562480.0000    1.17559
562520.0000    0.97794
562560.0000    0.99601
562600.0000    1.64009
562640.0000    1.44028
562680.0000    0.67932
562720.0000    2.60660
562760.0000    0.77219
562800.0000    1.09870
562840.0000    2.17923
562880.0000    1.61302
562920.0000    2.21589
562960.0000    2.23344
563000.0000    2.07541
563040.0000    2.59666
563080.0000    2.49186
563120.0000    1.97496
563160.0000    2.83912
563200.0000    3.00199
563240.0000    2.57428
563280.0000    1.36537
563320.0000    1.90604
563360.0000    0.85868
563400.0000    0.52166
563440.0000   -0.29529
563480.0000    0.11106
563520.0000    1.01470
563560.0000    0.49263
563600.0000    0.70056
563640.0000    0.91826
563680.0000    0.77425
563720.0000    0.48994
563760.0000   -0.09555
563800.0000   -0.31364
563840.0000    0.46720
563880.0000    0.73480
563920.0000   -0.26133
563960.0000    0.80008
564000.0000    0.77267
564040.0000    1.71088
564080.0000    0.58028
564120.0000    0.83098
564160.0000    1.06224
564200.0000    0.15963
564240.0000    1.06011
564280.0000    0.48826
564320.0000    1.15442
564360.0000    0.42483
564400.0000    0.81965
564440.0000   -0.47942
564480.0000    1.28516
564520.0000    1.16337
564560.0000    0.98682
564600.0000    1.36325
564640.0000    0.51708
564680.0000    1.23766
564720.0000    1.48127
564760.0000    0.90154
564800.0000    1.21416
564840.0000    1.64669
564880.0000    0.78241
564920.0000    0.63538
564960.0000    1.29839
565000.0000    0.42976
565040.0000    1.36880
565080.0000    1.41007
565120.0000    1.06203
565160.0000    0.72478
565200.0000    0.09585
565240.0000    0.95890
565280.0000    1.07812
565320.0000    1.53682
565360.0000    1.11432
565400.0000    1.20242
565440.0000    0.12323
565480.0000    0.84633
565520.0000    1.18671
565560.0000    1.61733
565600.0000    1.05411
565640.0000    1.40600
565680.0000    2.13306
565720.0000    0.60668
565760.0000    1.36674
565800.0000    1.50700
565840.0000    0.48125
565880.0000    0.74579
565920.0000    0.33248
565960.0000   -0.00935
566000.0000    0.80281
566040.0000    0.61888
566080.0000    0.27258
566120.0000    0.31761
566160.0000    0.74224
566200.0000    0.47181
566240.0000    0.89312
566280.0000    0.96927
566320.0000    1.07115
566360.0000    0.97560
566400.0000    0.26342
566440.0000    0.63471
566480.0000    1.53768
566520.0000    1.02412
566560.0000   -0.11131
566600.0000    0.32887
566640.0000    0.95500
566680.0000    0.08032
566720.0000    0.30694
566760.0000    0.53742
566800.0000   -0.23359
566840.0000   -0.02749
566880.0000    0.03475
566920.0000   -0.26723
566960.0000    0.37867
567000.0000    0.88346
567040.0000   -0.53738
567080.0000   -0.61636
567120.0000   -0.20038
567160.0000   -0.12958
567200.0000   -0.20350
567240.0000    0.12473
567280.0000    0.10546
567320.0000   -0.33593
567360.0000    0.43202
567400.0000   -0.01985
567440.0000    0.57343
567480.0000   -0.27476
567520.0000   -0.27876
567560.0000    1.05961
567600.0000    1.43960
567640.0000    1.03440
567680.0000    0.23351
567720.0000    0.78805
567760.0000    0.23831
567800.0000    0.94992
567840.0000    0.21519
567880.0000    0.63563
567920.0000    0.32976
567960.0000    0.79071
568000.0000    1.13707
568040.0000    1.93779
568080.0000    0.50416
568120.0000    0.38929
568160.0000    0.05954
568200.0000   -0.01068
568240.0000    0.10350
568280.0000    0.46182
568320.0000    0.34874
568360.0000    0.00540
568400.0000    1.35458
568440.0000    1.63597
568480.0000    0.39842
568520.0000    0.62375
568560.0000    0.22058
568600.0000   -0.47778
568640.0000   -0.22492
568680.0000    0.17085
568720.0000   -0.14939
568760.0000    0.55837
568800.0000    0.97620
568840.0000    1.65109
568880.0000    2.23157
568920.0000    2.84073
568960.0000    3.46037
569000.0000    2.36468
569040.0000    3.55506
569080.0000    2.30970
569120.0000    1.58553
569160.0000    1.72659
569200.0000    1.95793
569240.0000    1.85309
569280.0000    1.34932
569320.0000    1.94497
569360.0000    1.63816
569400.0000    1.61838
569440.0000    1.41919
569480.0000    1.87593
569520.0000    1.31062
569560.0000    0.72466
569600.0000    0.05551
569640.0000    2.06184
569680.0000    1.31554
569720.0000    2.21047
569760.0000    2.06561
569800.0000    2.17648
569840.0000    2.94892
569880.0000    3.06046
569920.0000    2.81106
569960.0000    3.83065
570000.0000    3.17140
570040.0000    2.98806
570080.0000    2.91908
570120.0000    3.63609
570160.0000    3.48752
570200.0000    2.89465
570240.0000    2.17239
570280.0000    2.64450
570320.0000    2.70748
570360.0000    2.43740
570400.0000    2.72583
570440.0000    2.54377
570480.0000    2.74612
570520.0000    2.95893
570560.0000    3.42035
570600.0000    2.26078
570640.0000    2.31218
570680.0000    2.38970
570720.0000    2.28326
570760.0000    2.59111
570800.0000    3.32794
570840.0000    2.67864
570880.0000    2.83347
570920.0000    1.60363
570960.0000    1.28802
571000.0000    0.87300
571040.0000    2.01609
571080.0000    2.38806
571120.0000    3.54662
571160.0000    2.98380
571200.0000    2.25568
571240.0000    3.06313
571280.0000    2.73961
571320.0000    2.42597
571360.0000    1.96006
571400.0000    2.12073
571440.0000    2.32200
571480.0000    1.26446
571520.0000    2.04995
571560.0000    1.99885
571600.0000    2.43788
571640.0000    1.70369
571680.0000    1.84172
571720.0000    1.71177
571760.0000    1.69694
571800.0000    1.71881
571840.0000    2.09932
571880.0000    1.55965
571920.0000    1.22427
571960.0000    1.40847
572000.0000    1.15470
572040.0000    1.15981
572080.0000    2.45329
572120.0000    2.73381
572160.0000    3.01192
572200.0000    2.70961
572240.0000    2.37986
572280.0000    1.67055
572320.0000    2.99888
572360.0000    2.20835
572400.0000    2.45207
572440.0000    3.05235
572480.0000    2.38257
572520.0000    3.21061
572560.0000    2.46592
572600.0000    3.59175
572640.0000    2.54421
572680.0000    2.84973
572720.0000    1.59248
572760.0000    1.61972
572800.0000    2.69936
572840.0000    2.93491
572880.0000    2.52581
572920.0000    2.97816
572960.0000    2.12434
573000.0000    2.55526
573040.0000    2.11377
573080.0000    2.93008
573120.0000    3.10489
573160.0000    1.50222
573200.0000    2.77484
573240.0000    2.84013
573280.0000    2.91587
573320.0000    3.47756
573360.0000    3.55525
573400.0000    2.72211
573440.0000    2.92237
573480.0000    2.60140
573520.0000    2.43333
573560.0000    2.36929
573600.0000    2.23955
573640.0000    1.88984
573680.0000    1.26346
573720.0000    1.26503
573760.0000    1.33407
573800.0000    3.64436
573840.0000    2.88010
573880.0000    0.65987
573920.0000    0.96616
573960.0000    2.80085
574000.0000    2.03369
574040.0000    1.51339
574080.0000    1.95357
574120.0000    1.44846
574160.0000    0.92050
574200.0000    1.50580
574240.0000    2.96543
574280.0000    2.16072
574320.0000    3.86742
574360.0000    3.68462
574400.0000    3.03738
574440.0000    3.20746
574480.0000    3.29919
574520.0000    2.65276
574560.0000    3.66025
574600.0000    2.12665
574640.0000    1.98520
574680.0000    2.61400
574720.0000    2.11124
574760.0000    2.89977
574800.0000    2.59435
574840.0000    2.57253
574880.0000    3.03432
574920.0000    2.41878
574960.0000    3.31614
575000.0000    3.71558
575040.0000    2.26170
575080.0000    2.03816
575120.0000    2.14237
575160.0000    2.75596
575200.0000    2.27971
575240.0000    2.15282
575280.0000    0.51035
575320.0000    1.41607
575360.0000    1.30105
575400.0000    1.62792
575440.0000    2.54975
575480.0000    2.73535
575520.0000    3.17151
575560.0000    3.19667
575600.0000    4.25259
575640.0000    3.13594
575680.0000    4.12963
575720.0000    3.58205
575760.0000    3.01764
575800.0000    3.79183
575840.0000    3.85537
575880.0000    3.17149
575920.0000    2.98285
575960.0000    2.77469
576000.0000    2.68697
576040.0000    3.24031
576080.0000    2.39160
576120.0000    2.90217
576160.0000    2.69796
576200.0000    2.99603
576240.0000    2.11740
576280.0000    2.83805
576320.0000    2.32025
576360.0000    2.28415
576400.0000    2.01549
576440.0000    1.84492
576480.0000    1.82057
576520.0000    1.58147
576560.0000    1.77700
576600.0000    1.98261
576640.0000    2.29309
576680.0000    1.83796
576720.0000    2.47359
576760.0000    2.40663
576800.0000    2.37462
576840.0000    3.52491
576880.0000    2.31602
576920.0000    2.22455
576960.0000    2.19898
577000.0000    1.92936
577040.0000    2.34499
577080.0000    2.40134
577120.0000    2.18046
577160.0000    2.76024
577200.0000    2.11214
577240.0000    1.64044
577280.0000    2.48893
577320.0000    1.74069
577360.0000    2.14551
577400.0000    1.95663
577440.0000    2.34240
577480.0000    1.50993
577520.0000    2.15104
577560.0000    1.53052
577600.0000    2.01825
577640.0000    2.13106
577680.0000    2.15365
577720.0000    3.46875
577760.0000    2.94572
577800.0000    3.42432
577840.0000    3.37815
577880.0000    3.78012
577920.0000    3.62656
577960.0000    4.27450
578000.0000    3.42628
578040.0000    4.49597
578080.0000    3.09622
578120.0000    3.68403
578160.0000    3.25192
578200.0000    2.12984
578240.0000    1.41383
578280.0000    1.05985
578320.0000    0.72536
578360.0000    0.71652
578400.0000    1.16064
578440.0000    0.66238
578480.0000    0.44242
578520.0000    2.14888
578560.0000    1.67214
578600.0000    1.43395
578640.0000    1.38011
578680.0000    1.15573
578720.0000    1.25351
578760.0000    1.94477
578800.0000    1.41322
578840.0000    1.74653
578880.0000    2.19152
578920.0000    2.71603
578960.0000    2.07117
579000.0000    1.95279
579040.0000    2.25699
579080.0000    1.56016
579120.0000    1.92112
579160.0000    2.11278
579200.0000    1.25940
579240.0000    1.93582
579280.0000    1.60471
579320.0000    1.42177
579360.0000    1.43212
579400.0000    1.59646
579440.0000    1.27829
579480.0000    2.36668
579520.0000    2.56637
579560.0000    2.90933
579600.0000    2.14486
579640.0000    2.70604
579680.0000    2.19737
579720.0000    2.14429
579760.0000    0.80024
579800.0000    0.32908
579840.0000    0.69655
579880.0000    0.81515
579920.0000    0.72768
579960.0000    1.21703
580000.0000    0.74890
580040.0000    0.88282
580080.0000    0.54741
580120.0000    1.38527
580160.0000    0.94062
580200.0000    0.40946
580240.0000    1.06646
580280.0000    0.73691
580320.0000    1.90089
580360.0000    1.73312
580400.0000    1.62617
580440.0000    1.12879
580480.0000    0.56358
580520.0000    0.57799
580560.0000   -0.39293
580600.0000    0.00866
580640.0000   -0.27981
580680.0000    0.00412
580720.0000    0.74073
580760.0000    0.86183
580800.0000    0.34674
580840.0000    2.10314
580880.0000    0.96290
580920.0000    0.90711
580960.0000    1.15207
581000.0000    1.11188
581040.0000    0.92623
581080.0000    0.49113
581120.0000    1.33303
581160.0000    1.60012
581200.0000    1.42267
581240.0000    0.76095
581280.0000    1.15865
581320.0000    1.50834
581360.0000    0.79223
581400.0000    1.00228
581440.0000    1.00801
581480.0000    1.54633
581520.0000    1.48454
581560.0000    1.24953
581600.0000    1.52882
581640.0000    1.48002
581680.0000    1.76130
581720.0000    0.82753
581760.0000    0.60034
581800.0000    0.56166
581840.0000    0.69385
581880.0000    0.42281
581920.0000    1.19004
581960.0000    1.69802
582000.0000    2.33762
582040.0000    2.62574
582080.0000    1.16184
582120.0000    0.83532
582160.0000    0.96410
582200.0000    2.17013
582240.0000    1.55981
582280.0000    0.95861
582320.0000    0.96083
582360.0000    2.29690
582400.0000    1.06142
582440.0000    1.64144
582480.0000    0.85032
582520.0000    0.36337
582560.0000    1.18787
582600.0000    1.29924
582640.0000    1.47539
582680.0000    1.28982
582720.0000    1.42691
582760.0000    0.98746
582800.0000    1.37908
582840.0000    0.89897
582880.0000    1.16418
582920.0000    0.84315
582960.0000    1.50984
583000.0000    1.33603
583040.0000    0.81900
583080.0000    1.90857
583120.0000    1.08398
583160.0000    0.97757
583200.0000    1.75683
583240.0000    1.87908
583280.0000    1.88075
583320.0000    2.64000
583360.0000    2.58444
583400.0000    2.47576
583440.0000    2.54929
583480.0000    2.15685
583520.0000    2.66242
583560.0000    1.09719
583600.0000    0.82499
583640.0000    0.91301
583680.0000    0.88606
583720.0000    1.13212
583760.0000    1.02566
583800.0000    1.70218
583840.0000    1.22859
583880.0000    2.27415
583920.0000    2.68804
583960.0000    2.19846
584000.0000    1.90209
584040.0000    2.12847
584080.0000    3.47147
584120.0000    2.59617
584160.0000    2.49004
584200.0000    2.64101
584240.0000    2.61787
584280.0000    2.15066
584320.0000    2.11774
584360.0000    3.00637
584400.0000    1.40751
584440.0000    1.90097
584480.0000    2.02080
584520.0000    2.09639
584560.0000    2.20856
584600.0000    1.84142
584640.0000    1.64798
584680.0000    1.46107
584720.0000    1.20950
584760.0000    1.39948
584800.0000    1.21969
584840.0000    0.83921
584880.0000    1.14015
584920.0000    0.15002
584960.0000    0.35111
585000.0000    0.95174
585040.0000    0.75612
585080.0000    0.91134
585120.0000    0.57226
585160.0000    0.83439
585200.0000    0.99014
585240.0000    1.30619
585280.0000    1.11298
585320.0000   -0.15075
585360.0000    0.74408
585400.0000    0.76776
585440.0000    1.00618
585480.0000    1.29057
585520.0000    0.86093
585560.0000    1.29967
585600.0000    1.19069
585640.0000    1.18973
585680.0000    1.38975
585720.0000    1.39780
585760.0000    0.88376
585800.0000    1.06132
585840.0000    1.36501
585880.0000    0.30913
585920.0000    0.76668
585960.0000    0.23004
586000.0000    1.05996
586040.0000    0.73555
586080.0000    0.06682
586120.0000    1.08993
586160.0000    0.32113
586200.0000    0.91648
586240.0000   -0.05336
586280.0000    0.70507
586320.0000    0.38617
586360.0000    0.52835
586400.0000    0.35866
586440.0000    0.70996
586480.0000   -0.64908
586520.0000   -0.11681
586560.0000    0.04748
586600.0000    0.77759
586640.0000   -0.47357
586680.0000    0.33484
586720.0000    1.10622
586760.0000    1.21692
586800.0000    0.08555
586840.0000   -0.73089
586880.0000   -0.19709
586920.0000   -0.20043
586960.0000    0.82966
587000.0000   -0.20258
587040.0000    0.72017
587080.0000    1.22084
587120.0000    0.42422
587160.0000    0.37124
587200.0000    0.23618
587240.0000    0.67388
587280.0000   -0.03341
587320.0000    0.44203
587360.0000    0.45223
587400.0000    0.63590
587440.0000    0.61795
587480.0000    0.49661
587520.0000    0.01286
587560.0000    0.57765
587600.0000    0.72830
587640.0000    0.73895
587680.0000    0.62995
587720.0000    0.33171
587760.0000    0.40489
587800.0000    0.38227
587840.0000   -0.14650
587880.0000   -0.11194
587920.0000   -0.12983
587960.0000    0.18064
588000.0000   -0.13959
588040.0000    0.39463
588080.0000   -0.15904
588120.0000    0.42840
588160.0000   -0.10773
588200.0000   -0.01635
588240.0000    0.59051
588280.0000    0.36153
588320.0000    0.04729
588360.0000    0.15501
588400.0000   -1.15981
588440.0000   -1.04011
588480.0000   -1.04123
588520.0000   -0.98588
588560.0000   -1.05456
588600.0000   -0.39933
588640.0000   -0.00236
588680.0000    0.33784
588720.0000   -0.51365
588760.0000    0.16823
588800.0000    0.49092
588840.0000   -0.13271
588880.0000   -0.14194
588920.0000   -0.11471
588960.0000   -0.51456
589000.0000    0.34885
589040.0000    0.33631
589080.0000   -0.21835
589120.0000   -0.45988
589160.0000   -0.49215
589200.0000   -0.34926
589240.0000    0.11732
589280.0000   -0.37757
589320.0000   -0.38899
589360.0000   -0.61958
589400.0000    0.25048
589440.0000   -0.33031
589480.0000   -0.85008
589520.0000   -0.17521
589560.0000   -0.02907
589600.0000   -0.58511
589640.0000   -0.35372
589680.0000   -0.19326
589720.0000   -0.08444
589760.0000    0.02005
589800.0000   -0.71835
589840.0000   -0.60748
589880.0000   -0.42679
589920.0000    0.43888
589960.0000    0.36384
590000.0000    0.18206
590040.0000    0.56399
590080.0000    0.87936
590120.0000    0.61322
590160.0000    0.56879
590200.0000    1.36783
590240.0000    1.25451
590280.0000    0.96111
590320.0000    1.09834
590360.0000    0.47578
590400.0000   -0.04812
590440.0000    0.24510
590480.0000    0.13372
590520.0000    0.12345
590560.0000   -0.70427
590600.0000   -0.25627
590640.0000    0.49916
590680.0000    0.71612
590720.0000    0.98339
590760.0000    0.76953
590800.0000   -0.37825
590840.0000    0.17593
590880.0000   -0.03472
590920.0000   -0.02952
590960.0000   -0.85719
591000.0000   -0.37833
591040.0000   -0.54179
591080.0000   -1.89520
591120.0000   -1.28880
591160.0000   -1.75144
591200.0000   -0.97063
591240.0000   -1.88792
591280.0000   -0.77587
591320.0000   -0.48341
591360.0000   -0.30990
591400.0000   -1.08051
591440.0000   -1.19514
591480.0000   -0.65178
591520.0000   -0.04513
591560.0000   -0.38910
591600.0000   -0.18479
591640.0000   -0.32821
591680.0000    0.14868
591720.0000   -0.22425
591760.0000   -0.01794
591800.0000   -0.36929
591840.0000   -0.45304
591880.0000   -0.42830
591920.0000   -0.43576
591960.0000   -0.40197
592000.0000   -0.78166
592040.0000   -0.67505
592080.0000   -0.16657
592120.0000    0.44532
592160.0000    0.12944
592200.0000    0.28294
592240.0000   -0.41702
592280.0000   -0.31367
592320.0000    0.31600
592360.0000    0.19670
592400.0000    0.26521
592440.0000    0.30566
592480.0000   -0.49622
592520.0000   -0.50100
592560.0000   -0.23597
592600.0000   -0.32164
592640.0000   -0.07641
592680.0000   -0.24784
592720.0000   -0.08697
592760.0000   -0.14484
592800.0000   -0.28416
592840.0000   -0.12942
592880.0000   -0.59620
592920.0000    0.50312
592960.0000   -0.20722
593000.0000   -0.08484
593040.0000   -0.42558
593080.0000   -0.24720
593120.0000   -0.83096
593160.0000    0.09591
593200.0000   -0.79838
593240.0000   -1.32575
593280.0000   -1.37629
593320.0000   -1.39167
593360.0000   -1.06047
593400.0000   -1.70358
593440.0000   -0.81816
593480.0000   -1.77073
593520.0000   -0.95340
593560.0000   -0.69625
593600.0000   -0.36000
593640.0000   -0.95575
593680.0000   -0.63807
593720.0000   -0.01260
593760.0000   -0.13053
593800.0000   -0.46474
593840.0000   -0.75671
593880.0000   -0.88396
593920.0000   -1.51622
593960.0000   -0.89968
594000.0000   -0.30669
594040.0000   -0.78580
594080.0000   -0.32987
594120.0000   -0.90628
594160.0000   -0.93373
594200.0000   -0.37091
594240.0000   -0.53345
594280.0000   -0.54970
594320.0000   -0.77933
594360.0000   -0.49100
594400.0000   -0.85861
594440.0000    0.18630
594480.0000   -0.50743
594520.0000   -1.14599
594560.0000   -0.57433
594600.0000   -0.70080
594640.0000   -0.59291
594680.0000   -0.54691
594720.0000   -0.51892
594760.0000   -0.79654
594800.0000   -0.20971
594840.0000    0.07836
594880.0000   -0.88557
594920.0000    0.82485
594960.0000    0.66424
595000.0000    0.46202
595040.0000    0.23925
595080.0000    0.00015
595120.0000   -0.11797
595160.0000    0.19809
595200.0000   -0.29722
595240.0000   -0.30489
595280.0000    0.26461
595320.0000   -0.06317
595360.0000   -0.22004
595400.0000    0.45230
595440.0000   -0.46865
595480.0000   -1.10589
595520.0000    0.25504
595560.0000    0.51095
595600.0000    0.07139
595640.0000    0.11955
595680.0000    1.15206
595720.0000    0.67184
595760.0000   -0.06589
595800.0000    0.02506
595840.0000    0.18735
595880.0000    0.03320
595920.0000    0.10881
595960.0000   -0.06994
596000.0000    0.00029
596040.0000    0.40655
596080.0000    0.43819
596120.0000    0.09537
596160.0000    0.13293
596200.0000    0.08335
596240.0000    0.04101
596280.0000    0.14368
596320.0000    0.52412
596360.0000    0.14822
596400.0000    0.31702
596440.0000    0.56029
596480.0000    0.22624
596520.0000   -0.73240
596560.0000    0.13721
596600.0000   -0.16561
596640.0000   -0.11749
596680.0000   -0.82166
596720.0000   -0.30129
596760.0000   -0.43706
596800.0000    0.18840
596840.0000   -0.33747
596880.0000   -0.73198
596920.0000    0.19573
596960.0000   -0.49470
597000.0000   -0.21160
597040.0000    0.00653
597080.0000   -0.58096
597120.0000    0.26308
597160.0000    0.16758
597200.0000   -0.30115
597240.0000   -0.02806
597280.0000   -0.40530
597320.0000   -0.38195
597360.0000   -0.88585
597400.0000   -0.41888
597440.0000   -0.03594
597480.0000   -0.30433
597520.0000   -0.37172
597560.0000   -0.15957
597600.0000   -0.31445
597640.0000   -0.27172
597680.0000   -0.57229
597720.0000   -1.51504
597760.0000   -0.71629
597800.0000   -1.26917
597840.0000   -0.37573
597880.0000   -0.58171
597920.0000   -0.55210
597960.0000   -0.07790
598000.0000   -1.04116
598040.0000   -0.61785
598080.0000   -0.72952
598120.0000   -0.60178
598160.0000   -1.01074
598200.0000   -0.94460
598240.0000   -1.22837
598280.0000   -1.59124
598320.0000   -1.15924
598360.0000   -1.52472
598400.0000   -0.54891
598440.0000   -0.78734
598480.0000   -1.32807
598520.0000    0.27420
598560.0000    0.41715
598600.0000   -0.16077
598640.0000    0.35596
598680.0000    0.83803
598720.0000    1.19150
598760.0000    0.47977
598800.0000    0.26493
598840.0000    0.52886
598880.0000   -0.69983
598920.0000    0.44058
598960.0000   -0.08017
599000.0000   -0.14517
599040.0000   -0.87908
599080.0000   -1.32908
599120.0000   -1.42299
599160.0000   -0.57874
599200.0000   -0.39524
599240.0000   -1.28612
599280.0000   -0.52731
599320.0000   -0.21841
599360.0000   -0.04276
599400.0000    0.06983
599440.0000   -0.41174
599480.0000    0.64108
599520.0000   -0.11223
599560.0000   -0.33844
599600.0000    0.38759
599640.0000   -0.51511
599680.0000    0.36689
599720.0000    0.51435
599760.0000    0.45057
599800.0000    0.41326
599840.0000    0.41449
599880.0000    0.10697
599920.0000    1.58363
599960.0000    0.72049
600000.0000    0.91104
600040.0000    0.10718
600080.0000    0.37316
600120.0000    1.35012
600160.0000    0.83814
600200.0000   -0.50076
600240.0000   -0.25585
600280.0000    0.74697
600320.0000    1.61239
600360.0000    1.55798
600400.0000    1.25643
600440.0000    1.49161
600480.0000    0.87502
600520.0000    0.59319
600560.0000    0.00178
600600.0000   -0.00129
600640.0000    0.51079
600680.0000   -0.19153
600720.0000   -0.04411
600760.0000    0.37879
600800.0000   -0.15689
600840.0000    0.93468
600880.0000    0.71857
600920.0000    0.87922
600960.0000    0.82040
601000.0000    1.17512
601040.0000    1.24055
601080.0000    0.81235
601120.0000    1.20412
601160.0000   -0.18141
601200.0000    0.88185
601240.0000    0.47567
601280.0000    1.03649
601320.0000    1.21599
601360.0000    0.39630
601400.0000    0.54548
601440.0000    0.46686
601480.0000    0.68701
601520.0000    0.36246
601560.0000    0.95383
601600.0000    1.19412
601640.0000    0.61299
601680.0000    0.94142
601720.0000    0.67165
601760.0000    1.31138
601800.0000    1.54695
601840.0000    0.98792
601880.0000    1.21521
601920.0000    1.90083
601960.0000    1.43060
602000.0000    1.19502
602040.0000    1.26254
602080.0000    2.12272
602120.0000    2.18167
602160.0000    1.25899
602200.0000    0.67814
602240.0000    0.67522
602280.0000    0.61457
602320.0000    1.26738
602360.0000    1.55622
602400.0000    1.22183
602440.0000    0.97309
602480.0000    1.66435
602520.0000    0.75597
602560.0000    0.77988
602600.0000    0.67025
602640.0000    1.50032
602680.0000    0.75067
602720.0000    1.26687
602760.0000    0.80130
602800.0000    0.84205
602840.0000    0.81207
602880.0000    0.59846
602920.0000    1.29745
602960.0000    0.16693
603000.0000    0.63228
603040.0000    1.21864
603080.0000    0.74156
603120.0000    0.25277
603160.0000    0.84375
603200.0000    0.91324
603240.0000    0.41329
603280.0000    0.77460
603320.0000    1.33882
603360.0000    0.17912
603400.0000    1.14754
603440.0000    1.33733
603480.0000    1.75903
603520.0000    0.58866
603560.0000    2.02935
603600.0000    0.94455
603640.0000    0.69928
603680.0000    0.21379
603720.0000    1.38199
603760.0000    0.92082
603800.0000    1.12047
603840.0000    0.89140
603880.0000    1.88193
603920.0000    1.29075
603960.0000    1.36471
604000.0000    1.13378
604040.0000    1.64482
604080.0000    1.37784
604120.0000    2.10830
604160.0000    1.56668
604200.0000    0.99086
604240.0000    1.17880
604280.0000    0.88321
604320.0000    0.85821
604360.0000    0.31417
604400.0000    1.10257
604440.0000    1.31751
604480.0000    0.21331
604520.0000    0.96114
604560.0000    1.35214
604600.0000    0.78635
604640.0000    0.38434
604680.0000    1.61944
604720.0000    1.00374
604760.0000    0.41119
604800.0000    0.64598
604840.0000    1.07939
604880.0000    1.11055
604920.0000    1.03250
604960.0000    1.71413
605000.0000    1.39738
605040.0000    1.66577
605080.0000    0.86735
605120.0000    1.15560
605160.0000    1.88413
605200.0000    2.00340
605240.0000    1.61044
605280.0000    2.24239
605320.0000    2.19607
605360.0000    1.27949
605400.0000    0.88460
605440.0000    1.08306
605480.0000    1.57870
605520.0000    1.41973
605560.0000    2.37969
605600.0000    2.40689
605640.0000    1.74203
605680.0000    1.40333
605720.0000    1.44568
605760.0000    1.09384
605800.0000    1.24195
605840.0000    1.21466
605880.0000    1.52334
605920.0000    2.34271
605960.0000    1.60627
606000.0000    0.98025
606040.0000    0.82771
606080.0000    1.38196
606120.0000    1.41486
606160.0000    1.22775
606200.0000    1.43602
606240.0000    2.21588
606280.0000    3.21168
606320.0000    1.61631
606360.0000    2.03755
606400.0000    1.22603
606440.0000    1.85201
606480.0000    1.39530
606520.0000    1.55140
606560.0000    1.38878
606600.0000    0.36943
606640.0000    0.36701
606680.0000    0.95533
606720.0000    0.47101
606760.0000    0.70273
606800.0000    0.39572
606840.0000    0.76117
606880.0000    0.56264
606920.0000    0.95404
606960.0000    1.22361
607000.0000    1.36656
607040.0000    1.25026
607080.0000    0.88740
607120.0000    0.97871
607160.0000    0.92042
607200.0000    1.23550
607240.0000    0.74686
607280.0000    1.15776
607320.0000    0.63657
607360.0000    0.37646
607400.0000    0.81332
607440.0000    0.84975
607480.0000    1.03826
607520.0000    0.84879
607560.0000    0.99595
607600.0000    0.87860
607640.0000    0.75683
607680.0000    0.07401
607720.0000    0.80399
607760.0000   -0.11208
607800.0000    0.75746
607840.0000    0.29520
607880.0000    0.43392
607920.0000    0.00069
607960.0000    0.01277
608000.0000   -0.50135
608040.0000    0.40853
608080.0000    0.72798
608120.0000    1.06084
608160.0000   -0.01662
608200.0000    1.63662
608240.0000    0.98211
608280.0000    1.26730
608320.0000    0.87066
608360.0000    1.15962
608400.0000    1.18239
608440.0000    0.75740
608480.0000    1.16468
608520.0000    1.30712
608560.0000    0.91715
608600.0000    1.18575
608640.0000    0.34041
608680.0000    1.17821
608720.0000    1.31088
608760.0000    0.87756
608800.0000    1.63993
608840.0000    1.97931
608880.0000    1.60182
608920.0000    1.94066
608960.0000    1.27997
609000.0000    0.96317
609040.0000    1.05731
609080.0000    0.77872
609120.0000    0.60928
609160.0000    1.87777
609200.0000   -0.34826
609240.0000    0.45073
609280.0000    0.84646
609320.0000    0.99873
609360.0000    0.22414
609400.0000    1.46660
609440.0000    0.76054
609480.0000    0.51575
609520.0000    0.10014
609560.0000    0.86690
609600.0000    0.43904
609640.0000    0.65913
609680.0000    1.25581
609720.0000    0.52281
609760.0000    1.49082
609800.0000    1.03263
609840.0000    1.15638
609880.0000    0.56290
609920.0000   -0.09722
609960.0000    1.07959
610000.0000    1.67788
610040.0000    1.18318
610080.0000    0.49075
610120.0000    0.56191
610160.0000    0.70278
610200.0000    0.61884
610240.0000    0.87536
610280.0000    1.53142
610320.0000    0.42020
610360.0000    1.44004
610400.0000    0.89251
610440.0000    1.86199
610480.0000    2.05530
610520.0000    1.93378
610560.0000    2.38529
610600.0000    1.60466
610640.0000    1.98262
610680.0000    1.56695
610720.0000    1.52579
610760.0000   -0.06500
610800.0000   -0.04653
610840.0000   -0.12972
610880.0000    1.01649
610920.0000    1.36780
610960.0000    1.95679
611000.0000    1.32263
611040.0000    1.01986
611080.0000    0.98173
611120.0000    0.86529
611160.0000    0.68056
611200.0000    1.40041
611240.0000    0.87133
611280.0000    1.03184
611320.0000    1.19269
611360.0000    0.59137
611400.0000   -0.69472
611440.0000    0.54581
611480.0000    0.18222
611520.0000   -0.08876
611560.0000    0.19952
611600.0000    1.31495
611640.0000    1.77864
611680.0000    1.09409
611720.0000    1.20152
611760.0000    1.24796
611800.0000    2.06227
611840.0000    1.75453
611880.0000    1.71044
611920.0000    1.87392
611960.0000    2.09285
612000.0000    1.69891
612040.0000    1.81811
612080.0000    1.67406
612120.0000    1.73108
612160.0000    2.07501
612200.0000    1.85778
612240.0000    1.02569
612280.0000    1.78786
612320.0000    1.93320
612360.0000    0.88292
612400.0000    1.33197
612440.0000    1.73644
612480.0000    2.25332
612520.0000    1.51648
612560.0000    1.26199
612600.0000    1.94037
612640.0000    1.90174
612680.0000    1.48370
612720.0000    1.03310
612760.0000    1.37867
612800.0000    1.23737
612840.0000    1.85542
612880.0000    1.52383
612920.0000    1.74586
612960.0000    0.79117
613000.0000    1.55316
613040.0000    1.16265
613080.0000    1.22965
613120.0000    0.06176
613160.0000    0.39995
613200.0000    1.10830
613240.0000    0.78299
613280.0000    1.09277
613320.0000    1.02466
613360.0000    1.09255
613400.0000    0.71438
613440.0000    1.22086
613480.0000    0.79702
613520.0000    0.70269
613560.0000    1.49366
613600.0000    1.42994
613640.0000    1.41629
613680.0000    1.17450
613720.0000    0.47190
613760.0000    0.34249
613800.0000    0.23264
613840.0000    1.03031
613880.0000    0.85827
613920.0000    0.55545
613960.0000    0.31124
614000.0000   -0.08559
614040.0000    0.25975
614080.0000    0.86181
614120.0000    0.78584
614160.0000    1.15179
614200.0000    0.86697
614240.0000    0.75779
614280.0000    0.09244
614320.0000    0.18604
614360.0000    0.88643
614400.0000    0.70237
614440.0000    0.94055
614480.0000    1.11146
614520.0000    1.34467
614560.0000    1.72850
614600.0000    1.77064
614640.0000    1.07134
614680.0000    0.66589
614720.0000    0.87608
614760.0000    0.47281
614800.0000    1.11007
614840.0000    0.65542
614880.0000    0.91301
614920.0000    0.80449
614960.0000    1.29082
615000.0000    1.27268
615040.0000    0.83459
615080.0000    1.37914
615120.0000    1.66718
615160.0000    1.90470
615200.0000    0.93017
615240.0000    0.98914
615280.0000    0.63126
615320.0000    1.28838
615360.0000    1.27058
615400.0000    1.13780
615440.0000    1.45953
615480.0000    1.04664
615520.0000    0.84114
615560.0000    0.56643
615600.0000   -0.10760
615640.0000    1.20015
615680.0000    1.02664
615720.0000    1.56237
615760.0000    0.81376
615800.0000    1.19360
615840.0000    0.93925
615880.0000    0.82237
615920.0000    0.81089
615960.0000    0.83812
616000.0000    0.53626
616040.0000    0.35687
616080.0000    0.26983
616120.0000    0.56471
616160.0000    0.31781
616200.0000    1.34699
616240.0000    0.21091
616280.0000    1.13150
616320.0000    0.75876
616360.0000    0.36018
616400.0000    0.80319
616440.0000    1.14632
616480.0000    1.33081
616520.0000    0.55885
616560.0000   -0.58507
616600.0000   -0.40126
616640.0000    0.09002
616680.0000    0.37528
616720.0000    0.35082
616760.0000    0.63755
616800.0000    0.34137
616840.0000    0.53827
616880.0000    0.02835
616920.0000    0.55876
616960.0000    0.39670
617000.0000    0.40026
617040.0000    0.04966
617080.0000    0.53466
617120.0000   -0.45172
617160.0000   -0.20090
617200.0000   -0.22706
617240.0000   -0.01803
617280.0000    0.52963
617320.0000    1.26199
617360.0000    0.54467
617400.0000    1.04332
617440.0000    0.23326
617480.0000   -0.17035
617520.0000    0.29931
617560.0000    0.13807
617600.0000   -0.22891
617640.0000   -0.32863
617680.0000   -0.29860
617720.0000    0.27994
617760.0000    0.58260
617800.0000    0.34066
617840.0000    0.40859
617880.0000    1.31046
617920.0000    0.92102
617960.0000    1.01157
618000.0000    0.58272
618040.0000    0.46134
618080.0000    0.97074
618120.0000    0.24994
618160.0000   -0.26040
618200.0000   -0.02832
618240.0000    0.39371
618280.0000   -0.23630
618320.0000    0.03536
618360.0000   -0.21148
618400.0000   -0.05674
618440.0000   -0.18280
618480.0000    0.03438
618520.0000    1.54812
618560.0000    0.90219
618600.0000    0.63347
618640.0000    0.66423
618680.0000    0.19583
618720.0000    0.35229
618760.0000   -0.21716
618800.0000    0.21533
618840.0000    0.51941
618880.0000    0.76640
618920.0000   -0.38687
618960.0000   -0.08513
619000.0000   -0.20150
619040.0000    0.35028
619080.0000    0.70378
619120.0000   -0.19431
619160.0000    1.00470
619200.0000   -0.32410
619240.0000    0.49961
619280.0000    0.58553
619320.0000   -0.59360
619360.0000   -0.45403
619400.0000    0.05191
619440.0000    0.41567
619480.0000    0.90482
619520.0000    0.59733
619560.0000    0.80480
619600.0000    0.19845
619640.0000   -0.00680
619680.0000    0.49745
619720.0000   -0.15911
619760.0000   -0.56071
619800.0000    0.08634
619840.0000   -0.02530
619880.0000    0.00994
619920.0000   -0.00150
619960.0000    0.00727
620000.0000    0.40702
620040.0000    0.56782
620080.0000    1.04355
620120.0000    1.43843
620160.0000    1.26234
620200.0000    1.25200
620240.0000    1.38447
620280.0000    1.20952
620320.0000    1.49317
620360.0000    1.77550
620400.0000    0.74498
620440.0000    0.40280
620480.0000    0.69059
620520.0000    0.59522
620560.0000    1.19674
620600.0000    1.10151
620640.0000    0.49220
620680.0000    0.70697
620720.0000    1.18077
620760.0000    2.11252
620800.0000    1.12420
620840.0000    0.74176
620880.0000    0.90643
620920.0000    0.10110
620960.0000    0.08880
621000.0000    0.81645
621040.0000    0.96783
621080.0000    0.85699
621120.0000    0.42761
621160.0000    0.46187
621200.0000    0.58772
621240.0000    0.18602
621280.0000    1.27747
621320.0000    1.30718
621360.0000    1.31565
621400.0000    1.65304
621440.0000    1.93841
621480.0000    2.13010
621520.0000    2.06669
621560.0000    2.45230
621600.0000    1.31023
621640.0000    1.48301
621680.0000    2.20779
621720.0000    1.92076
621760.0000    2.93609
621800.0000    1.49930
621840.0000    2.20299
621880.0000    1.61008
621920.0000    2.36353
621960.0000    1.63345
622000.0000    1.45315
622040.0000    1.50390
622080.0000    1.24017
622120.0000    2.44616
622160.0000    3.20343
622200.0000    3.23055
622240.0000    2.63798
622280.0000    2.88787
622320.0000    2.38884
622360.0000    2.44699
622400.0000    0.77670
622440.0000    1.11257
622480.0000    1.75768
622520.0000    2.01719
622560.0000    1.93538
622600.0000    1.18069
622640.0000    0.47101
622680.0000    0.48083
622720.0000    0.72647
622760.0000    1.64902
622800.0000    1.47648
622840.0000    2.67802
622880.0000    1.32577
622920.0000    1.49591
622960.0000    1.62419
623000.0000    1.72940
623040.0000    2.15775
623080.0000    1.99882
623120.0000    2.23982
623160.0000    1.51921
623200.0000    2.20939
623240.0000    2.00628
623280.0000    1.59453
623320.0000    0.90638
623360.0000    1.54169
623400.0000    1.19445
623440.0000    0.98507
623480.0000    0.83888
623520.0000    1.28943
623560.0000    2.24803
623600.0000    2.65313
623640.0000    1.55361
623680.0000    1.25262
623720.0000    2.27644
623760.0000    1.82009
623800.0000    0.61203
623840.0000    1.38720
623880.0000    1.66055
623920.0000    1.08621
623960.0000    1.09122
624000.0000    1.25679
624040.0000    0.91056
624080.0000    1.39665
624120.0000    1.29407
624160.0000    1.23264
624200.0000    1.65641
624240.0000    1.03214
624280.0000    1.10126
624320.0000    1.07769
624360.0000    1.09065
624400.0000    1.48352
624440.0000    1.07337
624480.0000    1.34896
624520.0000    1.58518
624560.0000    0.83211
624600.0000    1.52468
624640.0000    0.98356
624680.0000    1.67222
624720.0000    1.69924
624760.0000    0.99382
624800.0000    1.51007
624840.0000    1.24965
624880.0000    0.59198
624920.0000    1.33661
624960.0000    0.94491
625000.0000    1.15237
625040.0000    0.23238
625080.0000    1.42351
625120.0000    1.47999
625160.0000    0.78061
625200.0000    0.60039
625240.0000    0.71404
625280.0000    1.01295
625320.0000    1.18328
625360.0000    0.66667
625400.0000    1.11414
625440.0000    0.75779
625480.0000    1.10109
625520.0000    0.99589
625560.0000    0.76730
625600.0000    0.41781
625640.0000    0.95265
625680.0000    0.35423
625720.0000    1.25801
625760.0000    1.77808
625800.0000    1.19483
625840.0000    0.93458
625880.0000    0.20741
625920.0000    1.10428
625960.0000    0.93140
626000.0000    0.64763
626040.0000    1.17101
626080.0000    0.57867
626120.0000    1.01955
626160.0000    1.28291
626200.0000    0.77659
626240.0000    1.10112
626280.0000    0.67898
626320.0000    1.83523
626360.0000    1.63731
626400.0000    0.46969
626440.0000    0.55118
626480.0000    0.59293
626520.0000    0.38164
626560.0000    1.42098
626600.0000    0.49777
626640.0000    0.56113
626680.0000    0.43933
626720.0000    0.99659
626760.0000    1.91866
626800.0000    1.35649
626840.0000    1.87964
626880.0000    1.25942
626920.0000    1.79028
626960.0000    1.15282
627000.0000    0.91380
627040.0000    1.09942
627080.0000    0.86198
627120.0000    0.70746
627160.0000    1.00694
627200.0000    0.32110
627240.0000    1.00046
627280.0000    1.45054
627320.0000    0.51026
627360.0000    0.21895
627400.0000    0.31171
627440.0000    0.12685
627480.0000   -0.04774
627520.0000    0.68312
627560.0000    1.47010
627600.0000    1.91949
627640.0000    1.59298
627680.0000    1.39660
627720.0000    0.90675
627760.0000    1.28750
627800.0000    0.68934
627840.0000    0.85809
627880.0000    1.22411
627920.0000    1.48686
627960.0000    0.98410
628000.0000    1.79695
628040.0000    1.63020
628080.0000    0.82081
628120.0000    1.02044
628160.0000    1.41045
628200.0000    1.31570
628240.0000    1.46638
628280.0000    1.49297
628320.0000    0.73357
628360.0000    0.51978
628400.0000    1.17960
628440.0000    0.81177
628480.0000    0.66661
628520.0000    0.96228
628560.0000    0.77010
628600.0000    1.00235
628640.0000    1.09593
628680.0000    0.59481
628720.0000    0.52472
628760.0000    0.56219
628800.0000    0.93758
628840.0000    0.63838
628880.0000    1.15136
628920.0000    0.63470
628960.0000    0.94706
629000.0000    0.48137
629040.0000    0.75587
629080.0000    0.79147
629120.0000    1.17870
629160.0000    0.53118
629200.0000    1.15668
629240.0000    1.15059
629280.0000    0.07992
629320.0000    1.37408
629360.0000    1.30060
629400.0000    0.79044
629440.0000    1.45636
629480.0000    1.64719
629520.0000    1.40029
629560.0000    1.02892
629600.0000    1.56012
629640.0000    1.45505
629680.0000    0.43399
629720.0000    0.26118
629760.0000    1.18454
629800.0000    1.42836
629840.0000    1.37152
629880.0000    1.03793
629920.0000    1.44296
629960.0000    1.28248
630000.0000    1.34754
630040.0000    0.80994
630080.0000    1.19590
630120.0000    0.12246
630160.0000    0.33570
630200.0000    0.62144
630240.0000    0.60903
630280.0000    1.13570
630320.0000    1.14512
630360.0000    0.93779
630400.0000    1.67794
630440.0000    2.19059
630480.0000    1.24049
630520.0000    0.99553
630560.0000    0.73016
630600.0000    0.42963
630640.0000    1.20185
630680.0000    0.39578
630720.0000    0.49605
630760.0000    1.36279
630800.0000    0.56852
630840.0000    1.62299
630880.0000    1.13698
630920.0000    1.22946
630960.0000    0.84603
631000.0000    0.85965
631040.0000    0.97021
631080.0000    0.11131
631120.0000    0.70162
631160.0000    0.83037
631200.0000    0.99740
631240.0000    0.68942
631280.0000    0.91746
631320.0000    1.07759
631360.0000    0.60441
631400.0000    1.63755
631440.0000    0.73247
631480.0000    1.01737
631520.0000    1.51932
631560.0000    0.61544
631600.0000    0.79600
631640.0000    0.98029
631680.0000    0.58915
631720.0000    0.29281
631760.0000    0.07074
631800.0000   -0.14516
631840.0000    0.36253
631880.0000    0.75227
631920.0000    1.18778
631960.0000    0.18655
632000.0000    0.09496
632040.0000    1.11746
632080.0000    0.91665
632120.0000    0.75333
632160.0000    0.29226
632200.0000   -0.26692
632240.0000    0.99262
632280.0000    0.41364
632320.0000    0.86187
632360.0000    0.73852
632400.0000    0.39985
632440.0000    1.22982
632480.0000    0.66737
632520.0000    0.48284
632560.0000    0.35573
632600.0000   -0.06923
632640.0000    0.79488
632680.0000    0.61391
632720.0000   -0.15021
632760.0000   -0.16750
632800.0000   -0.05400
632840.0000    0.05431
632880.0000   -0.22414
632920.0000   -0.01539
632960.0000   -0.01636
633000.0000    0.14518
633040.0000    0.37293
633080.0000    0.22607
633120.0000   -0.03547
633160.0000    0.17985
633200.0000    0.63455
633240.0000    0.57627
633280.0000    0.45556
633320.0000    1.24612
633360.0000    0.61269
633400.0000    1.02053
633440.0000    0.84869
633480.0000    0.32002
633520.0000    0.50506
633560.0000    0.77829
633600.0000    1.09139
633640.0000    0.42836
633680.0000    0.68498
633720.0000    0.13015
633760.0000    0.48634
633800.0000    0.32788
633840.0000    0.12120
633880.0000   -0.10907
633920.0000    0.05638
633960.0000   -0.04989
634000.0000   -0.17069
634040.0000   -0.19614
634080.0000    0.27207
634120.0000    0.30328
634160.0000    0.18221
634200.0000    0.33428
634240.0000    0.00183
634280.0000    0.51675
634320.0000    0.14753
634360.0000    0.07148
634400.0000    0.20497
634440.0000    0.86047
634480.0000    0.82448
634520.0000    0.12907
634560.0000    0.33573
634600.0000    0.15684
634640.0000    0.57875
634680.0000    0.48180
634720.0000    0.07068
634760.0000    0.65655
634800.0000    0.13428
634840.0000    0.57563
634880.0000    0.97633
634920.0000    0.07923
634960.0000   -0.12450
635000.0000    0.31324
635040.0000    1.24765
635080.0000    0.67626
635120.0000    0.76693
635160.0000    0.95861
635200.0000    0.11471
635240.0000    0.67895
635280.0000    1.18309
635320.0000    0.56869
635360.0000    1.55779
635400.0000    1.84181
635440.0000    1.51052
635480.0000    1.59300
635520.0000    1.06878
635560.0000    1.14182
635600.0000    0.64706
635640.0000    0.86946
635680.0000    0.51186
635720.0000    0.04316
635760.0000   -0.37169
635800.0000   -0.13593
635840.0000    0.22654
635880.0000   -0.93247
635920.0000    0.14939
635960.0000    1.12799
636000.0000   -0.00659
636040.0000    1.12388
636080.0000    0.59501
636120.0000    0.00067
636160.0000    0.22429
636200.0000   -0.21046
636240.0000   -0.32561
636280.0000   -0.05815
636320.0000    1.19608
636360.0000   -0.27043
636400.0000    0.33872
636440.0000   -0.02606
636480.0000    0.40600
636520.0000    0.75942
636560.0000    1.19473
636600.0000    1.22621
636640.0000    1.16986
636680.0000    1.13411
636720.0000    0.46572
636760.0000    0.90805
636800.0000    0.04558
636840.0000    0.34367
636880.0000    0.84091
636920.0000    0.67898
636960.0000    0.31938
637000.0000    0.66851
637040.0000    0.06501
637080.0000    0.00720
637120.0000    0.61332
637160.0000    1.07124
637200.0000    0.39530
637240.0000    1.01617
637280.0000    1.07656
637320.0000    1.02258
637360.0000    0.93841
637400.0000    0.16597
637440.0000    0.32826
637480.0000    0.31194
637520.0000   -0.46870
637560.0000    0.37476
637600.0000    1.03702
637640.0000    0.80916
637680.0000    0.67473
637720.0000    0.84087
637760.0000    0.51947
637800.0000    0.60042
637840.0000    0.99007
637880.0000    0.78773
637920.0000    0.08310
637960.0000    0.66601
638000.0000    1.07212
638040.0000    0.25347
638080.0000    0.88570
638120.0000    0.40468
638160.0000    0.45662
638200.0000    1.31752
638240.0000    0.63053
638280.0000    0.17049
638320.0000    0.81233
638360.0000    0.44323
638400.0000    1.01165
638440.0000    1.11390
638480.0000    1.14013
638520.0000    0.90336
638560.0000    1.08647
638600.0000    1.45196
638640.0000    1.24397
638680.0000    0.68176
638720.0000    1.13849
638760.0000    1.25680
638800.0000    0.79462
638840.0000    1.34980
638880.0000    0.43336
638920.0000    0.38963
638960.0000    0.69209
639000.0000    0.36531
639040.0000    0.80718
639080.0000    0.29877
639120.0000    0.78642
639160.0000    0.21269
639200.0000   -0.04065
639240.0000    1.39528
639280.0000    1.00106
639320.0000    0.73539
639360.0000    0.63826
639400.0000    0.98262
639440.0000    0.84473
639480.0000    0.84597
639520.0000    0.90685
639560.0000    0.02057
639600.0000    0.29935
639640.0000    0.74445
639680.0000    0.08100
639720.0000    0.30230
639760.0000    0.21047
639800.0000    0.77452
639840.0000    0.27739
639880.0000    0.87248
639920.0000    0.21844
639960.0000    1.44555
640000.0000    1.06869
640040.0000    0.95345
640080.0000    0.42250
640120.0000    0.81588
640160.0000    0.58315
640200.0000    0.47325
640240.0000    0.80979
640280.0000    1.06305
640320.0000    0.18892
640360.0000    0.87480
640400.0000    1.36655
640440.0000    0.58294
640480.0000    0.93508
640520.0000    0.98044
640560.0000    0.40397
640600.0000    0.59135
640640.0000    0.64654
640680.0000    0.50103
640720.0000    1.16359
640760.0000    0.98006
640800.0000    0.39141
640840.0000    0.57392
640880.0000    0.85715
640920.0000    0.32106
640960.0000    0.91260
641000.0000    0.84434
641040.0000    0.66638
641080.0000    0.86486
641120.0000    0.83761
641160.0000    0.84665
641200.0000    0.81821
641240.0000    0.88167
641280.0000    0.54846
641320.0000    1.03729
641360.0000    0.66953
641400.0000    0.91527
641440.0000    0.93065
641480.0000    1.10886
641520.0000    0.66287
641560.0000    0.74112
641600.0000    1.30599
641640.0000    0.69038
641680.0000    0.64656
641720.0000    1.42271
641760.0000    1.16772
641800.0000    1.23716
641840.0000    0.55216
641880.0000    1.05142
641920.0000    0.58497
641960.0000    0.67570
642000.0000    0.57442
642040.0000    0.97942
642080.0000    0.94815
642120.0000    1.16151
642160.0000    0.53123
642200.0000    0.71426
642240.0000    0.74093
642280.0000    0.54436
642320.0000    0.17305
642360.0000    0.26514
642400.0000    0.63551
642440.0000    0.20727
642480.0000    0.64868
642520.0000    0.29428
642560.0000    0.32563
642600.0000    0.61924
642640.0000    0.28294
642680.0000    0.36326
642720.0000    1.35530
642760.0000    0.60457
642800.0000    0.29932
642840.0000    0.46627
642880.0000    0.11156
642920.0000    0.36584
642960.0000   -0.04173
643000.0000   -0.20595
643040.0000   -0.08169
643080.0000    0.98405
643120.0000    0.06118
643160.0000   -0.03493
643200.0000   -0.22231
643240.0000    0.64632
643280.0000    0.91539
643320.0000    0.39266
643360.0000    0.64614
643400.0000   -0.21511
643440.0000   -0.39541
643480.0000   -0.17295
643520.0000   -0.63102
643560.0000    0.12448
643600.0000   -0.00763
643640.0000   -0.29106
643680.0000    0.86822
643720.0000    0.44636
643760.0000    0.08579
643800.0000    0.15253
643840.0000    0.05412
643880.0000    0.29000
643920.0000    0.83064
643960.0000    0.50162
644000.0000    0.76524
644040.0000    0.91712
644080.0000    0.10145
644120.0000    0.52579
644160.0000    0.55066
644200.0000    0.56126
644240.0000    0.58341
644280.0000    0.78953
644320.0000    0.11328
644360.0000    0.94918
644400.0000    0.37276
644440.0000    0.80157
644480.0000    0.91619
644520.0000    0.11085
644560.0000    0.19652
644600.0000    0.61319
644640.0000    0.39701
644680.0000    0.85658
644720.0000    0.60157
644760.0000    1.49057
644800.0000    1.09754
644840.0000    1.25404
644880.0000    0.85249
644920.0000    0.42549
644960.0000    0.82928
645000.0000    0.93852
645040.0000    0.58189
645080.0000    0.41652
645120.0000    0.58951
645160.0000    0.89435
645200.0000    1.22275
645240.0000    1.10002
645280.0000    1.01753
645320.0000    0.74929
645360.0000    0.84889
645400.0000    1.55330
645440.0000    1.14940
645480.0000    0.98742
645520.0000    0.49968
645560.0000    1.17430
645600.0000    1.30565
645640.0000    0.76551
645680.0000    0.93883
645720.0000    1.01495
645760.0000    1.12173
645800.0000   -0.17025
645840.0000   -0.24730
645880.0000   -0.39454
645920.0000   -0.10140
645960.0000    0.71238
646000.0000    0.25915
646040.0000    0.50662
646080.0000   -0.06998
646120.0000    0.22005
646160.0000   -0.36582
646200.0000    0.46971
646240.0000    0.58868
646280.0000    0.19792
646320.0000   -0.19649
646360.0000    0.46976
646400.0000    0.50592
646440.0000    0.56731
646480.0000    1.19795
646520.0000    1.16493
646560.0000    0.48919
646600.0000    0.67631
646640.0000    0.45367
646680.0000    0.32867
646720.0000    0.65515
646760.0000    0.68128
646800.0000    0.93562
646840.0000    0.65645
646880.0000    0.72238
646920.0000    0.45464
646960.0000    0.36168
647000.0000    0.63936
647040.0000   -0.00510
647080.0000    0.75329
647120.0000    0.91538
647160.0000    1.18494
647200.0000   -0.51144
647240.0000    0.51413
647280.0000    0.20127
647320.0000    1.16875
647360.0000    0.62324
647400.0000    0.37571
647440.0000   -0.33001
647480.0000    0.58374
647520.0000    0.00765
647560.0000    0.16482
647600.0000   -0.26820
647640.0000    0.02547
647680.0000    0.18239
647720.0000    0.07196
647760.0000    0.37296
647800.0000    0.86895
647840.0000    0.56448
647880.0000    0.92105
647920.0000    0.75085
647960.0000    0.96061
648000.0000    0.40341
648040.0000   -0.25815
648080.0000    0.62749
648120.0000   -0.11487
648160.0000    0.98074
648200.0000    0.26230
648240.0000    0.46349
648280.0000    0.15751
648320.0000    1.06453
648360.0000    0.30577
648400.0000    0.21575
648440.0000    0.62904
648480.0000    0.42173
648520.0000    0.19285
648560.0000    0.06892
648600.0000    1.46573
648640.0000    0.68038
648680.0000    0.28873
648720.0000    0.87626
648760.0000    0.47639
648800.0000    0.64502
648840.0000    0.28199
648880.0000    0.38755
648920.0000    0.75028
648960.0000   -0.01051
649000.0000   -0.07994
649040.0000    0.69851
649080.0000    0.59986
649120.0000    0.37713
649160.0000    0.19309
649200.0000   -0.13384
649240.0000    0.01585
649280.0000   -0.39074
649320.0000   -0.61755
649360.0000   -0.02245
649400.0000    0.41712
649440.0000   -0.39273
649480.0000    0.35184
649520.0000    0.35087
649560.0000    0.51731
649600.0000    0.57280
649640.0000    0.86533
649680.0000    1.09793
649720.0000    0.59311
649760.0000   -0.12075
649800.0000    0.76060
649840.0000    1.11246
649880.0000    0.36285
649920.0000    0.66119
649960.0000    1.02027
650000.0000    0.80417
650040.0000    1.26867
650080.0000    0.15733
650120.0000    1.29811
650160.0000    0.95198
650200.0000    1.02823
650240.0000    0.42733
650280.0000    1.34597
650320.0000    1.44698
650360.0000    1.26968
650400.0000    0.43067
650440.0000    0.86024
650480.0000    0.46250
650520.0000    0.65335
650560.0000    0.80298
650600.0000    0.73647
650640.0000    0.95035
650680.0000    0.36911
650720.0000    0.80657
650760.0000    0.47540
650800.0000    0.95771
650840.0000    0.49369
650880.0000    0.73804
650920.0000    0.51827
650960.0000    0.50154
651000.0000    0.16567
651040.0000    0.68146
651080.0000    0.45539
651120.0000    0.63581
651160.0000    0.69588
651200.0000    0.62592
651240.0000    0.74819
651280.0000    0.34417
651320.0000    0.51495
651360.0000    0.46801
651400.0000    0.20609
651440.0000    0.23885
651480.0000    0.18029
651520.0000    0.55663
651560.0000    0.27275
651600.0000    0.68523
651640.0000    0.56583
651680.0000    0.75065
651720.0000    0.73388
651760.0000    0.36656
651800.0000    0.74085
651840.0000    0.70954
651880.0000    0.34985
651920.0000    0.46675
651960.0000    0.92081
652000.0000    1.90268
652040.0000    0.04949
652080.0000    0.92629
652120.0000    0.97313
652160.0000    0.72537
652200.0000    0.56880
652240.0000    1.31530
652280.0000    0.51937
652320.0000    0.45711
652360.0000    1.63903
652400.0000    0.45985
652440.0000    0.34007
652480.0000    0.84015
652520.0000    1.26695
652560.0000    1.46354
652600.0000    1.03560
652640.0000    1.48076
652680.0000    0.53046
652720.0000    0.54576
652760.0000    1.10936
652800.0000    0.74673
652840.0000    1.40367
652880.0000    1.85807
652920.0000    1.80957
652960.0000    1.53629
653000.0000    1.24189
653040.0000    1.42157
653080.0000    1.11705
653120.0000    0.84705
653160.0000    0.15354
653200.0000   -0.24925
653240.0000    0.64774
653280.0000    0.40343
653320.0000    0.58959
653360.0000    0.55149
653400.0000    1.17996
653440.0000    0.68477
653480.0000    1.36470
653520.0000    0.74312
653560.0000    0.47215
653600.0000    0.80625
653640.0000    0.52134
653680.0000    0.49355
653720.0000    0.24881
653760.0000    0.99436
653800.0000    0.70771
653840.0000    0.42733
653880.0000    0.14155
653920.0000    0.85640
653960.0000    0.66851
654000.0000    1.00073
654040.0000    0.27566
654080.0000    0.73830
654120.0000    1.10953
654160.0000    0.86586
654200.0000    0.91861
654240.0000    0.15019
654280.0000   -0.00922
654320.0000    0.22350
654360.0000    0.01735
654400.0000    0.00051
654440.0000    0.26920
654480.0000   -0.16393
654520.0000    0.27928
654560.0000   -0.39734
654600.0000   -0.12375
654640.0000   -0.16372
654680.0000    0.23970
654720.0000    0.69940
654760.0000    0.98929
654800.0000    1.05319
654840.0000    1.33559
654880.0000    0.51541
654920.0000    0.38383
654960.0000    0.13600
655000.0000    0.66780
655040.0000    0.53571
655080.0000    0.40203
655120.0000    1.15845
655160.0000    1.16459
655200.0000    0.87204
655240.0000    0.38533
655280.0000   -0.00983
655320.0000    0.49462
655360.0000    0.78290
655400.0000    0.74878
655440.0000    0.53568
655480.0000   -0.38294
655520.0000    1.13753
655560.0000    0.52208
655600.0000    0.45522
655640.0000    1.07069
655680.0000    0.95968
655720.0000    0.96463
655760.0000    0.46698
655800.0000    0.33444
655840.0000    0.98542
655880.0000    0.66951
655920.0000    1.07329
655960.0000    0.04650
656000.0000    1.33386
656040.0000    1.18392
656080.0000    0.92210
656120.0000   -0.10514
656160.0000    0.11939
656200.0000    0.71461
656240.0000    0.28697
656280.0000    0.41634
656320.0000   -0.15195
656360.0000    0.02364
656400.0000    0.24760
656440.0000    0.35709
656480.0000    0.10373
656520.0000    0.12355
656560.0000    0.58756
656600.0000    0.66281
656640.0000    0.74032
656680.0000   -0.03042
656720.0000    0.22151
656760.0000   -0.01551
656800.0000    0.76180
656840.0000    0.92251
656880.0000   -0.36463
656920.0000    0.37287
656960.0000    0.09284
657000.0000    0.63070
657040.0000    1.15958
657080.0000    1.09692
657120.0000    0.98226
657160.0000    0.38429
657200.0000    0.20440
657240.0000    0.28685
657280.0000   -0.03058
657320.0000    0.26880
657360.0000   -0.14254
657400.0000    0.12465
657440.0000    0.04575
657480.0000    0.16699
657520.0000    0.75972
657560.0000    0.63906
657600.0000    0.72926
657640.0000    0.49884
657680.0000    0.36392
657720.0000    0.55336
657760.0000    0.37312
657800.0000    0.29972
657840.0000    0.69561
657880.0000    0.40224
657920.0000    0.17603
657960.0000   -0.44973
658000.0000   -0.26106
658040.0000    0.34094
658080.0000    0.28809
658120.0000    0.65701
658160.0000    0.84664
658200.0000    0.94723
658240.0000    0.67997
658280.0000    0.41650
658320.0000    0.95285
658360.0000    0.61255
658400.0000    0.86479
658440.0000    0.08981
658480.0000    0.49839
658520.0000    0.30199
658560.0000    0.00692
658600.0000    0.19802
658640.0000    0.09157
658680.0000    0.33810
658720.0000   -0.35591
658760.0000    0.32181
658800.0000    0.44135
658840.0000    0.31870
658880.0000    0.44200
658920.0000    0.49897
658960.0000    0.94500
659000.0000    0.62958
659040.0000   -0.49630
659080.0000   -0.74247
659120.0000   -0.63205
659160.0000   -0.37922
659200.0000   -0.35867
659240.0000   -0.47985
659280.0000   -0.16974
659320.0000   -0.72413
659360.0000   -0.10209
659400.0000    0.19716
659440.0000    0.59172
659480.0000    0.96678
659520.0000   -0.16333
659560.0000    0.29293
659600.0000    0.02189
659640.0000   -0.11389
659680.0000    0.00592
659720.0000   -0.26804
659760.0000   -0.39507
659800.0000    0.24452
659840.0000    0.42555
659880.0000    0.41833
659920.0000    0.75350
659960.0000    0.44417
660000.0000    1.08439
660040.0000    0.55549
660080.0000    0.11991
660120.0000    0.41276
660160.0000    0.13919
660200.0000   -0.05656
660240.0000    0.31936
660280.0000    1.88936
660320.0000    0.64308
660360.0000    1.88561
660400.0000    1.04404
660440.0000    0.30991
660480.0000    0.94248
660520.0000    0.44459
660560.0000    0.18820
660600.0000    0.86411
660640.0000    0.15802
660680.0000    0.08339
660720.0000   -0.14693
660760.0000   -0.60257
660800.0000   -0.00157
660840.0000   -0.83267
660880.0000   -0.12815
660920.0000    0.15942
660960.0000   -0.61708
661000.0000    0.27705
661040.0000   -0.29021
661080.0000   -0.24614
661120.0000   -0.08890
661160.0000   -0.20554
661200.0000    0.56112
661240.0000   -0.15642
661280.0000    0.11381
661320.0000    0.21538
661360.0000   -0.13286
661400.0000    1.23150
661440.0000    1.20416
661480.0000    1.03396
661520.0000    0.70401
661560.0000    0.47881
661600.0000    0.58337
661640.0000    1.12264
661680.0000    1.28002
661720.0000    0.70296
661760.0000    1.50057
661800.0000    1.06043
661840.0000    0.34998
661880.0000    2.16205
661920.0000    1.84164
661960.0000    2.23824
662000.0000    0.95414
662040.0000    1.29046
662080.0000    0.76330
662120.0000    1.59228
662160.0000    0.75367
662200.0000    1.30043
662240.0000    2.12771
662280.0000    1.73835
662320.0000    1.48523
662360.0000    1.80005
662400.0000    1.26990
662440.0000    2.41505
662480.0000    1.80662
662520.0000    1.78458
662560.0000    1.74752
662600.0000    1.48000
662640.0000    1.40634
662680.0000    1.44810
662720.0000    1.36400
662760.0000    0.71767
662800.0000    1.00462
662840.0000    1.28876
662880.0000    1.27100
662920.0000    1.21649
662960.0000    1.62448
663000.0000    1.07901
663040.0000    1.88206
663080.0000    1.79831
663120.0000    1.80675
663160.0000    1.47855
663200.0000    1.28947
663240.0000    0.93637
663280.0000    1.38562
663320.0000    0.64473
663360.0000    1.10788
663400.0000    0.87122
663440.0000    1.16428
663480.0000    1.48476
663520.0000    1.70754
663560.0000    1.18042
663600.0000    1.40614
663640.0000    0.80487
663680.0000    0.29622
663720.0000    0.06998
663760.0000    0.36631
663800.0000    0.34028
663840.0000    0.70826
663880.0000    2.03900
663920.0000    0.89047
663960.0000    1.08286
664000.0000    1.80400
664040.0000    1.25439
664080.0000    0.68458
664120.0000    1.32756
664160.0000    1.07669
664200.0000    0.93096
664240.0000    0.87151
664280.0000    1.39612
664320.0000    2.04720
664360.0000    0.90135
664400.0000    2.39603
664440.0000    1.48370
664480.0000    2.36008
664520.0000    1.91053
664560.0000    1.95540
664600.0000    1.82833
664640.0000    1.05587
664680.0000    1.54542
664720.0000    1.16041
664760.0000    1.49852
664800.0000    1.43189
664840.0000    1.93613
664880.0000    1.88648
664920.0000    1.63360
664960.0000    1.39076
665000.0000    2.22584
665040.0000    1.38101
665080.0000    1.71009
665120.0000    2.23686
665160.0000    1.70772
665200.0000    1.94174
665240.0000    1.80774
665280.0000    2.00041
665320.0000    1.80458
665360.0000    0.47669
665400.0000    1.68332
665440.0000    1.29712
665480.0000    1.44205
665520.0000    0.78958
665560.0000    1.94539
665600.0000    1.87956
665640.0000    3.09529
665680.0000    2.47867
665720.0000    1.67320
665760.0000    2.67216
665800.0000    2.81075
665840.0000    2.05500
665880.0000    1.85099
665920.0000    1.77967
665960.0000    1.59420
666000.0000    1.42713
666040.0000    2.90288
666080.0000    1.89451
666120.0000    2.40657
666160.0000    2.23581
666200.0000    2.03215
666240.0000    2.09686
666280.0000    2.45283
666320.0000    1.95347
666360.0000    2.06346
666400.0000    2.16052
666440.0000    2.22356
666480.0000    2.33743
666520.0000    2.73815
666560.0000    2.08911
666600.0000    2.22293
666640.0000    1.37494
666680.0000    1.28979
666720.0000    1.32867
666760.0000    2.22686
666800.0000    1.85305
666840.0000    0.91008
666880.0000    1.27645
666920.0000    1.73849
666960.0000    1.85521
667000.0000    1.58966
667040.0000    1.33785
667080.0000    0.87552
667120.0000    1.15322
667160.0000    0.93764
667200.0000    0.50088
667240.0000    1.15360
667280.0000    0.53616
667320.0000    1.48324
667360.0000    1.63666
667400.0000    1.33621
667440.0000    1.32608
667480.0000    1.84529
667520.0000    1.93260
667560.0000    1.82065
667600.0000    1.70094
667640.0000    2.02745
667680.0000    1.14171
667720.0000    1.86765
667760.0000    2.01866
667800.0000    2.27971
667840.0000    1.28921
667880.0000    1.60508
667920.0000    1.59759
667960.0000    3.39982
668000.0000    3.71412
668040.0000    2.95484
668080.0000    2.29695
668120.0000    2.82160
668160.0000    2.07762
668200.0000    1.42814
668240.0000    1.56371
668280.0000    1.26281
668320.0000    0.67043
668360.0000    0.63318
668400.0000    0.98746
668440.0000    1.34397
668480.0000    1.77254
668520.0000    0.96109
668560.0000    0.82125
668600.0000    1.25384
668640.0000    2.46083
668680.0000    1.39929
668720.0000    1.37511
668760.0000    1.15708
668800.0000    1.19756
668840.0000    1.89196
668880.0000    1.97497
668920.0000    1.52707
668960.0000    1.80895
669000.0000    0.50940
669040.0000    1.15105
669080.0000    1.98979
669120.0000    1.75914
669160.0000    1.63045
669200.0000    1.47764
669240.0000    2.22207
669280.0000    1.69308
669320.0000    2.08953
669360.0000    1.94790
669400.0000    2.09652
669440.0000    1.68807
669480.0000    1.31998
669520.0000    1.43185
669560.0000    0.89331
669600.0000    2.25780
669640.0000    1.69828
669680.0000    1.21895
669720.0000    0.96118
669760.0000    0.54518
669800.0000    0.54719
669840.0000    0.95669
669880.0000    0.78503
669920.0000    1.31819
669960.0000    1.54858
670000.0000    1.24663
670040.0000    1.12529
670080.0000    1.06162
670120.0000    1.69145
670160.0000    0.46573
670200.0000   -0.06690
670240.0000    0.90343
670280.0000    0.35501
670320.0000    0.57012
670360.0000    0.67543
670400.0000    1.91456
670440.0000    1.82150
670480.0000    0.47263
670520.0000    1.70022
670560.0000    2.07316
670600.0000    2.10238
670640.0000    1.63536
670680.0000    1.78362
670720.0000    1.99781
670760.0000    1.67032
670800.0000    2.50085
670840.0000    2.94483
670880.0000    2.56278
670920.0000    2.09278
670960.0000    1.87462
671000.0000    2.15656
671040.0000    1.67687
671080.0000    1.73476
671120.0000    1.58374
671160.0000    1.66944
671200.0000    2.19633
671240.0000    2.18697
671280.0000    1.37504
671320.0000    1.18401
671360.0000    1.18695
671400.0000    1.82326
671440.0000    0.75342
671480.0000    0.40547
671520.0000    1.38974
671560.0000    1.23748
671600.0000    0.46423
671640.0000    0.17496
671680.0000    0.50426
671720.0000    0.82486
671760.0000    0.03245
671800.0000    1.35348
671840.0000    1.21827
671880.0000    1.47741
671920.0000    1.81285
671960.0000    0.93526
672000.0000    1.10207
672040.0000    0.55557
672080.0000    0.45762
672120.0000    1.79662
672160.0000    0.94320
672200.0000    1.42018
672240.0000    1.20265
672280.0000    1.91322
672320.0000    1.03800
672360.0000    0.97066
672400.0000    1.07378
672440.0000    1.12386
672480.0000    1.07882
672520.0000    0.77913
672560.0000    0.02224
672600.0000    0.21131
672640.0000    0.88517
672680.0000    1.34137
672720.0000    0.89116
672760.0000    0.98009
672800.0000    0.73166
672840.0000    0.77608
672880.0000    1.25381
672920.0000    0.97916
672960.0000    1.52326
673000.0000    0.54843
673040.0000    0.34636
673080.0000    1.71808
673120.0000    0.56309
673160.0000    0.95343
673200.0000    0.41239
673240.0000    0.31690
673280.0000   -0.07416
673320.0000    0.02456
673360.0000    0.46407
673400.0000    0.98186
673440.0000    0.70700
673480.0000    1.31570
673520.0000    1.67800
673560.0000    2.26085
673600.0000    1.75114
673640.0000    1.14021
673680.0000    1.96127
673720.0000    2.14390
673760.0000    1.47177
673800.0000    2.05084
673840.0000    1.17390
673880.0000    0.98871
673920.0000    1.20926
673960.0000    1.01373
674000.0000    2.01692
674040.0000    0.94118
674080.0000    1.31946
674120.0000    1.57657
674160.0000    1.17897
674200.0000    1.92138
674240.0000    1.07196
674280.0000    2.31099
674320.0000    3.25857
674360.0000    2.03485
674400.0000    2.42244
674440.0000    2.03777
674480.0000    3.25507
674520.0000    2.19804
674560.0000    1.25796
674600.0000    1.18575
674640.0000    1.78984
674680.0000    1.53155
674720.0000    1.48875
674760.0000    1.92004
674800.0000    1.74260
674840.0000    1.50724
674880.0000    1.24000
674920.0000    1.51749
674960.0000    1.34167
675000.0000    0.61220
675040.0000    0.89678
675080.0000    0.92135
675120.0000    0.65458
675160.0000    0.43982
675200.0000    1.06884
675240.0000    1.02815
675280.0000    0.91076
675320.0000    1.01098
675360.0000    1.51726
675400.0000    0.49806
675440.0000    0.32374
675480.0000    0.85360
675520.0000    0.74514
675560.0000    0.54864
675600.0000    0.67712
675640.0000    1.16081
675680.0000    0.73743
675720.0000    1.38220
675760.0000    1.00344
675800.0000    0.86837
675840.0000    0.91219
675880.0000   -0.49599
675920.0000    0.94622
675960.0000    0.76245
676000.0000    1.23003
676040.0000    0.07090
676080.0000    0.06436
676120.0000    0.35575
676160.0000    0.82585
676200.0000    1.18145
676240.0000    1.27052
676280.0000   -0.05207
676320.0000   -0.25447
676360.0000    0.20700
676400.0000    0.37922
676440.0000    0.62681
676480.0000    0.42022
676520.0000    0.01884
676560.0000    0.17240
676600.0000    0.34086
676640.0000   -0.04642
676680.0000    0.57056
676720.0000    0.37776
676760.0000    0.96319
676800.0000    0.24962
676840.0000    0.58378
676880.0000    1.01023
676920.0000    0.70161
676960.0000    0.73664
677000.0000    1.54853
677040.0000    0.87356
677080.0000    1.49003
677120.0000    0.72451
677160.0000   -0.50586
677200.0000    0.12653
677240.0000    2.21516
677280.0000    1.19418
677320.0000    0.88390
677360.0000    0.65456
677400.0000    0.81428
677440.0000    0.24333
677480.0000    0.41555
677520.0000    1.29521
677560.0000    0.34860
677600.0000    0.88656
677640.0000    1.22374
677680.0000    0.80658
677720.0000    1.49015
677760.0000    1.52359
677800.0000    0.77619
677840.0000    1.21699
677880.0000    1.46132
677920.0000    1.16020
677960.0000    0.86759
678000.0000    2.16143
678040.0000    2.06996
678080.0000    1.54623
678120.0000    1.44165
678160.0000    1.60786
678200.0000    1.53341
678240.0000    1.83047
678280.0000    1.77028
678320.0000    0.85810
678360.0000    1.07231
678400.0000    2.36573
678440.0000    1.10617
678480.0000    1.38258
678520.0000    1.56427
678560.0000    1.33836
678600.0000    1.98410
678640.0000    1.38941
678680.0000    1.29428
678720.0000    1.09189
678760.0000    0.67687
678800.0000    0.55966
678840.0000   -0.15631
678880.0000    0.27957
678920.0000    0.82361
678960.0000    0.09924
679000.0000    0.14481
679040.0000    0.37157
679080.0000    0.66746
679120.0000   -0.40024
679160.0000    1.24846
679200.0000    0.49643
679240.0000   -0.09419
679280.0000    0.59237
679320.0000   -0.09823
679360.0000    1.00863
679400.0000    0.28351
679440.0000    0.14966
679480.0000   -0.39536
679520.0000    0.24000
679560.0000    0.09225
679600.0000   -0.45266
679640.0000   -0.41545
679680.0000   -0.03482
679720.0000   -0.01303
679760.0000    0.52230
679800.0000    1.38289
679840.0000    1.70696
679880.0000    0.93559
679920.0000    1.03299
679960.0000    0.61828
680000.0000   -0.19297
680040.0000   -0.14052
680080.0000    0.83614
680120.0000   -0.14670
680160.0000    0.50775
680200.0000    0.30544
680240.0000    0.68723
680280.0000    1.19355
680320.0000    0.60892
680360.0000    0.50739
680400.0000    1.61797
680440.0000    1.30662
680480.0000    0.69301
680520.0000    0.44116
680560.0000    0.94888
680600.0000   -0.22781
680640.0000    0.03278
680680.0000    0.32201
680720.0000    0.16885
680760.0000    0.45929
680800.0000   -0.12346
680840.0000    0.49336
680880.0000   -0.08547
680920.0000    0.31556
680960.0000    0.32193
681000.0000    1.09705
681040.0000    0.13994
681080.0000    0.16829
681120.0000   -0.11873
681160.0000    0.83377
681200.0000    0.56524
681240.0000    0.57931
681280.0000    0.82607
681320.0000    0.80233
681360.0000    0.85232
681400.0000    0.95877
681440.0000    0.30333
681480.0000    0.07876
681520.0000    1.40117
681560.0000    0.81526
681600.0000    1.07338
681640.0000    0.42895
681680.0000    0.04363
681720.0000    0.92676
681760.0000    0.61347
681800.0000    0.59933
681840.0000    0.46303
681880.0000    0.63732
681920.0000    1.34525
681960.0000    0.70727
682000.0000    0.19808
682040.0000    0.88254
682080.0000    0.65614
682120.0000    0.22069
682160.0000    1.38006
682200.0000    0.87380
682240.0000    0.40604
682280.0000    0.28878
682320.0000    0.73602
682360.0000    1.22787
682400.0000    1.22895
682440.0000    0.47647
682480.0000    0.72340
682520.0000    1.24420
682560.0000    1.31344
682600.0000    1.36498
682640.0000    1.20453
682680.0000    1.26796
682720.0000    1.01796
682760.0000    0.08270
682800.0000    0.74519
682840.0000    0.73896
682880.0000    0.52318
682920.0000    1.07889
682960.0000    0.57902
683000.0000    0.46215
683040.0000    1.39019
683080.0000    0.90198
683120.0000    0.66416
683160.0000   -0.26300
683200.0000    0.30449
683240.0000    0.43682
683280.0000    1.11168
683320.0000    0.00970
683360.0000   -0.30880
683400.0000   -0.00057
683440.0000    0.49262
683480.0000   -0.30244
683520.0000    0.72135
683560.0000    0.02462
683600.0000    0.19577
683640.0000    1.04393
683680.0000    1.38018
683720.0000    0.98892
683760.0000    0.78818
683800.0000    1.17870
683840.0000    0.09732
683880.0000    0.80933
683920.0000    0.58306
683960.0000    0.73404
684000.0000    1.01587
684040.0000    1.42364
684080.0000    1.49869
684120.0000    1.04661
684160.0000    0.76928
684200.0000    0.66910
684240.0000    1.29537
684280.0000    0.91411
684320.0000    0.68666
684360.0000    0.25204
684400.0000    0.28984
684440.0000    0.47738
684480.0000    1.04836
684520.0000    0.27018
684560.0000    0.11633
684600.0000    0.63795
684640.0000    1.05840
684680.0000    0.51822
684720.0000    0.81946
684760.0000    1.22388
684800.0000    1.37700
684840.0000    0.99091
684880.0000    0.21206
684920.0000    0.43811
684960.0000    0.42520
685000.0000    0.57839
685040.0000   -0.19264
685080.0000    0.36307
685120.0000   -0.12594
685160.0000    0.36175
685200.0000    0.54799
685240.0000    0.25056
685280.0000   -0.00096
685320.0000    0.78515
685360.0000    0.31318
685400.0000    0.46237
685440.0000    0.24007
685480.0000    0.71037
685520.0000    1.36636
685560.0000    0.56281
685600.0000    1.24963
685640.0000    1.50087
685680.0000    1.21729
685720.0000    0.90267
685760.0000    0.68688
685800.0000    1.13926
685840.0000    1.25777
685880.0000    0.99711
685920.0000    1.46650
685960.0000    0.90368
686000.0000    0.99089
686040.0000    0.63593
686080.0000    1.10737
686120.0000    1.45905
686160.0000    0.98362
686200.0000    1.41675
686240.0000    0.27480
686280.0000    1.89108
686320.0000    1.02726
686360.0000    2.20838
686400.0000    2.11876
686440.0000    1.53036
686480.0000    2.06344
686520.0000    1.43836
686560.0000    1.67237
686600.0000    0.94156
686640.0000    1.45892
686680.0000    1.30811
686720.0000    0.97381
686760.0000    1.97158
686800.0000    1.66376
686840.0000    1.33481
686880.0000    0.46971
686920.0000    0.58137
686960.0000    1.52186
687000.0000    0.68453
687040.0000    0.59333
687080.0000    0.93382
687120.0000    0.53465
687160.0000    0.63549
687200.0000    1.00276
687240.0000    0.89880
687280.0000    1.11147
687320.0000    0.17669
687360.0000    1.29006
687400.0000    0.65574
687440.0000    0.62571
687480.0000    0.26294
687520.0000    0.88522
687560.0000    1.31123
687600.0000    0.83522
687640.0000    0.74730
687680.0000    0.70656
687720.0000    0.99782
687760.0000    1.35292
687800.0000    0.98052
687840.0000    0.91835
687880.0000    0.25881
687920.0000   -0.21268
687960.0000    0.04783
688000.0000    0.39712
688040.0000    0.56823
688080.0000    0.25575
688120.0000    0.28160
688160.0000   -0.12727
688200.0000    0.22305
688240.0000    0.97799
688280.0000    0.04714
688320.0000   -0.12927
688360.0000    0.71142
688400.0000    0.81574
688440.0000    0.43441
688480.0000    1.41661
688520.0000    1.77605
688560.0000    0.49271
688600.0000    0.58826
688640.0000    0.23617
688680.0000    0.70754
688720.0000    0.38544
688760.0000    0.39934
688800.0000    0.95880
688840.0000    0.23251
688880.0000    0.93669
688920.0000    0.82210
688960.0000    0.40031
689000.0000   -0.28912
689040.0000    1.47920
689080.0000    0.95063
689120.0000    0.76363
689160.0000    0.79933
689200.0000    1.28325
689240.0000    1.03388
689280.0000    1.21744
689320.0000    0.81950
689360.0000    0.35708
689400.0000    0.82595
689440.0000    1.38847
689480.0000    0.81816
689520.0000    0.45257
689560.0000    0.27585
689600.0000    1.69778
689640.0000    0.94928
689680.0000    1.74104
689720.0000    1.55934
689760.0000    2.04213
689800.0000    2.29285
689840.0000    1.48462
689880.0000    1.56069
689920.0000    1.31588
689960.0000    1.79375
690000.0000    0.25388
690040.0000    0.65593
690080.0000    0.68893
690120.0000    0.74245
690160.0000    0.77004
690200.0000    0.81934
690240.0000    1.02364
690280.0000    0.28079
690320.0000    1.56259
690360.0000    1.61769
690400.0000    0.77618
690440.0000    1.06887
690480.0000    0.74162
690520.0000    0.59823
690560.0000    0.54252
690600.0000    0.52396
690640.0000    0.16646
690680.0000    0.31031
690720.0000    1.18084
690760.0000    0.65112
690800.0000    0.68927
690840.0000    1.29316
690880.0000    0.83364
690920.0000    0.86306
690960.0000    0.65304
691000.0000    1.05624
691040.0000    1.41755
691080.0000    0.46733
691120.0000    0.96853
691160.0000    1.29034
691200.0000    0.90976
691240.0000    0.81662
691280.0000    1.14836
691320.0000    0.01772
691360.0000    0.55329
691400.0000    0.53192
691440.0000    0.79276
691480.0000    0.76220
691520.0000    0.69256
691560.0000    0.60653
691600.0000    0.22486
691640.0000    0.45683
691680.0000    1.20294
691720.0000   -0.08900
691760.0000    0.76068
691800.0000    0.96982
691840.0000    0.05939
691880.0000    0.75873
691920.0000    1.61589
691960.0000   -0.01633
692000.0000    0.40332
692040.0000    0.68059
692080.0000    1.16358
692120.0000    1.15644
692160.0000    0.80490
692200.0000    0.79202
692240.0000    0.58789
692280.0000    0.72976
692320.0000    0.61611
692360.0000    0.76374
692400.0000    0.40393
692440.0000    0.91887
692480.0000    0.63181
692520.0000    1.13154
692560.0000    0.87609
692600.0000    1.00622
692640.0000    0.80433
692680.0000    0.60544
692720.0000    0.57007
692760.0000    0.75725
692800.0000    1.17724
692840.0000    0.98249
692880.0000    0.83605
692920.0000    1.43953
692960.0000    0.98934
693000.0000    1.25503
693040.0000    1.27503
693080.0000    1.64345
693120.0000    0.85884
693160.0000    0.98957
693200.0000    1.62798
693240.0000    1.10975
693280.0000    0.99250
693320.0000    1.11238
693360.0000    1.05241
693400.0000    0.93788
693440.0000    1.26864
693480.0000    1.33743
693520.0000    0.95994
693560.0000    1.61805
693600.0000    1.03810
693640.0000    1.15304
693680.0000    1.21206
693720.0000    0.70191
693760.0000    0.49436
693800.0000    0.55767
693840.0000    0.73531
693880.0000    1.56929
693920.0000    1.13922
693960.0000    1.00506
694000.0000    0.92236
694040.0000    1.02511
694080.0000    0.55785
694120.0000    0.53168
694160.0000    1.00250
694200.0000    1.06785
694240.0000    0.85227
694280.0000    1.19329
694320.0000    0.80960
694360.0000    0.86058
694400.0000    0.94282
694440.0000    0.93756
694480.0000    0.78789
694520.0000    0.85467
694560.0000    0.74049
694600.0000    0.24905
694640.0000    0.91450
694680.0000    1.12920
694720.0000    1.38609
694760.0000    1.36031
694800.0000    0.74519
694840.0000    0.66232
694880.0000    0.81677
694920.0000    1.25995
694960.0000    0.73959
695000.0000    0.57559
695040.0000    1.26169
695080.0000    1.14100
695120.0000    1.73428
695160.0000    1.17369
695200.0000    1.10843
695240.0000    1.39387
695280.0000    1.38422
695320.0000    1.56588
695360.0000    1.29241
695400.0000    1.08709
695440.0000    1.12152
695480.0000    0.69878
695520.0000    1.09929
695560.0000    1.26595
695600.0000    1.38083
695640.0000    1.25620
695680.0000    0.71771
695720.0000    0.99096
695760.0000    1.33944
695800.0000    0.52144
695840.0000    0.85425
695880.0000    0.70451
695920.0000    0.45777
695960.0000    0.93748
696000.0000    0.90146
696040.0000    0.81516
696080.0000    1.13415
696120.0000    1.09211
696160.0000    1.55154
696200.0000    0.27761
696240.0000    1.32846
696280.0000    0.61977
696320.0000    0.95074
696360.0000    0.78869
696400.0000    0.33274
696440.0000    0.87599
696480.0000    1.47813
696520.0000    1.12829
696560.0000    0.80360
696600.0000    0.63754
696640.0000    1.50177
696680.0000    0.55135
696720.0000    0.82579
696760.0000    0.67460
696800.0000    0.56693
696840.0000    0.90982
696880.0000    0.69588
696920.0000    0.69941
696960.0000    0.66930
697000.0000    0.03112
697040.0000    0.82972
697080.0000    0.78563
697120.0000    0.79833
697160.0000    0.41307
697200.0000    0.49127
697240.0000   -0.02413
697280.0000    0.38773
697320.0000    1.18571
697360.0000    0.78650
697400.0000    0.38937
697440.0000    0.94453
697480.0000    0.89203
697520.0000    0.97672
697560.0000    1.69217
697600.0000    0.96239
697640.0000    1.46685
697680.0000    0.41766
697720.0000    1.18415
697760.0000    1.15547
697800.0000    0.66902
697840.0000   -0.31526
697880.0000    0.30110
697920.0000   -0.67824
697960.0000    0.68434
698000.0000   -0.02407
698040.0000    0.10046
698080.0000    0.45869
698120.0000    0.00978
698160.0000    0.48634
698200.0000    0.56623
698240.0000   -0.17636
698280.0000    0.14200
698320.0000   -0.04434
698360.0000   -0.32314
698400.0000    0.56565
698440.0000    0.54645
698480.0000    0.28149
698520.0000   -0.36843
698560.0000    1.09536
698600.0000    0.80263
698640.0000   -0.11694
698680.0000    1.80469
698720.0000    1.86046
698760.0000    1.38097
698800.0000    1.30593
698840.0000    0.32319
698880.0000    0.94855
698920.0000    0.34710
698960.0000    1.06728
699000.0000    1.05232
[truncated: 173,079 more chars]
