# Supplementary material for: Comment on 'Valid molecular dynamics simulations of human hemoglobin require a surprisingly large box size'
Source: eLife. 2019 Jun 20;8:e44718. doi: 10.7554/eLife.44718 (PMC6586461; doi:10.7554/eLife.44718)
Supplement: Figure 1—source data 1. — The zip archive contains a README file describing which source files correspond to the different panels. [file elife-44718-fig1-data1.zip › figure1/panel_C/120A/7/proj.xvg]

@ autoscale onread none
@ with g0
@ g0 on
@ title "projection on eigenvectors (nm)"
@ xaxis  label "Time (ps)"
@ world xmin 0
@ world xmax 1e+06
@ world ymin -8.53005
@ world ymax 6.36487
@ view xmin 0.15
@ view xmax 0.85
@ view ymin 0.15
@ view ymax 0.85
@ yaxis  label "vec 1"
@ xaxis tick major 250000
@ xaxis tick minor 125000
@ xaxis ticklabel start type spec
@ xaxis ticklabel start -0
@ yaxis tick major 5
@ yaxis tick minor 2.5
@ yaxis ticklabel start type spec
@ yaxis ticklabel start -5
@ zeroxaxis bar on
@ zeroxaxis bar linestyle 3
    0.0000   -5.06943
   40.0000   -4.85434
   80.0000   -5.15157
  120.0000   -5.30540
  160.0000   -6.17762
  200.0000   -6.54002
  240.0000   -5.35857
  280.0000   -6.04371
  320.0000   -6.64669
  360.0000   -6.40029
  400.0000   -6.16655
  440.0000   -6.62337
  480.0000   -6.60559
  520.0000   -5.83237
  560.0000   -5.75577
  600.0000   -5.81532
  640.0000   -5.93016
  680.0000   -6.27485
  720.0000   -6.53062
  760.0000   -6.47277
  800.0000   -6.10644
  840.0000   -5.92638
  880.0000   -5.37502
  920.0000   -5.45374
  960.0000   -6.62403
 1000.0000   -5.48968
 1040.0000   -5.53534
 1080.0000   -5.54018
 1120.0000   -6.29631
 1160.0000   -6.16261
 1200.0000   -5.32592
 1240.0000   -4.87314
 1280.0000   -6.19157
 1320.0000   -6.94263
 1360.0000   -5.87405
 1400.0000   -4.62070
 1440.0000   -5.68094
 1480.0000   -4.90957
 1520.0000   -3.86832
 1560.0000   -5.37827
 1600.0000   -5.27732
 1640.0000   -5.47191
 1680.0000   -5.61738
 1720.0000   -6.97899
 1760.0000   -5.95629
 1800.0000   -6.35842
 1840.0000   -5.85618
 1880.0000   -5.43341
 1920.0000   -4.76057
 1960.0000   -6.07850
 2000.0000   -5.72074
 2040.0000   -5.83735
 2080.0000   -5.42747
 2120.0000   -5.09730
 2160.0000   -5.53628
 2200.0000   -5.66729
 2240.0000   -5.40064
 2280.0000   -5.56078
 2320.0000   -6.07041
 2360.0000   -5.15534
 2400.0000   -5.34105
 2440.0000   -4.72946
 2480.0000   -6.43843
 2520.0000   -5.17557
 2560.0000   -5.23440
 2600.0000   -4.97359
 2640.0000   -6.03892
 2680.0000   -6.72448
 2720.0000   -6.41594
 2760.0000   -5.21774
 2800.0000   -6.52277
 2840.0000   -6.02605
 2880.0000   -6.66838
 2920.0000   -7.07726
 2960.0000   -6.04708
 3000.0000   -7.07953
 3040.0000   -6.25647
 3080.0000   -7.00489
 3120.0000   -6.77998
 3160.0000   -6.57582
 3200.0000   -7.29906
 3240.0000   -6.80076
 3280.0000   -6.39078
 3320.0000   -6.46774
 3360.0000   -6.66432
 3400.0000   -6.87337
 3440.0000   -6.93516
 3480.0000   -6.99472
 3520.0000   -5.47276
 3560.0000   -6.42157
 3600.0000   -6.79031
 3640.0000   -6.39135
 3680.0000   -5.38781
 3720.0000   -4.93585
 3760.0000   -5.88109
 3800.0000   -5.67945
 3840.0000   -4.82335
 3880.0000   -5.69269
 3920.0000   -5.16232
 3960.0000   -4.87479
 4000.0000   -4.93723
 4040.0000   -5.45506
 4080.0000   -4.78067
 4120.0000   -5.11048
 4160.0000   -4.91830
 4200.0000   -5.07150
 4240.0000   -4.81282
 4280.0000   -4.71057
 4320.0000   -5.94654
 4360.0000   -5.30660
 4400.0000   -6.23111
 4440.0000   -5.86862
 4480.0000   -6.12975
 4520.0000   -5.44531
 4560.0000   -6.61795
 4600.0000   -5.54944
 4640.0000   -5.33679
 4680.0000   -5.77712
 4720.0000   -5.60910
 4760.0000   -4.89167
 4800.0000   -4.73890
 4840.0000   -4.68819
 4880.0000   -4.88266
 4920.0000   -4.30519
 4960.0000   -4.97866
 5000.0000   -3.87737
 5040.0000   -5.27589
 5080.0000   -5.81578
 5120.0000   -5.62667
 5160.0000   -5.74890
 5200.0000   -5.15400
 5240.0000   -5.99771
 5280.0000   -6.32000
 5320.0000   -6.29057
 5360.0000   -6.03326
 5400.0000   -5.34149
 5440.0000   -5.50651
 5480.0000   -5.38440
 5520.0000   -5.72627
 5560.0000   -6.00975
 5600.0000   -5.49555
 5640.0000   -5.54051
 5680.0000   -5.96195
 5720.0000   -5.18438
 5760.0000   -5.46902
 5800.0000   -5.74152
 5840.0000   -5.23999
 5880.0000   -5.47126
 5920.0000   -5.69768
 5960.0000   -4.65584
 6000.0000   -5.49413
 6040.0000   -4.73523
 6080.0000   -5.73623
 6120.0000   -5.08422
 6160.0000   -6.27647
 6200.0000   -5.82926
 6240.0000   -6.37470
 6280.0000   -4.67095
 6320.0000   -5.64997
 6360.0000   -5.07134
 6400.0000   -4.87794
 6440.0000   -6.05436
 6480.0000   -5.43203
 6520.0000   -5.50476
 6560.0000   -5.89166
 6600.0000   -4.95654
 6640.0000   -4.75077
 6680.0000   -5.92180
 6720.0000   -6.44136
 6760.0000   -6.01466
 6800.0000   -6.40068
 6840.0000   -6.07833
 6880.0000   -5.75249
 6920.0000   -5.46504
 6960.0000   -5.71320
 7000.0000   -6.01946
 7040.0000   -5.65152
 7080.0000   -5.02434
 7120.0000   -5.93397
 7160.0000   -5.94049
 7200.0000   -5.08078
 7240.0000   -6.33646
 7280.0000   -5.92514
 7320.0000   -5.69783
 7360.0000   -6.08462
 7400.0000   -4.81417
 7440.0000   -5.59587
 7480.0000   -5.58207
 7520.0000   -5.88680
 7560.0000   -5.50496
 7600.0000   -5.47652
 7640.0000   -5.74364
 7680.0000   -6.57192
 7720.0000   -5.96245
 7760.0000   -6.29506
 7800.0000   -5.88639
 7840.0000   -5.97180
 7880.0000   -5.29332
 7920.0000   -5.90087
 7960.0000   -4.61582
 8000.0000   -5.38970
 8040.0000   -5.39149
 8080.0000   -4.75285
 8120.0000   -5.37950
 8160.0000   -5.66653
 8200.0000   -5.25150
 8240.0000   -5.75498
 8280.0000   -5.23613
 8320.0000   -5.45767
 8360.0000   -6.18254
 8400.0000   -6.16161
 8440.0000   -5.63938
 8480.0000   -6.19263
 8520.0000   -6.28015
 8560.0000   -5.29432
 8600.0000   -5.83820
 8640.0000   -5.14219
 8680.0000   -5.77601
 8720.0000   -6.68578
 8760.0000   -5.56289
 8800.0000   -5.21513
 8840.0000   -4.59775
 8880.0000   -5.69705
 8920.0000   -5.72598
 8960.0000   -5.55065
 9000.0000   -5.03137
 9040.0000   -5.19533
 9080.0000   -5.15932
 9120.0000   -5.04452
 9160.0000   -5.30438
 9200.0000   -5.21773
 9240.0000   -5.11486
 9280.0000   -5.25695
 9320.0000   -4.96595
 9360.0000   -4.64418
 9400.0000   -4.98487
 9440.0000   -5.50800
 9480.0000   -5.08800
 9520.0000   -4.75715
 9560.0000   -5.71473
 9600.0000   -4.90051
 9640.0000   -4.58481
 9680.0000   -5.19878
 9720.0000   -5.34622
 9760.0000   -4.91831
 9800.0000   -5.08640
 9840.0000   -5.25620
 9880.0000   -5.00099
 9920.0000   -5.87917
 9960.0000   -6.03544
10000.0000   -6.43029
10040.0000   -5.61775
10080.0000   -4.90035
10120.0000   -4.50243
10160.0000   -5.13997
10200.0000   -5.30458
10240.0000   -5.43273
10280.0000   -6.71179
10320.0000   -6.50918
10360.0000   -5.81940
10400.0000   -6.51874
10440.0000   -5.59291
10480.0000   -5.89218
10520.0000   -4.60789
10560.0000   -5.13291
10600.0000   -5.38194
10640.0000   -5.47508
10680.0000   -5.10557
10720.0000   -5.44042
10760.0000   -4.79571
10800.0000   -4.99366
10840.0000   -5.16255
10880.0000   -5.27210
10920.0000   -5.24813
10960.0000   -5.77583
11000.0000   -5.27992
11040.0000   -5.16493
11080.0000   -4.78385
11120.0000   -5.07413
11160.0000   -5.46134
11200.0000   -5.47060
11240.0000   -4.59525
11280.0000   -4.79144
11320.0000   -5.56826
11360.0000   -4.86631
11400.0000   -5.22857
11440.0000   -5.22784
11480.0000   -6.09992
11520.0000   -4.74668
11560.0000   -4.77828
11600.0000   -4.48390
11640.0000   -5.31683
11680.0000   -3.94369
11720.0000   -4.97952
11760.0000   -5.24272
11800.0000   -5.68798
11840.0000   -4.63160
11880.0000   -4.51495
11920.0000   -4.55511
11960.0000   -5.23685
12000.0000   -5.68559
12040.0000   -5.11905
12080.0000   -4.97702
12120.0000   -4.60488
12160.0000   -4.06138
12200.0000   -5.02395
12240.0000   -4.76557
12280.0000   -4.52069
12320.0000   -5.29275
12360.0000   -4.74350
12400.0000   -4.53113
12440.0000   -4.73717
12480.0000   -5.22992
12520.0000   -4.51390
12560.0000   -5.44063
12600.0000   -4.82509
12640.0000   -4.69973
12680.0000   -5.82804
12720.0000   -4.34335
12760.0000   -4.65523
12800.0000   -4.80584
12840.0000   -5.28482
12880.0000   -5.39039
12920.0000   -5.05262
12960.0000   -5.16072
13000.0000   -4.90143
13040.0000   -4.36933
13080.0000   -5.57268
13120.0000   -5.40704
13160.0000   -4.90653
13200.0000   -5.62191
13240.0000   -4.34377
13280.0000   -3.96106
13320.0000   -4.01218
13360.0000   -4.74354
13400.0000   -4.88765
13440.0000   -4.59359
13480.0000   -4.23453
13520.0000   -5.11509
13560.0000   -4.85339
13600.0000   -4.97474
13640.0000   -5.02619
13680.0000   -5.59106
13720.0000   -5.76091
13760.0000   -5.51324
13800.0000   -5.20819
13840.0000   -5.85438
13880.0000   -4.90792
13920.0000   -4.13882
13960.0000   -5.87083
14000.0000   -5.75397
14040.0000   -4.60342
14080.0000   -5.86335
14120.0000   -4.51233
14160.0000   -5.02449
14200.0000   -5.42246
14240.0000   -4.82078
14280.0000   -5.78313
14320.0000   -5.31655
14360.0000   -4.94068
14400.0000   -5.93740
14440.0000   -5.24057
14480.0000   -6.05658
14520.0000   -4.75116
14560.0000   -5.64552
14600.0000   -5.06754
14640.0000   -5.79769
14680.0000   -5.75859
14720.0000   -5.95229
14760.0000   -5.91539
14800.0000   -4.96168
14840.0000   -5.72983
14880.0000   -4.24368
14920.0000   -4.73095
14960.0000   -5.16007
15000.0000   -5.21730
15040.0000   -5.50592
15080.0000   -5.76803
15120.0000   -6.06266
15160.0000   -5.89184
15200.0000   -5.20988
15240.0000   -5.53139
15280.0000   -5.65035
15320.0000   -6.71142
15360.0000   -6.73593
15400.0000   -5.48518
15440.0000   -5.05935
15480.0000   -5.60665
15520.0000   -5.15109
15560.0000   -5.50207
15600.0000   -5.03117
15640.0000   -5.13380
15680.0000   -4.88631
15720.0000   -6.04764
15760.0000   -5.17061
15800.0000   -5.24196
15840.0000   -5.00954
15880.0000   -5.10263
15920.0000   -5.49661
15960.0000   -6.32714
16000.0000   -5.97949
16040.0000   -5.68984
16080.0000   -6.15764
16120.0000   -5.78892
16160.0000   -5.38954
16200.0000   -4.67753
16240.0000   -5.01393
16280.0000   -5.33786
16320.0000   -4.94428
16360.0000   -5.81746
16400.0000   -5.15794
16440.0000   -5.12310
16480.0000   -5.20074
16520.0000   -5.45271
16560.0000   -5.18646
16600.0000   -4.79729
16640.0000   -4.47158
16680.0000   -4.75564
16720.0000   -5.17854
16760.0000   -5.81123
16800.0000   -5.35734
16840.0000   -5.99038
16880.0000   -4.94377
16920.0000   -5.12218
16960.0000   -4.96478
17000.0000   -5.04825
17040.0000   -4.88177
17080.0000   -5.41661
17120.0000   -5.51008
17160.0000   -6.10876
17200.0000   -5.03246
17240.0000   -5.12750
17280.0000   -5.92507
17320.0000   -4.80799
17360.0000   -5.19502
17400.0000   -4.85316
17440.0000   -4.75697
17480.0000   -5.59714
17520.0000   -5.86251
17560.0000   -5.53543
17600.0000   -4.85689
17640.0000   -4.30712
17680.0000   -4.92264
17720.0000   -4.96210
17760.0000   -4.68219
17800.0000   -5.13620
17840.0000   -5.88091
17880.0000   -5.28450
17920.0000   -6.39291
17960.0000   -5.68130
18000.0000   -4.48804
18040.0000   -6.77993
18080.0000   -5.28776
18120.0000   -4.83266
18160.0000   -5.64646
18200.0000   -5.27549
18240.0000   -5.02468
18280.0000   -5.11877
18320.0000   -5.60390
18360.0000   -5.55210
18400.0000   -5.44587
18440.0000   -5.54135
18480.0000   -4.65488
18520.0000   -5.08414
18560.0000   -5.00161
18600.0000   -4.84931
18640.0000   -5.14800
18680.0000   -5.53241
18720.0000   -4.92847
18760.0000   -5.42462
18800.0000   -5.27422
18840.0000   -4.86031
18880.0000   -5.72324
18920.0000   -5.40922
18960.0000   -5.00486
19000.0000   -3.93681
19040.0000   -5.04114
19080.0000   -4.68566
19120.0000   -4.27097
19160.0000   -5.08060
19200.0000   -5.59430
19240.0000   -5.50740
19280.0000   -6.24568
19320.0000   -6.01191
19360.0000   -5.69679
19400.0000   -5.38313
19440.0000   -5.58425
19480.0000   -5.19298
19520.0000   -5.51830
19560.0000   -5.78761
19600.0000   -5.31444
19640.0000   -4.59442
19680.0000   -5.51405
19720.0000   -5.09318
19760.0000   -6.23069
19800.0000   -6.19338
19840.0000   -5.50393
19880.0000   -5.60100
19920.0000   -6.29347
19960.0000   -6.30225
20000.0000   -6.49730
20040.0000   -5.16730
20080.0000   -5.94946
20120.0000   -4.75462
20160.0000   -4.72728
20200.0000   -5.37339
20240.0000   -5.25503
20280.0000   -5.73464
20320.0000   -5.89842
20360.0000   -5.44908
20400.0000   -5.68990
20440.0000   -5.71509
20480.0000   -5.15091
20520.0000   -4.82834
20560.0000   -5.14638
20600.0000   -5.46635
20640.0000   -5.51274
20680.0000   -5.35026
20720.0000   -6.00488
20760.0000   -5.67135
20800.0000   -4.47915
20840.0000   -4.02367
20880.0000   -4.86260
20920.0000   -4.65017
20960.0000   -4.65134
21000.0000   -5.28314
21040.0000   -4.49301
21080.0000   -5.93844
21120.0000   -5.54822
21160.0000   -4.90598
21200.0000   -4.94060
21240.0000   -5.07317
21280.0000   -5.32364
21320.0000   -4.70545
21360.0000   -4.69729
21400.0000   -4.16441
21440.0000   -5.61658
21480.0000   -4.85691
21520.0000   -5.37013
21560.0000   -5.70863
21600.0000   -4.97740
21640.0000   -5.11601
21680.0000   -4.96624
21720.0000   -5.30677
21760.0000   -5.30008
21800.0000   -5.66429
21840.0000   -5.13512
21880.0000   -5.25572
21920.0000   -4.55479
21960.0000   -5.60845
22000.0000   -5.55175
22040.0000   -4.81128
22080.0000   -5.44671
22120.0000   -5.34032
22160.0000   -4.20103
22200.0000   -5.21787
22240.0000   -5.61329
22280.0000   -5.76992
22320.0000   -4.59869
22360.0000   -5.04939
22400.0000   -5.11739
22440.0000   -4.56016
22480.0000   -4.36384
22520.0000   -3.96043
22560.0000   -4.50332
22600.0000   -5.04618
22640.0000   -5.42225
22680.0000   -5.02793
22720.0000   -4.77302
22760.0000   -3.67250
22800.0000   -4.31561
22840.0000   -4.81841
22880.0000   -4.75493
22920.0000   -4.40897
22960.0000   -4.73631
23000.0000   -5.41352
23040.0000   -4.93208
23080.0000   -6.18132
23120.0000   -5.01103
23160.0000   -6.14513
23200.0000   -4.84000
23240.0000   -5.08294
23280.0000   -5.32045
23320.0000   -5.83088
23360.0000   -5.99109
23400.0000   -5.40357
23440.0000   -5.13669
23480.0000   -5.71894
23520.0000   -4.91306
23560.0000   -5.29932
23600.0000   -4.54961
23640.0000   -5.27272
23680.0000   -4.87857
23720.0000   -5.05717
23760.0000   -4.35382
23800.0000   -4.95865
23840.0000   -5.08581
23880.0000   -4.30327
23920.0000   -5.27736
23960.0000   -4.74017
24000.0000   -4.20790
24040.0000   -3.42005
24080.0000   -4.82636
24120.0000   -5.33082
24160.0000   -4.62487
24200.0000   -4.68768
24240.0000   -4.97631
24280.0000   -5.28392
24320.0000   -4.79691
24360.0000   -5.05156
24400.0000   -4.56613
24440.0000   -5.54473
24480.0000   -4.57727
24520.0000   -4.36958
24560.0000   -4.29575
24600.0000   -4.54055
24640.0000   -4.74298
24680.0000   -5.34704
24720.0000   -4.92110
24760.0000   -4.77433
24800.0000   -5.23617
24840.0000   -5.24572
24880.0000   -4.57306
24920.0000   -4.79481
24960.0000   -4.54977
25000.0000   -4.63332
25040.0000   -4.60915
25080.0000   -4.49879
25120.0000   -5.58832
25160.0000   -4.91080
25200.0000   -4.80856
25240.0000   -4.99111
25280.0000   -4.16332
25320.0000   -4.18067
25360.0000   -5.92751
25400.0000   -4.78250
25440.0000   -4.37516
25480.0000   -4.73203
25520.0000   -6.08481
25560.0000   -6.06312
25600.0000   -5.06383
25640.0000   -5.35868
25680.0000   -5.89787
25720.0000   -5.08826
25760.0000   -5.20225
25800.0000   -5.27110
25840.0000   -5.06632
25880.0000   -4.97804
25920.0000   -6.05663
25960.0000   -5.14196
26000.0000   -4.71591
26040.0000   -4.96461
26080.0000   -4.81331
26120.0000   -4.83643
26160.0000   -5.03617
26200.0000   -5.62834
26240.0000   -5.67910
26280.0000   -5.41926
26320.0000   -5.32296
26360.0000   -4.69627
26400.0000   -4.77502
26440.0000   -4.97902
26480.0000   -5.68047
26520.0000   -5.61551
26560.0000   -6.06364
26600.0000   -5.20410
26640.0000   -5.67161
26680.0000   -5.09624
26720.0000   -5.21481
26760.0000   -4.46718
26800.0000   -4.54356
26840.0000   -5.31289
26880.0000   -5.07295
26920.0000   -4.66336
26960.0000   -4.79379
27000.0000   -4.69122
27040.0000   -6.11758
27080.0000   -5.65785
27120.0000   -5.44255
27160.0000   -5.84271
27200.0000   -5.03191
27240.0000   -5.70323
27280.0000   -5.87100
27320.0000   -5.92261
27360.0000   -5.52995
27400.0000   -5.61560
27440.0000   -4.89067
27480.0000   -4.90867
27520.0000   -4.10299
27560.0000   -4.95466
27600.0000   -5.36981
27640.0000   -5.20038
27680.0000   -5.72273
27720.0000   -4.78223
27760.0000   -4.98326
27800.0000   -5.37011
27840.0000   -5.68832
27880.0000   -5.72329
27920.0000   -5.92681
27960.0000   -5.20078
28000.0000   -5.26989
28040.0000   -4.29816
28080.0000   -4.99369
28120.0000   -4.55248
28160.0000   -4.33596
28200.0000   -4.62239
28240.0000   -4.73185
28280.0000   -4.23192
28320.0000   -4.49358
28360.0000   -4.69861
28400.0000   -4.05936
28440.0000   -4.67808
28480.0000   -4.69476
28520.0000   -5.79934
28560.0000   -5.77174
28600.0000   -4.82320
28640.0000   -4.36658
28680.0000   -4.26405
28720.0000   -5.04436
28760.0000   -5.36911
28800.0000   -5.33598
28840.0000   -5.39855
28880.0000   -4.85527
28920.0000   -4.78298
28960.0000   -5.57199
29000.0000   -4.89262
29040.0000   -5.02311
29080.0000   -5.47955
29120.0000   -5.15646
29160.0000   -4.65840
29200.0000   -5.18961
29240.0000   -5.41167
29280.0000   -4.97901
29320.0000   -5.71568
29360.0000   -5.17061
29400.0000   -5.34039
29440.0000   -5.27388
29480.0000   -5.34952
29520.0000   -6.48562
29560.0000   -5.72443
29600.0000   -5.22891
29640.0000   -6.12660
29680.0000   -5.64318
29720.0000   -5.62713
29760.0000   -6.88471
29800.0000   -5.17842
29840.0000   -6.48146
29880.0000   -5.79259
29920.0000   -5.41475
29960.0000   -5.82503
30000.0000   -5.22461
30040.0000   -5.71152
30080.0000   -6.28954
30120.0000   -5.48655
30160.0000   -6.84774
30200.0000   -6.30240
30240.0000   -6.19549
30280.0000   -6.22388
30320.0000   -5.98088
30360.0000   -4.97533
30400.0000   -5.02879
30440.0000   -5.34097
30480.0000   -5.87983
30520.0000   -5.24207
30560.0000   -5.44583
30600.0000   -5.01741
30640.0000   -4.87277
30680.0000   -4.76347
30720.0000   -4.63286
30760.0000   -4.55675
30800.0000   -5.05705
30840.0000   -5.05714
30880.0000   -5.01229
30920.0000   -5.30705
30960.0000   -5.85596
31000.0000   -5.61982
31040.0000   -5.54425
31080.0000   -6.37120
31120.0000   -6.61105
31160.0000   -6.37523
31200.0000   -6.39734
31240.0000   -6.40975
31280.0000   -5.25863
31320.0000   -5.38724
31360.0000   -5.88706
31400.0000   -5.77010
31440.0000   -6.00377
31480.0000   -5.78427
31520.0000   -5.96962
31560.0000   -5.51006
31600.0000   -5.72011
31640.0000   -5.63560
31680.0000   -5.18457
31720.0000   -6.55250
31760.0000   -4.99811
31800.0000   -5.00747
31840.0000   -5.15554
31880.0000   -5.58619
31920.0000   -5.39460
31960.0000   -5.49984
32000.0000   -5.52185
32040.0000   -4.96505
32080.0000   -5.30602
32120.0000   -4.90928
32160.0000   -4.28228
32200.0000   -5.15972
32240.0000   -5.31899
32280.0000   -5.54581
32320.0000   -5.84043
32360.0000   -4.48045
32400.0000   -4.20911
32440.0000   -4.24357
32480.0000   -5.96050
32520.0000   -4.23411
32560.0000   -5.04221
32600.0000   -5.56080
32640.0000   -5.12578
32680.0000   -5.59989
32720.0000   -4.75742
32760.0000   -5.55754
32800.0000   -4.98715
32840.0000   -5.37486
32880.0000   -4.85088
32920.0000   -4.80308
32960.0000   -5.70056
33000.0000   -5.19776
33040.0000   -4.78859
33080.0000   -4.82714
33120.0000   -5.03358
33160.0000   -4.79034
33200.0000   -4.56623
33240.0000   -5.12279
33280.0000   -4.33399
33320.0000   -4.77968
33360.0000   -5.15326
33400.0000   -5.12319
33440.0000   -5.25536
33480.0000   -4.90026
33520.0000   -5.23329
33560.0000   -5.35584
33600.0000   -5.54813
33640.0000   -5.67403
33680.0000   -6.05247
33720.0000   -5.14156
33760.0000   -5.67818
33800.0000   -5.85271
33840.0000   -5.44513
33880.0000   -5.36059
33920.0000   -5.81127
33960.0000   -4.98842
34000.0000   -4.57392
34040.0000   -5.47940
34080.0000   -5.12358
34120.0000   -4.59289
34160.0000   -4.76538
34200.0000   -5.06272
34240.0000   -4.66493
34280.0000   -4.93020
34320.0000   -5.07373
34360.0000   -4.97361
34400.0000   -4.68196
34440.0000   -5.84704
34480.0000   -5.20206
34520.0000   -4.47384
34560.0000   -4.70234
34600.0000   -4.15969
34640.0000   -4.42194
34680.0000   -4.74392
34720.0000   -4.78065
34760.0000   -4.41429
34800.0000   -4.49171
34840.0000   -4.20385
34880.0000   -4.19441
34920.0000   -4.02240
34960.0000   -5.25924
35000.0000   -5.12919
35040.0000   -4.58950
35080.0000   -4.90287
35120.0000   -4.69422
35160.0000   -4.80493
35200.0000   -3.89501
35240.0000   -5.82222
35280.0000   -5.94291
35320.0000   -5.71518
35360.0000   -5.10488
35400.0000   -5.19918
35440.0000   -4.95910
35480.0000   -4.36389
35520.0000   -4.19085
35560.0000   -4.60812
35600.0000   -4.70983
35640.0000   -4.41265
35680.0000   -4.68706
35720.0000   -5.10722
35760.0000   -4.48361
35800.0000   -5.50199
35840.0000   -4.12198
35880.0000   -4.75124
35920.0000   -4.30158
35960.0000   -4.81784
36000.0000   -4.46824
36040.0000   -5.07134
36080.0000   -3.86516
36120.0000   -4.17236
36160.0000   -3.72103
36200.0000   -5.09718
36240.0000   -4.87893
36280.0000   -4.33741
36320.0000   -4.44830
36360.0000   -4.26996
36400.0000   -4.36039
36440.0000   -5.56072
36480.0000   -5.80731
36520.0000   -4.79551
36560.0000   -4.43871
36600.0000   -4.88748
36640.0000   -5.77943
36680.0000   -5.96507
36720.0000   -5.67390
36760.0000   -6.12116
36800.0000   -5.94701
36840.0000   -4.83133
36880.0000   -4.73010
36920.0000   -5.06444
36960.0000   -4.55356
37000.0000   -5.07305
37040.0000   -4.92928
37080.0000   -4.47777
37120.0000   -5.89024
37160.0000   -5.21625
37200.0000   -6.15186
37240.0000   -6.09568
37280.0000   -5.93767
37320.0000   -5.64688
37360.0000   -4.78405
37400.0000   -5.10307
37440.0000   -4.95385
37480.0000   -5.37758
37520.0000   -5.92813
37560.0000   -4.97174
37600.0000   -4.48072
37640.0000   -4.72332
37680.0000   -4.34752
37720.0000   -4.25836
37760.0000   -4.78813
37800.0000   -5.24146
37840.0000   -4.81911
37880.0000   -5.08740
37920.0000   -4.37297
37960.0000   -4.55535
38000.0000   -5.23276
38040.0000   -5.47079
38080.0000   -5.35995
38120.0000   -4.69002
38160.0000   -4.34538
38200.0000   -4.72343
38240.0000   -4.56520
38280.0000   -4.22614
38320.0000   -4.91982
38360.0000   -5.45741
38400.0000   -5.23537
38440.0000   -5.43819
38480.0000   -4.98027
38520.0000   -5.67242
38560.0000   -5.82500
38600.0000   -4.77940
38640.0000   -5.53427
38680.0000   -5.81512
38720.0000   -5.99489
38760.0000   -6.34556
38800.0000   -5.21827
38840.0000   -5.60659
38880.0000   -5.71530
38920.0000   -5.68818
38960.0000   -4.81629
39000.0000   -6.26359
39040.0000   -6.48372
39080.0000   -4.66293
39120.0000   -5.13646
39160.0000   -6.99238
39200.0000   -6.70263
39240.0000   -6.66576
39280.0000   -5.17219
39320.0000   -5.86798
39360.0000   -6.56800
39400.0000   -5.05234
39440.0000   -5.72655
39480.0000   -5.91957
39520.0000   -5.42569
39560.0000   -5.56971
39600.0000   -6.22574
39640.0000   -5.41314
39680.0000   -3.97381
39720.0000   -4.85595
39760.0000   -5.30813
39800.0000   -4.71555
39840.0000   -5.19333
39880.0000   -5.32688
39920.0000   -4.85972
39960.0000   -4.94084
40000.0000   -5.33815
40040.0000   -5.57356
40080.0000   -5.79612
40120.0000   -5.20258
40160.0000   -5.11888
40200.0000   -4.74721
40240.0000   -4.71164
40280.0000   -5.79025
40320.0000   -4.65594
40360.0000   -4.50377
40400.0000   -4.43996
40440.0000   -4.80407
40480.0000   -5.22040
40520.0000   -5.24768
40560.0000   -5.57328
40600.0000   -4.27226
40640.0000   -5.18825
40680.0000   -4.63572
40720.0000   -4.59448
40760.0000   -4.66233
40800.0000   -5.02262
40840.0000   -6.12829
40880.0000   -4.86658
40920.0000   -5.77309
40960.0000   -5.27872
41000.0000   -4.82677
41040.0000   -3.94725
41080.0000   -4.81818
41120.0000   -4.88560
41160.0000   -4.43333
41200.0000   -4.93097
41240.0000   -5.13643
41280.0000   -4.95043
41320.0000   -5.83857
41360.0000   -5.61438
41400.0000   -5.72464
41440.0000   -5.31674
41480.0000   -5.34419
41520.0000   -4.99834
41560.0000   -5.40040
41600.0000   -6.00081
41640.0000   -5.41050
41680.0000   -4.07820
41720.0000   -5.14299
41760.0000   -5.08389
41800.0000   -5.69588
41840.0000   -6.18706
41880.0000   -5.40330
41920.0000   -5.04816
41960.0000   -5.52382
42000.0000   -6.99005
42040.0000   -4.61469
42080.0000   -5.10118
42120.0000   -5.45085
42160.0000   -5.28905
42200.0000   -5.02266
42240.0000   -4.74895
42280.0000   -6.35375
42320.0000   -5.13626
42360.0000   -5.28055
42400.0000   -5.31235
42440.0000   -5.63384
42480.0000   -5.70061
42520.0000   -5.38871
42560.0000   -4.85703
42600.0000   -4.72670
42640.0000   -4.79597
42680.0000   -5.80381
42720.0000   -4.46921
42760.0000   -5.18364
42800.0000   -5.14210
42840.0000   -5.15299
42880.0000   -6.07214
42920.0000   -5.53303
42960.0000   -5.08760
43000.0000   -4.70828
43040.0000   -4.92541
43080.0000   -5.02026
43120.0000   -6.08744
43160.0000   -6.33848
43200.0000   -5.18757
43240.0000   -5.25670
43280.0000   -4.87811
43320.0000   -5.84823
43360.0000   -5.78628
43400.0000   -5.18634
43440.0000   -5.42675
43480.0000   -5.53532
43520.0000   -6.60902
43560.0000   -5.76883
43600.0000   -6.30490
43640.0000   -5.02111
43680.0000   -5.00774
43720.0000   -6.06759
43760.0000   -5.99232
43800.0000   -6.23250
43840.0000   -5.80489
43880.0000   -5.75421
43920.0000   -6.00102
43960.0000   -4.65278
44000.0000   -6.18493
44040.0000   -5.75415
44080.0000   -5.54752
44120.0000   -5.97993
44160.0000   -5.26904
44200.0000   -5.39107
44240.0000   -4.41854
44280.0000   -4.79981
44320.0000   -5.17670
44360.0000   -5.87984
44400.0000   -6.63209
44440.0000   -6.27062
44480.0000   -6.34659
44520.0000   -6.09588
44560.0000   -5.38648
44600.0000   -6.20724
44640.0000   -6.72498
44680.0000   -6.51366
44720.0000   -6.48419
44760.0000   -6.50477
44800.0000   -5.76730
44840.0000   -6.50255
44880.0000   -6.37698
44920.0000   -6.92628
44960.0000   -6.45658
45000.0000   -5.52112
45040.0000   -6.16881
45080.0000   -7.09764
45120.0000   -4.94830
45160.0000   -5.16420
45200.0000   -6.56919
45240.0000   -5.49648
45280.0000   -4.51291
45320.0000   -4.78469
45360.0000   -4.53970
45400.0000   -4.99040
45440.0000   -5.08731
45480.0000   -5.35592
45520.0000   -4.50252
45560.0000   -5.49743
45600.0000   -5.32442
45640.0000   -5.27957
45680.0000   -5.71873
45720.0000   -6.01566
45760.0000   -5.84022
45800.0000   -6.81997
45840.0000   -5.97030
45880.0000   -5.32299
45920.0000   -5.95148
45960.0000   -6.41951
46000.0000   -5.67983
46040.0000   -4.36599
46080.0000   -4.66702
46120.0000   -5.27646
46160.0000   -5.20509
46200.0000   -6.43999
46240.0000   -5.39756
46280.0000   -5.58415
46320.0000   -5.19458
46360.0000   -5.37070
46400.0000   -4.93202
46440.0000   -5.04486
46480.0000   -6.11466
46520.0000   -5.51072
46560.0000   -5.41928
46600.0000   -5.89610
46640.0000   -5.83762
46680.0000   -6.02089
46720.0000   -4.93436
46760.0000   -5.59465
46800.0000   -4.04938
46840.0000   -4.43900
46880.0000   -5.04485
46920.0000   -5.51822
46960.0000   -5.19225
47000.0000   -5.53042
47040.0000   -5.59424
47080.0000   -5.64050
47120.0000   -6.20454
47160.0000   -6.29017
47200.0000   -6.39195
47240.0000   -6.52557
47280.0000   -5.71745
47320.0000   -6.09909
47360.0000   -5.47684
47400.0000   -5.97296
47440.0000   -4.96779
47480.0000   -5.41352
47520.0000   -5.30505
47560.0000   -4.83932
47600.0000   -5.25183
47640.0000   -4.83126
47680.0000   -5.63046
47720.0000   -5.58755
47760.0000   -4.96411
47800.0000   -5.60134
47840.0000   -5.55957
47880.0000   -4.39960
47920.0000   -5.81940
47960.0000   -5.86006
48000.0000   -5.96793
48040.0000   -6.63936
48080.0000   -5.86050
48120.0000   -5.48723
48160.0000   -5.71062
48200.0000   -6.00800
48240.0000   -5.56239
48280.0000   -5.80064
48320.0000   -5.11832
48360.0000   -6.08881
48400.0000   -5.15392
48440.0000   -6.49495
48480.0000   -5.96101
48520.0000   -5.84954
48560.0000   -6.52281
48600.0000   -6.58402
48640.0000   -4.97479
48680.0000   -4.91907
48720.0000   -5.64659
48760.0000   -5.62390
48800.0000   -4.97981
48840.0000   -5.69490
48880.0000   -5.12882
48920.0000   -5.41783
48960.0000   -5.33700
49000.0000   -5.38894
49040.0000   -5.49523
49080.0000   -6.71390
49120.0000   -6.45741
49160.0000   -5.88854
49200.0000   -6.47016
49240.0000   -6.98213
49280.0000   -6.48407
49320.0000   -4.83710
49360.0000   -5.66771
49400.0000   -5.75795
49440.0000   -5.56893
49480.0000   -5.30873
49520.0000   -6.21076
49560.0000   -6.62871
49600.0000   -5.74616
49640.0000   -5.94107
49680.0000   -6.52553
49720.0000   -6.04526
49760.0000   -6.30514
49800.0000   -6.73579
49840.0000   -5.59502
49880.0000   -6.06556
49920.0000   -4.87566
49960.0000   -5.62534
50000.0000   -5.08388
50040.0000   -5.40324
50080.0000   -5.47567
50120.0000   -4.04502
50160.0000   -5.50087
50200.0000   -5.55057
50240.0000   -5.58878
50280.0000   -6.33107
50320.0000   -4.90674
50360.0000   -5.33827
50400.0000   -5.71866
50440.0000   -5.48762
50480.0000   -5.38738
50520.0000   -4.19747
50560.0000   -4.10621
50600.0000   -5.21406
50640.0000   -5.19528
50680.0000   -4.26350
50720.0000   -3.91189
50760.0000   -5.02813
50800.0000   -4.28697
50840.0000   -4.63335
50880.0000   -5.30306
50920.0000   -5.89212
50960.0000   -5.78780
51000.0000   -4.32408
51040.0000   -3.86599
51080.0000   -4.62126
51120.0000   -4.56821
51160.0000   -5.09740
51200.0000   -5.92491
51240.0000   -4.63947
51280.0000   -5.54283
51320.0000   -4.69648
51360.0000   -5.26749
51400.0000   -5.45150
51440.0000   -4.93160
51480.0000   -4.78416
51520.0000   -4.57132
51560.0000   -4.24862
51600.0000   -3.68634
51640.0000   -4.04151
51680.0000   -3.89739
51720.0000   -3.60191
51760.0000   -3.05595
51800.0000   -3.95306
51840.0000   -3.81024
51880.0000   -3.16690
51920.0000   -4.36384
51960.0000   -4.15012
52000.0000   -4.82029
52040.0000   -3.93029
52080.0000   -5.34914
52120.0000   -5.00904
52160.0000   -4.36997
52200.0000   -3.57843
52240.0000   -4.06711
52280.0000   -4.27649
52320.0000   -3.69832
52360.0000   -4.02271
52400.0000   -3.81210
52440.0000   -4.20175
52480.0000   -4.42597
52520.0000   -3.77667
52560.0000   -5.10987
52600.0000   -4.14520
52640.0000   -4.42244
52680.0000   -4.50815
52720.0000   -5.95383
52760.0000   -4.36037
52800.0000   -3.95196
52840.0000   -5.14305
52880.0000   -4.29556
52920.0000   -4.49110
52960.0000   -3.55524
53000.0000   -3.50811
53040.0000   -3.92699
53080.0000   -4.32559
53120.0000   -3.82905
53160.0000   -3.37641
53200.0000   -3.87744
53240.0000   -4.11924
53280.0000   -4.58060
53320.0000   -4.70157
53360.0000   -3.73041
53400.0000   -4.23716
53440.0000   -4.71122
53480.0000   -3.98892
53520.0000   -4.28704
53560.0000   -4.20669
53600.0000   -4.46717
53640.0000   -4.20112
53680.0000   -3.53531
53720.0000   -3.59935
53760.0000   -3.43575
53800.0000   -3.34637
53840.0000   -3.79661
53880.0000   -3.50283
53920.0000   -2.79655
53960.0000   -3.69153
54000.0000   -4.49504
54040.0000   -3.94067
54080.0000   -3.64530
54120.0000   -5.24526
54160.0000   -4.06094
54200.0000   -4.77923
54240.0000   -4.70301
54280.0000   -4.48656
54320.0000   -4.70517
54360.0000   -5.83925
54400.0000   -3.91309
54440.0000   -3.97926
54480.0000   -4.65608
54520.0000   -3.64637
54560.0000   -4.87023
54600.0000   -4.33473
54640.0000   -4.52804
54680.0000   -3.59659
54720.0000   -4.19480
54760.0000   -3.66268
54800.0000   -3.46697
54840.0000   -3.25152
54880.0000   -3.08219
54920.0000   -3.75296
54960.0000   -3.92769
55000.0000   -4.40956
55040.0000   -3.97850
55080.0000   -3.22461
55120.0000   -2.19027
55160.0000   -1.96646
55200.0000   -3.41109
55240.0000   -2.19776
55280.0000   -1.80816
55320.0000   -2.37265
55360.0000   -3.24252
55400.0000   -2.96730
55440.0000   -2.35695
55480.0000   -2.30537
55520.0000   -3.06319
55560.0000   -3.20440
55600.0000   -3.30293
55640.0000   -4.25703
55680.0000   -2.52771
55720.0000   -2.87168
55760.0000   -2.66422
55800.0000   -4.71597
55840.0000   -4.68231
55880.0000   -5.17960
55920.0000   -4.16500
55960.0000   -4.34378
56000.0000   -3.69944
56040.0000   -3.58308
56080.0000   -3.40411
56120.0000   -4.34221
56160.0000   -4.52235
56200.0000   -3.84635
56240.0000   -3.08023
56280.0000   -3.74923
56320.0000   -4.67777
56360.0000   -3.62004
56400.0000   -4.00226
56440.0000   -2.64455
56480.0000   -4.28308
56520.0000   -4.31301
56560.0000   -3.52196
56600.0000   -3.13948
56640.0000   -4.00900
56680.0000   -3.02202
56720.0000   -3.77765
56760.0000   -3.41093
56800.0000   -3.69785
56840.0000   -3.90602
56880.0000   -3.85286
56920.0000   -4.16771
56960.0000   -4.54765
57000.0000   -4.13405
57040.0000   -3.46276
57080.0000   -3.78793
57120.0000   -4.06939
57160.0000   -3.19422
57200.0000   -3.16822
57240.0000   -2.23123
57280.0000   -1.88091
57320.0000   -2.64677
57360.0000   -2.77015
57400.0000   -2.68111
57440.0000   -3.68750
57480.0000   -3.61146
57520.0000   -4.02902
57560.0000   -3.53007
57600.0000   -3.38777
57640.0000   -3.59752
57680.0000   -3.85278
57720.0000   -2.69393
57760.0000   -3.87264
57800.0000   -4.52433
57840.0000   -4.44525
57880.0000   -4.68108
57920.0000   -4.84505
57960.0000   -4.03809
58000.0000   -4.87469
58040.0000   -4.87857
58080.0000   -4.45579
58120.0000   -4.39629
58160.0000   -4.39133
58200.0000   -4.63055
58240.0000   -4.69098
58280.0000   -4.13040
58320.0000   -3.50514
58360.0000   -3.10358
58400.0000   -5.01383
58440.0000   -3.83378
58480.0000   -3.65645
58520.0000   -3.22648
58560.0000   -3.86065
58600.0000   -3.68356
58640.0000   -4.05884
58680.0000   -3.96344
58720.0000   -3.39454
58760.0000   -3.85496
58800.0000   -4.62275
58840.0000   -3.00165
58880.0000   -4.40585
58920.0000   -4.12854
58960.0000   -3.10595
59000.0000   -3.13146
59040.0000   -4.07405
59080.0000   -3.78343
59120.0000   -2.92129
59160.0000   -4.07730
59200.0000   -4.74514
59240.0000   -3.82165
59280.0000   -3.61566
59320.0000   -3.95942
59360.0000   -4.54976
59400.0000   -4.38860
59440.0000   -4.56961
59480.0000   -2.67102
59520.0000   -4.22243
59560.0000   -4.34873
59600.0000   -4.38759
59640.0000   -3.77977
59680.0000   -3.87752
59720.0000   -4.50341
59760.0000   -5.54535
59800.0000   -4.49507
59840.0000   -3.95849
59880.0000   -4.37379
59920.0000   -5.29768
59960.0000   -4.25637
60000.0000   -4.81607
60040.0000   -3.92046
60080.0000   -4.38704
60120.0000   -4.05501
60160.0000   -4.10725
60200.0000   -4.04896
60240.0000   -3.56775
60280.0000   -4.47148
60320.0000   -3.76158
60360.0000   -3.01416
60400.0000   -3.93146
60440.0000   -4.28471
60480.0000   -4.25056
60520.0000   -4.59752
60560.0000   -4.43339
60600.0000   -4.83649
60640.0000   -3.91463
60680.0000   -4.18028
60720.0000   -4.24230
60760.0000   -4.95245
60800.0000   -5.81438
60840.0000   -5.63962
60880.0000   -4.81945
60920.0000   -5.33752
60960.0000   -4.80972
61000.0000   -4.84124
61040.0000   -4.02918
61080.0000   -3.93892
61120.0000   -4.78316
61160.0000   -4.29287
61200.0000   -4.75177
61240.0000   -3.77665
61280.0000   -3.78296
61320.0000   -4.47067
61360.0000   -4.97581
61400.0000   -5.70702
61440.0000   -4.61638
61480.0000   -5.15535
61520.0000   -5.38155
61560.0000   -4.84046
61600.0000   -4.85718
61640.0000   -4.50884
61680.0000   -4.49150
61720.0000   -3.58642
61760.0000   -4.13803
61800.0000   -4.58730
61840.0000   -4.66273
61880.0000   -4.65697
61920.0000   -3.82849
61960.0000   -4.75433
62000.0000   -4.29937
62040.0000   -4.14682
62080.0000   -4.04679
62120.0000   -4.51986
62160.0000   -3.71070
62200.0000   -4.34265
62240.0000   -4.49951
62280.0000   -4.04120
62320.0000   -4.07562
62360.0000   -4.12825
62400.0000   -3.83874
62440.0000   -4.14428
62480.0000   -4.59462
62520.0000   -4.42835
62560.0000   -4.75004
62600.0000   -4.74645
62640.0000   -3.79385
62680.0000   -3.49649
62720.0000   -3.91100
62760.0000   -4.10306
62800.0000   -3.43591
62840.0000   -4.27140
62880.0000   -4.69136
62920.0000   -5.02064
62960.0000   -4.91709
63000.0000   -4.89003
63040.0000   -4.64282
63080.0000   -5.16568
63120.0000   -5.29773
63160.0000   -5.17508
63200.0000   -4.90286
63240.0000   -5.21704
63280.0000   -4.15095
63320.0000   -4.87017
63360.0000   -4.07376
63400.0000   -4.84918
63440.0000   -3.97539
63480.0000   -3.67958
63520.0000   -3.37932
63560.0000   -4.33531
63600.0000   -4.17511
63640.0000   -3.63761
63680.0000   -3.36576
63720.0000   -3.82964
63760.0000   -3.66839
63800.0000   -4.24056
63840.0000   -3.83548
63880.0000   -4.24130
63920.0000   -3.76453
63960.0000   -4.78923
64000.0000   -3.67737
64040.0000   -4.13855
64080.0000   -4.01767
64120.0000   -4.74728
64160.0000   -4.87723
64200.0000   -4.04811
64240.0000   -4.24453
64280.0000   -4.38283
64320.0000   -4.42214
64360.0000   -4.48856
64400.0000   -4.23757
64440.0000   -4.23487
64480.0000   -4.45517
64520.0000   -4.42622
64560.0000   -5.19323
64600.0000   -4.89442
64640.0000   -4.77567
64680.0000   -4.57639
64720.0000   -4.97734
64760.0000   -5.04181
64800.0000   -5.53569
64840.0000   -4.81706
64880.0000   -4.93792
64920.0000   -4.78724
64960.0000   -5.11619
65000.0000   -5.79765
65040.0000   -5.47243
65080.0000   -5.59950
65120.0000   -6.46216
65160.0000   -6.22298
65200.0000   -5.62536
65240.0000   -5.55281
65280.0000   -6.07204
65320.0000   -5.72647
65360.0000   -6.27925
65400.0000   -5.85204
65440.0000   -5.34969
65480.0000   -4.85557
65520.0000   -5.64543
65560.0000   -5.03708
65600.0000   -5.22074
65640.0000   -5.53612
65680.0000   -5.09362
65720.0000   -4.61191
65760.0000   -5.14181
65800.0000   -3.68194
65840.0000   -3.84548
65880.0000   -4.59600
65920.0000   -5.07485
65960.0000   -4.93056
66000.0000   -5.31350
66040.0000   -4.58754
66080.0000   -4.46949
66120.0000   -4.38399
66160.0000   -4.17717
66200.0000   -5.02188
66240.0000   -4.53884
66280.0000   -4.83647
66320.0000   -4.80392
66360.0000   -5.66658
66400.0000   -5.09749
66440.0000   -5.05701
66480.0000   -4.49210
66520.0000   -4.87627
66560.0000   -4.73823
66600.0000   -5.00140
66640.0000   -4.67369
66680.0000   -5.19223
66720.0000   -4.64776
66760.0000   -4.52697
66800.0000   -5.35396
66840.0000   -5.02774
66880.0000   -5.57123
66920.0000   -4.30336
66960.0000   -5.12978
67000.0000   -5.73972
67040.0000   -4.91117
67080.0000   -4.72072
67120.0000   -5.14813
67160.0000   -5.44435
67200.0000   -4.66945
67240.0000   -5.20670
67280.0000   -5.64107
67320.0000   -6.07571
67360.0000   -4.81011
67400.0000   -4.39229
67440.0000   -4.18801
67480.0000   -4.76678
67520.0000   -4.23560
67560.0000   -4.65894
67600.0000   -5.18954
67640.0000   -5.16872
67680.0000   -5.33830
67720.0000   -4.20472
67760.0000   -4.46195
67800.0000   -4.58263
67840.0000   -5.20410
67880.0000   -5.36007
67920.0000   -5.24691
67960.0000   -5.75038
68000.0000   -5.96551
68040.0000   -4.49033
68080.0000   -5.76165
68120.0000   -5.10873
68160.0000   -4.70073
68200.0000   -6.12624
68240.0000   -6.15932
68280.0000   -5.89147
68320.0000   -5.05172
68360.0000   -4.98195
68400.0000   -4.15258
68440.0000   -3.63584
68480.0000   -4.84656
68520.0000   -4.43693
68560.0000   -3.48635
68600.0000   -4.49380
68640.0000   -5.05297
68680.0000   -4.06074
68720.0000   -4.42082
68760.0000   -4.01171
68800.0000   -4.21606
68840.0000   -3.32940
68880.0000   -5.29973
68920.0000   -4.43453
68960.0000   -3.91914
69000.0000   -3.49408
69040.0000   -3.22096
69080.0000   -3.86560
69120.0000   -4.44325
69160.0000   -3.48255
69200.0000   -4.16753
69240.0000   -4.54228
69280.0000   -4.27745
69320.0000   -3.71076
69360.0000   -3.88442
69400.0000   -3.73725
69440.0000   -3.78248
69480.0000   -4.41965
69520.0000   -5.22071
69560.0000   -4.90341
69600.0000   -4.65828
69640.0000   -4.75379
69680.0000   -5.88673
69720.0000   -4.85714
69760.0000   -4.56451
69800.0000   -4.93159
69840.0000   -4.03861
69880.0000   -4.64559
69920.0000   -4.57898
69960.0000   -4.26117
70000.0000   -4.37527
70040.0000   -4.44335
70080.0000   -3.21958
70120.0000   -3.82925
70160.0000   -4.69467
70200.0000   -4.94633
70240.0000   -6.29982
70280.0000   -5.88970
70320.0000   -5.55233
70360.0000   -4.76358
70400.0000   -5.86125
70440.0000   -5.25746
70480.0000   -4.54230
70520.0000   -4.72555
70560.0000   -4.22406
70600.0000   -5.25567
70640.0000   -5.27840
70680.0000   -5.23436
70720.0000   -5.12680
70760.0000   -5.52425
70800.0000   -5.11910
70840.0000   -4.63322
70880.0000   -5.01239
70920.0000   -5.70812
70960.0000   -5.65471
71000.0000   -5.42224
71040.0000   -3.85745
71080.0000   -3.94646
71120.0000   -4.03791
71160.0000   -5.46379
71200.0000   -5.10789
71240.0000   -5.33011
71280.0000   -5.44241
71320.0000   -5.98760
71360.0000   -5.23028
71400.0000   -4.10941
71440.0000   -3.73234
71480.0000   -3.48985
71520.0000   -4.89480
71560.0000   -5.28210
71600.0000   -5.79125
71640.0000   -5.30887
71680.0000   -5.01381
71720.0000   -5.40625
71760.0000   -5.18701
71800.0000   -4.86201
71840.0000   -4.69716
71880.0000   -5.52763
71920.0000   -5.79057
71960.0000   -5.06436
72000.0000   -4.96128
72040.0000   -5.73042
72080.0000   -4.95667
72120.0000   -5.15698
72160.0000   -5.81304
72200.0000   -4.71555
72240.0000   -5.00451
72280.0000   -4.88590
72320.0000   -4.72165
72360.0000   -4.78465
72400.0000   -4.50965
72440.0000   -4.98754
72480.0000   -4.17509
72520.0000   -4.54477
72560.0000   -4.03920
72600.0000   -3.71953
72640.0000   -4.49905
72680.0000   -4.75756
72720.0000   -4.27117
72760.0000   -4.43412
72800.0000   -5.05958
72840.0000   -5.05398
72880.0000   -4.29966
72920.0000   -4.28948
72960.0000   -5.14435
73000.0000   -5.17901
73040.0000   -5.64076
73080.0000   -4.89485
73120.0000   -4.38596
73160.0000   -4.62901
73200.0000   -4.87488
73240.0000   -4.20306
73280.0000   -5.25982
73320.0000   -5.13905
73360.0000   -5.18626
73400.0000   -5.50517
73440.0000   -4.84207
73480.0000   -5.09422
73520.0000   -5.06220
73560.0000   -4.89195
73600.0000   -4.47012
73640.0000   -4.75163
73680.0000   -4.18449
73720.0000   -4.67166
73760.0000   -3.83951
73800.0000   -3.27422
73840.0000   -4.05159
73880.0000   -4.69967
73920.0000   -4.46620
73960.0000   -4.72686
74000.0000   -4.63959
74040.0000   -4.54475
74080.0000   -5.33391
74120.0000   -5.48230
74160.0000   -5.48198
74200.0000   -4.85564
74240.0000   -4.29568
74280.0000   -4.66070
74320.0000   -4.66500
74360.0000   -5.54191
74400.0000   -5.08376
74440.0000   -5.52327
74480.0000   -5.16081
74520.0000   -4.69168
74560.0000   -4.41661
74600.0000   -4.68249
74640.0000   -4.87080
74680.0000   -5.26351
74720.0000   -4.58343
74760.0000   -5.71158
74800.0000   -3.91340
74840.0000   -4.59376
74880.0000   -5.16259
74920.0000   -4.65621
74960.0000   -4.67342
75000.0000   -4.70122
75040.0000   -5.88395
75080.0000   -4.44422
75120.0000   -4.76997
75160.0000   -5.04342
75200.0000   -5.57378
75240.0000   -4.39404
75280.0000   -4.43570
75320.0000   -4.68989
75360.0000   -4.84250
75400.0000   -4.06178
75440.0000   -5.02240
75480.0000   -4.88427
75520.0000   -4.84147
75560.0000   -4.97416
75600.0000   -4.52306
75640.0000   -4.46904
75680.0000   -4.82022
75720.0000   -4.49138
75760.0000   -4.24171
75800.0000   -4.08436
75840.0000   -4.40085
75880.0000   -5.09758
75920.0000   -4.38382
75960.0000   -4.11261
76000.0000   -4.89023
76040.0000   -5.04660
76080.0000   -4.63784
76120.0000   -4.62403
76160.0000   -3.76795
76200.0000   -4.64601
76240.0000   -3.41215
76280.0000   -4.94820
76320.0000   -5.00769
76360.0000   -5.13029
76400.0000   -4.47525
76440.0000   -4.60749
76480.0000   -4.55315
76520.0000   -4.45581
76560.0000   -4.61736
76600.0000   -4.51539
76640.0000   -4.51213
76680.0000   -5.04899
76720.0000   -4.33957
76760.0000   -4.56884
76800.0000   -4.09988
76840.0000   -5.36599
76880.0000   -4.74156
76920.0000   -4.57447
76960.0000   -4.51492
77000.0000   -4.69496
77040.0000   -4.79868
77080.0000   -5.71297
77120.0000   -3.93897
77160.0000   -3.85726
77200.0000   -4.99700
77240.0000   -4.83036
77280.0000   -5.44224
77320.0000   -4.70282
77360.0000   -4.97216
77400.0000   -4.61662
77440.0000   -4.25519
77480.0000   -4.25155
77520.0000   -4.32565
77560.0000   -4.31621
77600.0000   -4.77404
77640.0000   -4.61501
77680.0000   -4.65852
77720.0000   -5.48808
77760.0000   -5.33323
77800.0000   -4.62360
77840.0000   -5.60340
77880.0000   -5.05901
77920.0000   -4.40469
77960.0000   -5.06962
78000.0000   -5.26736
78040.0000   -4.63017
78080.0000   -3.86919
78120.0000   -4.44196
78160.0000   -5.19885
78200.0000   -5.09082
78240.0000   -5.22062
78280.0000   -4.42336
78320.0000   -4.23223
78360.0000   -4.30027
78400.0000   -4.12537
78440.0000   -2.56121
78480.0000   -4.20650
78520.0000   -3.92972
78560.0000   -3.72390
78600.0000   -4.40746
78640.0000   -3.79907
78680.0000   -4.89568
78720.0000   -4.92860
78760.0000   -5.00442
78800.0000   -4.10538
78840.0000   -4.09011
78880.0000   -5.10469
78920.0000   -4.48768
78960.0000   -4.86396
79000.0000   -4.56697
79040.0000   -4.54536
79080.0000   -5.04767
79120.0000   -5.41716
79160.0000   -4.15560
79200.0000   -4.54735
79240.0000   -4.67507
79280.0000   -4.87211
79320.0000   -4.83032
79360.0000   -4.28303
79400.0000   -4.51560
79440.0000   -4.78657
79480.0000   -4.70561
79520.0000   -5.37208
79560.0000   -5.26100
79600.0000   -4.90625
79640.0000   -4.83961
79680.0000   -4.81464
79720.0000   -5.53142
79760.0000   -5.07260
79800.0000   -5.08015
79840.0000   -5.15165
79880.0000   -5.75409
79920.0000   -4.32872
79960.0000   -5.40670
80000.0000   -4.57913
80040.0000   -5.45857
80080.0000   -5.45029
80120.0000   -4.20611
80160.0000   -5.80734
80200.0000   -5.52942
80240.0000   -5.59979
80280.0000   -4.88910
80320.0000   -4.18107
80360.0000   -4.56099
80400.0000   -5.23442
80440.0000   -5.00399
80480.0000   -4.93860
80520.0000   -4.66079
80560.0000   -5.77959
80600.0000   -4.93648
80640.0000   -4.91122
80680.0000   -3.93888
80720.0000   -4.66749
80760.0000   -4.50211
80800.0000   -3.77729
80840.0000   -4.16892
80880.0000   -4.52982
80920.0000   -4.28334
80960.0000   -5.08235
81000.0000   -4.75321
81040.0000   -5.65481
81080.0000   -4.98753
81120.0000   -3.97632
81160.0000   -4.33314
81200.0000   -4.85531
81240.0000   -4.64559
81280.0000   -5.03607
81320.0000   -5.25017
81360.0000   -4.61511
81400.0000   -3.56342
81440.0000   -3.95507
81480.0000   -4.64924
81520.0000   -4.45796
81560.0000   -4.80213
81600.0000   -4.27779
81640.0000   -4.40821
81680.0000   -5.03830
81720.0000   -6.03190
81760.0000   -5.95578
81800.0000   -5.80043
81840.0000   -6.03192
81880.0000   -5.94064
81920.0000   -6.19035
81960.0000   -5.55896
82000.0000   -5.37152
82040.0000   -6.05255
82080.0000   -5.04507
82120.0000   -4.86636
82160.0000   -5.29801
82200.0000   -4.97353
82240.0000   -4.74026
82280.0000   -4.40487
82320.0000   -5.64211
82360.0000   -5.77918
82400.0000   -5.96292
82440.0000   -6.92005
82480.0000   -6.43670
82520.0000   -5.87053
82560.0000   -5.53626
82600.0000   -5.65567
82640.0000   -6.13374
82680.0000   -6.23386
82720.0000   -6.20327
82760.0000   -5.81342
82800.0000   -6.34936
82840.0000   -6.40798
82880.0000   -5.34059
82920.0000   -4.40320
82960.0000   -5.37186
83000.0000   -5.75963
83040.0000   -6.03677
83080.0000   -5.08376
83120.0000   -4.76170
83160.0000   -5.76421
83200.0000   -5.53709
83240.0000   -5.23932
83280.0000   -5.48583
83320.0000   -4.44238
83360.0000   -4.58182
83400.0000   -4.58664
83440.0000   -5.03999
83480.0000   -5.43983
83520.0000   -4.35219
83560.0000   -5.61061
83600.0000   -3.92998
83640.0000   -4.92541
83680.0000   -5.55792
83720.0000   -5.13962
83760.0000   -4.03991
83800.0000   -5.26348
83840.0000   -4.94628
83880.0000   -3.55289
83920.0000   -4.29225
83960.0000   -4.30559
84000.0000   -4.41359
84040.0000   -5.14492
84080.0000   -4.49495
84120.0000   -4.10345
84160.0000   -4.84221
84200.0000   -4.35987
84240.0000   -4.26567
84280.0000   -5.22165
84320.0000   -5.22626
84360.0000   -4.63950
84400.0000   -4.42598
84440.0000   -5.05505
84480.0000   -4.48277
84520.0000   -4.60565
84560.0000   -5.14745
84600.0000   -3.55471
84640.0000   -3.89053
84680.0000   -3.55263
84720.0000   -2.90552
84760.0000   -2.63058
84800.0000   -2.96238
84840.0000   -3.36648
84880.0000   -3.72375
84920.0000   -4.99744
84960.0000   -4.22514
85000.0000   -4.23610
85040.0000   -3.38645
85080.0000   -4.30167
85120.0000   -4.62241
85160.0000   -4.00700
85200.0000   -2.96400
85240.0000   -3.03004
85280.0000   -3.36159
85320.0000   -3.38306
85360.0000   -3.68788
85400.0000   -3.29654
85440.0000   -2.80481
85480.0000   -3.68174
85520.0000   -3.75282
85560.0000   -3.44008
85600.0000   -4.01197
85640.0000   -4.06261
85680.0000   -4.81291
85720.0000   -4.17984
85760.0000   -4.14610
85800.0000   -3.37314
85840.0000   -5.41016
85880.0000   -4.26412
85920.0000   -3.75395
85960.0000   -3.17120
86000.0000   -3.45604
86040.0000   -3.52785
86080.0000   -3.43366
86120.0000   -2.42720
86160.0000   -2.72834
86200.0000   -3.54128
86240.0000   -2.32734
86280.0000   -3.32471
86320.0000   -3.26717
86360.0000   -1.86032
86400.0000   -1.57271
86440.0000   -3.58971
86480.0000   -2.95843
86520.0000   -2.90388
86560.0000   -2.19346
86600.0000   -3.28141
86640.0000   -2.98747
86680.0000   -1.69297
86720.0000   -3.23933
86760.0000   -3.95390
86800.0000   -4.32844
86840.0000   -4.08696
86880.0000   -4.38187
86920.0000   -4.85251
86960.0000   -4.32502
87000.0000   -4.83249
87040.0000   -4.10537
87080.0000   -4.29913
87120.0000   -3.84033
87160.0000   -4.97691
87200.0000   -4.73960
87240.0000   -3.83852
87280.0000   -4.16176
87320.0000   -3.67961
87360.0000   -4.54744
87400.0000   -5.10822
87440.0000   -3.44065
87480.0000   -3.61276
87520.0000   -2.37873
87560.0000   -3.28094
87600.0000   -3.88426
87640.0000   -4.05050
87680.0000   -4.28179
87720.0000   -2.65242
87760.0000   -4.45791
87800.0000   -3.91802
87840.0000   -4.95860
87880.0000   -4.89787
87920.0000   -5.12630
87960.0000   -4.84783
88000.0000   -4.52461
88040.0000   -4.42995
88080.0000   -4.81258
88120.0000   -5.03968
88160.0000   -4.58134
88200.0000   -4.29967
88240.0000   -4.53585
88280.0000   -5.71410
88320.0000   -5.16088
88360.0000   -4.86335
88400.0000   -5.06706
88440.0000   -4.42268
88480.0000   -4.42807
88520.0000   -6.46768
88560.0000   -3.97885
88600.0000   -4.50319
88640.0000   -4.01933
88680.0000   -4.21150
88720.0000   -4.52535
88760.0000   -4.93869
88800.0000   -5.32618
88840.0000   -4.56829
88880.0000   -4.07148
88920.0000   -3.15674
88960.0000   -4.41765
89000.0000   -4.25728
89040.0000   -3.67530
89080.0000   -4.38682
89120.0000   -4.51799
89160.0000   -4.46651
89200.0000   -3.83986
89240.0000   -3.66463
89280.0000   -4.31067
89320.0000   -3.71547
89360.0000   -3.51568
89400.0000   -3.59000
89440.0000   -3.78865
89480.0000   -2.92725
89520.0000   -2.81334
89560.0000   -3.69576
89600.0000   -2.06372
89640.0000   -2.95069
89680.0000   -2.38419
89720.0000   -3.84135
89760.0000   -2.95019
89800.0000   -3.02336
89840.0000   -1.97918
89880.0000   -2.73446
89920.0000   -1.73120
89960.0000   -3.16631
90000.0000   -2.11836
90040.0000   -1.32884
90080.0000   -0.14740
90120.0000   -0.22841
90160.0000   -1.87697
90200.0000   -1.01798
90240.0000   -1.78612
90280.0000   -1.74677
90320.0000    0.32229
90360.0000   -1.58315
90400.0000   -0.86253
90440.0000   -0.88932
90480.0000   -0.87466
90520.0000   -1.31563
90560.0000   -1.29417
90600.0000   -1.56545
90640.0000   -1.30530
90680.0000   -0.99891
90720.0000   -1.07812
90760.0000   -1.78166
90800.0000   -1.76812
90840.0000   -0.25186
90880.0000   -1.30469
90920.0000   -0.11322
90960.0000   -1.08635
91000.0000   -0.85573
91040.0000   -1.28121
91080.0000   -0.70196
91120.0000   -1.39102
91160.0000    0.85287
91200.0000    0.02760
91240.0000   -1.03928
91280.0000    0.19203
91320.0000   -0.59524
91360.0000   -0.80308
91400.0000   -0.35559
91440.0000   -1.73519
91480.0000   -1.75287
91520.0000   -0.70506
91560.0000   -1.55952
91600.0000   -1.48906
91640.0000   -0.61571
91680.0000   -0.31771
91720.0000   -1.19729
91760.0000   -0.55441
91800.0000   -1.28401
91840.0000   -0.31248
91880.0000   -2.19965
91920.0000   -0.86635
91960.0000   -1.05418
92000.0000   -1.10964
92040.0000   -0.83658
92080.0000   -0.33808
92120.0000   -1.06859
92160.0000   -2.22787
92200.0000   -0.93619
92240.0000   -2.05385
92280.0000   -1.11158
92320.0000   -0.16432
92360.0000   -0.87426
92400.0000   -0.78312
92440.0000   -0.14226
92480.0000   -1.59373
92520.0000   -1.09439
92560.0000   -0.98838
92600.0000   -0.28853
92640.0000   -0.00383
92680.0000   -0.56772
92720.0000   -0.68189
92760.0000   -0.33662
92800.0000   -0.75792
92840.0000   -0.80356
92880.0000   -0.68222
92920.0000   -2.53928
92960.0000   -2.45857
93000.0000   -3.26988
93040.0000   -3.63376
93080.0000   -3.23760
93120.0000   -2.76384
93160.0000   -2.77097
93200.0000   -2.85900
93240.0000   -1.05434
93280.0000   -1.92228
93320.0000   -3.46484
93360.0000   -3.06731
93400.0000   -4.92074
93440.0000   -3.16667
93480.0000   -3.44651
93520.0000   -2.67983
93560.0000   -3.34778
93600.0000   -2.23132
93640.0000   -3.62398
93680.0000   -2.67997
93720.0000   -2.32727
93760.0000   -2.41024
93800.0000   -2.44247
93840.0000   -2.09720
93880.0000   -1.22942
93920.0000   -0.03756
93960.0000   -0.43655
94000.0000   -0.23657
94040.0000   -0.59921
94080.0000   -0.20724
94120.0000   -1.41750
94160.0000   -2.02366
94200.0000   -2.14678
94240.0000   -1.44454
94280.0000   -1.28823
94320.0000   -2.34376
94360.0000   -3.05336
94400.0000   -3.43376
94440.0000   -4.57017
94480.0000   -2.81512
94520.0000   -1.93128
94560.0000   -1.34310
94600.0000   -2.93979
94640.0000   -2.30808
94680.0000   -2.14661
94720.0000   -2.02372
94760.0000   -1.95329
94800.0000   -2.55088
94840.0000   -2.61966
94880.0000   -1.89071
94920.0000   -2.31825
94960.0000   -2.12609
95000.0000   -1.26636
95040.0000   -2.06249
95080.0000   -1.53534
95120.0000   -0.54032
95160.0000   -0.88709
95200.0000   -1.45524
95240.0000   -1.85509
95280.0000   -2.33228
95320.0000   -0.42914
95360.0000   -0.33607
95400.0000   -1.34582
95440.0000   -1.65517
95480.0000   -1.49189
95520.0000   -1.25287
95560.0000   -1.38184
95600.0000   -1.53184
95640.0000   -0.01437
95680.0000   -0.72248
95720.0000   -0.29640
95760.0000   -1.93204
95800.0000   -1.63067
95840.0000   -1.97827
95880.0000   -1.79206
95920.0000   -1.76798
95960.0000   -1.21349
96000.0000   -1.64669
96040.0000   -1.70290
96080.0000   -1.97989
96120.0000   -1.51693
96160.0000   -0.85480
96200.0000   -0.57979
96240.0000   -0.94864
96280.0000   -1.98455
96320.0000   -2.68688
96360.0000   -1.88696
96400.0000   -1.85535
96440.0000   -0.82503
96480.0000   -1.35585
96520.0000   -2.02774
96560.0000   -1.72979
96600.0000   -0.07514
96640.0000    0.17734
96680.0000    0.99089
96720.0000    0.05993
96760.0000   -0.72253
96800.0000   -0.09390
96840.0000   -1.86783
96880.0000   -2.10849
96920.0000   -0.86311
96960.0000   -1.84651
97000.0000   -1.21116
97040.0000   -0.85549
97080.0000   -0.95359
97120.0000   -0.19157
97160.0000    0.40816
97200.0000   -0.92589
97240.0000   -0.55045
97280.0000   -0.68182
97320.0000   -0.18246
97360.0000   -0.11450
97400.0000    0.83859
97440.0000    0.78254
97480.0000    1.23094
97520.0000    0.69923
97560.0000    1.62230
97600.0000    1.43202
97640.0000    0.18209
97680.0000    1.54386
97720.0000    0.60316
97760.0000    0.89679
97800.0000    0.25356
97840.0000   -0.41643
97880.0000    0.32563
97920.0000   -0.68422
97960.0000    0.30319
98000.0000   -0.67461
98040.0000   -1.32911
98080.0000    0.11382
98120.0000   -1.29381
98160.0000   -0.92941
98200.0000   -0.99023
98240.0000    0.09784
98280.0000   -0.68051
98320.0000   -1.04374
98360.0000   -0.92144
98400.0000   -0.88080
98440.0000   -1.83235
98480.0000   -0.49135
98520.0000   -0.19011
98560.0000    0.52840
98600.0000   -0.89973
98640.0000   -1.04024
98680.0000   -2.53057
98720.0000   -1.73466
98760.0000   -0.54910
98800.0000    0.42780
98840.0000   -1.50341
98880.0000   -0.20589
98920.0000   -1.10311
98960.0000   -0.72398
99000.0000   -0.49829
99040.0000   -1.41404
99080.0000   -0.83480
99120.0000   -0.39024
99160.0000   -0.11579
99200.0000   -0.77887
99240.0000   -1.23586
99280.0000   -1.22688
99320.0000    0.23800
99360.0000   -0.01930
99400.0000   -0.68489
99440.0000   -1.06851
99480.0000   -1.33983
99520.0000   -0.87971
99560.0000   -0.61211
99600.0000   -1.71713
99640.0000   -0.67864
99680.0000   -0.45681
99720.0000   -1.15397
99760.0000   -2.36958
99800.0000   -2.78687
99840.0000   -1.95812
99880.0000   -2.20328
99920.0000   -3.15248
99960.0000   -1.56905
100000.0000   -2.60011
100040.0000   -2.07662
100080.0000   -2.56050
100120.0000   -2.21611
100160.0000   -2.02668
100200.0000   -1.70768
100240.0000   -0.89975
100280.0000   -1.03515
100320.0000   -1.61085
100360.0000   -1.71481
100400.0000   -1.44478
100440.0000   -0.57820
100480.0000   -0.99132
100520.0000   -1.50376
100560.0000   -2.52682
100600.0000   -1.79376
100640.0000   -0.95540
100680.0000   -2.21756
100720.0000   -2.30816
100760.0000   -3.11146
100800.0000   -2.44767
100840.0000   -1.53091
100880.0000   -0.28181
100920.0000   -0.57863
100960.0000   -1.19809
101000.0000   -1.19726
101040.0000   -0.84362
101080.0000   -1.30620
101120.0000   -2.17295
101160.0000   -1.44578
101200.0000   -0.22297
101240.0000   -1.53462
101280.0000   -0.45015
101320.0000   -1.15278
101360.0000   -0.90326
101400.0000   -2.76333
101440.0000   -1.80233
101480.0000   -1.06105
101520.0000   -0.76709
101560.0000   -0.19190
101600.0000   -0.71686
101640.0000    0.04685
101680.0000    0.11348
101720.0000    0.01052
101760.0000   -0.36193
101800.0000   -1.08387
101840.0000   -0.63609
101880.0000   -1.38219
101920.0000   -0.56446
101960.0000    0.08867
102000.0000   -2.11716
102040.0000   -1.42609
102080.0000   -1.40351
102120.0000   -1.42070
102160.0000   -2.15256
102200.0000   -1.39656
102240.0000    0.04095
102280.0000   -0.08114
102320.0000   -0.68707
102360.0000    0.40460
102400.0000   -1.18047
102440.0000   -0.68068
102480.0000   -0.15165
102520.0000   -1.02423
102560.0000    0.08979
102600.0000   -0.34062
102640.0000   -1.15595
102680.0000   -1.53682
102720.0000    0.50002
102760.0000   -1.07287
102800.0000   -0.58508
102840.0000   -0.18451
102880.0000   -0.45353
102920.0000   -1.07546
102960.0000    0.47645
103000.0000    0.86517
103040.0000   -0.12584
103080.0000   -0.13763
103120.0000    0.23311
103160.0000   -0.65138
103200.0000    0.63755
103240.0000    0.18887
103280.0000   -0.50374
103320.0000    0.60006
103360.0000   -0.63005
103400.0000   -0.60919
103440.0000   -1.29811
103480.0000   -0.76946
103520.0000   -1.51978
103560.0000   -1.44267
103600.0000   -1.01478
103640.0000   -1.68383
103680.0000   -1.47022
103720.0000   -1.42788
103760.0000   -0.68758
103800.0000   -0.84921
103840.0000   -0.96453
103880.0000   -1.11195
103920.0000   -1.50168
103960.0000   -2.23136
104000.0000   -1.33174
104040.0000   -1.53303
104080.0000   -1.35587
104120.0000   -1.23970
104160.0000   -0.51972
104200.0000   -2.31223
104240.0000   -1.87038
104280.0000   -0.56287
104320.0000   -1.28759
104360.0000   -0.75716
104400.0000   -0.08940
104440.0000    0.56896
104480.0000    0.05947
104520.0000   -0.27022
104560.0000    0.66478
104600.0000    0.76410
104640.0000   -0.23318
104680.0000    0.10765
104720.0000    1.21325
104760.0000    0.66151
104800.0000    0.61221
104840.0000    0.64005
104880.0000   -0.11746
104920.0000    0.18565
104960.0000   -1.14273
105000.0000   -1.73119
105040.0000   -0.24492
105080.0000   -0.95946
105120.0000   -1.35942
105160.0000   -0.79289
105200.0000   -0.47476
105240.0000   -1.41464
105280.0000   -0.03965
105320.0000   -0.83441
105360.0000   -1.63239
105400.0000    0.19428
105440.0000   -0.13871
105480.0000   -0.55195
105520.0000   -0.90201
105560.0000   -1.33179
105600.0000   -1.30464
105640.0000   -1.20498
105680.0000   -0.61841
105720.0000   -0.60752
105760.0000   -0.45996
105800.0000   -0.59174
105840.0000   -0.25176
105880.0000   -0.83337
105920.0000   -0.52868
105960.0000   -0.71743
106000.0000    0.05942
106040.0000    0.01105
106080.0000   -0.61480
106120.0000    0.01913
106160.0000   -0.60349
106200.0000   -0.45020
106240.0000   -1.67497
106280.0000   -0.68894
106320.0000    0.07844
106360.0000    0.51745
106400.0000   -0.46299
106440.0000   -1.39509
106480.0000   -1.74805
106520.0000   -1.84118
106560.0000   -1.32773
106600.0000   -1.32124
106640.0000   -1.39995
106680.0000   -0.96311
106720.0000   -0.26090
106760.0000   -0.00612
106800.0000   -1.04259
106840.0000   -1.48245
106880.0000   -0.79481
106920.0000   -1.72757
106960.0000   -1.15950
107000.0000   -0.95304
107040.0000   -0.75076
107080.0000    0.16077
107120.0000   -0.11179
107160.0000   -0.99769
107200.0000   -0.64714
107240.0000   -0.57022
107280.0000   -1.87955
107320.0000   -0.46245
107360.0000   -1.17179
107400.0000   -1.89391
107440.0000   -0.45828
107480.0000   -0.24712
107520.0000   -1.19622
107560.0000    0.58069
107600.0000    0.87825
107640.0000    0.30693
107680.0000    0.89778
107720.0000    1.32539
107760.0000   -0.35951
107800.0000   -0.77829
107840.0000   -0.68592
107880.0000   -0.08233
107920.0000   -0.78443
107960.0000   -2.07649
108000.0000   -1.94848
108040.0000   -2.33491
108080.0000   -3.02723
108120.0000   -1.23515
108160.0000   -2.17726
108200.0000   -0.66235
108240.0000   -0.53075
108280.0000   -1.55160
108320.0000   -1.07120
108360.0000   -1.27906
108400.0000   -1.15326
108440.0000   -1.96685
108480.0000   -1.68376
108520.0000   -1.71763
108560.0000   -0.77822
108600.0000   -0.12575
108640.0000   -0.75424
108680.0000   -0.70139
108720.0000   -0.81203
108760.0000   -0.02711
108800.0000   -1.04964
108840.0000   -0.44299
108880.0000   -0.46552
108920.0000    0.78064
108960.0000    0.68646
109000.0000    0.93223
109040.0000    0.25388
109080.0000    0.69787
109120.0000   -0.06108
109160.0000    1.06014
109200.0000    0.23473
109240.0000    0.49787
109280.0000    0.22456
109320.0000   -0.31067
109360.0000   -0.14539
109400.0000   -0.09437
109440.0000    0.54322
109480.0000    1.30107
109520.0000    1.19232
109560.0000    0.36621
109600.0000    1.08454
109640.0000    0.46844
109680.0000   -0.57473
109720.0000   -0.14543
109760.0000    1.41155
109800.0000    0.40042
109840.0000    0.09672
109880.0000   -0.06612
109920.0000    0.45437
109960.0000    1.61555
110000.0000    1.08297
110040.0000    1.57314
110080.0000    1.66010
110120.0000    1.16879
110160.0000   -0.07841
110200.0000    0.48585
110240.0000    0.12664
110280.0000   -0.36843
110320.0000    0.06790
110360.0000    0.79436
110400.0000    0.94942
110440.0000   -0.28160
110480.0000    0.10413
110520.0000    0.51809
110560.0000    0.56907
110600.0000    0.96011
110640.0000    0.98016
110680.0000    1.04985
110720.0000    0.92595
110760.0000    0.06184
110800.0000    0.84756
110840.0000    0.12771
110880.0000    1.00874
110920.0000    0.82469
110960.0000    0.83562
111000.0000    0.53152
111040.0000    0.24923
111080.0000    0.37405
111120.0000   -0.20330
111160.0000    0.76429
111200.0000   -0.26676
111240.0000    0.52879
111280.0000   -0.70236
111320.0000   -0.45266
111360.0000   -0.71215
111400.0000   -0.15259
111440.0000    0.06507
111480.0000    0.86941
111520.0000    0.42529
111560.0000   -0.02855
111600.0000    1.13615
111640.0000    0.38656
111680.0000    1.04416
111720.0000    1.42966
111760.0000    0.22175
111800.0000    0.16481
111840.0000   -0.44118
111880.0000   -0.34716
111920.0000   -0.09673
111960.0000   -0.45251
112000.0000    0.09586
112040.0000    0.11077
112080.0000    0.12187
112120.0000    0.31524
112160.0000    1.17387
112200.0000    1.79113
112240.0000    0.84994
112280.0000    0.75507
112320.0000    0.32387
112360.0000    1.14431
112400.0000    1.29085
112440.0000    0.82630
112480.0000    1.17992
112520.0000    1.23767
112560.0000    0.97097
112600.0000    0.72439
112640.0000    0.72739
112680.0000   -0.13505
112720.0000   -0.57230
112760.0000   -0.15288
112800.0000    0.25152
112840.0000   -0.26678
112880.0000   -0.17704
112920.0000   -0.30710
112960.0000    0.48914
113000.0000    1.05999
113040.0000    0.04456
113080.0000    0.33016
113120.0000    1.11290
113160.0000    0.50783
113200.0000    0.68031
113240.0000    1.78867
113280.0000    0.91331
113320.0000    0.65312
113360.0000   -0.10270
113400.0000    1.48439
113440.0000    1.61321
113480.0000    0.89568
113520.0000    1.65035
113560.0000    2.10394
113600.0000    2.43253
113640.0000    2.26193
113680.0000    1.77809
113720.0000    1.24524
113760.0000    1.25825
113800.0000    1.38700
113840.0000    2.35669
113880.0000    2.19865
113920.0000    1.42700
113960.0000    1.82408
114000.0000    1.73850
114040.0000    1.48069
114080.0000    1.34996
114120.0000    1.85359
114160.0000    2.43217
114200.0000    1.83810
114240.0000    1.50274
114280.0000    1.70538
114320.0000    1.93526
114360.0000    2.06771
114400.0000    1.14719
114440.0000    1.78059
114480.0000    0.90107
114520.0000    0.84273
114560.0000    1.11263
114600.0000    0.80332
114640.0000    0.73937
114680.0000    0.36357
114720.0000    0.15079
114760.0000    0.80230
114800.0000    2.04790
114840.0000    1.86034
114880.0000    2.40823
114920.0000    1.73775
114960.0000    2.10011
115000.0000    2.10472
115040.0000    3.12938
115080.0000    2.66972
115120.0000    2.50240
115160.0000    2.00447
115200.0000    1.71845
115240.0000    2.37841
115280.0000    1.65564
115320.0000    1.67902
115360.0000    1.30517
115400.0000    1.74788
115440.0000    2.12782
115480.0000    1.95894
115520.0000    1.11960
115560.0000    1.55182
115600.0000    2.34243
115640.0000    2.58985
115680.0000    2.44159
115720.0000    1.33746
115760.0000    1.89085
115800.0000    1.08781
115840.0000    1.60961
115880.0000    1.33166
115920.0000    1.95581
115960.0000    1.63094
116000.0000    1.14650
116040.0000    2.12068
116080.0000    1.11705
116120.0000    1.35777
116160.0000    1.05210
116200.0000    1.61158
116240.0000    1.94095
116280.0000    1.96726
116320.0000    1.82826
116360.0000    1.32663
116400.0000    2.31820
116440.0000    1.77288
116480.0000    2.01886
116520.0000    1.97105
116560.0000    1.38123
116600.0000    2.44013
116640.0000    1.94881
116680.0000    2.16788
116720.0000    2.07693
116760.0000    2.80160
116800.0000    2.49695
116840.0000    1.74446
116880.0000    2.68117
116920.0000    1.96901
116960.0000    1.78196
117000.0000    1.40392
117040.0000    1.92031
117080.0000    2.07935
117120.0000    0.45854
117160.0000    1.06093
117200.0000    0.55706
117240.0000    0.04595
117280.0000    0.33671
117320.0000    1.19141
117360.0000    2.03447
117400.0000    1.38201
117440.0000    1.58206
117480.0000    0.90541
117520.0000    0.87840
117560.0000    0.97300
117600.0000    1.23442
117640.0000    0.51320
117680.0000    1.86639
117720.0000    0.95008
117760.0000    1.14701
117800.0000    1.44489
117840.0000    1.99820
117880.0000    1.50831
117920.0000    1.87390
117960.0000    1.27293
118000.0000    1.03156
118040.0000    0.73141
118080.0000    0.57906
118120.0000    2.22291
118160.0000    1.42769
118200.0000    1.33125
118240.0000    1.39355
118280.0000    1.78271
118320.0000    1.63570
118360.0000    1.12822
118400.0000    0.86974
118440.0000    0.94810
118480.0000    1.14206
118520.0000    1.06056
118560.0000    1.67478
118600.0000    1.17477
118640.0000    1.24372
118680.0000    1.57985
118720.0000    1.03554
118760.0000    1.06559
118800.0000    0.78206
118840.0000    1.11900
118880.0000    1.19070
118920.0000    0.48262
118960.0000    1.46054
119000.0000    2.21577
119040.0000    2.01411
119080.0000    1.29161
119120.0000    1.39804
119160.0000    1.33127
119200.0000    1.20346
119240.0000    0.90303
119280.0000    1.40504
119320.0000    1.41185
119360.0000    1.54577
119400.0000    1.24367
119440.0000    1.65113
119480.0000    0.37564
119520.0000    1.09228
119560.0000    1.42657
119600.0000    1.25317
119640.0000    1.79837
119680.0000    0.99778
119720.0000    0.67478
119760.0000    0.77314
119800.0000    1.06425
119840.0000    1.06565
119880.0000    1.57873
119920.0000    1.59352
119960.0000    0.31068
120000.0000   -0.14044
120040.0000    0.25379
120080.0000    1.76356
120120.0000    1.09592
120160.0000    1.46587
120200.0000    1.17163
120240.0000    1.34843
120280.0000    1.64303
120320.0000    1.56304
120360.0000    2.20691
120400.0000    2.30850
120440.0000    1.72780
120480.0000    1.94284
120520.0000    0.82743
120560.0000    0.33194
120600.0000    0.28798
120640.0000    0.99901
120680.0000    0.94586
120720.0000    1.61358
120760.0000    0.77027
120800.0000    1.04869
120840.0000    1.63542
120880.0000   -0.20228
120920.0000    0.69475
120960.0000   -0.52922
121000.0000   -0.03996
121040.0000    0.64094
121080.0000    0.24973
121120.0000    0.73136
121160.0000    1.47165
121200.0000    1.11866
121240.0000    0.77584
121280.0000    1.86264
121320.0000    1.02624
121360.0000    1.49215
121400.0000    1.06788
121440.0000    1.84144
121480.0000    1.91996
121520.0000    1.91526
121560.0000    2.13509
121600.0000    1.82636
121640.0000    1.84077
121680.0000    2.24192
121720.0000    1.77580
121760.0000    2.25055
121800.0000    1.78986
121840.0000    1.72652
121880.0000    2.12589
121920.0000    1.72946
121960.0000    1.99937
122000.0000    2.02015
122040.0000    1.70829
122080.0000    1.76014
122120.0000   -0.03440
122160.0000    1.10821
122200.0000    1.86506
122240.0000    1.02257
122280.0000    0.71455
122320.0000    1.60261
122360.0000    2.43900
122400.0000    1.44088
122440.0000    1.55147
122480.0000    1.56662
122520.0000    0.72940
122560.0000    1.31979
122600.0000    1.86931
122640.0000    0.83682
122680.0000    1.30034
122720.0000    1.89181
122760.0000    2.82090
122800.0000    1.63340
122840.0000    1.76841
122880.0000    2.50187
122920.0000    2.23616
122960.0000    2.39982
123000.0000    1.86735
123040.0000    1.54992
123080.0000    1.56355
123120.0000    2.10888
123160.0000    1.45447
123200.0000    2.43632
123240.0000    2.02387
123280.0000   -0.37913
123320.0000   -0.08464
123360.0000    0.26539
123400.0000    0.77009
123440.0000    0.45303
123480.0000    0.23097
123520.0000   -0.00845
123560.0000   -0.23763
123600.0000    1.06169
123640.0000    1.23579
123680.0000    0.76126
123720.0000    0.03826
123760.0000   -0.42079
123800.0000    0.12931
123840.0000    1.69738
123880.0000    0.79913
123920.0000    1.01504
123960.0000    0.37869
124000.0000    0.17640
124040.0000    0.56562
124080.0000    2.11855
124120.0000    1.99147
124160.0000    1.70543
124200.0000    1.97072
124240.0000    1.39323
124280.0000    1.04816
124320.0000    1.62024
124360.0000    1.21052
124400.0000    0.55458
124440.0000    0.51309
124480.0000   -0.03212
124520.0000    0.33718
124560.0000    1.23087
124600.0000    1.07893
124640.0000    1.46076
124680.0000    1.97484
124720.0000    2.32119
124760.0000    1.53687
124800.0000    1.45617
124840.0000    0.91491
124880.0000    2.39822
124920.0000    2.65780
124960.0000    3.29815
125000.0000    2.52747
125040.0000    2.40766
125080.0000    2.33798
125120.0000    2.90414
125160.0000    2.08079
125200.0000    2.48985
125240.0000    1.64378
125280.0000    1.77703
125320.0000    3.08651
125360.0000    2.61141
125400.0000    1.66180
125440.0000    0.82148
125480.0000    2.61816
125520.0000    2.53296
125560.0000    3.00646
125600.0000    1.49021
125640.0000    2.14952
125680.0000    2.28293
125720.0000    0.72704
125760.0000    1.73434
125800.0000    1.84064
125840.0000    2.67968
125880.0000    1.66875
125920.0000    2.96534
125960.0000    1.11302
126000.0000    1.03341
126040.0000    1.76134
126080.0000    1.93702
126120.0000    2.58064
126160.0000    1.92276
126200.0000    1.60720
126240.0000    1.52583
126280.0000    0.53201
126320.0000    2.13498
126360.0000    0.64558
126400.0000    2.33223
126440.0000    1.19369
126480.0000    2.35812
126520.0000    2.05180
126560.0000    2.58339
126600.0000    0.67431
126640.0000    1.20522
126680.0000    1.95878
126720.0000    1.44355
126760.0000    2.21719
126800.0000    2.59377
126840.0000    1.94903
126880.0000    2.59340
126920.0000    3.40805
126960.0000    2.04787
127000.0000    2.85527
127040.0000    1.34655
127080.0000    2.48170
127120.0000    3.17526
127160.0000    2.64260
127200.0000    2.22945
127240.0000    2.71521
127280.0000    3.30879
127320.0000    2.72613
127360.0000    1.77334
127400.0000    2.82043
127440.0000    2.53392
127480.0000    2.93157
127520.0000    2.93681
127560.0000    1.75810
127600.0000    1.47785
127640.0000    1.65826
127680.0000    1.27963
127720.0000    1.20018
127760.0000    1.36183
127800.0000    1.92019
127840.0000    1.62730
127880.0000    2.28777
127920.0000    3.11745
127960.0000    2.50232
128000.0000    1.69182
128040.0000    3.27139
128080.0000    3.50315
128120.0000    2.95246
128160.0000    2.98489
128200.0000    2.93728
128240.0000    2.49197
128280.0000    1.44139
128320.0000    1.70130
128360.0000    1.10539
128400.0000    2.17275
128440.0000    2.48071
128480.0000    2.99397
128520.0000    1.55854
128560.0000    1.00986
128600.0000    3.15685
128640.0000    1.58730
128680.0000    2.89750
128720.0000    2.36475
128760.0000    1.82144
128800.0000    2.40065
128840.0000    2.29313
128880.0000    1.92382
128920.0000    2.89668
128960.0000    1.55802
129000.0000    2.15683
129040.0000    2.15079
129080.0000    0.73291
129120.0000    0.66466
129160.0000    2.06911
129200.0000    1.15037
129240.0000    2.39973
129280.0000    1.11207
129320.0000    1.82253
129360.0000    2.15896
129400.0000    1.30100
129440.0000    2.03050
129480.0000    2.93700
129520.0000    3.10084
129560.0000    2.51466
129600.0000    2.62550
129640.0000    2.74336
129680.0000    1.63051
129720.0000    2.41573
129760.0000    3.37052
129800.0000    3.42636
129840.0000    3.20086
129880.0000    2.88772
129920.0000    3.61775
129960.0000    2.63546
130000.0000    3.03684
130040.0000    2.66204
130080.0000    2.76892
130120.0000    2.44411
130160.0000    2.46981
130200.0000    2.88665
130240.0000    3.41651
130280.0000    3.19192
130320.0000    0.99590
130360.0000    1.88037
130400.0000    1.81981
130440.0000    2.12672
130480.0000    2.62476
130520.0000    1.47891
130560.0000    1.92510
130600.0000    1.47219
130640.0000    2.22954
130680.0000    0.76094
130720.0000    1.23032
130760.0000    1.47666
130800.0000    1.80325
130840.0000    2.12360
130880.0000    2.83183
130920.0000    2.67732
130960.0000    1.26871
131000.0000    1.58754
131040.0000    1.56049
131080.0000    2.13700
131120.0000    1.95472
131160.0000    2.99960
131200.0000    2.02411
131240.0000    1.70399
131280.0000    1.82193
131320.0000    1.46286
131360.0000    2.55681
131400.0000    2.57347
131440.0000    2.02335
131480.0000    2.52393
131520.0000    1.29612
131560.0000    2.22862
131600.0000    2.28873
131640.0000    2.52569
131680.0000    2.13114
131720.0000    1.81156
131760.0000    3.44033
131800.0000    1.31804
131840.0000    1.19143
131880.0000    1.10917
131920.0000    1.25267
131960.0000    1.59100
132000.0000    1.53444
132040.0000    1.86848
132080.0000    1.83720
132120.0000    2.07914
132160.0000    1.58654
132200.0000    1.56387
132240.0000    0.94124
132280.0000    2.29679
132320.0000    2.76874
132360.0000    1.91261
132400.0000    2.00265
132440.0000    2.01870
132480.0000    2.19059
132520.0000    2.63797
132560.0000    2.27053
132600.0000    1.45188
132640.0000    1.67228
132680.0000    0.98308
132720.0000    1.11609
132760.0000    2.67070
132800.0000    2.08317
132840.0000    2.31100
132880.0000    1.54963
132920.0000    1.91467
132960.0000    2.55249
133000.0000    2.08388
133040.0000    1.93623
133080.0000    1.92729
133120.0000    2.69802
133160.0000    4.17533
133200.0000    3.91098
133240.0000    3.87398
133280.0000    2.86075
133320.0000    2.42995
133360.0000    2.99372
133400.0000    2.27012
133440.0000    2.30986
133480.0000    1.05161
133520.0000    1.77169
133560.0000    2.01459
133600.0000    2.44075
133640.0000    3.29578
133680.0000    2.79443
133720.0000    3.57660
133760.0000    3.13343
133800.0000    2.68844
133840.0000    2.88368
133880.0000    1.90140
133920.0000    1.98337
133960.0000    3.07547
134000.0000    3.27236
134040.0000    2.69612
134080.0000    3.61793
134120.0000    2.55835
134160.0000    2.97510
134200.0000    2.39888
134240.0000    3.25189
134280.0000    2.56770
134320.0000    1.97984
134360.0000    3.01520
134400.0000    2.37744
134440.0000    1.43834
134480.0000    2.22653
134520.0000    2.52288
134560.0000    1.89030
134600.0000    1.41467
134640.0000    1.59877
134680.0000    2.36938
134720.0000    3.72657
134760.0000    3.56437
134800.0000    3.02195
134840.0000    2.87268
134880.0000    2.32473
134920.0000    2.19565
134960.0000    1.78115
135000.0000    2.23035
135040.0000    2.58051
135080.0000    2.08159
135120.0000    2.40485
135160.0000    2.56512
135200.0000    1.66357
135240.0000    1.18510
135280.0000    2.07173
135320.0000    3.07367
135360.0000    2.25465
135400.0000    2.65539
135440.0000    2.68602
135480.0000    2.85715
135520.0000    3.21793
135560.0000    1.76714
135600.0000    1.97429
135640.0000    1.25188
135680.0000    2.56259
135720.0000    2.70653
135760.0000    3.05284
135800.0000    2.26240
135840.0000    2.43989
135880.0000    2.20096
135920.0000    1.85654
135960.0000    2.18603
136000.0000    1.53835
136040.0000    2.80037
136080.0000    2.51903
136120.0000    2.20768
136160.0000    3.12155
136200.0000    2.34774
136240.0000    3.01442
136280.0000    3.36562
136320.0000    2.57716
136360.0000    3.04300
136400.0000    2.71757
136440.0000    2.95566
136480.0000    2.84094
136520.0000    3.37366
136560.0000    2.93021
136600.0000    2.44047
136640.0000    2.64494
136680.0000    1.23697
136720.0000    2.39187
136760.0000    2.41940
136800.0000    2.74584
136840.0000    2.10969
136880.0000    2.43433
136920.0000    2.77428
136960.0000    1.88086
137000.0000    1.66852
137040.0000    2.29559
137080.0000    2.37288
137120.0000    1.90117
137160.0000    2.41547
137200.0000    2.84121
137240.0000    3.54376
137280.0000    2.92768
137320.0000    2.51115
137360.0000    2.67900
137400.0000    2.89679
137440.0000    1.37258
137480.0000    1.98260
137520.0000    1.60014
137560.0000    2.71136
137600.0000    2.09627
137640.0000    1.45352
137680.0000    1.38339
137720.0000    1.66360
137760.0000    2.28305
137800.0000    2.91794
137840.0000    3.13763
137880.0000    3.29159
137920.0000    2.91598
137960.0000    2.04883
138000.0000    2.18710
138040.0000    3.05638
138080.0000    3.40799
138120.0000    3.08207
138160.0000    2.33178
138200.0000    1.71266
138240.0000    2.32081
138280.0000    2.02943
138320.0000    2.00155
138360.0000    1.69737
138400.0000    2.07706
138440.0000    2.18760
138480.0000    2.49186
138520.0000    2.10330
138560.0000    3.01463
138600.0000    2.14294
138640.0000    2.46636
138680.0000    2.28039
138720.0000    2.33312
138760.0000    1.69207
138800.0000    1.38739
138840.0000    2.22604
138880.0000    1.84200
138920.0000    1.12276
138960.0000    2.58161
139000.0000    2.83728
139040.0000    2.25126
139080.0000    1.48835
139120.0000    1.36914
139160.0000    2.04708
139200.0000    1.81904
139240.0000    1.88257
139280.0000    0.87580
139320.0000    2.25760
139360.0000    2.36320
139400.0000    1.75119
139440.0000    2.05423
139480.0000    1.61625
139520.0000    1.75426
139560.0000    2.68540
139600.0000    3.38265
139640.0000    3.31381
139680.0000    2.86533
139720.0000    3.18727
139760.0000    1.90083
139800.0000    2.61872
139840.0000    2.54425
139880.0000    3.32801
139920.0000    3.39567
139960.0000    2.54110
140000.0000    3.75634
140040.0000    3.41450
140080.0000    3.45950
140120.0000    2.79513
140160.0000    2.92230
140200.0000    3.06812
140240.0000    2.90404
140280.0000    2.18209
140320.0000    3.10524
140360.0000    3.39039
140400.0000    3.03292
140440.0000    3.63103
140480.0000    4.05386
140520.0000    3.61168
140560.0000    3.13786
140600.0000    2.82715
140640.0000    2.70369
140680.0000    2.39808
140720.0000    2.98057
140760.0000    3.58770
140800.0000    2.91548
140840.0000    2.95533
140880.0000    3.08503
140920.0000    3.07778
140960.0000    3.11725
141000.0000    2.76799
141040.0000    3.14390
141080.0000    3.49735
141120.0000    2.90339
141160.0000    2.83377
141200.0000    3.39704
141240.0000    3.19959
141280.0000    3.84857
141320.0000    3.00001
141360.0000    2.93412
141400.0000    2.68282
141440.0000    2.61762
141480.0000    3.14966
141520.0000    3.16148
141560.0000    3.83131
141600.0000    3.36294
141640.0000    2.91043
141680.0000    3.58026
141720.0000    3.93318
141760.0000    3.70349
141800.0000    2.86641
141840.0000    2.71769
141880.0000    2.07690
141920.0000    3.44059
141960.0000    3.18768
142000.0000    2.79410
142040.0000    4.03244
142080.0000    4.13127
142120.0000    3.40100
142160.0000    2.11311
142200.0000    2.63703
142240.0000    2.92198
142280.0000    3.39961
142320.0000    2.95749
142360.0000    3.30659
142400.0000    3.86900
142440.0000    2.47746
142480.0000    3.18869
142520.0000    2.70625
142560.0000    3.70920
142600.0000    2.51808
142640.0000    2.28315
142680.0000    2.95669
142720.0000    2.55068
142760.0000    2.95090
142800.0000    2.79639
142840.0000    2.99553
142880.0000    2.37055
142920.0000    2.00068
142960.0000    2.99877
143000.0000    3.11803
143040.0000    2.94566
143080.0000    3.60886
143120.0000    2.51032
143160.0000    3.73329
143200.0000    3.26229
143240.0000    3.33043
143280.0000    3.46009
143320.0000    3.71379
143360.0000    2.99733
143400.0000    3.56212
143440.0000    3.59373
143480.0000    2.99390
143520.0000    3.15066
143560.0000    3.17313
143600.0000    3.30803
143640.0000    3.97618
143680.0000    3.70176
143720.0000    3.28191
143760.0000    2.98430
143800.0000    2.82389
143840.0000    2.01934
143880.0000    2.32138
143920.0000    3.05719
143960.0000    3.00191
144000.0000    2.85334
144040.0000    2.96785
144080.0000    2.78681
144120.0000    2.51858
144160.0000    2.89180
144200.0000    2.83906
144240.0000    2.25444
144280.0000    3.15689
144320.0000    3.16748
144360.0000    3.20743
144400.0000    3.89295
144440.0000    3.37305
144480.0000    3.31187
144520.0000    3.06860
144560.0000    2.72592
144600.0000    4.44829
144640.0000    2.99441
144680.0000    2.68748
144720.0000    2.51062
144760.0000    2.15316
144800.0000    2.08138
144840.0000    3.02852
144880.0000    2.41575
144920.0000    2.34304
144960.0000    2.92658
145000.0000    3.13687
145040.0000    2.75835
145080.0000    3.27302
145120.0000    2.65028
145160.0000    2.88294
145200.0000    3.49056
145240.0000    2.81180
145280.0000    2.87687
145320.0000    2.77101
145360.0000    1.16348
145400.0000    2.31888
145440.0000    3.03110
145480.0000    2.68865
145520.0000    3.22167
145560.0000    2.74179
145600.0000    2.93736
145640.0000    3.93099
145680.0000    3.56162
145720.0000    3.23373
145760.0000    2.33894
145800.0000    2.72335
145840.0000    2.93377
145880.0000    3.17590
145920.0000    3.52048
145960.0000    3.57138
146000.0000    4.47671
146040.0000    3.10237
146080.0000    3.65795
146120.0000    4.04056
146160.0000    3.66438
146200.0000    3.42641
146240.0000    3.45832
146280.0000    3.21355
146320.0000    3.39787
146360.0000    4.15692
146400.0000    3.77623
146440.0000    3.57011
146480.0000    2.81272
146520.0000    3.29878
146560.0000    2.56489
146600.0000    3.15157
146640.0000    2.42426
146680.0000    2.18384
146720.0000    3.28947
146760.0000    2.40705
146800.0000    3.19659
146840.0000    2.77195
146880.0000    2.87925
146920.0000    3.05890
146960.0000    3.49620
147000.0000    2.18538
147040.0000    2.71334
147080.0000    2.11069
147120.0000    1.93614
147160.0000    1.69004
147200.0000    1.58375
147240.0000    1.80829
147280.0000    2.48614
147320.0000    2.81680
147360.0000    2.98153
147400.0000    2.88939
147440.0000    2.48696
147480.0000    2.52943
147520.0000    2.46465
147560.0000    2.77784
147600.0000    3.40838
147640.0000    1.40046
147680.0000    2.49165
147720.0000    2.28452
147760.0000    1.30903
147800.0000    1.79763
147840.0000    2.86690
147880.0000    3.40359
147920.0000    3.29519
147960.0000    2.60735
148000.0000    3.39294
148040.0000    3.44067
148080.0000    3.36049
148120.0000    3.80094
148160.0000    3.79277
148200.0000    3.19882
148240.0000    3.20037
148280.0000    2.78835
148320.0000    3.49019
148360.0000    2.99041
148400.0000    2.44188
148440.0000    2.73600
148480.0000    2.93875
148520.0000    3.05558
148560.0000    3.10369
148600.0000    2.69580
148640.0000    2.15478
148680.0000    3.51951
148720.0000    3.65523
148760.0000    3.43292
148800.0000    2.68516
148840.0000    3.05038
148880.0000    4.20296
148920.0000    3.34954
148960.0000    3.48735
149000.0000    3.57133
149040.0000    3.20467
149080.0000    3.88280
149120.0000    4.13152
149160.0000    4.29788
149200.0000    3.76618
149240.0000    3.73325
149280.0000    4.05095
149320.0000    4.09535
149360.0000    3.24968
149400.0000    3.99642
149440.0000    3.03706
149480.0000    2.70826
149520.0000    4.10983
149560.0000    4.00181
149600.0000    3.77436
149640.0000    4.43301
149680.0000    3.89767
149720.0000    3.79527
149760.0000    4.26018
149800.0000    4.21943
149840.0000    4.18120
149880.0000    4.36890
149920.0000    4.13601
149960.0000    4.39697
150000.0000    4.78692
150040.0000    4.64465
150080.0000    3.52191
150120.0000    3.49676
150160.0000    3.17540
150200.0000    3.44591
150240.0000    2.99212
150280.0000    2.24173
150320.0000    3.00263
150360.0000    2.64312
150400.0000    2.93788
150440.0000    2.43380
150480.0000    2.99341
150520.0000    3.77248
150560.0000    3.66164
150600.0000    3.48692
150640.0000    3.03899
150680.0000    2.18452
150720.0000    2.75589
150760.0000    2.96325
150800.0000    3.01800
150840.0000    3.25022
150880.0000    3.31430
150920.0000    4.28112
150960.0000    4.18797
151000.0000    3.54151
151040.0000    3.42222
151080.0000    3.15866
151120.0000    3.74891
151160.0000    3.75400
151200.0000    4.17824
151240.0000    3.05532
151280.0000    3.05886
151320.0000    4.21733
151360.0000    3.75977
151400.0000    3.80736
151440.0000    3.85865
151480.0000    4.10456
151520.0000    3.82263
151560.0000    2.88155
151600.0000    3.76680
151640.0000    3.70704
151680.0000    3.74588
151720.0000    4.24349
151760.0000    3.33009
151800.0000    3.05205
151840.0000    3.00207
151880.0000    3.05234
151920.0000    2.85309
151960.0000    2.87082
152000.0000    3.06149
152040.0000    2.23690
152080.0000    2.00346
152120.0000    3.57642
152160.0000    2.65952
152200.0000    2.63490
152240.0000    2.40564
152280.0000    3.18632
152320.0000    3.13854
152360.0000    2.93245
152400.0000    2.68156
152440.0000    2.66386
152480.0000    3.23336
152520.0000    3.33926
152560.0000    3.94796
152600.0000    4.16533
152640.0000    3.16048
152680.0000    3.78035
152720.0000    3.90670
152760.0000    3.23125
152800.0000    2.94887
152840.0000    2.37253
152880.0000    2.72111
152920.0000    2.97023
152960.0000    3.76872
153000.0000    2.39823
153040.0000    2.59913
153080.0000    2.73533
153120.0000    2.44946
153160.0000    2.95221
153200.0000    2.85133
153240.0000    2.86208
153280.0000    2.87214
153320.0000    2.61258
153360.0000    3.85020
153400.0000    2.90171
153440.0000    3.02263
153480.0000    3.41575
153520.0000    2.95151
153560.0000    2.83104
153600.0000    2.73892
153640.0000    3.44548
153680.0000    3.06453
153720.0000    3.06214
153760.0000    3.87796
153800.0000    2.37917
153840.0000    3.40416
153880.0000    3.12576
153920.0000    3.61194
153960.0000    3.20952
154000.0000    3.05626
154040.0000    2.16406
154080.0000    1.23388
154120.0000    1.44641
154160.0000    1.59009
154200.0000    2.24059
154240.0000    1.05207
154280.0000    1.59275
154320.0000    1.52862
154360.0000    2.63913
154400.0000    2.23054
154440.0000    2.94937
154480.0000    2.97245
154520.0000    2.55924
154560.0000    2.82566
154600.0000    2.30636
154640.0000    3.83070
154680.0000    2.61587
154720.0000    2.54662
154760.0000    2.82131
154800.0000    3.22774
154840.0000    2.82999
154880.0000    2.76309
154920.0000    2.34114
154960.0000    2.27735
155000.0000    2.66126
155040.0000    2.99139
155080.0000    2.50548
155120.0000    3.00523
155160.0000    0.82214
155200.0000    2.21736
155240.0000    1.85320
155280.0000    1.86484
155320.0000    1.46715
155360.0000    1.14707
155400.0000    1.60955
155440.0000    2.18409
155480.0000    2.09252
155520.0000    2.00346
155560.0000    1.98277
155600.0000    1.24595
155640.0000    2.00396
155680.0000    3.13630
155720.0000    2.70443
155760.0000    2.89398
155800.0000    2.53212
155840.0000    3.22035
155880.0000    3.02918
155920.0000    2.53482
155960.0000    2.35692
156000.0000    2.54890
156040.0000    3.15743
156080.0000    2.90319
156120.0000    1.86125
156160.0000    2.73830
156200.0000    2.70229
156240.0000    3.02453
156280.0000    3.42841
156320.0000    2.36342
156360.0000    2.38336
156400.0000    2.46431
156440.0000    2.96973
156480.0000    2.32051
156520.0000    2.18359
156560.0000    2.31584
156600.0000    1.94205
156640.0000    3.17523
156680.0000    2.90704
156720.0000    3.61195
156760.0000    2.89761
156800.0000    1.95495
156840.0000    3.20645
156880.0000    2.94530
156920.0000    3.28668
156960.0000    3.11478
157000.0000    3.19434
157040.0000    3.14076
157080.0000    1.47919
157120.0000    2.67082
157160.0000    2.38316
157200.0000    2.61590
157240.0000    3.37889
157280.0000    2.43124
157320.0000    2.63313
157360.0000    2.78517
157400.0000    4.05155
157440.0000    3.15016
157480.0000    3.63293
157520.0000    3.00011
157560.0000    2.81899
157600.0000    2.15828
157640.0000    2.63271
157680.0000    1.53809
157720.0000    2.13305
157760.0000    2.52865
157800.0000    3.26075
157840.0000    2.54024
157880.0000    3.24538
157920.0000    3.24667
157960.0000    2.61131
158000.0000    3.29219
158040.0000    2.06941
158080.0000    2.56996
158120.0000    2.79522
158160.0000    2.50890
158200.0000    2.52290
158240.0000    1.76490
158280.0000    2.14358
158320.0000    2.30347
158360.0000    2.59922
158400.0000    2.48580
158440.0000    2.57440
158480.0000    2.94553
158520.0000    3.47834
158560.0000    2.02416
158600.0000    2.24073
158640.0000    3.04960
158680.0000    2.39862
158720.0000    2.79839
158760.0000    2.66144
158800.0000    3.31057
158840.0000    3.30284
158880.0000    2.45079
158920.0000    3.74947
158960.0000    2.88282
159000.0000    3.37832
159040.0000    2.39635
159080.0000    2.56262
159120.0000    2.29665
159160.0000    2.63084
159200.0000    2.62488
159240.0000    2.77870
159280.0000    2.70930
159320.0000    2.99413
159360.0000    2.84056
159400.0000    2.88345
159440.0000    1.79230
159480.0000    1.85522
159520.0000    2.16014
159560.0000    2.14024
159600.0000    2.03038
159640.0000    2.29758
159680.0000    1.79311
159720.0000    2.52808
159760.0000    1.92024
159800.0000    2.74048
159840.0000    1.85523
159880.0000    1.91434
159920.0000    2.62934
159960.0000    2.18723
160000.0000    1.66213
160040.0000    2.22132
160080.0000    1.89001
160120.0000    1.37816
160160.0000    2.08188
160200.0000    2.21995
160240.0000    1.34101
160280.0000    2.00079
160320.0000    1.77179
160360.0000    2.58683
160400.0000    2.15588
160440.0000    1.40951
160480.0000    1.51075
160520.0000    2.39432
160560.0000    2.19429
160600.0000    2.18056
160640.0000    1.50493
160680.0000    1.89093
160720.0000    2.19181
160760.0000    1.46494
160800.0000    2.21213
160840.0000    0.93970
160880.0000    1.38639
160920.0000    1.94210
160960.0000    2.14551
161000.0000    1.39936
161040.0000    1.29408
161080.0000    0.96259
161120.0000    0.32025
161160.0000    0.73529
161200.0000    1.87739
161240.0000    1.33529
161280.0000    1.40962
161320.0000    2.04083
161360.0000    1.07849
161400.0000    1.19955
161440.0000    0.84215
161480.0000    2.13416
161520.0000    1.43019
161560.0000    1.89454
161600.0000    2.33728
161640.0000    2.07685
161680.0000    1.56166
161720.0000    1.00621
161760.0000    1.70731
161800.0000    2.09588
161840.0000    2.21415
161880.0000    1.73607
161920.0000    3.14353
161960.0000    3.13536
162000.0000    3.33052
162040.0000    2.66168
162080.0000    3.11417
162120.0000    3.24304
162160.0000    2.98526
162200.0000    2.78738
162240.0000    3.10502
162280.0000    3.45508
162320.0000    3.35182
162360.0000    3.72469
162400.0000    2.14879
162440.0000    3.55868
162480.0000    2.35238
162520.0000    2.70933
162560.0000    2.85517
162600.0000    1.75853
162640.0000    2.63091
162680.0000    3.15957
162720.0000    2.45927
162760.0000    3.11846
162800.0000    2.94110
162840.0000    1.64728
162880.0000    2.10964
162920.0000    2.44043
162960.0000    1.43123
163000.0000    1.61785
163040.0000    2.43151
163080.0000    1.66618
163120.0000    1.71666
163160.0000    1.08396
163200.0000    1.67822
163240.0000    1.38442
163280.0000    1.33055
163320.0000    1.67956
163360.0000    1.83157
163400.0000    1.94475
163440.0000    1.17100
163480.0000    2.04592
163520.0000    1.17045
163560.0000    2.03807
163600.0000    1.19983
163640.0000    1.76423
163680.0000    2.36209
163720.0000    2.41125
163760.0000    1.79923
163800.0000    2.42886
163840.0000    2.11503
163880.0000    1.54952
163920.0000    1.55051
163960.0000    1.65492
164000.0000    1.91738
164040.0000    2.28746
164080.0000    1.65310
164120.0000    1.74322
164160.0000    1.35430
164200.0000    1.97100
164240.0000    2.40584
164280.0000    1.65566
164320.0000    1.81086
164360.0000    1.49763
164400.0000    2.10245
164440.0000    2.37790
164480.0000    1.78470
164520.0000    0.94471
164560.0000    2.18798
164600.0000    1.46458
164640.0000    1.19217
164680.0000    0.75706
164720.0000    1.44033
164760.0000    1.14871
164800.0000    1.15603
164840.0000    1.77357
164880.0000    2.02143
164920.0000    1.74876
164960.0000    2.06644
165000.0000    1.63537
165040.0000    1.70366
165080.0000    2.66974
165120.0000    1.98394
165160.0000    2.50807
165200.0000    2.59546
165240.0000    3.31503
165280.0000    2.28392
165320.0000    2.03197
165360.0000    2.79202
165400.0000    1.24280
165440.0000    1.10147
165480.0000    1.45859
165520.0000    2.16854
165560.0000    0.95130
165600.0000    2.00607
165640.0000    1.54669
165680.0000    0.63609
165720.0000    1.09507
165760.0000    1.72596
165800.0000    1.55364
165840.0000    1.74694
165880.0000    1.36654
165920.0000    1.78432
165960.0000    1.57843
166000.0000    0.67308
166040.0000    2.76724
166080.0000    2.13979
166120.0000    2.39488
166160.0000    2.75606
166200.0000    2.33385
166240.0000    3.18295
166280.0000    2.22199
166320.0000    2.46649
166360.0000    3.34877
166400.0000    3.21013
166440.0000    2.36796
166480.0000    2.69829
166520.0000    3.01471
166560.0000    2.66023
166600.0000    3.50452
166640.0000    3.50453
166680.0000    3.96289
166720.0000    3.52961
166760.0000    3.35233
166800.0000    2.30411
166840.0000    2.21254
166880.0000    2.82804
166920.0000    1.94518
166960.0000    2.24655
167000.0000    3.44385
167040.0000    3.49733
167080.0000    3.54053
167120.0000    3.04128
167160.0000    3.18899
167200.0000    2.35541
167240.0000    2.94163
167280.0000    3.31901
167320.0000    3.21201
167360.0000    2.49988
167400.0000    3.16987
167440.0000    2.81620
167480.0000    2.80460
167520.0000    3.05088
167560.0000    3.13161
167600.0000    3.44268
167640.0000    2.82092
167680.0000    3.33466
167720.0000    1.30499
167760.0000    1.60309
167800.0000    2.29114
167840.0000    2.90197
167880.0000    2.80632
167920.0000    1.87517
167960.0000    2.34730
168000.0000    3.11493
168040.0000    1.26478
168080.0000    1.51631
168120.0000    0.89330
168160.0000    2.14386
168200.0000    0.65011
168240.0000    1.00594
168280.0000    2.31336
168320.0000    2.55674
168360.0000    2.63877
168400.0000    2.64992
168440.0000    2.63485
168480.0000    1.65581
168520.0000    2.55982
168560.0000    1.52326
168600.0000    1.61193
168640.0000    2.41802
168680.0000    2.48749
168720.0000    1.95938
168760.0000    3.24247
168800.0000    2.82518
168840.0000    2.95536
168880.0000    3.36373
168920.0000    3.53703
168960.0000    3.62882
169000.0000    3.94810
169040.0000    3.81989
169080.0000    3.97057
169120.0000    3.34734
169160.0000    3.13632
169200.0000    3.35273
169240.0000    2.49149
169280.0000    3.33919
169320.0000    2.92082
169360.0000    2.71943
169400.0000    2.68470
169440.0000    3.89785
169480.0000    2.73367
169520.0000    3.52024
169560.0000    3.52684
169600.0000    3.72464
169640.0000    3.73223
169680.0000    2.92542
169720.0000    3.63366
169760.0000    3.12029
169800.0000    3.22538
169840.0000    3.67253
169880.0000    3.97824
169920.0000    2.89744
169960.0000    2.15314
170000.0000    3.67173
170040.0000    1.93816
170080.0000    3.15674
170120.0000    1.60714
170160.0000    2.46981
170200.0000    1.89276
170240.0000    2.12157
170280.0000    2.28530
170320.0000    2.07921
170360.0000    2.02201
170400.0000    1.94081
170440.0000    0.72733
170480.0000    1.19930
170520.0000    1.09851
170560.0000    0.17876
170600.0000    2.65204
170640.0000    2.57527
170680.0000    1.12975
170720.0000    1.96920
170760.0000    2.32311
170800.0000    2.48686
170840.0000    3.03029
170880.0000    3.26894
170920.0000    2.33021
170960.0000    1.24940
171000.0000    2.15070
171040.0000    2.95128
171080.0000    3.06186
171120.0000    2.62196
171160.0000    1.45512
171200.0000    0.75826
171240.0000    1.59708
171280.0000    2.30664
171320.0000    2.68855
171360.0000    2.16330
171400.0000    2.20400
171440.0000    2.59112
171480.0000    2.23379
171520.0000    2.25581
171560.0000    1.51003
171600.0000    1.45687
171640.0000    1.38308
171680.0000    1.93334
171720.0000    1.51952
171760.0000    1.47938
171800.0000    1.64188
171840.0000    1.53419
171880.0000    1.39625
171920.0000    2.33980
171960.0000    1.61858
172000.0000    2.19360
172040.0000    2.13224
172080.0000    2.55341
172120.0000    2.01129
172160.0000    0.93185
172200.0000    1.96036
172240.0000    1.27204
172280.0000    2.19757
172320.0000    3.01080
172360.0000    2.49090
172400.0000    2.07667
172440.0000    2.32373
172480.0000    2.23734
172520.0000    2.03710
172560.0000    2.56953
172600.0000    2.68533
172640.0000    2.79683
172680.0000    2.33560
172720.0000    3.23684
172760.0000    2.35056
172800.0000    3.26910
172840.0000    3.07345
172880.0000    2.72310
172920.0000    1.55994
172960.0000    1.87127
173000.0000    2.99312
173040.0000    3.09269
173080.0000    2.93742
173120.0000    3.47130
173160.0000    2.47124
173200.0000    3.19143
173240.0000    2.56043
173280.0000    3.09480
173320.0000    3.41336
173360.0000    2.51265
173400.0000    2.74154
173440.0000    2.84803
173480.0000    2.75908
173520.0000    2.03227
173560.0000    2.27104
173600.0000    2.36653
173640.0000    1.64191
173680.0000    2.10367
173720.0000    2.32749
173760.0000    2.40982
173800.0000    2.90447
173840.0000    1.78732
173880.0000    1.39166
173920.0000    2.01256
173960.0000    2.09343
174000.0000    1.70681
174040.0000    2.01892
174080.0000    2.25002
174120.0000    1.03927
174160.0000    1.44975
174200.0000    1.55181
174240.0000    0.92975
174280.0000    1.22595
174320.0000    1.87077
174360.0000    1.19638
174400.0000    1.95848
174440.0000    1.21114
174480.0000    0.92973
174520.0000    1.22845
174560.0000    1.42335
174600.0000    1.50115
174640.0000    1.58959
174680.0000    1.19482
174720.0000    1.30261
174760.0000    1.31791
174800.0000    1.73714
174840.0000    1.63615
174880.0000    2.62454
174920.0000    2.26209
174960.0000    2.79059
175000.0000    2.55732
175040.0000    2.77448
175080.0000    2.61104
175120.0000    2.92742
175160.0000    2.99512
175200.0000    2.70241
175240.0000    2.77339
175280.0000    2.33975
175320.0000    3.36538
175360.0000    3.00056
175400.0000    3.36255
175440.0000    3.22309
175480.0000    2.39056
175520.0000    2.37534
175560.0000    2.05692
175600.0000    2.81050
175640.0000    2.01633
175680.0000    2.36842
175720.0000    2.81205
175760.0000    2.45374
175800.0000    1.25988
175840.0000    1.70785
175880.0000    2.07681
175920.0000    2.23018
175960.0000    2.05349
176000.0000    2.09059
176040.0000    2.78523
176080.0000    2.66328
176120.0000    2.08837
176160.0000    2.81331
176200.0000    3.16083
176240.0000    2.67380
176280.0000    2.36173
176320.0000    1.94650
176360.0000    3.44516
176400.0000    2.65560
176440.0000    3.59235
176480.0000    3.22314
176520.0000    3.56923
176560.0000    3.54072
176600.0000    3.31724
176640.0000    2.83578
176680.0000    3.06708
176720.0000    3.16252
176760.0000    3.86200
176800.0000    3.49259
176840.0000    3.44665
176880.0000    2.61365
176920.0000    3.74337
176960.0000    3.38771
177000.0000    3.13361
177040.0000    3.78256
177080.0000    3.80769
177120.0000    3.04446
177160.0000    4.12447
177200.0000    3.01590
177240.0000    3.69287
177280.0000    3.67124
177320.0000    4.29199
177360.0000    3.81556
177400.0000    4.09959
177440.0000    2.87640
177480.0000    3.35816
177520.0000    2.87665
177560.0000    3.12399
177600.0000    2.89244
177640.0000    3.16914
177680.0000    2.71792
177720.0000    2.92140
177760.0000    2.41733
177800.0000    3.23490
177840.0000    3.62191
177880.0000    3.17160
177920.0000    2.89681
177960.0000    2.82436
178000.0000    2.30047
178040.0000    2.93740
178080.0000    2.71210
178120.0000    2.41635
178160.0000    3.10737
178200.0000    1.38579
178240.0000    1.91311
178280.0000    2.35703
178320.0000    1.85927
178360.0000    0.93213
178400.0000    1.98395
178440.0000    1.57256
178480.0000    0.95859
178520.0000    1.85503
178560.0000    1.80116
178600.0000    1.33836
178640.0000    0.89713
178680.0000    1.10666
178720.0000    0.81137
178760.0000    1.23032
178800.0000    2.43710
178840.0000    1.65304
178880.0000    2.30230
178920.0000    2.12772
178960.0000    1.81379
179000.0000    2.51654
179040.0000    3.36379
179080.0000    2.49248
179120.0000    2.19833
179160.0000    1.92974
179200.0000    2.29004
179240.0000    3.13899
179280.0000    2.84094
179320.0000    3.54205
179360.0000    2.68818
179400.0000    3.02501
179440.0000    2.72449
179480.0000    2.65591
179520.0000    3.11273
179560.0000    3.63454
179600.0000    2.96056
179640.0000    2.74613
179680.0000    3.12910
179720.0000    2.49343
179760.0000    3.51475
179800.0000    3.38173
179840.0000    2.58064
179880.0000    3.49637
179920.0000    2.39157
179960.0000    2.77810
180000.0000    2.84516
180040.0000    2.60447
180080.0000    2.50993
180120.0000    2.40848
180160.0000    3.57264
180200.0000    2.46931
180240.0000    3.25115
180280.0000    2.38696
180320.0000    2.66483
180360.0000    2.87569
180400.0000    2.91628
180440.0000    2.42466
180480.0000    2.54321
180520.0000    2.54509
180560.0000    1.91524
180600.0000    2.81028
180640.0000    3.11879
180680.0000    3.09263
180720.0000    2.39212
180760.0000    2.83319
180800.0000    3.25039
180840.0000    3.91022
180880.0000    3.18260
180920.0000    2.93336
180960.0000    3.36006
181000.0000    3.37396
181040.0000    1.97469
181080.0000    2.31930
181120.0000    2.81846
181160.0000    3.68040
181200.0000    1.58516
181240.0000    1.65457
181280.0000    1.31680
181320.0000    1.79971
181360.0000    2.33862
181400.0000    1.68117
181440.0000    2.60346
181480.0000    2.58267
181520.0000    2.57943
181560.0000    3.31192
181600.0000    2.20488
181640.0000    2.48220
181680.0000    3.15608
181720.0000    2.80800
181760.0000    3.95893
181800.0000    1.50190
181840.0000    1.35555
181880.0000    1.70368
181920.0000    1.78423
181960.0000    1.73444
182000.0000    1.73272
182040.0000    2.24330
182080.0000    1.77069
182120.0000    2.09093
182160.0000    1.72177
182200.0000    1.38664
182240.0000    2.23943
182280.0000    1.79433
182320.0000    2.35777
182360.0000    2.15392
182400.0000    3.08433
182440.0000    2.36065
182480.0000    2.59966
182520.0000    2.97232
182560.0000    3.95108
182600.0000    2.87962
182640.0000    1.92989
182680.0000    1.84174
182720.0000    1.90688
182760.0000    1.50626
182800.0000    0.99582
182840.0000    1.01707
182880.0000    2.15710
182920.0000    0.97981
182960.0000    2.86185
183000.0000    2.48269
183040.0000    2.99599
183080.0000    2.92131
183120.0000    2.38586
183160.0000    2.01422
183200.0000    1.89559
183240.0000    2.56504
183280.0000    1.98639
183320.0000    1.41568
183360.0000    2.49719
183400.0000    2.62603
183440.0000    2.55660
183480.0000    2.42510
183520.0000    2.55044
183560.0000    2.12361
183600.0000    2.66055
183640.0000    2.29836
183680.0000    2.59901
183720.0000    2.20281
183760.0000    1.89170
183800.0000    2.67236
183840.0000    1.94861
183880.0000    2.11927
183920.0000    2.42003
183960.0000    0.93649
184000.0000    1.63382
184040.0000    2.67733
184080.0000    2.09111
184120.0000    2.77686
184160.0000    1.80708
184200.0000    2.62591
184240.0000    1.49930
184280.0000    2.14579
184320.0000    2.06227
184360.0000    2.22043
184400.0000    2.12953
184440.0000    2.85813
184480.0000    3.38152
184520.0000    3.10282
184560.0000    3.22239
184600.0000    2.53804
184640.0000    3.26653
184680.0000    1.91472
184720.0000    1.41023
184760.0000    1.92827
184800.0000    2.36357
184840.0000    1.71753
184880.0000    0.88266
184920.0000    2.78055
184960.0000    1.51934
185000.0000    1.88254
185040.0000    1.32719
185080.0000    1.48834
185120.0000    1.71164
185160.0000    2.27800
185200.0000    1.11015
185240.0000    1.44317
185280.0000    1.85599
185320.0000    1.50489
185360.0000    1.29532
185400.0000    1.69493
185440.0000    1.76945
185480.0000    1.73942
185520.0000    1.40276
185560.0000    1.93005
185600.0000    1.07963
185640.0000    1.31930
185680.0000    2.05238
185720.0000    2.86657
185760.0000    1.18730
185800.0000    2.11649
185840.0000    2.09877
185880.0000    1.23245
185920.0000    1.51074
185960.0000    1.08669
186000.0000    0.31204
186040.0000    2.13422
186080.0000    1.36217
186120.0000    1.76619
186160.0000    1.16839
186200.0000    0.89667
186240.0000    2.28948
186280.0000    2.11571
186320.0000    1.65791
186360.0000    1.37417
186400.0000    1.18119
186440.0000    0.89168
186480.0000    1.17281
186520.0000    1.72780
186560.0000    1.36784
186600.0000    2.47634
186640.0000    2.48405
186680.0000    1.96111
186720.0000    2.24642
186760.0000    2.29394
186800.0000    1.35144
186840.0000    1.50313
186880.0000    1.98863
186920.0000    1.88227
186960.0000    1.69339
187000.0000    1.82140
187040.0000    2.76173
187080.0000    1.34451
187120.0000    1.78670
187160.0000    1.51949
187200.0000    1.19717
187240.0000    1.97176
187280.0000    0.85268
187320.0000    1.97307
187360.0000    1.75376
187400.0000    2.21998
187440.0000    2.45364
187480.0000    1.60841
187520.0000    1.54465
187560.0000    1.33027
187600.0000    0.92532
187640.0000    0.87957
187680.0000    0.95613
187720.0000    1.28413
187760.0000    0.99690
187800.0000    1.36683
187840.0000    1.05291
187880.0000    1.44034
187920.0000    1.74268
187960.0000    1.82985
188000.0000    1.46110
188040.0000    1.52648
188080.0000    1.61465
188120.0000    2.12580
188160.0000    0.98769
188200.0000    1.66813
188240.0000    1.59010
188280.0000    1.91775
188320.0000    0.13793
188360.0000    0.90803
188400.0000    1.74248
188440.0000    1.43571
188480.0000    2.35770
188520.0000    1.43538
188560.0000    1.64068
188600.0000    1.00726
188640.0000    0.55955
188680.0000    0.60265
188720.0000    1.31079
188760.0000    1.27229
188800.0000    0.71300
188840.0000    0.21955
188880.0000   -0.48877
188920.0000    0.92458
188960.0000    0.78761
189000.0000    0.97239
189040.0000    1.54464
189080.0000    1.34332
189120.0000    1.87901
189160.0000    1.93263
189200.0000    1.91732
189240.0000    2.06134
189280.0000    1.59091
189320.0000    1.31217
189360.0000    0.70501
189400.0000    1.32929
189440.0000    1.18947
189480.0000    1.84745
189520.0000    1.77004
189560.0000    1.39901
189600.0000    1.39351
189640.0000    1.22154
189680.0000    2.29028
189720.0000    2.44110
189760.0000    1.95332
189800.0000    1.97043
189840.0000    1.64518
189880.0000    1.11954
189920.0000    1.38708
189960.0000    0.84200
190000.0000    1.96459
190040.0000    1.55351
190080.0000    1.73752
190120.0000    1.46291
190160.0000    0.69310
190200.0000    1.30058
190240.0000    1.33265
190280.0000    1.15160
190320.0000    0.59342
190360.0000    1.08940
190400.0000    1.14560
190440.0000    1.16139
190480.0000    1.56731
190520.0000    1.69854
190560.0000    1.87473
190600.0000    1.04090
190640.0000    1.41876
190680.0000    1.11783
190720.0000    1.18392
190760.0000    1.48237
190800.0000    1.18063
190840.0000    1.16616
190880.0000    1.32463
190920.0000    1.06819
190960.0000    1.48095
191000.0000    0.98962
191040.0000    0.89366
191080.0000    1.22532
191120.0000    0.81798
191160.0000    1.98640
191200.0000    1.20878
191240.0000    0.55917
191280.0000    1.06051
191320.0000    1.30254
191360.0000    1.01217
191400.0000    1.65389
191440.0000    1.50713
191480.0000    1.04510
191520.0000    1.04120
191560.0000    1.60977
191600.0000    1.57113
191640.0000    2.22979
191680.0000    1.14978
191720.0000    0.84399
191760.0000    2.32942
191800.0000    1.08282
191840.0000    1.22119
191880.0000    1.86421
191920.0000    1.61345
191960.0000    1.38885
192000.0000    1.92671
192040.0000    1.93287
192080.0000    1.59375
192120.0000    1.86570
192160.0000    2.07341
192200.0000    1.98893
192240.0000    2.46773
192280.0000    2.53354
192320.0000    2.66587
192360.0000    2.30130
192400.0000    2.93549
192440.0000    2.79424
192480.0000    2.71951
192520.0000    2.43418
192560.0000    2.60994
192600.0000    3.19351
192640.0000    3.12484
192680.0000    3.18869
192720.0000    3.19563
192760.0000    2.65989
192800.0000    2.52965
192840.0000    3.08553
192880.0000    2.75967
192920.0000    2.28758
192960.0000    2.23621
193000.0000    2.88678
193040.0000    3.17098
193080.0000    2.44487
193120.0000    2.04105
193160.0000    2.83445
193200.0000    3.17324
193240.0000    3.10065
193280.0000    3.30220
193320.0000    2.62512
193360.0000    2.46862
193400.0000    2.59648
193440.0000    3.39590
193480.0000    3.40162
193520.0000    2.38090
193560.0000    2.94029
193600.0000    3.17788
193640.0000    3.39327
193680.0000    2.47701
193720.0000    2.30205
193760.0000    2.17284
193800.0000    2.19987
193840.0000    2.68349
193880.0000    1.39167
193920.0000    2.06211
193960.0000    2.30922
194000.0000    2.13351
194040.0000    2.47138
194080.0000    2.10629
194120.0000    2.75398
194160.0000    2.66214
194200.0000    3.24935
194240.0000    2.79528
194280.0000    3.05347
194320.0000    2.96759
194360.0000    3.76641
194400.0000    3.78412
194440.0000    2.82316
194480.0000    3.65139
194520.0000    4.73151
194560.0000    4.02068
194600.0000    3.52080
194640.0000    4.00326
194680.0000    3.54221
194720.0000    3.64292
194760.0000    4.07317
194800.0000    3.48570
194840.0000    3.33096
194880.0000    3.76184
194920.0000    3.37281
194960.0000    3.88145
195000.0000    3.64144
195040.0000    3.80212
195080.0000    3.75518
195120.0000    3.60197
195160.0000    3.68637
195200.0000    4.22232
195240.0000    3.91621
195280.0000    2.92522
195320.0000    2.07217
195360.0000    3.25043
195400.0000    2.93012
195440.0000    2.33924
195480.0000    3.38687
195520.0000    2.70383
195560.0000    2.39863
195600.0000    2.98961
195640.0000    2.35412
195680.0000    2.82720
195720.0000    2.51965
195760.0000    3.33777
195800.0000    2.66374
195840.0000    2.95504
195880.0000    2.56419
195920.0000    2.61594
195960.0000    2.93495
196000.0000    2.16904
196040.0000    2.89384
196080.0000    1.96990
196120.0000    2.61733
196160.0000    2.01745
196200.0000    2.85887
196240.0000    2.41148
196280.0000    2.06042
196320.0000    2.62205
196360.0000    2.00737
196400.0000    2.19925
196440.0000    2.48201
196480.0000    1.74890
196520.0000    2.25706
196560.0000    1.15700
196600.0000    1.40707
196640.0000    2.34168
196680.0000    1.47997
196720.0000    2.43654
196760.0000    1.01014
196800.0000    2.17397
196840.0000    1.68364
196880.0000    1.75999
196920.0000    2.36280
196960.0000    1.94676
197000.0000    2.84521
197040.0000    3.17141
197080.0000    2.96869
197120.0000    1.63646
197160.0000    2.13680
197200.0000    2.47609
197240.0000    2.24146
197280.0000    2.20841
197320.0000    1.46744
197360.0000    1.63403
197400.0000    2.03656
197440.0000    1.82389
197480.0000    2.13770
197520.0000    1.58571
197560.0000    1.40968
197600.0000    1.47959
197640.0000    1.68349
197680.0000    1.85085
197720.0000    2.35881
197760.0000    1.95231
197800.0000    1.98557
197840.0000    3.18554
197880.0000    2.45050
197920.0000    1.87273
197960.0000    1.75094
198000.0000    1.62548
198040.0000    2.10500
198080.0000    2.01724
198120.0000    2.42242
198160.0000    2.07706
198200.0000    2.46616
198240.0000    2.80997
198280.0000    2.95074
198320.0000    2.09315
198360.0000    2.67821
198400.0000    2.46342
198440.0000    1.67642
198480.0000    1.79950
198520.0000    2.53618
198560.0000    3.03484
198600.0000    2.98431
198640.0000    2.95674
198680.0000    2.26552
198720.0000    2.87728
198760.0000    2.86591
198800.0000    1.93918
198840.0000    1.98673
198880.0000    2.64067
198920.0000    2.24516
198960.0000    2.55918
199000.0000    1.88476
199040.0000    2.51597
199080.0000    2.01223
199120.0000    2.94030
199160.0000    2.11468
199200.0000    2.87068
199240.0000    2.15656
199280.0000    2.37199
199320.0000    3.08117
199360.0000    2.56056
199400.0000    3.43947
199440.0000    2.70113
199480.0000    3.70969
199520.0000    3.42074
199560.0000    3.22687
199600.0000    2.97825
199640.0000    2.98958
199680.0000    3.02909
199720.0000    2.30977
199760.0000    1.84135
199800.0000    2.79086
199840.0000    2.93766
199880.0000    2.76545
199920.0000    3.01200
199960.0000    2.61921
200000.0000    2.83942
200040.0000    1.91924
200080.0000    2.85460
200120.0000    2.98006
200160.0000    2.97497
200200.0000    2.02461
200240.0000    3.46100
200280.0000    3.36282
200320.0000    3.00782
200360.0000    2.86743
200400.0000    2.86459
200440.0000    2.79672
200480.0000    2.65084
200520.0000    2.75669
200560.0000    2.74510
200600.0000    2.12896
200640.0000    3.26465
200680.0000    3.26794
200720.0000    3.59544
200760.0000    2.76550
200800.0000    3.19188
200840.0000    2.04117
200880.0000    1.96283
200920.0000    2.53477
200960.0000    2.74643
201000.0000    3.05398
201040.0000    2.45128
201080.0000    2.54127
201120.0000    2.29311
201160.0000    2.75514
201200.0000    2.54245
201240.0000    2.55775
201280.0000    2.41177
201320.0000    2.03369
201360.0000    2.71823
201400.0000    2.52227
201440.0000    2.00172
201480.0000    2.18753
201520.0000    1.65702
201560.0000    2.74180
201600.0000    3.10788
201640.0000    2.84762
201680.0000    3.33472
201720.0000    2.63266
201760.0000    2.71053
201800.0000    3.05559
201840.0000    2.63922
201880.0000    2.48720
201920.0000    2.00922
201960.0000    2.05541
202000.0000    2.00077
202040.0000    2.08790
202080.0000    2.62909
202120.0000    3.19983
202160.0000    2.38187
202200.0000    3.13703
202240.0000    2.52634
202280.0000    2.82387
202320.0000    2.88685
202360.0000    1.68371
202400.0000    1.86450
202440.0000    1.22545
202480.0000    1.85443
202520.0000    1.85544
202560.0000    2.41252
202600.0000    2.12515
202640.0000    2.20178
202680.0000    1.78112
202720.0000    1.75932
202760.0000    1.91500
202800.0000    2.01599
202840.0000    2.34763
202880.0000    3.12510
202920.0000    2.31015
202960.0000    2.83978
203000.0000    2.92757
203040.0000    2.42735
203080.0000    1.70548
203120.0000    2.10166
203160.0000    2.21482
203200.0000    2.63420
203240.0000    2.37837
203280.0000    1.70043
203320.0000    2.34667
203360.0000    1.68157
203400.0000    2.58587
203440.0000    2.75135
203480.0000    3.00490
203520.0000    2.85299
203560.0000    2.57685
203600.0000    3.60164
203640.0000    2.53463
203680.0000    1.95723
203720.0000    1.54736
203760.0000    2.01058
203800.0000    2.02206
203840.0000    1.86677
203880.0000    2.96441
203920.0000    2.11244
203960.0000    2.58493
204000.0000    2.61445
204040.0000    2.46784
204080.0000    1.84942
204120.0000    1.38053
204160.0000    2.10479
204200.0000    2.15485
204240.0000    2.50369
204280.0000    1.75184
204320.0000    2.12937
204360.0000    0.96050
204400.0000    1.37746
204440.0000    1.98633
204480.0000    1.68825
204520.0000    2.04632
204560.0000    2.14424
204600.0000    2.69428
204640.0000    1.96875
204680.0000    2.21277
204720.0000    2.81265
204760.0000    2.92609
204800.0000    1.76492
204840.0000    2.28248
204880.0000    3.35440
204920.0000    2.36852
204960.0000    3.01590
205000.0000    2.13985
205040.0000    1.65762
205080.0000    2.14529
205120.0000    2.36598
205160.0000    1.90087
205200.0000    1.97137
205240.0000    1.06610
205280.0000    1.15627
205320.0000    1.20657
205360.0000    1.59724
205400.0000    1.29813
205440.0000    1.75028
205480.0000    1.62405
205520.0000    1.94624
205560.0000    2.01855
205600.0000    1.65120
205640.0000    1.82297
205680.0000    1.91975
205720.0000    2.61410
205760.0000    2.40087
205800.0000    2.83728
205840.0000    2.69989
205880.0000    2.72058
205920.0000    2.50573
205960.0000    2.87376
206000.0000    2.91832
206040.0000    3.23439
206080.0000    3.40867
206120.0000    2.72601
206160.0000    4.40327
206200.0000    3.25559
206240.0000    2.84962
206280.0000    2.37132
206320.0000    1.61243
206360.0000    2.34570
206400.0000    1.71421
206440.0000    2.03242
206480.0000    3.22774
206520.0000    2.84203
206560.0000    3.22928
206600.0000    3.23186
206640.0000    2.92451
206680.0000    2.73963
206720.0000    2.69442
206760.0000    3.18007
206800.0000    2.58304
206840.0000    2.49261
206880.0000    0.72240
206920.0000    1.87111
206960.0000    2.67609
207000.0000    1.94374
207040.0000    1.04323
207080.0000    1.90744
207120.0000    2.12836
207160.0000    2.21977
207200.0000    1.55957
207240.0000    2.18623
207280.0000    1.89955
207320.0000    2.73836
207360.0000    1.88796
207400.0000    2.14278
207440.0000    2.00443
207480.0000    0.98715
207520.0000    1.20458
207560.0000    1.46794
207600.0000    1.99174
207640.0000    2.81705
207680.0000    2.18874
207720.0000    1.45391
207760.0000    2.10031
207800.0000    1.69223
207840.0000    1.64681
207880.0000    1.41160
207920.0000    0.87244
207960.0000    1.38226
208000.0000    2.74918
208040.0000    2.09749
208080.0000    2.59490
208120.0000    2.54840
208160.0000    2.61331
208200.0000    2.23891
208240.0000    2.83751
208280.0000    2.80959
208320.0000    2.39875
208360.0000    2.66226
208400.0000    2.63378
208440.0000    3.34976
208480.0000    2.35956
208520.0000    3.30039
208560.0000    3.08496
208600.0000    3.30990
208640.0000    2.20776
208680.0000    3.09331
208720.0000    2.84754
208760.0000    2.05310
208800.0000    2.84619
208840.0000    1.71673
208880.0000    1.94524
208920.0000    1.73863
208960.0000    2.82351
209000.0000    2.16428
209040.0000    1.87182
209080.0000    2.79235
209120.0000    2.31105
209160.0000    1.60389
209200.0000    2.28077
209240.0000    2.68785
209280.0000    2.22222
209320.0000    2.36743
209360.0000    2.76792
209400.0000    1.92470
209440.0000    1.83844
209480.0000    2.51716
209520.0000    2.58489
209560.0000    2.41675
209600.0000    2.57057
209640.0000    1.50054
209680.0000    1.81396
209720.0000    1.51011
209760.0000    1.86172
209800.0000    2.01757
209840.0000    1.28581
209880.0000    1.53510
209920.0000    1.46694
209960.0000    1.72059
210000.0000    2.73259
210040.0000    2.12429
210080.0000    1.48659
210120.0000    1.81044
210160.0000    2.00694
210200.0000    2.27401
210240.0000    2.65901
210280.0000    1.83268
210320.0000    1.60997
210360.0000    1.96029
210400.0000    1.36554
210440.0000    1.02251
210480.0000    2.71413
210520.0000    1.38358
210560.0000    1.58056
210600.0000    2.06038
210640.0000    2.35434
210680.0000    2.25629
210720.0000    1.56122
210760.0000    1.98107
210800.0000    2.43829
210840.0000    2.51987
210880.0000    2.36048
210920.0000    2.03194
210960.0000    2.61866
211000.0000    2.57974
211040.0000    2.37795
211080.0000    1.84300
211120.0000    1.73277
211160.0000    2.63356
211200.0000    2.99029
211240.0000    3.69247
211280.0000    2.85832
211320.0000    2.95180
211360.0000    3.44039
211400.0000    2.35580
211440.0000    2.42434
211480.0000    2.20895
211520.0000    0.88992
211560.0000    1.68524
211600.0000    1.69037
211640.0000    1.83022
211680.0000    1.98609
211720.0000    2.13263
211760.0000    1.56499
211800.0000    1.97442
211840.0000    1.80848
211880.0000    1.88145
211920.0000    0.92742
211960.0000    2.42468
212000.0000    1.83882
212040.0000    1.95986
212080.0000    2.10308
212120.0000    2.07412
212160.0000    1.77170
212200.0000    1.81348
212240.0000    0.41541
212280.0000    1.68292
212320.0000   -0.02056
212360.0000    1.27935
212400.0000    1.41458
212440.0000    0.86185
212480.0000    1.13703
212520.0000    0.87134
212560.0000    0.84408
212600.0000   -0.08157
212640.0000    0.82735
212680.0000    0.80059
212720.0000    0.96161
212760.0000    0.55680
212800.0000    0.61729
212840.0000   -0.00779
212880.0000    0.72586
212920.0000    0.51623
212960.0000    1.08142
213000.0000    0.55304
213040.0000    0.98621
213080.0000    0.73818
213120.0000    0.70304
213160.0000    1.04585
213200.0000    0.43798
213240.0000    0.89970
213280.0000    1.05246
213320.0000    1.43941
213360.0000    1.39935
213400.0000    1.01427
213440.0000    1.14065
213480.0000    0.98424
213520.0000    0.89667
213560.0000    0.78418
213600.0000    1.22798
213640.0000    0.95552
213680.0000    1.79486
213720.0000    0.87331
213760.0000    0.91653
213800.0000    1.29323
213840.0000    1.30026
213880.0000    0.99244
213920.0000    1.72698
213960.0000    0.72411
214000.0000    1.04599
214040.0000    1.81080
214080.0000    1.70475
214120.0000    1.34247
214160.0000    1.17691
214200.0000    1.31204
214240.0000    1.15411
214280.0000   -0.19894
214320.0000    0.24357
214360.0000   -0.09373
214400.0000    0.17800
214440.0000    0.69393
214480.0000    0.30546
214520.0000    0.68323
214560.0000    1.04394
214600.0000    0.71660
214640.0000    1.04172
214680.0000    1.57391
214720.0000    2.99442
214760.0000    1.74703
214800.0000    1.69675
214840.0000    1.53616
214880.0000    1.64178
214920.0000    1.99790
214960.0000    1.50229
215000.0000    0.83913
215040.0000    1.18517
215080.0000    0.25603
215120.0000    0.66177
215160.0000    1.70513
215200.0000    0.86334
215240.0000    1.09384
215280.0000    0.71198
215320.0000    1.34853
215360.0000    1.67999
215400.0000    0.85000
215440.0000    0.75614
215480.0000    0.23426
215520.0000    0.53981
215560.0000    1.04478
215600.0000    0.72904
215640.0000    1.56473
215680.0000    1.14102
215720.0000    0.92474
215760.0000    1.71560
215800.0000    1.02610
215840.0000    0.56823
215880.0000    0.59948
215920.0000    0.87367
215960.0000    0.92234
216000.0000    0.94577
216040.0000    1.44024
216080.0000    0.90821
216120.0000    0.61012
216160.0000    0.32835
216200.0000    1.11937
216240.0000    1.64401
216280.0000    1.41123
216320.0000    1.62759
216360.0000    1.18730
216400.0000    1.51352
216440.0000    0.54604
216480.0000    0.96343
216520.0000    0.50466
216560.0000    0.42178
216600.0000    0.59327
216640.0000    0.68241
216680.0000    1.21850
216720.0000    1.32140
216760.0000    1.06180
216800.0000    1.08069
216840.0000    0.95329
216880.0000    1.54508
216920.0000    1.29208
216960.0000    0.55150
217000.0000    0.94899
217040.0000    1.06449
217080.0000    0.58740
217120.0000    1.00281
217160.0000    0.55345
217200.0000    0.76748
217240.0000    0.47231
217280.0000    1.23549
217320.0000    1.33705
217360.0000    1.08833
217400.0000    0.45466
217440.0000    0.04869
217480.0000    0.79539
217520.0000    1.21935
217560.0000    0.66094
217600.0000    1.11353
217640.0000    1.36329
217680.0000    0.94547
217720.0000    1.39658
217760.0000    1.43948
217800.0000    0.79986
217840.0000    0.90664
217880.0000    0.83489
217920.0000    0.08374
217960.0000    0.66030
218000.0000    1.07286
218040.0000    0.61432
218080.0000    1.48994
218120.0000    0.77046
218160.0000    0.31709
218200.0000    0.58687
218240.0000    0.96394
218280.0000    0.89486
218320.0000    0.62426
218360.0000    0.85511
218400.0000    0.62941
218440.0000    1.15720
218480.0000    0.23865
218520.0000    1.11458
218560.0000    1.00702
218600.0000    0.88358
218640.0000    0.64011
218680.0000    0.48056
218720.0000    1.36736
218760.0000    1.22712
218800.0000    1.04153
218840.0000    1.72212
218880.0000    1.54911
218920.0000    1.24670
218960.0000    0.94617
219000.0000    1.39658
219040.0000    1.27496
219080.0000    1.98705
219120.0000    1.33999
219160.0000    2.01632
219200.0000    1.72288
219240.0000    2.67850
219280.0000    2.39493
219320.0000    2.11701
219360.0000    1.91044
219400.0000    0.46485
219440.0000    1.12466
219480.0000    1.57295
219520.0000    1.51531
219560.0000    1.03209
219600.0000    0.80809
219640.0000    0.73318
219680.0000    0.95627
219720.0000    0.73658
219760.0000    0.66199
219800.0000    0.88445
219840.0000    0.97638
219880.0000    1.02789
219920.0000    0.93641
219960.0000    0.55245
220000.0000    1.39280
220040.0000    1.05519
220080.0000    1.14903
220120.0000    0.98722
220160.0000    0.73259
220200.0000    1.44470
220240.0000    1.84056
220280.0000    1.76283
220320.0000    1.32278
220360.0000    1.19849
220400.0000    1.08933
220440.0000    1.14355
220480.0000    1.72105
220520.0000    1.40312
220560.0000    1.53148
220600.0000    1.16800
220640.0000    1.43936
220680.0000    2.37497
220720.0000    1.82873
220760.0000    2.77588
220800.0000    2.33286
220840.0000    2.12633
220880.0000    1.39283
220920.0000    1.89142
220960.0000    2.03739
221000.0000    1.78575
221040.0000    1.63367
221080.0000    2.03468
221120.0000    2.13768
221160.0000    2.21708
221200.0000    2.51506
221240.0000    1.40571
221280.0000    2.45614
221320.0000    1.59920
221360.0000    2.32087
221400.0000    1.04868
221440.0000    1.88609
221480.0000    1.34116
221520.0000    1.13477
221560.0000    0.93674
221600.0000    1.90788
221640.0000    1.47186
221680.0000    1.39047
221720.0000    1.35729
221760.0000    0.84454
221800.0000    1.47587
221840.0000    1.04449
221880.0000    0.19750
221920.0000    0.57016
221960.0000    0.40983
222000.0000    0.57956
222040.0000    0.78201
222080.0000    1.10040
222120.0000    0.88614
222160.0000    0.95209
222200.0000    0.17360
222240.0000    0.79779
222280.0000    1.02861
222320.0000    0.30422
222360.0000    1.51907
222400.0000    1.21378
222440.0000    0.97844
222480.0000    0.79316
222520.0000    1.08476
222560.0000    0.37755
222600.0000    0.30291
222640.0000    1.33688
222680.0000    0.67093
222720.0000    1.28913
222760.0000    0.36876
222800.0000    0.90040
222840.0000    0.08629
222880.0000    0.61120
222920.0000    0.71554
222960.0000    0.52276
223000.0000    0.82042
223040.0000    0.05287
223080.0000    1.12685
223120.0000    0.06121
223160.0000    0.85427
223200.0000    0.32336
223240.0000    0.80835
223280.0000    0.89166
223320.0000    0.72496
223360.0000    0.81492
223400.0000   -0.26775
223440.0000    0.16134
223480.0000   -0.13219
223520.0000    0.91733
223560.0000    0.72911
223600.0000    1.27105
223640.0000    0.38318
223680.0000    1.01691
223720.0000    1.10866
223760.0000    0.84974
223800.0000    0.92301
223840.0000    0.73881
223880.0000    0.99827
223920.0000    0.99692
223960.0000    0.40612
224000.0000   -0.21622
224040.0000   -0.34201
224080.0000    0.85596
224120.0000   -0.76437
224160.0000    0.51127
224200.0000    0.11593
224240.0000    1.82095
224280.0000    1.57351
224320.0000    1.46251
224360.0000    0.41031
224400.0000    1.30360
224440.0000    0.76963
224480.0000    0.53832
224520.0000    0.73909
224560.0000    0.40422
224600.0000    0.16790
224640.0000    0.48717
224680.0000    0.11508
224720.0000    0.50642
224760.0000    0.09483
224800.0000    0.82041
224840.0000    0.74992
224880.0000    0.78979
224920.0000    1.11079
224960.0000    1.06214
225000.0000    0.50498
225040.0000    0.73735
225080.0000    0.83705
225120.0000    0.70782
225160.0000    1.03938
225200.0000    0.36006
225240.0000    0.79101
225280.0000    0.79090
225320.0000    1.08354
225360.0000    0.32905
225400.0000    1.70655
225440.0000    0.48585
225480.0000    0.13139
225520.0000   -0.06632
225560.0000   -0.40275
225600.0000    0.01110
225640.0000    0.72427
225680.0000    0.81025
225720.0000    1.35014
225760.0000    1.44806
225800.0000    1.63445
225840.0000    0.78366
225880.0000    1.61210
225920.0000    1.97048
225960.0000    0.73382
226000.0000    1.77505
226040.0000    1.15364
226080.0000    1.65305
226120.0000    0.71254
226160.0000    1.32089
226200.0000    2.13617
226240.0000    1.14890
226280.0000    0.85858
226320.0000    1.11830
226360.0000    0.89385
226400.0000    1.75274
226440.0000    0.65236
226480.0000    0.94003
226520.0000    0.27760
226560.0000    1.21496
226600.0000    1.31503
226640.0000    0.42453
226680.0000    0.99827
226720.0000    1.47617
226760.0000    0.79484
226800.0000    0.74237
226840.0000    1.20674
226880.0000    0.49995
226920.0000    0.59821
226960.0000    0.19091
227000.0000    0.67172
227040.0000    0.41797
227080.0000   -0.04556
227120.0000    0.18489
227160.0000    0.25122
227200.0000    0.81091
227240.0000    0.73939
227280.0000    0.80410
227320.0000    0.07122
227360.0000   -0.02325
227400.0000    0.06810
227440.0000    0.12475
227480.0000   -0.08062
227520.0000    0.10197
227560.0000   -0.55008
227600.0000   -0.33095
227640.0000    0.01920
227680.0000   -0.82655
227720.0000   -0.13943
227760.0000    0.30535
227800.0000    0.07498
227840.0000    0.86016
227880.0000    0.25440
227920.0000    0.43224
227960.0000    0.29871
228000.0000    0.65504
228040.0000    0.28845
228080.0000    0.23703
228120.0000    0.69720
228160.0000    0.29251
228200.0000    1.16393
228240.0000    0.94045
228280.0000    0.39775
228320.0000    0.89785
228360.0000    1.00358
228400.0000    0.92191
228440.0000    0.28784
228480.0000   -0.09233
228520.0000    0.44142
228560.0000    0.86299
228600.0000    0.77500
228640.0000    0.29889
228680.0000   -0.06661
228720.0000    0.11568
228760.0000    0.70142
228800.0000    0.42305
228840.0000    0.55219
228880.0000   -0.25489
228920.0000   -0.35125
228960.0000    0.01641
229000.0000    0.45825
229040.0000   -0.20594
229080.0000   -0.07142
229120.0000   -0.01232
229160.0000   -0.20482
229200.0000    0.27586
229240.0000    0.89109
229280.0000    1.02453
229320.0000    0.80668
229360.0000    1.51257
229400.0000    0.89077
229440.0000    1.38522
229480.0000    0.73798
229520.0000    1.02811
229560.0000    1.41098
229600.0000    0.72695
229640.0000    1.40365
229680.0000    1.61737
229720.0000    0.89099
229760.0000    0.88421
229800.0000   -0.21077
229840.0000    0.88209
229880.0000    0.85011
229920.0000   -0.17563
229960.0000    0.45862
230000.0000    0.26575
230040.0000    0.71717
230080.0000    0.44656
230120.0000    0.20912
230160.0000    0.04682
230200.0000   -0.38886
230240.0000    0.60253
230280.0000   -0.08174
230320.0000   -0.13059
230360.0000   -0.08094
230400.0000    0.22612
230440.0000    0.11359
230480.0000   -0.85631
230520.0000    0.25638
230560.0000    0.49184
230600.0000   -0.17477
230640.0000   -0.72044
230680.0000   -0.51468
230720.0000    0.04013
230760.0000    0.60426
230800.0000   -0.25862
230840.0000   -0.22471
230880.0000   -0.03318
230920.0000    0.09707
230960.0000   -0.15679
231000.0000    0.04824
231040.0000   -0.11049
231080.0000    0.18320
231120.0000    0.45588
231160.0000   -0.05516
231200.0000    0.18479
231240.0000    0.55869
231280.0000   -0.06598
231320.0000    0.10178
231360.0000    0.37951
231400.0000   -0.06814
231440.0000    0.22135
231480.0000    0.20893
231520.0000    1.16072
231560.0000   -0.36180
231600.0000   -1.21477
231640.0000   -0.50811
231680.0000   -1.18990
231720.0000   -0.87606
231760.0000   -0.66622
231800.0000    0.42357
231840.0000    0.50463
231880.0000    0.36245
231920.0000    0.35428
231960.0000   -0.19477
232000.0000    1.27632
232040.0000   -0.11190
232080.0000   -0.11101
232120.0000    0.62201
232160.0000    1.30260
232200.0000    1.36164
232240.0000    1.29168
232280.0000    0.60487
232320.0000    0.50611
232360.0000    0.62758
232400.0000   -0.29457
232440.0000    0.39528
232480.0000    0.63079
232520.0000    1.02650
232560.0000    1.10537
232600.0000    0.45113
232640.0000    0.91041
232680.0000    0.21781
232720.0000    0.86371
232760.0000    0.00158
232800.0000    1.95235
232840.0000    0.95130
232880.0000    0.73561
232920.0000    0.46386
232960.0000    0.57709
233000.0000    0.52488
233040.0000    0.19793
233080.0000    0.30498
233120.0000    0.19813
233160.0000    0.55656
233200.0000    0.48982
233240.0000    0.61890
233280.0000    1.22743
233320.0000    0.98234
233360.0000    1.00819
233400.0000    0.51617
233440.0000    0.30107
233480.0000    0.24625
233520.0000   -0.01948
233560.0000   -0.09426
233600.0000    0.08278
233640.0000   -0.38957
233680.0000   -0.09433
233720.0000    0.64141
233760.0000   -0.08342
233800.0000    0.48535
233840.0000    0.63731
233880.0000    0.39276
233920.0000    0.63094
233960.0000   -0.47628
234000.0000   -0.44181
234040.0000    0.19755
234080.0000    0.38214
234120.0000   -0.20087
234160.0000    0.30649
234200.0000    0.26020
234240.0000    0.03326
234280.0000    0.22024
234320.0000   -0.67249
234360.0000   -0.80087
234400.0000   -0.90676
234440.0000   -0.70595
234480.0000   -0.25547
234520.0000   -0.29107
234560.0000   -0.40613
234600.0000   -0.14392
234640.0000    0.15495
234680.0000   -0.55451
234720.0000   -0.59729
234760.0000   -0.49664
234800.0000   -0.19887
234840.0000   -0.65233
234880.0000   -0.67585
234920.0000    0.19860
234960.0000   -0.59833
235000.0000   -1.63830
235040.0000   -0.50277
235080.0000   -1.15999
235120.0000   -0.42438
235160.0000   -1.04218
235200.0000   -1.00096
235240.0000   -0.68732
235280.0000   -0.35054
235320.0000   -1.63696
235360.0000   -1.09721
235400.0000    0.23975
235440.0000   -0.38364
235480.0000   -0.99360
235520.0000    0.40341
235560.0000   -0.36780
235600.0000   -0.14399
235640.0000   -0.17221
235680.0000   -1.06228
235720.0000   -0.24962
235760.0000   -0.85538
235800.0000   -1.27445
235840.0000   -1.47320
235880.0000   -1.04817
235920.0000   -1.12559
235960.0000   -0.54224
236000.0000   -1.41653
236040.0000   -1.59007
236080.0000   -1.78807
236120.0000   -1.38971
236160.0000   -1.16019
236200.0000   -0.77497
236240.0000   -1.01268
236280.0000   -0.92493
236320.0000   -0.69828
236360.0000   -1.03516
236400.0000   -0.87101
236440.0000   -0.26363
236480.0000   -0.18171
236520.0000   -0.42618
236560.0000   -0.47595
236600.0000   -0.30370
236640.0000   -0.52382
236680.0000   -0.16903
236720.0000   -0.63940
236760.0000   -0.96198
236800.0000   -0.28006
236840.0000   -0.75509
236880.0000   -0.80026
236920.0000   -0.48337
236960.0000   -0.96483
237000.0000   -0.96303
237040.0000   -1.12587
237080.0000   -1.33663
237120.0000   -0.38302
237160.0000   -1.37685
237200.0000   -0.61698
237240.0000   -0.64863
237280.0000   -0.40937
237320.0000   -0.46304
237360.0000   -0.58792
237400.0000   -0.57321
237440.0000   -1.13709
237480.0000   -1.07753
237520.0000   -1.23610
237560.0000   -0.94252
237600.0000   -1.02589
237640.0000   -0.28424
237680.0000   -0.85012
237720.0000   -1.12928
237760.0000   -0.41841
237800.0000    0.34977
237840.0000   -0.22498
237880.0000    0.70584
237920.0000   -0.36753
237960.0000   -1.61269
238000.0000   -0.65422
238040.0000   -1.16070
238080.0000   -0.40752
238120.0000   -2.34409
238160.0000   -1.14505
238200.0000   -0.62575
238240.0000   -0.54311
238280.0000    0.00766
238320.0000   -1.16308
238360.0000   -0.70807
238400.0000   -0.63999
238440.0000    0.00198
238480.0000   -0.37045
238520.0000   -1.25147
238560.0000   -0.60588
238600.0000   -1.62894
238640.0000   -1.59816
238680.0000   -1.37348
238720.0000   -0.41027
238760.0000   -0.80390
238800.0000   -0.62586
238840.0000   -0.43450
238880.0000   -1.21002
238920.0000   -0.13317
238960.0000    0.03386
239000.0000   -0.19968
239040.0000   -0.28601
239080.0000   -0.61057
239120.0000   -1.22880
239160.0000   -0.18125
239200.0000   -0.45648
239240.0000   -0.23341
239280.0000   -0.40087
239320.0000   -0.40276
239360.0000   -0.11651
239400.0000   -0.94858
239440.0000   -0.11832
239480.0000   -0.94227
239520.0000   -0.21845
239560.0000   -0.97649
239600.0000   -0.75907
239640.0000   -0.56538
239680.0000   -1.01776
239720.0000   -2.20660
239760.0000   -0.12280
239800.0000   -0.76490
239840.0000   -0.98805
239880.0000   -1.02994
239920.0000   -0.11920
239960.0000   -1.10147
240000.0000   -0.82897
240040.0000   -0.76648
240080.0000   -0.59489
240120.0000   -0.64779
240160.0000   -1.59184
240200.0000   -0.46427
240240.0000   -0.03249
240280.0000   -0.98277
240320.0000    0.09486
240360.0000   -0.40762
240400.0000   -0.30855
240440.0000   -0.80655
240480.0000   -0.63888
240520.0000    0.11413
240560.0000   -1.39893
240600.0000   -0.89157
240640.0000   -0.08732
240680.0000   -0.09119
240720.0000    0.58746
240760.0000   -0.11326
240800.0000    0.12774
240840.0000   -0.47082
240880.0000   -0.80249
240920.0000   -0.61081
240960.0000    0.07401
241000.0000   -1.61575
241040.0000   -1.03931
241080.0000   -1.13314
241120.0000    0.85444
241160.0000    1.11984
241200.0000    1.13044
241240.0000   -0.15396
241280.0000    0.23140
241320.0000   -0.13014
241360.0000    0.13248
241400.0000   -0.75597
241440.0000   -0.15576
241480.0000    0.21225
241520.0000    0.76169
241560.0000    0.39230
241600.0000    1.08169
241640.0000    1.12611
241680.0000    0.87622
241720.0000    0.52979
241760.0000    1.49988
241800.0000    0.76091
241840.0000    0.30598
241880.0000   -0.57487
241920.0000   -0.90132
241960.0000   -1.02914
242000.0000    0.65390
242040.0000    0.13944
242080.0000    0.04038
242120.0000   -0.73390
242160.0000   -0.50216
242200.0000   -0.65079
242240.0000    0.06810
242280.0000   -1.12483
242320.0000   -0.56203
242360.0000   -0.98533
242400.0000   -0.83356
242440.0000   -0.41404
242480.0000   -0.29045
242520.0000   -0.78762
242560.0000   -0.87927
242600.0000   -0.29182
242640.0000   -0.19700
242680.0000    0.91995
242720.0000   -0.24072
242760.0000   -0.04193
242800.0000    0.38224
242840.0000   -0.30150
242880.0000   -0.19666
242920.0000    0.25820
242960.0000   -0.77202
243000.0000   -0.83837
243040.0000   -0.09391
243080.0000   -0.13483
243120.0000   -0.04949
243160.0000    0.81727
243200.0000    0.71895
243240.0000   -0.02283
243280.0000   -0.07259
243320.0000    0.56776
243360.0000   -0.17890
243400.0000   -0.25207
243440.0000   -0.43136
243480.0000    0.22999
243520.0000    0.75784
243560.0000    0.57026
243600.0000    0.40711
243640.0000    0.79349
243680.0000    0.64417
243720.0000    1.11172
243760.0000    1.69711
243800.0000    2.01495
243840.0000    2.10117
243880.0000    1.35441
243920.0000    0.68638
243960.0000    0.46969
244000.0000    0.38062
244040.0000    0.51555
244080.0000    0.54078
244120.0000   -0.03235
244160.0000    0.25191
244200.0000    0.07497
244240.0000    0.76194
244280.0000    0.45151
244320.0000    0.60835
244360.0000    1.00356
244400.0000    1.03024
244440.0000    0.51343
244480.0000   -0.14648
244520.0000    0.14690
244560.0000    0.33707
244600.0000   -0.21787
244640.0000    0.04165
244680.0000    0.18246
244720.0000    0.15566
244760.0000    0.08474
244800.0000   -0.37091
244840.0000   -0.34441
244880.0000   -0.45596
244920.0000    0.51184
244960.0000    0.14009
245000.0000   -0.14794
245040.0000   -0.11597
245080.0000    0.24452
245120.0000   -0.29404
245160.0000    0.23265
245200.0000   -0.41351
245240.0000   -0.03331
245280.0000    0.41739
245320.0000    0.63673
245360.0000    1.17386
245400.0000    1.28869
245440.0000    0.74206
245480.0000    0.58938
245520.0000   -0.09701
245560.0000   -0.45139
245600.0000    0.83654
245640.0000    0.88325
245680.0000    0.79647
245720.0000    0.64723
245760.0000    0.62403
245800.0000    0.11830
245840.0000    0.31776
245880.0000   -0.36431
245920.0000   -0.57014
245960.0000   -0.76837
246000.0000   -0.46496
246040.0000   -1.06449
246080.0000   -0.19008
246120.0000   -0.62768
246160.0000   -0.35844
246200.0000   -0.18152
246240.0000    0.06924
246280.0000   -0.04130
246320.0000    0.44526
246360.0000   -0.50054
246400.0000   -0.62443
246440.0000   -0.33172
246480.0000    0.17661
246520.0000    1.34737
246560.0000    0.58124
246600.0000   -0.07083
246640.0000   -0.08814
246680.0000    0.07425
246720.0000   -0.54670
246760.0000    0.31644
246800.0000   -0.06802
246840.0000   -0.40055
246880.0000   -0.64702
246920.0000   -0.07090
246960.0000   -0.61035
247000.0000   -0.32218
247040.0000   -0.29194
247080.0000   -1.22039
247120.0000   -0.79055
247160.0000   -0.84242
247200.0000   -1.27963
247240.0000    0.01607
247280.0000    0.12860
247320.0000   -0.48880
247360.0000    0.55736
247400.0000    1.05902
247440.0000    1.10949
247480.0000    1.40978
247520.0000    0.43930
247560.0000    0.55203
247600.0000    1.19769
247640.0000    0.14796
247680.0000    0.52872
247720.0000    0.86875
247760.0000   -0.24985
247800.0000   -0.36820
247840.0000   -0.12141
247880.0000   -1.10780
247920.0000    0.35956
247960.0000   -0.50494
248000.0000   -0.97546
248040.0000   -0.04737
248080.0000    0.35837
248120.0000   -0.19368
248160.0000   -0.21582
248200.0000   -0.52090
248240.0000   -0.24065
248280.0000   -0.78877
248320.0000   -0.80292
248360.0000   -0.47570
248400.0000   -0.49201
248440.0000   -1.44904
248480.0000   -1.11706
248520.0000   -0.26907
248560.0000   -0.52155
248600.0000   -1.72623
248640.0000    0.00645
248680.0000   -0.80465
248720.0000   -1.10492
248760.0000   -0.72397
248800.0000   -0.79187
248840.0000   -1.52099
248880.0000   -1.05272
248920.0000   -0.51485
248960.0000   -1.27789
249000.0000   -1.04686
249040.0000   -1.05786
249080.0000   -0.71319
249120.0000   -0.20727
249160.0000   -0.73621
249200.0000   -0.50468
249240.0000   -1.23048
249280.0000   -1.06018
249320.0000   -0.56361
249360.0000   -0.48177
249400.0000   -1.29199
249440.0000   -0.74166
249480.0000   -1.01863
249520.0000   -0.34483
249560.0000   -1.03871
249600.0000   -0.98716
249640.0000   -0.41923
249680.0000    0.02848
249720.0000   -0.25203
249760.0000   -0.25833
249800.0000   -0.25707
249840.0000   -0.45696
249880.0000   -0.43870
249920.0000   -1.51903
249960.0000    0.38619
250000.0000   -0.36387
250040.0000    0.22036
250080.0000   -1.12105
250120.0000   -0.37043
250160.0000    0.05634
250200.0000   -0.48475
250240.0000    0.54350
250280.0000    0.01184
250320.0000   -0.25312
250360.0000   -0.00393
250400.0000   -0.70265
250440.0000   -1.17920
250480.0000    0.63291
250520.0000   -0.51078
250560.0000   -0.49576
250600.0000    0.12199
250640.0000    0.25031
250680.0000   -0.23607
250720.0000    0.24380
250760.0000   -0.59223
250800.0000   -1.53743
250840.0000   -0.96834
250880.0000   -0.25345
250920.0000    0.44439
250960.0000    0.35058
251000.0000    0.25694
251040.0000    0.04091
251080.0000   -0.31743
251120.0000   -0.30343
251160.0000   -0.60049
251200.0000    0.11979
251240.0000   -0.53580
251280.0000    0.89250
251320.0000    0.66038
251360.0000   -0.06197
251400.0000   -0.23000
251440.0000    0.27603
251480.0000    0.93332
251520.0000    0.58015
251560.0000    0.32021
251600.0000   -0.03676
251640.0000    0.07556
251680.0000    0.39009
251720.0000   -0.74264
251760.0000    0.24837
251800.0000   -0.38541
251840.0000    0.58955
251880.0000   -0.13867
251920.0000   -0.62581
251960.0000   -1.03590
252000.0000   -0.01268
252040.0000   -0.33408
252080.0000    0.76165
252120.0000    0.26058
252160.0000    0.66234
252200.0000   -0.28489
252240.0000   -0.71937
252280.0000    0.31914
252320.0000   -0.78392
252360.0000   -0.90990
252400.0000   -0.45160
252440.0000   -0.20124
252480.0000    0.13464
252520.0000    0.00397
252560.0000   -0.46603
252600.0000   -0.43856
252640.0000   -0.79180
252680.0000    0.58574
252720.0000    0.27187
252760.0000   -0.09411
252800.0000    0.98462
252840.0000    0.52246
252880.0000    0.13252
252920.0000    0.26757
252960.0000   -0.50566
253000.0000    1.72470
253040.0000    1.39044
253080.0000    0.87411
253120.0000    0.74700
253160.0000    1.45973
253200.0000    1.00275
253240.0000    2.06400
253280.0000    1.77699
253320.0000    1.24900
253360.0000    0.07385
253400.0000    0.71820
253440.0000    1.07679
253480.0000    0.51931
253520.0000    0.13595
253560.0000    0.02572
253600.0000   -0.09584
253640.0000   -0.64252
253680.0000   -0.87238
253720.0000   -0.73475
253760.0000   -0.74844
253800.0000    0.12019
253840.0000   -0.65763
253880.0000   -0.97466
253920.0000   -0.61892
253960.0000   -1.06359
254000.0000    0.36869
254040.0000    0.37170
254080.0000    0.07264
254120.0000   -0.85268
254160.0000   -0.76947
254200.0000   -0.31803
254240.0000    0.05751
254280.0000   -0.63755
254320.0000   -0.23779
254360.0000   -0.97342
254400.0000   -0.24633
254440.0000   -0.41427
254480.0000   -0.26105
254520.0000   -0.78881
254560.0000   -0.93262
254600.0000   -1.21164
254640.0000   -0.77700
254680.0000   -0.08943
254720.0000    0.25237
254760.0000    0.13184
254800.0000   -1.16019
254840.0000   -0.74925
254880.0000   -0.55233
254920.0000   -1.53902
254960.0000   -1.16761
255000.0000   -0.93245
255040.0000   -1.24872
255080.0000   -0.42776
255120.0000   -0.50184
255160.0000   -0.17746
255200.0000    0.41832
255240.0000    0.69139
255280.0000    0.00222
255320.0000    1.27921
255360.0000    0.60171
255400.0000    1.12218
255440.0000    0.46700
255480.0000    0.37734
255520.0000    0.26319
255560.0000    1.58463
255600.0000    0.74551
255640.0000    0.59797
255680.0000    0.66967
255720.0000   -0.04763
255760.0000    0.15170
255800.0000    0.62190
255840.0000    0.92676
255880.0000   -0.44625
255920.0000   -0.26134
255960.0000   -1.05216
256000.0000   -0.89617
256040.0000   -1.36399
256080.0000   -0.32742
256120.0000   -0.59021
256160.0000   -0.06358
256200.0000    0.20518
256240.0000   -0.18455
256280.0000    0.28453
256320.0000   -0.49503
256360.0000   -1.24154
256400.0000   -0.21249
256440.0000    0.90737
256480.0000    0.61910
256520.0000   -0.00185
256560.0000    0.04450
256600.0000   -0.11186
256640.0000    0.57655
256680.0000    1.05402
256720.0000    0.91391
256760.0000    1.13128
256800.0000    1.07429
256840.0000    0.01096
256880.0000   -1.10834
256920.0000   -1.12544
256960.0000   -1.27430
257000.0000   -1.28354
257040.0000   -1.08271
257080.0000   -0.44747
257120.0000   -0.45182
257160.0000   -1.13025
257200.0000   -1.04972
257240.0000   -0.56910
257280.0000   -0.79655
257320.0000   -0.71158
257360.0000   -0.54982
257400.0000   -0.69306
257440.0000   -0.52084
257480.0000   -0.58040
257520.0000   -0.63357
257560.0000   -0.22410
257600.0000   -0.17811
257640.0000   -0.32902
257680.0000   -0.19753
257720.0000   -0.68939
257760.0000   -0.88857
257800.0000   -0.13496
257840.0000   -0.30913
257880.0000   -0.11823
257920.0000   -0.01189
257960.0000   -0.28576
258000.0000    0.66305
258040.0000    0.94802
258080.0000   -0.04266
258120.0000    0.06290
258160.0000    0.29338
258200.0000    0.65355
258240.0000    0.12111
258280.0000   -0.19654
258320.0000   -0.05164
258360.0000    0.02102
258400.0000   -0.42479
258440.0000    1.10668
258480.0000    0.50435
258520.0000    0.62917
258560.0000   -0.13510
258600.0000    0.34250
258640.0000    0.29553
258680.0000   -0.52338
258720.0000   -0.58563
258760.0000   -1.39908
258800.0000   -1.26844
258840.0000   -0.75123
258880.0000   -1.20970
258920.0000   -1.33852
258960.0000   -1.70442
259000.0000   -1.45790
259040.0000   -1.13428
259080.0000   -1.08727
259120.0000   -0.80435
259160.0000   -0.73728
259200.0000   -0.85860
259240.0000   -0.06599
259280.0000    1.22113
259320.0000   -0.91251
259360.0000   -0.06596
259400.0000   -0.74792
259440.0000    0.22079
259480.0000   -0.71666
259520.0000   -0.70131
259560.0000   -0.44766
259600.0000   -0.35660
259640.0000   -0.71184
259680.0000   -0.56398
259720.0000   -1.41168
259760.0000   -0.10590
259800.0000   -0.27123
259840.0000    0.58069
259880.0000    1.46053
259920.0000   -0.38776
259960.0000   -0.50811
260000.0000   -0.31184
260040.0000    0.35306
260080.0000    0.44162
260120.0000   -0.42155
260160.0000    0.00884
260200.0000    0.98328
260240.0000    0.22153
260280.0000   -0.28861
260320.0000    0.46617
260360.0000   -0.30395
260400.0000    0.20323
260440.0000    0.24076
260480.0000   -0.09956
260520.0000   -0.21802
260560.0000   -0.45561
260600.0000    0.39227
260640.0000   -0.28839
260680.0000   -0.59575
260720.0000    0.74362
260760.0000   -0.09658
260800.0000    0.14393
260840.0000    0.35665
260880.0000    0.51593
260920.0000    0.09859
260960.0000   -0.47742
261000.0000   -0.73371
261040.0000   -0.43038
261080.0000    0.00404
261120.0000   -0.52298
261160.0000   -0.82836
261200.0000   -0.85215
261240.0000   -0.29074
261280.0000   -0.51223
261320.0000   -1.29297
261360.0000   -0.58946
261400.0000   -0.15239
261440.0000   -0.32586
261480.0000   -0.64613
261520.0000   -0.09283
261560.0000   -0.02114
261600.0000   -0.49340
261640.0000   -0.00519
261680.0000   -0.15069
261720.0000    0.23817
261760.0000    0.58703
261800.0000    0.38399
261840.0000    0.80764
261880.0000    0.05726
261920.0000   -0.16545
261960.0000   -0.13382
262000.0000    0.09296
262040.0000   -0.20829
262080.0000    0.62344
262120.0000   -0.13568
262160.0000   -0.02751
262200.0000    0.50953
262240.0000    0.94562
262280.0000    0.02215
262320.0000    0.46529
262360.0000    0.11650
262400.0000    0.88659
262440.0000    1.11319
262480.0000    0.35906
262520.0000    0.94077
262560.0000    0.48244
262600.0000    0.37355
262640.0000    0.24679
262680.0000    0.08272
262720.0000    1.04109
262760.0000    1.42792
262800.0000    1.07290
262840.0000    1.78725
262880.0000    2.06104
262920.0000   -0.25555
262960.0000    0.82852
263000.0000    0.38067
263040.0000    0.28762
263080.0000    0.41949
263120.0000    0.00437
263160.0000   -0.82259
263200.0000    0.94703
263240.0000    0.30954
263280.0000   -0.14886
263320.0000    0.58442
263360.0000    1.43481
263400.0000    1.20104
263440.0000    0.76438
263480.0000    1.19002
263520.0000    0.47301
263560.0000    1.20341
263600.0000    0.66160
263640.0000    2.00597
263680.0000    1.92202
263720.0000    0.72272
263760.0000    1.36454
263800.0000    0.67160
263840.0000    1.61564
263880.0000    1.10036
263920.0000    1.64152
263960.0000    1.70934
264000.0000    1.14744
264040.0000    0.53353
264080.0000    0.33521
264120.0000    0.53945
264160.0000    0.02951
264200.0000   -0.35283
264240.0000    0.32427
264280.0000    0.95274
264320.0000    0.99491
264360.0000    0.02704
264400.0000    0.28482
264440.0000   -0.32929
264480.0000    0.45769
264520.0000    0.97272
264560.0000    1.54410
264600.0000    0.87785
264640.0000    0.78758
264680.0000    0.50118
264720.0000    0.81848
264760.0000    0.72186
264800.0000    1.24179
264840.0000    0.51929
264880.0000    0.54738
264920.0000    0.19630
264960.0000    0.40735
265000.0000    0.20340
265040.0000   -0.17842
265080.0000    0.50486
265120.0000    0.10328
265160.0000    0.74533
265200.0000    0.79848
265240.0000    0.21313
265280.0000    0.17904
265320.0000    0.31207
265360.0000    0.78955
265400.0000    0.41115
265440.0000    0.13137
265480.0000    0.06393
265520.0000    0.62908
265560.0000   -0.21508
265600.0000    0.77627
265640.0000    0.53795
265680.0000    0.86501
265720.0000    0.95596
265760.0000    0.80344
265800.0000    0.82491
265840.0000    1.15868
265880.0000    0.50736
265920.0000    0.46596
265960.0000    0.42376
266000.0000   -0.06517
266040.0000    0.72363
266080.0000    0.47895
266120.0000    0.76044
266160.0000    0.38721
266200.0000   -0.00932
266240.0000   -0.23529
266280.0000    0.37837
266320.0000    0.34899
266360.0000    0.58249
266400.0000    0.16941
266440.0000    0.04269
266480.0000    0.54550
266520.0000    0.60860
266560.0000    0.78112
266600.0000    0.22727
266640.0000   -0.06552
266680.0000    0.32146
266720.0000    0.85330
266760.0000    0.25604
266800.0000   -0.01765
266840.0000    0.59824
266880.0000    0.44512
266920.0000    0.26973
266960.0000    0.70241
267000.0000    0.01708
267040.0000   -0.18456
267080.0000   -0.01567
267120.0000    0.05875
267160.0000    0.08717
267200.0000   -0.35326
267240.0000    0.50861
267280.0000    0.70395
267320.0000    0.42925
267360.0000   -0.26173
267400.0000    0.26064
267440.0000    0.95835
267480.0000    0.14220
267520.0000    0.71640
267560.0000    0.13241
267600.0000   -0.32819
267640.0000   -0.12447
267680.0000    0.01555
267720.0000   -0.20914
267760.0000   -0.48256
267800.0000   -0.57479
267840.0000   -0.29189
267880.0000    0.80785
267920.0000    0.28010
267960.0000    0.24937
268000.0000    0.26389
268040.0000   -0.24102
268080.0000   -0.40224
268120.0000   -0.01158
268160.0000   -1.02375
268200.0000   -0.31725
268240.0000    0.03662
268280.0000   -0.81001
268320.0000   -0.84398
268360.0000   -0.36262
268400.0000   -0.66688
268440.0000   -0.48093
268480.0000   -0.40840
268520.0000   -0.80272
268560.0000   -0.59104
268600.0000   -0.86567
268640.0000   -0.52278
268680.0000   -1.12610
268720.0000   -1.57310
268760.0000    0.29955
268800.0000   -0.15551
268840.0000    0.32883
268880.0000   -0.51408
268920.0000   -0.09315
268960.0000   -0.55670
269000.0000   -0.35438
269040.0000   -0.31634
269080.0000   -0.41018
269120.0000   -0.65588
269160.0000   -0.58128
269200.0000   -0.01472
269240.0000   -0.22455
269280.0000   -0.35670
269320.0000    0.24059
269360.0000   -0.63847
269400.0000   -0.94688
269440.0000    0.12726
269480.0000   -0.49264
269520.0000   -0.74374
269560.0000   -0.87235
269600.0000   -0.69456
269640.0000   -0.47454
269680.0000   -0.31813
269720.0000   -1.20549
269760.0000   -0.58694
269800.0000   -0.20623
269840.0000    0.16533
269880.0000   -0.93178
269920.0000   -0.36243
269960.0000   -0.52406
270000.0000   -0.52420
270040.0000   -0.10195
270080.0000    0.19470
270120.0000   -0.22151
270160.0000    0.13151
270200.0000    0.06630
270240.0000    0.43323
270280.0000    0.16152
270320.0000   -0.20581
270360.0000    0.17652
270400.0000    0.02250
270440.0000   -0.66405
270480.0000   -0.11711
270520.0000    0.01439
270560.0000    0.09058
270600.0000    0.55370
270640.0000   -0.29650
270680.0000    0.37440
270720.0000   -0.67363
270760.0000   -0.47247
270800.0000    0.40417
270840.0000    1.00493
270880.0000    0.56503
270920.0000    0.31941
270960.0000    0.23426
271000.0000    0.41511
271040.0000    0.27123
271080.0000    0.43847
271120.0000   -0.74685
271160.0000    0.62775
271200.0000    0.49323
271240.0000    0.94134
271280.0000    0.67097
271320.0000    0.75918
271360.0000    0.38583
271400.0000    0.86611
271440.0000    0.45844
271480.0000    0.62997
271520.0000    1.01199
271560.0000    0.35183
271600.0000    0.57569
271640.0000   -0.00788
271680.0000    0.27349
271720.0000    0.11485
271760.0000    1.24685
271800.0000    0.33029
271840.0000    0.66633
271880.0000    0.99460
271920.0000    0.25024
271960.0000    0.59437
272000.0000    0.54010
272040.0000    1.01781
272080.0000    1.56140
272120.0000    0.48270
272160.0000   -0.10732
272200.0000    0.60044
272240.0000   -0.06551
272280.0000    0.80230
272320.0000    0.65646
272360.0000    0.63906
272400.0000    0.72154
272440.0000    1.11969
272480.0000    1.34991
272520.0000    0.18372
272560.0000    0.13731
272600.0000   -0.01662
272640.0000    0.95485
272680.0000    0.83928
272720.0000    1.04801
272760.0000    0.46867
272800.0000    1.12599
272840.0000    0.06164
272880.0000    0.23675
272920.0000   -0.01868
272960.0000    0.15440
273000.0000    0.34415
273040.0000    0.33920
273080.0000    0.04294
273120.0000   -1.11833
273160.0000   -0.64987
273200.0000   -0.20568
273240.0000    0.28913
273280.0000    0.63735
273320.0000    0.35731
273360.0000    0.16345
273400.0000    0.52459
273440.0000    0.68913
273480.0000   -0.37567
273520.0000    0.75285
273560.0000    0.80856
273600.0000    1.01780
273640.0000    1.45068
273680.0000    2.15762
273720.0000    2.07652
273760.0000    1.92341
273800.0000    1.27435
273840.0000    1.42393
273880.0000    1.79456
273920.0000    1.28181
273960.0000    1.82820
274000.0000    2.09771
274040.0000    2.18364
274080.0000    1.46004
274120.0000    0.82942
274160.0000    0.59126
274200.0000    0.76716
274240.0000    1.90615
274280.0000    1.59762
274320.0000    0.23553
274360.0000    0.30633
274400.0000    0.18701
274440.0000   -0.25927
274480.0000    0.60285
274520.0000    0.66138
274560.0000    0.64731
274600.0000    1.17937
274640.0000    1.35817
274680.0000    0.76481
274720.0000    0.41129
274760.0000    1.01752
274800.0000    0.97254
274840.0000    1.69283
274880.0000    1.16258
274920.0000    0.77932
274960.0000    1.84622
275000.0000    0.19736
275040.0000    1.11273
275080.0000    0.79859
275120.0000    0.71065
275160.0000    0.77824
275200.0000    1.11762
275240.0000    0.51787
275280.0000    0.26648
275320.0000    0.25753
275360.0000    1.24417
275400.0000    1.37645
275440.0000    1.02811
275480.0000    1.87327
275520.0000    1.42209
275560.0000    0.30683
275600.0000    0.76921
275640.0000    1.23086
275680.0000    0.93669
275720.0000    1.32293
275760.0000    1.02153
275800.0000    1.78295
275840.0000    0.83986
275880.0000    0.70844
275920.0000    0.66986
275960.0000    0.62261
276000.0000   -0.00472
276040.0000    0.49210
276080.0000    0.36440
276120.0000    0.92432
276160.0000    1.39386
276200.0000    1.49434
276240.0000    1.37414
276280.0000    0.61751
276320.0000    1.36911
276360.0000    1.29053
276400.0000    1.15777
276440.0000    1.31049
276480.0000    1.90121
276520.0000    1.38459
276560.0000    1.33373
276600.0000    1.76199
276640.0000    1.02563
276680.0000    2.01776
276720.0000    0.84517
276760.0000    1.88609
276800.0000    1.56646
276840.0000    1.05811
276880.0000    1.50587
276920.0000    1.12129
276960.0000    1.10389
277000.0000    0.61136
277040.0000    1.49216
277080.0000    1.32656
277120.0000    0.86740
277160.0000    0.92082
277200.0000    1.40160
277240.0000    0.60398
277280.0000    1.47801
277320.0000    0.98369
277360.0000    1.39856
277400.0000    1.15167
277440.0000    0.67213
277480.0000    1.19894
277520.0000    0.70639
277560.0000    1.45061
277600.0000    0.77554
277640.0000    1.05045
277680.0000    1.47667
277720.0000    1.82341
277760.0000    1.82072
277800.0000    1.60615
277840.0000    1.04135
277880.0000    1.08949
277920.0000    1.45078
277960.0000    1.19992
278000.0000    1.18099
278040.0000    0.96434
278080.0000    1.69914
278120.0000    1.59664
278160.0000    0.67455
278200.0000    1.17345
278240.0000    0.59774
278280.0000    0.51122
278320.0000    0.86688
278360.0000    0.96276
278400.0000    0.88619
278440.0000    1.04280
278480.0000    0.99307
278520.0000    1.27501
278560.0000    0.64767
278600.0000    0.78307
278640.0000    1.36159
278680.0000    0.51984
278720.0000    1.37204
278760.0000    1.38061
278800.0000    1.66354
278840.0000    1.26151
278880.0000    1.37854
278920.0000    1.67427
278960.0000    1.08167
279000.0000    1.39892
279040.0000   -0.41313
279080.0000    0.55273
279120.0000    0.83709
279160.0000    0.98023
279200.0000    1.90135
279240.0000    1.68737
279280.0000    1.76150
279320.0000    0.73653
279360.0000    0.47570
279400.0000    1.01933
279440.0000    1.07584
279480.0000    1.80414
279520.0000    0.51041
279560.0000    1.61056
279600.0000    0.66423
279640.0000    0.40682
279680.0000    1.37200
279720.0000    0.70031
279760.0000    1.23368
279800.0000    1.49815
279840.0000    1.35162
279880.0000    1.97784
279920.0000    2.26740
279960.0000    1.44078
280000.0000    1.97620
280040.0000    1.96300
280080.0000    2.40137
280120.0000    2.26290
280160.0000    2.65570
280200.0000    2.59327
280240.0000    1.81901
280280.0000    2.16788
280320.0000    2.45194
280360.0000    2.28735
280400.0000    2.45569
280440.0000    2.13238
280480.0000    1.98640
280520.0000    1.88888
280560.0000    1.62143
280600.0000    1.50304
280640.0000    2.47567
280680.0000    1.55295
280720.0000    1.87087
280760.0000    1.64566
280800.0000    1.34837
280840.0000    2.11680
280880.0000    2.21999
280920.0000    3.08079
280960.0000    2.63295
281000.0000    2.93351
281040.0000    1.85604
281080.0000    2.45025
281120.0000    1.76752
281160.0000    1.77050
281200.0000    0.89540
281240.0000    0.59780
281280.0000    0.67085
281320.0000    0.84872
281360.0000    1.25845
281400.0000    0.99185
281440.0000    0.49871
281480.0000    0.49649
281520.0000    1.49204
281560.0000    1.27558
281600.0000    1.74607
281640.0000    2.21082
281680.0000    1.45625
281720.0000    1.24822
281760.0000    1.93641
281800.0000    2.01116
281840.0000    1.27387
281880.0000    1.94526
281920.0000    2.73574
281960.0000    1.86816
282000.0000    1.48071
282040.0000    1.69636
282080.0000    1.35330
282120.0000    1.88430
282160.0000    1.84082
282200.0000    1.73411
282240.0000    1.52193
282280.0000    1.89338
282320.0000    1.94861
282360.0000    2.42459
282400.0000    2.60453
282440.0000    3.12665
282480.0000    3.05301
282520.0000    2.45590
282560.0000    2.98891
282600.0000    2.43719
282640.0000    2.71258
282680.0000    2.89446
282720.0000    2.68203
282760.0000    2.47712
282800.0000    2.23283
282840.0000    2.06118
282880.0000    1.73449
282920.0000    2.11677
282960.0000    2.01187
283000.0000    2.18728
283040.0000    2.00291
283080.0000    2.41430
283120.0000    2.39072
283160.0000    1.32829
283200.0000    1.72984
283240.0000    2.22585
283280.0000    2.51618
283320.0000    1.49072
283360.0000    2.35847
283400.0000    1.88638
283440.0000    1.21141
283480.0000    1.45598
283520.0000    1.23842
283560.0000    1.51664
283600.0000    0.04633
283640.0000    1.48399
283680.0000    1.57650
283720.0000    1.71470
283760.0000    1.14701
283800.0000    1.20628
283840.0000    1.36600
283880.0000    1.56220
283920.0000    0.66503
283960.0000    0.85846
284000.0000    0.48109
284040.0000    0.59398
284080.0000    0.62955
284120.0000    0.82897
284160.0000   -0.02591
284200.0000   -0.15282
284240.0000    0.77459
284280.0000    0.46689
284320.0000   -0.33771
284360.0000   -0.09879
284400.0000   -0.28456
284440.0000    0.61986
284480.0000   -0.01228
284520.0000    0.65600
284560.0000    0.90504
284600.0000    0.66619
284640.0000    0.74423
284680.0000    0.93846
284720.0000    0.60942
284760.0000    1.44976
284800.0000    0.32574
284840.0000    0.90312
284880.0000    0.45387
284920.0000    0.04286
284960.0000    0.39523
285000.0000    0.34053
285040.0000    0.72910
285080.0000    0.61238
285120.0000    1.22376
285160.0000    0.99857
285200.0000    1.28029
285240.0000    0.95906
285280.0000    1.20556
285320.0000    1.36434
285360.0000    0.62289
285400.0000    0.67393
285440.0000    1.55426
285480.0000    1.44257
285520.0000    0.48151
285560.0000    0.53402
285600.0000    0.70668
285640.0000   -0.07426
285680.0000    1.09326
285720.0000    0.89643
285760.0000    1.06127
285800.0000    0.86274
285840.0000    1.17583
285880.0000    0.90526
285920.0000    1.14258
285960.0000    1.52494
286000.0000    1.98657
286040.0000    1.33684
286080.0000    0.95357
286120.0000    1.00598
286160.0000    1.36363
286200.0000    1.71780
286240.0000    1.32042
286280.0000    1.13351
286320.0000    1.11454
286360.0000    1.62161
286400.0000    1.28344
286440.0000    2.14419
286480.0000    1.17291
286520.0000    0.90051
286560.0000    1.53869
286600.0000    1.68649
286640.0000    2.06405
286680.0000    2.13069
286720.0000    1.63634
286760.0000    1.73628
286800.0000    1.30512
286840.0000    2.02771
286880.0000    1.81676
286920.0000    1.63927
286960.0000    1.54585
287000.0000    2.34065
287040.0000    1.75499
287080.0000    1.85496
287120.0000    2.22884
287160.0000    1.29852
287200.0000    2.22233
287240.0000    2.06000
287280.0000    1.16359
287320.0000    1.52388
287360.0000    1.73994
287400.0000    2.00732
287440.0000    1.41317
287480.0000    1.13764
287520.0000    0.73077
287560.0000    0.78094
287600.0000    1.14412
287640.0000    0.93645
287680.0000    2.09147
287720.0000    1.96680
287760.0000    1.62972
287800.0000    1.31678
287840.0000    0.97711
287880.0000    1.17844
287920.0000    1.80444
287960.0000    2.00816
288000.0000    1.99348
288040.0000    2.04958
288080.0000    1.06063
288120.0000    1.43369
288160.0000    1.85903
288200.0000    1.50817
288240.0000    2.76216
288280.0000    2.26857
288320.0000    2.40494
288360.0000    2.61092
288400.0000    1.78842
288440.0000    2.71361
288480.0000    1.87775
288520.0000    2.28180
288560.0000    2.08661
288600.0000    2.22119
288640.0000    1.50623
288680.0000    1.03346
288720.0000    1.74682
288760.0000    1.92708
288800.0000    1.91668
288840.0000    1.91313
288880.0000    2.23740
288920.0000    1.73311
288960.0000    1.97834
289000.0000    1.90601
289040.0000    2.16965
289080.0000    2.65062
289120.0000    2.01177
289160.0000    2.57678
289200.0000    2.72353
289240.0000    2.18452
289280.0000    2.63750
289320.0000    2.31512
289360.0000    2.09509
289400.0000    2.06588
289440.0000    2.30088
289480.0000    1.88087
289520.0000    1.64446
289560.0000    3.05996
289600.0000    2.11716
289640.0000    2.76816
289680.0000    1.92566
289720.0000    2.16541
289760.0000    2.19250
289800.0000    2.49151
289840.0000    2.41950
289880.0000    1.73500
289920.0000    2.85499
289960.0000    3.11517
290000.0000    3.05629
290040.0000    3.34178
290080.0000    2.13273
290120.0000    3.49229
290160.0000    2.95806
290200.0000    3.47878
290240.0000    2.98375
290280.0000    2.57246
290320.0000    2.22302
290360.0000    2.95688
290400.0000    3.41432
290440.0000    3.45107
290480.0000    3.38132
290520.0000    3.29484
290560.0000    2.94462
290600.0000    2.94592
290640.0000    1.67205
290680.0000    2.29930
290720.0000    3.22936
290760.0000    2.48496
290800.0000    2.44542
290840.0000    2.94220
290880.0000    3.37394
290920.0000    3.34616
290960.0000    3.00027
291000.0000    2.26634
291040.0000    3.13357
291080.0000    3.42570
291120.0000    3.25105
291160.0000    3.69107
291200.0000    3.21155
291240.0000    3.52606
291280.0000    2.70221
291320.0000    2.82969
291360.0000    2.21945
291400.0000    2.82474
291440.0000    2.77772
291480.0000    3.19199
291520.0000    3.17743
291560.0000    3.59046
291600.0000    2.89235
291640.0000    3.66633
291680.0000    3.78604
291720.0000    3.65636
291760.0000    3.60494
291800.0000    2.96400
291840.0000    3.13031
291880.0000    3.42246
291920.0000    2.93749
291960.0000    3.38961
292000.0000    2.22259
292040.0000    2.17405
292080.0000    2.68465
292120.0000    3.53882
292160.0000    2.84145
292200.0000    3.16883
292240.0000    2.86853
292280.0000    2.70683
292320.0000    3.14844
292360.0000    3.33613
292400.0000    2.40081
292440.0000    2.40797
292480.0000    2.28836
292520.0000    2.24055
292560.0000    2.52523
292600.0000    1.85301
292640.0000    2.99013
292680.0000    3.17595
292720.0000    3.92191
292760.0000    2.81728
292800.0000    3.22414
292840.0000    3.55412
292880.0000    3.47294
292920.0000    3.62195
292960.0000    3.89746
293000.0000    2.33651
293040.0000    3.81548
293080.0000    3.62117
293120.0000    3.13003
293160.0000    3.02057
293200.0000    3.24287
293240.0000    2.26335
293280.0000    2.97181
293320.0000    2.99385
293360.0000    2.88635
293400.0000    2.48537
293440.0000    2.94128
293480.0000    3.49604
293520.0000    2.56375
293560.0000    2.53448
293600.0000    1.75906
293640.0000    2.70263
293680.0000    2.99250
293720.0000    2.78251
293760.0000    2.78726
293800.0000    2.45931
293840.0000    2.92067
293880.0000    2.49082
293920.0000    1.69946
293960.0000    1.23864
294000.0000    1.82538
294040.0000    1.49050
294080.0000    2.25427
294120.0000    2.41907
294160.0000    2.39056
294200.0000    3.15644
294240.0000    2.65660
294280.0000    2.49364
294320.0000    1.81161
294360.0000    1.61976
294400.0000    2.20348
294440.0000    2.77349
294480.0000    2.03650
294520.0000    1.58542
294560.0000    1.61178
294600.0000    1.83705
294640.0000    1.22930
294680.0000    1.46653
294720.0000    1.58624
294760.0000    1.28437
294800.0000    1.03621
294840.0000    1.67950
294880.0000    2.00230
294920.0000    2.56333
294960.0000    2.55281
295000.0000    2.00752
295040.0000    2.43734
295080.0000    2.57283
295120.0000    2.66604
295160.0000    2.83509
295200.0000    2.42921
295240.0000    1.72506
295280.0000    2.48985
295320.0000    2.39220
295360.0000    2.84049
295400.0000    2.06218
295440.0000    1.34584
295480.0000    2.01447
295520.0000    2.11576
295560.0000    2.31364
295600.0000    2.12946
295640.0000    3.10797
295680.0000    2.05186
295720.0000    3.01883
295760.0000    3.02419
295800.0000    2.01709
295840.0000    2.40438
295880.0000    2.15717
295920.0000    2.21872
295960.0000    3.19164
296000.0000    2.22503
296040.0000    2.37759
296080.0000    3.00461
296120.0000    2.08711
296160.0000    2.25817
296200.0000    2.49310
296240.0000    2.41318
296280.0000    2.05927
296320.0000    3.43707
296360.0000    1.97441
296400.0000    2.14607
296440.0000    1.77320
296480.0000    2.36335
296520.0000    2.65314
296560.0000    1.77732
296600.0000    2.27897
296640.0000    3.12432
296680.0000    2.32884
296720.0000    2.51878
296760.0000    2.02446
296800.0000    2.14671
296840.0000    2.24359
296880.0000    2.10166
296920.0000    2.78287
296960.0000    2.84810
297000.0000    2.77771
297040.0000    2.12686
297080.0000    2.98750
297120.0000    2.16759
297160.0000    1.81316
297200.0000    1.85477
297240.0000    1.22598
297280.0000    2.07167
297320.0000    1.61017
297360.0000    2.16249
297400.0000    1.53197
297440.0000    2.10636
297480.0000    2.17074
297520.0000    2.54917
297560.0000    2.86489
297600.0000    2.14181
297640.0000    1.88521
297680.0000    1.76967
297720.0000    1.77520
297760.0000    2.02572
297800.0000    1.85099
297840.0000    1.32693
297880.0000    1.09560
297920.0000    1.70622
297960.0000    1.25760
298000.0000    2.03844
298040.0000    1.65859
298080.0000    1.04431
298120.0000    1.66963
298160.0000    2.04523
298200.0000    1.89125
298240.0000    1.68674
298280.0000    2.37418
298320.0000    2.12377
298360.0000    1.87107
298400.0000    1.86836
298440.0000    2.08074
298480.0000    1.49556
298520.0000    1.78497
298560.0000    1.80301
298600.0000    1.51174
298640.0000    2.07423
298680.0000    2.23624
298720.0000    1.77647
298760.0000    2.13153
298800.0000    1.54021
298840.0000    1.69535
298880.0000    1.91001
298920.0000    1.07035
298960.0000    1.90553
299000.0000    2.26721
299040.0000    2.16310
299080.0000    2.10153
299120.0000    2.33966
299160.0000    2.31570
299200.0000    2.49923
299240.0000    2.22076
299280.0000    2.23980
299320.0000    1.56100
299360.0000    1.48202
299400.0000    2.09663
299440.0000    1.76658
299480.0000    1.73057
299520.0000    2.20104
299560.0000    1.33901
299600.0000    2.10124
299640.0000    1.82667
299680.0000    1.71640
299720.0000    2.12620
299760.0000    2.47061
299800.0000    3.11371
299840.0000    2.24433
299880.0000    2.20383
299920.0000    1.84007
299960.0000    2.03643
300000.0000    1.50048
300040.0000    1.42430
300080.0000    1.65685
300120.0000    2.10650
300160.0000    1.99119
300200.0000    1.51050
300240.0000    1.41891
300280.0000    1.42851
300320.0000    2.17296
300360.0000    1.87451
300400.0000    1.46753
300440.0000    1.73855
300480.0000    2.77032
300520.0000    2.89569
300560.0000    1.85691
300600.0000    2.37298
300640.0000    1.75530
300680.0000    1.76986
300720.0000    1.38991
300760.0000    2.74180
300800.0000    2.31823
300840.0000    2.70897
300880.0000    2.30478
300920.0000    2.79235
300960.0000    2.24764
301000.0000    2.27293
301040.0000    2.43573
301080.0000    2.49951
301120.0000    2.12793
301160.0000    2.19673
301200.0000    2.25506
301240.0000    1.86449
301280.0000    1.81618
301320.0000    1.32461
301360.0000    1.94353
301400.0000    1.63221
301440.0000    2.08052
301480.0000    2.15777
301520.0000    1.70506
301560.0000    1.23930
301600.0000    1.71934
301640.0000    1.97338
301680.0000    2.01160
301720.0000    1.80331
301760.0000    2.34208
301800.0000    1.04618
301840.0000    1.17904
301880.0000    1.15883
301920.0000    1.67135
301960.0000    1.89255
302000.0000    2.18865
302040.0000    1.07135
302080.0000    2.33594
302120.0000    2.24707
302160.0000    1.67978
302200.0000    1.47163
302240.0000    1.28929
302280.0000    1.10676
302320.0000    1.85289
302360.0000    1.89420
302400.0000    2.04309
302440.0000    2.07431
302480.0000    1.96251
302520.0000    1.39145
302560.0000    1.07582
302600.0000    1.34481
302640.0000    0.95092
302680.0000    1.06840
302720.0000    1.35520
302760.0000    1.08273
302800.0000    1.96725
302840.0000    0.80523
302880.0000    1.16730
302920.0000    1.23229
302960.0000    1.21403
303000.0000    1.16454
303040.0000    0.95952
303080.0000    1.49052
303120.0000    1.04128
303160.0000    1.76657
303200.0000    1.53133
303240.0000    1.10193
303280.0000    1.28658
303320.0000    1.51126
303360.0000    0.62381
303400.0000    1.60811
303440.0000    1.55889
303480.0000    1.08381
303520.0000    1.10976
303560.0000    1.39340
303600.0000    1.01295
303640.0000    1.28228
303680.0000    1.35352
303720.0000    0.64907
303760.0000    1.19554
303800.0000    0.58575
303840.0000    1.04806
303880.0000    0.91943
303920.0000    2.13198
303960.0000    1.06435
304000.0000    2.08590
304040.0000    0.94059
304080.0000    1.28706
304120.0000    1.62301
304160.0000    1.85172
304200.0000    2.19903
304240.0000    1.99525
304280.0000    1.75747
304320.0000    1.20997
304360.0000    1.69711
304400.0000    1.10965
304440.0000    1.65393
304480.0000    1.84610
304520.0000    1.46949
304560.0000    1.47271
304600.0000    1.21623
304640.0000    1.70271
304680.0000    1.55881
304720.0000    1.77711
304760.0000    1.47753
304800.0000    1.49502
304840.0000    1.61154
304880.0000    1.58939
304920.0000    1.38341
304960.0000    1.30765
305000.0000    1.52841
305040.0000    1.92846
305080.0000    2.07709
305120.0000    1.91397
305160.0000    1.21288
305200.0000    1.33929
305240.0000    1.55415
305280.0000    1.79155
305320.0000    2.16846
305360.0000    1.14987
305400.0000    1.45224
305440.0000    1.19498
305480.0000    2.73332
305520.0000    1.47794
305560.0000    2.20142
305600.0000    0.95382
305640.0000    1.70055
305680.0000    1.36095
305720.0000    1.63972
305760.0000    2.16977
305800.0000    1.78252
305840.0000    1.89455
305880.0000    1.90705
305920.0000    1.80878
305960.0000    1.54606
306000.0000    1.88212
306040.0000    1.23481
306080.0000    2.55523
306120.0000    1.64953
306160.0000    2.53943
306200.0000    2.83344
306240.0000    2.62865
306280.0000    1.92356
306320.0000    2.32243
306360.0000    1.95392
306400.0000    1.42981
306440.0000    1.67104
306480.0000    2.00148
306520.0000    2.46904
306560.0000    1.75334
306600.0000    2.72079
306640.0000    1.99401
306680.0000    1.73933
306720.0000    1.61105
306760.0000    1.42651
306800.0000    1.41118
306840.0000    1.26795
306880.0000    1.76251
306920.0000    1.19969
306960.0000    0.59171
307000.0000    0.38345
307040.0000    0.71927
307080.0000    0.65356
307120.0000    0.97059
307160.0000    1.52067
307200.0000    1.65584
307240.0000    1.79945
307280.0000    0.46265
307320.0000    1.56599
307360.0000    1.12241
307400.0000    1.19004
307440.0000    1.37115
307480.0000    1.72733
307520.0000    1.45542
307560.0000    1.26822
307600.0000    0.98807
307640.0000    1.11005
307680.0000    1.56482
307720.0000    1.13594
307760.0000    1.54259
307800.0000    1.28537
307840.0000    1.19872
307880.0000    1.87717
307920.0000    1.51766
307960.0000    1.93820
308000.0000    2.01736
308040.0000    2.36653
308080.0000    1.54365
308120.0000    1.44225
308160.0000    2.14532
308200.0000    2.07166
308240.0000    2.32909
308280.0000    2.14988
308320.0000    2.32483
308360.0000    2.34735
308400.0000    1.74252
308440.0000    1.31255
308480.0000    1.08890
308520.0000    2.00479
308560.0000    1.90197
308600.0000    2.53409
308640.0000    1.98488
308680.0000    1.57833
308720.0000    0.97034
308760.0000    1.11744
308800.0000    1.68051
308840.0000    2.43814
308880.0000    1.70159
308920.0000    1.59942
308960.0000    0.69273
309000.0000    1.07321
309040.0000    1.84292
309080.0000    1.95316
309120.0000    2.06456
309160.0000    1.55857
309200.0000    1.10416
309240.0000    2.04341
309280.0000    1.81623
309320.0000    1.72604
309360.0000    1.64242
309400.0000    1.65508
309440.0000    1.79178
309480.0000    1.86172
309520.0000    1.18085
309560.0000    1.61509
309600.0000    0.97955
309640.0000    1.07988
309680.0000    0.97227
309720.0000    1.09977
309760.0000    1.34518
309800.0000    2.11530
309840.0000    1.23249
309880.0000    1.80934
309920.0000    1.27812
309960.0000    1.05652
310000.0000    0.39251
310040.0000    0.71193
310080.0000    2.25232
310120.0000    0.63450
310160.0000    1.76013
310200.0000    1.10518
310240.0000    1.35335
310280.0000    1.08154
310320.0000    0.77448
310360.0000    1.65277
310400.0000    1.88301
310440.0000    1.88579
310480.0000    0.95997
310520.0000    1.36726
310560.0000    1.58473
310600.0000    1.04514
310640.0000    0.85885
310680.0000    1.23264
310720.0000    0.73645
310760.0000    0.55992
310800.0000    1.49936
310840.0000    0.91486
310880.0000    1.04029
310920.0000    1.58413
310960.0000    1.01978
311000.0000    1.20241
311040.0000    1.11168
311080.0000    1.35033
311120.0000    0.97343
311160.0000    0.90027
311200.0000    0.71770
311240.0000    1.56069
311280.0000    1.45548
311320.0000    0.95555
311360.0000    1.25944
311400.0000    0.47312
311440.0000    0.90637
311480.0000    1.11935
311520.0000    0.98664
311560.0000    0.58785
311600.0000    0.61546
311640.0000    1.16651
311680.0000    0.89504
311720.0000    1.75832
311760.0000    0.24453
311800.0000    1.14792
311840.0000    1.05418
311880.0000    1.54932
311920.0000    1.45310
311960.0000    1.11546
312000.0000    0.49899
312040.0000    0.38171
312080.0000    0.96868
312120.0000    1.69957
312160.0000    0.46160
312200.0000    0.83679
312240.0000   -0.68075
312280.0000    1.14618
312320.0000    0.63987
312360.0000    0.84390
312400.0000    0.29640
312440.0000    0.80041
312480.0000    1.03075
312520.0000    1.45852
312560.0000    0.89721
312600.0000    1.32426
312640.0000    0.90620
312680.0000    1.28622
312720.0000    0.97556
312760.0000    1.17028
312800.0000    0.97930
312840.0000    0.62608
312880.0000    1.45189
312920.0000    0.99541
312960.0000    0.20185
313000.0000    1.03539
313040.0000    1.31413
313080.0000    1.43323
313120.0000    1.33432
313160.0000    1.37262
313200.0000    1.08126
313240.0000    1.47447
313280.0000    0.72489
313320.0000    0.25079
313360.0000    0.41915
313400.0000    0.74598
313440.0000    0.18986
313480.0000    0.73585
313520.0000    0.08756
313560.0000    0.84429
313600.0000    0.77029
313640.0000    0.58195
313680.0000   -0.53182
313720.0000    1.04896
313760.0000    0.68598
313800.0000   -0.15111
313840.0000    0.75308
313880.0000    0.96586
313920.0000    0.64072
313960.0000    0.61366
314000.0000    1.01297
314040.0000    1.57301
314080.0000    1.30365
314120.0000    1.24840
314160.0000    1.87215
314200.0000    0.66674
314240.0000    0.73384
314280.0000    1.63635
314320.0000    1.25642
314360.0000    0.95060
314400.0000    1.09793
314440.0000   -0.03497
314480.0000   -0.04159
314520.0000    0.30532
314560.0000    0.82306
314600.0000    1.07508
314640.0000    1.03284
314680.0000    0.91536
314720.0000    0.56043
314760.0000    0.65903
314800.0000    1.04893
314840.0000    1.05387
314880.0000    0.93944
314920.0000    0.96264
314960.0000    1.81506
315000.0000    0.71950
315040.0000    0.80860
315080.0000    0.69713
315120.0000    1.51911
315160.0000    1.32354
315200.0000    1.28595
315240.0000    1.51251
315280.0000    0.23329
315320.0000    0.12852
315360.0000    1.26077
315400.0000    0.23130
315440.0000    0.55369
315480.0000    0.80214
315520.0000    0.94208
315560.0000    0.58475
315600.0000    0.61201
315640.0000    0.90559
315680.0000    0.91133
315720.0000    0.08857
315760.0000    1.07193
315800.0000    0.36577
315840.0000    0.39964
315880.0000    0.48652
315920.0000    0.90170
315960.0000    0.41801
316000.0000    1.24943
316040.0000   -0.43507
316080.0000   -0.36074
316120.0000    0.54479
316160.0000   -0.07081
316200.0000    0.15732
316240.0000   -0.14656
316280.0000   -0.21956
316320.0000   -0.17633
316360.0000   -0.41326
316400.0000    0.07928
316440.0000    0.27376
316480.0000   -0.18467
316520.0000    0.15371
316560.0000    0.40982
316600.0000    0.66153
316640.0000    0.27932
316680.0000    0.69282
316720.0000   -0.00033
316760.0000    0.28024
316800.0000   -0.04075
316840.0000    0.00536
316880.0000    0.09555
316920.0000    0.51856
316960.0000    0.05607
317000.0000    0.13186
317040.0000    0.19407
317080.0000   -0.46801
317120.0000    0.50084
317160.0000    0.50102
317200.0000   -0.19803
317240.0000    0.36237
317280.0000    0.37991
317320.0000    0.53145
317360.0000    0.50072
317400.0000    0.03949
317440.0000    0.53780
317480.0000    0.19163
317520.0000    0.23349
317560.0000    0.78755
317600.0000    0.90188
317640.0000    0.23305
317680.0000    0.70980
317720.0000    0.52302
317760.0000    1.67605
317800.0000    1.16174
317840.0000    1.55501
317880.0000    0.89908
317920.0000    0.81021
317960.0000    1.20835
318000.0000    1.47261
318040.0000    1.01050
318080.0000    1.11544
318120.0000    0.63110
318160.0000    0.34576
318200.0000    1.02543
318240.0000    0.15372
318280.0000    0.72890
318320.0000    0.77496
318360.0000    0.32025
318400.0000    0.70188
318440.0000    0.63218
318480.0000    1.18688
318520.0000    0.68938
318560.0000    0.89739
318600.0000    0.92863
318640.0000    0.88833
318680.0000    1.29156
318720.0000    1.33796
318760.0000    1.25530
318800.0000    1.43591
318840.0000    1.66753
318880.0000    1.46519
318920.0000    1.57304
318960.0000    1.42385
319000.0000    1.58732
319040.0000    1.34265
319080.0000    2.34169
319120.0000    2.38028
319160.0000    1.40171
319200.0000    2.48641
319240.0000    1.68252
319280.0000    1.20348
319320.0000    0.87184
319360.0000    1.14394
319400.0000    1.45663
319440.0000    1.91897
319480.0000    1.41527
319520.0000    1.60882
319560.0000    1.54960
319600.0000    2.05642
319640.0000    1.55686
319680.0000    1.02870
319720.0000    1.76690
319760.0000    1.52990
319800.0000    1.35689
319840.0000    1.92489
319880.0000    2.15944
319920.0000    1.96756
319960.0000    1.39038
320000.0000    1.32778
320040.0000    1.31913
320080.0000    1.34671
320120.0000    1.56137
320160.0000    1.12014
320200.0000    1.80312
320240.0000    1.61266
320280.0000    1.88055
320320.0000    0.59062
320360.0000    0.49101
320400.0000    1.33595
320440.0000    1.68224
320480.0000    1.39212
320520.0000    1.39779
320560.0000    0.96178
320600.0000    1.42232
320640.0000    1.39320
320680.0000    1.94592
320720.0000    0.55203
320760.0000    1.51339
320800.0000    0.98346
320840.0000    1.15056
320880.0000    1.26019
320920.0000    1.69753
320960.0000    0.90050
321000.0000    1.43293
321040.0000    0.73701
321080.0000    0.90365
321120.0000    0.57183
321160.0000    0.95814
321200.0000    1.53787
321240.0000    0.46295
321280.0000    1.03781
321320.0000    1.07933
321360.0000    1.41672
321400.0000    1.60821
321440.0000    0.96263
321480.0000    1.18935
321520.0000    1.27138
321560.0000    1.09334
321600.0000    0.71080
321640.0000    0.44070
321680.0000    1.20815
321720.0000    0.49226
321760.0000    1.06545
321800.0000    1.27144
321840.0000    2.02424
321880.0000    1.15306
321920.0000    1.51517
321960.0000    1.72096
322000.0000    0.98297
322040.0000    1.14577
322080.0000    1.07378
322120.0000    1.69267
322160.0000    1.46269
322200.0000    1.94613
322240.0000    1.25769
322280.0000    0.80397
322320.0000    1.11137
322360.0000    0.81212
322400.0000    1.85145
322440.0000    1.94929
322480.0000    1.46175
322520.0000    1.63744
322560.0000    1.60125
322600.0000    1.36050
322640.0000    1.98760
322680.0000    1.95587
322720.0000    1.95286
322760.0000    1.00119
322800.0000    1.76257
322840.0000    1.95607
322880.0000    1.89313
322920.0000    1.86263
322960.0000    1.62753
323000.0000    1.91741
323040.0000    1.31477
323080.0000    2.27081
323120.0000    2.22945
323160.0000    2.02445
323200.0000    1.62684
323240.0000    2.27104
323280.0000    1.74244
323320.0000    0.96476
323360.0000    1.55981
323400.0000    1.90610
323440.0000    1.51745
323480.0000    1.69257
323520.0000    1.44211
323560.0000    1.79729
323600.0000    2.48880
323640.0000    2.02245
323680.0000    0.59496
323720.0000    0.03029
323760.0000    1.45477
323800.0000    1.46182
323840.0000    1.41093
323880.0000    1.44948
323920.0000    1.67274
323960.0000    1.87332
324000.0000    1.41111
324040.0000    2.02826
324080.0000    1.72248
324120.0000    1.35756
324160.0000    1.69118
324200.0000    1.45670
324240.0000    1.08257
324280.0000    1.03875
324320.0000    0.85242
324360.0000    0.96721
324400.0000    0.67612
324440.0000    1.48516
324480.0000    0.79168
324520.0000    1.24986
324560.0000    1.44452
324600.0000    1.69250
324640.0000    1.76041
324680.0000    1.39947
324720.0000    1.20517
324760.0000    1.55733
324800.0000    1.56613
324840.0000    0.67774
324880.0000    1.26165
324920.0000    1.48705
324960.0000    1.06483
325000.0000    1.41280
325040.0000    0.82246
325080.0000    1.54293
325120.0000    1.64329
325160.0000    0.32584
325200.0000    0.41685
325240.0000    1.31368
325280.0000    1.21621
325320.0000    0.18564
325360.0000    1.26524
325400.0000    1.95655
325440.0000    1.93461
325480.0000    1.45310
325520.0000    1.30813
325560.0000    1.56604
325600.0000    0.83899
325640.0000    1.18341
325680.0000    1.52758
325720.0000    2.33524
325760.0000    2.00637
325800.0000    1.80955
325840.0000    1.73265
325880.0000    1.85308
325920.0000    1.61087
325960.0000    0.79337
326000.0000    1.09933
326040.0000    0.65548
326080.0000    1.27715
326120.0000    1.30782
326160.0000    1.61645
326200.0000    0.52143
326240.0000    1.26132
326280.0000    1.47815
326320.0000    1.02277
326360.0000    1.51447
326400.0000    1.79517
326440.0000    1.72199
326480.0000    1.49199
326520.0000    1.65009
326560.0000    1.15053
326600.0000    1.71614
326640.0000    1.35592
326680.0000    1.29334
326720.0000    1.03594
326760.0000    0.49278
326800.0000    0.60618
326840.0000    1.92626
326880.0000    1.61142
326920.0000    1.86364
326960.0000    1.53267
327000.0000    1.21581
327040.0000    1.86535
327080.0000    1.41119
327120.0000    1.01122
327160.0000    0.78050
327200.0000    0.55523
327240.0000    0.71033
327280.0000    0.19280
327320.0000   -0.21117
327360.0000    0.66309
327400.0000    1.16184
327440.0000    1.16876
327480.0000    0.96199
327520.0000    1.58954
327560.0000    1.46082
327600.0000    1.35970
327640.0000    0.84128
327680.0000    1.44037
327720.0000    1.39332
327760.0000    1.45484
327800.0000    0.85290
327840.0000    0.75149
327880.0000    0.79905
327920.0000    0.94309
327960.0000    1.78897
328000.0000    1.00041
328040.0000    1.27456
328080.0000    1.85579
328120.0000    1.07525
328160.0000    0.33025
328200.0000    0.70022
328240.0000    0.71158
328280.0000    0.59719
328320.0000    0.39080
328360.0000    0.42272
328400.0000    0.66106
328440.0000    1.09958
328480.0000    1.76321
328520.0000    1.19401
328560.0000    0.83042
328600.0000    0.81937
328640.0000    1.08119
328680.0000    0.50377
328720.0000    0.17609
328760.0000    0.20794
328800.0000    0.04402
328840.0000    0.45865
328880.0000    0.09422
328920.0000    1.14278
328960.0000    0.55530
329000.0000    0.49224
329040.0000    0.39916
329080.0000    0.81316
329120.0000    0.20856
329160.0000   -0.28354
329200.0000    0.86661
329240.0000    0.46835
329280.0000    0.53455
329320.0000    0.24906
329360.0000    0.41252
329400.0000    0.46742
329440.0000   -0.20365
329480.0000   -0.02444
329520.0000   -0.26142
329560.0000    0.37609
329600.0000    1.04978
329640.0000    0.51249
329680.0000    0.55084
329720.0000    0.29590
329760.0000    0.19658
329800.0000    0.47169
329840.0000    0.06743
329880.0000   -0.05178
329920.0000    0.36095
329960.0000   -0.75286
330000.0000   -0.09692
330040.0000    0.28325
330080.0000    0.64986
330120.0000    0.47573
330160.0000    0.77858
330200.0000    0.61666
330240.0000    0.09278
330280.0000    0.74367
330320.0000    1.69836
330360.0000    1.02300
330400.0000    0.30830
330440.0000    0.83084
330480.0000    0.61262
330520.0000    0.63936
330560.0000    1.27212
330600.0000    1.68619
330640.0000    1.78311
330680.0000    1.44419
330720.0000    1.41124
330760.0000    0.98163
330800.0000    1.99078
330840.0000    1.33397
330880.0000    1.20595
330920.0000    0.81951
330960.0000    0.64519
331000.0000   -0.07839
331040.0000    0.43679
331080.0000    0.65250
331120.0000    0.28447
331160.0000    1.36642
331200.0000    1.15272
331240.0000    0.83280
331280.0000    0.77768
331320.0000    1.31507
331360.0000    1.57416
331400.0000    1.69169
331440.0000    1.86877
331480.0000    1.41333
331520.0000    2.15120
331560.0000    1.57519
331600.0000    1.24094
331640.0000    1.88678
331680.0000    1.14629
331720.0000    1.70325
331760.0000    1.18023
331800.0000    1.14202
331840.0000    0.63698
331880.0000    1.67599
331920.0000    1.95190
331960.0000    0.77519
332000.0000    0.76750
332040.0000    1.19214
332080.0000    0.86660
332120.0000    1.50306
332160.0000    1.40595
332200.0000    0.42414
332240.0000    1.39654
332280.0000    0.11947
332320.0000    1.24010
332360.0000    0.41307
332400.0000    0.27517
332440.0000    0.96285
332480.0000    0.97192
332520.0000    1.01829
332560.0000    0.81082
332600.0000    0.65448
332640.0000    0.06452
332680.0000    0.97062
332720.0000    0.59477
332760.0000    1.25862
332800.0000    0.93080
332840.0000    0.30276
332880.0000    0.04960
332920.0000    0.38509
332960.0000    0.81309
333000.0000    0.49945
333040.0000   -0.01672
333080.0000   -0.10375
333120.0000   -0.70745
333160.0000   -0.32045
333200.0000    0.28414
333240.0000   -0.25477
333280.0000   -0.28597
333320.0000    0.44344
333360.0000    0.62769
333400.0000    0.30557
333440.0000    0.94725
333480.0000    0.44098
333520.0000    0.76666
333560.0000   -0.09151
333600.0000    0.59012
333640.0000    1.20521
333680.0000    1.60677
333720.0000    1.50194
333760.0000    0.67545
333800.0000    0.61671
333840.0000    0.90370
333880.0000    0.26979
333920.0000   -0.02904
333960.0000    0.41462
334000.0000    0.15227
334040.0000   -0.05880
334080.0000   -0.10344
334120.0000   -0.10168
334160.0000    0.60265
334200.0000   -0.27730
334240.0000   -0.23508
334280.0000    0.17905
334320.0000    0.71001
334360.0000    1.04039
334400.0000   -0.17027
334440.0000    0.81595
334480.0000    0.92979
334520.0000   -0.30425
334560.0000    0.47323
334600.0000   -0.18276
334640.0000    0.04101
334680.0000    1.29199
334720.0000    0.39376
334760.0000    0.59323
334800.0000    0.55573
334840.0000    0.92726
334880.0000    0.75863
334920.0000    0.76839
334960.0000    0.10018
335000.0000    1.13120
335040.0000    1.34562
335080.0000    0.54766
335120.0000   -0.79147
335160.0000    0.53918
335200.0000    0.22587
335240.0000   -0.14751
335280.0000    0.36472
335320.0000    0.79863
335360.0000    0.91393
335400.0000    0.59448
335440.0000    0.14255
335480.0000    0.47901
335520.0000    0.13268
335560.0000    0.41839
335600.0000    0.72217
335640.0000    0.60733
335680.0000    0.58511
335720.0000    0.54157
335760.0000    0.41218
335800.0000    0.85842
335840.0000   -0.02498
335880.0000   -0.36322
335920.0000    0.29758
335960.0000    0.28237
336000.0000    1.40273
336040.0000    0.73981
336080.0000    0.70344
336120.0000    0.80443
336160.0000    0.67123
336200.0000    0.22760
336240.0000    0.15923
336280.0000    0.31494
336320.0000    0.47577
336360.0000    0.46701
336400.0000   -0.48156
336440.0000    0.53591
336480.0000    0.32618
336520.0000    0.04619
336560.0000    0.22069
336600.0000    0.25045
336640.0000    0.70073
336680.0000    0.14421
336720.0000    0.01884
336760.0000    0.35236
336800.0000    0.94634
336840.0000    0.27488
336880.0000    0.30818
336920.0000    0.69632
336960.0000    0.97808
337000.0000    0.24860
337040.0000    0.15799
337080.0000    0.74240
337120.0000    0.43715
337160.0000    0.02308
337200.0000   -0.40758
337240.0000   -0.12661
337280.0000   -0.04232
337320.0000    0.20823
337360.0000   -0.43328
337400.0000    0.43059
337440.0000    0.39405
337480.0000    0.74102
337520.0000   -0.17248
337560.0000    0.08590
337600.0000    0.10785
337640.0000    0.32456
337680.0000    0.28464
337720.0000    0.57628
337760.0000   -0.35154
337800.0000    0.56465
337840.0000   -0.03935
337880.0000    0.09627
337920.0000    0.14047
337960.0000    0.04164
338000.0000   -0.29878
338040.0000    0.09133
338080.0000    1.05274
338120.0000    0.38110
338160.0000    0.42930
338200.0000    1.10240
338240.0000    0.92560
338280.0000    1.65091
338320.0000    0.96559
338360.0000    0.83293
338400.0000    1.87235
338440.0000    1.00039
338480.0000    1.17178
338520.0000    0.49223
338560.0000    0.84639
338600.0000   -0.78583
338640.0000    0.15689
338680.0000    0.79632
338720.0000   -0.14266
338760.0000    0.78474
338800.0000    0.93667
338840.0000    0.42211
338880.0000   -0.19096
338920.0000    0.41659
338960.0000    0.15930
339000.0000    0.73520
339040.0000    1.04157
339080.0000    1.38496
339120.0000    0.78950
339160.0000    0.90904
339200.0000    0.96036
339240.0000    1.57801
339280.0000    1.65487
339320.0000    1.63653
339360.0000    1.45903
339400.0000    0.80332
339440.0000    1.43228
339480.0000    1.85944
339520.0000    1.39301
339560.0000    1.38215
339600.0000    1.64602
339640.0000    2.06201
339680.0000    2.07727
339720.0000    1.90295
339760.0000    1.54412
339800.0000    2.06543
339840.0000    2.16678
339880.0000    1.58353
339920.0000    1.89587
339960.0000    1.90028
340000.0000    1.98732
340040.0000    1.75607
340080.0000    0.72384
340120.0000    1.22897
340160.0000    0.94756
340200.0000    0.50963
340240.0000    0.68345
340280.0000    1.37538
340320.0000    1.12352
340360.0000    1.38970
340400.0000    1.58492
340440.0000    0.56294
340480.0000    0.95858
340520.0000    0.25026
340560.0000    0.81997
340600.0000    1.37300
340640.0000    1.27752
340680.0000    0.86576
340720.0000    0.14917
340760.0000    0.18298
340800.0000    0.39073
340840.0000    0.64114
340880.0000   -0.00853
340920.0000    0.91285
340960.0000    0.09466
341000.0000    0.83495
341040.0000    0.36998
341080.0000    0.98540
341120.0000    0.05206
341160.0000    0.13768
341200.0000   -0.18245
341240.0000    0.03252
341280.0000    0.58151
341320.0000    1.04375
341360.0000    1.43076
341400.0000    1.21718
341440.0000    1.23640
341480.0000    1.70992
341520.0000    1.07069
341560.0000    0.90227
341600.0000    1.37544
341640.0000    1.08491
341680.0000    1.26648
341720.0000    1.85288
341760.0000    1.73364
341800.0000    0.87594
341840.0000    1.61143
341880.0000    0.86617
341920.0000    2.20035
341960.0000    1.19801
342000.0000    1.49598
342040.0000    1.83457
342080.0000    1.42856
342120.0000    1.15037
342160.0000    0.26832
342200.0000    1.44882
342240.0000    0.53696
342280.0000    0.98383
342320.0000    0.92188
342360.0000    0.10876
342400.0000    0.91988
342440.0000    0.90477
342480.0000    0.49504
342520.0000    1.11824
342560.0000    0.02734
342600.0000    0.02165
342640.0000    1.85042
342680.0000    0.96790
342720.0000    2.02810
342760.0000    1.73437
342800.0000    1.21876
342840.0000    1.26447
342880.0000    1.21223
342920.0000    0.83477
342960.0000    1.19173
343000.0000    0.98265
343040.0000    1.28705
343080.0000   -0.11932
343120.0000    0.14332
343160.0000    0.24492
343200.0000    0.45767
343240.0000    0.37310
343280.0000    0.08798
343320.0000    0.63391
343360.0000    0.42708
343400.0000    0.76666
343440.0000    1.32223
343480.0000    1.05693
343520.0000    0.62293
343560.0000    0.54868
343600.0000    0.69211
343640.0000    1.11034
343680.0000    0.39461
343720.0000    0.56575
343760.0000    0.76869
343800.0000    0.23149
343840.0000    0.63862
343880.0000    0.49518
343920.0000    0.95845
343960.0000    1.15388
344000.0000    0.71167
344040.0000    1.05788
344080.0000    1.14395
344120.0000    0.80302
344160.0000    0.80848
344200.0000    0.47667
344240.0000   -0.33273
344280.0000   -1.06088
344320.0000   -0.02032
344360.0000   -0.71239
344400.0000   -0.38961
344440.0000   -0.14553
344480.0000    0.51404
344520.0000    0.28251
344560.0000    0.99169
344600.0000    0.21185
344640.0000    1.28850
344680.0000    0.38145
344720.0000   -0.01294
344760.0000    0.01683
344800.0000    0.45193
344840.0000    0.11895
344880.0000    0.13930
344920.0000    0.97250
344960.0000    1.08043
345000.0000    0.06321
345040.0000    1.02081
345080.0000    0.37289
345120.0000    0.50082
345160.0000    0.45283
345200.0000    0.55044
345240.0000    1.18951
345280.0000    0.65742
345320.0000    1.04884
345360.0000    0.74790
345400.0000    0.16528
345440.0000    0.59857
345480.0000    0.24374
345520.0000    0.17197
345560.0000    0.04256
345600.0000    0.30149
345640.0000    0.48590
345680.0000    0.78068
345720.0000    0.11865
345760.0000    0.82408
345800.0000    0.07686
345840.0000    0.46272
345880.0000    0.95769
345920.0000    0.26032
345960.0000    0.41409
346000.0000   -0.15842
346040.0000    0.50932
346080.0000   -0.17200
346120.0000    0.79715
346160.0000    1.29050
346200.0000    0.37857
346240.0000    1.18320
346280.0000    0.43533
346320.0000    0.05039
346360.0000    0.71698
346400.0000   -0.09162
346440.0000    1.41319
346480.0000    0.98157
346520.0000    1.05125
346560.0000    1.24962
346600.0000    0.45043
346640.0000    0.50897
346680.0000    0.76751
346720.0000   -0.27320
346760.0000   -0.16442
346800.0000    0.50938
346840.0000    0.86638
346880.0000   -0.09520
346920.0000    0.84275
346960.0000    1.32880
347000.0000    1.49426
347040.0000    1.28106
347080.0000    2.37735
347120.0000    2.70030
347160.0000    1.57959
347200.0000    0.29252
347240.0000    1.48209
347280.0000    0.26571
347320.0000    1.02955
347360.0000    1.13094
347400.0000    1.11617
347440.0000    0.88845
347480.0000    1.10288
347520.0000    0.99626
347560.0000    0.82636
347600.0000    1.20910
347640.0000    1.16940
347680.0000    0.96901
347720.0000    1.94284
347760.0000    2.54109
347800.0000    1.85732
347840.0000    1.77738
347880.0000    1.62105
347920.0000    1.77673
347960.0000    2.04937
348000.0000    1.05967
348040.0000    1.46627
348080.0000    0.99034
348120.0000    2.04606
348160.0000    1.46367
348200.0000    0.82794
348240.0000    1.81048
348280.0000    1.31064
348320.0000    1.25672
348360.0000    0.68910
348400.0000    0.33124
348440.0000    1.05030
348480.0000    0.83941
348520.0000    0.86071
348560.0000    1.40469
348600.0000    1.67189
348640.0000    1.52980
348680.0000    1.72812
348720.0000    1.91891
348760.0000    1.73874
348800.0000    1.90288
348840.0000    1.56192
348880.0000    1.21369
348920.0000    1.61410
348960.0000    1.32753
349000.0000    0.85466
349040.0000    1.70125
349080.0000    0.70991
349120.0000    0.94219
349160.0000    0.78495
349200.0000    0.97677
349240.0000    1.60579
349280.0000    1.84002
349320.0000    1.09186
349360.0000    0.56090
349400.0000    0.62243
349440.0000    0.80644
349480.0000    0.97217
349520.0000    0.60050
349560.0000    1.24840
349600.0000    0.72254
349640.0000    0.96727
349680.0000    1.71175
349720.0000    1.49392
349760.0000    1.16005
349800.0000    1.04131
349840.0000    2.81811
349880.0000    1.95822
349920.0000    1.88024
349960.0000    1.01133
350000.0000    1.65369
350040.0000    1.18820
350080.0000    1.18090
350120.0000    1.08954
350160.0000    1.20627
350200.0000    1.26522
350240.0000    0.60285
350280.0000    1.37512
350320.0000    0.69145
350360.0000    1.42655
350400.0000    0.64645
350440.0000    1.47941
350480.0000    1.86221
350520.0000    1.86514
350560.0000    1.21712
350600.0000    1.61672
350640.0000    0.49278
350680.0000    0.69070
350720.0000    0.56126
350760.0000    1.34686
350800.0000    0.85434
350840.0000    0.33189
350880.0000    0.35026
350920.0000    0.75414
350960.0000    1.63847
351000.0000    1.87714
351040.0000    2.03961
351080.0000    1.17929
351120.0000    0.82897
351160.0000    0.84704
351200.0000    0.93518
351240.0000    1.32558
351280.0000    1.57839
351320.0000    0.94580
351360.0000    0.42761
351400.0000    0.91235
351440.0000    1.42541
351480.0000    1.27615
351520.0000    0.97773
351560.0000    0.16596
351600.0000    0.39030
351640.0000    1.01117
351680.0000    1.31659
351720.0000    0.76771
351760.0000    0.98060
351800.0000    0.67482
351840.0000    1.00765
351880.0000    1.04065
351920.0000    1.20232
351960.0000    1.68860
352000.0000    2.19682
352040.0000    1.48098
352080.0000    1.78016
352120.0000    1.56382
352160.0000    1.38349
352200.0000    0.22326
352240.0000    1.34416
352280.0000    1.65785
352320.0000    1.29457
352360.0000    1.50454
352400.0000    1.55228
352440.0000    1.34649
352480.0000    1.19766
352520.0000    1.14968
352560.0000    0.50506
352600.0000    0.96587
352640.0000    1.76306
352680.0000    1.16414
352720.0000    0.95956
352760.0000    1.83312
352800.0000    1.63296
352840.0000    2.02282
352880.0000    2.28188
352920.0000    1.10324
352960.0000    1.71165
353000.0000    1.70155
353040.0000    1.74525
353080.0000    1.64719
353120.0000    2.11285
353160.0000    1.33827
353200.0000    1.91903
353240.0000    2.26041
353280.0000    1.62500
353320.0000    2.21483
353360.0000    1.62545
353400.0000    1.19570
353440.0000    2.02614
353480.0000    2.09049
353520.0000    1.92120
353560.0000    1.49859
353600.0000    1.84291
353640.0000    1.08779
353680.0000    1.78605
353720.0000    1.63454
353760.0000    2.37887
353800.0000    1.74400
353840.0000    1.69017
353880.0000    1.01221
353920.0000    0.98731
353960.0000    1.63470
354000.0000    1.91403
354040.0000    1.70105
354080.0000    1.79903
354120.0000    1.50810
354160.0000    0.98851
354200.0000    1.30240
354240.0000    0.68972
354280.0000    1.01381
354320.0000    1.08531
354360.0000    0.65997
354400.0000    0.17783
354440.0000    1.38273
354480.0000    1.68594
354520.0000    1.72165
354560.0000    0.70077
354600.0000    0.90143
354640.0000    1.08103
354680.0000    1.42475
354720.0000    1.28469
354760.0000    0.22049
354800.0000    1.05515
354840.0000    1.32779
354880.0000    1.68664
354920.0000    1.85669
354960.0000    2.79432
355000.0000    1.71239
355040.0000    1.46719
355080.0000    0.73599
355120.0000    0.72116
355160.0000    0.79609
355200.0000    1.20318
355240.0000    1.41762
355280.0000    0.51714
355320.0000    0.97771
355360.0000    0.97126
355400.0000    1.12672
355440.0000    0.99081
355480.0000    0.91938
355520.0000    1.43245
355560.0000   -0.21976
355600.0000    0.45216
355640.0000    0.55877
355680.0000    0.63899
355720.0000    1.13721
355760.0000    1.09335
355800.0000    0.73269
355840.0000    0.58338
355880.0000    0.70629
355920.0000    0.90228
355960.0000    1.06403
356000.0000    0.73578
356040.0000    0.47759
356080.0000    0.66262
356120.0000    0.64743
356160.0000    0.78011
356200.0000    1.41069
356240.0000    0.80935
356280.0000    1.07533
356320.0000    1.55977
356360.0000    1.08070
356400.0000    1.50907
356440.0000    1.89803
356480.0000    0.34340
356520.0000    1.05385
356560.0000    0.86995
356600.0000    1.29875
356640.0000    0.52384
356680.0000    0.64974
356720.0000    1.32828
356760.0000    1.68372
356800.0000    1.35103
356840.0000    1.73441
356880.0000    1.74250
356920.0000    1.24816
356960.0000    1.23310
357000.0000    1.00536
357040.0000    0.85475
357080.0000    1.32368
357120.0000    1.26626
357160.0000    1.38300
357200.0000    0.91811
357240.0000    1.00269
357280.0000    0.77250
357320.0000    0.90886
357360.0000    0.91676
357400.0000    1.59282
357440.0000    0.96926
357480.0000    1.23865
357520.0000    0.60854
357560.0000    0.96508
357600.0000    0.13499
357640.0000    0.75475
357680.0000    1.37088
357720.0000    1.55198
357760.0000    1.81098
357800.0000    1.68273
357840.0000    2.15677
357880.0000    1.39851
357920.0000    1.15463
357960.0000    0.88160
358000.0000    0.80564
358040.0000    0.31537
358080.0000    1.21622
358120.0000    0.79669
358160.0000    0.39630
358200.0000    1.25877
358240.0000    1.47771
358280.0000    1.03051
358320.0000    1.42035
358360.0000    1.45348
358400.0000    1.06200
358440.0000    0.99878
358480.0000    0.88538
358520.0000    1.05706
358560.0000    1.52908
358600.0000    0.59285
358640.0000    0.90920
358680.0000    0.62783
358720.0000    1.54363
358760.0000    0.18668
358800.0000    0.94304
358840.0000    0.98729
358880.0000    1.32708
358920.0000    0.95179
358960.0000    0.65991
359000.0000    0.45926
359040.0000    0.86329
359080.0000    0.74920
359120.0000    1.26429
359160.0000    1.05792
359200.0000    0.96349
359240.0000    1.40802
359280.0000    0.80272
359320.0000    1.86274
359360.0000    1.03783
359400.0000    0.52127
359440.0000    0.98075
359480.0000    0.79993
359520.0000    1.02758
359560.0000    1.25852
359600.0000    0.83352
359640.0000    0.46673
359680.0000    0.90985
359720.0000    0.72296
359760.0000    1.40611
359800.0000    1.34702
359840.0000    1.62281
359880.0000    1.71741
359920.0000    1.03324
359960.0000    0.80499
360000.0000    0.95186
360040.0000    0.79079
360080.0000    0.97451
360120.0000    0.68104
360160.0000    0.70302
360200.0000    1.49375
360240.0000    1.32299
360280.0000    0.28716
360320.0000    0.79452
360360.0000    0.47007
360400.0000   -0.46184
360440.0000    0.64648
360480.0000    1.22571
360520.0000    0.92674
360560.0000    0.29238
360600.0000    0.64344
360640.0000    0.45076
360680.0000    1.11851
360720.0000    0.65514
360760.0000    1.43351
360800.0000    1.11960
360840.0000    1.38025
360880.0000    1.01431
360920.0000    1.29934
360960.0000    1.37917
361000.0000    0.18141
361040.0000    0.75550
361080.0000    1.03193
361120.0000    0.15058
361160.0000    0.44918
361200.0000    0.09295
361240.0000    0.97978
361280.0000    0.42530
361320.0000    0.94139
361360.0000    0.50247
361400.0000    1.04360
361440.0000    0.55779
361480.0000    0.01261
361520.0000    0.85898
361560.0000    1.12694
361600.0000    1.52327
361640.0000    1.48160
361680.0000    1.81040
361720.0000    1.56635
361760.0000    1.63156
361800.0000    1.24308
361840.0000    1.29083
361880.0000    1.40180
361920.0000    1.60270
361960.0000    0.87654
362000.0000    0.55180
362040.0000    1.34305
362080.0000    0.87262
362120.0000    0.92679
362160.0000    0.86710
362200.0000    1.86400
362240.0000    0.77640
362280.0000    1.28249
362320.0000    1.13532
362360.0000    0.42230
362400.0000    1.77539
362440.0000    1.02573
362480.0000    1.50857
362520.0000    2.19052
362560.0000    1.78364
362600.0000    1.40551
362640.0000    1.37576
362680.0000    1.09541
362720.0000    1.41338
362760.0000    1.29836
362800.0000    1.38063
362840.0000    1.80927
362880.0000    1.42149
362920.0000    1.58934
362960.0000    1.46410
363000.0000    1.43645
363040.0000    1.19361
363080.0000    1.04112
363120.0000    1.35649
363160.0000    1.05485
363200.0000    0.74784
363240.0000    0.95866
363280.0000    1.15879
363320.0000    1.38124
363360.0000    0.98551
363400.0000    0.76783
363440.0000    0.64745
363480.0000   -0.23981
363520.0000    1.04467
363560.0000    1.67610
363600.0000    2.15524
363640.0000    1.99972
363680.0000    1.29889
363720.0000    0.34460
363760.0000    0.20391
363800.0000    1.22982
363840.0000    1.07488
363880.0000    0.94116
363920.0000    1.08914
363960.0000    1.25803
364000.0000    1.85814
364040.0000    0.82917
364080.0000    1.83323
364120.0000    0.91500
364160.0000    1.33120
364200.0000    0.98360
364240.0000    0.61086
364280.0000    0.88555
364320.0000    0.08043
364360.0000    0.84419
364400.0000    1.47169
364440.0000    0.31024
364480.0000    0.74547
364520.0000    1.04387
364560.0000    1.17911
364600.0000    2.07742
364640.0000    1.39500
364680.0000    0.55397
364720.0000    1.92367
364760.0000    2.29500
364800.0000    2.05054
364840.0000    1.93803
364880.0000    2.09457
364920.0000    1.61313
364960.0000    1.39763
365000.0000    1.40531
365040.0000    1.23837
365080.0000    1.14609
365120.0000    0.78109
365160.0000    1.31450
365200.0000    0.30052
365240.0000    0.71847
365280.0000    0.41965
365320.0000    0.61690
365360.0000    1.86132
365400.0000    1.28525
365440.0000    1.03190
365480.0000    1.48431
365520.0000    1.34841
365560.0000    1.07123
365600.0000    0.75338
365640.0000    0.58187
365680.0000    1.12111
365720.0000    1.48221
365760.0000    1.03841
365800.0000    1.43743
365840.0000    1.05446
365880.0000    1.45444
365920.0000    1.32170
365960.0000    0.58865
366000.0000    0.53702
366040.0000    1.15416
366080.0000    1.51283
366120.0000    2.14218
366160.0000    1.45964
366200.0000    1.40664
366240.0000    1.18226
366280.0000    1.27930
366320.0000    0.92321
366360.0000    1.64587
366400.0000    1.32044
366440.0000    1.83523
366480.0000    1.68260
366520.0000    1.60735
366560.0000    0.83856
366600.0000    2.34761
366640.0000    1.75832
366680.0000    1.07026
366720.0000    1.82931
366760.0000    1.53766
366800.0000    0.79178
366840.0000    1.66774
366880.0000    2.11483
366920.0000    1.56892
366960.0000    1.30251
367000.0000    0.95798
367040.0000    1.14929
367080.0000    1.01983
367120.0000    1.12444
367160.0000    1.81485
367200.0000    1.51326
367240.0000    0.67596
367280.0000    0.77733
367320.0000    0.97036
367360.0000    1.67661
367400.0000    1.40801
367440.0000    1.56420
367480.0000    1.55708
367520.0000    1.60984
367560.0000    1.85087
367600.0000    1.74445
367640.0000    1.29164
367680.0000    0.98709
367720.0000    1.47968
367760.0000    1.53677
367800.0000    1.32352
367840.0000    1.52872
367880.0000    1.44010
367920.0000    2.28547
367960.0000    2.05923
368000.0000    1.79529
368040.0000    1.96771
368080.0000    2.27074
368120.0000    1.92481
368160.0000    1.24835
368200.0000    1.08044
368240.0000    1.14030
368280.0000    1.53017
368320.0000    1.33764
368360.0000    1.53516
368400.0000    1.52911
368440.0000    2.00221
368480.0000    1.26329
368520.0000    1.85810
368560.0000    1.09848
368600.0000    0.60467
368640.0000    0.62875
368680.0000    1.46435
368720.0000    1.36251
368760.0000    2.09961
368800.0000    1.07084
368840.0000    1.60218
368880.0000    1.17369
368920.0000    1.98302
368960.0000    0.96546
369000.0000    0.69754
369040.0000    1.77994
369080.0000    1.10327
369120.0000    1.45699
369160.0000    1.22826
369200.0000    0.92764
369240.0000    1.25129
369280.0000    0.64903
369320.0000    1.15189
369360.0000    1.46828
369400.0000    1.40390
369440.0000    1.06956
369480.0000    2.19627
369520.0000    0.98818
369560.0000    1.39501
369600.0000    1.13184
369640.0000    0.54633
369680.0000    0.30854
369720.0000    0.80387
369760.0000    0.90901
369800.0000    1.24277
369840.0000    0.21955
369880.0000    0.66265
369920.0000    0.25801
369960.0000   -0.22784
370000.0000    0.37808
370040.0000    0.87955
370080.0000   -0.11284
370120.0000   -0.23998
370160.0000    0.11652
370200.0000    0.51296
370240.0000    0.73728
370280.0000    1.42199
370320.0000    1.09122
370360.0000    1.02053
370400.0000    0.77531
370440.0000    0.51661
370480.0000    0.80920
370520.0000    0.08747
370560.0000    0.69185
370600.0000    0.86700
370640.0000    1.08867
370680.0000    1.70030
370720.0000    1.32508
370760.0000    0.88228
370800.0000    0.87606
370840.0000    1.04400
370880.0000    0.54814
370920.0000    0.84552
370960.0000    1.00931
371000.0000    0.79581
371040.0000    0.83367
371080.0000    0.99201
371120.0000    1.32364
371160.0000    1.53955
371200.0000    1.41412
371240.0000    2.16727
371280.0000    1.51029
371320.0000    0.86203
371360.0000   -0.30794
371400.0000    0.27277
371440.0000   -0.46654
371480.0000    1.04176
371520.0000    0.37835
371560.0000    0.32679
371600.0000    0.11136
371640.0000    0.16065
371680.0000    0.64416
371720.0000    0.43872
371760.0000    0.32641
371800.0000    0.28787
371840.0000    0.62086
371880.0000    1.30969
371920.0000    1.04410
371960.0000    0.45217
372000.0000    0.77765
372040.0000    1.08092
372080.0000    0.43013
372120.0000    0.59145
372160.0000    0.65475
372200.0000    0.95346
372240.0000    0.93910
372280.0000    1.71111
372320.0000    2.02929
372360.0000    0.79436
372400.0000    1.77872
372440.0000    1.85082
372480.0000    1.59232
372520.0000    2.08171
372560.0000    0.88187
372600.0000    1.95169
372640.0000    1.74436
372680.0000    0.98592
372720.0000    1.24877
372760.0000    1.56519
372800.0000    1.64023
372840.0000    1.61857
372880.0000    1.35204
372920.0000    1.00998
372960.0000    1.35288
373000.0000    2.22815
373040.0000    1.32711
373080.0000    0.87309
373120.0000    1.34272
373160.0000    1.86256
373200.0000    1.07836
373240.0000    0.14163
373280.0000    0.71590
373320.0000    0.17331
373360.0000    0.27630
373400.0000    0.55823
373440.0000    0.94825
373480.0000    1.04704
373520.0000    0.57818
373560.0000    0.76278
373600.0000    1.01646
373640.0000   -0.10403
373680.0000    1.62428
373720.0000    2.03284
373760.0000    1.50516
373800.0000    1.27115
373840.0000    1.47530
373880.0000    0.92927
373920.0000    1.25429
373960.0000    2.20395
374000.0000    1.60479
374040.0000    1.02808
374080.0000    2.03467
374120.0000    1.72874
374160.0000    1.35976
374200.0000    1.26917
374240.0000    1.03898
374280.0000    0.88579
374320.0000    1.44897
374360.0000    1.32650
374400.0000    1.66566
374440.0000    1.68709
374480.0000    2.08421
374520.0000    1.34668
374560.0000    1.05692
374600.0000    1.48720
374640.0000    2.02873
374680.0000    1.89639
374720.0000    1.80117
374760.0000    1.48205
374800.0000    1.98382
374840.0000    1.56431
374880.0000    1.36911
374920.0000    2.22827
374960.0000    2.16914
375000.0000    1.83654
375040.0000    0.87124
375080.0000    1.46648
375120.0000    0.92104
375160.0000    1.02911
375200.0000    0.70316
375240.0000    1.20980
375280.0000    0.91517
375320.0000    1.74715
375360.0000    1.24589
375400.0000    1.19917
375440.0000    0.64135
375480.0000    1.16934
375520.0000    1.45523
375560.0000    1.76191
375600.0000    1.38265
375640.0000    1.22423
375680.0000    0.84782
375720.0000    1.72506
375760.0000    1.50398
375800.0000    1.62579
375840.0000    1.46827
375880.0000    1.71246
375920.0000    1.44791
375960.0000    1.62295
376000.0000    1.19570
376040.0000    1.69521
376080.0000    1.66957
376120.0000    1.53200
376160.0000    0.96782
376200.0000    0.88791
376240.0000    1.57383
376280.0000    1.54010
376320.0000    1.51845
376360.0000    0.88070
376400.0000    2.20135
376440.0000    1.98147
376480.0000    1.35637
376520.0000    1.30548
376560.0000    1.86062
376600.0000    1.55742
376640.0000    1.84945
376680.0000    1.87660
376720.0000    1.78425
376760.0000    1.68205
376800.0000    1.19875
376840.0000    1.66119
376880.0000    1.65638
376920.0000    1.72636
376960.0000    2.26460
377000.0000    2.44061
377040.0000    2.43196
377080.0000    1.31095
377120.0000    2.55859
377160.0000    2.75853
377200.0000    1.21829
377240.0000    2.30175
377280.0000    2.26322
377320.0000    1.64396
377360.0000    1.39199
377400.0000    2.13653
377440.0000    1.59547
377480.0000    1.62260
377520.0000    1.07957
377560.0000    1.50366
377600.0000    1.16312
377640.0000    2.18614
377680.0000    1.48036
377720.0000    1.59147
377760.0000    1.47455
377800.0000    1.94668
377840.0000    1.52680
377880.0000    1.82313
377920.0000    1.41697
377960.0000    2.12333
378000.0000    1.92393
378040.0000    1.29223
378080.0000    2.02208
378120.0000    0.72031
378160.0000    1.75996
378200.0000    2.68406
378240.0000    2.50697
378280.0000    2.10358
378320.0000    1.84081
378360.0000    2.11707
378400.0000    1.97246
378440.0000    1.57060
378480.0000    1.15827
378520.0000    2.27783
378560.0000    1.42216
378600.0000    1.31854
378640.0000    1.62337
378680.0000    2.52926
378720.0000    3.18458
378760.0000    2.03238
378800.0000    1.66553
378840.0000    2.01244
378880.0000    2.16925
378920.0000    1.83342
378960.0000    2.18910
379000.0000    1.98425
379040.0000    1.41775
379080.0000    1.41197
379120.0000    2.27737
379160.0000    1.93288
379200.0000    2.25925
379240.0000    2.02669
379280.0000    2.37536
379320.0000    2.23320
379360.0000    2.03693
379400.0000    2.45275
379440.0000    1.69044
379480.0000    0.99187
379520.0000    1.94106
379560.0000    1.91661
379600.0000    1.48552
379640.0000    1.80404
379680.0000    1.71656
379720.0000    2.18763
379760.0000    2.28019
379800.0000    2.22424
379840.0000    1.62503
379880.0000    2.55803
379920.0000    2.16381
379960.0000    1.61114
380000.0000    1.88583
380040.0000    1.87803
380080.0000    1.43188
380120.0000    2.25690
380160.0000    2.20628
380200.0000    1.47165
380240.0000    1.37743
380280.0000    1.28885
380320.0000    1.24408
380360.0000    1.69332
380400.0000    2.09799
380440.0000    1.29854
380480.0000    1.53685
380520.0000    1.87691
380560.0000    1.78096
380600.0000    2.06510
380640.0000    0.99653
380680.0000    1.14386
380720.0000    1.60415
380760.0000    1.69715
380800.0000    1.57576
380840.0000    1.75606
380880.0000    1.46499
380920.0000    1.35966
380960.0000    1.65742
381000.0000    2.32769
381040.0000    2.18214
381080.0000    1.21332
381120.0000    1.29435
381160.0000    1.50995
381200.0000    1.52863
381240.0000    1.73580
381280.0000    1.15024
381320.0000    1.56324
381360.0000    1.22212
381400.0000    1.70075
381440.0000    1.33369
381480.0000    1.38299
381520.0000    2.16409
381560.0000    0.85759
381600.0000    1.94890
381640.0000    0.26040
381680.0000    0.71124
381720.0000    1.49887
381760.0000    1.39684
381800.0000    1.85818
381840.0000    2.43786
381880.0000    1.31437
381920.0000    2.28656
381960.0000    2.00135
382000.0000    1.91770
382040.0000    2.18597
382080.0000    1.98729
382120.0000    1.72629
382160.0000    2.03346
382200.0000    2.10001
382240.0000    2.10817
382280.0000    1.37180
382320.0000    1.69133
382360.0000    1.67760
382400.0000    2.09765
382440.0000    1.63214
382480.0000    1.55321
382520.0000    2.01031
382560.0000    1.76989
382600.0000    1.73943
382640.0000    1.75365
382680.0000    1.86058
382720.0000    2.22297
382760.0000    1.62425
382800.0000    2.25270
382840.0000    2.16154
382880.0000    2.14787
382920.0000    2.12331
382960.0000    1.37192
383000.0000    2.14455
383040.0000    2.51888
383080.0000    1.82679
383120.0000    1.77794
383160.0000    1.57252
383200.0000    1.46575
383240.0000    2.46314
383280.0000    1.82028
383320.0000    1.82375
383360.0000    2.20561
383400.0000    1.36794
383440.0000    2.10450
383480.0000    1.56080
383520.0000    1.74085
383560.0000    1.96967
383600.0000    1.90046
383640.0000    1.70151
383680.0000    1.65247
383720.0000    1.59056
383760.0000    1.45313
383800.0000    1.29735
383840.0000    2.01753
383880.0000    1.87180
383920.0000    1.25157
383960.0000    0.98850
384000.0000    1.64970
384040.0000    1.34700
384080.0000    1.64600
384120.0000    1.14819
384160.0000    1.97805
384200.0000    1.53295
384240.0000    1.27148
384280.0000    1.18189
384320.0000    1.89665
384360.0000    0.41942
384400.0000    1.65356
384440.0000    1.48320
384480.0000    1.09432
384520.0000    0.84394
384560.0000    1.31138
384600.0000    1.47646
384640.0000    1.04119
384680.0000    1.43140
384720.0000    0.56085
384760.0000    1.06447
384800.0000    1.54961
384840.0000    1.31779
384880.0000    1.06942
384920.0000    1.27721
384960.0000    0.91035
385000.0000    0.85321
385040.0000    1.17383
385080.0000    1.29159
385120.0000    0.35715
385160.0000    1.07725
385200.0000    2.17969
385240.0000    1.51857
385280.0000    1.92934
385320.0000    1.26669
385360.0000    2.35528
385400.0000    1.66628
385440.0000    1.50281
385480.0000    1.90009
385520.0000    1.24621
385560.0000    1.42285
385600.0000    0.88231
385640.0000    1.29800
385680.0000    1.34094
385720.0000    1.58739
385760.0000    1.38278
385800.0000    1.56472
385840.0000    1.09922
385880.0000    1.39282
385920.0000    1.30289
385960.0000    2.08916
386000.0000    1.49608
386040.0000    0.59743
386080.0000    0.78258
386120.0000    1.09790
386160.0000    0.96840
386200.0000    0.46872
386240.0000   -0.07642
386280.0000    0.77727
386320.0000   -0.27851
386360.0000    0.19264
386400.0000    0.04209
386440.0000   -0.24633
386480.0000   -1.27839
386520.0000    0.29446
386560.0000    1.07277
386600.0000    1.33558
386640.0000    0.49145
386680.0000    0.63395
386720.0000    0.48631
386760.0000    0.41032
386800.0000    0.43759
386840.0000    0.82738
386880.0000    0.48405
386920.0000    0.66725
386960.0000    0.48235
387000.0000    1.37612
387040.0000    0.51610
387080.0000    0.62714
387120.0000    0.21064
387160.0000    0.90359
387200.0000    0.73447
387240.0000    0.85060
387280.0000    0.38824
387320.0000    1.04026
387360.0000    0.58676
387400.0000    1.38229
387440.0000    1.11400
387480.0000    1.27366
387520.0000    1.14003
387560.0000    0.19435
387600.0000    1.35383
387640.0000    1.08172
387680.0000    1.06392
387720.0000    0.95022
387760.0000    0.95791
387800.0000    1.00441
387840.0000    2.00547
387880.0000    1.67345
387920.0000    0.97681
387960.0000    2.15775
388000.0000    1.46245
388040.0000    1.69394
388080.0000    2.03043
388120.0000    2.19094
388160.0000    1.43595
388200.0000    1.85220
388240.0000    1.75740
388280.0000    1.99088
388320.0000    1.60000
388360.0000    2.34334
388400.0000    0.95813
388440.0000    0.97883
388480.0000    0.82418
388520.0000    1.59264
388560.0000    1.22187
388600.0000    0.97242
388640.0000    1.30576
388680.0000    0.94480
388720.0000    1.15477
388760.0000    1.38593
388800.0000    1.24358
388840.0000    1.29269
388880.0000    1.16222
388920.0000    1.87381
388960.0000    2.04840
389000.0000    1.45436
389040.0000    1.35654
389080.0000    1.34312
389120.0000    1.21849
389160.0000    1.22291
389200.0000    2.31559
389240.0000    2.30504
389280.0000    1.91120
389320.0000    1.51675
389360.0000    1.68656
389400.0000    1.95188
389440.0000    2.23992
389480.0000    1.74227
389520.0000    1.20800
389560.0000    1.70023
389600.0000    1.75705
389640.0000    2.10175
389680.0000    1.83526
389720.0000    1.72976
389760.0000    2.72845
389800.0000    1.38227
389840.0000    1.36706
389880.0000    1.73364
389920.0000    1.54060
389960.0000    1.23786
390000.0000    2.00360
390040.0000    1.23637
390080.0000    1.66137
390120.0000    2.13304
390160.0000    0.27641
390200.0000    0.62608
390240.0000    0.05699
390280.0000    1.37677
390320.0000    0.60975
390360.0000    1.47673
390400.0000    1.07471
390440.0000    0.56398
390480.0000    1.26020
390520.0000    1.55351
390560.0000    0.98284
390600.0000    1.62327
390640.0000    1.24094
390680.0000    0.27033
390720.0000    1.51384
390760.0000    0.62196
390800.0000    1.02089
390840.0000    0.88049
390880.0000    0.70895
390920.0000    1.46137
390960.0000    1.27745
391000.0000    1.50848
391040.0000    1.16888
391080.0000    0.95214
391120.0000    1.31562
391160.0000    1.43457
391200.0000    1.64606
391240.0000    1.69135
391280.0000    1.38277
391320.0000    0.82169
391360.0000    1.51130
391400.0000    1.28097
391440.0000    1.41170
391480.0000    0.73000
391520.0000   -0.08523
391560.0000    0.68695
391600.0000    0.14748
391640.0000    1.16736
391680.0000    0.56671
391720.0000    0.48104
391760.0000    0.37460
391800.0000    0.39414
391840.0000    0.58859
391880.0000    0.73846
391920.0000    0.93608
391960.0000    0.42242
392000.0000    0.27775
392040.0000    0.26225
392080.0000    0.24433
392120.0000    0.40655
392160.0000    1.10520
392200.0000    0.99879
392240.0000    1.02973
392280.0000    1.30290
392320.0000    1.48347
392360.0000    1.13994
392400.0000    1.03054
392440.0000    1.16615
392480.0000    1.22502
392520.0000    0.85402
392560.0000    1.41814
392600.0000    0.95717
392640.0000    0.68444
392680.0000    0.57491
392720.0000    1.17631
392760.0000    1.53089
392800.0000    1.06448
392840.0000    0.03920
392880.0000    0.78691
392920.0000    0.80654
392960.0000    1.04581
393000.0000    1.18369
393040.0000    0.79387
393080.0000    1.35186
393120.0000    0.59369
393160.0000    1.16064
393200.0000    1.13322
393240.0000    0.60599
393280.0000    0.78980
393320.0000    1.12232
393360.0000    0.67385
393400.0000    0.62121
393440.0000    1.46751
393480.0000    1.55997
393520.0000    1.22242
393560.0000    1.48010
393600.0000    1.01409
393640.0000    0.95097
393680.0000    1.58172
393720.0000    1.83689
393760.0000    1.46984
393800.0000    0.64170
393840.0000    0.56546
393880.0000    1.61879
393920.0000    2.30302
393960.0000    1.39774
394000.0000    1.43671
394040.0000    1.49754
394080.0000    0.59799
394120.0000    1.43288
394160.0000    1.53618
394200.0000    1.58130
394240.0000    0.87897
394280.0000    0.74822
394320.0000    0.20169
394360.0000    0.71692
394400.0000    0.86672
394440.0000    0.84820
394480.0000    0.63176
394520.0000    1.56897
394560.0000    1.33619
394600.0000    0.45694
394640.0000    1.34039
394680.0000    1.37338
394720.0000    1.55636
394760.0000    1.38170
394800.0000    0.85358
394840.0000    1.66783
394880.0000    1.46174
394920.0000    1.29092
394960.0000    1.02302
395000.0000    0.88254
395040.0000    0.94584
395080.0000    1.03035
395120.0000    1.42909
395160.0000    1.70481
395200.0000    1.16460
395240.0000    1.49481
395280.0000    1.15663
395320.0000    0.86491
395360.0000    1.35028
395400.0000    1.37705
395440.0000    1.04146
395480.0000    1.72711
395520.0000    1.52294
395560.0000    1.43092
395600.0000    1.38427
395640.0000    1.13625
395680.0000    1.95819
395720.0000    1.16801
395760.0000    1.25758
395800.0000    1.33343
395840.0000    0.88225
395880.0000    0.87688
395920.0000    1.27893
395960.0000    1.09983
396000.0000    0.86101
396040.0000    1.53061
396080.0000    0.16449
396120.0000    1.11596
396160.0000    0.18946
396200.0000    0.63222
396240.0000    0.26972
396280.0000    0.80110
396320.0000    1.69266
396360.0000    0.38028
396400.0000    1.15947
396440.0000    1.21273
396480.0000    1.07562
396520.0000    0.88910
396560.0000    0.67463
396600.0000    1.19002
396640.0000    0.36041
396680.0000    0.88517
396720.0000    1.38409
396760.0000    1.31143
396800.0000    1.14014
396840.0000    0.45828
396880.0000    0.28893
396920.0000    1.19737
396960.0000    1.06737
397000.0000    0.94105
397040.0000    1.40227
397080.0000    1.10619
397120.0000    1.18563
397160.0000    1.21341
397200.0000    1.07932
397240.0000    1.18167
397280.0000    1.38315
397320.0000    1.30996
397360.0000    1.29198
397400.0000    0.24899
397440.0000    1.34550
397480.0000    1.02817
397520.0000    0.66087
397560.0000    1.64390
397600.0000    1.12810
397640.0000    0.53166
397680.0000    0.07181
397720.0000    0.22138
397760.0000    1.15231
397800.0000    1.13411
397840.0000    1.10360
397880.0000    0.38413
397920.0000    1.06965
397960.0000    0.66034
398000.0000    1.23822
398040.0000    1.93108
398080.0000    1.45495
398120.0000    1.52423
398160.0000    1.31382
398200.0000    1.69343
398240.0000    0.73583
398280.0000    1.90043
398320.0000    0.80057
398360.0000    1.01963
398400.0000    1.27781
398440.0000    2.04416
398480.0000    1.28516
398520.0000    1.74677
398560.0000    1.63368
398600.0000    1.95560
398640.0000    2.28099
398680.0000    2.36756
398720.0000    2.24831
398760.0000    2.01845
398800.0000    1.89501
398840.0000    0.76127
398880.0000    2.44111
398920.0000    2.19784
398960.0000    1.91209
399000.0000    2.06486
399040.0000    2.13951
399080.0000    1.31622
399120.0000    1.47945
399160.0000    2.43015
399200.0000    1.96220
399240.0000    1.73862
399280.0000    2.04953
399320.0000    2.38641
399360.0000    1.55483
399400.0000    2.65378
399440.0000    2.64591
399480.0000    1.86214
399520.0000    2.34807
399560.0000    2.26469
399600.0000    2.34183
399640.0000    2.85437
399680.0000    2.36375
399720.0000    2.10535
399760.0000    1.90975
399800.0000    1.82862
399840.0000    2.16049
399880.0000    1.74359
399920.0000    1.07216
399960.0000    1.23274
400000.0000    1.08274
400040.0000    1.61715
400080.0000    1.70313
400120.0000    1.55418
400160.0000    0.86221
400200.0000    1.89634
400240.0000    1.69390
400280.0000    1.39089
400320.0000    1.85356
400360.0000    1.57754
400400.0000    2.18894
400440.0000    1.81326
400480.0000    1.56918
400520.0000    1.76778
400560.0000    1.53666
400600.0000    1.34559
400640.0000    1.52424
400680.0000    1.19534
400720.0000    1.08142
400760.0000    1.27532
400800.0000    0.99649
400840.0000    1.22558
400880.0000    1.14850
400920.0000    0.98453
400960.0000    1.55476
401000.0000    1.19785
401040.0000    1.66603
401080.0000    1.28614
401120.0000    0.97134
401160.0000    1.14603
401200.0000    1.14030
401240.0000    0.90559
401280.0000    1.42933
401320.0000    0.43485
401360.0000    1.21575
401400.0000    0.69118
401440.0000    1.30225
401480.0000    0.34093
401520.0000    0.66229
401560.0000    0.91939
401600.0000    0.71005
401640.0000    0.22370
401680.0000    0.61188
401720.0000    1.27157
401760.0000    0.41727
401800.0000    0.86319
401840.0000    0.25391
401880.0000    1.16550
401920.0000    0.80543
401960.0000    0.76633
402000.0000    0.93938
402040.0000    0.85238
402080.0000    0.55624
402120.0000    0.80030
402160.0000    0.96052
402200.0000    1.24596
402240.0000    0.45906
402280.0000    0.05658
402320.0000    0.40866
402360.0000    0.43474
402400.0000    0.87131
402440.0000    1.29891
402480.0000    1.37421
402520.0000    0.75790
402560.0000   -0.19875
402600.0000    0.27742
402640.0000   -0.50609
402680.0000    0.09067
402720.0000    1.31109
402760.0000    0.95869
402800.0000    0.76983
402840.0000    0.57232
402880.0000    0.70268
402920.0000    0.66507
402960.0000    0.80624
403000.0000    0.47496
403040.0000    0.71881
403080.0000    0.54073
403120.0000    0.46907
403160.0000    0.28166
403200.0000    0.61228
403240.0000    0.65688
403280.0000    0.05859
403320.0000    0.01997
403360.0000   -0.34450
403400.0000   -0.43122
403440.0000   -0.10741
403480.0000   -0.22342
403520.0000    0.31799
403560.0000   -0.45235
403600.0000   -0.33876
403640.0000    0.19166
403680.0000    0.55739
403720.0000    1.38777
403760.0000    1.19959
403800.0000    0.69040
403840.0000    0.76478
403880.0000    1.26076
403920.0000    0.63924
403960.0000    1.47367
404000.0000    0.62077
404040.0000    0.59838
404080.0000    0.22456
404120.0000   -0.51746
404160.0000    0.46291
404200.0000    0.71689
404240.0000    0.12274
404280.0000    0.32285
404320.0000    0.80592
404360.0000    0.33826
404400.0000   -0.12657
404440.0000   -0.16206
404480.0000   -0.05358
404520.0000    0.72917
404560.0000    0.25793
404600.0000    0.86229
404640.0000    0.63520
404680.0000   -0.38898
404720.0000    0.32752
404760.0000    0.56907
404800.0000    0.74349
404840.0000    0.75162
404880.0000    1.06826
404920.0000    0.86933
404960.0000    0.61913
405000.0000    0.49486
405040.0000    0.68523
405080.0000    0.11150
405120.0000    0.64305
405160.0000   -0.23476
405200.0000    0.14431
405240.0000    0.25078
405280.0000    0.12815
405320.0000    0.63896
405360.0000    1.04313
405400.0000    0.53337
405440.0000    0.30862
405480.0000   -0.14031
405520.0000   -0.65451
405560.0000    0.23808
405600.0000   -0.02081
405640.0000    0.56291
405680.0000    0.45673
405720.0000   -0.35873
405760.0000   -0.02645
405800.0000    0.97237
405840.0000    1.39466
405880.0000   -0.09640
405920.0000   -0.31210
405960.0000   -0.28855
406000.0000   -0.63221
406040.0000   -0.37098
406080.0000    0.45812
406120.0000    0.31536
406160.0000   -0.38075
406200.0000    0.07609
406240.0000   -0.10106
406280.0000   -0.04568
406320.0000    0.58604
406360.0000   -0.07226
406400.0000    0.47158
406440.0000   -0.14624
406480.0000   -0.35267
406520.0000    0.16189
406560.0000    0.14937
406600.0000    0.57216
406640.0000   -0.14841
406680.0000    0.62718
406720.0000   -0.26311
406760.0000    0.18652
406800.0000   -0.01590
406840.0000    0.26877
406880.0000    0.54664
406920.0000    0.41872
406960.0000   -0.29312
407000.0000    1.29261
407040.0000    1.23916
407080.0000    0.56642
407120.0000    0.83210
407160.0000    1.46360
407200.0000    0.79035
407240.0000    0.77604
407280.0000    1.42383
407320.0000    1.23069
407360.0000    1.43327
407400.0000    1.03448
407440.0000    1.71856
407480.0000    1.41034
407520.0000    1.66219
407560.0000    0.97132
407600.0000    1.02552
407640.0000    0.36817
407680.0000    0.79843
407720.0000    0.42182
407760.0000    0.55564
407800.0000    0.57264
407840.0000    0.14116
407880.0000   -0.47977
407920.0000   -0.02956
407960.0000   -0.29375
408000.0000   -0.05828
408040.0000   -0.35318
408080.0000    0.11060
408120.0000   -0.10742
408160.0000    0.14973
408200.0000    0.21768
408240.0000    0.14368
408280.0000    0.17987
408320.0000    0.16921
408360.0000    0.67871
408400.0000    0.22785
408440.0000   -0.22010
408480.0000   -0.09853
408520.0000    0.70725
408560.0000    0.26249
408600.0000    0.10510
408640.0000    0.62643
408680.0000    0.53120
408720.0000   -0.57039
408760.0000    0.06047
408800.0000    1.02966
408840.0000    0.01526
408880.0000    1.25973
408920.0000    1.24717
408960.0000    0.49455
409000.0000    0.50004
409040.0000    0.47635
409080.0000    0.36519
409120.0000    0.71870
409160.0000    1.02597
409200.0000    0.21870
409240.0000    0.74562
409280.0000    1.04847
409320.0000    1.09912
409360.0000    0.24309
409400.0000    0.31595
409440.0000    0.37425
409480.0000    0.27431
409520.0000    0.55955
409560.0000    0.58682
409600.0000    0.24850
409640.0000   -0.00570
409680.0000    0.17138
409720.0000    0.92311
409760.0000    1.21643
409800.0000    0.65373
409840.0000    0.65290
409880.0000    0.15607
409920.0000   -0.09523
409960.0000    0.78872
410000.0000    0.21675
410040.0000    0.85231
410080.0000    0.29335
410120.0000    0.53252
410160.0000    0.34054
410200.0000    0.22449
410240.0000    0.65189
410280.0000   -0.26259
410320.0000    0.29663
410360.0000    0.12692
410400.0000    0.09477
410440.0000   -0.41250
410480.0000    0.28399
410520.0000    0.68395
410560.0000    0.60500
410600.0000    0.36432
410640.0000    0.26505
410680.0000    0.84986
410720.0000    1.01388
410760.0000    1.13187
410800.0000    1.00271
410840.0000    0.54402
410880.0000   -0.13314
410920.0000   -0.07378
410960.0000    0.04274
411000.0000   -0.11828
411040.0000    0.07953
411080.0000   -0.05169
411120.0000   -0.07274
411160.0000    0.28313
411200.0000    0.05915
411240.0000    0.37045
411280.0000   -0.10863
411320.0000    0.40606
411360.0000    0.44356
411400.0000    0.06676
411440.0000    0.00069
411480.0000    0.15872
411520.0000    0.42876
411560.0000    0.52486
411600.0000   -0.06629
411640.0000    0.39239
411680.0000    0.35365
411720.0000    0.39235
411760.0000    0.53031
411800.0000    0.33791
411840.0000    1.12002
411880.0000    0.35871
411920.0000    0.19406
411960.0000    0.29038
412000.0000    0.41208
412040.0000   -0.63233
412080.0000   -0.24171
412120.0000   -0.36204
412160.0000    0.45665
412200.0000    0.37010
412240.0000    0.21045
412280.0000    0.62118
412320.0000    0.50651
412360.0000    0.33971
412400.0000    0.46254
412440.0000    0.95317
412480.0000    0.19995
412520.0000    0.40734
412560.0000    0.67678
412600.0000    0.38734
412640.0000    1.19610
412680.0000   -0.01090
412720.0000    0.26914
412760.0000    0.27339
412800.0000    0.82309
412840.0000   -0.18253
412880.0000    0.01298
412920.0000    0.64175
412960.0000    0.32434
413000.0000    0.49903
413040.0000    0.35867
413080.0000    0.38601
413120.0000   -0.07098
413160.0000   -0.47368
413200.0000    0.99932
413240.0000    0.81707
413280.0000    0.23474
413320.0000   -0.01123
413360.0000   -0.43685
413400.0000    0.09177
413440.0000   -0.28031
413480.0000   -0.13366
413520.0000   -0.48879
413560.0000   -0.70651
413600.0000    0.19758
413640.0000    0.98415
413680.0000    0.31914
413720.0000    0.00440
413760.0000    0.44058
413800.0000    0.33367
413840.0000    0.23652
413880.0000    0.51570
413920.0000    0.33367
413960.0000    0.33109
414000.0000   -0.20429
414040.0000   -0.83732
414080.0000    0.18774
414120.0000    0.09370
414160.0000   -0.40962
414200.0000    0.07370
414240.0000    1.07263
414280.0000    0.37638
414320.0000    1.06698
414360.0000    0.96226
414400.0000    1.23030
414440.0000    0.89425
414480.0000    1.14582
414520.0000    0.48363
414560.0000    0.83520
414600.0000    1.13817
414640.0000    0.66677
414680.0000    0.75184
414720.0000    0.93058
414760.0000    0.78109
414800.0000    0.81627
414840.0000    0.60202
414880.0000    0.65099
414920.0000    0.66465
414960.0000    0.90939
415000.0000    0.30202
415040.0000    1.00941
415080.0000    1.29641
415120.0000    0.93988
415160.0000    0.55209
415200.0000    0.99376
415240.0000    0.29766
415280.0000    0.16300
415320.0000   -0.09704
415360.0000    1.27044
415400.0000    1.14358
415440.0000    0.92328
415480.0000    0.52369
415520.0000    0.10636
415560.0000    0.51967
415600.0000   -0.15547
415640.0000    0.51989
415680.0000    0.20624
415720.0000    1.01701
415760.0000    0.27333
415800.0000   -0.28825
415840.0000   -0.16762
415880.0000   -0.24774
415920.0000   -0.33515
415960.0000   -0.13633
416000.0000   -0.24646
416040.0000    0.42924
416080.0000   -0.31447
416120.0000    0.42594
416160.0000    0.86068
416200.0000    1.27921
416240.0000    1.12541
416280.0000    0.51755
416320.0000    0.16086
416360.0000    0.74339
416400.0000    0.79487
416440.0000    1.43552
416480.0000    1.14847
416520.0000    1.06685
416560.0000    0.98064
416600.0000    1.21850
416640.0000    1.10970
416680.0000   -0.03370
416720.0000    0.19121
416760.0000    0.32754
416800.0000    0.38885
416840.0000    0.77486
416880.0000   -0.36499
416920.0000    0.35993
416960.0000    0.10062
417000.0000   -0.02010
417040.0000    0.22543
417080.0000    0.42922
417120.0000    1.14119
417160.0000    1.30994
417200.0000    0.67411
417240.0000    0.53179
417280.0000    0.92803
417320.0000    1.55103
417360.0000    1.52145
417400.0000    0.80375
417440.0000    0.98785
417480.0000    0.50446
417520.0000    0.37366
417560.0000   -0.03933
417600.0000    0.12642
417640.0000   -0.11815
417680.0000   -0.11221
417720.0000    0.74393
417760.0000    0.43713
417800.0000    0.56636
417840.0000    0.29995
417880.0000    0.74534
417920.0000    0.26543
417960.0000   -0.04621
418000.0000    0.32777
418040.0000    0.55639
418080.0000   -0.05714
418120.0000   -0.08702
418160.0000   -0.28070
418200.0000    0.53385
418240.0000   -0.08640
418280.0000    0.70149
418320.0000    0.43675
418360.0000    0.48253
418400.0000    0.86093
418440.0000   -0.44777
418480.0000    0.95605
418520.0000    0.75955
418560.0000    0.91644
418600.0000    0.30422
418640.0000    0.27279
418680.0000   -0.36899
418720.0000    0.91033
418760.0000    1.09797
418800.0000    0.81153
418840.0000    0.81966
418880.0000    1.33725
418920.0000    0.93251
418960.0000    1.01967
419000.0000    1.34783
419040.0000    0.45794
419080.0000   -0.10478
419120.0000    0.46014
419160.0000    0.79247
419200.0000    1.12718
419240.0000    1.63308
419280.0000    0.61114
419320.0000    0.77001
419360.0000    0.45085
419400.0000    0.93237
419440.0000    1.80801
419480.0000    1.19232
419520.0000    0.69174
419560.0000    0.55149
419600.0000    0.83122
419640.0000    0.57443
419680.0000    1.37906
419720.0000    1.02729
419760.0000    0.13026
419800.0000    0.77674
419840.0000    0.89932
419880.0000    0.36076
419920.0000    0.46775
419960.0000    0.31276
420000.0000    1.08753
420040.0000    0.40693
420080.0000    0.36044
420120.0000    1.54806
420160.0000    0.06408
420200.0000    0.15385
420240.0000   -0.01048
420280.0000    0.50418
420320.0000    0.27073
420360.0000   -0.18003
420400.0000   -0.38732
420440.0000   -0.48137
420480.0000    0.61815
420520.0000    0.94168
420560.0000    0.51368
420600.0000    1.27155
420640.0000   -0.00969
420680.0000    0.26124
420720.0000    0.87614
420760.0000    0.64673
420800.0000    0.04813
420840.0000    0.72268
420880.0000    1.47510
420920.0000    0.07013
420960.0000    0.62073
421000.0000   -0.03763
421040.0000    0.99980
421080.0000    0.91389
421120.0000    1.10315
421160.0000    0.76988
421200.0000    1.58793
421240.0000    0.79274
421280.0000    0.41456
421320.0000   -0.47201
421360.0000    0.07338
421400.0000    0.73735
421440.0000   -0.17204
421480.0000   -0.16070
421520.0000   -0.10541
421560.0000    0.01962
421600.0000   -0.40248
421640.0000    0.15475
421680.0000    0.61861
421720.0000    0.91081
421760.0000    0.65352
421800.0000    0.88021
421840.0000    1.52187
421880.0000    1.22517
421920.0000    1.32913
421960.0000    0.51789
422000.0000    0.62493
422040.0000    1.37989
422080.0000    0.98655
422120.0000    0.79904
422160.0000    1.38934
422200.0000    0.70145
422240.0000    1.05045
422280.0000    0.55308
422320.0000    1.15042
422360.0000    0.72427
422400.0000    1.01267
422440.0000    0.18640
422480.0000    0.75109
422520.0000    0.22748
422560.0000    0.71150
422600.0000    0.35563
422640.0000    0.50756
422680.0000    1.30162
422720.0000   -0.27320
422760.0000    0.24777
422800.0000    0.43200
422840.0000    0.30480
422880.0000    0.16858
422920.0000    0.46267
422960.0000   -0.09806
423000.0000    0.06512
423040.0000    0.17608
423080.0000   -0.05435
423120.0000   -0.08785
423160.0000    0.77272
423200.0000   -0.05659
423240.0000    1.21014
423280.0000    0.87953
423320.0000   -0.51852
423360.0000    0.58907
423400.0000    0.16985
423440.0000   -0.16243
423480.0000    0.91238
423520.0000    0.45904
423560.0000    0.44438
423600.0000    1.40759
423640.0000    0.36399
423680.0000    0.98824
423720.0000    0.97542
423760.0000    0.57724
423800.0000    0.76231
423840.0000    0.82924
423880.0000    1.43628
423920.0000    0.76765
423960.0000    0.97315
424000.0000    1.82671
424040.0000    1.64877
424080.0000    1.37851
424120.0000    0.87297
424160.0000    1.31043
424200.0000    0.92240
424240.0000    1.10551
424280.0000    0.92345
424320.0000    2.24252
424360.0000    0.94515
424400.0000    1.34336
424440.0000    1.55130
424480.0000    1.54973
424520.0000    1.63440
424560.0000    1.48447
424600.0000    1.22987
424640.0000    0.57722
424680.0000    1.35543
424720.0000    1.51773
424760.0000    1.20961
424800.0000    1.73735
424840.0000    0.75970
424880.0000    1.10549
424920.0000    1.43364
424960.0000    1.95237
425000.0000    1.74404
425040.0000    1.48141
425080.0000    1.87449
425120.0000    1.93394
425160.0000    0.96480
425200.0000    2.15008
425240.0000    0.57291
425280.0000    0.95864
425320.0000    0.58793
425360.0000    0.22395
425400.0000    0.23233
425440.0000    0.86938
425480.0000    1.01888
425520.0000    0.10856
425560.0000    0.72586
425600.0000    0.43838
425640.0000   -0.05027
425680.0000   -0.43477
425720.0000    0.02447
425760.0000   -0.55058
425800.0000   -0.44668
425840.0000    0.23693
425880.0000    0.96764
425920.0000    0.75753
425960.0000    0.35011
426000.0000    0.69740
426040.0000    0.72280
426080.0000    0.72649
426120.0000    0.61992
426160.0000    1.18333
426200.0000    0.96532
426240.0000    1.17491
426280.0000    0.20575
426320.0000    1.01981
426360.0000    0.02340
426400.0000    0.96970
426440.0000    0.54947
426480.0000    0.92734
426520.0000    0.97918
426560.0000    0.98940
426600.0000    1.71890
426640.0000    0.84173
426680.0000    0.61793
426720.0000    0.73508
426760.0000    0.93710
426800.0000    0.70186
426840.0000    1.26396
426880.0000    1.55997
426920.0000    1.16686
426960.0000    1.43767
427000.0000    0.85403
427040.0000    0.90290
427080.0000    0.67880
427120.0000    0.37089
427160.0000    0.42162
427200.0000    0.51159
427240.0000    0.21725
427280.0000    0.45322
427320.0000    1.06315
427360.0000    0.44508
427400.0000    0.69054
427440.0000    0.43329
427480.0000    1.46433
427520.0000    1.08183
427560.0000    1.14798
427600.0000    0.69557
427640.0000    0.57495
427680.0000    0.16205
427720.0000    0.56072
427760.0000    0.62121
427800.0000    1.15897
427840.0000    1.17372
427880.0000    0.36861
427920.0000   -0.23241
427960.0000    1.24882
428000.0000    0.08264
428040.0000    0.71182
428080.0000    1.32878
428120.0000    1.37479
428160.0000    1.11277
428200.0000    0.75627
428240.0000    0.26792
428280.0000    0.32023
428320.0000    0.84748
428360.0000    0.43951
428400.0000    1.89845
428440.0000    0.26567
428480.0000    0.51986
428520.0000    1.21647
428560.0000    1.32213
428600.0000    1.11673
428640.0000    1.51905
428680.0000    1.00768
428720.0000    1.36181
428760.0000    0.90782
428800.0000    1.36721
428840.0000    0.68109
428880.0000    0.75128
428920.0000    0.16210
428960.0000    0.38639
429000.0000    0.74664
429040.0000    0.51988
429080.0000    0.80423
429120.0000    1.03254
429160.0000    0.26563
429200.0000    0.44536
429240.0000    0.92559
429280.0000   -0.16981
429320.0000   -0.09326
429360.0000    0.18242
429400.0000   -0.18390
429440.0000   -0.19011
429480.0000   -0.22128
429520.0000    0.00375
429560.0000   -0.46926
429600.0000    0.61022
429640.0000    0.03011
429680.0000    0.06421
429720.0000    0.75234
429760.0000    0.12938
429800.0000    0.58331
429840.0000    0.43422
429880.0000    0.85875
429920.0000    0.85244
429960.0000    0.88499
430000.0000    0.81736
430040.0000    0.50401
430080.0000    0.49678
430120.0000   -0.14694
430160.0000   -0.24448
430200.0000    0.38832
430240.0000    0.38729
430280.0000    0.32537
430320.0000    0.64756
430360.0000    0.99571
430400.0000    0.23948
430440.0000    1.00753
430480.0000    0.15914
430520.0000    0.19870
430560.0000   -0.37708
430600.0000   -0.15205
430640.0000   -0.29425
430680.0000   -1.02116
430720.0000    0.05127
430760.0000    0.39712
430800.0000    0.28685
430840.0000    0.00798
430880.0000   -0.58107
430920.0000    0.49706
430960.0000    0.58193
431000.0000   -0.08699
431040.0000   -0.11860
431080.0000    0.14695
431120.0000   -0.31524
431160.0000   -0.42828
431200.0000    0.44260
431240.0000    0.60332
431280.0000   -0.31368
431320.0000    0.05847
431360.0000    0.14162
431400.0000    0.64540
431440.0000    0.45670
431480.0000    0.29597
431520.0000   -0.13423
431560.0000   -0.06281
431600.0000    0.62911
431640.0000    1.01352
431680.0000    0.17360
431720.0000    1.21635
431760.0000    0.34600
431800.0000    0.68432
431840.0000    1.00017
431880.0000    1.03823
431920.0000    0.49973
431960.0000    1.02675
432000.0000    1.34273
432040.0000    1.55952
432080.0000    1.77680
432120.0000    0.42973
432160.0000    0.15927
432200.0000    1.19844
432240.0000    1.00461
432280.0000    0.57147
432320.0000    0.99652
432360.0000    1.24930
432400.0000    1.35728
432440.0000    1.22216
432480.0000    0.45982
432520.0000    0.32004
432560.0000    1.15127
432600.0000    0.05528
432640.0000    0.16373
432680.0000    0.21529
432720.0000    0.04127
432760.0000    0.20886
432800.0000    0.01000
432840.0000   -0.06522
432880.0000   -0.17680
432920.0000    0.12455
432960.0000   -0.23631
433000.0000    0.85028
433040.0000    0.47988
433080.0000    0.72962
433120.0000    0.69193
433160.0000    0.04427
433200.0000    0.59256
433240.0000    0.21562
433280.0000    1.22605
433320.0000    0.88344
433360.0000    1.25560
433400.0000    1.28649
433440.0000    0.33249
433480.0000    1.10772
433520.0000    0.80696
433560.0000    1.11556
433600.0000    1.74535
433640.0000    1.74957
433680.0000    1.75695
433720.0000    0.82983
433760.0000    0.66114
433800.0000    0.57393
433840.0000    0.34076
433880.0000    0.36455
433920.0000    0.61786
433960.0000   -0.19434
434000.0000    1.48239
434040.0000    0.78089
434080.0000    0.30378
434120.0000    0.44260
434160.0000    1.16542
434200.0000    0.89625
434240.0000    1.14362
434280.0000    0.50695
434320.0000    0.45494
434360.0000    0.10269
434400.0000    0.22933
434440.0000   -0.39273
434480.0000    0.85281
434520.0000   -0.85979
434560.0000    0.34715
434600.0000    0.65478
434640.0000   -0.38000
434680.0000   -0.29098
434720.0000    0.19607
434760.0000    0.23953
434800.0000    0.09564
434840.0000    0.01685
434880.0000   -0.71262
434920.0000   -0.43559
434960.0000    0.80494
435000.0000    0.04029
435040.0000    0.40666
435080.0000   -0.46476
435120.0000    0.40822
435160.0000    0.57683
435200.0000   -0.23421
435240.0000    0.25932
435280.0000    0.62645
435320.0000    0.70505
435360.0000    0.70393
435400.0000    0.05238
435440.0000    0.13506
435480.0000   -0.54083
435520.0000    0.62462
435560.0000   -0.19741
435600.0000    0.15123
435640.0000   -0.35081
435680.0000   -0.18670
435720.0000    0.69447
435760.0000    0.06051
435800.0000    0.15246
435840.0000    1.07030
435880.0000    0.71884
435920.0000    0.75713
435960.0000   -0.06975
436000.0000    0.52683
436040.0000    0.32458
436080.0000    0.81028
436120.0000    0.40053
436160.0000    0.86331
436200.0000    0.91216
436240.0000   -0.13122
436280.0000    0.04119
436320.0000    1.03118
436360.0000   -0.40920
436400.0000    0.79027
436440.0000    0.59089
436480.0000    0.95131
436520.0000    0.62761
436560.0000   -0.00404
436600.0000    0.45239
436640.0000   -0.39234
436680.0000   -0.65052
436720.0000    0.88509
436760.0000    0.50946
436800.0000   -0.08928
436840.0000   -0.09627
436880.0000    0.23279
436920.0000    0.11985
436960.0000   -0.24805
437000.0000    0.22589
437040.0000    1.28900
437080.0000   -0.00252
437120.0000    0.64530
437160.0000    0.48376
437200.0000    0.62959
437240.0000    1.34093
437280.0000    0.95711
437320.0000    0.57564
437360.0000    0.40089
437400.0000    1.17779
437440.0000   -0.21019
437480.0000    0.24038
437520.0000    1.03580
437560.0000    0.87780
437600.0000    0.92820
437640.0000   -0.19617
437680.0000    0.46374
437720.0000    0.50039
437760.0000   -0.30992
437800.0000    0.11367
437840.0000    0.66446
437880.0000   -0.86454
437920.0000   -0.10716
437960.0000   -0.61342
438000.0000   -0.03874
438040.0000   -0.32202
438080.0000   -0.45601
438120.0000   -0.20631
438160.0000   -0.13402
438200.0000    0.26590
438240.0000   -0.03564
438280.0000    0.61649
438320.0000   -0.50721
438360.0000    0.31072
438400.0000    0.11581
438440.0000    0.50136
438480.0000    0.10096
438520.0000    0.63870
438560.0000    0.27887
438600.0000   -0.14771
438640.0000   -0.22838
438680.0000   -0.64095
438720.0000    0.40584
438760.0000    0.19251
438800.0000   -0.26380
438840.0000    0.36103
438880.0000   -0.01560
438920.0000    0.46557
438960.0000   -0.19834
439000.0000   -0.42703
439040.0000   -0.76178
439080.0000    0.37885
439120.0000   -0.08746
439160.0000    0.30586
439200.0000    0.67941
439240.0000    0.81095
439280.0000    1.05590
439320.0000    0.35825
439360.0000    0.50015
439400.0000   -0.46116
439440.0000    0.51190
439480.0000   -0.28527
439520.0000    0.30330
439560.0000   -0.06841
439600.0000    0.84886
439640.0000    0.72131
439680.0000   -0.37265
439720.0000   -0.18888
439760.0000    0.03198
439800.0000   -0.20672
439840.0000    0.70906
439880.0000    0.66154
439920.0000    0.21905
439960.0000    0.92822
440000.0000    1.00603
440040.0000    0.92392
440080.0000    1.38931
440120.0000    1.08046
440160.0000    0.79211
440200.0000    1.09005
440240.0000    0.60480
440280.0000    1.73474
440320.0000    0.45420
440360.0000    0.85284
440400.0000    0.65966
440440.0000    0.38773
440480.0000    0.65622
440520.0000    0.72861
440560.0000    1.12951
440600.0000    0.87212
440640.0000    1.75300
440680.0000    0.37044
440720.0000    0.73429
440760.0000    1.50290
440800.0000    1.30822
440840.0000    0.27294
440880.0000    0.92125
440920.0000    0.50288
440960.0000    0.24601
441000.0000    0.90503
441040.0000    0.83381
441080.0000    0.25856
441120.0000    0.96625
441160.0000    2.13756
441200.0000    1.23699
441240.0000    1.41488
441280.0000    1.22056
441320.0000    0.92140
441360.0000    0.77440
441400.0000    1.03512
441440.0000    1.42608
441480.0000    0.39360
441520.0000    1.46276
441560.0000    1.48682
441600.0000    1.59137
441640.0000    0.60489
441680.0000    1.13111
441720.0000    0.68402
441760.0000    0.86145
441800.0000    0.41292
441840.0000    0.59861
441880.0000    1.00091
441920.0000    1.37144
441960.0000    0.94570
442000.0000    0.64001
442040.0000    0.24588
442080.0000    0.79560
442120.0000    0.50121
442160.0000   -0.40851
442200.0000    0.16012
442240.0000   -0.08364
442280.0000    0.54396
442320.0000    0.45575
442360.0000    0.86124
442400.0000    0.59878
442440.0000    1.47204
442480.0000    1.43032
442520.0000    1.68867
442560.0000    1.42251
442600.0000    1.33159
442640.0000    0.44356
442680.0000    0.51107
442720.0000    0.35838
442760.0000    1.78145
442800.0000    1.06529
442840.0000    0.94086
442880.0000    0.58460
442920.0000    0.72447
442960.0000    0.65666
443000.0000    0.75446
443040.0000    0.32087
443080.0000    0.15296
443120.0000    1.19674
443160.0000    0.39471
443200.0000    1.69139
443240.0000    1.33820
443280.0000    1.61586
443320.0000    1.03779
443360.0000    0.73995
443400.0000    1.54743
443440.0000    1.53197
443480.0000    1.09266
443520.0000    0.43300
443560.0000    0.60715
443600.0000    0.51106
443640.0000    0.59430
443680.0000    1.30664
443720.0000    0.84325
443760.0000    1.49238
443800.0000    1.40473
443840.0000    1.96031
443880.0000    1.48343
443920.0000    1.01455
443960.0000    0.63629
444000.0000    1.37473
444040.0000    0.68233
444080.0000    0.58535
444120.0000    0.48622
444160.0000    1.39718
444200.0000    0.83869
444240.0000    0.57869
444280.0000    0.40736
444320.0000    1.26008
444360.0000    1.83723
444400.0000    0.91784
444440.0000    0.80278
444480.0000    0.84703
444520.0000    1.24068
444560.0000    0.84112
444600.0000    1.21533
444640.0000    1.33084
444680.0000    1.10686
444720.0000    0.73283
444760.0000    0.80520
444800.0000    0.60703
444840.0000    1.16663
444880.0000    1.03278
444920.0000    1.12498
444960.0000    0.76642
445000.0000    0.61312
445040.0000    0.88328
445080.0000    1.40436
445120.0000    1.29340
445160.0000    0.17698
445200.0000    0.93415
445240.0000    1.04721
445280.0000    0.88846
445320.0000    0.84378
445360.0000    0.73371
445400.0000    0.23455
445440.0000    0.11616
445480.0000    1.02324
445520.0000    0.45857
445560.0000    0.93078
445600.0000    0.98045
445640.0000    0.77606
445680.0000    1.00842
445720.0000    0.13050
445760.0000    0.67445
445800.0000    1.20786
445840.0000    1.40208
445880.0000    0.91625
445920.0000    1.58553
445960.0000    1.32908
446000.0000    0.75158
446040.0000    0.69585
446080.0000    1.17283
446120.0000    1.35386
446160.0000    1.03573
446200.0000    0.65452
446240.0000    0.77726
446280.0000    0.37831
446320.0000    0.57175
446360.0000    0.29415
446400.0000    1.03712
446440.0000    0.22174
446480.0000    1.47270
446520.0000    0.60236
446560.0000    1.01145
446600.0000    0.32078
446640.0000    0.36871
446680.0000    0.55862
446720.0000    0.67279
446760.0000    1.09468
446800.0000    1.34505
446840.0000    1.10498
446880.0000    1.40306
446920.0000    0.68677
446960.0000    1.42371
447000.0000    1.42575
447040.0000    1.74998
447080.0000    1.31090
447120.0000    1.16241
447160.0000    0.98761
447200.0000    0.47552
447240.0000    1.46837
447280.0000    1.45191
447320.0000    1.75888
447360.0000    1.24996
447400.0000    1.69199
447440.0000    1.49941
447480.0000    1.28149
447520.0000    1.42222
447560.0000    1.65051
447600.0000    1.52719
447640.0000    1.36439
447680.0000    1.14717
447720.0000    1.34963
447760.0000    1.62256
447800.0000    1.16655
447840.0000    1.31941
447880.0000    1.52915
447920.0000    1.19576
447960.0000    1.53399
448000.0000    0.92813
448040.0000    0.73925
448080.0000    0.93501
448120.0000    0.95888
448160.0000    0.76695
448200.0000    0.98821
448240.0000    1.54674
448280.0000    1.65941
448320.0000    1.63096
448360.0000    0.72794
448400.0000    0.92419
448440.0000    1.07805
448480.0000    1.64068
448520.0000    0.80245
448560.0000    1.08419
448600.0000    0.34454
448640.0000    0.99155
448680.0000    0.52855
448720.0000    0.24211
448760.0000    0.51380
448800.0000    1.42367
448840.0000    0.37935
448880.0000    0.85104
448920.0000    0.51671
448960.0000    1.77464
449000.0000    0.85143
449040.0000    1.23603
449080.0000    0.84334
449120.0000    0.85447
449160.0000    1.13055
449200.0000    0.72510
449240.0000    0.64520
449280.0000    0.40520
449320.0000    0.85629
449360.0000    1.27437
449400.0000    1.32008
449440.0000    0.76180
449480.0000    1.18272
449520.0000    1.30013
449560.0000    1.19455
449600.0000    0.45282
449640.0000    0.82092
449680.0000    0.97166
449720.0000    0.25376
449760.0000    1.14376
449800.0000    1.76055
449840.0000    1.65134
449880.0000    1.97184
449920.0000    1.80643
449960.0000    1.17396
450000.0000    1.91761
450040.0000    1.35961
450080.0000    1.28730
450120.0000    1.55133
450160.0000    1.56318
450200.0000    1.75819
450240.0000    1.65059
450280.0000    1.52738
450320.0000    1.21469
450360.0000    1.68449
450400.0000    1.65358
450440.0000    1.31617
450480.0000    1.38596
450520.0000    1.41661
450560.0000    1.22829
450600.0000    1.02103
450640.0000    2.42413
450680.0000    1.88552
450720.0000    1.69517
450760.0000    1.51158
450800.0000    1.12158
450840.0000    1.02410
450880.0000    1.21676
450920.0000    2.08853
450960.0000    2.17158
451000.0000    1.44580
451040.0000    1.61894
451080.0000    2.28124
451120.0000    1.71381
451160.0000    1.77407
451200.0000    1.77346
451240.0000    1.88345
451280.0000    2.34885
451320.0000    1.82511
451360.0000    2.61547
451400.0000    1.28042
451440.0000    1.28567
451480.0000    2.06412
451520.0000    1.66563
451560.0000    1.80410
451600.0000    1.95215
451640.0000    1.48423
451680.0000    1.07880
451720.0000    1.52754
451760.0000    1.89996
451800.0000    1.76759
451840.0000    1.35097
451880.0000    1.38556
451920.0000    1.67216
451960.0000    1.46298
452000.0000    1.34938
452040.0000    1.73815
452080.0000    1.33519
452120.0000    2.01600
452160.0000    1.95964
452200.0000    1.19948
452240.0000    1.16874
452280.0000    1.81101
452320.0000    1.30475
452360.0000    1.56598
452400.0000    1.71075
452440.0000    0.98499
452480.0000    1.77703
452520.0000    1.70701
452560.0000    1.32543
452600.0000    1.58185
452640.0000    1.75152
452680.0000    1.58609
452720.0000    1.63985
452760.0000    1.40019
452800.0000    1.80144
452840.0000    1.15043
452880.0000    1.68826
452920.0000    1.62894
452960.0000    1.49743
453000.0000    1.18330
453040.0000    1.22546
453080.0000    1.91812
453120.0000    1.77510
453160.0000    1.23927
453200.0000    0.90548
453240.0000    1.09386
453280.0000    0.29363
453320.0000    0.99424
453360.0000    0.97888
453400.0000    1.24289
453440.0000    1.22412
453480.0000    1.02195
453520.0000    1.51116
453560.0000    2.00866
453600.0000    1.40076
453640.0000    1.15112
453680.0000    0.47703
453720.0000    0.25672
453760.0000    0.80429
453800.0000    0.93506
453840.0000    0.80105
453880.0000    1.37829
453920.0000    0.56699
453960.0000    0.67099
454000.0000    1.10354
454040.0000    0.67919
454080.0000    0.96013
454120.0000    1.13948
454160.0000    1.02163
454200.0000    1.51507
454240.0000    0.78635
454280.0000    1.29976
454320.0000    1.02116
454360.0000    1.63551
454400.0000    1.68230
454440.0000    1.09830
454480.0000    1.42912
454520.0000    1.74228
454560.0000    1.52616
454600.0000    1.50173
454640.0000    1.61961
454680.0000    0.76224
454720.0000    0.92268
454760.0000    1.24462
454800.0000    1.20611
454840.0000    1.15506
454880.0000    0.79301
454920.0000    0.66447
454960.0000    0.46949
455000.0000    1.42824
455040.0000    0.56963
455080.0000    1.27896
455120.0000    0.35485
455160.0000    0.07967
455200.0000    1.08119
455240.0000    1.61720
455280.0000    0.86785
455320.0000    0.68016
455360.0000    1.33011
455400.0000    0.88489
455440.0000    0.79524
455480.0000    1.01807
455520.0000    1.43211
455560.0000    1.22913
455600.0000    1.82632
455640.0000    1.41514
455680.0000    1.13182
455720.0000    1.23546
455760.0000    1.48241
455800.0000    0.93442
455840.0000    1.13957
455880.0000    1.90912
455920.0000    1.00407
455960.0000    1.44203
456000.0000    1.54207
456040.0000    1.32466
456080.0000    1.32729
456120.0000    1.08955
456160.0000    2.07759
456200.0000    1.40206
456240.0000    0.75574
456280.0000    1.17211
456320.0000    1.48623
456360.0000    1.52059
456400.0000    1.25933
456440.0000    2.44483
456480.0000    2.05542
456520.0000    1.97838
456560.0000    0.74961
456600.0000    1.35326
456640.0000    1.09994
456680.0000    1.34904
456720.0000    1.36104
456760.0000    1.73308
456800.0000    2.37590
456840.0000    1.29455
456880.0000    1.88207
456920.0000    0.82232
456960.0000    0.51508
457000.0000    1.62253
457040.0000    2.09246
457080.0000    2.72723
457120.0000    1.87594
457160.0000    1.62763
457200.0000    1.86875
457240.0000    1.05700
457280.0000    1.07126
457320.0000    1.15088
457360.0000    1.59793
457400.0000    1.31904
457440.0000    1.25943
457480.0000    0.84746
457520.0000    1.15352
457560.0000    0.82066
457600.0000    0.68134
457640.0000    0.91870
457680.0000    0.89753
457720.0000    0.89839
457760.0000    1.91718
457800.0000    1.10949
457840.0000    1.15671
457880.0000    0.84618
457920.0000    0.91723
457960.0000    1.27636
458000.0000    1.31378
458040.0000    0.91666
458080.0000    1.36171
458120.0000    1.21702
458160.0000    1.25160
458200.0000    1.37489
458240.0000    0.44950
458280.0000    1.45555
458320.0000    0.86577
458360.0000    1.35369
458400.0000    1.31951
458440.0000    1.00183
458480.0000    0.61134
458520.0000    0.42180
458560.0000    0.60833
458600.0000    1.45511
458640.0000    0.44142
458680.0000    1.03979
458720.0000    0.57632
458760.0000    1.12246
458800.0000    0.98495
458840.0000    1.34302
458880.0000    1.50233
458920.0000    2.26538
458960.0000    1.76716
459000.0000    1.48304
459040.0000    0.76261
459080.0000    1.75466
459120.0000    1.13978
459160.0000    1.35913
459200.0000    0.51870
459240.0000    2.38636
459280.0000    1.03937
459320.0000    1.26187
459360.0000    1.59724
459400.0000    1.17991
459440.0000    2.00572
459480.0000    2.33550
459520.0000    1.04645
459560.0000    1.06796
459600.0000    0.81510
459640.0000    1.27951
459680.0000    1.93812
459720.0000    1.61217
459760.0000    2.09251
459800.0000    1.90135
459840.0000    1.12699
459880.0000    2.05424
459920.0000    1.57964
459960.0000    3.02068
460000.0000    2.02757
460040.0000    1.45026
460080.0000    1.96006
460120.0000    1.47822
460160.0000    0.93555
460200.0000    1.49233
460240.0000    1.39381
460280.0000    2.02462
460320.0000    1.54160
460360.0000    2.29113
460400.0000    1.46802
460440.0000    2.20264
460480.0000    2.11326
460520.0000    1.57679
460560.0000    2.02966
460600.0000    2.37605
460640.0000    1.79411
460680.0000    2.61401
460720.0000    1.87843
460760.0000    2.15082
460800.0000    2.07960
460840.0000    1.98077
460880.0000    1.86872
460920.0000    2.11588
460960.0000    1.87730
461000.0000    2.33591
461040.0000    2.01064
461080.0000    2.41887
461120.0000    2.11306
461160.0000    2.67443
461200.0000    2.87834
461240.0000    2.39413
461280.0000    2.75841
461320.0000    2.70982
461360.0000    2.03093
461400.0000    2.67535
461440.0000    2.05001
461480.0000    1.94887
461520.0000    1.37950
461560.0000    1.62584
461600.0000    1.66840
461640.0000    2.13159
461680.0000    2.53836
461720.0000    2.19221
461760.0000    2.03968
461800.0000    2.01818
461840.0000    2.27936
461880.0000    1.53190
461920.0000    1.85391
461960.0000    1.90088
462000.0000    1.10216
462040.0000    1.54719
462080.0000    1.54216
462120.0000    1.49389
462160.0000    1.69735
462200.0000    2.01926
462240.0000    2.20018
462280.0000    1.21420
462320.0000    1.93038
462360.0000    1.92686
462400.0000    1.72941
462440.0000    1.92728
462480.0000    1.89787
462520.0000    1.98515
462560.0000    1.97020
462600.0000    1.89916
462640.0000    1.14212
462680.0000    1.82425
462720.0000    2.17603
462760.0000    1.32179
462800.0000    1.60162
462840.0000    1.22339
462880.0000    1.43463
462920.0000    2.01011
462960.0000    1.18399
463000.0000    1.29988
463040.0000    1.49287
463080.0000    1.54145
463120.0000    1.89827
463160.0000    1.52822
463200.0000    1.34105
463240.0000    1.44477
463280.0000    1.02931
463320.0000    1.96126
463360.0000    1.60763
463400.0000    1.59325
463440.0000    1.30961
463480.0000    1.83201
463520.0000    1.78624
463560.0000    1.18429
463600.0000    1.25295
463640.0000    1.62117
463680.0000    1.96018
463720.0000    1.79418
463760.0000    1.16373
463800.0000    1.36609
463840.0000    1.60107
463880.0000    0.84147
463920.0000    0.18698
463960.0000    0.38981
464000.0000    1.73871
464040.0000    1.89885
464080.0000    1.02142
464120.0000    2.00348
464160.0000    1.51322
464200.0000    2.35410
464240.0000    2.21964
464280.0000    1.86625
464320.0000    0.80397
464360.0000    1.48799
464400.0000    1.02218
464440.0000    0.99625
464480.0000    1.51452
464520.0000    1.37447
464560.0000    2.14331
464600.0000    1.34775
464640.0000    1.54918
464680.0000    1.97358
464720.0000    1.63502
464760.0000    1.64143
464800.0000    1.18178
464840.0000    1.07808
464880.0000    1.09680
464920.0000    1.47324
464960.0000    1.06212
465000.0000    1.78986
465040.0000    1.27905
465080.0000    1.29200
465120.0000    1.59710
465160.0000    1.08941
465200.0000    0.66073
465240.0000    0.39632
465280.0000    1.66492
465320.0000    1.90017
465360.0000    1.13718
465400.0000    1.16909
465440.0000    1.54868
465480.0000    1.32777
465520.0000    0.90012
465560.0000    0.99078
465600.0000    0.68364
465640.0000    1.46128
465680.0000    1.83445
465720.0000    1.31714
465760.0000    1.18094
465800.0000    1.13144
465840.0000    1.32398
465880.0000    0.75040
465920.0000    1.29922
465960.0000    0.80658
466000.0000    0.55205
466040.0000    1.04003
466080.0000    1.48731
466120.0000    1.18273
466160.0000    1.06827
466200.0000    1.27923
466240.0000    0.65476
466280.0000    0.50694
466320.0000    0.54316
466360.0000    0.75135
466400.0000    1.07223
466440.0000    1.08276
466480.0000    0.91190
466520.0000    0.75013
466560.0000    1.72256
466600.0000    1.46351
466640.0000    1.81264
466680.0000    1.54586
466720.0000    1.38302
466760.0000    1.86385
466800.0000    1.19236
466840.0000    0.89960
466880.0000    1.20058
466920.0000    1.63496
466960.0000    1.41983
467000.0000    1.05235
467040.0000    1.20319
467080.0000    1.44506
467120.0000    1.80935
467160.0000    1.84241
467200.0000    1.17540
467240.0000    1.58559
467280.0000    0.90724
467320.0000    1.50361
467360.0000    1.28188
467400.0000    1.30088
467440.0000    1.19795
467480.0000    1.25376
467520.0000    1.28969
467560.0000    0.50349
467600.0000    1.04713
467640.0000    2.69528
467680.0000    1.79296
467720.0000    0.53037
467760.0000    0.27528
467800.0000    1.06188
467840.0000    0.53377
467880.0000    1.10948
467920.0000    1.04479
467960.0000    1.57158
468000.0000    0.33724
468040.0000    1.52474
468080.0000    1.08898
468120.0000    1.10659
468160.0000    1.02222
468200.0000    0.99501
468240.0000    1.22581
468280.0000    1.37558
468320.0000    1.15190
468360.0000    0.91469
468400.0000    1.14140
468440.0000    1.46587
468480.0000    1.34309
468520.0000    1.93879
468560.0000    1.07867
468600.0000    0.72715
468640.0000    0.84080
468680.0000    1.00737
468720.0000    1.31281
468760.0000    0.60448
468800.0000    1.37619
468840.0000    0.63743
468880.0000    0.22698
468920.0000    0.18365
468960.0000    0.78370
469000.0000    0.69371
469040.0000    0.57176
469080.0000    0.68236
469120.0000    1.34170
469160.0000    0.90770
469200.0000    0.15296
469240.0000    0.22098
469280.0000    0.71059
469320.0000    0.63989
469360.0000    0.15897
469400.0000    0.55551
469440.0000    0.49236
469480.0000    0.02344
469520.0000   -0.11604
469560.0000    0.19387
469600.0000    0.16956
469640.0000    1.22876
469680.0000    0.80496
469720.0000    1.03750
469760.0000    0.61804
469800.0000    0.57792
469840.0000    0.32746
469880.0000    1.09254
469920.0000    1.07971
469960.0000    0.69235
470000.0000    0.33089
470040.0000    0.61886
470080.0000    0.80852
470120.0000    0.56632
470160.0000    0.95618
470200.0000    0.92232
470240.0000    0.87220
470280.0000    0.22103
470320.0000    0.79799
470360.0000    0.63766
470400.0000    0.92716
470440.0000    1.60562
470480.0000    1.60803
470520.0000    1.95458
470560.0000    1.57698
470600.0000    1.47957
470640.0000    1.21586
470680.0000    1.49694
470720.0000    0.75111
470760.0000    1.42213
470800.0000    1.30630
470840.0000    1.51239
470880.0000    1.86072
470920.0000    1.18096
470960.0000    1.20509
471000.0000    0.36482
471040.0000    0.48989
471080.0000    0.27402
471120.0000    0.04962
471160.0000    0.18537
471200.0000    0.79038
471240.0000    0.91278
471280.0000    0.98234
471320.0000    1.33119
471360.0000    1.06927
471400.0000    0.82734
471440.0000    0.17320
471480.0000    1.10270
471520.0000    1.23809
471560.0000    0.34261
471600.0000    0.57693
471640.0000   -0.21837
471680.0000    1.35594
471720.0000    0.29265
471760.0000    0.67635
471800.0000   -0.08269
471840.0000    0.09137
471880.0000   -0.47716
471920.0000    0.34734
471960.0000   -0.40098
472000.0000   -0.06812
472040.0000    0.20057
472080.0000    0.41760
472120.0000   -0.08766
472160.0000   -0.04122
472200.0000   -0.37912
472240.0000    0.31499
472280.0000    0.20815
472320.0000   -0.07988
472360.0000   -0.14958
472400.0000    0.49840
472440.0000   -0.15288
472480.0000    0.45623
472520.0000   -0.18021
472560.0000   -0.33575
472600.0000   -0.41167
472640.0000    0.25842
472680.0000   -0.23645
472720.0000    0.07625
472760.0000   -0.28683
472800.0000    0.06157
472840.0000   -0.04526
472880.0000    0.16244
472920.0000    0.22371
472960.0000    0.73876
473000.0000    0.73371
473040.0000    0.37857
473080.0000    0.38669
473120.0000    0.88156
473160.0000    0.53175
473200.0000    1.53073
473240.0000    0.58212
473280.0000    1.28181
473320.0000    1.28270
473360.0000    0.20519
473400.0000    0.46328
473440.0000    1.36408
473480.0000    1.35783
473520.0000    1.32697
473560.0000    1.54325
473600.0000    0.64523
473640.0000    0.42913
473680.0000    0.26503
473720.0000    0.52102
473760.0000   -0.04709
473800.0000   -0.05695
473840.0000    0.14467
473880.0000    0.02385
473920.0000   -0.12670
473960.0000   -0.39743
474000.0000    0.52282
474040.0000    0.64342
474080.0000    0.32426
474120.0000    0.27231
474160.0000    1.01739
474200.0000    0.12529
474240.0000    0.15063
474280.0000   -0.10980
474320.0000    1.08912
474360.0000    1.10339
474400.0000    0.19127
474440.0000    0.71179
474480.0000   -0.42488
474520.0000   -0.17240
474560.0000    0.46015
474600.0000   -0.67914
474640.0000   -0.44509
474680.0000   -0.32103
474720.0000    0.51191
474760.0000   -0.25575
474800.0000    1.02949
474840.0000    0.71229
474880.0000    0.85422
474920.0000    1.26519
474960.0000    1.50662
475000.0000    1.34494
475040.0000    0.96640
475080.0000    0.72557
475120.0000    1.07597
475160.0000    0.34441
475200.0000    0.75134
475240.0000    1.05787
475280.0000    0.00134
475320.0000    0.97177
475360.0000    0.99771
475400.0000    1.78316
475440.0000    0.75169
475480.0000    0.87955
475520.0000    0.92273
475560.0000    0.71452
475600.0000    1.59249
475640.0000    0.65779
475680.0000    1.27154
475720.0000    1.25865
475760.0000    0.85798
475800.0000    0.88871
475840.0000    1.27055
475880.0000    0.59336
475920.0000    0.69013
475960.0000    0.89342
476000.0000    1.62790
476040.0000    0.76213
476080.0000    0.62293
476120.0000    0.57011
476160.0000    0.97130
476200.0000    0.66048
476240.0000    1.32188
476280.0000    0.63723
476320.0000    1.36460
476360.0000    1.08979
476400.0000    0.89327
476440.0000    0.46296
476480.0000    0.57313
476520.0000    0.06676
476560.0000    0.72727
476600.0000    0.15235
476640.0000   -0.02415
476680.0000    0.43893
476720.0000    0.56166
476760.0000    0.23059
476800.0000    0.80755
476840.0000    1.64305
476880.0000    1.33849
476920.0000    1.03965
476960.0000    0.96055
477000.0000    1.05068
477040.0000    0.83388
477080.0000    0.92969
477120.0000    1.07592
477160.0000    1.21937
477200.0000    0.71745
477240.0000    1.07581
477280.0000   -0.33964
477320.0000    0.74848
477360.0000    1.16139
477400.0000    1.01155
477440.0000    0.83313
477480.0000    1.24794
477520.0000    0.59347
477560.0000    0.23149
477600.0000    0.58765
477640.0000    1.74661
477680.0000    1.17782
477720.0000    0.83096
477760.0000    2.01396
477800.0000    1.26249
477840.0000    1.95880
477880.0000    1.16116
477920.0000    0.64579
477960.0000    0.66568
478000.0000    0.92639
478040.0000    1.49952
478080.0000    1.20577
478120.0000    0.49491
478160.0000    0.60761
478200.0000    0.86412
478240.0000    1.11379
478280.0000    1.12246
478320.0000   -0.14530
478360.0000    0.52000
478400.0000    0.59731
478440.0000    0.67408
478480.0000    1.28959
478520.0000    0.86174
478560.0000    0.37168
478600.0000    1.74365
478640.0000    1.19752
478680.0000    1.28714
478720.0000    0.57620
478760.0000    1.24737
478800.0000    0.48924
478840.0000    0.71525
478880.0000   -0.05160
478920.0000    1.23690
478960.0000    1.00375
479000.0000    1.25779
479040.0000    0.68950
479080.0000    0.45817
479120.0000    0.80301
479160.0000    0.92143
479200.0000    0.20083
479240.0000    0.31170
479280.0000    0.79415
479320.0000    1.04976
479360.0000    1.84662
479400.0000    1.45967
479440.0000    1.01240
479480.0000    1.71346
479520.0000    1.16637
479560.0000    1.12621
479600.0000    1.58610
479640.0000    1.17836
479680.0000    1.00389
479720.0000    1.05966
479760.0000    1.84077
479800.0000    1.58796
479840.0000    1.31173
479880.0000    0.43293
479920.0000    0.36803
479960.0000    1.31539
480000.0000    2.04027
480040.0000    0.67620
480080.0000    1.02959
480120.0000    1.28309
480160.0000    0.94860
480200.0000    1.23317
480240.0000    0.42257
480280.0000    0.76992
480320.0000    1.05175
480360.0000    1.74884
480400.0000    1.32240
480440.0000    1.05927
480480.0000    0.89143
480520.0000    0.85396
480560.0000    0.80372
480600.0000    0.62457
480640.0000    0.68472
480680.0000    1.05581
480720.0000    1.00902
480760.0000    1.48783
480800.0000    0.69375
480840.0000    0.46872
480880.0000    0.48340
480920.0000    1.08217
480960.0000    0.77765
481000.0000    0.46156
481040.0000    0.70977
481080.0000    1.04493
481120.0000    1.09815
481160.0000    1.53156
481200.0000    1.44854
481240.0000    0.65756
481280.0000    0.93266
481320.0000    0.26739
481360.0000    1.60229
481400.0000    0.97758
481440.0000    1.37948
481480.0000    1.22283
481520.0000    1.40220
481560.0000    1.11103
481600.0000    0.77585
481640.0000    0.88063
481680.0000    0.49921
481720.0000    0.80439
481760.0000    0.97637
481800.0000    0.54081
481840.0000    0.99814
481880.0000    0.65890
481920.0000    0.53603
481960.0000    0.87241
482000.0000    0.75890
482040.0000    0.60737
482080.0000   -0.06567
482120.0000    0.40332
482160.0000    0.42755
482200.0000    0.81747
482240.0000    0.66151
482280.0000    0.99924
482320.0000    0.95462
482360.0000    1.00345
482400.0000    1.09473
482440.0000    0.94791
482480.0000    0.29917
482520.0000    0.20132
482560.0000    0.93626
482600.0000    0.79826
482640.0000    1.28148
482680.0000    0.93171
482720.0000    1.38368
482760.0000    0.90232
482800.0000    1.15420
482840.0000    0.96192
482880.0000    1.72365
482920.0000    1.62736
482960.0000    1.51902
483000.0000    1.80029
483040.0000    1.37606
483080.0000    1.41033
483120.0000    0.46889
483160.0000    0.94630
483200.0000    0.91264
483240.0000    0.72051
483280.0000    0.90249
483320.0000    1.28891
483360.0000    1.21749
483400.0000    0.79723
483440.0000    1.24735
483480.0000    1.39304
483520.0000    0.65246
483560.0000    0.67744
483600.0000    0.79001
483640.0000    0.80347
483680.0000    1.22121
483720.0000    1.21840
483760.0000    0.94969
483800.0000    0.69820
483840.0000    0.79071
483880.0000    0.77803
483920.0000    1.35371
483960.0000    1.59161
484000.0000    1.44404
484040.0000    0.71912
484080.0000   -0.32460
484120.0000   -0.01649
484160.0000    0.56916
484200.0000    0.85638
484240.0000    1.64590
484280.0000    1.19527
484320.0000    1.20057
484360.0000    0.85604
484400.0000    0.59107
484440.0000    0.84375
484480.0000    1.16901
484520.0000    0.82998
484560.0000    0.99019
484600.0000    1.27424
484640.0000    1.15622
484680.0000    1.42841
484720.0000    1.57265
484760.0000    1.35335
484800.0000    1.79206
484840.0000    1.62187
484880.0000    1.35796
484920.0000    2.83855
484960.0000    1.88171
485000.0000    1.66218
485040.0000    1.58961
485080.0000    1.73353
485120.0000    2.25390
485160.0000    1.92607
485200.0000    1.82446
485240.0000    1.37853
485280.0000    2.11818
485320.0000    1.36958
485360.0000    1.88036
485400.0000    1.76293
485440.0000    1.60772
485480.0000    1.74270
485520.0000    1.68018
485560.0000    1.43438
485600.0000    2.15848
485640.0000    1.70897
485680.0000    1.63568
485720.0000    1.78186
485760.0000    1.75039
485800.0000    1.24581
485840.0000    2.10915
485880.0000    2.66056
485920.0000    1.80534
485960.0000    1.32967
486000.0000    0.99982
486040.0000    1.18222
486080.0000    1.38233
486120.0000    1.56368
486160.0000    1.67559
486200.0000    1.21699
486240.0000    1.16641
486280.0000    1.20146
486320.0000    0.99400
486360.0000    1.05297
486400.0000    1.14379
486440.0000    1.58779
486480.0000    1.09947
486520.0000    1.48967
486560.0000    1.67405
486600.0000    1.64246
486640.0000    2.33009
486680.0000    1.66468
486720.0000    1.05248
486760.0000    0.54788
486800.0000    1.24044
486840.0000    1.22424
486880.0000    1.67896
486920.0000    1.18166
486960.0000    1.38461
487000.0000    1.32701
487040.0000    0.49325
487080.0000    0.67056
487120.0000    0.81404
487160.0000    0.68108
487200.0000    0.77063
487240.0000    1.43234
487280.0000    0.86266
487320.0000    1.04372
487360.0000    0.92238
487400.0000    0.71684
487440.0000    1.02186
487480.0000    1.26228
487520.0000    0.88946
487560.0000    0.87862
487600.0000    1.13070
487640.0000    0.54265
487680.0000    0.67456
487720.0000    1.38951
487760.0000    1.15166
487800.0000    1.16070
487840.0000    0.38506
487880.0000   -0.05898
487920.0000    0.72711
487960.0000    1.01907
488000.0000    0.88297
488040.0000    0.58995
488080.0000    0.89146
488120.0000    0.61984
488160.0000    1.05697
488200.0000    1.18041
488240.0000    0.93447
488280.0000    1.26943
488320.0000    1.20438
488360.0000    1.04126
488400.0000    1.57710
488440.0000    0.53396
488480.0000    1.27348
488520.0000    1.61066
488560.0000    1.30988
488600.0000    1.33849
488640.0000    1.61544
488680.0000    1.19275
488720.0000    0.60559
488760.0000    1.37421
488800.0000    0.57015
488840.0000    1.10356
488880.0000    1.50269
488920.0000    0.70434
488960.0000    1.14201
489000.0000    1.03728
489040.0000    1.19436
489080.0000    0.56984
489120.0000    0.85111
489160.0000    1.24279
489200.0000    0.87530
489240.0000    1.05516
489280.0000    1.63228
489320.0000    1.32721
489360.0000    1.82330
489400.0000    1.44565
489440.0000    1.30473
489480.0000    1.76302
489520.0000    1.48479
489560.0000    1.55963
489600.0000    0.76632
489640.0000    0.85555
489680.0000    1.26264
489720.0000    1.40697
489760.0000    1.61478
489800.0000    1.27453
489840.0000    0.09097
489880.0000    0.73315
489920.0000    1.14176
489960.0000    0.32329
490000.0000    1.18167
490040.0000    1.34487
490080.0000    1.32174
490120.0000    1.31515
490160.0000    1.86776
490200.0000    1.18677
490240.0000    2.42952
490280.0000    1.68673
490320.0000    1.04817
490360.0000    2.06613
490400.0000    1.13684
490440.0000    1.30837
490480.0000    1.43810
490520.0000    0.99468
490560.0000    1.28718
490600.0000    1.45268
490640.0000    1.44363
490680.0000    1.01626
490720.0000    1.02762
490760.0000    0.64192
490800.0000    0.47125
490840.0000    0.55206
490880.0000    0.72940
490920.0000    0.57375
490960.0000    0.92401
491000.0000    0.40904
491040.0000    1.16397
491080.0000    1.27636
491120.0000    0.82756
491160.0000    1.19401
491200.0000    1.30810
491240.0000    0.63165
491280.0000    0.33439
491320.0000    0.75049
491360.0000    0.35027
491400.0000    0.56058
491440.0000    1.09742
491480.0000    1.84843
491520.0000    1.28304
491560.0000    1.19414
491600.0000    1.25836
491640.0000    1.40664
491680.0000    1.54781
491720.0000    1.09794
491760.0000    1.17951
491800.0000    1.42406
491840.0000    2.28311
491880.0000    1.58672
491920.0000    1.65862
491960.0000    1.58269
492000.0000    1.29549
492040.0000    0.58218
492080.0000    1.23020
492120.0000    1.89855
492160.0000    1.62343
492200.0000    0.88295
492240.0000    0.60557
492280.0000    1.30864
492320.0000    0.89723
492360.0000    1.36023
492400.0000    1.48270
492440.0000    2.02202
492480.0000    1.74633
492520.0000    1.80748
492560.0000    2.18636
492600.0000    1.14966
492640.0000    0.62068
492680.0000    0.97198
492720.0000    1.88653
492760.0000    1.35526
492800.0000    0.71555
492840.0000    0.53344
492880.0000    0.08196
492920.0000    0.78013
492960.0000    0.41872
493000.0000    1.14299
493040.0000    1.24227
493080.0000    1.41376
493120.0000    1.46696
493160.0000    1.25542
493200.0000    0.77493
493240.0000    0.31936
493280.0000    0.74087
493320.0000    0.58821
493360.0000    0.64845
493400.0000    1.08370
493440.0000    0.64271
493480.0000    1.02383
493520.0000    0.86173
493560.0000    0.89533
493600.0000    0.61841
493640.0000    0.54686
493680.0000    1.59634
493720.0000    0.88874
493760.0000    0.56069
493800.0000   -0.19193
493840.0000    0.85499
493880.0000    0.28548
493920.0000    1.08487
493960.0000    0.85311
494000.0000    0.57892
494040.0000    1.05397
494080.0000    0.92064
494120.0000    1.22720
494160.0000    0.51903
494200.0000    1.08164
494240.0000    1.12639
494280.0000    0.56218
494320.0000    0.48593
494360.0000    1.51800
494400.0000    1.62102
494440.0000    0.43971
494480.0000    1.17355
494520.0000    0.51168
494560.0000    0.57534
494600.0000    1.28850
494640.0000    0.76412
494680.0000    0.72777
494720.0000    0.94011
494760.0000    1.08721
494800.0000    0.39931
494840.0000    0.50466
494880.0000    0.95803
494920.0000    0.77416
494960.0000    1.22368
495000.0000    0.99794
495040.0000    0.10421
495080.0000    1.12132
495120.0000    0.96508
495160.0000    1.12546
495200.0000    1.02266
495240.0000    1.15403
495280.0000    1.41816
495320.0000    0.46225
495360.0000    0.67715
495400.0000   -0.30120
495440.0000    0.10531
495480.0000    0.62824
495520.0000    1.03627
495560.0000    0.23698
495600.0000    0.66284
495640.0000    0.89404
495680.0000   -0.19661
495720.0000    0.58748
495760.0000    0.05513
495800.0000    0.40071
495840.0000    0.46006
495880.0000    0.69657
495920.0000    1.08791
495960.0000    0.68062
496000.0000    0.78156
496040.0000    0.43621
496080.0000    0.67154
496120.0000    0.07222
496160.0000    1.12248
496200.0000   -0.57675
496240.0000   -0.05562
496280.0000    0.66172
496320.0000    0.55361
496360.0000    0.86229
496400.0000    0.99137
496440.0000    0.45583
496480.0000    0.47589
496520.0000    0.31293
496560.0000    0.97698
496600.0000    0.43777
496640.0000    0.32864
496680.0000    0.63033
496720.0000    0.33323
496760.0000    1.04994
496800.0000    0.64874
496840.0000    0.81400
496880.0000    1.34790
496920.0000   -0.23214
496960.0000    0.74568
497000.0000    0.05877
497040.0000    0.50914
497080.0000   -0.42825
497120.0000   -0.11351
497160.0000    0.03880
497200.0000    0.58856
497240.0000    0.32469
497280.0000    0.83094
497320.0000    0.93701
497360.0000    0.69349
497400.0000    0.50637
497440.0000    0.42024
497480.0000    1.01166
497520.0000    1.22256
497560.0000    0.78382
497600.0000    1.11381
497640.0000    0.67906
497680.0000    0.93252
497720.0000    0.95654
497760.0000    1.27556
497800.0000    1.48638
497840.0000    1.01808
497880.0000    0.28325
497920.0000    1.08233
497960.0000    0.66087
498000.0000    0.96800
498040.0000    0.69146
498080.0000    1.50254
498120.0000    0.48844
498160.0000    0.85475
498200.0000    1.26538
498240.0000    1.10660
498280.0000    0.50360
498320.0000    0.81608
498360.0000    1.31858
498400.0000    1.12266
498440.0000    1.22263
498480.0000    0.87943
498520.0000    1.11734
498560.0000    0.42284
498600.0000    0.95376
498640.0000    0.00564
498680.0000    0.77255
498720.0000    0.51902
498760.0000   -0.45019
498800.0000    0.51096
498840.0000    0.96668
498880.0000    1.27499
498920.0000    1.75233
498960.0000    0.37953
499000.0000    0.84811
499040.0000    0.73096
499080.0000   -0.51807
499120.0000    0.43636
499160.0000   -0.04440
499200.0000    0.73188
499240.0000    1.04199
499280.0000    0.59925
499320.0000    0.76434
499360.0000    1.02323
499400.0000    0.29432
499440.0000    0.51208
499480.0000    0.27574
499520.0000    0.78337
499560.0000    1.08290
499600.0000   -0.01553
499640.0000    1.04222
499680.0000    0.44606
499720.0000    1.04801
499760.0000    0.96151
499800.0000    0.03946
499840.0000    0.73517
499880.0000   -0.04059
499920.0000    0.63172
499960.0000    0.30651
500000.0000   -0.27276
500040.0000   -0.49455
500080.0000    0.50238
500120.0000    0.75906
500160.0000    1.38567
500200.0000    0.64663
500240.0000    0.17790
500280.0000    1.05415
500320.0000    0.29146
500360.0000    0.56304
500400.0000    0.16674
500440.0000    0.53880
500480.0000    0.50362
500520.0000    0.58580
500560.0000    0.70310
500600.0000    0.75690
500640.0000    0.57657
500680.0000    0.92904
500720.0000    0.34232
500760.0000    0.49084
500800.0000   -0.09387
500840.0000    0.20211
500880.0000    0.62795
500920.0000    0.40477
500960.0000    0.77849
501000.0000    0.04182
501040.0000    0.52004
501080.0000    0.55597
501120.0000    0.49917
501160.0000    0.85953
501200.0000    0.17254
501240.0000    0.24736
501280.0000   -0.37270
501320.0000   -0.05787
501360.0000    0.15775
501400.0000   -0.36560
501440.0000   -0.21567
501480.0000   -0.54455
501520.0000   -0.33122
501560.0000    0.31438
501600.0000   -0.30696
501640.0000   -0.40789
501680.0000   -0.16103
501720.0000    0.89656
501760.0000   -0.01571
501800.0000    0.78363
501840.0000   -0.17420
501880.0000    0.21849
501920.0000   -0.47271
501960.0000    0.17415
502000.0000    0.51432
502040.0000    0.85518
502080.0000   -0.05024
502120.0000    0.39322
502160.0000   -0.05801
502200.0000    0.10634
502240.0000    0.45050
502280.0000   -0.06657
502320.0000    0.19047
502360.0000    0.47640
502400.0000    0.52538
502440.0000    0.09744
502480.0000    1.31727
502520.0000    0.02731
502560.0000    0.54105
502600.0000    0.33257
502640.0000    0.44857
502680.0000    0.10839
502720.0000   -0.05895
502760.0000   -0.38489
502800.0000    0.69650
502840.0000    0.61847
502880.0000    1.26035
502920.0000    1.00638
502960.0000    1.13779
503000.0000    1.09568
503040.0000    0.75520
503080.0000    1.17386
503120.0000    0.57773
503160.0000    1.05951
503200.0000    0.65844
503240.0000    1.37053
503280.0000    1.16930
503320.0000    0.64910
503360.0000    0.56915
503400.0000    0.63171
503440.0000    0.40343
503480.0000    0.46990
503520.0000    1.34981
503560.0000    0.49720
503600.0000    0.87765
503640.0000    1.06412
503680.0000    0.76592
503720.0000    1.21165
503760.0000    1.97490
503800.0000    0.69740
503840.0000    1.16752
503880.0000    1.25353
503920.0000    1.41562
503960.0000    1.30844
504000.0000    0.99978
504040.0000    1.04378
504080.0000    0.82319
504120.0000    0.50364
504160.0000    0.78456
504200.0000    1.30611
504240.0000    1.44698
504280.0000    1.36452
504320.0000    1.35521
504360.0000    0.53845
504400.0000    1.13797
504440.0000    1.17172
504480.0000    0.95272
504520.0000    0.69708
504560.0000    0.56132
504600.0000    1.29531
504640.0000    0.64600
504680.0000    1.57048
504720.0000    0.76651
504760.0000    0.48625
504800.0000    0.60577
504840.0000    0.94657
504880.0000    1.49166
504920.0000    0.16972
504960.0000   -0.35851
505000.0000    0.03641
505040.0000    0.22680
505080.0000    0.26332
505120.0000    0.71599
505160.0000    0.66656
505200.0000    0.74748
505240.0000    1.20014
505280.0000    1.05264
505320.0000    0.81017
505360.0000    0.44394
505400.0000    1.07086
505440.0000    1.84930
505480.0000    1.29290
505520.0000    0.61327
505560.0000    1.22816
505600.0000    1.71450
505640.0000    1.10846
505680.0000    1.44990
505720.0000    1.57144
505760.0000    1.81423
505800.0000    1.11840
505840.0000    1.46863
505880.0000    1.67154
505920.0000    1.47722
505960.0000    0.69607
506000.0000    1.23857
506040.0000    1.70712
506080.0000    0.32255
506120.0000    1.02132
506160.0000    0.55992
506200.0000    1.36742
506240.0000    0.13339
506280.0000    0.36013
506320.0000    0.02906
506360.0000    0.28595
506400.0000    0.48496
506440.0000    0.14611
506480.0000    0.52220
506520.0000    0.07468
506560.0000   -0.03492
506600.0000    0.67985
506640.0000    0.28529
506680.0000    0.80801
506720.0000   -0.01705
506760.0000    0.53878
506800.0000   -0.02055
506840.0000   -0.22161
506880.0000    0.17842
506920.0000   -0.12902
506960.0000   -0.27552
507000.0000    0.33418
507040.0000    0.31226
507080.0000    1.24032
507120.0000    1.31461
507160.0000    0.89991
507200.0000    1.13204
507240.0000    1.69838
507280.0000    1.92512
507320.0000    1.77658
507360.0000    0.79005
507400.0000    1.20825
507440.0000    1.45912
507480.0000    1.11252
507520.0000    0.82872
507560.0000    1.10921
507600.0000    0.63204
507640.0000    0.43169
507680.0000    0.71359
507720.0000    1.08809
507760.0000    0.95343
507800.0000    0.10267
507840.0000    0.69146
507880.0000    0.47095
507920.0000    0.61786
507960.0000    0.51512
508000.0000   -0.00047
508040.0000    0.67754
508080.0000   -0.16777
508120.0000    0.46830
508160.0000    0.53658
508200.0000   -0.75429
508240.0000    0.34112
508280.0000    1.01345
508320.0000    0.14774
508360.0000    0.19627
508400.0000    1.16439
508440.0000    0.50205
508480.0000    0.92276
508520.0000    0.74334
508560.0000    0.54583
508600.0000    0.63152
508640.0000    0.39501
508680.0000   -0.46451
508720.0000   -0.23997
508760.0000    0.40701
508800.0000    0.34487
508840.0000   -0.25736
508880.0000    0.86421
508920.0000    0.26042
508960.0000    0.28246
509000.0000    0.98241
509040.0000    0.46359
509080.0000    1.08443
509120.0000    0.67521
509160.0000    1.62852
509200.0000    0.29727
509240.0000    1.32928
509280.0000    0.93424
509320.0000    0.85382
509360.0000    0.99595
509400.0000    0.74318
509440.0000    0.82566
509480.0000    0.35424
509520.0000    0.87414
509560.0000    0.91191
509600.0000    0.62812
509640.0000    0.83346
509680.0000    1.46015
509720.0000    0.81562
509760.0000    1.31962
509800.0000    0.58361
509840.0000    0.78251
509880.0000    0.51031
509920.0000    1.25077
509960.0000    0.48298
510000.0000    1.67055
510040.0000    1.74183
510080.0000    1.62935
510120.0000    0.83528
510160.0000    1.01842
510200.0000    1.12176
510240.0000    0.60219
510280.0000    0.60553
510320.0000    0.78801
510360.0000    0.78817
510400.0000    0.89309
510440.0000    1.05567
510480.0000    1.83457
510520.0000    1.54457
510560.0000    2.00586
510600.0000    1.32481
510640.0000    1.55059
510680.0000    1.00003
510720.0000    1.43477
510760.0000    0.60162
510800.0000    1.18443
510840.0000    1.05291
510880.0000    1.32626
510920.0000    1.10658
510960.0000    0.66006
511000.0000    1.74787
511040.0000    1.57520
511080.0000    0.99205
511120.0000    1.35238
511160.0000    1.62115
511200.0000    1.50780
511240.0000    0.96424
511280.0000    1.46322
511320.0000    1.31951
511360.0000    1.12752
511400.0000    1.88511
511440.0000    0.82929
511480.0000    1.50680
511520.0000    1.59837
511560.0000    1.62134
511600.0000    1.22279
511640.0000    1.13047
511680.0000    1.00862
511720.0000    1.07503
511760.0000    1.16720
511800.0000    1.43191
511840.0000    0.82951
511880.0000    1.32061
511920.0000    1.32598
511960.0000    1.46942
512000.0000    1.14628
512040.0000    0.44654
512080.0000    1.03470
512120.0000    1.72960
512160.0000    1.18793
512200.0000    1.23949
512240.0000    1.72171
512280.0000    1.44336
512320.0000    0.50832
512360.0000    0.49249
512400.0000    0.64947
512440.0000    1.00088
512480.0000    1.43885
512520.0000    0.97103
512560.0000    1.56091
512600.0000    0.99376
512640.0000    1.64830
512680.0000    1.62417
512720.0000    1.31179
512760.0000    1.12202
512800.0000    1.64813
512840.0000    1.65343
512880.0000    0.81163
512920.0000    0.86962
512960.0000    1.07246
513000.0000    1.39314
513040.0000    1.12532
513080.0000    0.39990
513120.0000    0.50746
513160.0000    0.71368
513200.0000    1.25202
513240.0000    2.37693
513280.0000    1.43561
513320.0000    1.72209
513360.0000    1.76271
513400.0000    1.57548
513440.0000    1.11515
513480.0000    1.66154
513520.0000    2.40667
513560.0000    2.25625
513600.0000    1.13530
513640.0000    1.96552
513680.0000    0.92366
513720.0000    0.78184
513760.0000    1.62483
513800.0000    0.85039
513840.0000    0.35245
513880.0000    0.47201
513920.0000    0.49741
513960.0000    1.45898
514000.0000    0.85315
514040.0000    0.73205
514080.0000    1.18078
514120.0000    1.12673
514160.0000    1.08234
514200.0000    0.67196
514240.0000    1.90676
514280.0000    1.45299
514320.0000    0.89875
514360.0000    1.44898
514400.0000    1.57273
514440.0000    1.66251
514480.0000    1.30959
514520.0000    1.20217
514560.0000    1.08886
514600.0000    1.03168
514640.0000    0.52113
514680.0000    0.37596
514720.0000    0.66851
514760.0000    0.91643
514800.0000    1.41377
514840.0000    0.46183
514880.0000    0.47991
514920.0000    1.33679
514960.0000    0.23190
515000.0000    0.65589
515040.0000    0.34291
515080.0000    1.11629
515120.0000    0.99473
515160.0000    0.31864
515200.0000    0.60101
515240.0000    0.50486
515280.0000    1.56911
515320.0000    0.95188
515360.0000    0.58618
515400.0000    0.99594
515440.0000    0.29077
515480.0000    1.03941
515520.0000    1.43869
515560.0000    0.48934
515600.0000    0.63712
515640.0000    1.69224
515680.0000    1.01274
515720.0000    0.73457
515760.0000    0.74781
515800.0000    0.34383
515840.0000    0.65901
515880.0000    0.83667
515920.0000    0.56136
515960.0000    0.71841
516000.0000    0.55488
516040.0000    1.25563
516080.0000    0.01351
516120.0000    0.72759
516160.0000    1.03747
516200.0000    0.38745
516240.0000    0.48759
516280.0000    0.41250
516320.0000   -0.38421
516360.0000   -0.04091
516400.0000    0.19538
516440.0000    0.48334
516480.0000    0.12170
516520.0000    0.28071
516560.0000    0.13251
516600.0000    0.79926
516640.0000    1.20989
516680.0000    0.08523
516720.0000    0.40485
516760.0000   -0.10198
516800.0000    0.85680
516840.0000    0.60130
516880.0000    0.96403
516920.0000    1.34618
516960.0000    1.29294
517000.0000    2.10683
517040.0000    0.88466
517080.0000    0.66366
517120.0000    0.56692
517160.0000    0.79702
517200.0000    1.06513
517240.0000    1.56697
517280.0000    1.64344
517320.0000    1.37854
517360.0000    1.91090
517400.0000    1.58031
517440.0000    1.82079
517480.0000    1.24210
517520.0000    1.76774
517560.0000    1.16495
517600.0000    0.86168
517640.0000    0.56993
517680.0000    0.92765
517720.0000    1.72036
517760.0000    1.36872
517800.0000    1.71141
517840.0000    1.50492
517880.0000    1.39594
517920.0000    1.19424
517960.0000    0.95149
518000.0000    1.42759
518040.0000    1.65756
518080.0000    1.70375
518120.0000    0.92168
518160.0000    1.66719
518200.0000    2.21800
518240.0000    1.73560
518280.0000    1.29058
518320.0000    1.10787
518360.0000    1.21499
518400.0000    0.85882
518440.0000    1.49246
518480.0000    1.56540
518520.0000    1.29513
518560.0000    1.46560
518600.0000    1.36031
518640.0000    1.27364
518680.0000    1.63907
518720.0000    1.04697
518760.0000    1.11845
518800.0000    1.54036
518840.0000    1.54134
518880.0000    1.96032
518920.0000    1.93578
518960.0000    1.65321
519000.0000    1.79044
519040.0000    1.61699
519080.0000    1.29456
519120.0000    0.99995
519160.0000    0.60468
519200.0000    1.05872
519240.0000    1.86619
519280.0000    1.16704
519320.0000    1.72735
519360.0000    1.18268
519400.0000    1.20769
519440.0000    1.06167
519480.0000    0.13732
519520.0000    1.22668
519560.0000    1.17724
519600.0000    0.38541
519640.0000    1.11173
519680.0000    1.24510
519720.0000    1.04982
519760.0000    0.63299
519800.0000    1.25079
519840.0000    0.94988
519880.0000    0.15789
519920.0000    0.39845
519960.0000    1.25664
520000.0000    1.35734
520040.0000    1.17661
520080.0000    1.49716
520120.0000    0.96870
520160.0000    1.33627
520200.0000    1.04014
520240.0000    0.47433
520280.0000    1.51200
520320.0000    0.72358
520360.0000    0.86839
520400.0000    0.46228
520440.0000    0.25509
520480.0000    0.33551
520520.0000    1.68759
520560.0000    1.02154
520600.0000    0.37907
520640.0000    0.38641
520680.0000    0.17294
520720.0000    1.08544
520760.0000    1.09751
520800.0000    1.05061
520840.0000    0.83763
520880.0000    0.87466
520920.0000    1.13245
520960.0000    0.73839
521000.0000    0.71147
521040.0000    0.77529
521080.0000    0.32561
521120.0000   -0.52054
521160.0000    0.00715
521200.0000    0.28981
521240.0000    0.92271
521280.0000    0.57729
521320.0000   -0.08362
521360.0000    1.26264
521400.0000    1.04124
521440.0000    0.80429
521480.0000    0.03121
521520.0000    0.19954
521560.0000    0.91492
521600.0000    1.72838
521640.0000    0.92170
521680.0000    0.97541
521720.0000    1.22880
521760.0000    0.53231
521800.0000    0.58382
521840.0000    0.88206
521880.0000    1.22389
521920.0000    1.31855
521960.0000    0.76122
522000.0000    0.98925
522040.0000    1.17112
522080.0000    1.20987
522120.0000    1.29699
522160.0000    0.79785
522200.0000    1.17880
522240.0000    0.96232
522280.0000    0.96530
522320.0000    0.23002
522360.0000    0.96706
522400.0000    0.31631
522440.0000    1.18280
522480.0000    1.75982
522520.0000    1.27058
522560.0000    1.58161
522600.0000    1.36488
522640.0000    1.00629
522680.0000    0.91419
522720.0000    2.21085
522760.0000    1.00521
522800.0000    1.63161
522840.0000    0.92126
522880.0000    1.31890
522920.0000    1.25776
522960.0000    0.65368
523000.0000    0.42182
523040.0000    1.05483
523080.0000    0.15136
523120.0000    1.09087
523160.0000    0.66980
523200.0000    1.21019
523240.0000    1.65209
523280.0000    1.04704
523320.0000    0.81132
523360.0000    0.67006
523400.0000    0.51041
523440.0000    0.92064
523480.0000    1.49059
523520.0000    1.38296
523560.0000    0.65742
523600.0000    0.40723
523640.0000    1.14627
523680.0000    0.53833
523720.0000    0.14806
523760.0000    0.79282
523800.0000    0.59516
523840.0000    0.53287
523880.0000    1.53976
523920.0000    0.40829
523960.0000    0.65348
524000.0000    0.39325
524040.0000    0.52876
524080.0000    1.71544
524120.0000    1.29677
524160.0000    1.25099
524200.0000    1.23914
524240.0000    2.14240
524280.0000    1.63188
524320.0000    1.52987
524360.0000    1.26304
524400.0000    0.67529
524440.0000    1.29342
524480.0000    1.25180
524520.0000    1.50334
524560.0000    0.79808
524600.0000    1.10363
524640.0000    1.48368
524680.0000    1.56028
524720.0000    2.20597
524760.0000    1.19037
524800.0000    1.61916
524840.0000    1.61182
524880.0000    1.39222
524920.0000    1.83689
524960.0000    1.47949
525000.0000    1.41385
525040.0000    1.31451
525080.0000    1.73232
525120.0000    2.36759
525160.0000    2.41381
525200.0000    1.91751
525240.0000    1.51583
525280.0000    1.83402
525320.0000    2.19892
525360.0000    1.40177
525400.0000    1.28690
525440.0000    3.20595
525480.0000    0.95101
525520.0000    1.62115
525560.0000    1.14739
525600.0000    0.95861
525640.0000    1.08318
525680.0000    0.32767
525720.0000    1.20973
525760.0000    1.20438
525800.0000    1.49500
525840.0000    1.69101
525880.0000    1.16155
525920.0000    1.39848
525960.0000    1.12884
526000.0000    0.97591
526040.0000    1.20889
526080.0000    1.17930
526120.0000    1.70990
526160.0000    1.17955
526200.0000    1.11601
526240.0000    1.24846
526280.0000    1.29359
526320.0000    1.82471
526360.0000    1.05861
526400.0000    0.90252
526440.0000    0.78180
526480.0000    1.68525
526520.0000    1.51268
526560.0000    1.39095
526600.0000    1.35290
526640.0000    1.28711
526680.0000    1.32267
526720.0000    1.57223
526760.0000    2.14563
526800.0000    1.83599
526840.0000    0.81536
526880.0000    0.96279
526920.0000    1.94280
526960.0000    1.35856
527000.0000    1.27470
527040.0000    1.72965
527080.0000    2.03946
527120.0000    1.14716
527160.0000    1.63375
527200.0000    1.67623
527240.0000    1.25238
527280.0000    1.88710
527320.0000    1.26452
527360.0000    1.30091
527400.0000    1.39397
527440.0000    1.75862
527480.0000    1.27043
527520.0000    0.53411
527560.0000    0.97066
527600.0000    1.84445
527640.0000    1.53830
527680.0000    1.44968
527720.0000    1.44022
527760.0000    1.71467
527800.0000    1.27728
527840.0000    1.86538
527880.0000    1.09774
527920.0000    1.26833
527960.0000    0.90993
528000.0000    0.92839
528040.0000    1.49698
528080.0000    1.44369
528120.0000    0.83600
528160.0000    1.84100
528200.0000    1.04670
528240.0000    0.79780
528280.0000    1.13900
528320.0000    1.19483
528360.0000    2.19391
528400.0000    1.94133
528440.0000    1.65918
528480.0000    1.58567
528520.0000    2.09272
528560.0000    0.94837
528600.0000    1.40489
528640.0000    1.27644
528680.0000    0.96575
528720.0000    1.61752
528760.0000    1.07824
528800.0000    1.27447
528840.0000    1.24008
528880.0000    1.80252
528920.0000    0.69949
528960.0000    1.47635
529000.0000    1.57013
529040.0000    1.38561
529080.0000    1.38641
529120.0000    0.98708
529160.0000    1.36671
529200.0000    1.93441
529240.0000    0.73144
529280.0000    1.34537
529320.0000    1.79920
529360.0000    1.50594
529400.0000    0.79901
529440.0000    2.04730
529480.0000    1.40771
529520.0000    1.29987
529560.0000    0.84810
529600.0000    0.86721
529640.0000    0.78355
529680.0000    1.16139
529720.0000    1.13334
529760.0000    0.52273
529800.0000    1.13351
529840.0000    0.49427
529880.0000    0.67572
529920.0000    0.52306
529960.0000    1.14219
530000.0000    0.36994
530040.0000    0.56446
530080.0000   -0.09404
530120.0000    0.14576
530160.0000    0.73123
530200.0000    0.21109
530240.0000    0.20658
530280.0000    0.49444
530320.0000   -0.71280
530360.0000    0.03926
530400.0000    0.47145
530440.0000    0.49915
530480.0000    0.54149
530520.0000    1.40520
530560.0000    0.40318
530600.0000    0.49162
530640.0000    0.28221
530680.0000    0.93622
530720.0000    0.99373
530760.0000    1.43234
530800.0000    0.12505
530840.0000    0.81379
530880.0000    0.90759
530920.0000    1.44629
530960.0000    0.91101
531000.0000    1.78996
531040.0000    0.81308
531080.0000    1.17127
531120.0000    1.29302
531160.0000    0.53431
531200.0000    1.71554
531240.0000    0.84153
531280.0000    1.02856
531320.0000    1.32264
531360.0000    0.82978
531400.0000    0.77132
531440.0000    0.84151
531480.0000    0.25512
531520.0000    0.41246
531560.0000    0.53796
531600.0000    0.27539
531640.0000    0.00510
531680.0000    0.36804
531720.0000    0.67778
531760.0000    0.69858
531800.0000    0.74098
531840.0000    0.82620
531880.0000    0.43313
531920.0000    0.24245
531960.0000   -0.01916
532000.0000    0.10827
532040.0000    1.51807
532080.0000    1.44128
532120.0000    1.21446
532160.0000    0.12360
532200.0000    1.03825
532240.0000    0.80452
532280.0000    0.29048
532320.0000    0.14709
532360.0000    0.10655
532400.0000    0.57561
532440.0000    0.35541
532480.0000    0.43861
532520.0000    0.53218
532560.0000    0.53112
532600.0000    1.23968
532640.0000    1.45049
532680.0000    1.18079
532720.0000    1.31340
532760.0000    0.53439
532800.0000    0.16859
532840.0000    1.06156
532880.0000    1.08471
532920.0000    0.79966
532960.0000    1.41157
533000.0000    1.09948
533040.0000    0.81150
533080.0000    2.01312
533120.0000    1.81434
533160.0000    1.31774
533200.0000    1.40393
533240.0000    1.47772
533280.0000    1.79214
533320.0000    1.06220
533360.0000    1.44568
533400.0000    1.45440
533440.0000    1.53264
533480.0000    1.66534
533520.0000    1.83856
533560.0000    1.47988
533600.0000    1.28692
533640.0000    0.83846
533680.0000    1.27694
533720.0000    1.78753
533760.0000    0.87468
533800.0000   -0.14784
533840.0000    0.10050
533880.0000    0.66091
533920.0000    0.68482
533960.0000    0.85124
534000.0000    1.45705
534040.0000    1.94610
534080.0000    1.48677
534120.0000    0.96511
534160.0000    1.52165
534200.0000    1.18237
534240.0000    1.25670
534280.0000    1.37791
534320.0000    0.25416
534360.0000    1.29964
534400.0000    1.14051
534440.0000    1.21815
534480.0000    1.02375
534520.0000    1.84509
534560.0000    1.16003
534600.0000    1.30962
534640.0000    0.50291
534680.0000    0.46400
534720.0000    1.22793
534760.0000    1.11279
534800.0000    0.59984
534840.0000    0.45732
534880.0000    0.21752
534920.0000    0.47232
534960.0000    1.25914
535000.0000    1.15779
535040.0000    0.64128
535080.0000    0.91970
535120.0000    0.78131
535160.0000    1.10718
535200.0000    0.20014
535240.0000    0.76182
535280.0000    1.05312
535320.0000    1.06909
535360.0000    1.19732
535400.0000    1.03844
535440.0000    0.77170
535480.0000    1.60961
535520.0000    1.46994
535560.0000    1.15156
535600.0000    1.47412
535640.0000    1.11506
535680.0000    1.69576
535720.0000    1.45142
535760.0000    1.48307
535800.0000    1.12177
535840.0000    1.76156
535880.0000    1.24847
535920.0000    1.12131
535960.0000    1.46527
536000.0000    1.05415
536040.0000    1.28383
536080.0000    1.31867
536120.0000    1.26518
536160.0000    1.17747
536200.0000    1.00700
536240.0000    1.06904
536280.0000    1.65785
536320.0000    1.60582
536360.0000    1.63154
536400.0000    1.38863
536440.0000    1.50073
536480.0000    1.90006
536520.0000    1.33368
536560.0000    1.14491
536600.0000    1.46773
536640.0000    1.40970
536680.0000    1.50768
536720.0000    1.32735
536760.0000    1.32366
536800.0000    1.43497
536840.0000    1.52639
536880.0000    1.49413
536920.0000    1.38915
536960.0000    1.16930
537000.0000    1.62684
537040.0000    1.28150
537080.0000    0.52779
537120.0000    1.46922
537160.0000    1.76550
537200.0000    1.40147
537240.0000    1.67816
537280.0000    0.65773
537320.0000    2.10550
537360.0000    0.61140
537400.0000    0.77142
537440.0000    1.11547
537480.0000    1.44743
537520.0000    1.87397
537560.0000    1.22782
537600.0000    1.70695
537640.0000    1.29230
537680.0000    0.73724
537720.0000    1.77060
537760.0000    1.77506
537800.0000    0.93569
537840.0000    1.61551
537880.0000    1.16774
537920.0000    1.21897
537960.0000    1.13470
538000.0000    1.46064
538040.0000    1.56304
538080.0000    0.17669
538120.0000    0.93882
538160.0000    0.79226
538200.0000    2.00823
538240.0000    0.92814
538280.0000    1.19523
538320.0000    1.29159
538360.0000    1.21504
538400.0000    1.29181
538440.0000    1.02987
538480.0000    1.10338
538520.0000    0.39051
538560.0000    1.17920
538600.0000    1.11351
538640.0000    2.08291
538680.0000    2.32604
538720.0000    2.33064
538760.0000    1.21047
538800.0000    1.71364
538840.0000    0.91514
538880.0000    2.39857
538920.0000    1.34033
538960.0000    1.75084
539000.0000    1.90945
539040.0000    1.68589
539080.0000    1.61403
539120.0000    1.50980
539160.0000    1.28005
539200.0000    0.83919
539240.0000    1.59747
539280.0000    0.93853
539320.0000    1.12051
539360.0000    0.70301
539400.0000    0.33252
539440.0000    0.46008
539480.0000    1.41338
539520.0000    1.23404
539560.0000    1.17556
539600.0000    1.59553
539640.0000    2.03962
539680.0000    1.76084
539720.0000    0.94846
539760.0000    1.11652
539800.0000    1.26912
539840.0000    1.06060
539880.0000    1.29201
539920.0000    1.16421
539960.0000    1.60714
540000.0000    0.78042
540040.0000    0.85386
540080.0000    1.21790
540120.0000    0.09554
540160.0000    1.18268
540200.0000    1.10996
540240.0000    0.70898
540280.0000    0.73717
540320.0000    1.14805
540360.0000    0.50639
540400.0000    0.68205
540440.0000    0.40287
540480.0000    0.55342
540520.0000    1.28102
540560.0000    1.18245
540600.0000    0.77186
540640.0000    0.79948
540680.0000    0.48067
540720.0000    0.03794
540760.0000    0.93185
540800.0000    0.59027
540840.0000    0.44794
540880.0000    0.48435
540920.0000    0.02355
540960.0000    0.67861
541000.0000    0.17139
541040.0000    0.23259
541080.0000    0.53827
541120.0000   -0.23844
541160.0000   -0.12512
541200.0000    0.10366
541240.0000    0.25456
541280.0000    0.62755
541320.0000    0.73786
541360.0000    0.46002
541400.0000    0.43163
541440.0000    0.04871
541480.0000   -0.30187
541520.0000    0.70901
541560.0000    0.20317
541600.0000    0.91011
541640.0000    1.06353
541680.0000    1.44092
541720.0000    1.70143
541760.0000    1.51724
541800.0000    1.02347
541840.0000    1.62241
541880.0000    2.18108
541920.0000    1.81036
541960.0000    0.59664
542000.0000    1.13366
542040.0000    0.80350
542080.0000    1.35007
542120.0000    1.08448
542160.0000    1.68363
542200.0000    1.53380
542240.0000    1.45811
542280.0000    1.04622
542320.0000    1.10709
542360.0000    1.03106
542400.0000    1.08386
542440.0000    0.16128
542480.0000    0.56009
542520.0000    0.52450
542560.0000    0.18652
542600.0000    0.76592
542640.0000    1.04284
542680.0000    1.55560
542720.0000    0.67607
542760.0000    1.21480
542800.0000    0.92802
542840.0000    1.70173
542880.0000    0.66230
542920.0000    0.91102
542960.0000    0.13885
543000.0000    0.96600
543040.0000    1.03420
543080.0000    0.71969
543120.0000    1.11106
543160.0000    1.22989
543200.0000    0.29029
543240.0000    1.15297
543280.0000    1.73515
543320.0000    1.74955
543360.0000    1.28657
543400.0000    1.44101
543440.0000    1.02979
543480.0000    0.70606
543520.0000    0.40429
543560.0000    1.43238
543600.0000    1.16789
543640.0000    0.85855
543680.0000    1.24562
543720.0000    1.43587
543760.0000    1.21017
543800.0000    0.75515
543840.0000    0.65882
543880.0000    0.49208
543920.0000    0.33614
543960.0000    1.18541
544000.0000    0.86034
544040.0000    0.82914
544080.0000    0.77008
544120.0000    1.04449
544160.0000    0.04206
544200.0000    1.22388
544240.0000    0.82724
544280.0000    0.56985
544320.0000    0.57226
544360.0000    0.92934
544400.0000    0.42661
544440.0000    1.16935
544480.0000    1.45696
544520.0000    1.20620
544560.0000    1.59927
544600.0000    1.61442
544640.0000    1.23502
544680.0000    0.75005
544720.0000    1.41244
544760.0000    1.66209
544800.0000    1.09447
544840.0000    1.23805
544880.0000    1.15099
544920.0000    0.89526
544960.0000    1.60941
545000.0000    1.41022
545040.0000    1.35615
545080.0000    1.01175
545120.0000    1.64953
545160.0000    1.85850
545200.0000    1.23187
545240.0000    2.48833
545280.0000    1.82108
545320.0000    1.66104
545360.0000    1.66846
545400.0000    1.22710
545440.0000    1.47090
545480.0000    1.17883
545520.0000    0.91951
545560.0000    1.20171
545600.0000    0.92836
545640.0000    1.21221
545680.0000    1.05795
545720.0000    1.82888
545760.0000    1.51734
545800.0000    2.11275
545840.0000    0.93505
545880.0000    1.48516
545920.0000    1.40331
545960.0000    1.66376
546000.0000    1.12057
546040.0000    1.32151
546080.0000    0.39033
546120.0000    1.04894
546160.0000    1.12564
546200.0000    1.84338
546240.0000    1.32749
546280.0000    1.08569
546320.0000    1.15885
546360.0000    0.78133
546400.0000    1.17475
546440.0000    1.29694
546480.0000    1.55769
546520.0000    1.00309
546560.0000    1.32562
546600.0000    1.90159
546640.0000    1.97416
546680.0000    1.54676
546720.0000    0.59991
546760.0000    1.26385
546800.0000    0.74463
546840.0000    0.48978
546880.0000    1.24763
546920.0000    0.78943
546960.0000    1.87634
547000.0000    0.95120
547040.0000    0.64066
547080.0000    0.11292
547120.0000    1.82197
547160.0000    1.68283
547200.0000    1.21780
547240.0000    0.40441
547280.0000    1.06854
547320.0000    0.85429
547360.0000    0.33139
547400.0000    0.47417
547440.0000    0.87435
547480.0000    0.95761
547520.0000    1.20889
547560.0000    1.13977
547600.0000    1.27896
547640.0000    1.42972
547680.0000    0.67601
547720.0000    0.95943
547760.0000    0.31480
547800.0000    0.50090
547840.0000    0.04180
547880.0000    0.95296
547920.0000    0.92602
547960.0000    1.25591
548000.0000    1.16100
548040.0000    0.79594
548080.0000    1.66355
548120.0000    0.75190
548160.0000    0.57222
548200.0000    0.89578
548240.0000    0.87189
548280.0000    0.81529
548320.0000    0.37421
548360.0000    0.18369
548400.0000    0.87904
548440.0000    0.75277
548480.0000    0.76801
548520.0000    0.32260
548560.0000    0.66047
548600.0000    0.96405
548640.0000    0.72631
548680.0000    0.46905
548720.0000    1.03331
548760.0000    1.02821
548800.0000    0.65355
548840.0000    1.21972
548880.0000    0.68042
548920.0000    0.91884
548960.0000   -0.26656
549000.0000    0.71982
549040.0000    0.06036
549080.0000    0.47076
549120.0000    0.56411
549160.0000    0.32343
549200.0000    0.08606
549240.0000    0.81037
549280.0000    0.86094
549320.0000    0.71958
549360.0000    0.27901
549400.0000   -0.12342
549440.0000    0.78725
549480.0000    0.58226
549520.0000    0.58906
549560.0000    0.65516
549600.0000    0.54749
549640.0000    0.59891
549680.0000    0.78502
549720.0000    1.04992
549760.0000    1.02650
549800.0000    0.85317
549840.0000    0.64712
549880.0000    0.61850
549920.0000    0.39202
549960.0000    1.33341
550000.0000    0.37152
550040.0000    0.44338
550080.0000    1.13841
550120.0000    0.70779
550160.0000    0.87274
550200.0000    1.12357
550240.0000    0.99324
550280.0000    1.20590
550320.0000    1.00601
550360.0000    1.01139
550400.0000    0.84413
550440.0000    0.62340
550480.0000    0.96713
550520.0000    0.34741
550560.0000    0.40576
550600.0000    1.06271
550640.0000    0.95147
550680.0000    1.13368
550720.0000    1.11581
550760.0000    0.70500
550800.0000    0.97042
550840.0000    1.08491
550880.0000    1.19582
550920.0000    1.41418
550960.0000    1.74147
551000.0000    1.44414
551040.0000    1.42436
551080.0000    1.80653
551120.0000    1.27881
551160.0000    1.47799
551200.0000    1.61113
551240.0000    2.22366
551280.0000    1.46146
551320.0000    1.41836
551360.0000    0.96541
551400.0000    1.18049
551440.0000    1.27812
551480.0000    1.36766
551520.0000    1.01649
551560.0000    1.90313
551600.0000    1.26553
551640.0000    1.38529
551680.0000    0.69936
551720.0000    1.61645
551760.0000    1.09750
551800.0000    1.36210
551840.0000    1.81935
551880.0000    1.14167
551920.0000    1.48223
551960.0000    0.73151
552000.0000    0.67986
552040.0000    0.47317
552080.0000    0.91175
552120.0000    0.77216
552160.0000    1.27555
552200.0000    1.12573
552240.0000    1.07406
552280.0000    0.55771
552320.0000    1.44200
552360.0000    0.92364
552400.0000    1.19212
552440.0000    0.84633
552480.0000    0.99439
552520.0000    0.64196
552560.0000    0.57698
552600.0000    0.95094
552640.0000    1.66927
552680.0000    1.53071
552720.0000    1.03896
552760.0000    1.28889
552800.0000    1.33866
552840.0000    1.86798
552880.0000    2.09300
552920.0000    1.64848
552960.0000    1.15609
553000.0000    1.00293
553040.0000    0.74474
553080.0000    1.71949
553120.0000    0.96230
553160.0000    0.48441
553200.0000    1.26056
553240.0000    1.13052
553280.0000    1.83156
553320.0000    1.40595
553360.0000    0.98462
553400.0000    1.76413
553440.0000    1.62578
553480.0000    1.45578
553520.0000    2.03643
553560.0000    1.43839
553600.0000    1.40864
553640.0000    1.28141
553680.0000    0.58337
553720.0000    0.67645
553760.0000    1.40101
553800.0000    0.82290
553840.0000    1.50252
553880.0000    1.27564
553920.0000    0.81987
553960.0000    0.95688
554000.0000    1.58004
554040.0000    1.08409
554080.0000    0.86552
554120.0000    1.35066
554160.0000    1.12949
554200.0000    1.21722
554240.0000    1.76333
554280.0000    1.02775
554320.0000    0.92937
554360.0000    2.07619
554400.0000    2.10828
554440.0000    1.67219
554480.0000    1.45542
554520.0000    1.29691
554560.0000    1.21935
554600.0000    1.64859
554640.0000    1.50428
554680.0000    0.88737
554720.0000    1.04103
554760.0000    0.92024
554800.0000    0.64787
554840.0000    1.20575
554880.0000    1.90305
554920.0000    1.44720
554960.0000    1.78886
555000.0000    1.87867
555040.0000    0.91051
555080.0000    1.03436
555120.0000    1.25412
555160.0000    1.16532
555200.0000    1.37135
555240.0000    1.83271
555280.0000    2.07567
555320.0000    1.68767
555360.0000    1.13230
555400.0000    1.35098
555440.0000    0.89840
555480.0000    1.34437
555520.0000    1.50377
555560.0000    1.98356
555600.0000    1.51976
555640.0000    1.38093
555680.0000    0.59742
555720.0000    0.76977
555760.0000    0.89083
555800.0000    0.77057
555840.0000    0.89160
555880.0000    1.13267
555920.0000    0.64951
555960.0000    1.24691
556000.0000    0.93276
556040.0000    1.70712
556080.0000    0.73289
556120.0000    2.04556
556160.0000    0.72962
556200.0000    1.28676
556240.0000    0.34704
556280.0000    1.05610
556320.0000    0.49213
556360.0000    0.79473
556400.0000    1.60962
556440.0000    1.09306
556480.0000    1.16642
556520.0000    1.53407
556560.0000    1.00735
556600.0000    0.63641
556640.0000    0.60627
556680.0000    1.34348
556720.0000    0.94479
556760.0000    0.82181
556800.0000    1.29483
556840.0000    1.19731
556880.0000    0.65306
556920.0000    1.79171
556960.0000    0.94838
557000.0000    1.88341
557040.0000    1.72152
557080.0000    1.47172
557120.0000    1.26734
557160.0000    1.55513
557200.0000    0.49956
557240.0000    0.90388
557280.0000    1.53234
557320.0000    1.26909
557360.0000    0.27614
557400.0000    1.69342
557440.0000    1.06838
557480.0000    0.88032
557520.0000    0.95502
557560.0000    0.27603
557600.0000    1.14987
557640.0000    1.21574
557680.0000    1.29726
557720.0000    0.12956
557760.0000    0.59288
557800.0000    0.90515
557840.0000    0.69745
557880.0000    0.91169
557920.0000    1.16329
557960.0000    0.90270
558000.0000    1.05382
558040.0000    1.17983
558080.0000    1.83855
558120.0000    1.92794
558160.0000    1.33325
558200.0000    1.50904
558240.0000    1.83538
558280.0000    1.72203
558320.0000    1.85785
558360.0000    1.78929
558400.0000    1.55472
558440.0000    1.98391
558480.0000    1.63206
558520.0000    1.47057
558560.0000    1.23216
558600.0000    1.17615
558640.0000    0.23850
558680.0000    1.26116
558720.0000    0.99533
558760.0000    1.12475
558800.0000    1.36791
558840.0000    1.10769
558880.0000    1.43490
558920.0000    1.04697
558960.0000    0.60298
559000.0000    0.69110
559040.0000    1.10693
559080.0000    1.86115
559120.0000    0.93362
559160.0000    1.45564
559200.0000    1.62042
559240.0000    0.75112
559280.0000    1.15342
559320.0000    0.59535
559360.0000    1.18102
559400.0000    1.17904
559440.0000    1.38919
559480.0000    0.39287
559520.0000    1.03559
559560.0000    1.28547
559600.0000    1.14324
559640.0000    1.46919
559680.0000    1.47050
559720.0000    1.84265
559760.0000    1.91029
559800.0000    1.40014
559840.0000    0.87126
559880.0000    1.82640
559920.0000    1.48940
559960.0000    1.05009
560000.0000    1.46927
560040.0000    1.54842
560080.0000    2.15050
560120.0000    1.00767
560160.0000    0.93620
560200.0000    1.28909
560240.0000    1.00459
560280.0000    1.31727
560320.0000    1.45162
560360.0000    1.34406
560400.0000    1.43103
560440.0000    1.57773
560480.0000    0.92717
560520.0000    1.08372
560560.0000    0.93808
560600.0000    2.20164
560640.0000    2.13848
560680.0000    1.30106
560720.0000    1.02997
560760.0000    0.81470
560800.0000    0.56481
560840.0000    1.24868
560880.0000    2.28760
560920.0000    1.55888
560960.0000    1.24204
561000.0000    0.87793
561040.0000    0.81739
561080.0000    0.02631
561120.0000    1.28489
561160.0000    1.15327
561200.0000    1.70119
561240.0000    0.31992
561280.0000    1.52451
561320.0000    0.99525
561360.0000    1.41397
561400.0000    1.22082
561440.0000    1.74673
561480.0000    1.56141
561520.0000    2.30234
561560.0000    1.37136
561600.0000   -0.06137
561640.0000    0.76561
561680.0000    1.25397
561720.0000    1.14060
561760.0000    1.50351
561800.0000    0.66111
561840.0000    1.96087
561880.0000    1.67273
561920.0000    1.00361
561960.0000    1.41422
562000.0000    2.19959
562040.0000    1.38970
562080.0000    1.21859
562120.0000    1.79026
562160.0000    0.95429
562200.0000    1.62760
562240.0000    1.10262
562280.0000    1.73314
562320.0000    2.26934
562360.0000    1.81659
562400.0000    1.25197
562440.0000    1.67326
562480.0000    2.02310
562520.0000    1.93708
562560.0000    1.71346
562600.0000    1.84306
562640.0000    1.37283
562680.0000    1.65375
562720.0000    0.65034
562760.0000    1.15621
562800.0000    0.46212
562840.0000    1.11808
562880.0000    1.37224
562920.0000    1.69138
562960.0000    0.81733
563000.0000    1.08945
563040.0000    1.68113
563080.0000    1.35746
563120.0000    0.78416
563160.0000    0.25493
563200.0000    0.82947
563240.0000    0.96967
563280.0000   -0.11670
563320.0000    1.13003
563360.0000    1.43109
563400.0000    0.35577
563440.0000    0.26402
563480.0000    0.79592
563520.0000    0.82945
563560.0000    0.46080
563600.0000    0.57919
563640.0000    1.21759
563680.0000    0.74655
563720.0000    1.63892
563760.0000    1.65788
563800.0000    2.30284
563840.0000    1.25534
563880.0000    0.91823
563920.0000    1.44597
563960.0000    2.08500
564000.0000    0.65892
564040.0000    1.32506
564080.0000    1.69441
564120.0000    0.87213
564160.0000    1.91362
564200.0000    2.48654
564240.0000    1.05161
564280.0000    1.30220
564320.0000    0.99317
564360.0000    2.23044
564400.0000    2.01584
564440.0000    0.96596
564480.0000    1.54443
564520.0000    1.80632
564560.0000    1.19609
564600.0000    1.84041
564640.0000    1.85956
564680.0000    2.00596
564720.0000    1.34666
564760.0000    1.10923
564800.0000    1.52416
564840.0000    2.54234
564880.0000    2.28832
564920.0000    1.92585
564960.0000    2.69695
565000.0000    2.01114
565040.0000    2.05314
565080.0000    1.38009
565120.0000    2.01195
565160.0000    2.44321
565200.0000    2.50624
565240.0000    1.85843
565280.0000    2.05812
565320.0000    1.72861
565360.0000    1.98709
565400.0000    3.02918
565440.0000    2.21413
565480.0000    2.32719
565520.0000    2.35933
565560.0000    1.82908
565600.0000    1.50127
565640.0000    2.09589
565680.0000    1.94441
565720.0000    2.24411
565760.0000    2.11901
565800.0000    2.10122
565840.0000    1.83859
565880.0000    1.70331
565920.0000    1.94535
565960.0000    2.18011
566000.0000    1.91815
566040.0000    1.91232
566080.0000    1.73646
566120.0000    1.75414
566160.0000    2.25131
566200.0000    1.68529
566240.0000    1.80496
566280.0000    2.04327
566320.0000    1.54002
566360.0000    1.84405
566400.0000    1.67308
566440.0000    2.71430
566480.0000    3.17252
566520.0000    2.44651
566560.0000    2.53531
566600.0000    2.35063
566640.0000    2.23265
566680.0000    2.59679
566720.0000    1.71251
566760.0000    2.86808
566800.0000    2.96008
566840.0000    2.34845
566880.0000    2.43993
566920.0000    3.03931
566960.0000    3.00634
567000.0000    2.65370
567040.0000    1.50681
567080.0000    2.21388
567120.0000    2.17761
567160.0000    2.77166
567200.0000    2.35801
567240.0000    1.11871
567280.0000    2.15537
567320.0000    2.12450
567360.0000    1.97643
567400.0000    2.42703
567440.0000    2.77677
567480.0000    2.01922
567520.0000    2.46565
567560.0000    2.34051
567600.0000    2.50275
567640.0000    2.12684
567680.0000    2.06655
567720.0000    2.73221
567760.0000    3.19729
567800.0000    2.87064
567840.0000    2.88148
567880.0000    3.30995
567920.0000    3.52490
567960.0000    3.08878
568000.0000    3.46129
568040.0000    2.91962
568080.0000    2.45334
568120.0000    2.19026
568160.0000    2.19233
568200.0000    1.34405
568240.0000    1.49952
568280.0000    1.69726
568320.0000    1.45455
568360.0000    2.30321
568400.0000    1.34455
568440.0000    1.64461
568480.0000    1.85676
568520.0000    1.54610
568560.0000    2.56001
568600.0000    2.27749
568640.0000    2.28212
568680.0000    2.20409
568720.0000    3.10954
568760.0000    1.43725
568800.0000    2.63924
568840.0000    2.69902
568880.0000    2.48167
568920.0000    2.75742
568960.0000    2.83049
569000.0000    2.65494
569040.0000    2.14518
569080.0000    1.91346
569120.0000    2.70994
569160.0000    2.88145
569200.0000    3.30801
569240.0000    2.31080
569280.0000    1.68129
569320.0000    2.54784
569360.0000    2.26695
569400.0000    1.98138
569440.0000    2.39207
569480.0000    2.10932
569520.0000    2.31476
569560.0000    2.51001
569600.0000    2.43884
569640.0000    2.30855
569680.0000    3.00557
569720.0000    3.20511
569760.0000    2.44623
569800.0000    2.58371
569840.0000    2.66081
569880.0000    2.04070
569920.0000    1.46931
569960.0000    1.97469
570000.0000    1.72507
570040.0000    2.71935
570080.0000    2.26907
570120.0000    2.22275
570160.0000    2.20595
570200.0000    2.03782
570240.0000    2.31570
570280.0000    2.58222
570320.0000    1.84069
570360.0000    2.00976
570400.0000    2.01878
570440.0000    2.50831
570480.0000    3.03447
570520.0000    2.80681
570560.0000    2.34980
570600.0000    2.36785
570640.0000    2.66945
570680.0000    2.61605
570720.0000    2.94526
570760.0000    2.73720
570800.0000    2.81418
570840.0000    2.47372
570880.0000    2.74254
570920.0000    3.00864
570960.0000    3.62847
571000.0000    2.84324
571040.0000    2.25603
571080.0000    2.26644
571120.0000    2.97116
571160.0000    2.17738
571200.0000    2.58650
571240.0000    3.20252
571280.0000    1.71017
571320.0000    2.58136
571360.0000    1.80288
571400.0000    1.54008
571440.0000    2.31082
571480.0000    1.94440
571520.0000    1.64262
571560.0000    1.43622
571600.0000    1.46656
571640.0000    1.83726
571680.0000    1.69786
571720.0000    1.95753
571760.0000    2.05513
571800.0000    1.94387
571840.0000    1.78612
571880.0000    1.72602
571920.0000    1.86118
571960.0000    1.34684
572000.0000    1.78275
572040.0000    2.04024
572080.0000    1.28236
572120.0000    1.80426
572160.0000    2.64486
572200.0000    1.87314
572240.0000    1.77793
572280.0000    1.98999
572320.0000    2.53634
572360.0000    2.23017
572400.0000    1.49548
572440.0000    1.47854
572480.0000    2.47726
572520.0000    2.31065
572560.0000    1.69609
572600.0000    2.22627
572640.0000    3.10178
572680.0000    2.52891
572720.0000    1.77651
572760.0000    2.39105
572800.0000    2.76209
572840.0000    1.81355
572880.0000    2.40729
572920.0000    1.65899
572960.0000    2.63241
573000.0000    2.26287
573040.0000    1.36167
573080.0000    1.66185
573120.0000    2.27001
573160.0000    1.46473
573200.0000    1.05553
573240.0000    1.72778
573280.0000    1.75762
573320.0000    0.75179
573360.0000    1.53010
573400.0000    1.42137
573440.0000    1.19884
573480.0000    0.40802
573520.0000    1.28145
573560.0000    2.31503
573600.0000    1.67822
573640.0000    2.24061
573680.0000    1.53115
573720.0000    2.64315
573760.0000    1.42332
573800.0000    1.10288
573840.0000    0.65010
573880.0000    1.54520
573920.0000    1.48716
573960.0000    1.84514
574000.0000    1.74599
574040.0000    0.45930
574080.0000    0.69940
574120.0000    1.22856
574160.0000    2.11203
574200.0000    2.10426
574240.0000    2.67522
574280.0000    2.22580
574320.0000    1.86570
574360.0000    1.78328
574400.0000    2.70142
574440.0000    1.73545
574480.0000    2.10925
574520.0000    1.99965
574560.0000    1.58068
574600.0000    1.65675
574640.0000    1.61101
574680.0000    1.94001
574720.0000    2.11059
574760.0000    2.61475
574800.0000    2.60113
574840.0000    2.64664
574880.0000    2.34073
574920.0000    2.47098
574960.0000    2.79718
575000.0000    1.99798
575040.0000    2.49584
575080.0000    1.67093
575120.0000    2.48461
575160.0000    2.70257
575200.0000    0.99137
575240.0000    0.96872
575280.0000    1.74472
575320.0000    2.27763
575360.0000    2.31902
575400.0000    2.05837
575440.0000    1.97763
575480.0000    2.24894
575520.0000    2.75560
575560.0000    1.73577
575600.0000    2.92804
575640.0000    2.16451
575680.0000    2.77604
575720.0000    3.11344
575760.0000    2.55107
575800.0000    2.07860
575840.0000    2.54937
575880.0000    2.04797
575920.0000    3.45864
575960.0000    2.23254
576000.0000    1.66837
576040.0000    1.87486
576080.0000    2.59300
576120.0000    2.09111
576160.0000    1.20822
576200.0000    1.90353
576240.0000    1.49837
576280.0000    2.61740
576320.0000    1.67267
576360.0000    2.26340
576400.0000    2.25153
576440.0000    1.87304
576480.0000    2.30180
576520.0000    2.56308
576560.0000    2.98757
576600.0000    2.05136
576640.0000    1.90815
576680.0000    1.12183
576720.0000    0.36977
576760.0000    1.84594
576800.0000    1.06402
576840.0000    1.40821
576880.0000    0.94378
576920.0000    1.43854
576960.0000    1.00663
577000.0000    0.64170
577040.0000    1.07298
577080.0000    1.65905
577120.0000    1.05925
577160.0000    0.63036
577200.0000    0.78662
577240.0000    0.90990
577280.0000    0.64643
577320.0000    0.42634
577360.0000    0.82353
577400.0000    1.10150
577440.0000    2.05103
577480.0000    1.70628
577520.0000    1.89242
577560.0000    2.25895
577600.0000    2.35256
577640.0000    2.22239
577680.0000    1.79384
577720.0000    1.80723
577760.0000    1.34690
577800.0000    1.53395
577840.0000    1.44627
577880.0000    0.76510
577920.0000    1.05050
577960.0000    0.91004
578000.0000    0.01380
578040.0000    1.27066
578080.0000    0.47598
578120.0000    1.31498
578160.0000    0.92451
578200.0000    1.59760
578240.0000    1.52024
578280.0000    1.20656
578320.0000    1.68729
578360.0000    1.40058
578400.0000    1.08574
578440.0000    1.49467
578480.0000    1.13096
578520.0000    1.51485
578560.0000    2.52722
578600.0000    1.55071
578640.0000    1.15366
578680.0000    1.11005
578720.0000    0.47070
578760.0000    0.70960
578800.0000    1.12714
578840.0000    1.03312
578880.0000    0.38896
578920.0000    0.37434
578960.0000    1.66497
579000.0000    1.41294
579040.0000    2.15693
579080.0000    1.41453
579120.0000    1.65632
579160.0000    2.03492
579200.0000    1.81822
579240.0000    1.45171
579280.0000    1.26494
579320.0000    2.12898
579360.0000    1.41422
579400.0000    1.54993
579440.0000    0.90491
579480.0000    1.73992
579520.0000   -0.36240
579560.0000    0.83323
579600.0000    1.01640
579640.0000    1.32992
579680.0000    0.01531
579720.0000    0.88838
579760.0000    1.08779
579800.0000    1.64240
579840.0000    1.29229
579880.0000    1.54858
579920.0000    2.10614
579960.0000    1.42234
580000.0000    2.03584
580040.0000    0.99572
580080.0000    0.97314
580120.0000    0.29845
580160.0000    0.86095
580200.0000    1.42497
580240.0000    2.08578
580280.0000    1.87886
580320.0000    1.94837
580360.0000    1.90989
580400.0000    2.35918
580440.0000    2.27799
580480.0000    1.08562
580520.0000    1.42546
580560.0000    1.86809
580600.0000    1.07603
580640.0000    2.08305
580680.0000    1.54466
580720.0000    1.58208
580760.0000    2.59715
580800.0000    2.58143
580840.0000    2.30489
580880.0000    2.45855
580920.0000    2.71533
580960.0000    2.06989
581000.0000    2.18565
581040.0000    2.68867
581080.0000    2.12576
581120.0000    1.97473
581160.0000    2.42701
581200.0000    2.41757
581240.0000    2.72088
581280.0000    2.58406
581320.0000    2.17505
581360.0000    2.21385
581400.0000    1.66060
581440.0000    1.35158
581480.0000    2.08179
581520.0000    2.93744
581560.0000    2.17912
581600.0000    1.70584
581640.0000    2.09437
581680.0000    1.75387
581720.0000    2.32376
581760.0000    2.99212
581800.0000    1.93862
581840.0000    1.60080
581880.0000    2.63214
581920.0000    2.67527
581960.0000    2.81941
582000.0000    2.57513
582040.0000    2.75561
582080.0000    2.60830
582120.0000    2.60909
582160.0000    2.89810
582200.0000    3.37953
582240.0000    3.19683
582280.0000    3.67472
582320.0000    2.42567
582360.0000    2.80963
582400.0000    2.76185
582440.0000    2.78287
582480.0000    2.49961
582520.0000    2.85194
582560.0000    2.82668
582600.0000    2.95861
582640.0000    2.16994
582680.0000    2.13420
582720.0000    1.99642
582760.0000    2.03918
582800.0000    1.75183
582840.0000    2.30233
582880.0000    2.11311
582920.0000    2.12806
582960.0000    2.09893
583000.0000    2.12041
583040.0000    2.39323
583080.0000    2.14261
583120.0000    2.56442
583160.0000    2.57453
583200.0000    2.19852
583240.0000    1.91774
583280.0000    2.95037
583320.0000    2.53081
583360.0000    2.50250
583400.0000    2.40399
583440.0000    2.92191
583480.0000    3.29714
583520.0000    3.03225
583560.0000    2.10939
583600.0000    2.43717
583640.0000    2.62924
583680.0000    3.42138
583720.0000    2.42743
583760.0000    3.17569
583800.0000    2.52392
583840.0000    1.84591
583880.0000    1.62347
583920.0000    2.19885
583960.0000    2.48778
584000.0000    2.65421
584040.0000    2.19461
584080.0000    2.01851
584120.0000    1.93604
584160.0000    1.71587
584200.0000    2.45518
584240.0000    1.93108
584280.0000    3.02371
584320.0000    2.25627
584360.0000    2.26322
584400.0000    2.49251
584440.0000    2.31336
584480.0000    3.77378
584520.0000    2.32412
584560.0000    2.74497
584600.0000    2.07408
584640.0000    2.78491
584680.0000    3.39021
584720.0000    1.96026
584760.0000    2.42985
584800.0000    1.85048
584840.0000    1.20454
584880.0000    1.59428
584920.0000    2.38952
584960.0000    2.69226
585000.0000    2.26289
585040.0000    2.67889
585080.0000    3.17243
585120.0000    2.30982
585160.0000    2.38692
585200.0000    2.92555
585240.0000    2.85158
585280.0000    2.11199
585320.0000    2.76196
585360.0000    2.84804
585400.0000    2.87942
585440.0000    2.13419
585480.0000    2.16148
585520.0000    2.03029
585560.0000    2.97830
585600.0000    2.61474
585640.0000    2.22792
585680.0000    2.68442
585720.0000    2.11067
585760.0000    2.66016
585800.0000    2.92759
585840.0000    2.33589
585880.0000    3.34043
585920.0000    2.81591
585960.0000    2.63738
586000.0000    3.08936
586040.0000    3.50920
586080.0000    3.49256
586120.0000    3.23657
586160.0000    3.29977
586200.0000    4.07742
586240.0000    3.17420
586280.0000    3.05019
586320.0000    2.61735
586360.0000    2.62532
586400.0000    2.37686
586440.0000    2.41441
586480.0000    2.39576
586520.0000    2.40725
586560.0000    2.95674
586600.0000    2.48210
586640.0000    2.31180
586680.0000    1.87729
586720.0000    1.18202
586760.0000    1.74876
586800.0000    1.66212
586840.0000    2.13144
586880.0000    2.66109
586920.0000    1.86278
586960.0000    2.03760
587000.0000    2.27478
587040.0000    1.47152
587080.0000    2.20397
587120.0000    1.70114
587160.0000    1.63969
587200.0000    1.92980
587240.0000    2.00963
587280.0000    1.74108
587320.0000    1.80792
587360.0000    1.15701
587400.0000    1.94711
587440.0000    2.02582
587480.0000    2.16978
587520.0000    1.95310
587560.0000    2.85742
587600.0000    2.02235
587640.0000    1.91168
587680.0000    2.21662
587720.0000    1.74673
587760.0000    2.53856
587800.0000    1.82673
587840.0000    1.99453
587880.0000    1.50915
587920.0000    2.88548
587960.0000    2.21708
588000.0000    2.43457
588040.0000    1.86213
588080.0000    1.79854
588120.0000    1.69615
588160.0000    2.39245
588200.0000    2.79248
588240.0000    2.36608
588280.0000    1.86342
588320.0000    2.93453
588360.0000    3.34203
588400.0000    3.03320
588440.0000    2.36254
588480.0000    2.20688
588520.0000    2.07873
588560.0000    1.88004
588600.0000    2.24703
588640.0000    3.45665
588680.0000    3.24977
588720.0000    2.70172
588760.0000    2.18176
588800.0000    2.83835
588840.0000    2.38450
588880.0000    1.35922
588920.0000    1.55333
588960.0000    1.72510
589000.0000    1.01674
589040.0000    1.98151
589080.0000    1.72843
589120.0000    2.73312
589160.0000    2.50743
589200.0000    2.38677
589240.0000    2.49404
589280.0000    2.84511
589320.0000    2.06075
589360.0000    2.28099
589400.0000    1.43012
589440.0000    2.18644
589480.0000    2.25955
589520.0000    2.04841
589560.0000    2.22363
589600.0000    3.34426
589640.0000    3.05748
589680.0000    2.30924
589720.0000    2.33810
589760.0000    2.64085
589800.0000    2.88330
589840.0000    2.78436
589880.0000    3.02441
589920.0000    3.32516
589960.0000    2.51213
590000.0000    2.82190
590040.0000    2.78338
590080.0000    2.47790
590120.0000    2.89109
590160.0000    2.73001
590200.0000    2.27931
590240.0000    2.89638
590280.0000    3.30825
590320.0000    3.22079
590360.0000    2.97916
590400.0000    2.79340
590440.0000    2.76251
590480.0000    2.23514
590520.0000    2.11098
590560.0000    1.40708
590600.0000    2.65309
590640.0000    3.32776
590680.0000    2.53032
590720.0000    2.20693
590760.0000    2.47959
590800.0000    2.58144
590840.0000    2.33240
590880.0000    2.86826
590920.0000    2.45510
590960.0000    1.93083
591000.0000    1.25526
591040.0000    1.81364
591080.0000    1.40990
591120.0000    2.30783
591160.0000    2.26618
591200.0000    2.45590
591240.0000    2.49526
591280.0000    2.37782
591320.0000    2.25418
591360.0000    2.26100
591400.0000    2.39014
591440.0000    2.30352
591480.0000    2.08349
591520.0000    2.13373
591560.0000    2.64388
591600.0000    2.13792
591640.0000    2.63204
591680.0000    2.32512
591720.0000    1.91653
591760.0000    1.54005
591800.0000    2.10465
591840.0000    2.32550
591880.0000    1.63297
591920.0000    1.90207
591960.0000    2.25041
592000.0000    2.38296
592040.0000    2.13578
592080.0000    2.46232
592120.0000    2.53953
592160.0000    1.60748
592200.0000    2.44115
592240.0000    2.43159
592280.0000    2.80585
592320.0000    2.60309
592360.0000    3.02792
592400.0000    2.39456
592440.0000    2.41931
592480.0000    2.63268
592520.0000    2.43547
592560.0000    2.48426
592600.0000    1.88950
592640.0000    1.78970
592680.0000    2.24951
592720.0000    2.15117
592760.0000    2.17716
592800.0000    2.09228
592840.0000    2.27067
592880.0000    2.50467
592920.0000    2.84866
592960.0000    2.26397
593000.0000    3.33692
593040.0000    2.43575
593080.0000    2.63095
593120.0000    3.34194
593160.0000    2.67150
593200.0000    2.66825
593240.0000    2.93174
593280.0000    1.98881
593320.0000    1.28518
593360.0000    3.02586
593400.0000    2.56870
593440.0000    2.52445
593480.0000    1.98059
593520.0000    2.26144
593560.0000    1.87370
593600.0000    2.46919
593640.0000    3.04715
593680.0000    2.79178
593720.0000    2.38814
593760.0000    2.23892
593800.0000    1.89073
593840.0000    2.02804
593880.0000    2.98287
593920.0000    2.52162
593960.0000    2.59944
594000.0000    2.20652
594040.0000    3.05207
594080.0000    1.65780
594120.0000    1.78082
594160.0000    2.49316
594200.0000    2.17805
594240.0000    2.12490
594280.0000    2.00669
594320.0000    1.94343
594360.0000    0.94231
594400.0000    0.59769
594440.0000    0.57521
594480.0000    0.75105
594520.0000    1.74104
594560.0000    1.07657
594600.0000    1.51815
594640.0000    1.56848
594680.0000    1.19290
594720.0000    1.26185
594760.0000    1.38870
594800.0000    2.50765
594840.0000    2.30003
594880.0000    1.55033
594920.0000    1.34352
594960.0000    2.10122
595000.0000    1.63372
595040.0000    2.24042
595080.0000    2.03454
595120.0000    2.62282
595160.0000    1.48081
595200.0000    2.04285
595240.0000    1.58680
595280.0000    1.72370
595320.0000    2.06327
595360.0000    1.90312
595400.0000    2.66733
595440.0000    2.28482
595480.0000    2.92727
595520.0000    3.00919
595560.0000    2.81227
595600.0000    2.11690
595640.0000    2.43899
595680.0000    2.91380
595720.0000    3.68986
595760.0000    3.12763
595800.0000    2.92523
595840.0000    3.10467
595880.0000    2.50718
595920.0000    2.85535
595960.0000    2.91280
596000.0000    2.99552
596040.0000    1.99503
596080.0000    1.83509
596120.0000    2.24467
596160.0000    2.44291
596200.0000    2.40042
596240.0000    2.68719
596280.0000    2.32322
596320.0000    1.96775
596360.0000    2.38174
596400.0000    2.29097
596440.0000    3.20990
596480.0000    2.60026
596520.0000    3.43858
596560.0000    3.59758
596600.0000    3.34606
596640.0000    3.15735
596680.0000    3.84670
596720.0000    2.94479
596760.0000    3.98227
596800.0000    2.30917
596840.0000    2.61157
596880.0000    2.20591
596920.0000    2.35610
596960.0000    3.53441
597000.0000    2.32536
597040.0000    2.55036
597080.0000    2.33958
597120.0000    2.47113
597160.0000    2.87987
597200.0000    3.33300
597240.0000    2.92228
597280.0000    2.86222
597320.0000    2.08699
597360.0000    2.31893
597400.0000    2.03101
597440.0000    2.16881
597480.0000    2.29156
597520.0000    2.38893
597560.0000    3.74612
597600.0000    2.98890
597640.0000    3.29545
597680.0000    2.65467
597720.0000    2.10403
597760.0000    2.08240
597800.0000    2.88696
597840.0000    2.58785
597880.0000    1.99869
597920.0000    2.65825
597960.0000    1.94190
598000.0000    1.59013
598040.0000    1.81899
598080.0000    2.45627
598120.0000    1.21735
598160.0000    1.80304
598200.0000    1.89295
598240.0000    1.84554
598280.0000    1.63417
598320.0000    2.03858
598360.0000    1.00753
598400.0000    1.19939
598440.0000    1.85606
598480.0000    1.43647
598520.0000    2.01289
598560.0000    2.51480
598600.0000    1.78369
598640.0000    2.08595
598680.0000    2.51087
598720.0000    2.71063
598760.0000    1.68324
598800.0000    2.05806
598840.0000    2.95833
598880.0000    1.78441
598920.0000    3.08503
598960.0000    3.21346
599000.0000    2.93635
599040.0000    1.81522
599080.0000    2.24431
599120.0000    1.63065
599160.0000    1.63084
599200.0000    2.10718
599240.0000    1.30284
599280.0000    1.51094
599320.0000    2.01533
599360.0000    2.50584
599400.0000    1.43066
599440.0000    1.91291
599480.0000    2.73848
599520.0000    2.14920
599560.0000    2.28601
599600.0000    1.84622
599640.0000    2.12621
599680.0000    3.30574
599720.0000    1.81661
599760.0000    2.25785
599800.0000    2.78037
599840.0000    2.35030
599880.0000    2.45425
599920.0000    2.69936
599960.0000    2.71771
600000.0000    2.76374
600040.0000    2.68438
600080.0000    2.39650
600120.0000    2.36089
600160.0000    3.30581
600200.0000    2.08879
600240.0000    2.48293
600280.0000    2.59711
600320.0000    2.95688
600360.0000    3.14008
600400.0000    1.72733
600440.0000    1.59200
600480.0000    1.61132
600520.0000    0.98108
600560.0000    1.60951
600600.0000    1.29707
600640.0000    1.82870
600680.0000    1.47366
600720.0000    1.88629
600760.0000    2.30718
600800.0000    2.06046
600840.0000    1.62656
600880.0000    1.84202
600920.0000    2.46040
600960.0000    1.80112
601000.0000    2.86376
601040.0000    2.16828
601080.0000    2.46746
601120.0000    0.87921
601160.0000    1.29861
601200.0000    1.54822
601240.0000    1.80656
601280.0000    1.86979
601320.0000    1.86352
601360.0000    1.67002
601400.0000    0.85522
601440.0000    1.69796
601480.0000    2.13725
601520.0000    1.61747
601560.0000    2.25528
601600.0000    2.28637
601640.0000    1.81395
601680.0000    1.86374
601720.0000    1.75639
601760.0000    1.98917
601800.0000    1.79242
601840.0000    2.54632
601880.0000    2.86873
601920.0000    2.44400
601960.0000    1.75480
602000.0000    1.87835
602040.0000    2.57412
602080.0000    2.00096
602120.0000    2.69703
602160.0000    2.33689
602200.0000    2.07707
602240.0000    2.32686
602280.0000    1.92501
602320.0000    2.15471
602360.0000    2.40666
602400.0000    2.21500
602440.0000    2.52765
602480.0000    2.03383
602520.0000    2.49596
602560.0000    2.57296
602600.0000    2.24784
602640.0000    1.15265
602680.0000    1.88850
602720.0000    1.17596
602760.0000    2.37633
602800.0000    2.03177
602840.0000    2.09076
602880.0000    2.12260
602920.0000    2.66219
602960.0000    1.72766
603000.0000    1.24082
603040.0000    0.81853
603080.0000    1.54550
603120.0000    1.60035
603160.0000    1.72472
603200.0000    1.54046
603240.0000    2.34023
603280.0000    2.76242
603320.0000    3.07764
603360.0000    2.34154
603400.0000    1.81894
603440.0000    2.31466
603480.0000    2.24466
603520.0000    2.73924
603560.0000    3.36791
603600.0000    3.10936
603640.0000    2.04472
603680.0000    2.03005
603720.0000    2.29490
603760.0000    1.66379
603800.0000    1.76029
603840.0000    1.81950
603880.0000    2.20125
603920.0000    2.37763
603960.0000    1.45569
604000.0000    1.80697
604040.0000    1.02161
604080.0000    1.34100
604120.0000    1.91309
604160.0000    2.47407
604200.0000    2.43893
604240.0000    2.49268
604280.0000    1.71395
604320.0000    1.97792
604360.0000    2.40960
604400.0000    2.87553
604440.0000    1.89972
604480.0000    1.70160
604520.0000    2.84889
604560.0000    2.05079
604600.0000    2.33486
604640.0000    2.07496
604680.0000    2.30809
604720.0000    2.26439
604760.0000    1.12569
604800.0000    1.00012
604840.0000    2.07378
604880.0000    1.58988
604920.0000    0.94482
604960.0000    1.36282
605000.0000    2.28184
605040.0000    2.17930
605080.0000    2.36516
605120.0000    1.86670
605160.0000    2.52551
605200.0000    1.94665
605240.0000    1.49381
605280.0000    2.69925
605320.0000    2.21904
605360.0000    1.92954
605400.0000    1.63280
605440.0000    2.03352
605480.0000    2.23582
605520.0000    1.92981
605560.0000    1.93774
605600.0000    2.20949
605640.0000    2.42554
605680.0000    0.96443
605720.0000    1.38591
605760.0000    2.64280
605800.0000    1.75535
605840.0000    2.43848
605880.0000    2.25793
605920.0000    1.88401
605960.0000    1.51778
606000.0000    1.54697
606040.0000    0.72674
606080.0000    2.01554
606120.0000    1.50661
606160.0000    2.19767
606200.0000    1.89703
606240.0000    1.42486
606280.0000    1.37718
606320.0000    1.43901
606360.0000    2.44323
606400.0000    2.25354
606440.0000    1.75733
606480.0000    1.91468
606520.0000    1.73626
606560.0000    1.70578
606600.0000    1.52159
606640.0000    1.30181
606680.0000    2.12436
606720.0000    2.16713
606760.0000    1.87216
606800.0000    2.29782
606840.0000    2.44006
606880.0000    1.96906
606920.0000    1.81347
606960.0000    1.63958
607000.0000    2.14072
607040.0000    2.24304
607080.0000    2.12825
607120.0000    1.88942
607160.0000    1.39016
607200.0000    1.49438
607240.0000    2.29596
607280.0000    1.72989
607320.0000    1.36919
607360.0000    1.89222
607400.0000    1.31862
607440.0000    2.32846
607480.0000    2.16405
607520.0000    1.86831
607560.0000    2.25660
607600.0000    1.90944
607640.0000    0.90408
607680.0000    1.47519
607720.0000    1.90677
607760.0000    2.41533
607800.0000    2.08806
607840.0000    1.38941
607880.0000    1.42818
607920.0000    1.78582
607960.0000    1.85022
608000.0000    1.66360
608040.0000    1.52143
608080.0000    2.41597
608120.0000    2.77332
608160.0000    2.14337
608200.0000    2.10455
608240.0000    1.59519
608280.0000    2.19978
608320.0000    1.84925
608360.0000    1.02293
608400.0000    1.67450
608440.0000    2.20181
608480.0000    1.27541
608520.0000    1.99159
608560.0000    1.74881
608600.0000    2.02524
608640.0000    2.14393
608680.0000    2.00211
608720.0000    1.24643
608760.0000    2.07068
608800.0000    2.59000
608840.0000    1.60597
608880.0000    1.49191
608920.0000    1.43484
608960.0000    2.15538
609000.0000    2.01469
609040.0000    1.61620
609080.0000    1.47005
609120.0000    1.14123
609160.0000    1.92001
609200.0000    2.11107
609240.0000    1.58040
609280.0000    1.57159
609320.0000    1.97345
609360.0000    2.10494
609400.0000    1.60030
609440.0000    1.66904
609480.0000    1.56403
609520.0000    2.27271
609560.0000    1.74505
609600.0000    2.46085
609640.0000    2.59796
609680.0000    2.35261
609720.0000    3.14939
609760.0000    2.28091
609800.0000    2.60963
609840.0000    2.53218
609880.0000    1.95303
609920.0000    2.81307
609960.0000    1.70143
610000.0000    1.48928
610040.0000    1.41717
610080.0000    1.93840
610120.0000    2.48563
610160.0000    2.40528
610200.0000    1.49966
610240.0000    1.99660
610280.0000    1.79973
610320.0000    1.70897
610360.0000    1.34851
610400.0000    1.31767
610440.0000    2.00872
610480.0000    1.89075
610520.0000    1.69645
610560.0000    1.53100
610600.0000    1.25132
610640.0000    0.95219
610680.0000    1.73010
610720.0000    1.53760
610760.0000    1.72627
610800.0000    2.32603
610840.0000    2.41550
610880.0000    2.61744
610920.0000    2.27554
610960.0000    2.41583
611000.0000    2.71184
611040.0000    2.73822
611080.0000    1.56269
611120.0000    1.91943
611160.0000    1.92409
611200.0000    2.31027
611240.0000    0.98953
611280.0000    2.45338
611320.0000    1.14298
611360.0000    0.92418
611400.0000    0.77592
611440.0000    0.31547
611480.0000    1.20635
611520.0000    1.15735
611560.0000    2.27075
611600.0000    2.52764
611640.0000    1.87174
611680.0000    2.26989
611720.0000    1.72187
611760.0000    2.02776
611800.0000    2.00480
611840.0000    1.31592
611880.0000    2.47131
611920.0000    2.69154
611960.0000    1.47682
612000.0000    2.32564
612040.0000    1.90995
612080.0000    2.30364
612120.0000    1.75310
612160.0000    2.48773
612200.0000    2.29702
612240.0000    2.15784
612280.0000    2.53642
612320.0000    1.64777
612360.0000    1.88292
612400.0000    2.36768
612440.0000    2.73611
612480.0000    2.23964
612520.0000    1.60908
612560.0000    2.24672
612600.0000    2.06286
612640.0000    1.61217
612680.0000    2.59100
612720.0000    1.39282
612760.0000    2.00126
612800.0000    1.44071
612840.0000    2.50762
612880.0000    2.07838
612920.0000    1.50459
612960.0000    1.66502
613000.0000    1.33550
613040.0000    2.21057
613080.0000    1.79207
613120.0000    2.29547
613160.0000    2.30379
613200.0000    2.10395
613240.0000    2.15573
613280.0000    1.53815
613320.0000    2.04360
613360.0000    2.17948
613400.0000    2.48457
613440.0000    2.04108
613480.0000    2.10112
613520.0000    2.36170
613560.0000    1.97516
613600.0000    1.43725
613640.0000    1.16612
613680.0000    1.48434
613720.0000    2.23808
613760.0000    1.60113
613800.0000    2.09831
613840.0000    2.67459
613880.0000    2.62544
613920.0000    1.83837
613960.0000    1.75023
614000.0000    2.56838
614040.0000    1.82595
614080.0000    1.90382
614120.0000    2.72431
614160.0000    2.30042
614200.0000    2.06509
614240.0000    2.30859
614280.0000    1.73070
614320.0000    1.39878
614360.0000    2.20946
614400.0000    1.46975
614440.0000    1.61121
614480.0000    2.71035
614520.0000    2.32976
614560.0000    2.11962
614600.0000    1.29642
614640.0000    2.00405
614680.0000    1.65857
614720.0000    1.28290
614760.0000    2.07966
614800.0000    1.83441
614840.0000    1.59702
614880.0000    1.80540
614920.0000    1.32101
614960.0000    1.62671
615000.0000    1.76080
615040.0000    2.08609
615080.0000    2.14277
615120.0000    1.83245
615160.0000    1.61176
615200.0000    1.83359
615240.0000    1.32068
615280.0000    1.26968
615320.0000    1.42500
615360.0000    1.83715
615400.0000    0.65137
615440.0000    1.07033
615480.0000    1.45818
615520.0000    1.87666
615560.0000    1.60982
615600.0000    1.97312
615640.0000    1.44366
615680.0000    2.39925
615720.0000    2.28797
615760.0000    2.40629
615800.0000    1.98581
615840.0000    1.95547
615880.0000    1.99433
615920.0000    1.90869
615960.0000    2.09611
616000.0000    1.47543
616040.0000    1.72965
616080.0000    2.52085
616120.0000    1.11436
616160.0000    0.84112
616200.0000    1.38947
616240.0000    1.45808
616280.0000    1.75149
616320.0000    1.35365
616360.0000    2.05350
616400.0000    2.07536
616440.0000    2.36747
616480.0000    2.02100
616520.0000    2.56987
616560.0000    1.83390
616600.0000    1.85280
616640.0000    1.80760
616680.0000    1.57662
616720.0000    1.64757
616760.0000    2.56884
616800.0000    1.91495
616840.0000    1.59201
616880.0000    2.58721
616920.0000    1.86613
616960.0000    1.89252
617000.0000    1.69716
617040.0000    1.83763
617080.0000    1.94342
617120.0000    2.35946
617160.0000    1.66036
617200.0000    2.34489
617240.0000    2.32950
617280.0000    2.47135
617320.0000    1.89209
617360.0000    1.28256
617400.0000    1.67198
617440.0000    1.76461
617480.0000    1.57074
617520.0000    1.25010
617560.0000    1.83545
617600.0000    2.63105
617640.0000    2.75236
617680.0000    2.60791
617720.0000    2.04026
617760.0000    1.70631
617800.0000    2.43659
617840.0000    2.10378
617880.0000    1.50326
617920.0000    2.12822
617960.0000    1.72901
618000.0000    1.86915
618040.0000    2.45140
618080.0000    2.82083
618120.0000    1.99920
618160.0000    2.11331
618200.0000    2.46148
618240.0000    1.71967
618280.0000    2.64541
618320.0000    1.91075
618360.0000    3.00977
618400.0000    1.89572
618440.0000    2.77542
618480.0000    2.68862
618520.0000    2.37378
618560.0000    2.45498
618600.0000    2.69112
618640.0000    2.25285
618680.0000    2.26463
618720.0000    2.20591
618760.0000    2.07084
618800.0000    2.17454
618840.0000    2.46767
618880.0000    2.42937
618920.0000    2.38149
618960.0000    2.65440
619000.0000    2.57067
619040.0000    2.64660
619080.0000    2.00930
619120.0000    2.51796
619160.0000    1.66248
619200.0000    1.99612
619240.0000    2.20607
619280.0000    1.72146
619320.0000    1.94260
619360.0000    2.13330
619400.0000    1.92504
619440.0000    1.60922
619480.0000    1.89473
619520.0000    1.82582
619560.0000    3.10694
619600.0000    2.02077
619640.0000    2.15981
619680.0000    1.72896
619720.0000    2.02657
619760.0000    2.06646
619800.0000    2.17071
619840.0000    1.63334
619880.0000    1.43582
619920.0000    0.71315
619960.0000    1.73974
620000.0000    1.62969
620040.0000    1.76128
620080.0000    2.02353
620120.0000    1.59739
620160.0000    1.78956
620200.0000    2.04083
620240.0000    1.84409
620280.0000    2.55324
620320.0000    2.12486
620360.0000    1.97031
620400.0000    1.61662
620440.0000    2.17147
620480.0000    1.87287
620520.0000    1.61173
620560.0000    1.72424
620600.0000    2.09415
620640.0000    1.91049
620680.0000    2.01927
620720.0000    2.75816
620760.0000    1.80439
620800.0000    2.51149
620840.0000    2.15808
620880.0000    2.20763
620920.0000    2.56425
620960.0000    2.05214
621000.0000    2.30354
621040.0000    2.40106
621080.0000    1.99942
621120.0000    2.14389
621160.0000    2.10049
621200.0000    1.63891
621240.0000    2.47607
621280.0000    1.69967
621320.0000    2.03597
621360.0000    2.44137
621400.0000    2.30979
621440.0000    2.38727
621480.0000    2.51684
621520.0000    2.11037
621560.0000    2.12367
621600.0000    2.30732
621640.0000    2.73780
621680.0000    2.34802
621720.0000    2.32163
621760.0000    1.95578
621800.0000    1.66130
621840.0000    2.32019
621880.0000    1.44275
621920.0000    2.35390
621960.0000    2.35227
622000.0000    2.64177
622040.0000    2.16708
622080.0000    1.90045
622120.0000    2.50681
622160.0000    2.79104
622200.0000    1.40569
622240.0000    1.99409
622280.0000    1.51254
622320.0000    2.02766
622360.0000    1.38747
622400.0000    2.19879
622440.0000    1.18127
622480.0000    1.76078
622520.0000    2.48335
622560.0000    1.79102
622600.0000    1.99575
622640.0000    2.43392
622680.0000    2.21137
622720.0000    1.58639
622760.0000    2.28889
622800.0000    1.82304
622840.0000    2.01501
622880.0000    1.39448
622920.0000    1.54765
622960.0000    1.94439
623000.0000    1.74795
623040.0000    2.39450
623080.0000    2.18317
623120.0000    1.52563
623160.0000    1.77110
623200.0000    1.87615
623240.0000    1.61874
623280.0000    2.30186
623320.0000    1.88801
623360.0000    1.59064
623400.0000    1.51808
623440.0000    1.84416
623480.0000    1.82269
623520.0000    1.34536
623560.0000    1.24984
623600.0000    1.34893
623640.0000    1.54777
623680.0000    1.48100
623720.0000    1.85979
623760.0000    2.11022
623800.0000    1.69969
623840.0000    1.99480
623880.0000    1.61368
623920.0000    1.36890
623960.0000    1.27666
624000.0000    1.63474
624040.0000    2.04234
624080.0000    1.73633
624120.0000    1.83542
624160.0000    2.28780
624200.0000    2.41213
624240.0000    1.24050
624280.0000    1.68830
624320.0000    1.62579
624360.0000    1.76400
624400.0000    1.57230
624440.0000    1.67750
624480.0000    2.23283
624520.0000    2.28305
624560.0000    2.02911
624600.0000    1.35672
624640.0000    1.42966
624680.0000    1.51304
624720.0000    1.71820
624760.0000    2.17204
624800.0000    2.22594
624840.0000    2.50691
624880.0000    1.88282
624920.0000    2.15848
624960.0000    1.63685
625000.0000    1.63730
625040.0000    1.92701
625080.0000    1.32154
625120.0000    1.27773
625160.0000    2.29780
625200.0000    1.93026
625240.0000    1.91845
625280.0000    2.46024
625320.0000    1.59548
625360.0000    2.17144
625400.0000    1.73088
625440.0000    2.05610
625480.0000    1.95254
625520.0000    1.99744
625560.0000    2.22482
625600.0000    1.79322
625640.0000    2.17549
625680.0000    2.05365
625720.0000    2.47537
625760.0000    2.27928
625800.0000    2.55482
625840.0000    3.14237
625880.0000    2.19411
625920.0000    1.96001
625960.0000    1.26254
626000.0000    1.40404
626040.0000    1.61554
626080.0000    2.25411
626120.0000    1.68513
626160.0000    2.11128
626200.0000    1.83308
626240.0000    1.74205
626280.0000    2.31297
626320.0000    2.67208
626360.0000    2.23922
626400.0000    2.56898
626440.0000    2.38971
626480.0000    2.73492
626520.0000    2.36593
626560.0000    2.26363
626600.0000    2.04726
626640.0000    2.04654
626680.0000    1.84614
626720.0000    2.12504
626760.0000    2.30139
626800.0000    2.47364
626840.0000    1.75588
626880.0000    1.60175
626920.0000    2.30202
626960.0000    2.04035
627000.0000    2.43548
627040.0000    2.01500
627080.0000    1.99563
627120.0000    2.31202
627160.0000    2.89336
627200.0000    2.02407
627240.0000    1.43813
627280.0000    2.64402
627320.0000    2.16537
627360.0000    1.55364
627400.0000    1.79484
627440.0000    1.67941
627480.0000    2.30444
627520.0000    1.85101
627560.0000    2.09855
627600.0000    2.15437
627640.0000    1.88340
627680.0000    2.11615
627720.0000    2.03179
627760.0000    2.89159
627800.0000    2.89145
627840.0000    1.85512
627880.0000    2.34153
627920.0000    1.62408
627960.0000    1.48963
628000.0000    2.05048
628040.0000    2.33244
628080.0000    2.34001
628120.0000    1.74871
628160.0000    2.46627
628200.0000    2.15202
628240.0000    2.21431
628280.0000    2.22671
628320.0000    2.48539
628360.0000    2.22230
628400.0000    2.86410
628440.0000    2.44120
628480.0000    2.18219
628520.0000    2.65437
628560.0000    2.50431
628600.0000    1.84617
628640.0000    2.66066
628680.0000    2.58243
628720.0000    1.63967
628760.0000    2.04080
628800.0000    2.65006
628840.0000    2.89407
628880.0000    2.08997
628920.0000    2.38994
628960.0000    2.49538
629000.0000    2.47222
629040.0000    2.48525
629080.0000    2.65212
629120.0000    1.91950
629160.0000    2.35329
629200.0000    2.46762
629240.0000    2.69249
629280.0000    3.01263
629320.0000    2.59682
629360.0000    2.28612
629400.0000    2.58500
629440.0000    1.74519
629480.0000    2.05820
629520.0000    2.20483
629560.0000    2.61222
629600.0000    2.31806
629640.0000    1.75175
629680.0000    2.23774
629720.0000    2.05933
629760.0000    2.14607
629800.0000    2.30649
629840.0000    1.82259
629880.0000    1.97499
629920.0000    2.12610
629960.0000    1.75576
630000.0000    1.41431
630040.0000    2.07961
630080.0000    1.86212
630120.0000    2.22564
630160.0000    1.87081
630200.0000    1.71501
630240.0000    1.88416
630280.0000    2.48891
630320.0000    1.40345
630360.0000    1.77360
630400.0000    2.37139
630440.0000    2.43611
630480.0000    1.93175
630520.0000    2.24786
630560.0000    2.21326
630600.0000    2.28462
630640.0000    2.01589
630680.0000    1.47999
630720.0000    1.99491
630760.0000    1.91387
630800.0000    2.19712
630840.0000    2.15138
630880.0000    2.09853
630920.0000    2.20457
630960.0000    1.59666
631000.0000    1.78031
631040.0000    2.14299
631080.0000    1.89008
631120.0000    2.27422
631160.0000    2.13640
631200.0000    2.77391
631240.0000    1.86096
631280.0000    1.94395
631320.0000    2.50770
631360.0000    2.11886
631400.0000    2.49171
631440.0000    2.49576
631480.0000    2.35317
631520.0000    3.03082
631560.0000    2.38058
631600.0000    2.34095
631640.0000    1.24695
631680.0000    2.62414
631720.0000    1.87800
631760.0000    1.95896
631800.0000    2.83403
631840.0000    2.69130
631880.0000    2.53688
631920.0000    1.91912
631960.0000    1.06661
632000.0000    2.17697
632040.0000    2.21541
632080.0000    2.14402
632120.0000    2.72069
632160.0000    2.52041
632200.0000    2.39789
632240.0000    2.24752
632280.0000    1.50196
632320.0000    2.06718
632360.0000    1.87965
632400.0000    1.70540
632440.0000    1.84784
632480.0000    0.93782
632520.0000    1.27351
632560.0000    1.86574
632600.0000    1.45546
632640.0000    1.91457
632680.0000    2.01486
632720.0000    1.72962
632760.0000    1.99276
632800.0000    1.91162
632840.0000    1.76694
632880.0000    1.79657
632920.0000    1.11614
632960.0000    1.90021
633000.0000    2.17157
633040.0000    1.99192
633080.0000    2.17577
633120.0000    1.70588
633160.0000    2.46445
633200.0000    2.35389
633240.0000    2.18192
633280.0000    2.50261
633320.0000    1.51909
633360.0000    1.91880
633400.0000    2.64104
633440.0000    2.16245
633480.0000    2.93796
633520.0000    2.37249
633560.0000    1.98958
633600.0000    2.16501
633640.0000    2.58768
633680.0000    2.11120
633720.0000    2.53419
633760.0000    2.70757
633800.0000    2.99807
633840.0000    2.29178
633880.0000    2.94941
633920.0000    2.89446
633960.0000    2.53285
634000.0000    2.76142
634040.0000    2.70763
634080.0000    3.10072
634120.0000    2.19259
634160.0000    2.51900
634200.0000    2.35924
634240.0000    2.36139
634280.0000    2.35645
634320.0000    2.42898
634360.0000    2.34416
634400.0000    2.87562
634440.0000    2.45156
634480.0000    1.70688
634520.0000    1.79853
634560.0000    1.70931
634600.0000    2.13943
634640.0000    2.59302
634680.0000    2.14709
634720.0000    2.80296
634760.0000    2.37967
634800.0000    1.94953
634840.0000    2.26247
634880.0000    1.45644
634920.0000    1.32112
634960.0000    1.72609
635000.0000    2.34335
635040.0000    1.88539
635080.0000    1.73667
635120.0000    2.29277
635160.0000    1.92442
635200.0000    2.13427
635240.0000    2.38545
635280.0000    2.73622
635320.0000    3.02657
635360.0000    2.15528
635400.0000    2.28195
635440.0000    1.96464
635480.0000    2.16360
635520.0000    2.74774
635560.0000    2.75477
635600.0000    2.48608
635640.0000    2.33152
635680.0000    1.79036
635720.0000    1.53733
635760.0000    2.13042
635800.0000    2.00043
635840.0000    2.34384
635880.0000    1.75833
635920.0000    3.10909
635960.0000    2.51255
636000.0000    2.41705
636040.0000    2.46746
636080.0000    2.70471
636120.0000    2.76374
636160.0000    2.69231
636200.0000    1.73766
636240.0000    2.50825
636280.0000    2.51055
636320.0000    1.78715
636360.0000    3.01388
636400.0000    2.88607
636440.0000    2.95550
636480.0000    3.25293
636520.0000    2.30589
636560.0000    2.82998
636600.0000    2.63259
636640.0000    2.91812
636680.0000    1.42854
636720.0000    2.16142
636760.0000    1.62203
636800.0000    2.52254
636840.0000    2.78137
636880.0000    2.44706
636920.0000    2.12713
636960.0000    2.43366
637000.0000    2.42607
637040.0000    2.53288
637080.0000    2.71804
637120.0000    1.63902
637160.0000    2.18047
637200.0000    1.79180
637240.0000    1.84654
637280.0000    2.75159
637320.0000    2.39605
637360.0000    2.50860
637400.0000    2.48791
637440.0000    2.59794
637480.0000    2.85681
637520.0000    2.48129
637560.0000    3.19377
637600.0000    2.16638
637640.0000    2.29058
637680.0000    3.02365
637720.0000    3.50277
637760.0000    2.96754
637800.0000    2.87209
637840.0000    3.38104
637880.0000    2.19893
637920.0000    2.52308
637960.0000    1.76400
638000.0000    3.10628
638040.0000    3.07469
638080.0000    3.55710
638120.0000    3.41829
638160.0000    3.40387
638200.0000    3.28131
638240.0000    2.80169
638280.0000    2.70024
638320.0000    2.79791
638360.0000    2.76965
638400.0000    2.98061
638440.0000    3.25501
638480.0000    3.28971
638520.0000    2.73001
638560.0000    3.45581
638600.0000    3.27758
638640.0000    3.51922
638680.0000    3.55820
638720.0000    3.29584
638760.0000    2.74299
638800.0000    3.41634
638840.0000    2.96245
638880.0000    3.15170
638920.0000    3.53247
638960.0000    3.30407
639000.0000    3.67928
639040.0000    2.82494
639080.0000    3.47496
639120.0000    3.65244
639160.0000    3.10789
639200.0000    3.05846
639240.0000    2.33774
639280.0000    1.72506
639320.0000    2.05393
639360.0000    2.01159
639400.0000    2.05987
639440.0000    2.55104
639480.0000    2.24476
639520.0000    2.63940
639560.0000    2.49345
639600.0000    2.87403
639640.0000    2.45268
639680.0000    2.93535
639720.0000    2.73602
639760.0000    3.13245
639800.0000    3.13224
639840.0000    2.57718
639880.0000    2.73375
639920.0000    2.76126
639960.0000    1.65440
640000.0000    2.02316
640040.0000    1.30784
640080.0000    1.65784
640120.0000    1.76156
640160.0000    2.22976
640200.0000    2.45126
640240.0000    1.93033
640280.0000    2.36202
640320.0000    2.15928
640360.0000    2.12254
640400.0000    2.93157
640440.0000    2.33640
640480.0000    2.18674
640520.0000    1.50828
640560.0000    2.52771
640600.0000    2.63585
640640.0000    2.53422
640680.0000    2.50418
640720.0000    2.80533
640760.0000    1.87004
640800.0000    2.00459
640840.0000    1.60175
640880.0000    1.42886
640920.0000    1.84695
640960.0000    2.36873
641000.0000    2.24372
641040.0000    1.48046
641080.0000    1.27294
641120.0000    2.65191
641160.0000    2.40584
641200.0000    2.17616
641240.0000    2.12578
641280.0000    1.99436
641320.0000    2.44306
641360.0000    1.94251
641400.0000    2.49649
641440.0000    2.70945
641480.0000    2.29829
641520.0000    2.14384
641560.0000    1.73891
641600.0000    2.71632
641640.0000    2.69887
641680.0000    2.22496
641720.0000    2.77604
641760.0000    2.60150
641800.0000    2.21414
641840.0000    2.21350
641880.0000    2.58472
641920.0000    2.66855
641960.0000    2.94388
642000.0000    2.35453
642040.0000    2.59999
642080.0000    2.78762
642120.0000    2.68431
642160.0000    2.75581
642200.0000    2.58198
642240.0000    3.03920
642280.0000    2.31943
642320.0000    2.63081
642360.0000    2.05572
642400.0000    2.52795
642440.0000    2.00659
642480.0000    2.07178
642520.0000    1.92651
642560.0000    2.09317
642600.0000    2.00263
642640.0000    2.07461
642680.0000    2.85457
642720.0000    3.43774
642760.0000    2.49531
642800.0000    2.45747
642840.0000    2.17059
642880.0000    3.14307
642920.0000    2.88007
642960.0000    3.01328
643000.0000    2.24888
643040.0000    2.17268
643080.0000    3.41295
643120.0000    2.80721
643160.0000    2.32327
643200.0000    2.61150
643240.0000    2.80189
643280.0000    2.56866
643320.0000    3.30699
643360.0000    2.36004
643400.0000    2.49129
643440.0000    3.21129
643480.0000    2.20049
643520.0000    2.82830
643560.0000    2.64389
643600.0000    2.97284
643640.0000    2.69587
643680.0000    2.22765
643720.0000    2.42202
643760.0000    2.95454
643800.0000    3.00205
643840.0000    3.15678
643880.0000    2.50018
643920.0000    3.03693
643960.0000    2.98255
644000.0000    2.64064
644040.0000    2.04120
644080.0000    2.76722
644120.0000    3.26854
644160.0000    2.93447
644200.0000    3.52711
644240.0000    2.58073
644280.0000    2.81072
644320.0000    3.02782
644360.0000    2.70333
644400.0000    3.15458
644440.0000    2.07871
644480.0000    3.25998
644520.0000    2.82359
644560.0000    2.79761
644600.0000    2.75221
644640.0000    2.31756
644680.0000    2.54056
644720.0000    1.80320
644760.0000    2.41181
644800.0000    2.57569
644840.0000    2.63387
644880.0000    2.59261
644920.0000    2.19574
644960.0000    2.72636
645000.0000    3.41677
645040.0000    2.58386
645080.0000    2.76418
645120.0000    2.70003
645160.0000    2.31368
645200.0000    2.27068
645240.0000    2.80213
645280.0000    3.00019
645320.0000    3.02627
645360.0000    2.94079
645400.0000    2.64934
645440.0000    2.74035
645480.0000    2.91431
645520.0000    3.51482
645560.0000    3.91379
645600.0000    3.77982
645640.0000    3.87419
645680.0000    3.69836
645720.0000    2.95795
645760.0000    2.75694
645800.0000    3.12328
645840.0000    3.14774
645880.0000    3.20963
645920.0000    2.82604
645960.0000    3.96224
646000.0000    2.99659
646040.0000    2.95263
646080.0000    2.80935
646120.0000    3.10108
646160.0000    3.06072
646200.0000    2.65042
646240.0000    2.44954
646280.0000    2.16850
646320.0000    2.03399
646360.0000    2.53362
646400.0000    2.02604
646440.0000    2.03263
646480.0000    2.52165
646520.0000    3.04959
646560.0000    2.36541
646600.0000    2.03441
646640.0000    2.94305
646680.0000    3.40368
646720.0000    3.55605
646760.0000    3.03978
646800.0000    2.51158
646840.0000    2.87232
646880.0000    2.53207
646920.0000    2.84403
646960.0000    3.32219
647000.0000    2.68312
647040.0000    2.61375
647080.0000    2.67663
647120.0000    3.02687
647160.0000    2.37577
647200.0000    2.43096
647240.0000    2.12866
647280.0000    2.65832
647320.0000    2.77407
647360.0000    3.00569
647400.0000    3.50373
647440.0000    2.87613
647480.0000    3.51235
647520.0000    2.93917
647560.0000    3.33973
647600.0000    2.83668
647640.0000    3.14877
647680.0000    2.61647
647720.0000    2.46606
647760.0000    1.65683
647800.0000    1.48579
647840.0000    2.29438
647880.0000    2.04622
647920.0000    2.19782
647960.0000    1.64724
648000.0000    2.01168
648040.0000    2.12594
648080.0000    2.25243
648120.0000    2.19953
648160.0000    2.66529
648200.0000    2.41462
648240.0000    1.94769
648280.0000    1.75130
648320.0000    1.74448
648360.0000    1.82204
648400.0000    2.18198
648440.0000    1.83845
648480.0000    1.37601
648520.0000    2.02001
648560.0000    2.12715
648600.0000    1.53236
648640.0000    1.43487
648680.0000    1.90044
648720.0000    1.57146
648760.0000    1.74036
648800.0000    1.67753
648840.0000    1.59839
648880.0000    1.47365
648920.0000    2.20743
648960.0000    1.37250
649000.0000    2.34508
649040.0000    2.14570
649080.0000    2.22141
649120.0000    2.29233
649160.0000    1.74931
649200.0000    2.75664
649240.0000    2.31337
649280.0000    2.47456
649320.0000    1.76920
649360.0000    1.61373
649400.0000    1.53967
649440.0000    2.00410
649480.0000    1.85387
649520.0000    1.38781
649560.0000    1.24312
649600.0000    2.33656
649640.0000    2.36050
649680.0000    1.50792
649720.0000    2.04573
649760.0000    1.81196
649800.0000    1.23765
649840.0000    2.29637
649880.0000    2.28472
649920.0000    1.82829
649960.0000    1.73018
650000.0000    2.32384
650040.0000    1.03970
650080.0000    0.75087
650120.0000    1.69483
650160.0000    2.45495
650200.0000    2.43533
650240.0000    2.17714
650280.0000    2.21001
650320.0000    1.88879
650360.0000    1.77272
650400.0000    2.62394
650440.0000    2.55897
650480.0000    1.93618
650520.0000    1.62226
650560.0000    1.82088
650600.0000    1.51900
650640.0000    2.36478
650680.0000    2.18878
650720.0000    1.85693
650760.0000    1.90488
650800.0000    2.39164
650840.0000    3.68261
650880.0000    2.92729
650920.0000    2.81607
650960.0000    3.04959
651000.0000    3.13184
651040.0000    2.55081
651080.0000    2.79757
651120.0000    2.14471
651160.0000    2.72802
651200.0000    2.42889
651240.0000    2.84164
651280.0000    2.28365
651320.0000    1.64053
651360.0000    1.66509
651400.0000    2.16560
651440.0000    2.29817
651480.0000    1.74896
651520.0000    1.21319
651560.0000    2.09965
651600.0000    2.37951
651640.0000    2.17532
651680.0000    2.05155
651720.0000    2.29194
651760.0000    2.27275
651800.0000    3.27777
651840.0000    1.85499
651880.0000    1.88955
651920.0000    2.08478
651960.0000    1.54199
652000.0000    1.96149
652040.0000    1.97444
652080.0000    1.87572
652120.0000    1.58094
652160.0000    1.73933
652200.0000    2.93434
652240.0000    2.08392
652280.0000    1.78272
652320.0000    1.86873
652360.0000    2.15430
652400.0000    2.53669
652440.0000    1.29345
652480.0000    1.47090
652520.0000    1.01559
652560.0000    1.38556
652600.0000    2.29665
652640.0000    1.23033
652680.0000    1.34886
652720.0000    2.36467
652760.0000    1.62491
652800.0000    1.78650
652840.0000    0.83681
652880.0000    1.97113
652920.0000    2.00812
652960.0000    1.64516
653000.0000    1.61719
653040.0000    2.54354
653080.0000    2.92334
653120.0000    2.50787
653160.0000    3.29850
653200.0000    2.59583
653240.0000    1.94647
653280.0000    1.95084
653320.0000    2.00894
653360.0000    2.31283
653400.0000    2.77982
653440.0000    2.29557
653480.0000    1.54933
653520.0000    2.37390
653560.0000    2.61826
653600.0000    2.39289
653640.0000    2.87331
653680.0000    2.49223
653720.0000    2.49049
653760.0000    2.49039
653800.0000    2.83885
653840.0000    2.60892
653880.0000    1.69053
653920.0000    2.50477
653960.0000    2.06788
654000.0000    2.17344
654040.0000    2.16042
654080.0000    2.55534
654120.0000    2.87539
654160.0000    2.78729
654200.0000    2.49166
654240.0000    2.65011
654280.0000    3.72429
654320.0000    2.52812
654360.0000    2.52406
654400.0000    1.96055
654440.0000    2.51044
654480.0000    2.36036
654520.0000    2.18106
654560.0000    2.15008
654600.0000    2.62860
654640.0000    1.83100
654680.0000    2.00810
654720.0000    2.75221
654760.0000    2.31248
654800.0000    2.24895
654840.0000    1.91039
654880.0000    2.09782
654920.0000    1.70721
654960.0000    1.97369
655000.0000    2.11683
655040.0000    2.37535
655080.0000    2.09618
655120.0000    2.28411
655160.0000    1.99387
655200.0000    2.30484
655240.0000    1.81542
655280.0000    2.06315
655320.0000    2.54456
655360.0000    2.79973
655400.0000    2.09313
655440.0000    2.48256
655480.0000    3.24857
655520.0000    2.15185
655560.0000    2.75226
655600.0000    2.34574
655640.0000    2.06209
655680.0000    2.66918
655720.0000    2.95748
655760.0000    2.19934
655800.0000    2.81630
655840.0000    2.24484
655880.0000    1.97962
655920.0000    2.81329
655960.0000    2.40746
656000.0000    2.26790
656040.0000    2.20866
656080.0000    1.87359
656120.0000    2.87878
656160.0000    2.74780
656200.0000    2.17749
656240.0000    2.16198
656280.0000    2.81187
656320.0000    1.62900
656360.0000    1.43664
656400.0000    2.30620
656440.0000    2.09731
656480.0000    1.89244
656520.0000    1.53612
656560.0000    1.96395
656600.0000    1.58804
656640.0000    1.54059
656680.0000    1.33724
656720.0000    1.47747
656760.0000    1.71060
656800.0000    2.15296
656840.0000    1.93398
656880.0000    1.79592
656920.0000    1.49086
656960.0000    2.41621
657000.0000    2.24842
657040.0000    2.29279
657080.0000    2.69099
657120.0000    2.85991
657160.0000    2.47946
657200.0000    2.19858
657240.0000    3.04191
657280.0000    2.52448
657320.0000    2.97065
657360.0000    2.34133
657400.0000    3.29913
657440.0000    2.81468
657480.0000    3.08897
657520.0000    2.68625
657560.0000    2.62739
657600.0000    2.88873
657640.0000    3.06650
657680.0000    2.54071
657720.0000    2.56252
657760.0000    2.92976
657800.0000    2.45516
657840.0000    2.67013
657880.0000    2.25144
657920.0000    2.54983
657960.0000    2.69566
658000.0000    2.49023
658040.0000    1.71234
658080.0000    1.81342
658120.0000    2.51297
658160.0000    2.74665
658200.0000    1.97160
658240.0000    1.51264
658280.0000    2.64838
658320.0000    1.65274
658360.0000    1.48160
658400.0000    1.74847
658440.0000    2.64468
658480.0000    2.45159
658520.0000    2.28488
658560.0000    2.63802
658600.0000    3.18602
658640.0000    1.68686
658680.0000    2.26465
658720.0000    3.21685
658760.0000    2.57891
658800.0000    1.75107
658840.0000    1.77834
658880.0000    1.54101
658920.0000    2.76347
658960.0000    1.72976
659000.0000    2.53969
659040.0000    1.63059
659080.0000    2.20984
659120.0000    2.46761
659160.0000    2.24610
659200.0000    2.33388
659240.0000    1.70796
659280.0000    1.59013
659320.0000    1.60870
659360.0000    1.80648
659400.0000    1.55581
659440.0000    1.93976
659480.0000    1.82295
659520.0000    2.53542
659560.0000    2.59218
659600.0000    1.55666
659640.0000    1.83092
659680.0000    2.00699
659720.0000    1.83507
659760.0000    2.08727
659800.0000    1.93270
659840.0000    1.98219
659880.0000    1.77107
659920.0000    2.22722
659960.0000    2.14833
660000.0000    2.23772
660040.0000    1.77970
660080.0000    1.98360
660120.0000    2.86038
660160.0000    2.30649
660200.0000    1.67005
660240.0000    2.54204
660280.0000    3.08731
660320.0000    2.33778
660360.0000    1.91588
660400.0000    2.17242
660440.0000    1.70419
660480.0000    2.81014
660520.0000    2.12868
660560.0000    2.54635
660600.0000    2.39839
660640.0000    2.15091
660680.0000    2.71831
660720.0000    2.56078
660760.0000    1.63204
660800.0000    2.38054
660840.0000    2.29403
660880.0000    2.51073
660920.0000    2.48093
660960.0000    2.34985
661000.0000    2.29847
661040.0000    2.62542
661080.0000    2.53789
661120.0000    2.19228
661160.0000    2.46999
661200.0000    2.92048
661240.0000    2.65767
661280.0000    1.24549
661320.0000    2.58852
661360.0000    1.82771
661400.0000    2.55900
661440.0000    3.29927
661480.0000    2.02529
661520.0000    2.47949
661560.0000    2.32696
661600.0000    2.28545
661640.0000    2.54512
661680.0000    2.35416
661720.0000    2.71786
661760.0000    2.52727
661800.0000    2.68519
661840.0000    1.80368
661880.0000    2.19810
661920.0000    2.95631
661960.0000    2.77537
662000.0000    2.22813
662040.0000    2.17888
662080.0000    2.83265
662120.0000    1.80773
662160.0000    1.46082
662200.0000    2.96894
662240.0000    2.93418
662280.0000    2.87566
662320.0000    1.92648
662360.0000    2.39021
662400.0000    2.00278
662440.0000    2.14706
662480.0000    1.99548
662520.0000    2.63335
662560.0000    2.23893
662600.0000    2.04592
662640.0000    1.69848
662680.0000    1.65325
662720.0000    1.81754
662760.0000    1.78071
662800.0000    2.28475
662840.0000    2.00840
662880.0000    2.38083
662920.0000    1.95356
662960.0000    1.73457
663000.0000    2.43751
663040.0000    2.12713
663080.0000    1.67304
663120.0000    1.97338
663160.0000    2.29093
663200.0000    2.20952
663240.0000    2.43270
663280.0000    2.38213
663320.0000    2.56778
663360.0000    2.09955
663400.0000    2.62698
663440.0000    2.06058
663480.0000    2.03398
663520.0000    1.92340
663560.0000    2.81647
663600.0000    2.15646
663640.0000    1.74857
663680.0000    2.14244
663720.0000    2.48756
663760.0000    2.30929
663800.0000    2.13699
663840.0000    2.02175
663880.0000    2.04846
663920.0000    2.39245
663960.0000    2.67857
664000.0000    2.54588
664040.0000    2.37861
664080.0000    2.70131
664120.0000    2.68151
664160.0000    2.62907
664200.0000    2.54157
664240.0000    2.17171
664280.0000    2.51317
664320.0000    3.03928
664360.0000    3.46252
664400.0000    2.83698
664440.0000    2.24860
664480.0000    2.64459
664520.0000    2.31147
664560.0000    3.00081
664600.0000    2.34962
664640.0000    2.52847
664680.0000    2.50971
664720.0000    2.53419
664760.0000    2.04121
664800.0000    2.41429
664840.0000    2.72446
664880.0000    2.22386
664920.0000    2.61333
664960.0000    2.16817
665000.0000    2.66145
665040.0000    1.86450
665080.0000    1.79716
665120.0000    2.19665
665160.0000    1.70096
665200.0000    2.47823
665240.0000    1.87941
665280.0000    1.94360
665320.0000    1.86099
665360.0000    2.05518
665400.0000    2.12771
665440.0000    1.90724
665480.0000    2.11818
665520.0000    1.55769
665560.0000    1.68095
665600.0000    1.59520
665640.0000    2.43258
665680.0000    1.94013
665720.0000    2.52851
665760.0000    1.52802
665800.0000    2.28114
665840.0000    2.06885
665880.0000    2.73997
665920.0000    2.87441
665960.0000    1.77498
666000.0000    1.91504
666040.0000    1.90406
666080.0000    2.49343
666120.0000    1.69798
666160.0000    1.90130
666200.0000    2.75142
666240.0000    2.64188
666280.0000    2.63851
666320.0000    1.19767
666360.0000    1.52755
666400.0000    1.54501
666440.0000    1.99506
666480.0000    1.28475
666520.0000    1.58602
666560.0000    1.72949
666600.0000    2.45659
666640.0000    1.70929
666680.0000    1.65528
666720.0000    1.61530
666760.0000    1.46204
666800.0000    1.36577
666840.0000    1.72196
666880.0000    1.57323
666920.0000    1.41054
666960.0000    1.80351
667000.0000    1.94027
667040.0000    1.95262
667080.0000    1.95848
667120.0000    1.95474
667160.0000    0.88335
667200.0000    1.38538
667240.0000    2.13059
667280.0000    1.47323
667320.0000    2.05987
667360.0000    2.09236
667400.0000    2.11489
667440.0000    2.24876
667480.0000    2.30568
667520.0000    2.50725
667560.0000    2.22061
667600.0000    2.16729
667640.0000    1.57447
667680.0000    1.64863
667720.0000    1.26920
667760.0000    2.33316
667800.0000    2.17223
667840.0000    2.35562
667880.0000    2.29598
667920.0000    2.24281
667960.0000    2.26346
668000.0000    2.43076
668040.0000    2.06930
668080.0000    1.77931
668120.0000    1.84125
668160.0000    2.30832
668200.0000    2.13284
668240.0000    2.11438
668280.0000    2.14310
668320.0000    1.82688
668360.0000    2.57762
668400.0000    2.11307
668440.0000    1.88126
668480.0000    1.49055
668520.0000    1.64746
668560.0000    2.05389
668600.0000    2.16473
668640.0000    1.39076
668680.0000    1.86486
668720.0000    2.24554
668760.0000    2.17972
668800.0000    2.66806
668840.0000    2.33233
668880.0000    2.15286
668920.0000    2.29917
668960.0000    2.03693
669000.0000    2.02103
669040.0000    2.30288
669080.0000    2.34238
669120.0000    2.66471
669160.0000    1.73256
669200.0000    3.00499
669240.0000    2.14527
669280.0000    2.23558
669320.0000    2.58807
669360.0000    2.32117
669400.0000    2.98257
669440.0000    2.54823
669480.0000    1.67604
669520.0000    2.50617
669560.0000    2.31604
669600.0000    2.33470
669640.0000    2.21833
669680.0000    1.79641
669720.0000    2.51895
669760.0000    2.43740
669800.0000    2.55176
669840.0000    2.76751
669880.0000    2.17923
669920.0000    1.74030
669960.0000    2.19147
670000.0000    2.28892
670040.0000    2.24366
670080.0000    1.56287
670120.0000    1.69214
670160.0000    1.05366
670200.0000    1.22744
670240.0000    1.66364
670280.0000    2.71961
670320.0000    1.99293
670360.0000    1.77227
670400.0000    1.58496
670440.0000    2.10522
670480.0000    2.05388
670520.0000    2.41493
670560.0000    2.37369
670600.0000    2.57827
670640.0000    2.79072
670680.0000    2.24767
670720.0000    1.95327
670760.0000    2.27309
670800.0000    1.43252
670840.0000    2.23412
670880.0000    2.01521
670920.0000    1.51177
670960.0000    2.52927
671000.0000    1.83404
671040.0000    2.72499
671080.0000    2.38153
671120.0000    1.82253
671160.0000    1.41703
671200.0000    1.55690
671240.0000    1.71455
671280.0000    1.87368
671320.0000    1.97451
671360.0000    1.68041
671400.0000    1.95126
671440.0000    1.72978
671480.0000    1.87181
671520.0000    2.11212
671560.0000    1.95512
671600.0000    2.14705
671640.0000    2.26579
671680.0000    2.27136
671720.0000    2.31305
671760.0000    1.49055
671800.0000    0.70451
671840.0000    1.80617
671880.0000    2.66645
671920.0000    2.09081
671960.0000    1.88111
672000.0000    2.28265
672040.0000    2.07185
672080.0000    1.73018
672120.0000    0.96858
672160.0000    1.05702
672200.0000    1.00593
672240.0000    1.03810
672280.0000    1.71848
672320.0000    1.57305
672360.0000    1.40520
672400.0000    0.56819
672440.0000    0.80015
672480.0000    0.80052
672520.0000    0.97955
672560.0000    0.87609
672600.0000    1.32288
672640.0000    0.47534
672680.0000    0.98279
672720.0000    1.25072
672760.0000    0.81560
672800.0000    1.54970
672840.0000    0.45042
672880.0000    0.86087
672920.0000    0.35195
672960.0000    0.56380
673000.0000    0.56166
673040.0000   -0.03527
673080.0000    0.03630
673120.0000   -0.70362
673160.0000   -0.13766
673200.0000    0.92152
673240.0000    0.38209
673280.0000    0.85669
673320.0000    1.11236
673360.0000    0.34552
673400.0000    0.43721
673440.0000    0.14627
673480.0000   -0.41337
673520.0000    0.32303
673560.0000    0.20641
673600.0000   -0.35833
673640.0000   -0.52826
673680.0000   -0.09035
673720.0000    0.72967
673760.0000    0.38192
673800.0000   -0.51887
673840.0000    0.89704
673880.0000    0.21433
673920.0000    1.61800
673960.0000    1.27166
674000.0000    0.92325
674040.0000    0.32943
674080.0000    0.72086
674120.0000    0.47479
674160.0000    0.95138
674200.0000    0.44547
674240.0000    0.94153
674280.0000    1.02448
674320.0000    1.11847
674360.0000    0.41705
674400.0000    0.57685
674440.0000    0.53218
674480.0000    0.48410
674520.0000    0.90819
674560.0000    0.57326
674600.0000    0.35136
674640.0000    0.71797
674680.0000   -0.11968
674720.0000    0.46127
674760.0000    1.78043
674800.0000    1.02423
674840.0000    2.14088
674880.0000    1.26370
674920.0000    1.10915
674960.0000    1.20447
675000.0000    0.83343
675040.0000   -0.43775
675080.0000    0.68811
675120.0000    1.00031
675160.0000    0.19856
675200.0000    0.48952
675240.0000    0.59406
675280.0000    0.10390
675320.0000   -0.70994
675360.0000    0.40143
675400.0000    0.02751
675440.0000   -0.67554
675480.0000   -0.63146
675520.0000   -0.64070
675560.0000    0.11299
675600.0000    0.54621
675640.0000    1.00591
675680.0000    0.09246
675720.0000    0.13936
675760.0000   -0.27442
675800.0000    0.28546
675840.0000    0.51367
675880.0000    0.75607
675920.0000    0.62872
675960.0000    0.33224
676000.0000    0.79671
676040.0000    0.19808
676080.0000    0.14449
676120.0000    0.37254
676160.0000   -0.10766
676200.0000    0.78458
676240.0000    0.88305
676280.0000    1.02168
676320.0000    1.43066
676360.0000    0.69928
676400.0000    0.14113
676440.0000   -0.44729
676480.0000    0.46519
676520.0000    0.53872
676560.0000    0.71487
676600.0000    1.18116
676640.0000    1.69981
676680.0000    1.78524
676720.0000    1.65971
676760.0000    1.22081
676800.0000    1.12389
676840.0000    0.67883
676880.0000    1.43262
676920.0000    1.15634
676960.0000   -0.01422
677000.0000    2.24349
677040.0000    1.34255
677080.0000    1.89202
677120.0000    1.61242
677160.0000    1.21111
677200.0000    1.35034
677240.0000    0.65204
677280.0000    0.62882
677320.0000    0.78591
677360.0000    0.23180
677400.0000    0.10493
677440.0000    1.01981
677480.0000    1.17462
677520.0000    1.65938
677560.0000    1.16371
677600.0000    1.38728
677640.0000    1.36981
677680.0000    0.82369
677720.0000    1.52795
677760.0000    1.17017
677800.0000    1.35727
677840.0000    2.10060
677880.0000    2.23781
677920.0000    1.14950
677960.0000    1.92238
678000.0000    1.76192
678040.0000    2.19820
678080.0000    1.24226
678120.0000    2.12541
678160.0000    1.16121
678200.0000    1.83983
678240.0000    1.65586
678280.0000    2.57669
678320.0000    2.76935
678360.0000    2.68804
678400.0000    2.52911
678440.0000    2.61349
678480.0000    2.08201
678520.0000    1.64152
678560.0000    1.47545
678600.0000    1.23161
678640.0000    1.88585
678680.0000    2.38263
678720.0000    1.45300
678760.0000    1.07621
678800.0000    0.99881
678840.0000    0.49472
678880.0000    1.21046
678920.0000    1.35538
678960.0000    0.91974
679000.0000    1.13896
679040.0000    1.45470
679080.0000    1.31650
679120.0000    1.31592
679160.0000    0.87990
679200.0000    1.58000
679240.0000    1.58431
679280.0000    1.88756
679320.0000    1.63429
679360.0000    1.48779
679400.0000    1.80208
679440.0000    2.29896
679480.0000    2.00842
679520.0000    1.46268
679560.0000    1.14860
679600.0000    1.74095
679640.0000    1.72811
679680.0000    2.53843
679720.0000    3.08780
679760.0000    2.91507
679800.0000    1.91462
679840.0000    2.33036
679880.0000    2.47765
679920.0000    1.77548
679960.0000    1.44640
680000.0000    2.32295
680040.0000    1.66118
680080.0000    1.80273
680120.0000    2.50987
680160.0000    2.46952
680200.0000    3.14324
680240.0000    2.46503
680280.0000    1.49098
680320.0000    1.39816
680360.0000    1.59465
680400.0000    1.89799
680440.0000    2.02325
680480.0000    1.14754
680520.0000    2.48781
680560.0000    2.37671
680600.0000    2.16424
680640.0000    2.05598
680680.0000    1.83728
680720.0000    1.66323
680760.0000    1.94216
680800.0000    1.09790
680840.0000    1.43896
680880.0000    1.32350
680920.0000    2.44334
680960.0000    3.21504
681000.0000    2.96227
681040.0000    2.86215
681080.0000    3.34053
681120.0000    2.90749
681160.0000    2.15049
681200.0000    2.71889
681240.0000    3.06548
681280.0000    1.94597
681320.0000    2.57446
681360.0000    1.69945
681400.0000    2.24531
681440.0000    2.18593
681480.0000    3.36335
681520.0000    2.94292
681560.0000    2.54651
681600.0000    2.92756
681640.0000    3.33911
681680.0000    2.90005
681720.0000    2.83921
681760.0000    3.55429
681800.0000    3.19849
681840.0000    3.95125
681880.0000    3.84423
681920.0000    3.28381
681960.0000    4.29513
682000.0000    4.11613
682040.0000    4.01379
682080.0000    3.02511
682120.0000    3.05236
682160.0000    3.22772
682200.0000    3.60281
682240.0000    2.56047
682280.0000    2.61670
682320.0000    3.07715
682360.0000    3.44649
682400.0000    3.18601
682440.0000    3.34628
682480.0000    3.75587
682520.0000    4.27847
682560.0000    4.43902
682600.0000    3.84654
682640.0000    3.53363
682680.0000    3.97138
682720.0000    4.22452
682760.0000    3.99212
682800.0000    3.98022
682840.0000    3.99503
682880.0000    3.99626
682920.0000    3.82684
682960.0000    4.27783
683000.0000    3.80597
683040.0000    3.90036
683080.0000    4.61846
683120.0000    4.76743
683160.0000    4.12280
683200.0000    4.24234
683240.0000    3.77953
683280.0000    4.35375
683320.0000    4.59439
683360.0000    3.77678
683400.0000    4.13419
683440.0000    3.90005
683480.0000    4.26725
683520.0000    4.03377
683560.0000    4.10864
683600.0000    4.25343
683640.0000    4.05953
683680.0000    3.14273
683720.0000    3.39046
683760.0000    3.94368
683800.0000    3.95867
683840.0000    3.83198
683880.0000    3.64865
683920.0000    3.93894
683960.0000    3.96055
684000.0000    3.36782
684040.0000    3.60386
684080.0000    3.75763
684120.0000    4.15710
684160.0000    4.28872
684200.0000    4.32303
684240.0000    4.20829
684280.0000    4.03324
684320.0000    3.73189
684360.0000    3.68823
684400.0000    3.94889
684440.0000    3.36808
684480.0000    4.12649
684520.0000    4.34568
684560.0000    4.11759
684600.0000    3.61947
684640.0000    3.59677
684680.0000    3.73419
684720.0000    4.26404
684760.0000    4.14489
684800.0000    3.72553
684840.0000    3.41496
684880.0000    4.53024
684920.0000    4.71466
684960.0000    4.27538
685000.0000    3.94173
685040.0000    4.04758
685080.0000    3.93683
685120.0000    3.67137
685160.0000    4.01047
685200.0000    4.81572
685240.0000    3.37747
685280.0000    4.30516
685320.0000    3.66157
685360.0000    3.88760
685400.0000    3.10210
685440.0000    3.45474
685480.0000    4.62145
685520.0000    5.01079
685560.0000    5.00762
685600.0000    3.66505
685640.0000    4.03053
685680.0000    3.89491
685720.0000    4.14980
685760.0000    4.77559
685800.0000    4.44087
685840.0000    3.81374
685880.0000    3.89728
685920.0000    3.36612
685960.0000    4.12327
686000.0000    3.81927
686040.0000    3.76313
686080.0000    3.77854
686120.0000    3.67920
686160.0000    3.84119
686200.0000    3.93783
686240.0000    3.65831
686280.0000    3.63758
686320.0000    3.53057
686360.0000    3.44811
686400.0000    3.36584
686440.0000    4.17346
686480.0000    4.00376
686520.0000    3.26441
686560.0000    3.54223
686600.0000    3.17728
686640.0000    3.03946
686680.0000    3.19768
686720.0000    3.29875
686760.0000    2.61323
686800.0000    3.71592
686840.0000    2.84088
686880.0000    3.29368
686920.0000    3.27069
686960.0000    4.20786
687000.0000    3.28645
687040.0000    3.18417
687080.0000    3.05990
687120.0000    2.21791
687160.0000    3.19179
687200.0000    2.82771
687240.0000    3.17415
687280.0000    3.68198
687320.0000    3.33911
687360.0000    3.21342
687400.0000    3.22593
687440.0000    2.89536
687480.0000    2.87137
687520.0000    3.08083
687560.0000    4.08077
687600.0000    3.70571
687640.0000    4.11494
687680.0000    3.60259
687720.0000    4.28303
687760.0000    3.45135
687800.0000    4.02148
687840.0000    3.53820
687880.0000    4.02204
687920.0000    3.27949
687960.0000    3.88352
688000.0000    3.76665
688040.0000    3.30680
688080.0000    4.55254
688120.0000    3.32455
688160.0000    3.97039
688200.0000    4.40095
688240.0000    4.28723
688280.0000    4.09076
688320.0000    4.31641
688360.0000    3.28914
688400.0000    3.90706
688440.0000    3.73066
688480.0000    3.91371
688520.0000    3.70336
688560.0000    3.43359
688600.0000    3.29198
688640.0000    3.25208
688680.0000    3.48137
688720.0000    2.62237
688760.0000    3.22883
688800.0000    3.92497
688840.0000    3.23469
688880.0000    3.96579
688920.0000    4.08253
688960.0000    3.54915
689000.0000    3.76457
689040.0000    3.71748
689080.0000    3.53510
689120.0000    3.56451
689160.0000    4.13885
689200.0000    4.04987
689240.0000    4.19071
689280.0000    3.55600
689320.0000    4.07272
689360.0000    3.96451
689400.0000    3.27812
689440.0000    3.92375
689480.0000    3.87206
689520.0000    3.57201
689560.0000    3.26719
689600.0000    3.66018
689640.0000    4.13430
689680.0000    2.36753
689720.0000    3.33786
689760.0000    3.60949
689800.0000    4.02849
689840.0000    4.01966
689880.0000    4.53451
689920.0000    3.73992
689960.0000    3.93243
690000.0000    3.55290
690040.0000    3.81176
690080.0000    3.73648
690120.0000    3.32808
690160.0000    3.94655
690200.0000    3.20341
690240.0000    3.32325
690280.0000    3.85837
690320.0000    4.05798
690360.0000    4.75191
690400.0000    3.38944
690440.0000    3.79646
690480.0000    4.09342
690520.0000    4.04397
690560.0000    4.02495
690600.0000    4.10939
690640.0000    3.17045
690680.0000    3.98953
690720.0000    4.02837
690760.0000    3.71422
690800.0000    3.97980
690840.0000    4.23452
690880.0000    3.65306
690920.0000    4.38682
690960.0000    4.16794
691000.0000    4.45778
691040.0000    4.52696
691080.0000    4.69284
691120.0000    4.43261
691160.0000    4.27250
691200.0000    4.40625
691240.0000    4.42590
691280.0000    4.55895
691320.0000    3.37043
691360.0000    4.06320
691400.0000    4.08426
691440.0000    4.48158
691480.0000    3.65691
691520.0000    3.37639
691560.0000    3.85261
691600.0000    3.35962
691640.0000    4.03137
691680.0000    3.07136
691720.0000    3.85235
691760.0000    3.09704
691800.0000    3.97276
691840.0000    3.37896
691880.0000    3.59132
691920.0000    3.73585
691960.0000    3.59738
692000.0000    3.41454
692040.0000    3.80708
692080.0000    3.35551
692120.0000    3.52898
692160.0000    4.50129
692200.0000    4.48955
692240.0000    3.88434
692280.0000    4.17502
692320.0000    4.22339
692360.0000    3.68426
692400.0000    3.83611
692440.0000    3.30319
692480.0000    4.03732
692520.0000    3.34005
692560.0000    3.69406
692600.0000    3.37869
692640.0000    2.79795
692680.0000    3.40653
692720.0000    3.35544
692760.0000    3.44592
692800.0000    2.90474
692840.0000    3.66117
692880.0000    3.03903
692920.0000    3.26840
692960.0000    3.00386
693000.0000    2.90133
693040.0000    3.44587
693080.0000    3.06974
693120.0000    2.75959
693160.0000    3.80946
693200.0000    2.85156
693240.0000    2.67797
693280.0000    3.53824
693320.0000    3.15776
693360.0000    3.42604
693400.0000    4.11676
693440.0000    3.35436
693480.0000    3.49658
693520.0000    3.09617
693560.0000    2.67130
693600.0000    3.10601
693640.0000    3.23946
693680.0000    3.67855
693720.0000    3.56656
693760.0000    3.50187
693800.0000    3.14952
693840.0000    3.06170
693880.0000    3.43549
693920.0000    3.00892
693960.0000    3.20550
694000.0000    3.46562
694040.0000    3.08235
694080.0000    2.32837
694120.0000    2.73922
694160.0000    2.68077
694200.0000    3.46714
694240.0000    3.31715
694280.0000    2.41098
694320.0000    2.20125
694360.0000    2.52305
694400.0000    3.48845
694440.0000    3.04563
694480.0000    3.34850
694520.0000    2.81840
694560.0000    3.12356
694600.0000    2.96048
694640.0000    3.32380
694680.0000    3.43800
694720.0000    3.57730
694760.0000    3.28136
694800.0000    2.89371
694840.0000    3.58860
694880.0000    4.11412
694920.0000    3.50800
694960.0000    3.09892
695000.0000    3.38939
695040.0000    3.00394
695080.0000    3.96555
695120.0000    2.72286
695160.0000    3.77254
695200.0000    3.63248
695240.0000    3.85417
695280.0000    3.99459
695320.0000    3.62359
695360.0000    3.87734
695400.0000    3.80189
695440.0000    4.00974
695480.0000    3.21674
695520.0000    3.42896
695560.0000    2.84419
695600.0000    3.11604
695640.0000    3.64726
695680.0000    3.02582
695720.0000    2.52343
695760.0000    3.02394
695800.0000    3.53661
695840.0000    3.95608
695880.0000    3.50530
695920.0000    2.54274
695960.0000    2.98429
696000.0000    3.29291
696040.0000    3.03654
696080.0000    3.29667
696120.0000    3.51361
696160.0000    3.58258
696200.0000    2.91878
696240.0000    3.46184
696280.0000    3.02865
696320.0000    2.60523
696360.0000    3.59079
696400.0000    3.24221
696440.0000    3.42189
696480.0000    3.33877
696520.0000    3.17453
696560.0000    2.75205
696600.0000    3.10963
696640.0000    3.33845
696680.0000    3.12617
696720.0000    3.19157
696760.0000    3.68087
696800.0000    3.22376
696840.0000    2.62375
696880.0000    1.86740
696920.0000    1.91001
696960.0000    2.52992
697000.0000    2.56074
697040.0000    2.38738
697080.0000    3.05923
697120.0000    2.05223
697160.0000    2.65770
697200.0000    3.28118
697240.0000    3.30449
697280.0000    2.68892
697320.0000    2.90258
697360.0000    1.97758
697400.0000    1.92003
697440.0000    2.52564
697480.0000    2.79784
697520.0000    3.55093
697560.0000    3.13771
697600.0000    1.50282
697640.0000    2.91424
697680.0000    3.23709
697720.0000    2.85025
697760.0000    2.08086
697800.0000    2.59359
697840.0000    2.31988
697880.0000    2.45946
697920.0000    2.76305
697960.0000    2.65520
698000.0000    2.86516
698040.0000    2.22776
698080.0000    2.69927
698120.0000    2.76814
698160.0000    3.31379
698200.0000    3.13552
698240.0000    3.19030
698280.0000    2.47452
698320.0000    1.99497
698360.0000    3.47990
698400.0000    3.12032
698440.0000    2.76085
698480.0000    2.75171
698520.0000    3.20658
698560.0000    2.88374
698600.0000    2.55894
698640.0000    2.90442
698680.0000    2.62358
698720.0000    3.29975
698760.0000    2.36769
698800.0000    2.22757
698840.0000    2.52971
698880.0000    2.19627
698920.0000    1.53268
698960.0000    1.81654
699000.0000    1.95660
[truncated: 173,079 more chars]
