# Supplementary material for: Comment on 'Valid molecular dynamics simulations of human hemoglobin require a surprisingly large box size'
Source: eLife. 2019 Jun 20;8:e44718. doi: 10.7554/eLife.44718 (PMC6586461; doi:10.7554/eLife.44718)
Supplement: Figure 1—source data 1. — The zip archive contains a README file describing which source files correspond to the different panels. [file elife-44718-fig1-data1.zip › figure1/panel_C/120A/2/proj.xvg]

@ autoscale onread none
@ with g0
@ g0 on
@ title "projection on eigenvectors (nm)"
@ xaxis  label "Time (ps)"
@ world xmin 0
@ world xmax 1e+06
@ world ymin -9.84044
@ world ymax 14.2806
@ view xmin 0.15
@ view xmax 0.85
@ view ymin 0.15
@ view ymax 0.85
@ yaxis  label "vec 1"
@ xaxis tick major 250000
@ xaxis tick minor 125000
@ xaxis ticklabel start type spec
@ xaxis ticklabel start -0
@ yaxis tick major 10
@ yaxis tick minor 5
@ yaxis ticklabel start type spec
@ yaxis ticklabel start -0
@ zeroxaxis bar on
@ zeroxaxis bar linestyle 3
    0.0000   -5.06943
   40.0000   -5.04179
   80.0000   -5.03473
  120.0000   -6.30468
  160.0000   -5.94751
  200.0000   -5.79221
  240.0000   -5.30659
  280.0000   -5.66419
  320.0000   -5.48565
  360.0000   -5.80985
  400.0000   -5.05836
  440.0000   -5.65598
  480.0000   -5.22591
  520.0000   -4.58006
  560.0000   -5.23184
  600.0000   -4.54642
  640.0000   -4.91003
  680.0000   -4.11959
  720.0000   -6.16234
  760.0000   -5.53466
  800.0000   -4.95069
  840.0000   -4.07906
  880.0000   -5.18348
  920.0000   -4.97366
  960.0000   -4.56155
 1000.0000   -4.82469
 1040.0000   -3.27545
 1080.0000   -5.19639
 1120.0000   -5.41814
 1160.0000   -5.41519
 1200.0000   -4.84629
 1240.0000   -4.01294
 1280.0000   -5.20741
 1320.0000   -3.84137
 1360.0000   -4.95725
 1400.0000   -4.07951
 1440.0000   -4.11966
 1480.0000   -3.65677
 1520.0000   -3.77872
 1560.0000   -3.11590
 1600.0000   -3.52126
 1640.0000   -4.58761
 1680.0000   -5.09861
 1720.0000   -5.99232
 1760.0000   -5.02235
 1800.0000   -5.27411
 1840.0000   -5.12207
 1880.0000   -5.82851
 1920.0000   -5.19489
 1960.0000   -5.60653
 2000.0000   -5.27085
 2040.0000   -5.82618
 2080.0000   -5.65806
 2120.0000   -5.39232
 2160.0000   -6.27844
 2200.0000   -6.48701
 2240.0000   -5.09697
 2280.0000   -4.18947
 2320.0000   -5.04547
 2360.0000   -5.22323
 2400.0000   -6.17193
 2440.0000   -4.21637
 2480.0000   -5.58443
 2520.0000   -4.85967
 2560.0000   -4.46080
 2600.0000   -4.42516
 2640.0000   -5.08569
 2680.0000   -5.50665
 2720.0000   -3.91155
 2760.0000   -4.86846
 2800.0000   -4.82367
 2840.0000   -4.82766
 2880.0000   -5.50137
 2920.0000   -5.24080
 2960.0000   -5.54853
 3000.0000   -4.59732
 3040.0000   -5.09750
 3080.0000   -5.14700
 3120.0000   -4.60694
 3160.0000   -5.26064
 3200.0000   -5.56040
 3240.0000   -5.79874
 3280.0000   -6.10105
 3320.0000   -4.94906
 3360.0000   -4.79075
 3400.0000   -4.98760
 3440.0000   -4.35051
 3480.0000   -4.32660
 3520.0000   -4.95722
 3560.0000   -3.94581
 3600.0000   -4.28223
 3640.0000   -4.43429
 3680.0000   -4.38320
 3720.0000   -3.72021
 3760.0000   -3.85360
 3800.0000   -4.31889
 3840.0000   -3.75386
 3880.0000   -3.79673
 3920.0000   -4.70596
 3960.0000   -5.20227
 4000.0000   -4.40037
 4040.0000   -4.90057
 4080.0000   -4.04331
 4120.0000   -4.16222
 4160.0000   -3.72608
 4200.0000   -4.36462
 4240.0000   -4.62261
 4280.0000   -4.05860
 4320.0000   -3.79336
 4360.0000   -3.66807
 4400.0000   -4.33255
 4440.0000   -3.78710
 4480.0000   -4.16748
 4520.0000   -5.34531
 4560.0000   -5.72057
 4600.0000   -4.60956
 4640.0000   -5.14717
 4680.0000   -5.39246
 4720.0000   -5.87920
 4760.0000   -5.03087
 4800.0000   -6.10372
 4840.0000   -5.36033
 4880.0000   -6.13893
 4920.0000   -4.63887
 4960.0000   -4.86641
 5000.0000   -5.89269
 5040.0000   -6.65354
 5080.0000   -5.77546
 5120.0000   -5.19216
 5160.0000   -4.92911
 5200.0000   -4.75720
 5240.0000   -4.26104
 5280.0000   -4.35123
 5320.0000   -4.62854
 5360.0000   -5.33915
 5400.0000   -5.33605
 5440.0000   -4.68611
 5480.0000   -4.94885
 5520.0000   -4.28550
 5560.0000   -4.79832
 5600.0000   -4.81353
 5640.0000   -4.69009
 5680.0000   -4.07449
 5720.0000   -3.70791
 5760.0000   -4.79678
 5800.0000   -4.14065
 5840.0000   -3.80532
 5880.0000   -4.52058
 5920.0000   -4.31444
 5960.0000   -4.36065
 6000.0000   -5.17790
 6040.0000   -5.87023
 6080.0000   -5.26613
 6120.0000   -5.16077
 6160.0000   -5.70789
 6200.0000   -5.28370
 6240.0000   -5.09738
 6280.0000   -5.46021
 6320.0000   -5.16438
 6360.0000   -4.92109
 6400.0000   -5.45073
 6440.0000   -5.15637
 6480.0000   -4.76560
 6520.0000   -5.56269
 6560.0000   -5.94761
 6600.0000   -5.54974
 6640.0000   -4.97731
 6680.0000   -5.70428
 6720.0000   -4.72749
 6760.0000   -5.06611
 6800.0000   -4.17703
 6840.0000   -4.43924
 6880.0000   -3.44043
 6920.0000   -5.20181
 6960.0000   -4.79014
 7000.0000   -4.59028
 7040.0000   -5.04217
 7080.0000   -4.60876
 7120.0000   -4.66100
 7160.0000   -5.07951
 7200.0000   -5.43325
 7240.0000   -4.78091
 7280.0000   -5.16834
 7320.0000   -5.38537
 7360.0000   -4.59054
 7400.0000   -4.96553
 7440.0000   -4.38628
 7480.0000   -4.96629
 7520.0000   -4.77613
 7560.0000   -5.63941
 7600.0000   -4.81847
 7640.0000   -5.04801
 7680.0000   -5.19326
 7720.0000   -5.67190
 7760.0000   -4.95405
 7800.0000   -4.85352
 7840.0000   -5.23665
 7880.0000   -5.00690
 7920.0000   -5.58604
 7960.0000   -5.18209
 8000.0000   -5.33155
 8040.0000   -5.04916
 8080.0000   -5.95275
 8120.0000   -5.27271
 8160.0000   -5.15988
 8200.0000   -4.64325
 8240.0000   -5.46512
 8280.0000   -5.56135
 8320.0000   -5.13908
 8360.0000   -4.87097
 8400.0000   -4.94286
 8440.0000   -6.29452
 8480.0000   -5.08717
 8520.0000   -5.82138
 8560.0000   -5.27620
 8600.0000   -6.25772
 8640.0000   -5.32670
 8680.0000   -4.52989
 8720.0000   -4.91375
 8760.0000   -3.98280
 8800.0000   -4.40347
 8840.0000   -4.39016
 8880.0000   -5.37133
 8920.0000   -5.31482
 8960.0000   -4.23943
 9000.0000   -5.03643
 9040.0000   -4.63667
 9080.0000   -5.04028
 9120.0000   -4.71965
 9160.0000   -4.27289
 9200.0000   -5.01268
 9240.0000   -4.72188
 9280.0000   -5.03777
 9320.0000   -4.97847
 9360.0000   -5.09953
 9400.0000   -4.95934
 9440.0000   -6.05383
 9480.0000   -4.75077
 9520.0000   -5.08039
 9560.0000   -5.34778
 9600.0000   -5.62629
 9640.0000   -5.01314
 9680.0000   -5.33187
 9720.0000   -5.20091
 9760.0000   -4.65287
 9800.0000   -5.56375
 9840.0000   -5.63080
 9880.0000   -5.08266
 9920.0000   -5.02378
 9960.0000   -4.80837
10000.0000   -4.82083
10040.0000   -4.89819
10080.0000   -4.66037
10120.0000   -3.83408
10160.0000   -4.85695
10200.0000   -5.42729
10240.0000   -6.16236
10280.0000   -5.25586
10320.0000   -5.00425
10360.0000   -5.41331
10400.0000   -5.72432
10440.0000   -5.55600
10480.0000   -5.32651
10520.0000   -5.29511
10560.0000   -5.05103
10600.0000   -5.54061
10640.0000   -5.39935
10680.0000   -5.48233
10720.0000   -4.63399
10760.0000   -5.26088
10800.0000   -5.75408
10840.0000   -5.76293
10880.0000   -5.41085
10920.0000   -5.47253
10960.0000   -5.46007
11000.0000   -5.60837
11040.0000   -5.55193
11080.0000   -5.87702
11120.0000   -5.55387
11160.0000   -5.92189
11200.0000   -6.04647
11240.0000   -5.04119
11280.0000   -4.83354
11320.0000   -5.01283
11360.0000   -4.56853
11400.0000   -4.52372
11440.0000   -4.40265
11480.0000   -5.37458
11520.0000   -4.95564
11560.0000   -4.95467
11600.0000   -5.59315
11640.0000   -5.05180
11680.0000   -5.29589
11720.0000   -5.85170
11760.0000   -5.69824
11800.0000   -4.56942
11840.0000   -4.62157
11880.0000   -5.24794
11920.0000   -4.46503
11960.0000   -4.16898
12000.0000   -5.21842
12040.0000   -5.03204
12080.0000   -4.94032
12120.0000   -5.17409
12160.0000   -4.82248
12200.0000   -3.92411
12240.0000   -4.61046
12280.0000   -4.10952
12320.0000   -4.41215
12360.0000   -4.64941
12400.0000   -5.31484
12440.0000   -4.81393
12480.0000   -4.57720
12520.0000   -4.53720
12560.0000   -4.61235
12600.0000   -4.79905
12640.0000   -4.76865
12680.0000   -4.72447
12720.0000   -4.22574
12760.0000   -4.53751
12800.0000   -4.94639
12840.0000   -4.25021
12880.0000   -4.44175
12920.0000   -5.09657
12960.0000   -4.57855
13000.0000   -4.95738
13040.0000   -4.50550
13080.0000   -4.67759
13120.0000   -5.45991
13160.0000   -5.49718
13200.0000   -4.54981
13240.0000   -4.97904
13280.0000   -4.87033
13320.0000   -5.20110
13360.0000   -5.86259
13400.0000   -5.60609
13440.0000   -5.11694
13480.0000   -5.25936
13520.0000   -5.15191
13560.0000   -4.10354
13600.0000   -4.82731
13640.0000   -3.67296
13680.0000   -4.44270
13720.0000   -5.84578
13760.0000   -5.44898
13800.0000   -5.28997
13840.0000   -4.79571
13880.0000   -4.81272
13920.0000   -4.94570
13960.0000   -5.26861
14000.0000   -4.96543
14040.0000   -5.29718
14080.0000   -5.53194
14120.0000   -5.93961
14160.0000   -6.34590
14200.0000   -5.95723
14240.0000   -4.75771
14280.0000   -5.79667
14320.0000   -6.62994
14360.0000   -6.35463
14400.0000   -6.07594
14440.0000   -5.42646
14480.0000   -5.64393
14520.0000   -6.19411
14560.0000   -5.59699
14600.0000   -5.55608
14640.0000   -5.95281
14680.0000   -4.94831
14720.0000   -5.06209
14760.0000   -5.17227
14800.0000   -5.59457
14840.0000   -5.15530
14880.0000   -5.16031
14920.0000   -4.60983
14960.0000   -5.09114
15000.0000   -5.37302
15040.0000   -4.94951
15080.0000   -6.19526
15120.0000   -6.32225
15160.0000   -5.98228
15200.0000   -5.75629
15240.0000   -5.93056
15280.0000   -5.52641
15320.0000   -5.30393
15360.0000   -5.16328
15400.0000   -4.43230
15440.0000   -5.37646
15480.0000   -6.99284
15520.0000   -7.35373
15560.0000   -5.59705
15600.0000   -5.62685
15640.0000   -6.26365
15680.0000   -5.85959
15720.0000   -5.92333
15760.0000   -5.92203
15800.0000   -5.90508
15840.0000   -5.94389
15880.0000   -5.52287
15920.0000   -5.90375
15960.0000   -4.99203
16000.0000   -6.64084
16040.0000   -5.37726
16080.0000   -5.78124
16120.0000   -6.33733
16160.0000   -5.58686
16200.0000   -5.18278
16240.0000   -5.57316
16280.0000   -5.71061
16320.0000   -5.63900
16360.0000   -5.87975
16400.0000   -6.08329
16440.0000   -5.30069
16480.0000   -6.43337
16520.0000   -5.92805
16560.0000   -5.51667
16600.0000   -6.14710
16640.0000   -5.56021
16680.0000   -6.17421
16720.0000   -6.04077
16760.0000   -6.09776
16800.0000   -6.24451
16840.0000   -5.71537
16880.0000   -5.73079
16920.0000   -6.18519
16960.0000   -5.96373
17000.0000   -6.58854
17040.0000   -6.18669
17080.0000   -5.87343
17120.0000   -5.60323
17160.0000   -6.09332
17200.0000   -5.27281
17240.0000   -5.95707
17280.0000   -5.65088
17320.0000   -6.08045
17360.0000   -6.27905
17400.0000   -6.58217
17440.0000   -5.71801
17480.0000   -5.99046
17520.0000   -5.32518
17560.0000   -5.22186
17600.0000   -4.56724
17640.0000   -5.79802
17680.0000   -6.12136
17720.0000   -5.54865
17760.0000   -5.61034
17800.0000   -4.93975
17840.0000   -5.29546
17880.0000   -4.99824
17920.0000   -5.21076
17960.0000   -5.21692
18000.0000   -6.23883
18040.0000   -5.94128
18080.0000   -5.38627
18120.0000   -5.11983
18160.0000   -5.79559
18200.0000   -5.84473
18240.0000   -5.79578
18280.0000   -5.02763
18320.0000   -4.95818
18360.0000   -4.78752
18400.0000   -5.42422
18440.0000   -5.34393
18480.0000   -5.47347
18520.0000   -5.44528
18560.0000   -5.83220
18600.0000   -5.98895
18640.0000   -6.48118
18680.0000   -5.30232
18720.0000   -5.25843
18760.0000   -4.86584
18800.0000   -4.71968
18840.0000   -5.50727
18880.0000   -5.30383
18920.0000   -4.54168
18960.0000   -5.60548
19000.0000   -6.14725
19040.0000   -6.45665
19080.0000   -5.64618
19120.0000   -6.04266
19160.0000   -5.17759
19200.0000   -6.81468
19240.0000   -5.81655
19280.0000   -5.98703
19320.0000   -6.41351
19360.0000   -5.62612
19400.0000   -5.84925
19440.0000   -5.06891
19480.0000   -5.02037
19520.0000   -6.17023
19560.0000   -5.20848
19600.0000   -6.14670
19640.0000   -5.27886
19680.0000   -5.78285
19720.0000   -6.48281
19760.0000   -5.53630
19800.0000   -5.28160
19840.0000   -4.72371
19880.0000   -5.57208
19920.0000   -5.83530
19960.0000   -6.17169
20000.0000   -7.12848
20040.0000   -5.99849
20080.0000   -5.46925
20120.0000   -4.95972
20160.0000   -6.03522
20200.0000   -5.40108
20240.0000   -5.73294
20280.0000   -5.48808
20320.0000   -5.37108
20360.0000   -5.92242
20400.0000   -6.50770
20440.0000   -5.81263
20480.0000   -5.66648
20520.0000   -6.01374
20560.0000   -5.11537
20600.0000   -6.54664
20640.0000   -6.65530
20680.0000   -6.02647
20720.0000   -5.90480
20760.0000   -7.56093
20800.0000   -6.94350
20840.0000   -5.97259
20880.0000   -5.19627
20920.0000   -5.03705
20960.0000   -5.22692
21000.0000   -6.15041
21040.0000   -6.10207
21080.0000   -5.80597
21120.0000   -6.51649
21160.0000   -5.63597
21200.0000   -5.25510
21240.0000   -6.56888
21280.0000   -6.53290
21320.0000   -5.89029
21360.0000   -6.80038
21400.0000   -5.69341
21440.0000   -6.51690
21480.0000   -6.06140
21520.0000   -6.46778
21560.0000   -6.04559
21600.0000   -5.68233
21640.0000   -6.14003
21680.0000   -6.18732
21720.0000   -5.94063
21760.0000   -6.37202
21800.0000   -6.16923
21840.0000   -6.63780
21880.0000   -6.32906
21920.0000   -6.08192
21960.0000   -5.67508
22000.0000   -6.99713
22040.0000   -6.84176
22080.0000   -6.69405
22120.0000   -6.43066
22160.0000   -6.81116
22200.0000   -6.63875
22240.0000   -6.53416
22280.0000   -6.44367
22320.0000   -6.35960
22360.0000   -6.90083
22400.0000   -6.68900
22440.0000   -5.93216
22480.0000   -6.19106
22520.0000   -7.84697
22560.0000   -6.65530
22600.0000   -6.79037
22640.0000   -6.62716
22680.0000   -7.36787
22720.0000   -6.77724
22760.0000   -5.95295
22800.0000   -6.45093
22840.0000   -6.43605
22880.0000   -5.85828
22920.0000   -5.55866
22960.0000   -5.32883
23000.0000   -5.19555
23040.0000   -6.05312
23080.0000   -5.47341
23120.0000   -5.58884
23160.0000   -5.72188
23200.0000   -4.82739
23240.0000   -5.54463
23280.0000   -4.83226
23320.0000   -5.33109
23360.0000   -5.36509
23400.0000   -5.31618
23440.0000   -4.40154
23480.0000   -5.19252
23520.0000   -5.25912
23560.0000   -5.00213
23600.0000   -5.37767
23640.0000   -5.45403
23680.0000   -5.30519
23720.0000   -6.23630
23760.0000   -5.09165
23800.0000   -5.14128
23840.0000   -5.95109
23880.0000   -5.61508
23920.0000   -5.07481
23960.0000   -5.70899
24000.0000   -5.06966
24040.0000   -5.06137
24080.0000   -5.32031
24120.0000   -5.61035
24160.0000   -6.86520
24200.0000   -5.27824
24240.0000   -5.43592
24280.0000   -5.22756
24320.0000   -4.36281
24360.0000   -6.09820
24400.0000   -5.28759
24440.0000   -6.22745
24480.0000   -5.42911
24520.0000   -6.20873
24560.0000   -5.98240
24600.0000   -6.03706
24640.0000   -5.53220
24680.0000   -6.27064
24720.0000   -5.43340
24760.0000   -6.62803
24800.0000   -5.54920
24840.0000   -5.91794
24880.0000   -6.04874
24920.0000   -6.17804
24960.0000   -5.75085
25000.0000   -5.83904
25040.0000   -6.75247
25080.0000   -6.22358
25120.0000   -5.62623
25160.0000   -6.51220
25200.0000   -6.35037
25240.0000   -5.94070
25280.0000   -5.69568
25320.0000   -5.60186
25360.0000   -5.45874
25400.0000   -4.85844
25440.0000   -5.09331
25480.0000   -4.96530
25520.0000   -5.08958
25560.0000   -5.29626
25600.0000   -6.14309
25640.0000   -6.62678
25680.0000   -6.21211
25720.0000   -6.72638
25760.0000   -6.01402
25800.0000   -6.01880
25840.0000   -4.60856
25880.0000   -5.53075
25920.0000   -5.64549
25960.0000   -5.76655
26000.0000   -5.91560
26040.0000   -5.00389
26080.0000   -4.99178
26120.0000   -5.24227
26160.0000   -5.91806
26200.0000   -5.63468
26240.0000   -5.86343
26280.0000   -5.16974
26320.0000   -5.55670
26360.0000   -4.49717
26400.0000   -5.35068
26440.0000   -5.65432
26480.0000   -5.36784
26520.0000   -5.43117
26560.0000   -5.38431
26600.0000   -6.09292
26640.0000   -5.07243
26680.0000   -4.97695
26720.0000   -4.84336
26760.0000   -5.22805
26800.0000   -5.76194
26840.0000   -4.86143
26880.0000   -5.59770
26920.0000   -5.99931
26960.0000   -5.55910
27000.0000   -5.66711
27040.0000   -5.25759
27080.0000   -5.73491
27120.0000   -5.32737
27160.0000   -6.62353
27200.0000   -6.06964
27240.0000   -5.90461
27280.0000   -4.89922
27320.0000   -4.83234
27360.0000   -5.51091
27400.0000   -6.08750
27440.0000   -6.11248
27480.0000   -6.27932
27520.0000   -6.38413
27560.0000   -5.61373
27600.0000   -4.86628
27640.0000   -5.55705
27680.0000   -4.77283
27720.0000   -4.66717
27760.0000   -5.95179
27800.0000   -5.60428
27840.0000   -6.60836
27880.0000   -5.45513
27920.0000   -5.82026
27960.0000   -5.74027
28000.0000   -6.02194
28040.0000   -7.02552
28080.0000   -6.58653
28120.0000   -6.09737
28160.0000   -6.17981
28200.0000   -5.69173
28240.0000   -5.25101
28280.0000   -5.80462
28320.0000   -5.06556
28360.0000   -5.10779
28400.0000   -5.55673
28440.0000   -5.90414
28480.0000   -5.24299
28520.0000   -5.29183
28560.0000   -5.18460
28600.0000   -6.09217
28640.0000   -5.14918
28680.0000   -5.64585
28720.0000   -5.99811
28760.0000   -5.89228
28800.0000   -4.92569
28840.0000   -6.86242
28880.0000   -6.42522
28920.0000   -6.17320
28960.0000   -5.81706
29000.0000   -6.37644
29040.0000   -6.50208
29080.0000   -5.54400
29120.0000   -6.54711
29160.0000   -6.41616
29200.0000   -6.75823
29240.0000   -6.52406
29280.0000   -7.67612
29320.0000   -6.17261
29360.0000   -6.81347
29400.0000   -6.55184
29440.0000   -5.73183
29480.0000   -6.23365
29520.0000   -5.45621
29560.0000   -5.80219
29600.0000   -5.63010
29640.0000   -5.81990
29680.0000   -6.42219
29720.0000   -6.28376
29760.0000   -6.34003
29800.0000   -6.44433
29840.0000   -6.61013
29880.0000   -6.41411
29920.0000   -5.73119
29960.0000   -6.57271
30000.0000   -5.96317
30040.0000   -6.09416
30080.0000   -6.57296
30120.0000   -5.89560
30160.0000   -5.83804
30200.0000   -6.35580
30240.0000   -5.27210
30280.0000   -5.47343
30320.0000   -5.56296
30360.0000   -5.33561
30400.0000   -5.51200
30440.0000   -5.52759
30480.0000   -5.38508
30520.0000   -5.94545
30560.0000   -7.02137
30600.0000   -6.80056
30640.0000   -5.55614
30680.0000   -5.82602
30720.0000   -5.79409
30760.0000   -5.95706
30800.0000   -5.95564
30840.0000   -5.95759
30880.0000   -6.81010
30920.0000   -7.29092
30960.0000   -6.29383
31000.0000   -5.82030
31040.0000   -6.10362
31080.0000   -5.59824
31120.0000   -5.64726
31160.0000   -5.38453
31200.0000   -5.24459
31240.0000   -5.46951
31280.0000   -6.41584
31320.0000   -4.60803
31360.0000   -5.79178
31400.0000   -6.58454
31440.0000   -5.56207
31480.0000   -6.04942
31520.0000   -5.72084
31560.0000   -5.37145
31600.0000   -5.35222
31640.0000   -5.30341
31680.0000   -5.89007
31720.0000   -4.82257
31760.0000   -5.44402
31800.0000   -5.87449
31840.0000   -5.86133
31880.0000   -5.41609
31920.0000   -5.14488
31960.0000   -5.03203
32000.0000   -5.50878
32040.0000   -5.07370
32080.0000   -5.10417
32120.0000   -5.49392
32160.0000   -5.85535
32200.0000   -4.63569
32240.0000   -5.52508
32280.0000   -5.33865
32320.0000   -5.83005
32360.0000   -6.01065
32400.0000   -5.50136
32440.0000   -4.95530
32480.0000   -4.43501
32520.0000   -5.13144
32560.0000   -5.31540
32600.0000   -4.77106
32640.0000   -4.44880
32680.0000   -5.05520
32720.0000   -4.94629
32760.0000   -5.06219
32800.0000   -5.59137
32840.0000   -5.86769
32880.0000   -5.95166
32920.0000   -5.23502
32960.0000   -5.19479
33000.0000   -5.50850
33040.0000   -5.49461
33080.0000   -5.63993
33120.0000   -4.87289
33160.0000   -5.11058
33200.0000   -5.12497
33240.0000   -4.97726
33280.0000   -5.36161
33320.0000   -5.30194
33360.0000   -5.13265
33400.0000   -4.84183
33440.0000   -4.82826
33480.0000   -5.47816
33520.0000   -5.27277
33560.0000   -5.76189
33600.0000   -5.21578
33640.0000   -5.05038
33680.0000   -5.44592
33720.0000   -5.41277
33760.0000   -4.66389
33800.0000   -4.78859
33840.0000   -4.98931
33880.0000   -5.21276
33920.0000   -5.05571
33960.0000   -5.36753
34000.0000   -5.39329
34040.0000   -4.62487
34080.0000   -4.14131
34120.0000   -4.78952
34160.0000   -5.08648
34200.0000   -5.50689
34240.0000   -5.38578
34280.0000   -5.70266
34320.0000   -4.99834
34360.0000   -5.14446
34400.0000   -5.03094
34440.0000   -5.05468
34480.0000   -5.86726
34520.0000   -6.71277
34560.0000   -5.89686
34600.0000   -6.11605
34640.0000   -5.19705
34680.0000   -4.70528
34720.0000   -5.45491
34760.0000   -6.32342
34800.0000   -5.04243
34840.0000   -4.93752
34880.0000   -5.65953
34920.0000   -5.02659
34960.0000   -5.45013
35000.0000   -5.58731
35040.0000   -5.73325
35080.0000   -5.58606
35120.0000   -6.21259
35160.0000   -5.16829
35200.0000   -5.71534
35240.0000   -5.22778
35280.0000   -5.33802
35320.0000   -4.62725
35360.0000   -5.20068
35400.0000   -4.98326
35440.0000   -4.96110
35480.0000   -4.88624
35520.0000   -5.53021
35560.0000   -4.34410
35600.0000   -4.99474
35640.0000   -5.31950
35680.0000   -5.37613
35720.0000   -5.61666
35760.0000   -4.73674
35800.0000   -5.61195
35840.0000   -4.72061
35880.0000   -5.92248
35920.0000   -6.05818
35960.0000   -5.43323
36000.0000   -4.80551
36040.0000   -4.75989
36080.0000   -5.50006
36120.0000   -5.18407
36160.0000   -5.16952
36200.0000   -5.30321
36240.0000   -4.29160
36280.0000   -4.94043
36320.0000   -5.07917
36360.0000   -5.50909
36400.0000   -6.07812
36440.0000   -5.11423
36480.0000   -4.54939
36520.0000   -5.40449
36560.0000   -5.16362
36600.0000   -4.86231
36640.0000   -4.92115
36680.0000   -5.79361
36720.0000   -4.95287
36760.0000   -4.81189
36800.0000   -6.11629
36840.0000   -5.66059
36880.0000   -4.35616
36920.0000   -5.80188
36960.0000   -5.69747
37000.0000   -5.50505
37040.0000   -5.87232
37080.0000   -6.23989
37120.0000   -5.65593
37160.0000   -5.09829
37200.0000   -5.92506
37240.0000   -5.60418
37280.0000   -4.89560
37320.0000   -5.38495
37360.0000   -5.97971
37400.0000   -5.39980
37440.0000   -6.34817
37480.0000   -5.12093
37520.0000   -5.78637
37560.0000   -5.63706
37600.0000   -5.14529
37640.0000   -5.11642
37680.0000   -5.10921
37720.0000   -5.19572
37760.0000   -5.75705
37800.0000   -5.53955
37840.0000   -4.92026
37880.0000   -4.23158
37920.0000   -5.79608
37960.0000   -5.30088
38000.0000   -6.08188
38040.0000   -5.82095
38080.0000   -4.61018
38120.0000   -5.44386
38160.0000   -5.63183
38200.0000   -5.23652
38240.0000   -5.45097
38280.0000   -4.82144
38320.0000   -4.07678
38360.0000   -4.68121
38400.0000   -4.97182
38440.0000   -5.55283
38480.0000   -4.84466
38520.0000   -4.38891
38560.0000   -4.55759
38600.0000   -4.91275
38640.0000   -5.48306
38680.0000   -4.99543
38720.0000   -5.56347
38760.0000   -5.13512
38800.0000   -4.61311
38840.0000   -5.36055
38880.0000   -5.39560
38920.0000   -5.35708
38960.0000   -5.08045
39000.0000   -5.57682
39040.0000   -4.81328
39080.0000   -6.11679
39120.0000   -5.63600
39160.0000   -4.95955
39200.0000   -6.07821
39240.0000   -5.98974
39280.0000   -5.88189
39320.0000   -5.95565
39360.0000   -5.85856
39400.0000   -5.27702
39440.0000   -4.50833
39480.0000   -4.55963
39520.0000   -6.11168
39560.0000   -6.40546
39600.0000   -4.58533
39640.0000   -4.52429
39680.0000   -5.64848
39720.0000   -5.01659
39760.0000   -5.72391
39800.0000   -5.24735
39840.0000   -5.44328
39880.0000   -5.53971
39920.0000   -5.80108
39960.0000   -4.79360
40000.0000   -5.77066
40040.0000   -6.00210
40080.0000   -5.28756
40120.0000   -6.21145
40160.0000   -5.85073
40200.0000   -5.46842
40240.0000   -5.26354
40280.0000   -5.84351
40320.0000   -6.29446
40360.0000   -6.59109
40400.0000   -5.91364
40440.0000   -5.86882
40480.0000   -6.58499
40520.0000   -7.03555
40560.0000   -6.46388
40600.0000   -5.88529
40640.0000   -5.67752
40680.0000   -5.35468
40720.0000   -5.48639
40760.0000   -4.59165
40800.0000   -5.72479
40840.0000   -5.55610
40880.0000   -6.25695
40920.0000   -5.91597
40960.0000   -5.05182
41000.0000   -5.42228
41040.0000   -5.42499
41080.0000   -5.58571
41120.0000   -5.36907
41160.0000   -4.50281
41200.0000   -4.92252
41240.0000   -4.92305
41280.0000   -5.44834
41320.0000   -5.27592
41360.0000   -5.70279
41400.0000   -5.10679
41440.0000   -6.01067
41480.0000   -5.34721
41520.0000   -5.67586
41560.0000   -6.20143
41600.0000   -5.99694
41640.0000   -5.67057
41680.0000   -6.12785
41720.0000   -5.71081
41760.0000   -5.99656
41800.0000   -6.19223
41840.0000   -6.03557
41880.0000   -6.34158
41920.0000   -6.32193
41960.0000   -5.18717
42000.0000   -5.85791
42040.0000   -5.54353
42080.0000   -5.68063
42120.0000   -5.54819
42160.0000   -6.03214
42200.0000   -5.68160
42240.0000   -6.18997
42280.0000   -6.31948
42320.0000   -6.37459
42360.0000   -5.44278
42400.0000   -6.70883
42440.0000   -5.62461
42480.0000   -6.20569
42520.0000   -5.93935
42560.0000   -5.44630
42600.0000   -5.57802
42640.0000   -6.10998
42680.0000   -5.90027
42720.0000   -5.13669
42760.0000   -5.34209
42800.0000   -5.54654
42840.0000   -5.22489
42880.0000   -5.75939
42920.0000   -5.52080
42960.0000   -6.05788
43000.0000   -5.42914
43040.0000   -5.84791
43080.0000   -5.83657
43120.0000   -5.28093
43160.0000   -5.30411
43200.0000   -5.71482
43240.0000   -5.89666
43280.0000   -6.11679
43320.0000   -6.83778
43360.0000   -5.49538
43400.0000   -5.63890
43440.0000   -5.52569
43480.0000   -5.39256
43520.0000   -5.17269
43560.0000   -5.78890
43600.0000   -6.36983
43640.0000   -6.79860
43680.0000   -6.01983
43720.0000   -5.66181
43760.0000   -5.83824
43800.0000   -6.27944
43840.0000   -6.21558
43880.0000   -5.97034
43920.0000   -6.39419
43960.0000   -5.82455
44000.0000   -4.96018
44040.0000   -5.29903
44080.0000   -6.64615
44120.0000   -6.57883
44160.0000   -6.35824
44200.0000   -6.08925
44240.0000   -6.55204
44280.0000   -7.12654
44320.0000   -6.22624
44360.0000   -5.87464
44400.0000   -5.81656
44440.0000   -6.10155
44480.0000   -5.03372
44520.0000   -4.69611
44560.0000   -5.65561
44600.0000   -5.57827
44640.0000   -5.45116
44680.0000   -5.52065
44720.0000   -5.97642
44760.0000   -5.71190
44800.0000   -6.18634
44840.0000   -6.13980
44880.0000   -5.16940
44920.0000   -5.28011
44960.0000   -5.77004
45000.0000   -4.76836
45040.0000   -4.96065
45080.0000   -4.62518
45120.0000   -4.71416
45160.0000   -4.57632
45200.0000   -5.50345
45240.0000   -5.44673
45280.0000   -4.81400
45320.0000   -5.85093
45360.0000   -4.93711
45400.0000   -5.46342
45440.0000   -5.29940
45480.0000   -5.02367
45520.0000   -5.78630
45560.0000   -5.52707
45600.0000   -5.87638
45640.0000   -4.77653
45680.0000   -5.18428
45720.0000   -4.30676
45760.0000   -5.23206
45800.0000   -5.54221
45840.0000   -6.13810
45880.0000   -5.86146
45920.0000   -5.22579
45960.0000   -5.48968
46000.0000   -5.65714
46040.0000   -5.46248
46080.0000   -6.49601
46120.0000   -6.20639
46160.0000   -5.66170
46200.0000   -6.02148
46240.0000   -6.14894
46280.0000   -6.86953
46320.0000   -5.99929
46360.0000   -6.66675
46400.0000   -5.78103
46440.0000   -6.14542
46480.0000   -5.37888
46520.0000   -4.61189
46560.0000   -5.08479
46600.0000   -4.56493
46640.0000   -5.09194
46680.0000   -4.87327
46720.0000   -5.33823
46760.0000   -4.27183
46800.0000   -5.10769
46840.0000   -4.67911
46880.0000   -5.23339
46920.0000   -5.16168
46960.0000   -6.19790
47000.0000   -5.42310
47040.0000   -5.69592
47080.0000   -4.51470
47120.0000   -5.71936
47160.0000   -4.70208
47200.0000   -4.66438
47240.0000   -5.14044
47280.0000   -5.05150
47320.0000   -5.38605
47360.0000   -5.30568
47400.0000   -5.93860
47440.0000   -5.15123
47480.0000   -4.96617
47520.0000   -5.23378
47560.0000   -5.64347
47600.0000   -4.20874
47640.0000   -4.99146
47680.0000   -5.35663
47720.0000   -5.38119
47760.0000   -4.23911
47800.0000   -5.78808
47840.0000   -4.62217
47880.0000   -5.14590
47920.0000   -6.38185
47960.0000   -6.58398
48000.0000   -6.16516
48040.0000   -5.16919
48080.0000   -5.06968
48120.0000   -4.93761
48160.0000   -4.68489
48200.0000   -4.99464
48240.0000   -5.01124
48280.0000   -4.92933
48320.0000   -4.82576
48360.0000   -5.31787
48400.0000   -4.73626
48440.0000   -4.73248
48480.0000   -4.86647
48520.0000   -5.45124
48560.0000   -5.84846
48600.0000   -5.04163
48640.0000   -5.24727
48680.0000   -5.16026
48720.0000   -5.29025
48760.0000   -4.92164
48800.0000   -5.04924
48840.0000   -5.40362
48880.0000   -4.45939
48920.0000   -4.29025
48960.0000   -5.06082
49000.0000   -4.85736
49040.0000   -5.57603
49080.0000   -4.65107
49120.0000   -4.97828
49160.0000   -5.20564
49200.0000   -4.17270
49240.0000   -4.33169
49280.0000   -4.35778
49320.0000   -3.87348
49360.0000   -4.34665
49400.0000   -5.14455
49440.0000   -5.24511
49480.0000   -5.21305
49520.0000   -5.74175
49560.0000   -5.24057
49600.0000   -5.41938
49640.0000   -5.79287
49680.0000   -4.95354
49720.0000   -5.23427
49760.0000   -5.00070
49800.0000   -5.19179
49840.0000   -4.80403
49880.0000   -4.69305
49920.0000   -3.80872
49960.0000   -4.27842
50000.0000   -5.06035
50040.0000   -5.31439
50080.0000   -5.46901
50120.0000   -5.11967
50160.0000   -5.10133
50200.0000   -5.04141
50240.0000   -5.81811
50280.0000   -4.94669
50320.0000   -5.84252
50360.0000   -5.74624
50400.0000   -6.00399
50440.0000   -4.27354
50480.0000   -5.54157
50520.0000   -4.79193
50560.0000   -5.25874
50600.0000   -5.13321
50640.0000   -4.62829
50680.0000   -5.68826
50720.0000   -5.13203
50760.0000   -5.36064
50800.0000   -4.98831
50840.0000   -5.80791
50880.0000   -5.66898
50920.0000   -6.05809
50960.0000   -5.25355
51000.0000   -4.99915
51040.0000   -4.31980
51080.0000   -4.93077
51120.0000   -5.48037
51160.0000   -5.85222
51200.0000   -5.87416
51240.0000   -5.05663
51280.0000   -4.09845
51320.0000   -5.60089
51360.0000   -4.59135
51400.0000   -5.44737
51440.0000   -5.59610
51480.0000   -5.18460
51520.0000   -5.68756
51560.0000   -5.39541
51600.0000   -5.80527
51640.0000   -5.24107
51680.0000   -6.00674
51720.0000   -5.76762
51760.0000   -5.50294
51800.0000   -6.56040
51840.0000   -4.53395
51880.0000   -5.70357
51920.0000   -5.00563
51960.0000   -4.86107
52000.0000   -5.33458
52040.0000   -5.71156
52080.0000   -5.39475
52120.0000   -4.78427
52160.0000   -5.51928
52200.0000   -5.02620
52240.0000   -4.88554
52280.0000   -5.50925
52320.0000   -5.33188
52360.0000   -5.89482
52400.0000   -5.89216
52440.0000   -4.93898
52480.0000   -4.97174
52520.0000   -6.03691
52560.0000   -5.42246
52600.0000   -5.34393
52640.0000   -5.58460
52680.0000   -5.15592
52720.0000   -5.49549
52760.0000   -4.69606
52800.0000   -5.41960
52840.0000   -4.78899
52880.0000   -5.02081
52920.0000   -5.46855
52960.0000   -5.22323
53000.0000   -5.63201
53040.0000   -6.20376
53080.0000   -4.83686
53120.0000   -4.78440
53160.0000   -4.91216
53200.0000   -3.81590
53240.0000   -4.85209
53280.0000   -5.76783
53320.0000   -5.22955
53360.0000   -5.21029
53400.0000   -5.57996
53440.0000   -6.37395
53480.0000   -5.99928
53520.0000   -5.69964
53560.0000   -5.52096
53600.0000   -5.98040
53640.0000   -5.01854
53680.0000   -5.34207
53720.0000   -5.52001
53760.0000   -6.08362
53800.0000   -6.25175
53840.0000   -5.21818
53880.0000   -4.88984
53920.0000   -5.68827
53960.0000   -5.72606
54000.0000   -5.46147
54040.0000   -5.93879
54080.0000   -5.78136
54120.0000   -5.68982
54160.0000   -5.50338
54200.0000   -5.80715
54240.0000   -5.99321
54280.0000   -6.04919
54320.0000   -6.07134
54360.0000   -5.41327
54400.0000   -5.96838
54440.0000   -6.01650
54480.0000   -5.98588
54520.0000   -5.50735
54560.0000   -5.53841
54600.0000   -4.95613
54640.0000   -4.93043
54680.0000   -5.53152
54720.0000   -5.46347
54760.0000   -5.69852
54800.0000   -6.50189
54840.0000   -5.38915
54880.0000   -5.15394
54920.0000   -6.05054
54960.0000   -5.38907
55000.0000   -6.72358
55040.0000   -6.15398
55080.0000   -6.62211
55120.0000   -6.54527
55160.0000   -6.18019
55200.0000   -6.11136
55240.0000   -6.14872
55280.0000   -5.90468
55320.0000   -5.38111
55360.0000   -5.33436
55400.0000   -5.13894
55440.0000   -5.20022
55480.0000   -5.59511
55520.0000   -4.75627
55560.0000   -5.88628
55600.0000   -5.10000
55640.0000   -5.59335
55680.0000   -4.86713
55720.0000   -5.54341
55760.0000   -5.56897
55800.0000   -5.61306
55840.0000   -5.54872
55880.0000   -5.15402
55920.0000   -5.81599
55960.0000   -6.35826
56000.0000   -5.14794
56040.0000   -5.59683
56080.0000   -5.27138
56120.0000   -5.31202
56160.0000   -5.34703
56200.0000   -5.48548
56240.0000   -4.78359
56280.0000   -5.14924
56320.0000   -5.95691
56360.0000   -5.22656
56400.0000   -5.74948
56440.0000   -5.08177
56480.0000   -5.14776
56520.0000   -4.91771
56560.0000   -4.86962
56600.0000   -5.43696
56640.0000   -4.61146
56680.0000   -5.61510
56720.0000   -5.31509
56760.0000   -5.03296
56800.0000   -5.17337
56840.0000   -5.19525
56880.0000   -4.34083
56920.0000   -5.31950
56960.0000   -5.44674
57000.0000   -5.64221
57040.0000   -5.67398
57080.0000   -4.83522
57120.0000   -5.57856
57160.0000   -6.01993
57200.0000   -6.92335
57240.0000   -6.26486
57280.0000   -6.63713
57320.0000   -4.72151
57360.0000   -5.98130
57400.0000   -5.57426
57440.0000   -5.79918
57480.0000   -5.59761
57520.0000   -5.47891
57560.0000   -6.32828
57600.0000   -6.91590
57640.0000   -5.98580
57680.0000   -5.57555
57720.0000   -5.66964
57760.0000   -6.25633
57800.0000   -6.59673
57840.0000   -5.61308
57880.0000   -5.68187
57920.0000   -5.90842
57960.0000   -5.73082
58000.0000   -6.25955
58040.0000   -6.59052
58080.0000   -6.77577
58120.0000   -6.94322
58160.0000   -6.18409
58200.0000   -5.56925
58240.0000   -5.21021
58280.0000   -6.56329
58320.0000   -6.50535
58360.0000   -6.51574
58400.0000   -6.76782
58440.0000   -6.55916
58480.0000   -6.14080
58520.0000   -6.13869
58560.0000   -5.49746
58600.0000   -6.17954
58640.0000   -6.14366
58680.0000   -5.30945
58720.0000   -4.86904
58760.0000   -5.91984
58800.0000   -6.02297
58840.0000   -5.73318
58880.0000   -4.76087
58920.0000   -5.25056
58960.0000   -6.17400
59000.0000   -6.08884
59040.0000   -4.90611
59080.0000   -4.99408
59120.0000   -5.82224
59160.0000   -5.84444
59200.0000   -4.60081
59240.0000   -5.82560
59280.0000   -5.51407
59320.0000   -6.36462
59360.0000   -5.33524
59400.0000   -5.21133
59440.0000   -5.85535
59480.0000   -5.97744
59520.0000   -5.85626
59560.0000   -6.10203
59600.0000   -4.95606
59640.0000   -4.65977
59680.0000   -5.18389
59720.0000   -4.07688
59760.0000   -4.81515
59800.0000   -5.17805
59840.0000   -5.15871
59880.0000   -5.22808
59920.0000   -4.89636
59960.0000   -4.69608
60000.0000   -5.52789
60040.0000   -5.18866
60080.0000   -5.80201
60120.0000   -4.86598
60160.0000   -4.96875
60200.0000   -3.76718
60240.0000   -4.40050
60280.0000   -3.99212
60320.0000   -4.27021
60360.0000   -4.60855
60400.0000   -4.74161
60440.0000   -5.53191
60480.0000   -4.91308
60520.0000   -5.53698
60560.0000   -5.16541
60600.0000   -4.88885
60640.0000   -5.03551
60680.0000   -5.28583
60720.0000   -4.05507
60760.0000   -4.87103
60800.0000   -5.51092
60840.0000   -5.11918
60880.0000   -5.53086
60920.0000   -5.68068
60960.0000   -5.45305
61000.0000   -4.86498
61040.0000   -5.32727
61080.0000   -4.34284
61120.0000   -4.26549
61160.0000   -4.61716
61200.0000   -4.65116
61240.0000   -3.80954
61280.0000   -5.23917
61320.0000   -5.13870
61360.0000   -4.82218
61400.0000   -5.17224
61440.0000   -5.21077
61480.0000   -4.93586
61520.0000   -4.67008
61560.0000   -4.75893
61600.0000   -5.14722
61640.0000   -4.18003
61680.0000   -5.60602
61720.0000   -5.19429
61760.0000   -5.38545
61800.0000   -5.23847
61840.0000   -5.05481
61880.0000   -4.88599
61920.0000   -6.19689
61960.0000   -5.76145
62000.0000   -5.39961
62040.0000   -6.40835
62080.0000   -5.66736
62120.0000   -5.32633
62160.0000   -5.42284
62200.0000   -5.56517
62240.0000   -5.38007
62280.0000   -6.01141
62320.0000   -5.62999
62360.0000   -5.22413
62400.0000   -5.50666
62440.0000   -5.14907
62480.0000   -4.61185
62520.0000   -5.27285
62560.0000   -5.81907
62600.0000   -6.09976
62640.0000   -5.55740
62680.0000   -4.94750
62720.0000   -6.67335
62760.0000   -4.98373
62800.0000   -5.70029
62840.0000   -5.13851
62880.0000   -5.80310
62920.0000   -5.47651
62960.0000   -5.15142
63000.0000   -6.03004
63040.0000   -6.29019
63080.0000   -5.79993
63120.0000   -5.94760
63160.0000   -6.22777
63200.0000   -5.09320
63240.0000   -5.90572
63280.0000   -5.88260
63320.0000   -6.57371
63360.0000   -7.41223
63400.0000   -6.89067
63440.0000   -5.92501
63480.0000   -6.45436
63520.0000   -5.18169
63560.0000   -5.88004
63600.0000   -6.09120
63640.0000   -6.73399
63680.0000   -6.34066
63720.0000   -6.84181
63760.0000   -5.76537
63800.0000   -6.61482
63840.0000   -6.22497
63880.0000   -6.40349
63920.0000   -6.72029
63960.0000   -7.57114
64000.0000   -5.61145
64040.0000   -5.96176
64080.0000   -6.10753
64120.0000   -6.25087
64160.0000   -6.30557
64200.0000   -7.17096
64240.0000   -7.07896
64280.0000   -6.70907
64320.0000   -6.60366
64360.0000   -6.34273
64400.0000   -6.12817
64440.0000   -5.91716
64480.0000   -6.17429
64520.0000   -6.63514
64560.0000   -6.61974
64600.0000   -6.50288
64640.0000   -7.12927
64680.0000   -7.39430
64720.0000   -6.41320
64760.0000   -5.70069
64800.0000   -6.11228
64840.0000   -7.05840
64880.0000   -6.57773
64920.0000   -6.49841
64960.0000   -6.43120
65000.0000   -6.78209
65040.0000   -6.80842
65080.0000   -6.87015
65120.0000   -6.22752
65160.0000   -7.30654
65200.0000   -7.39037
65240.0000   -6.39362
65280.0000   -7.18625
65320.0000   -7.21027
65360.0000   -6.62003
65400.0000   -6.79672
65440.0000   -5.73768
65480.0000   -6.59926
65520.0000   -5.41390
65560.0000   -5.71493
65600.0000   -5.97967
65640.0000   -5.88205
65680.0000   -5.86546
65720.0000   -6.25592
65760.0000   -6.72143
65800.0000   -6.57868
65840.0000   -6.21835
65880.0000   -6.46808
65920.0000   -7.31975
65960.0000   -6.35031
66000.0000   -6.66804
66040.0000   -7.11302
66080.0000   -7.47425
66120.0000   -7.33618
66160.0000   -6.94064
66200.0000   -6.17124
66240.0000   -6.20283
66280.0000   -6.76681
66320.0000   -6.62327
66360.0000   -5.50163
66400.0000   -6.15653
66440.0000   -6.02871
66480.0000   -5.40799
66520.0000   -5.18427
66560.0000   -4.47676
66600.0000   -4.43694
66640.0000   -5.49070
66680.0000   -5.42066
66720.0000   -6.02212
66760.0000   -5.12714
66800.0000   -4.94212
66840.0000   -5.67438
66880.0000   -5.02824
66920.0000   -5.99115
66960.0000   -4.91438
67000.0000   -5.60847
67040.0000   -5.39419
67080.0000   -6.28307
67120.0000   -5.73042
67160.0000   -6.48397
67200.0000   -4.91410
67240.0000   -4.67574
67280.0000   -5.12763
67320.0000   -4.97788
67360.0000   -5.61983
67400.0000   -6.04231
67440.0000   -5.90093
67480.0000   -6.50239
67520.0000   -6.13197
67560.0000   -5.53203
67600.0000   -6.07311
67640.0000   -6.06215
67680.0000   -5.53996
67720.0000   -6.69730
67760.0000   -7.48193
67800.0000   -7.02775
67840.0000   -6.33544
67880.0000   -5.53744
67920.0000   -6.23028
67960.0000   -6.90423
68000.0000   -6.45186
68040.0000   -6.65955
68080.0000   -6.36283
68120.0000   -5.22661
68160.0000   -5.42960
68200.0000   -5.65484
68240.0000   -5.14510
68280.0000   -6.01030
68320.0000   -5.29183
68360.0000   -5.63497
68400.0000   -5.63734
68440.0000   -5.91810
68480.0000   -6.09893
68520.0000   -6.77795
68560.0000   -6.36533
68600.0000   -6.53355
68640.0000   -6.43618
68680.0000   -6.50847
68720.0000   -7.08018
68760.0000   -7.04936
68800.0000   -6.47572
68840.0000   -7.15776
68880.0000   -6.61528
68920.0000   -5.50144
68960.0000   -6.60172
69000.0000   -6.54962
69040.0000   -6.51193
69080.0000   -5.45588
69120.0000   -5.31823
69160.0000   -5.17343
69200.0000   -5.40358
69240.0000   -5.97277
69280.0000   -5.89354
69320.0000   -5.34568
69360.0000   -6.56539
69400.0000   -6.25877
69440.0000   -5.84031
69480.0000   -6.18844
69520.0000   -6.42815
69560.0000   -5.61634
69600.0000   -6.03883
69640.0000   -6.04455
69680.0000   -6.92412
69720.0000   -7.58846
69760.0000   -6.52990
69800.0000   -6.53130
69840.0000   -6.29559
69880.0000   -5.64952
69920.0000   -5.98003
69960.0000   -6.16158
70000.0000   -5.74792
70040.0000   -6.33813
70080.0000   -5.84967
70120.0000   -6.53749
70160.0000   -6.10911
70200.0000   -5.46830
70240.0000   -6.18461
70280.0000   -5.83281
70320.0000   -6.39057
70360.0000   -5.49816
70400.0000   -6.28639
70440.0000   -5.71182
70480.0000   -5.62779
70520.0000   -5.29157
70560.0000   -5.77115
70600.0000   -5.20168
70640.0000   -5.43348
70680.0000   -5.72596
70720.0000   -6.08826
70760.0000   -4.91601
70800.0000   -6.28732
70840.0000   -5.97980
70880.0000   -5.85102
70920.0000   -5.30328
70960.0000   -4.44655
71000.0000   -5.47888
71040.0000   -4.59191
71080.0000   -5.64630
71120.0000   -6.85875
71160.0000   -5.61027
71200.0000   -5.92917
71240.0000   -4.49050
71280.0000   -6.01276
71320.0000   -6.29016
71360.0000   -6.07392
71400.0000   -6.58758
71440.0000   -5.92474
71480.0000   -5.01663
71520.0000   -5.12490
71560.0000   -4.73739
71600.0000   -5.72898
71640.0000   -5.64500
71680.0000   -5.10530
71720.0000   -5.90001
71760.0000   -6.06816
71800.0000   -4.92610
71840.0000   -5.34836
71880.0000   -5.19147
71920.0000   -5.28630
71960.0000   -5.57583
72000.0000   -5.36658
72040.0000   -5.16689
72080.0000   -5.78594
72120.0000   -4.73016
72160.0000   -5.28118
72200.0000   -5.29999
72240.0000   -5.61314
72280.0000   -6.36032
72320.0000   -6.24812
72360.0000   -6.35191
72400.0000   -5.82674
72440.0000   -5.51542
72480.0000   -4.84007
72520.0000   -4.89797
72560.0000   -5.57797
72600.0000   -5.29295
72640.0000   -5.69219
72680.0000   -5.32595
72720.0000   -5.52845
72760.0000   -7.13749
72800.0000   -6.51654
72840.0000   -5.91876
72880.0000   -5.74678
72920.0000   -5.37692
72960.0000   -6.25559
73000.0000   -6.03723
73040.0000   -6.23083
73080.0000   -5.86939
73120.0000   -6.16534
73160.0000   -6.57308
73200.0000   -5.36486
73240.0000   -6.34653
73280.0000   -5.58076
73320.0000   -6.12905
73360.0000   -5.92087
73400.0000   -6.46424
73440.0000   -6.27466
73480.0000   -6.16038
73520.0000   -6.05581
73560.0000   -6.21456
73600.0000   -7.36231
73640.0000   -6.35714
73680.0000   -6.06802
73720.0000   -6.86281
73760.0000   -5.73223
73800.0000   -6.55080
73840.0000   -7.17852
73880.0000   -6.50783
73920.0000   -6.78657
73960.0000   -5.96383
74000.0000   -5.85783
74040.0000   -6.39733
74080.0000   -6.57370
74120.0000   -6.06130
74160.0000   -5.32717
74200.0000   -5.49776
74240.0000   -4.19270
74280.0000   -5.28161
74320.0000   -5.08087
74360.0000   -5.41205
74400.0000   -5.23938
74440.0000   -5.75493
74480.0000   -5.85789
74520.0000   -6.00261
74560.0000   -5.89344
74600.0000   -5.17119
74640.0000   -5.51569
74680.0000   -5.65297
74720.0000   -5.08437
74760.0000   -5.30093
74800.0000   -6.00102
74840.0000   -6.14070
74880.0000   -4.81774
74920.0000   -4.12097
74960.0000   -4.98497
75000.0000   -5.56599
75040.0000   -5.37889
75080.0000   -5.11408
75120.0000   -5.54216
75160.0000   -6.34603
75200.0000   -5.60012
75240.0000   -5.78229
75280.0000   -6.30577
75320.0000   -6.15146
75360.0000   -6.33738
75400.0000   -5.18347
75440.0000   -4.98248
75480.0000   -5.41541
75520.0000   -5.07391
75560.0000   -5.29532
75600.0000   -6.02452
75640.0000   -5.59717
75680.0000   -5.64882
75720.0000   -5.21618
75760.0000   -5.45461
75800.0000   -5.38517
75840.0000   -5.49297
75880.0000   -5.93526
75920.0000   -5.52671
75960.0000   -6.15313
76000.0000   -6.52295
76040.0000   -5.09419
76080.0000   -5.43874
76120.0000   -5.84435
76160.0000   -5.42395
76200.0000   -6.42531
76240.0000   -5.68525
76280.0000   -6.13011
76320.0000   -5.59434
76360.0000   -6.22992
76400.0000   -6.52001
76440.0000   -6.14570
76480.0000   -5.41958
76520.0000   -5.85945
76560.0000   -4.99551
76600.0000   -6.34981
76640.0000   -4.87603
76680.0000   -5.24736
76720.0000   -5.02922
76760.0000   -5.35113
76800.0000   -5.83821
76840.0000   -5.73505
76880.0000   -4.82523
76920.0000   -5.40272
76960.0000   -5.30186
77000.0000   -5.45721
77040.0000   -5.49713
77080.0000   -4.45280
77120.0000   -5.60509
77160.0000   -5.38256
77200.0000   -5.41553
77240.0000   -5.34765
77280.0000   -5.79323
77320.0000   -5.63379
77360.0000   -5.03573
77400.0000   -5.45661
77440.0000   -5.82339
77480.0000   -4.90316
77520.0000   -5.77799
77560.0000   -4.58353
77600.0000   -4.08759
77640.0000   -4.14220
77680.0000   -4.72195
77720.0000   -4.88774
77760.0000   -4.66565
77800.0000   -5.28650
77840.0000   -4.17821
77880.0000   -3.59249
77920.0000   -4.63539
77960.0000   -4.46279
78000.0000   -4.53860
78040.0000   -4.54989
78080.0000   -3.99702
78120.0000   -3.94567
78160.0000   -4.06344
78200.0000   -4.80669
78240.0000   -5.07481
78280.0000   -6.67326
78320.0000   -5.68390
78360.0000   -5.96616
78400.0000   -5.95266
78440.0000   -5.95759
78480.0000   -5.75059
78520.0000   -4.82151
78560.0000   -5.69141
78600.0000   -6.70680
78640.0000   -5.62029
78680.0000   -5.47278
78720.0000   -5.57851
78760.0000   -5.69811
78800.0000   -6.27086
78840.0000   -7.06426
78880.0000   -6.15781
78920.0000   -6.53310
78960.0000   -5.67519
79000.0000   -6.35044
79040.0000   -6.44265
79080.0000   -6.46081
79120.0000   -5.51429
79160.0000   -5.85826
79200.0000   -5.89138
79240.0000   -5.25122
79280.0000   -5.40103
79320.0000   -6.74859
79360.0000   -5.75534
79400.0000   -5.64285
79440.0000   -6.44170
79480.0000   -6.22307
79520.0000   -5.83957
79560.0000   -5.86158
79600.0000   -6.27558
79640.0000   -5.85702
79680.0000   -5.96380
79720.0000   -5.23023
79760.0000   -6.40583
79800.0000   -6.35305
79840.0000   -6.43280
79880.0000   -6.08327
79920.0000   -6.78301
79960.0000   -6.76400
80000.0000   -5.87385
80040.0000   -5.44110
80080.0000   -6.94682
80120.0000   -7.34384
80160.0000   -6.05221
80200.0000   -5.86631
80240.0000   -6.11656
80280.0000   -6.14975
80320.0000   -6.89607
80360.0000   -6.20295
80400.0000   -5.90519
80440.0000   -5.68927
80480.0000   -5.44499
80520.0000   -6.12505
80560.0000   -4.63340
80600.0000   -5.91247
80640.0000   -5.20204
80680.0000   -5.40097
80720.0000   -5.71293
80760.0000   -5.81797
80800.0000   -5.14845
80840.0000   -4.47248
80880.0000   -5.47396
80920.0000   -5.46459
80960.0000   -5.13212
81000.0000   -5.88709
81040.0000   -6.01254
81080.0000   -6.58354
81120.0000   -6.09772
81160.0000   -4.91406
81200.0000   -6.28780
81240.0000   -5.18746
81280.0000   -6.73884
81320.0000   -6.20885
81360.0000   -6.63954
81400.0000   -6.14999
81440.0000   -6.10993
81480.0000   -6.42116
81520.0000   -5.86900
81560.0000   -6.86181
81600.0000   -5.56020
81640.0000   -6.41481
81680.0000   -6.36568
81720.0000   -5.64372
81760.0000   -6.10096
81800.0000   -5.98138
81840.0000   -6.47158
81880.0000   -6.68071
81920.0000   -6.82236
81960.0000   -6.20815
82000.0000   -5.92488
82040.0000   -6.34903
82080.0000   -5.79465
82120.0000   -6.23663
82160.0000   -6.48441
82200.0000   -5.72091
82240.0000   -5.87880
82280.0000   -6.35399
82320.0000   -6.70617
82360.0000   -6.08489
82400.0000   -5.62601
82440.0000   -4.99922
82480.0000   -4.42198
82520.0000   -5.14110
82560.0000   -5.59151
82600.0000   -6.05691
82640.0000   -5.51156
82680.0000   -5.53946
82720.0000   -4.72959
82760.0000   -5.36168
82800.0000   -5.19325
82840.0000   -5.20830
82880.0000   -5.48704
82920.0000   -6.09573
82960.0000   -5.43864
83000.0000   -6.47598
83040.0000   -5.03145
83080.0000   -5.12760
83120.0000   -5.21955
83160.0000   -5.02256
83200.0000   -5.45190
83240.0000   -6.26416
83280.0000   -6.01874
83320.0000   -6.37454
83360.0000   -5.69406
83400.0000   -5.90088
83440.0000   -6.49216
83480.0000   -6.30379
83520.0000   -6.32026
83560.0000   -5.66136
83600.0000   -4.65824
83640.0000   -6.78196
83680.0000   -6.10855
83720.0000   -5.88668
83760.0000   -7.25195
83800.0000   -6.92576
83840.0000   -6.43255
83880.0000   -7.08182
83920.0000   -6.60810
83960.0000   -5.65270
84000.0000   -7.30281
84040.0000   -6.38816
84080.0000   -6.31273
84120.0000   -6.00434
84160.0000   -4.95024
84200.0000   -6.55843
84240.0000   -6.78728
84280.0000   -6.11400
84320.0000   -5.72561
84360.0000   -7.12352
84400.0000   -6.41245
84440.0000   -6.06822
84480.0000   -5.66076
84520.0000   -5.71620
84560.0000   -6.24386
84600.0000   -6.57659
84640.0000   -5.80227
84680.0000   -4.41674
84720.0000   -5.39872
84760.0000   -6.11815
84800.0000   -6.06832
84840.0000   -5.22956
84880.0000   -5.10226
84920.0000   -4.57560
84960.0000   -4.59207
85000.0000   -5.16246
85040.0000   -6.03960
85080.0000   -6.55799
85120.0000   -5.88685
85160.0000   -6.64285
85200.0000   -5.84618
85240.0000   -5.44082
85280.0000   -5.63031
85320.0000   -6.13366
85360.0000   -6.19261
85400.0000   -6.31630
85440.0000   -6.00908
85480.0000   -5.98629
85520.0000   -5.96032
85560.0000   -6.13933
85600.0000   -6.44530
85640.0000   -6.56895
85680.0000   -6.41344
85720.0000   -5.97343
85760.0000   -5.59248
85800.0000   -7.08526
85840.0000   -6.41588
85880.0000   -5.37978
85920.0000   -6.05170
85960.0000   -6.39262
86000.0000   -6.46972
86040.0000   -5.54325
86080.0000   -5.36848
86120.0000   -6.16558
86160.0000   -6.96334
86200.0000   -6.69069
86240.0000   -5.97104
86280.0000   -6.91640
86320.0000   -7.27106
86360.0000   -6.37667
86400.0000   -6.19250
86440.0000   -5.74823
86480.0000   -6.25734
86520.0000   -5.95546
86560.0000   -6.38791
86600.0000   -6.81517
86640.0000   -6.01701
86680.0000   -5.98090
86720.0000   -5.04498
86760.0000   -5.94989
86800.0000   -6.01206
86840.0000   -6.27112
86880.0000   -6.39690
86920.0000   -6.23447
86960.0000   -6.65640
87000.0000   -5.61023
87040.0000   -6.60333
87080.0000   -6.13956
87120.0000   -5.91105
87160.0000   -6.19096
87200.0000   -5.71032
87240.0000   -5.26455
87280.0000   -6.45800
87320.0000   -6.04452
87360.0000   -6.91244
87400.0000   -5.99523
87440.0000   -6.60423
87480.0000   -5.43705
87520.0000   -5.11818
87560.0000   -5.57040
87600.0000   -5.65341
87640.0000   -6.62887
87680.0000   -5.88880
87720.0000   -5.94598
87760.0000   -5.05788
87800.0000   -5.62853
87840.0000   -5.63571
87880.0000   -5.45634
87920.0000   -6.18573
87960.0000   -6.27636
88000.0000   -6.59436
88040.0000   -6.11486
88080.0000   -6.11403
88120.0000   -6.14494
88160.0000   -5.37126
88200.0000   -6.92173
88240.0000   -6.07026
88280.0000   -6.53033
88320.0000   -6.41156
88360.0000   -6.07751
88400.0000   -6.20440
88440.0000   -5.89196
88480.0000   -6.09074
88520.0000   -6.30801
88560.0000   -5.87621
88600.0000   -6.05477
88640.0000   -5.74101
88680.0000   -6.49298
88720.0000   -6.58009
88760.0000   -6.35208
88800.0000   -5.60426
88840.0000   -5.86099
88880.0000   -5.62328
88920.0000   -6.51780
88960.0000   -6.00624
89000.0000   -6.03268
89040.0000   -5.44049
89080.0000   -5.84959
89120.0000   -5.77793
89160.0000   -5.82908
89200.0000   -6.62110
89240.0000   -5.98667
89280.0000   -6.03532
89320.0000   -6.18731
89360.0000   -5.61359
89400.0000   -5.19582
89440.0000   -6.86247
89480.0000   -5.90899
89520.0000   -5.92261
89560.0000   -5.94101
89600.0000   -6.13668
89640.0000   -5.38051
89680.0000   -6.06864
89720.0000   -7.03790
89760.0000   -6.29631
89800.0000   -6.57744
89840.0000   -6.45522
89880.0000   -6.41624
89920.0000   -5.11366
89960.0000   -4.86319
90000.0000   -5.84708
90040.0000   -5.72807
90080.0000   -6.23508
90120.0000   -6.07082
90160.0000   -5.00614
90200.0000   -6.15732
90240.0000   -5.29264
90280.0000   -5.29562
90320.0000   -5.55033
90360.0000   -6.09268
90400.0000   -5.97451
90440.0000   -5.42497
90480.0000   -5.48272
90520.0000   -5.23877
90560.0000   -5.66824
90600.0000   -5.75976
90640.0000   -5.14862
90680.0000   -5.22656
90720.0000   -5.70615
90760.0000   -5.85390
90800.0000   -5.61236
90840.0000   -5.61969
90880.0000   -6.41759
90920.0000   -6.65701
90960.0000   -5.66330
91000.0000   -6.03827
91040.0000   -6.16657
91080.0000   -5.59230
91120.0000   -6.59895
91160.0000   -6.53310
91200.0000   -6.57626
91240.0000   -6.30319
91280.0000   -6.06282
91320.0000   -5.69247
91360.0000   -5.60856
91400.0000   -5.34015
91440.0000   -5.63737
91480.0000   -6.09375
91520.0000   -5.41105
91560.0000   -5.50396
91600.0000   -6.18020
91640.0000   -5.29434
91680.0000   -5.51949
91720.0000   -6.46310
91760.0000   -6.31591
91800.0000   -5.74274
91840.0000   -6.04290
91880.0000   -4.78783
91920.0000   -4.97925
91960.0000   -5.27732
92000.0000   -4.89010
92040.0000   -5.43221
92080.0000   -6.45758
92120.0000   -5.61224
92160.0000   -5.72559
92200.0000   -5.00203
92240.0000   -5.99549
92280.0000   -5.97676
92320.0000   -5.59185
92360.0000   -5.93967
92400.0000   -5.41095
92440.0000   -5.84028
92480.0000   -5.97132
92520.0000   -5.66126
92560.0000   -5.80555
92600.0000   -5.79626
92640.0000   -5.56213
92680.0000   -4.57617
92720.0000   -5.46716
92760.0000   -5.03313
92800.0000   -5.26624
92840.0000   -5.24888
92880.0000   -5.76561
92920.0000   -5.47313
92960.0000   -6.16451
93000.0000   -6.26249
93040.0000   -4.79230
93080.0000   -5.33534
93120.0000   -5.27530
93160.0000   -5.34634
93200.0000   -5.39059
93240.0000   -4.92658
93280.0000   -4.91425
93320.0000   -5.18342
93360.0000   -5.47127
93400.0000   -4.99973
93440.0000   -5.57076
93480.0000   -5.65679
93520.0000   -5.66065
93560.0000   -6.01730
93600.0000   -6.50199
93640.0000   -6.20422
93680.0000   -5.92126
93720.0000   -6.87926
93760.0000   -4.87916
93800.0000   -5.09095
93840.0000   -6.17264
93880.0000   -5.68464
93920.0000   -5.79489
93960.0000   -6.76281
94000.0000   -4.97314
94040.0000   -5.71581
94080.0000   -5.38519
94120.0000   -5.87241
94160.0000   -5.48912
94200.0000   -5.41814
94240.0000   -5.96531
94280.0000   -5.35424
94320.0000   -5.37040
94360.0000   -5.97488
94400.0000   -5.91799
94440.0000   -5.82200
94480.0000   -6.38258
94520.0000   -4.87966
94560.0000   -5.64829
94600.0000   -5.50234
94640.0000   -5.45052
94680.0000   -5.46756
94720.0000   -5.36928
94760.0000   -6.61990
94800.0000   -6.33546
94840.0000   -6.46603
94880.0000   -6.62349
94920.0000   -6.14960
94960.0000   -5.16671
95000.0000   -6.12512
95040.0000   -4.78134
95080.0000   -5.85541
95120.0000   -6.36642
95160.0000   -6.12251
95200.0000   -5.15054
95240.0000   -6.12696
95280.0000   -6.25264
95320.0000   -5.83599
95360.0000   -5.46305
95400.0000   -5.78162
95440.0000   -6.40355
95480.0000   -5.23035
95520.0000   -5.45447
95560.0000   -5.68152
95600.0000   -7.05351
95640.0000   -5.65443
95680.0000   -5.39850
95720.0000   -5.31198
95760.0000   -5.08290
95800.0000   -5.43045
95840.0000   -5.65024
95880.0000   -6.23873
95920.0000   -5.49020
95960.0000   -4.91414
96000.0000   -5.21420
96040.0000   -4.55551
96080.0000   -5.32947
96120.0000   -5.13570
96160.0000   -6.11216
96200.0000   -5.24976
96240.0000   -5.38640
96280.0000   -6.09806
96320.0000   -5.58568
96360.0000   -5.68983
96400.0000   -5.75461
96440.0000   -5.10876
96480.0000   -6.08065
96520.0000   -4.98699
96560.0000   -5.54652
96600.0000   -6.06566
96640.0000   -5.54741
96680.0000   -5.46959
96720.0000   -4.64649
96760.0000   -5.73392
96800.0000   -6.29353
96840.0000   -5.67674
96880.0000   -5.17437
96920.0000   -6.54755
96960.0000   -5.86696
97000.0000   -5.88351
97040.0000   -5.03375
97080.0000   -4.89575
97120.0000   -5.23059
97160.0000   -5.07500
97200.0000   -4.62218
97240.0000   -5.25959
97280.0000   -5.30682
97320.0000   -5.50604
97360.0000   -5.28409
97400.0000   -5.21754
97440.0000   -5.23689
97480.0000   -4.73091
97520.0000   -4.71717
97560.0000   -4.45404
97600.0000   -5.00083
97640.0000   -5.30349
97680.0000   -4.61257
97720.0000   -5.02261
97760.0000   -4.65431
97800.0000   -4.64241
97840.0000   -5.24476
97880.0000   -3.84912
97920.0000   -4.42750
97960.0000   -4.34694
98000.0000   -5.22925
98040.0000   -5.97642
98080.0000   -5.74988
98120.0000   -5.91906
98160.0000   -5.21830
98200.0000   -5.66596
98240.0000   -5.42981
98280.0000   -5.46535
98320.0000   -5.33520
98360.0000   -4.31215
98400.0000   -4.87469
98440.0000   -5.06137
98480.0000   -5.20853
98520.0000   -4.64287
98560.0000   -4.73047
98600.0000   -5.06674
98640.0000   -4.50851
98680.0000   -4.36042
98720.0000   -3.62476
98760.0000   -4.30092
98800.0000   -3.80179
98840.0000   -4.11746
98880.0000   -4.47689
98920.0000   -4.38701
98960.0000   -5.04319
99000.0000   -4.63595
99040.0000   -4.48617
99080.0000   -4.54830
99120.0000   -4.20030
99160.0000   -4.20432
99200.0000   -4.97626
99240.0000   -4.43527
99280.0000   -5.28333
99320.0000   -5.63068
99360.0000   -4.86665
99400.0000   -5.49958
99440.0000   -4.30287
99480.0000   -4.76557
99520.0000   -4.27545
99560.0000   -5.78317
99600.0000   -4.69864
99640.0000   -5.78677
99680.0000   -6.28043
99720.0000   -5.51302
99760.0000   -4.91251
99800.0000   -5.97169
99840.0000   -5.08163
99880.0000   -4.21069
99920.0000   -4.78713
99960.0000   -4.36312
100000.0000   -4.45108
100040.0000   -4.83898
100080.0000   -4.43204
100120.0000   -4.86142
100160.0000   -5.04885
100200.0000   -5.03896
100240.0000   -5.13787
100280.0000   -4.10192
100320.0000   -3.66556
100360.0000   -3.96574
100400.0000   -4.22624
100440.0000   -4.67774
100480.0000   -5.36181
100520.0000   -4.68204
100560.0000   -5.35040
100600.0000   -4.56128
100640.0000   -3.86312
100680.0000   -4.39048
100720.0000   -4.34455
100760.0000   -5.25942
100800.0000   -4.23353
100840.0000   -4.96675
100880.0000   -4.28147
100920.0000   -5.03917
100960.0000   -5.04858
101000.0000   -5.32812
101040.0000   -4.66081
101080.0000   -5.16203
101120.0000   -5.44911
101160.0000   -4.62633
101200.0000   -4.65711
101240.0000   -5.39464
101280.0000   -4.86848
101320.0000   -4.77317
101360.0000   -5.14817
101400.0000   -5.86096
101440.0000   -6.41876
101480.0000   -5.46146
101520.0000   -5.36996
101560.0000   -4.65757
101600.0000   -4.96978
101640.0000   -4.68503
101680.0000   -5.33123
101720.0000   -5.69313
101760.0000   -4.90479
101800.0000   -4.02330
101840.0000   -4.90801
101880.0000   -5.24511
101920.0000   -4.98146
101960.0000   -6.06144
102000.0000   -5.64261
102040.0000   -5.77724
102080.0000   -4.98876
102120.0000   -5.29989
102160.0000   -6.67360
102200.0000   -5.75404
102240.0000   -5.52375
102280.0000   -5.38686
102320.0000   -6.19979
102360.0000   -5.88970
102400.0000   -5.13472
102440.0000   -5.84255
102480.0000   -4.40842
102520.0000   -5.12137
102560.0000   -4.71926
102600.0000   -5.46038
102640.0000   -5.82769
102680.0000   -5.89819
102720.0000   -5.57658
102760.0000   -5.00108
102800.0000   -5.67221
102840.0000   -4.72996
102880.0000   -5.05470
102920.0000   -3.94085
102960.0000   -4.62198
103000.0000   -4.73070
103040.0000   -4.88251
103080.0000   -4.33450
103120.0000   -5.05498
103160.0000   -4.96389
103200.0000   -5.17954
103240.0000   -5.40507
103280.0000   -5.90961
103320.0000   -4.63796
103360.0000   -5.37900
103400.0000   -5.56406
103440.0000   -6.32349
103480.0000   -6.40338
103520.0000   -5.74266
103560.0000   -6.11272
103600.0000   -5.81729
103640.0000   -6.04900
103680.0000   -6.68850
103720.0000   -5.87399
103760.0000   -5.45936
103800.0000   -5.74077
103840.0000   -6.39176
103880.0000   -5.03036
103920.0000   -5.27977
103960.0000   -6.03439
104000.0000   -5.46903
104040.0000   -4.91821
104080.0000   -5.88861
104120.0000   -5.04780
104160.0000   -4.34386
104200.0000   -5.54009
104240.0000   -5.27145
104280.0000   -5.44968
104320.0000   -5.40837
104360.0000   -5.08494
104400.0000   -5.72496
104440.0000   -5.76454
104480.0000   -5.01061
104520.0000   -5.23538
104560.0000   -4.88974
104600.0000   -4.94470
104640.0000   -5.39509
104680.0000   -5.34561
104720.0000   -4.64568
104760.0000   -4.31007
104800.0000   -4.84255
104840.0000   -4.46189
104880.0000   -4.42476
104920.0000   -4.84761
104960.0000   -4.80765
105000.0000   -6.46671
105040.0000   -5.75468
105080.0000   -5.49430
105120.0000   -5.84732
105160.0000   -6.82716
105200.0000   -5.34039
105240.0000   -4.98704
105280.0000   -6.17699
105320.0000   -6.05919
105360.0000   -6.07755
105400.0000   -5.35977
105440.0000   -4.97656
105480.0000   -5.13384
105520.0000   -5.93438
105560.0000   -5.67107
105600.0000   -6.87714
105640.0000   -5.64493
105680.0000   -5.28372
105720.0000   -5.62293
105760.0000   -5.81305
105800.0000   -5.24277
105840.0000   -5.98401
105880.0000   -4.99370
105920.0000   -6.03924
105960.0000   -6.04722
106000.0000   -5.39206
106040.0000   -6.39407
106080.0000   -5.46505
106120.0000   -5.16957
106160.0000   -5.24285
106200.0000   -5.59653
106240.0000   -5.69316
106280.0000   -5.53427
106320.0000   -4.74337
106360.0000   -4.92587
106400.0000   -6.03571
106440.0000   -6.51467
106480.0000   -5.81285
106520.0000   -5.23257
106560.0000   -6.11832
106600.0000   -5.59961
106640.0000   -4.85086
106680.0000   -5.41848
106720.0000   -5.67709
106760.0000   -5.15787
106800.0000   -4.81143
106840.0000   -4.73690
106880.0000   -4.54793
106920.0000   -4.40972
106960.0000   -4.88493
107000.0000   -5.29780
107040.0000   -5.16526
107080.0000   -4.64868
107120.0000   -5.15523
107160.0000   -4.76868
107200.0000   -5.73626
107240.0000   -6.18089
107280.0000   -6.49977
107320.0000   -5.71196
107360.0000   -5.76793
107400.0000   -5.69008
107440.0000   -5.55244
107480.0000   -5.58862
107520.0000   -6.12054
107560.0000   -5.24366
107600.0000   -5.18793
107640.0000   -6.58260
107680.0000   -6.44778
107720.0000   -6.13082
107760.0000   -6.17879
107800.0000   -6.11293
107840.0000   -5.36732
107880.0000   -5.01094
107920.0000   -4.85917
107960.0000   -6.33939
108000.0000   -6.55369
108040.0000   -4.98440
108080.0000   -5.36090
108120.0000   -4.43559
108160.0000   -4.14930
108200.0000   -4.56056
108240.0000   -5.40194
108280.0000   -5.63949
108320.0000   -4.82896
108360.0000   -4.90092
108400.0000   -5.36927
108440.0000   -4.89520
108480.0000   -4.79198
108520.0000   -5.04152
108560.0000   -5.87630
108600.0000   -5.46436
108640.0000   -4.71397
108680.0000   -5.32090
108720.0000   -5.32891
108760.0000   -5.64850
108800.0000   -5.53186
108840.0000   -6.08173
108880.0000   -6.88558
108920.0000   -5.53643
108960.0000   -5.39992
109000.0000   -5.28561
109040.0000   -5.32646
109080.0000   -5.33134
109120.0000   -4.88805
109160.0000   -5.00640
109200.0000   -5.11301
109240.0000   -4.12515
109280.0000   -4.94350
109320.0000   -4.27558
109360.0000   -5.30290
109400.0000   -4.85834
109440.0000   -4.63417
109480.0000   -4.15757
109520.0000   -4.42746
109560.0000   -5.44898
109600.0000   -5.16066
109640.0000   -5.00275
109680.0000   -5.59839
109720.0000   -5.42747
109760.0000   -4.58663
109800.0000   -5.41423
109840.0000   -6.00910
109880.0000   -4.86092
109920.0000   -5.02183
109960.0000   -5.05225
110000.0000   -5.73230
110040.0000   -5.18408
110080.0000   -5.07930
110120.0000   -5.47794
110160.0000   -4.93108
110200.0000   -5.58960
110240.0000   -5.76685
110280.0000   -5.55348
110320.0000   -5.82749
110360.0000   -4.65701
110400.0000   -5.47933
110440.0000   -5.66879
110480.0000   -5.28114
110520.0000   -5.15169
110560.0000   -5.23926
110600.0000   -5.42906
110640.0000   -5.71753
110680.0000   -5.87761
110720.0000   -5.54114
110760.0000   -5.56996
110800.0000   -5.45108
110840.0000   -5.66573
110880.0000   -5.95925
110920.0000   -5.58827
110960.0000   -5.95133
111000.0000   -6.47044
111040.0000   -5.90427
111080.0000   -6.08353
111120.0000   -5.33708
111160.0000   -5.83325
111200.0000   -5.09875
111240.0000   -4.75469
111280.0000   -4.49607
111320.0000   -5.09339
111360.0000   -4.87188
111400.0000   -4.96536
111440.0000   -5.39364
111480.0000   -5.16205
111520.0000   -5.38252
111560.0000   -5.40513
111600.0000   -5.95014
111640.0000   -6.04012
111680.0000   -5.52050
111720.0000   -5.88240
111760.0000   -6.10170
111800.0000   -5.54790
111840.0000   -5.24433
111880.0000   -5.63670
111920.0000   -6.38380
111960.0000   -5.73112
112000.0000   -5.83074
112040.0000   -6.99001
112080.0000   -6.13276
112120.0000   -5.85429
112160.0000   -5.70657
112200.0000   -6.10415
112240.0000   -6.23493
112280.0000   -5.30995
112320.0000   -5.22480
112360.0000   -5.22949
112400.0000   -5.57637
112440.0000   -5.35072
112480.0000   -4.72679
112520.0000   -6.07043
112560.0000   -5.25452
112600.0000   -5.55162
112640.0000   -4.78806
112680.0000   -4.79594
112720.0000   -6.14926
112760.0000   -5.65554
112800.0000   -5.03439
112840.0000   -5.58736
112880.0000   -5.85675
112920.0000   -5.58358
112960.0000   -6.26479
113000.0000   -5.36583
113040.0000   -4.95706
113080.0000   -5.21048
113120.0000   -5.67246
113160.0000   -4.65228
113200.0000   -5.44410
113240.0000   -5.65095
113280.0000   -5.35924
113320.0000   -4.52354
113360.0000   -4.91261
113400.0000   -5.45289
113440.0000   -5.68641
113480.0000   -6.31338
113520.0000   -7.28053
113560.0000   -5.55014
113600.0000   -5.68813
113640.0000   -6.20754
113680.0000   -6.00900
113720.0000   -5.63866
113760.0000   -5.65748
113800.0000   -5.91374
113840.0000   -6.66476
113880.0000   -5.92500
113920.0000   -5.68610
113960.0000   -6.01498
114000.0000   -5.55261
114040.0000   -5.77260
114080.0000   -5.85447
114120.0000   -6.54809
114160.0000   -5.96018
114200.0000   -5.31372
114240.0000   -6.00448
114280.0000   -6.09655
114320.0000   -5.29135
114360.0000   -5.63532
114400.0000   -5.83711
114440.0000   -5.85985
114480.0000   -6.27567
114520.0000   -6.34448
114560.0000   -5.20066
114600.0000   -5.94227
114640.0000   -7.28073
114680.0000   -5.82479
114720.0000   -5.33616
114760.0000   -6.02996
114800.0000   -6.08645
114840.0000   -5.48106
114880.0000   -5.39191
114920.0000   -5.91350
114960.0000   -5.92196
115000.0000   -5.41347
115040.0000   -5.70235
115080.0000   -5.06021
115120.0000   -5.77219
115160.0000   -5.73810
115200.0000   -5.73925
115240.0000   -5.41822
115280.0000   -5.49666
115320.0000   -6.76617
115360.0000   -6.68153
115400.0000   -6.14515
115440.0000   -5.72473
115480.0000   -6.37187
115520.0000   -5.16838
115560.0000   -5.70785
115600.0000   -6.17835
115640.0000   -5.97892
115680.0000   -5.32267
115720.0000   -6.17944
115760.0000   -5.21150
115800.0000   -5.54377
115840.0000   -5.86418
115880.0000   -5.72244
115920.0000   -5.21419
115960.0000   -5.53127
116000.0000   -5.45006
116040.0000   -5.61827
116080.0000   -6.36737
116120.0000   -6.21750
116160.0000   -6.36242
116200.0000   -6.50894
116240.0000   -5.85816
116280.0000   -5.58842
116320.0000   -5.77839
116360.0000   -5.82404
116400.0000   -6.69498
116440.0000   -6.17248
116480.0000   -6.51753
116520.0000   -6.55568
116560.0000   -6.57281
116600.0000   -6.11936
116640.0000   -5.79113
116680.0000   -5.83970
116720.0000   -5.49000
116760.0000   -6.59777
116800.0000   -6.14630
116840.0000   -5.88819
116880.0000   -6.00241
116920.0000   -6.91787
116960.0000   -7.07445
117000.0000   -6.86783
117040.0000   -6.10140
117080.0000   -5.64683
117120.0000   -6.67107
117160.0000   -6.83271
117200.0000   -6.63080
117240.0000   -7.35840
117280.0000   -6.31477
117320.0000   -6.15954
117360.0000   -6.05061
117400.0000   -5.82301
117440.0000   -5.60566
117480.0000   -5.81964
117520.0000   -5.48237
117560.0000   -6.05943
117600.0000   -4.62103
117640.0000   -4.98436
117680.0000   -6.15040
117720.0000   -5.99938
117760.0000   -5.72187
117800.0000   -6.05891
117840.0000   -5.65938
117880.0000   -6.61040
117920.0000   -5.57244
117960.0000   -5.85042
118000.0000   -6.01506
118040.0000   -5.38410
118080.0000   -5.57556
118120.0000   -6.89477
118160.0000   -6.40368
118200.0000   -6.43227
118240.0000   -5.34555
118280.0000   -6.55279
118320.0000   -4.99266
118360.0000   -4.75154
118400.0000   -5.97517
118440.0000   -5.22987
118480.0000   -6.05049
118520.0000   -6.36451
118560.0000   -6.35184
118600.0000   -6.01243
118640.0000   -6.09739
118680.0000   -5.79364
118720.0000   -4.44796
118760.0000   -5.65202
118800.0000   -6.13789
118840.0000   -4.94520
118880.0000   -5.66805
118920.0000   -5.14000
118960.0000   -5.56386
119000.0000   -5.61871
119040.0000   -5.43749
119080.0000   -5.19945
119120.0000   -6.00141
119160.0000   -5.57129
119200.0000   -4.77255
119240.0000   -5.02459
119280.0000   -4.95583
119320.0000   -4.53175
119360.0000   -4.49965
119400.0000   -4.86898
119440.0000   -4.57418
119480.0000   -5.50674
119520.0000   -5.08484
119560.0000   -6.71324
119600.0000   -6.43270
119640.0000   -5.75946
119680.0000   -6.05725
119720.0000   -5.51113
119760.0000   -5.28487
119800.0000   -5.38873
119840.0000   -5.38859
119880.0000   -5.12089
119920.0000   -5.91608
119960.0000   -5.64201
120000.0000   -4.92099
120040.0000   -4.89456
120080.0000   -4.40471
120120.0000   -4.60968
120160.0000   -4.70629
120200.0000   -5.92800
120240.0000   -5.33501
120280.0000   -6.38404
120320.0000   -5.91873
120360.0000   -5.50004
120400.0000   -5.73403
120440.0000   -5.03320
120480.0000   -5.06347
120520.0000   -3.94687
120560.0000   -5.11691
120600.0000   -5.90072
120640.0000   -5.93925
120680.0000   -6.06401
120720.0000   -4.97130
120760.0000   -5.48172
120800.0000   -6.12139
120840.0000   -5.33470
120880.0000   -5.67855
120920.0000   -5.52101
120960.0000   -6.04181
121000.0000   -5.23963
121040.0000   -4.67655
121080.0000   -5.10582
121120.0000   -4.73105
121160.0000   -5.52569
121200.0000   -4.17322
121240.0000   -5.05184
121280.0000   -4.12135
121320.0000   -4.85149
121360.0000   -4.69322
121400.0000   -3.95262
121440.0000   -4.13283
121480.0000   -4.44634
121520.0000   -4.75071
121560.0000   -5.62321
121600.0000   -4.27951
121640.0000   -3.83247
121680.0000   -4.87300
121720.0000   -5.68607
121760.0000   -5.08458
121800.0000   -4.87708
121840.0000   -5.01030
121880.0000   -5.68787
121920.0000   -5.89595
121960.0000   -5.63729
122000.0000   -4.66628
122040.0000   -4.54590
122080.0000   -5.12713
122120.0000   -5.38087
122160.0000   -5.71980
122200.0000   -5.39652
122240.0000   -6.91130
122280.0000   -5.83720
122320.0000   -6.04073
122360.0000   -6.17173
122400.0000   -5.44980
122440.0000   -5.25943
122480.0000   -5.34659
122520.0000   -5.66161
122560.0000   -5.41557
122600.0000   -5.22443
122640.0000   -5.73285
122680.0000   -5.42412
122720.0000   -5.21070
122760.0000   -5.95884
122800.0000   -5.91232
122840.0000   -5.76945
122880.0000   -4.72033
122920.0000   -6.35213
122960.0000   -5.36931
123000.0000   -5.23690
123040.0000   -5.08169
123080.0000   -5.02943
123120.0000   -6.00013
123160.0000   -5.42115
123200.0000   -6.49690
123240.0000   -5.83920
123280.0000   -7.27146
123320.0000   -5.44839
123360.0000   -5.37727
123400.0000   -6.04949
123440.0000   -5.82303
123480.0000   -5.54840
123520.0000   -4.82669
123560.0000   -4.62989
123600.0000   -5.47710
123640.0000   -5.90071
123680.0000   -5.61974
123720.0000   -5.90500
123760.0000   -7.07411
123800.0000   -6.72566
123840.0000   -5.77886
123880.0000   -5.95556
123920.0000   -5.91002
123960.0000   -6.46623
124000.0000   -6.31782
124040.0000   -5.31644
124080.0000   -5.82578
124120.0000   -5.17426
124160.0000   -5.60515
124200.0000   -5.72529
124240.0000   -5.74693
124280.0000   -4.83968
124320.0000   -4.36941
124360.0000   -4.98821
124400.0000   -4.80678
124440.0000   -5.12385
124480.0000   -5.21088
124520.0000   -5.42777
124560.0000   -5.72181
124600.0000   -4.52211
124640.0000   -5.03819
124680.0000   -5.25652
124720.0000   -4.82933
124760.0000   -5.15948
124800.0000   -5.28879
124840.0000   -5.10925
124880.0000   -5.41612
124920.0000   -6.12907
124960.0000   -6.46542
125000.0000   -5.81976
125040.0000   -5.90211
125080.0000   -4.03398
125120.0000   -5.07790
125160.0000   -4.34232
125200.0000   -4.36135
125240.0000   -5.68169
125280.0000   -6.51247
125320.0000   -5.50488
125360.0000   -5.43018
125400.0000   -5.36802
125440.0000   -5.08058
125480.0000   -5.24925
125520.0000   -4.38145
125560.0000   -5.47485
125600.0000   -5.28255
125640.0000   -5.65489
125680.0000   -5.76329
125720.0000   -5.27940
125760.0000   -5.76224
125800.0000   -5.23563
125840.0000   -5.21979
125880.0000   -5.41373
125920.0000   -4.74931
125960.0000   -6.04195
126000.0000   -4.97743
126040.0000   -5.95555
126080.0000   -5.44898
126120.0000   -5.79934
126160.0000   -5.47920
126200.0000   -6.17377
126240.0000   -6.22410
126280.0000   -6.90677
126320.0000   -5.54239
126360.0000   -5.69465
126400.0000   -5.87589
126440.0000   -5.81524
126480.0000   -5.53144
126520.0000   -5.22068
126560.0000   -5.17521
126600.0000   -5.81157
126640.0000   -5.59215
126680.0000   -5.81298
126720.0000   -5.84712
126760.0000   -5.26763
126800.0000   -6.64070
126840.0000   -4.94908
126880.0000   -5.74197
126920.0000   -5.42407
126960.0000   -6.19838
127000.0000   -5.64852
127040.0000   -6.43711
127080.0000   -6.28636
127120.0000   -5.77858
127160.0000   -5.47915
127200.0000   -6.22024
127240.0000   -5.46000
127280.0000   -4.77487
127320.0000   -4.45940
127360.0000   -4.43848
127400.0000   -5.99808
127440.0000   -6.12424
127480.0000   -5.47506
127520.0000   -6.35333
127560.0000   -5.94409
127600.0000   -6.13259
127640.0000   -5.05341
127680.0000   -5.62408
127720.0000   -4.27480
127760.0000   -5.45743
127800.0000   -5.44043
127840.0000   -5.09696
127880.0000   -5.02738
127920.0000   -5.96158
127960.0000   -4.98087
128000.0000   -5.93026
128040.0000   -5.24816
128080.0000   -6.78115
128120.0000   -6.59907
128160.0000   -5.99062
128200.0000   -5.95624
128240.0000   -6.12866
128280.0000   -6.18567
128320.0000   -5.05961
128360.0000   -6.17206
128400.0000   -5.11783
128440.0000   -5.87716
128480.0000   -4.87595
128520.0000   -5.86465
128560.0000   -5.15351
128600.0000   -4.95356
128640.0000   -4.35067
128680.0000   -5.29605
128720.0000   -5.02424
128760.0000   -5.20923
128800.0000   -5.10596
128840.0000   -5.33544
128880.0000   -5.30534
128920.0000   -6.03007
128960.0000   -5.29228
129000.0000   -4.82584
129040.0000   -4.96759
129080.0000   -4.63357
129120.0000   -4.58365
129160.0000   -4.62149
129200.0000   -4.52609
129240.0000   -5.29466
129280.0000   -4.40684
129320.0000   -5.66492
129360.0000   -5.17333
129400.0000   -5.28392
129440.0000   -4.93463
129480.0000   -5.18654
129520.0000   -5.66113
129560.0000   -6.11931
129600.0000   -6.35598
129640.0000   -5.86019
129680.0000   -5.39876
129720.0000   -7.16532
129760.0000   -5.98336
129800.0000   -6.87008
129840.0000   -6.11571
129880.0000   -6.60418
129920.0000   -5.55860
129960.0000   -5.46354
130000.0000   -5.25835
130040.0000   -6.12257
130080.0000   -5.64484
130120.0000   -5.49940
130160.0000   -5.31839
130200.0000   -5.60496
130240.0000   -5.35938
130280.0000   -4.85397
130320.0000   -5.22950
130360.0000   -5.07353
130400.0000   -6.18013
130440.0000   -5.89789
130480.0000   -5.31523
130520.0000   -4.37406
130560.0000   -5.61903
130600.0000   -5.88712
130640.0000   -5.82946
130680.0000   -5.56311
130720.0000   -6.72693
130760.0000   -6.20557
130800.0000   -5.33868
130840.0000   -6.00048
130880.0000   -5.44132
130920.0000   -5.54922
130960.0000   -6.44375
131000.0000   -5.62978
131040.0000   -5.87150
131080.0000   -5.29552
131120.0000   -6.05436
131160.0000   -6.22391
131200.0000   -6.32923
131240.0000   -6.15066
131280.0000   -5.81234
131320.0000   -6.76168
131360.0000   -6.85310
131400.0000   -6.55963
131440.0000   -5.95341
131480.0000   -5.94389
131520.0000   -5.94198
131560.0000   -4.85915
131600.0000   -5.58994
131640.0000   -5.59520
131680.0000   -6.15703
131720.0000   -5.04473
131760.0000   -5.64253
131800.0000   -5.38872
131840.0000   -5.30628
131880.0000   -5.47212
131920.0000   -5.39662
131960.0000   -5.72223
132000.0000   -4.98765
132040.0000   -5.13321
132080.0000   -4.78456
132120.0000   -5.16820
132160.0000   -5.27830
132200.0000   -5.76287
132240.0000   -5.55154
132280.0000   -4.88920
132320.0000   -5.09680
132360.0000   -5.76747
132400.0000   -5.43071
132440.0000   -5.54482
132480.0000   -5.75281
132520.0000   -5.47872
132560.0000   -5.64789
132600.0000   -5.31486
132640.0000   -5.03127
132680.0000   -5.05052
132720.0000   -5.34362
132760.0000   -5.27675
132800.0000   -4.74889
132840.0000   -5.48639
132880.0000   -4.83930
132920.0000   -4.76053
132960.0000   -5.99204
133000.0000   -5.65227
133040.0000   -5.75037
133080.0000   -5.74479
133120.0000   -5.45168
133160.0000   -5.73104
133200.0000   -5.64654
133240.0000   -5.23936
133280.0000   -5.24990
133320.0000   -5.47345
133360.0000   -5.26291
133400.0000   -5.65565
133440.0000   -5.75358
133480.0000   -5.19891
133520.0000   -5.56325
133560.0000   -6.11478
133600.0000   -5.61966
133640.0000   -5.68389
133680.0000   -5.53842
133720.0000   -5.75460
133760.0000   -5.61327
133800.0000   -5.58748
133840.0000   -5.63495
133880.0000   -5.35983
133920.0000   -5.16996
133960.0000   -6.17735
134000.0000   -4.92385
134040.0000   -5.89437
134080.0000   -5.99090
134120.0000   -5.41369
134160.0000   -5.98529
134200.0000   -5.16563
134240.0000   -5.36848
134280.0000   -5.46525
134320.0000   -5.15335
134360.0000   -5.61776
134400.0000   -5.09485
134440.0000   -5.77145
134480.0000   -5.64009
134520.0000   -5.32033
134560.0000   -5.11177
134600.0000   -4.87317
134640.0000   -5.64864
134680.0000   -5.00544
134720.0000   -5.50777
134760.0000   -5.42455
134800.0000   -6.18849
134840.0000   -5.84444
134880.0000   -5.56479
134920.0000   -5.52307
134960.0000   -5.27329
135000.0000   -5.78084
135040.0000   -6.00907
135080.0000   -5.85901
135120.0000   -5.67412
135160.0000   -4.98680
135200.0000   -5.93683
135240.0000   -6.04656
135280.0000   -4.80067
135320.0000   -4.56623
135360.0000   -4.77336
135400.0000   -5.63868
135440.0000   -4.91294
135480.0000   -4.98841
135520.0000   -4.77372
135560.0000   -4.88511
135600.0000   -4.76437
135640.0000   -5.39557
135680.0000   -5.21301
135720.0000   -4.96444
135760.0000   -5.32722
135800.0000   -5.78201
135840.0000   -5.38985
135880.0000   -5.06166
135920.0000   -5.31255
135960.0000   -6.20130
136000.0000   -5.42328
136040.0000   -5.05450
136080.0000   -4.45514
136120.0000   -5.09127
136160.0000   -5.29645
136200.0000   -5.31851
136240.0000   -4.78804
136280.0000   -5.09687
136320.0000   -5.72322
136360.0000   -5.59928
136400.0000   -4.51454
136440.0000   -4.85220
136480.0000   -4.98975
136520.0000   -5.42115
136560.0000   -5.38483
136600.0000   -5.70975
136640.0000   -5.97394
136680.0000   -4.80854
136720.0000   -4.30504
136760.0000   -5.01660
136800.0000   -5.41039
136840.0000   -6.15315
136880.0000   -5.64327
136920.0000   -6.03843
136960.0000   -5.88498
137000.0000   -5.58367
137040.0000   -5.62728
137080.0000   -6.05322
137120.0000   -5.79586
137160.0000   -5.46950
137200.0000   -5.08395
137240.0000   -4.60932
137280.0000   -5.65363
137320.0000   -5.28491
137360.0000   -6.06474
137400.0000   -5.37347
137440.0000   -6.39950
137480.0000   -5.53977
137520.0000   -5.53800
137560.0000   -6.77896
137600.0000   -6.94942
137640.0000   -6.07755
137680.0000   -6.35182
137720.0000   -6.07922
137760.0000   -5.49335
137800.0000   -5.69507
137840.0000   -6.02522
137880.0000   -6.07490
137920.0000   -5.32652
137960.0000   -6.09471
138000.0000   -5.21965
138040.0000   -5.29083
138080.0000   -5.37969
138120.0000   -5.44761
138160.0000   -5.90301
138200.0000   -5.95640
138240.0000   -5.24668
138280.0000   -6.27197
138320.0000   -4.76087
138360.0000   -5.26747
138400.0000   -5.89093
138440.0000   -5.44248
138480.0000   -5.64055
138520.0000   -5.61462
138560.0000   -5.73203
138600.0000   -5.60129
138640.0000   -5.83440
138680.0000   -4.64022
138720.0000   -5.52557
138760.0000   -5.15138
138800.0000   -5.26609
138840.0000   -5.28086
138880.0000   -5.54396
138920.0000   -5.27849
138960.0000   -6.00016
139000.0000   -5.83030
139040.0000   -6.00511
139080.0000   -5.40138
139120.0000   -6.05108
139160.0000   -5.47800
139200.0000   -6.12750
139240.0000   -6.00647
139280.0000   -6.29298
139320.0000   -5.17581
139360.0000   -6.15753
139400.0000   -6.20861
139440.0000   -5.57810
139480.0000   -5.85034
139520.0000   -4.76863
139560.0000   -5.21388
139600.0000   -5.35796
139640.0000   -5.29442
139680.0000   -4.35771
139720.0000   -4.72568
139760.0000   -5.24285
139800.0000   -5.24513
139840.0000   -4.99820
139880.0000   -5.56311
139920.0000   -4.91361
139960.0000   -5.03469
140000.0000   -5.52781
140040.0000   -5.25993
140080.0000   -5.00387
140120.0000   -5.95894
140160.0000   -5.98604
140200.0000   -5.80656
140240.0000   -6.18611
140280.0000   -5.11685
140320.0000   -6.08660
140360.0000   -5.45757
140400.0000   -6.54103
140440.0000   -5.82380
140480.0000   -6.01904
140520.0000   -5.75156
140560.0000   -6.07136
140600.0000   -6.67113
140640.0000   -6.87027
140680.0000   -5.74992
140720.0000   -5.47304
140760.0000   -5.85290
140800.0000   -5.85519
140840.0000   -5.92578
140880.0000   -4.83534
140920.0000   -4.90098
140960.0000   -5.96876
141000.0000   -5.93702
141040.0000   -5.54183
141080.0000   -5.81250
141120.0000   -4.89987
141160.0000   -5.36003
141200.0000   -6.12854
141240.0000   -5.67644
141280.0000   -5.37933
141320.0000   -5.80857
141360.0000   -5.86720
141400.0000   -6.18726
141440.0000   -6.05955
141480.0000   -6.20784
141520.0000   -5.76565
141560.0000   -5.31539
141600.0000   -5.82855
141640.0000   -5.94278
141680.0000   -6.37868
141720.0000   -6.38614
141760.0000   -5.67737
141800.0000   -6.09253
141840.0000   -5.29748
141880.0000   -6.96168
141920.0000   -6.30364
141960.0000   -6.11472
142000.0000   -5.50168
142040.0000   -4.99775
142080.0000   -5.57391
142120.0000   -5.92803
142160.0000   -5.90537
142200.0000   -5.90551
142240.0000   -5.69017
142280.0000   -5.55726
142320.0000   -5.24995
142360.0000   -5.58553
142400.0000   -5.03746
142440.0000   -5.54087
142480.0000   -6.22633
142520.0000   -6.34620
142560.0000   -4.50907
142600.0000   -5.74954
142640.0000   -5.29587
142680.0000   -5.49984
142720.0000   -5.91648
142760.0000   -5.48806
142800.0000   -5.29925
142840.0000   -5.82066
142880.0000   -5.24170
142920.0000   -4.95825
142960.0000   -6.19496
143000.0000   -5.41210
143040.0000   -5.81129
143080.0000   -5.86977
143120.0000   -5.43666
143160.0000   -5.74528
143200.0000   -5.51720
143240.0000   -5.08869
143280.0000   -6.35453
143320.0000   -6.06205
143360.0000   -6.79557
143400.0000   -6.05821
143440.0000   -5.73109
143480.0000   -6.87165
143520.0000   -6.30242
143560.0000   -6.25697
143600.0000   -5.88535
143640.0000   -6.20910
143680.0000   -5.35720
143720.0000   -5.62418
143760.0000   -5.85022
143800.0000   -5.95149
143840.0000   -5.72519
143880.0000   -5.66014
143920.0000   -6.75155
143960.0000   -5.36846
144000.0000   -5.28437
144040.0000   -5.56791
144080.0000   -6.09266
144120.0000   -5.46808
144160.0000   -5.56490
144200.0000   -4.85680
144240.0000   -5.94470
144280.0000   -5.67225
144320.0000   -5.02934
144360.0000   -5.18710
144400.0000   -4.04741
144440.0000   -5.50985
144480.0000   -5.47716
144520.0000   -6.04029
144560.0000   -6.12987
144600.0000   -5.84658
144640.0000   -6.19581
144680.0000   -4.86152
144720.0000   -4.96892
144760.0000   -4.86138
144800.0000   -4.53239
144840.0000   -5.10129
144880.0000   -5.44774
144920.0000   -5.05455
144960.0000   -4.86104
145000.0000   -5.92129
145040.0000   -6.07763
145080.0000   -5.81777
145120.0000   -5.56585
145160.0000   -4.96230
145200.0000   -5.20321
145240.0000   -5.46914
145280.0000   -4.97731
145320.0000   -4.99806
145360.0000   -5.38236
145400.0000   -6.37062
145440.0000   -4.84929
145480.0000   -5.12431
145520.0000   -5.51050
145560.0000   -5.92631
145600.0000   -6.14196
145640.0000   -5.70045
145680.0000   -5.93338
145720.0000   -6.30041
145760.0000   -5.66929
145800.0000   -4.64015
145840.0000   -5.49657
145880.0000   -4.39221
145920.0000   -5.28955
145960.0000   -5.02845
146000.0000   -5.96597
146040.0000   -5.94732
146080.0000   -6.58223
146120.0000   -6.16185
146160.0000   -6.07214
146200.0000   -5.63940
146240.0000   -5.62666
146280.0000   -5.56311
146320.0000   -5.76556
146360.0000   -5.57498
146400.0000   -5.47350
146440.0000   -5.63224
146480.0000   -6.20838
146520.0000   -5.60426
146560.0000   -5.97422
146600.0000   -5.10013
146640.0000   -5.22046
146680.0000   -5.76641
146720.0000   -5.27729
146760.0000   -5.62783
146800.0000   -5.19631
146840.0000   -5.61006
146880.0000   -4.63424
146920.0000   -4.43105
146960.0000   -5.54571
147000.0000   -4.81327
147040.0000   -4.57125
147080.0000   -4.79655
147120.0000   -5.10883
147160.0000   -5.27339
147200.0000   -5.03216
147240.0000   -5.22310
147280.0000   -5.27202
147320.0000   -5.69872
147360.0000   -4.69134
147400.0000   -5.37722
147440.0000   -5.90594
147480.0000   -6.06663
147520.0000   -5.67353
147560.0000   -5.20912
147600.0000   -6.25765
147640.0000   -5.80208
147680.0000   -5.11062
147720.0000   -6.02497
147760.0000   -5.86744
147800.0000   -5.76344
147840.0000   -5.60086
147880.0000   -5.41725
147920.0000   -4.89317
147960.0000   -5.21431
148000.0000   -4.57583
148040.0000   -5.21917
148080.0000   -5.18604
148120.0000   -5.43178
148160.0000   -5.49363
148200.0000   -5.23509
148240.0000   -5.62748
148280.0000   -4.56025
148320.0000   -4.99026
148360.0000   -5.06638
148400.0000   -6.32638
148440.0000   -6.46933
148480.0000   -5.48307
148520.0000   -5.78312
148560.0000   -5.68910
148600.0000   -5.18717
148640.0000   -5.23765
148680.0000   -5.66678
148720.0000   -4.42191
148760.0000   -5.05505
148800.0000   -4.81065
148840.0000   -5.05187
148880.0000   -6.22017
148920.0000   -5.87313
148960.0000   -5.60312
149000.0000   -5.21637
149040.0000   -5.92293
149080.0000   -5.25636
149120.0000   -5.73179
149160.0000   -5.92385
149200.0000   -6.62124
149240.0000   -5.94665
149280.0000   -5.51524
149320.0000   -5.47439
149360.0000   -5.96744
149400.0000   -5.94854
149440.0000   -5.33555
149480.0000   -5.73695
149520.0000   -6.22417
149560.0000   -6.00109
149600.0000   -5.61390
149640.0000   -6.13913
149680.0000   -6.09766
149720.0000   -5.16853
149760.0000   -5.82070
149800.0000   -6.67918
149840.0000   -5.77376
149880.0000   -5.78284
149920.0000   -5.92959
149960.0000   -6.33587
150000.0000   -5.51399
150040.0000   -4.90488
150080.0000   -5.81917
150120.0000   -6.29627
150160.0000   -6.57750
150200.0000   -6.02644
150240.0000   -6.49982
150280.0000   -5.59573
150320.0000   -5.37191
150360.0000   -6.12674
150400.0000   -5.90969
150440.0000   -6.69712
150480.0000   -6.62873
150520.0000   -6.13642
150560.0000   -5.57999
150600.0000   -5.52112
150640.0000   -5.42423
150680.0000   -5.76758
150720.0000   -5.44324
150760.0000   -5.47150
150800.0000   -5.47667
150840.0000   -5.25862
150880.0000   -5.69835
150920.0000   -6.13831
150960.0000   -5.74674
151000.0000   -5.22414
151040.0000   -6.38291
151080.0000   -5.93528
151120.0000   -5.55738
151160.0000   -5.40321
151200.0000   -5.43177
151240.0000   -5.53141
151280.0000   -6.27301
151320.0000   -4.83331
151360.0000   -5.15962
151400.0000   -4.59063
151440.0000   -4.76395
151480.0000   -4.72496
151520.0000   -5.47697
151560.0000   -5.43180
151600.0000   -5.28086
151640.0000   -5.83108
151680.0000   -5.57619
151720.0000   -5.57042
151760.0000   -5.23112
151800.0000   -5.01931
151840.0000   -5.70838
151880.0000   -5.43369
151920.0000   -4.87086
151960.0000   -5.06228
152000.0000   -4.80267
152040.0000   -5.79620
152080.0000   -6.31174
152120.0000   -4.86077
152160.0000   -6.55047
152200.0000   -5.55852
152240.0000   -5.58052
152280.0000   -5.63530
152320.0000   -6.06560
152360.0000   -5.67613
152400.0000   -5.51409
152440.0000   -5.52179
152480.0000   -4.95041
152520.0000   -4.50683
152560.0000   -5.42516
152600.0000   -6.03573
152640.0000   -5.94378
152680.0000   -6.58351
152720.0000   -6.35650
152760.0000   -7.03320
152800.0000   -6.23671
152840.0000   -6.11368
152880.0000   -6.25170
152920.0000   -6.55927
152960.0000   -6.91480
153000.0000   -7.12311
153040.0000   -6.29037
153080.0000   -5.85299
153120.0000   -6.04751
153160.0000   -6.22973
153200.0000   -5.14809
153240.0000   -5.00668
153280.0000   -4.79536
153320.0000   -4.99364
153360.0000   -5.83131
153400.0000   -5.22475
153440.0000   -4.92768
153480.0000   -4.61088
153520.0000   -4.48283
153560.0000   -5.07341
153600.0000   -5.01786
153640.0000   -4.51758
153680.0000   -4.80184
153720.0000   -4.82722
153760.0000   -4.64224
153800.0000   -5.61098
153840.0000   -6.26243
153880.0000   -5.11244
153920.0000   -5.84298
153960.0000   -5.95726
154000.0000   -6.15293
154040.0000   -5.41718
154080.0000   -5.40522
154120.0000   -5.40010
154160.0000   -6.36757
154200.0000   -5.22772
154240.0000   -5.53904
154280.0000   -4.61814
154320.0000   -5.34732
154360.0000   -5.43764
154400.0000   -5.08052
154440.0000   -6.05015
154480.0000   -5.15489
154520.0000   -5.10056
154560.0000   -5.02778
154600.0000   -4.73330
154640.0000   -4.96652
154680.0000   -5.01254
154720.0000   -5.14162
154760.0000   -5.66211
154800.0000   -4.67372
154840.0000   -4.86064
154880.0000   -5.37417
154920.0000   -5.26168
154960.0000   -4.75761
155000.0000   -4.16068
155040.0000   -4.19118
155080.0000   -4.69348
155120.0000   -4.08098
155160.0000   -5.11378
155200.0000   -4.60574
155240.0000   -4.40790
155280.0000   -5.52763
155320.0000   -4.79740
155360.0000   -4.82900
155400.0000   -5.32869
155440.0000   -5.69615
155480.0000   -6.10234
155520.0000   -5.06719
155560.0000   -4.97635
155600.0000   -4.12614
155640.0000   -5.27296
155680.0000   -5.27241
155720.0000   -4.09598
155760.0000   -4.47809
155800.0000   -4.18282
155840.0000   -4.81926
155880.0000   -4.21624
155920.0000   -4.68321
155960.0000   -4.61570
156000.0000   -4.95468
156040.0000   -4.23570
156080.0000   -4.58251
156120.0000   -5.23027
156160.0000   -5.58472
156200.0000   -5.46351
156240.0000   -5.12008
156280.0000   -5.94627
156320.0000   -5.24728
156360.0000   -5.61277
156400.0000   -5.22594
156440.0000   -4.56289
156480.0000   -4.35607
156520.0000   -4.97118
156560.0000   -5.15930
156600.0000   -5.39527
156640.0000   -5.62373
156680.0000   -5.24409
156720.0000   -6.19223
156760.0000   -4.73782
156800.0000   -5.04234
156840.0000   -5.12562
156880.0000   -6.33902
156920.0000   -5.96597
156960.0000   -5.65565
157000.0000   -5.20723
157040.0000   -4.12029
157080.0000   -5.13644
157120.0000   -5.57403
157160.0000   -4.89166
157200.0000   -5.51856
157240.0000   -5.06953
157280.0000   -5.42509
157320.0000   -5.26934
157360.0000   -5.43160
157400.0000   -5.64425
157440.0000   -5.17920
157480.0000   -4.90561
157520.0000   -5.01093
157560.0000   -6.12827
157600.0000   -5.94573
157640.0000   -5.69718
157680.0000   -6.82861
157720.0000   -5.29915
157760.0000   -4.70765
157800.0000   -5.95354
157840.0000   -5.82251
157880.0000   -5.90552
157920.0000   -6.04745
157960.0000   -6.98971
158000.0000   -6.43477
158040.0000   -5.55354
158080.0000   -5.41608
158120.0000   -5.08589
158160.0000   -6.12753
158200.0000   -5.45068
158240.0000   -5.64471
158280.0000   -5.74226
158320.0000   -4.45992
158360.0000   -5.16188
158400.0000   -6.18658
158440.0000   -6.17901
158480.0000   -6.67476
158520.0000   -6.56337
158560.0000   -6.45067
158600.0000   -5.98063
158640.0000   -6.09076
158680.0000   -6.54684
158720.0000   -6.30599
158760.0000   -7.14591
158800.0000   -5.37479
158840.0000   -6.31696
158880.0000   -6.35256
158920.0000   -6.05529
158960.0000   -5.39772
159000.0000   -5.34302
159040.0000   -5.27033
159080.0000   -5.80839
159120.0000   -5.33644
159160.0000   -5.07155
159200.0000   -5.82124
159240.0000   -6.18991
159280.0000   -5.34980
159320.0000   -6.06578
159360.0000   -6.00965
159400.0000   -5.55223
159440.0000   -6.04779
159480.0000   -6.49663
159520.0000   -6.72770
159560.0000   -6.85057
159600.0000   -6.48462
159640.0000   -7.18447
159680.0000   -7.05655
159720.0000   -6.20345
159760.0000   -6.25577
159800.0000   -6.40263
159840.0000   -6.24463
159880.0000   -5.45575
159920.0000   -5.37236
159960.0000   -5.86844
160000.0000   -5.93248
160040.0000   -5.93735
160080.0000   -5.93047
160120.0000   -5.05829
160160.0000   -5.73158
160200.0000   -6.10873
160240.0000   -5.74316
160280.0000   -6.02185
160320.0000   -5.62368
160360.0000   -5.76009
160400.0000   -5.93382
160440.0000   -6.77711
160480.0000   -6.11165
160520.0000   -6.12432
160560.0000   -5.49033
160600.0000   -6.56145
160640.0000   -5.29381
160680.0000   -5.53780
160720.0000   -5.71286
160760.0000   -5.37392
160800.0000   -5.28413
160840.0000   -5.02224
160880.0000   -5.92395
160920.0000   -6.10284
160960.0000   -5.74499
161000.0000   -6.90946
161040.0000   -6.35377
161080.0000   -5.75970
161120.0000   -5.68311
161160.0000   -4.76152
161200.0000   -5.46819
161240.0000   -4.43869
161280.0000   -4.76460
161320.0000   -5.76962
161360.0000   -5.54955
161400.0000   -6.10947
161440.0000   -5.44790
161480.0000   -6.19751
161520.0000   -5.17907
161560.0000   -5.54420
161600.0000   -6.73065
161640.0000   -5.62641
161680.0000   -5.74464
161720.0000   -5.72931
161760.0000   -6.30829
161800.0000   -5.95779
161840.0000   -6.22892
161880.0000   -5.69828
161920.0000   -5.99218
161960.0000   -6.14510
162000.0000   -5.56378
162040.0000   -5.35589
162080.0000   -5.96892
162120.0000   -6.56233
162160.0000   -6.20193
162200.0000   -6.23625
162240.0000   -5.85919
162280.0000   -6.21605
162320.0000   -6.30176
162360.0000   -6.28624
162400.0000   -5.40832
162440.0000   -6.58866
162480.0000   -6.05991
162520.0000   -6.57477
162560.0000   -6.61850
162600.0000   -7.19901
162640.0000   -6.94563
162680.0000   -6.37823
162720.0000   -5.81052
162760.0000   -6.19385
162800.0000   -6.40004
162840.0000   -6.59877
162880.0000   -7.56173
162920.0000   -7.27790
162960.0000   -6.33353
163000.0000   -6.85123
163040.0000   -6.01807
163080.0000   -6.38599
163120.0000   -7.37752
163160.0000   -6.00921
163200.0000   -5.53100
163240.0000   -5.58855
163280.0000   -5.54731
163320.0000   -5.37220
163360.0000   -4.52153
163400.0000   -4.91144
163440.0000   -5.55213
163480.0000   -5.26574
163520.0000   -5.24818
163560.0000   -5.22225
163600.0000   -5.30637
163640.0000   -5.85191
163680.0000   -5.83994
163720.0000   -6.10715
163760.0000   -5.04721
163800.0000   -4.59070
163840.0000   -6.54672
163880.0000   -5.30804
163920.0000   -5.26144
163960.0000   -5.20381
164000.0000   -4.82990
164040.0000   -4.62019
164080.0000   -4.90201
164120.0000   -5.62371
164160.0000   -5.84959
164200.0000   -5.89862
164240.0000   -5.23011
164280.0000   -5.27408
164320.0000   -5.23370
164360.0000   -6.07566
164400.0000   -5.76868
164440.0000   -5.08246
164480.0000   -4.36771
164520.0000   -5.16808
164560.0000   -5.89604
164600.0000   -5.86307
164640.0000   -5.90939
164680.0000   -5.92124
164720.0000   -5.91147
164760.0000   -6.10135
164800.0000   -6.26064
164840.0000   -5.37395
164880.0000   -5.24226
164920.0000   -4.78449
164960.0000   -5.23463
165000.0000   -4.99661
165040.0000   -5.74190
165080.0000   -5.00856
165120.0000   -5.79568
165160.0000   -5.68850
165200.0000   -5.00299
165240.0000   -5.57057
165280.0000   -5.24529
165320.0000   -5.23004
165360.0000   -5.13124
165400.0000   -4.26593
165440.0000   -4.10454
165480.0000   -5.14556
165520.0000   -5.20938
165560.0000   -5.31721
165600.0000   -3.63110
165640.0000   -4.34775
165680.0000   -4.89781
165720.0000   -4.92830
165760.0000   -4.96957
165800.0000   -5.97593
165840.0000   -5.08333
165880.0000   -4.56047
165920.0000   -4.45298
165960.0000   -5.29620
166000.0000   -4.46912
166040.0000   -5.06639
166080.0000   -5.72516
166120.0000   -5.39724
166160.0000   -5.44052
166200.0000   -5.33306
166240.0000   -6.23121
166280.0000   -5.93308
166320.0000   -6.08134
166360.0000   -6.03256
166400.0000   -5.10009
166440.0000   -5.45536
166480.0000   -4.94849
166520.0000   -5.27241
166560.0000   -4.82216
166600.0000   -5.21172
166640.0000   -5.18037
166680.0000   -4.69235
166720.0000   -4.59418
166760.0000   -5.42387
166800.0000   -5.01774
166840.0000   -5.45319
166880.0000   -5.61159
166920.0000   -5.37788
166960.0000   -6.13398
167000.0000   -6.37660
167040.0000   -5.66752
167080.0000   -5.65521
167120.0000   -5.66955
167160.0000   -5.61539
167200.0000   -5.19164
167240.0000   -4.67352
167280.0000   -4.64512
167320.0000   -5.24184
167360.0000   -5.95449
167400.0000   -5.05031
167440.0000   -5.69635
167480.0000   -5.60214
167520.0000   -5.86131
167560.0000   -6.18403
167600.0000   -5.59685
167640.0000   -5.59478
167680.0000   -5.20340
167720.0000   -6.04696
167760.0000   -5.51593
167800.0000   -5.22079
167840.0000   -5.63669
167880.0000   -5.29813
167920.0000   -5.01828
167960.0000   -5.73284
168000.0000   -5.82594
168040.0000   -5.18889
168080.0000   -5.31996
168120.0000   -6.03505
168160.0000   -5.61907
168200.0000   -5.21035
168240.0000   -5.64040
168280.0000   -5.16869
168320.0000   -5.68680
168360.0000   -5.41110
168400.0000   -6.59487
168440.0000   -5.94193
168480.0000   -5.60383
168520.0000   -6.43652
168560.0000   -5.90023
168600.0000   -6.01879
168640.0000   -6.33150
168680.0000   -5.40769
168720.0000   -5.72810
168760.0000   -4.29492
168800.0000   -5.45403
168840.0000   -4.99506
168880.0000   -5.49289
168920.0000   -5.37517
168960.0000   -5.27492
169000.0000   -4.61837
169040.0000   -5.86377
169080.0000   -5.90615
169120.0000   -6.52677
169160.0000   -4.77744
169200.0000   -5.03337
169240.0000   -3.82089
169280.0000   -5.11383
169320.0000   -5.41635
169360.0000   -6.39789
169400.0000   -5.53681
169440.0000   -6.20132
169480.0000   -5.13663
169520.0000   -5.14418
169560.0000   -4.95114
169600.0000   -6.30700
169640.0000   -5.22126
169680.0000   -5.50434
169720.0000   -5.52072
169760.0000   -4.90194
169800.0000   -5.10591
169840.0000   -5.83119
169880.0000   -5.52802
169920.0000   -5.44571
169960.0000   -5.00192
170000.0000   -5.45156
170040.0000   -4.40515
170080.0000   -4.22889
170120.0000   -4.33496
170160.0000   -4.79842
170200.0000   -5.61090
170240.0000   -4.80016
170280.0000   -3.98590
170320.0000   -4.61569
170360.0000   -5.60436
170400.0000   -5.00236
170440.0000   -4.91375
170480.0000   -5.93149
170520.0000   -5.00804
170560.0000   -5.59133
170600.0000   -5.69421
170640.0000   -6.04504
170680.0000   -4.88152
170720.0000   -4.83489
170760.0000   -5.19085
170800.0000   -5.18420
170840.0000   -4.46966
170880.0000   -5.12379
170920.0000   -4.96897
170960.0000   -5.06146
171000.0000   -5.33828
171040.0000   -4.85071
171080.0000   -5.53443
171120.0000   -4.97049
171160.0000   -5.65712
171200.0000   -5.55210
171240.0000   -6.28775
171280.0000   -4.95827
171320.0000   -5.55208
171360.0000   -4.88483
171400.0000   -5.65185
171440.0000   -5.17522
171480.0000   -5.79971
171520.0000   -5.56942
171560.0000   -6.38001
171600.0000   -6.19654
171640.0000   -5.67224
171680.0000   -5.47467
171720.0000   -5.67752
171760.0000   -6.69993
171800.0000   -6.34239
171840.0000   -5.02634
171880.0000   -4.64783
171920.0000   -4.09937
171960.0000   -5.00811
172000.0000   -4.90102
172040.0000   -5.24920
172080.0000   -5.15579
172120.0000   -5.31522
172160.0000   -5.43890
172200.0000   -6.28588
172240.0000   -5.95383
172280.0000   -6.59449
172320.0000   -6.08285
172360.0000   -5.84910
172400.0000   -5.35390
172440.0000   -5.36088
172480.0000   -5.15605
172520.0000   -6.44151
172560.0000   -5.80306
172600.0000   -6.12634
172640.0000   -5.15266
172680.0000   -4.69901
172720.0000   -3.91555
172760.0000   -4.53274
172800.0000   -4.45351
172840.0000   -4.86442
172880.0000   -4.57757
172920.0000   -4.38684
172960.0000   -4.48811
173000.0000   -5.24499
173040.0000   -5.04776
173080.0000   -5.04498
173120.0000   -5.38728
173160.0000   -4.70273
173200.0000   -5.40813
173240.0000   -5.06094
173280.0000   -4.49787
173320.0000   -5.21890
173360.0000   -5.56811
173400.0000   -4.89474
173440.0000   -5.69777
173480.0000   -5.77342
173520.0000   -4.69593
173560.0000   -5.08682
173600.0000   -5.62098
173640.0000   -4.78852
173680.0000   -5.23749
173720.0000   -4.67649
173760.0000   -5.09015
173800.0000   -5.59488
173840.0000   -5.25254
173880.0000   -4.26063
173920.0000   -5.08875
173960.0000   -4.62291
174000.0000   -4.37653
174040.0000   -5.58403
174080.0000   -5.07968
174120.0000   -4.48017
174160.0000   -4.40781
174200.0000   -5.01113
174240.0000   -5.65435
174280.0000   -5.30889
174320.0000   -4.50668
174360.0000   -4.70582
174400.0000   -4.55529
174440.0000   -5.54403
174480.0000   -4.60040
174520.0000   -4.46755
174560.0000   -4.93475
174600.0000   -4.54411
174640.0000   -4.32028
174680.0000   -4.64272
174720.0000   -4.70895
174760.0000   -5.80322
174800.0000   -6.34859
174840.0000   -5.20772
174880.0000   -5.22186
174920.0000   -5.11657
174960.0000   -4.35092
175000.0000   -5.02780
175040.0000   -5.10366
175080.0000   -4.72841
175120.0000   -5.11814
175160.0000   -6.19198
175200.0000   -5.54268
175240.0000   -5.79768
175280.0000   -5.43666
175320.0000   -5.46279
175360.0000   -5.09563
175400.0000   -4.78093
175440.0000   -5.69276
175480.0000   -4.44268
175520.0000   -4.71649
175560.0000   -5.83742
175600.0000   -4.41595
175640.0000   -4.80314
175680.0000   -5.58938
175720.0000   -5.89827
175760.0000   -5.91703
175800.0000   -5.80925
175840.0000   -5.19862
175880.0000   -5.38251
175920.0000   -4.68134
175960.0000   -6.17768
176000.0000   -5.61024
176040.0000   -5.22886
176080.0000   -4.94200
176120.0000   -4.62827
176160.0000   -4.65519
176200.0000   -4.37556
176240.0000   -5.88244
176280.0000   -5.36575
176320.0000   -5.12177
176360.0000   -5.70900
176400.0000   -6.00887
176440.0000   -5.75243
176480.0000   -5.18235
176520.0000   -5.71882
176560.0000   -4.63801
176600.0000   -5.63948
176640.0000   -4.80021
176680.0000   -4.98033
176720.0000   -5.22423
176760.0000   -5.31148
176800.0000   -5.33283
176840.0000   -5.51172
176880.0000   -3.91859
176920.0000   -5.31726
176960.0000   -4.72544
177000.0000   -5.40561
177040.0000   -4.90666
177080.0000   -4.40702
177120.0000   -4.76415
177160.0000   -5.19059
177200.0000   -5.31491
177240.0000   -4.41635
177280.0000   -4.60538
177320.0000   -5.53722
177360.0000   -4.91537
177400.0000   -5.48350
177440.0000   -5.38635
177480.0000   -5.98418
177520.0000   -5.89047
177560.0000   -6.41322
177600.0000   -5.74892
177640.0000   -5.53295
177680.0000   -5.93469
177720.0000   -5.49533
177760.0000   -6.16036
177800.0000   -6.08669
177840.0000   -5.30478
177880.0000   -5.72227
177920.0000   -6.25490
177960.0000   -4.93233
178000.0000   -5.07598
178040.0000   -5.36908
178080.0000   -4.51228
178120.0000   -5.15895
178160.0000   -6.18223
178200.0000   -4.64905
178240.0000   -5.49968
178280.0000   -5.06806
178320.0000   -4.63630
178360.0000   -5.05626
178400.0000   -4.86819
178440.0000   -4.26118
178480.0000   -3.98247
178520.0000   -5.11520
178560.0000   -5.14015
178600.0000   -5.70519
178640.0000   -5.99984
178680.0000   -4.86237
178720.0000   -4.78862
178760.0000   -5.54420
178800.0000   -4.91574
178840.0000   -6.05185
178880.0000   -5.71516
178920.0000   -5.58538
178960.0000   -4.97346
179000.0000   -5.79016
179040.0000   -4.36613
179080.0000   -4.47308
179120.0000   -5.04808
179160.0000   -4.62480
179200.0000   -4.92147
179240.0000   -5.20481
179280.0000   -3.68719
179320.0000   -4.35926
179360.0000   -4.58594
179400.0000   -4.67700
179440.0000   -4.71780
179480.0000   -4.76565
179520.0000   -5.02139
179560.0000   -6.07444
179600.0000   -6.63335
179640.0000   -5.01017
179680.0000   -5.61269
179720.0000   -5.52903
179760.0000   -5.42053
179800.0000   -5.35767
179840.0000   -5.12311
179880.0000   -5.84325
179920.0000   -5.57503
179960.0000   -5.53849
180000.0000   -5.39279
180040.0000   -5.37316
180080.0000   -5.51017
180120.0000   -5.45094
180160.0000   -5.24007
180200.0000   -5.19804
180240.0000   -5.49368
180280.0000   -6.50906
180320.0000   -5.55285
180360.0000   -5.84526
180400.0000   -5.07086
180440.0000   -5.40179
180480.0000   -5.09400
180520.0000   -6.47654
180560.0000   -5.07148
180600.0000   -5.91731
180640.0000   -5.57258
180680.0000   -5.32751
180720.0000   -5.86848
180760.0000   -5.32813
180800.0000   -5.00570
180840.0000   -5.12251
180880.0000   -5.05972
180920.0000   -4.87804
180960.0000   -5.56615
181000.0000   -5.67218
181040.0000   -5.42662
181080.0000   -5.98320
181120.0000   -6.72387
181160.0000   -5.36993
181200.0000   -5.15589
181240.0000   -6.03101
181280.0000   -6.22743
181320.0000   -5.86527
181360.0000   -4.79078
181400.0000   -5.15183
181440.0000   -4.47132
181480.0000   -4.34580
181520.0000   -5.19847
181560.0000   -5.61156
181600.0000   -6.02695
181640.0000   -4.91336
181680.0000   -4.97909
181720.0000   -5.21897
181760.0000   -5.85300
181800.0000   -6.23051
181840.0000   -5.79426
181880.0000   -5.65123
181920.0000   -5.47809
181960.0000   -5.23968
182000.0000   -5.61593
182040.0000   -5.30761
182080.0000   -5.87939
182120.0000   -5.55679
182160.0000   -5.06446
182200.0000   -5.31101
182240.0000   -5.50460
182280.0000   -6.31473
182320.0000   -5.76337
182360.0000   -5.18069
182400.0000   -5.59121
182440.0000   -5.78550
182480.0000   -6.18741
182520.0000   -6.19074
182560.0000   -5.44509
182600.0000   -6.34913
182640.0000   -5.19754
182680.0000   -5.76871
182720.0000   -5.63648
182760.0000   -6.03409
182800.0000   -5.49566
182840.0000   -6.35549
182880.0000   -7.07458
182920.0000   -7.17608
182960.0000   -6.28219
183000.0000   -6.75223
183040.0000   -6.64220
183080.0000   -6.51879
183120.0000   -6.44585
183160.0000   -6.42330
183200.0000   -6.01836
183240.0000   -5.51338
183280.0000   -4.98385
183320.0000   -6.06707
183360.0000   -5.40865
183400.0000   -5.43758
183440.0000   -5.60910
183480.0000   -4.61528
183520.0000   -5.12825
183560.0000   -4.90756
183600.0000   -5.13771
183640.0000   -5.10404
183680.0000   -5.05266
183720.0000   -5.76342
183760.0000   -5.95557
183800.0000   -5.40428
183840.0000   -6.26468
183880.0000   -5.28566
183920.0000   -5.80207
183960.0000   -6.58849
184000.0000   -5.18655
184040.0000   -5.67497
184080.0000   -5.00147
184120.0000   -5.20954
184160.0000   -4.71244
184200.0000   -5.00184
184240.0000   -4.38637
184280.0000   -5.67978
184320.0000   -5.86866
184360.0000   -5.69263
184400.0000   -4.95737
184440.0000   -5.06058
184480.0000   -5.77492
184520.0000   -4.86182
184560.0000   -5.30466
184600.0000   -4.90464
184640.0000   -6.14952
184680.0000   -6.43895
184720.0000   -6.13714
184760.0000   -5.86552
184800.0000   -6.02627
184840.0000   -4.90312
184880.0000   -4.80986
184920.0000   -5.60841
184960.0000   -5.33007
185000.0000   -5.28084
185040.0000   -5.98816
185080.0000   -6.22145
185120.0000   -5.66751
185160.0000   -5.60571
185200.0000   -5.22542
185240.0000   -5.28964
185280.0000   -4.52822
185320.0000   -4.83887
185360.0000   -5.49700
185400.0000   -4.96098
185440.0000   -5.62867
185480.0000   -5.24188
185520.0000   -5.48630
185560.0000   -4.97234
185600.0000   -5.30592
185640.0000   -5.66148
185680.0000   -5.41093
185720.0000   -4.86834
185760.0000   -4.97534
185800.0000   -5.31284
185840.0000   -5.05627
185880.0000   -5.52644
185920.0000   -4.66304
185960.0000   -6.42504
186000.0000   -6.85094
186040.0000   -5.56832
186080.0000   -5.91934
186120.0000   -5.67625
186160.0000   -5.80732
186200.0000   -6.53879
186240.0000   -7.32385
186280.0000   -5.67464
186320.0000   -5.47488
186360.0000   -5.15151
186400.0000   -5.53576
186440.0000   -4.82013
186480.0000   -5.66504
186520.0000   -4.84760
186560.0000   -5.45477
186600.0000   -4.66154
186640.0000   -5.88218
186680.0000   -5.69527
186720.0000   -5.98934
186760.0000   -5.37594
186800.0000   -5.04457
186840.0000   -5.13110
186880.0000   -5.91411
186920.0000   -5.78750
186960.0000   -4.32629
187000.0000   -4.71739
187040.0000   -5.23611
187080.0000   -4.72214
187120.0000   -4.95505
187160.0000   -5.30210
187200.0000   -5.52566
187240.0000   -4.99988
187280.0000   -4.80166
187320.0000   -4.48069
187360.0000   -4.83952
187400.0000   -4.75913
187440.0000   -4.94772
187480.0000   -4.93697
187520.0000   -5.49507
187560.0000   -5.58127
187600.0000   -5.92649
187640.0000   -5.61631
187680.0000   -4.83892
187720.0000   -5.22683
187760.0000   -4.88075
187800.0000   -4.65372
187840.0000   -4.88399
187880.0000   -4.66911
187920.0000   -4.19249
187960.0000   -4.48640
188000.0000   -4.24780
188040.0000   -5.85508
188080.0000   -6.20437
188120.0000   -6.53534
188160.0000   -5.59208
188200.0000   -6.20279
188240.0000   -5.96043
188280.0000   -5.99367
188320.0000   -4.54171
188360.0000   -5.44301
188400.0000   -4.47714
188440.0000   -4.68774
188480.0000   -4.23300
188520.0000   -4.34750
188560.0000   -4.78803
188600.0000   -4.50569
188640.0000   -4.36894
188680.0000   -5.54815
188720.0000   -5.80854
188760.0000   -4.95222
188800.0000   -4.93870
188840.0000   -5.54938
188880.0000   -5.40295
188920.0000   -4.68443
188960.0000   -4.70303
189000.0000   -4.96456
189040.0000   -5.96326
189080.0000   -5.17341
189120.0000   -4.93466
189160.0000   -5.74046
189200.0000   -5.93221
189240.0000   -5.67571
189280.0000   -5.12824
189320.0000   -6.73371
189360.0000   -5.97425
189400.0000   -5.52579
189440.0000   -5.87328
189480.0000   -5.42079
189520.0000   -5.58410
189560.0000   -4.93561
189600.0000   -6.38926
189640.0000   -5.64653
189680.0000   -5.46708
189720.0000   -5.54523
189760.0000   -4.81944
189800.0000   -5.22855
189840.0000   -4.40029
189880.0000   -6.27538
189920.0000   -6.07530
189960.0000   -4.91907
190000.0000   -3.80348
190040.0000   -4.83295
190080.0000   -5.11295
190120.0000   -5.84476
190160.0000   -5.24743
190200.0000   -5.99570
190240.0000   -5.87994
190280.0000   -6.27673
190320.0000   -6.31087
190360.0000   -5.56303
190400.0000   -4.85714
190440.0000   -5.15903
190480.0000   -5.61727
190520.0000   -4.55349
190560.0000   -5.10306
190600.0000   -4.63987
190640.0000   -4.76130
190680.0000   -5.59845
190720.0000   -5.44020
190760.0000   -5.93882
190800.0000   -4.66357
190840.0000   -6.22900
190880.0000   -5.85379
190920.0000   -5.63849
190960.0000   -5.25466
191000.0000   -4.59147
191040.0000   -4.90458
191080.0000   -5.90089
191120.0000   -4.99395
191160.0000   -4.70807
191200.0000   -6.10911
191240.0000   -5.49325
191280.0000   -5.98332
191320.0000   -6.33760
191360.0000   -6.67913
191400.0000   -5.46858
191440.0000   -6.72431
191480.0000   -5.58967
191520.0000   -6.58930
191560.0000   -6.03160
191600.0000   -6.31743
191640.0000   -6.89136
191680.0000   -6.20949
191720.0000   -5.95719
191760.0000   -5.18891
191800.0000   -6.51298
191840.0000   -5.19505
191880.0000   -5.72267
191920.0000   -6.62688
191960.0000   -6.25033
192000.0000   -5.87432
192040.0000   -6.15773
192080.0000   -5.24450
192120.0000   -5.57224
192160.0000   -5.78631
192200.0000   -5.79150
192240.0000   -5.48280
192280.0000   -5.86495
192320.0000   -5.66180
192360.0000   -5.51933
192400.0000   -5.93798
192440.0000   -4.23152
192480.0000   -4.48067
192520.0000   -4.74400
192560.0000   -5.33321
192600.0000   -5.11129
192640.0000   -5.62369
192680.0000   -5.61560
192720.0000   -5.68658
192760.0000   -6.00076
192800.0000   -6.46102
192840.0000   -6.55962
192880.0000   -7.29500
192920.0000   -6.76253
192960.0000   -7.03026
193000.0000   -5.59082
193040.0000   -6.14666
193080.0000   -5.92033
193120.0000   -5.92107
193160.0000   -5.59947
193200.0000   -5.54537
193240.0000   -4.67335
193280.0000   -5.64257
193320.0000   -5.55904
193360.0000   -5.21674
193400.0000   -6.66562
193440.0000   -6.64256
193480.0000   -6.47972
193520.0000   -5.82536
193560.0000   -6.68598
193600.0000   -5.76276
193640.0000   -5.16833
193680.0000   -6.45375
193720.0000   -6.34981
193760.0000   -6.18372
193800.0000   -6.71561
193840.0000   -6.12919
193880.0000   -6.39477
193920.0000   -7.46491
193960.0000   -6.17792
194000.0000   -5.62152
194040.0000   -6.65414
194080.0000   -6.23124
194120.0000   -6.28639
194160.0000   -5.44518
194200.0000   -6.46310
194240.0000   -6.58609
194280.0000   -6.83135
194320.0000   -7.19465
194360.0000   -7.01344
194400.0000   -6.66543
194440.0000   -6.44512
194480.0000   -5.90998
194520.0000   -6.43097
194560.0000   -5.69755
194600.0000   -5.99370
194640.0000   -4.81425
194680.0000   -5.19671
194720.0000   -5.40846
194760.0000   -6.47774
194800.0000   -5.83157
194840.0000   -6.01212
194880.0000   -6.18792
194920.0000   -7.07987
194960.0000   -6.73040
195000.0000   -5.96061
195040.0000   -6.18192
195080.0000   -5.83472
195120.0000   -5.95391
195160.0000   -5.92510
195200.0000   -5.66159
195240.0000   -6.72291
195280.0000   -6.31169
195320.0000   -5.82395
195360.0000   -5.60717
195400.0000   -5.41961
195440.0000   -5.78136
195480.0000   -5.79943
195520.0000   -6.19190
195560.0000   -7.05841
195600.0000   -6.26157
195640.0000   -5.68724
195680.0000   -5.66354
195720.0000   -6.05949
195760.0000   -5.12911
195800.0000   -6.19039
195840.0000   -5.35307
195880.0000   -6.00051
195920.0000   -5.57664
195960.0000   -5.59417
196000.0000   -5.36575
196040.0000   -4.86326
196080.0000   -4.26053
196120.0000   -4.89452
196160.0000   -4.26456
196200.0000   -5.29810
196240.0000   -5.59325
196280.0000   -4.75483
196320.0000   -5.59728
196360.0000   -5.74218
196400.0000   -5.66811
196440.0000   -5.07846
196480.0000   -5.63152
196520.0000   -4.85269
196560.0000   -5.08367
196600.0000   -5.17568
196640.0000   -4.34398
196680.0000   -5.29954
196720.0000   -5.37009
196760.0000   -5.94911
196800.0000   -4.80718
196840.0000   -5.23096
196880.0000   -4.52989
196920.0000   -5.02698
196960.0000   -5.45877
197000.0000   -5.74151
197040.0000   -5.72248
197080.0000   -5.40077
197120.0000   -5.45487
197160.0000   -6.26791
197200.0000   -5.44795
197240.0000   -5.54029
197280.0000   -5.64363
197320.0000   -5.21261
197360.0000   -5.34807
197400.0000   -5.56301
197440.0000   -5.73860
197480.0000   -5.43170
197520.0000   -6.03256
197560.0000   -6.15590
197600.0000   -6.15017
197640.0000   -5.68872
197680.0000   -6.15144
197720.0000   -5.01900
197760.0000   -6.72395
197800.0000   -6.19970
197840.0000   -7.16624
197880.0000   -5.53117
197920.0000   -5.55110
197960.0000   -5.31897
198000.0000   -5.72496
198040.0000   -5.73475
198080.0000   -5.89910
198120.0000   -5.62820
198160.0000   -5.15648
198200.0000   -5.82806
198240.0000   -5.91286
198280.0000   -6.13016
198320.0000   -5.98935
198360.0000   -6.79729
198400.0000   -5.93318
198440.0000   -6.22326
198480.0000   -6.02373
198520.0000   -6.28889
198560.0000   -4.62213
198600.0000   -5.31478
198640.0000   -4.94431
198680.0000   -4.55725
198720.0000   -5.42563
198760.0000   -5.20265
198800.0000   -5.32646
198840.0000   -6.03936
198880.0000   -5.64666
198920.0000   -5.70790
198960.0000   -5.24834
199000.0000   -5.85667
199040.0000   -5.18011
199080.0000   -6.43273
199120.0000   -6.92995
199160.0000   -6.40522
199200.0000   -5.79139
199240.0000   -5.77632
199280.0000   -5.44455
199320.0000   -4.84453
199360.0000   -6.03519
199400.0000   -5.30809
199440.0000   -5.30720
199480.0000   -4.94775
199520.0000   -5.94621
199560.0000   -5.61740
199600.0000   -4.86570
199640.0000   -5.50290
199680.0000   -5.37479
199720.0000   -4.33646
199760.0000   -4.74690
199800.0000   -5.76253
199840.0000   -5.79474
199880.0000   -5.80068
199920.0000   -5.63265
199960.0000   -4.50626
200000.0000   -6.02920
200040.0000   -6.24960
200080.0000   -6.14531
200120.0000   -5.95732
200160.0000   -6.08991
200200.0000   -6.46411
200240.0000   -6.22162
200280.0000   -5.47046
200320.0000   -5.13103
200360.0000   -4.61788
200400.0000   -5.28876
200440.0000   -5.35123
200480.0000   -5.13754
200520.0000   -5.28480
200560.0000   -5.05287
200600.0000   -5.03711
200640.0000   -4.32592
200680.0000   -3.94072
200720.0000   -4.32502
200760.0000   -4.66058
200800.0000   -4.27022
200840.0000   -3.74529
200880.0000   -3.95104
200920.0000   -3.76785
200960.0000   -5.26464
201000.0000   -5.26486
201040.0000   -4.74876
201080.0000   -5.74870
201120.0000   -5.04775
201160.0000   -5.23810
201200.0000   -5.32178
201240.0000   -5.32455
201280.0000   -5.55349
201320.0000   -6.27373
201360.0000   -5.04298
201400.0000   -4.89080
201440.0000   -4.32416
201480.0000   -5.17295
201520.0000   -5.61812
201560.0000   -5.99143
201600.0000   -5.59046
201640.0000   -6.00751
201680.0000   -6.19820
201720.0000   -5.74593
201760.0000   -6.72400
201800.0000   -6.25839
201840.0000   -5.96402
201880.0000   -5.88137
201920.0000   -6.01994
201960.0000   -6.01398
202000.0000   -5.66434
202040.0000   -5.42273
202080.0000   -5.38020
202120.0000   -5.26949
202160.0000   -4.89777
202200.0000   -5.18306
202240.0000   -6.16594
202280.0000   -5.91231
202320.0000   -5.56058
202360.0000   -6.14670
202400.0000   -4.69268
202440.0000   -4.92599
202480.0000   -4.82811
202520.0000   -5.80586
202560.0000   -5.83054
202600.0000   -5.23069
202640.0000   -5.56816
202680.0000   -4.75365
202720.0000   -4.46875
202760.0000   -4.43607
202800.0000   -5.28340
202840.0000   -6.40290
202880.0000   -6.09303
202920.0000   -6.40576
202960.0000   -5.90949
203000.0000   -5.85172
203040.0000   -5.72865
203080.0000   -6.08381
203120.0000   -5.63339
203160.0000   -5.34163
203200.0000   -5.22814
203240.0000   -5.39073
203280.0000   -4.67167
203320.0000   -4.57300
203360.0000   -4.95785
203400.0000   -5.16963
203440.0000   -5.42649
203480.0000   -5.57211
203520.0000   -5.45734
203560.0000   -5.95284
203600.0000   -5.11658
203640.0000   -4.97280
203680.0000   -5.00479
203720.0000   -5.31634
203760.0000   -5.78804
203800.0000   -5.39711
203840.0000   -4.59320
203880.0000   -5.19490
203920.0000   -5.60549
203960.0000   -4.72348
204000.0000   -5.59704
204040.0000   -5.06673
204080.0000   -5.03065
204120.0000   -5.86658
204160.0000   -4.45348
204200.0000   -5.44493
204240.0000   -4.88110
204280.0000   -4.60769
204320.0000   -4.57705
204360.0000   -4.75972
204400.0000   -5.38917
204440.0000   -5.52792
204480.0000   -6.52284
204520.0000   -5.88552
204560.0000   -5.13029
204600.0000   -4.80421
204640.0000   -5.65400
204680.0000   -5.89313
204720.0000   -6.27163
204760.0000   -6.62211
204800.0000   -6.25842
204840.0000   -6.38101
204880.0000   -5.91304
204920.0000   -6.26211
204960.0000   -6.75900
205000.0000   -5.75260
205040.0000   -5.19420
205080.0000   -4.98254
205120.0000   -4.99091
205160.0000   -5.13114
205200.0000   -4.93251
205240.0000   -4.76546
205280.0000   -4.81281
205320.0000   -5.74968
205360.0000   -5.21918
205400.0000   -5.44409
205440.0000   -5.00921
205480.0000   -4.95961
205520.0000   -5.23437
205560.0000   -4.21071
205600.0000   -4.94506
205640.0000   -4.18805
205680.0000   -5.17345
205720.0000   -4.55590
205760.0000   -4.45924
205800.0000   -4.97386
205840.0000   -4.44080
205880.0000   -3.83060
205920.0000   -4.81180
205960.0000   -4.88838
206000.0000   -4.95687
206040.0000   -5.09589
206080.0000   -4.50704
206120.0000   -5.48652
206160.0000   -5.40441
206200.0000   -4.82093
206240.0000   -4.24608
206280.0000   -4.46067
206320.0000   -4.83087
206360.0000   -4.77140
206400.0000   -3.64769
206440.0000   -4.84536
206480.0000   -4.83408
206520.0000   -4.79743
206560.0000   -4.93258
206600.0000   -5.24351
206640.0000   -4.83362
206680.0000   -4.40795
206720.0000   -4.60499
206760.0000   -5.00070
206800.0000   -4.67118
206840.0000   -5.18967
206880.0000   -5.33818
206920.0000   -5.55824
206960.0000   -5.18207
207000.0000   -5.47519
207040.0000   -5.69783
207080.0000   -5.53981
207120.0000   -5.61768
207160.0000   -5.50631
207200.0000   -5.36528
207240.0000   -5.03523
207280.0000   -5.56629
207320.0000   -4.71841
207360.0000   -5.25802
207400.0000   -4.53184
207440.0000   -5.03444
207480.0000   -4.71114
207520.0000   -4.73661
207560.0000   -5.24124
207600.0000   -4.93578
207640.0000   -5.14927
207680.0000   -5.08368
207720.0000   -5.02194
207760.0000   -5.06339
207800.0000   -5.34294
207840.0000   -4.30643
207880.0000   -4.43455
207920.0000   -4.47879
207960.0000   -4.67208
208000.0000   -5.20025
208040.0000   -5.69279
208080.0000   -5.42848
208120.0000   -5.67366
208160.0000   -5.74651
208200.0000   -4.61213
208240.0000   -5.84251
208280.0000   -4.60909
208320.0000   -3.72948
208360.0000   -3.91129
208400.0000   -4.64598
208440.0000   -3.52370
208480.0000   -4.38532
208520.0000   -4.26982
208560.0000   -4.41421
208600.0000   -5.63669
208640.0000   -5.43982
208680.0000   -5.46913
208720.0000   -5.50350
208760.0000   -5.06925
208800.0000   -4.98450
208840.0000   -3.80821
208880.0000   -5.13740
208920.0000   -4.74928
208960.0000   -5.73823
209000.0000   -5.44588
209040.0000   -4.64920
209080.0000   -3.65573
209120.0000   -4.64547
209160.0000   -4.62257
209200.0000   -4.65325
209240.0000   -4.76458
209280.0000   -4.95761
209320.0000   -4.59936
209360.0000   -4.37918
209400.0000   -5.72108
209440.0000   -5.71357
209480.0000   -5.41854
209520.0000   -5.09033
209560.0000   -4.69497
209600.0000   -5.32816
209640.0000   -5.89830
209680.0000   -6.97900
209720.0000   -5.69390
209760.0000   -5.56206
209800.0000   -4.69842
209840.0000   -5.76178
209880.0000   -5.32813
209920.0000   -5.17541
209960.0000   -6.02407
210000.0000   -5.40650
210040.0000   -4.88656
210080.0000   -4.68040
210120.0000   -4.65971
210160.0000   -5.52121
210200.0000   -5.72324
210240.0000   -5.14444
210280.0000   -4.42093
210320.0000   -5.26776
210360.0000   -5.94347
210400.0000   -6.43685
210440.0000   -5.38653
210480.0000   -6.06037
210520.0000   -5.49961
210560.0000   -5.98629
210600.0000   -5.49883
210640.0000   -5.27214
210680.0000   -4.70079
210720.0000   -5.38127
210760.0000   -5.98096
210800.0000   -5.53158
210840.0000   -5.27082
210880.0000   -5.28506
210920.0000   -5.38020
210960.0000   -5.43039
211000.0000   -5.15445
211040.0000   -4.85115
211080.0000   -5.25845
211120.0000   -5.23645
211160.0000   -6.82994
211200.0000   -5.87757
211240.0000   -6.75785
211280.0000   -6.12548
211320.0000   -5.29242
211360.0000   -5.74459
211400.0000   -5.08338
211440.0000   -5.46106
211480.0000   -5.68128
211520.0000   -5.25495
211560.0000   -6.18303
211600.0000   -6.02240
211640.0000   -4.59854
211680.0000   -5.03586
211720.0000   -5.35248
211760.0000   -5.06820
211800.0000   -6.01416
211840.0000   -5.67832
211880.0000   -4.83374
211920.0000   -5.52704
211960.0000   -5.82317
212000.0000   -6.41440
212040.0000   -5.87168
212080.0000   -6.10611
212120.0000   -6.08532
212160.0000   -4.81988
212200.0000   -5.16788
212240.0000   -6.15415
212280.0000   -4.28934
212320.0000   -4.13922
212360.0000   -5.20031
212400.0000   -4.99390
212440.0000   -4.69044
212480.0000   -5.69187
212520.0000   -5.30393
212560.0000   -5.89460
212600.0000   -5.56308
212640.0000   -5.37711
212680.0000   -5.72649
212720.0000   -3.99216
212760.0000   -5.24251
212800.0000   -5.68639
212840.0000   -5.74056
212880.0000   -5.38014
212920.0000   -5.33058
212960.0000   -6.09826
213000.0000   -5.18332
213040.0000   -5.12671
213080.0000   -5.65250
213120.0000   -5.75754
213160.0000   -4.61398
213200.0000   -5.64964
213240.0000   -5.83950
213280.0000   -5.98262
213320.0000   -6.38341
213360.0000   -6.32259
213400.0000   -5.39625
213440.0000   -4.87679
213480.0000   -4.40678
213520.0000   -4.84228
213560.0000   -4.64250
213600.0000   -4.62172
213640.0000   -5.27510
213680.0000   -4.98883
213720.0000   -5.88761
213760.0000   -5.70269
213800.0000   -6.15546
213840.0000   -5.80997
213880.0000   -5.45604
213920.0000   -5.75761
213960.0000   -5.83222
214000.0000   -6.14722
214040.0000   -6.23855
214080.0000   -5.66725
214120.0000   -5.21670
214160.0000   -5.40823
214200.0000   -5.46508
214240.0000   -5.18340
214280.0000   -5.56711
214320.0000   -5.83578
214360.0000   -6.06941
214400.0000   -5.45216
214440.0000   -6.36847
214480.0000   -5.42630
214520.0000   -5.46778
214560.0000   -4.79271
214600.0000   -5.03606
214640.0000   -6.53224
214680.0000   -5.26122
214720.0000   -5.81311
214760.0000   -5.90046
214800.0000   -6.31147
214840.0000   -6.01792
214880.0000   -5.65244
214920.0000   -5.53012
214960.0000   -5.63504
215000.0000   -5.49853
215040.0000   -5.90876
215080.0000   -5.69276
215120.0000   -5.44274
215160.0000   -5.55976
215200.0000   -5.71829
215240.0000   -5.65081
215280.0000   -5.88487
215320.0000   -5.25824
215360.0000   -5.83311
215400.0000   -4.85344
215440.0000   -5.09081
215480.0000   -5.13608
215520.0000   -5.17312
215560.0000   -5.04450
215600.0000   -5.93962
215640.0000   -4.34473
215680.0000   -4.47144
215720.0000   -5.20876
215760.0000   -5.24062
215800.0000   -4.77861
215840.0000   -4.94746
215880.0000   -4.70542
215920.0000   -5.09889
215960.0000   -4.83891
216000.0000   -5.01457
216040.0000   -5.24367
216080.0000   -4.86921
216120.0000   -4.87202
216160.0000   -5.10091
216200.0000   -5.69154
216240.0000   -5.19571
216280.0000   -5.98550
216320.0000   -5.22617
216360.0000   -4.64058
216400.0000   -5.85862
216440.0000   -4.65519
216480.0000   -5.21768
216520.0000   -5.30033
216560.0000   -5.37827
216600.0000   -5.25061
216640.0000   -5.47126
216680.0000   -6.58599
216720.0000   -5.76613
216760.0000   -5.03362
216800.0000   -4.62492
216840.0000   -4.20889
216880.0000   -4.67562
216920.0000   -4.46611
216960.0000   -3.89864
217000.0000   -5.27183
217040.0000   -4.78460
217080.0000   -5.10757
217120.0000   -5.04743
217160.0000   -5.65186
217200.0000   -5.83907
217240.0000   -5.04851
217280.0000   -6.10314
217320.0000   -6.04972
217360.0000   -5.99734
217400.0000   -6.41186
217440.0000   -5.58139
217480.0000   -5.77988
217520.0000   -6.23647
217560.0000   -6.68143
217600.0000   -5.25892
217640.0000   -5.54835
217680.0000   -5.47700
217720.0000   -5.91373
217760.0000   -5.60766
217800.0000   -5.31805
217840.0000   -4.62521
217880.0000   -5.00852
217920.0000   -4.46786
217960.0000   -6.13625
218000.0000   -4.55206
218040.0000   -5.92149
218080.0000   -4.75207
218120.0000   -5.50934
218160.0000   -6.25403
218200.0000   -5.89289
218240.0000   -5.66938
218280.0000   -5.42152
218320.0000   -5.26149
218360.0000   -6.10989
218400.0000   -5.95179
218440.0000   -6.03726
218480.0000   -5.91894
218520.0000   -6.92968
218560.0000   -6.45758
218600.0000   -5.78742
218640.0000   -6.26134
218680.0000   -6.22228
218720.0000   -5.19123
218760.0000   -6.51167
218800.0000   -6.05765
218840.0000   -6.41758
218880.0000   -5.76304
218920.0000   -6.55727
218960.0000   -6.55733
219000.0000   -6.57938
219040.0000   -5.78568
219080.0000   -5.08373
219120.0000   -5.04235
219160.0000   -5.78131
219200.0000   -5.54938
219240.0000   -5.72620
219280.0000   -5.28530
219320.0000   -5.88195
219360.0000   -5.47504
219400.0000   -5.52315
219440.0000   -4.71180
219480.0000   -4.94428
219520.0000   -4.89071
219560.0000   -5.24599
219600.0000   -5.24760
219640.0000   -6.14317
219680.0000   -5.64675
219720.0000   -5.56090
219760.0000   -5.17544
219800.0000   -5.59840
219840.0000   -5.59120
219880.0000   -6.28777
219920.0000   -6.03122
219960.0000   -6.00192
220000.0000   -6.34190
220040.0000   -6.18191
220080.0000   -6.35668
220120.0000   -6.19022
220160.0000   -5.82261
220200.0000   -5.70483
220240.0000   -5.19879
220280.0000   -6.06527
220320.0000   -5.84724
220360.0000   -6.61447
220400.0000   -6.25343
220440.0000   -6.85846
220480.0000   -5.97475
220520.0000   -5.68444
220560.0000   -5.14724
220600.0000   -5.04780
220640.0000   -5.82125
220680.0000   -5.49948
220720.0000   -5.81622
220760.0000   -5.68677
220800.0000   -5.82472
220840.0000   -4.72881
220880.0000   -4.68496
220920.0000   -5.89686
220960.0000   -5.65668
221000.0000   -4.95638
221040.0000   -5.57343
221080.0000   -5.33699
221120.0000   -5.96125
221160.0000   -5.23378
221200.0000   -5.67891
221240.0000   -5.81674
221280.0000   -4.10459
221320.0000   -5.40439
221360.0000   -4.90278
221400.0000   -4.64414
221440.0000   -4.93473
221480.0000   -4.73705
221520.0000   -5.80353
221560.0000   -5.75564
221600.0000   -5.35955
221640.0000   -5.10176
221680.0000   -5.75655
221720.0000   -5.59361
221760.0000   -5.41738
221800.0000   -5.69547
221840.0000   -5.98609
221880.0000   -5.24572
221920.0000   -4.78679
221960.0000   -4.89446
222000.0000   -5.66408
222040.0000   -5.54948
222080.0000   -5.38587
222120.0000   -6.02847
222160.0000   -5.93799
222200.0000   -6.68759
222240.0000   -6.15582
222280.0000   -5.41406
222320.0000   -5.26899
222360.0000   -5.68562
222400.0000   -4.65091
222440.0000   -5.50655
222480.0000   -4.75527
222520.0000   -5.21208
222560.0000   -5.25717
222600.0000   -5.24082
222640.0000   -5.04712
222680.0000   -5.67354
222720.0000   -6.01881
222760.0000   -6.80248
222800.0000   -4.62664
222840.0000   -5.82788
222880.0000   -5.46271
222920.0000   -5.83086
222960.0000   -5.58141
223000.0000   -5.19406
223040.0000   -5.24659
223080.0000   -5.29524
223120.0000   -5.69136
223160.0000   -5.89784
223200.0000   -6.28058
223240.0000   -5.02664
223280.0000   -5.67523
223320.0000   -5.08275
223360.0000   -5.33299
223400.0000   -5.66470
223440.0000   -5.76144
223480.0000   -5.66476
223520.0000   -5.54929
223560.0000   -5.61487
223600.0000   -5.34212
223640.0000   -4.93414
223680.0000   -5.01447
223720.0000   -3.66350
223760.0000   -5.22653
223800.0000   -4.58617
223840.0000   -5.14695
223880.0000   -5.15954
223920.0000   -5.27450
223960.0000   -4.73518
224000.0000   -5.34049
224040.0000   -4.59059
224080.0000   -5.41416
224120.0000   -5.25153
224160.0000   -5.24114
224200.0000   -4.81646
224240.0000   -3.80767
224280.0000   -4.94034
224320.0000   -4.03561
224360.0000   -4.44806
224400.0000   -4.03384
224440.0000   -4.37054
224480.0000   -4.87650
224520.0000   -5.02804
224560.0000   -6.14663
224600.0000   -5.20918
224640.0000   -4.08509
224680.0000   -5.37992
224720.0000   -5.56060
224760.0000   -6.65490
224800.0000   -5.97048
224840.0000   -5.55110
224880.0000   -5.42560
224920.0000   -5.03977
224960.0000   -6.90596
225000.0000   -5.42018
225040.0000   -4.52217
225080.0000   -5.35062
225120.0000   -5.81808
225160.0000   -5.29484
225200.0000   -4.97378
225240.0000   -5.27743
225280.0000   -6.38490
225320.0000   -6.16821
225360.0000   -5.99394
225400.0000   -5.97472
225440.0000   -5.68145
225480.0000   -5.72043
225520.0000   -5.84113
225560.0000   -5.52658
225600.0000   -5.05023
225640.0000   -6.48703
225680.0000   -5.73873
225720.0000   -6.27794
225760.0000   -4.85730
225800.0000   -5.72324
225840.0000   -6.16285
225880.0000   -6.06982
225920.0000   -5.77024
225960.0000   -5.72048
226000.0000   -5.24591
226040.0000   -6.12495
226080.0000   -4.76429
226120.0000   -5.23006
226160.0000   -6.13308
226200.0000   -5.59964
226240.0000   -5.74084
226280.0000   -5.39020
226320.0000   -4.99869
226360.0000   -6.39602
226400.0000   -6.19725
226440.0000   -6.08751
226480.0000   -5.51824
226520.0000   -6.09570
226560.0000   -5.90644
226600.0000   -4.80386
226640.0000   -4.57114
226680.0000   -4.82163
226720.0000   -4.97695
226760.0000   -4.61749
226800.0000   -4.91197
226840.0000   -5.25920
226880.0000   -5.30980
226920.0000   -5.32239
226960.0000   -4.95440
227000.0000   -6.45112
227040.0000   -4.93409
227080.0000   -6.01574
227120.0000   -5.69355
227160.0000   -6.20988
227200.0000   -5.39937
227240.0000   -5.46441
227280.0000   -4.14068
227320.0000   -5.78471
227360.0000   -5.79072
227400.0000   -5.05509
227440.0000   -6.22260
227480.0000   -4.82636
227520.0000   -5.45454
227560.0000   -5.92314
227600.0000   -6.07766
227640.0000   -5.82740
227680.0000   -6.34269
227720.0000   -5.33122
227760.0000   -5.65195
227800.0000   -5.20336
227840.0000   -6.45982
227880.0000   -5.90356
227920.0000   -5.64545
227960.0000   -5.78928
228000.0000   -5.98177
228040.0000   -5.40065
228080.0000   -5.34355
228120.0000   -6.32465
228160.0000   -5.82267
228200.0000   -5.30236
228240.0000   -5.52831
228280.0000   -5.95981
228320.0000   -4.66574
228360.0000   -5.60107
228400.0000   -5.42751
228440.0000   -5.44214
228480.0000   -4.70149
228520.0000   -5.71002
228560.0000   -6.02025
228600.0000   -5.06734
228640.0000   -5.58539
228680.0000   -5.61654
228720.0000   -5.13449
228760.0000   -5.65035
228800.0000   -6.03470
228840.0000   -6.24364
228880.0000   -6.92745
228920.0000   -6.20668
228960.0000   -6.16727
229000.0000   -6.23900
229040.0000   -5.87997
229080.0000   -6.05898
229120.0000   -5.85885
229160.0000   -5.40820
229200.0000   -6.28065
229240.0000   -5.80730
229280.0000   -4.25840
229320.0000   -5.12149
229360.0000   -5.42228
229400.0000   -6.29315
229440.0000   -6.11801
229480.0000   -5.71473
229520.0000   -5.57347
229560.0000   -5.30906
229600.0000   -4.54472
229640.0000   -5.81992
229680.0000   -5.70135
229720.0000   -6.00662
229760.0000   -5.42943
229800.0000   -5.51597
229840.0000   -4.81653
229880.0000   -5.80141
229920.0000   -5.69768
229960.0000   -6.01581
230000.0000   -5.28996
230040.0000   -5.74494
230080.0000   -5.61833
230120.0000   -4.88359
230160.0000   -5.63615
230200.0000   -5.32287
230240.0000   -5.27156
230280.0000   -4.99496
230320.0000   -5.59076
230360.0000   -5.79371
230400.0000   -5.63224
230440.0000   -5.56670
230480.0000   -5.74896
230520.0000   -5.12252
230560.0000   -4.81880
230600.0000   -5.68416
230640.0000   -5.47530
230680.0000   -5.04248
230720.0000   -6.07371
230760.0000   -6.09728
230800.0000   -5.64627
230840.0000   -5.41306
230880.0000   -6.60002
230920.0000   -6.32411
230960.0000   -6.12833
231000.0000   -6.01203
231040.0000   -5.29176
231080.0000   -5.58186
231120.0000   -4.62024
231160.0000   -6.09119
231200.0000   -5.58257
231240.0000   -4.91215
231280.0000   -5.97936
231320.0000   -4.95216
231360.0000   -5.78681
231400.0000   -5.50331
231440.0000   -5.20382
231480.0000   -5.67728
231520.0000   -6.02816
231560.0000   -6.04664
231600.0000   -5.98650
231640.0000   -5.95367
231680.0000   -5.80560
231720.0000   -5.84363
231760.0000   -6.56021
231800.0000   -5.88188
231840.0000   -6.65908
231880.0000   -5.98431
231920.0000   -5.54315
231960.0000   -5.81767
232000.0000   -6.26817
232040.0000   -6.05381
232080.0000   -6.38879
232120.0000   -6.34923
232160.0000   -6.58839
232200.0000   -6.40745
232240.0000   -6.91522
232280.0000   -6.57097
232320.0000   -7.38167
232360.0000   -6.20267
232400.0000   -6.03244
232440.0000   -6.28810
232480.0000   -5.39908
232520.0000   -5.63315
232560.0000   -5.62567
232600.0000   -6.16529
232640.0000   -5.78518
232680.0000   -5.37559
232720.0000   -4.96510
232760.0000   -5.54218
232800.0000   -5.06614
232840.0000   -6.42239
232880.0000   -6.00789
232920.0000   -5.53584
232960.0000   -5.10248
233000.0000   -5.73649
233040.0000   -6.11019
233080.0000   -5.83290
233120.0000   -5.65288
233160.0000   -7.05003
233200.0000   -5.83966
233240.0000   -5.99947
233280.0000   -6.65803
233320.0000   -5.68770
233360.0000   -5.63604
233400.0000   -5.39683
233440.0000   -6.06706
233480.0000   -6.75568
233520.0000   -6.02070
233560.0000   -5.69262
233600.0000   -5.63122
233640.0000   -5.75395
233680.0000   -5.57443
233720.0000   -5.94033
233760.0000   -7.03869
233800.0000   -5.82403
233840.0000   -6.67545
233880.0000   -5.83803
233920.0000   -6.09791
233960.0000   -4.92230
234000.0000   -5.88332
234040.0000   -6.78476
234080.0000   -5.77251
234120.0000   -6.86187
234160.0000   -6.83396
234200.0000   -6.24935
234240.0000   -6.32353
234280.0000   -6.49550
234320.0000   -6.53853
234360.0000   -5.95489
234400.0000   -6.12555
234440.0000   -6.62120
234480.0000   -5.64378
234520.0000   -5.37599
234560.0000   -5.09398
234600.0000   -5.23267
234640.0000   -5.83382
234680.0000   -5.43905
234720.0000   -5.24755
234760.0000   -5.75940
234800.0000   -4.90728
234840.0000   -4.55747
234880.0000   -5.57585
234920.0000   -5.43306
234960.0000   -6.03511
235000.0000   -6.12347
235040.0000   -5.97251
235080.0000   -5.73772
235120.0000   -6.12062
235160.0000   -5.61391
235200.0000   -5.48452
235240.0000   -5.92659
235280.0000   -4.73110
235320.0000   -5.88635
235360.0000   -5.77567
235400.0000   -5.33064
235440.0000   -5.36240
235480.0000   -5.47513
235520.0000   -4.93298
235560.0000   -5.34500
235600.0000   -6.31420
235640.0000   -6.84116
235680.0000   -6.05970
235720.0000   -6.44487
235760.0000   -7.01474
235800.0000   -6.16430
235840.0000   -6.05073
235880.0000   -5.93385
235920.0000   -5.59464
235960.0000   -5.24964
236000.0000   -5.20644
236040.0000   -6.82850
236080.0000   -5.62993
236120.0000   -5.78166
236160.0000   -5.24771
236200.0000   -5.71432
236240.0000   -5.58987
236280.0000   -4.90283
236320.0000   -5.78244
236360.0000   -4.86564
236400.0000   -5.91517
236440.0000   -5.98432
236480.0000   -6.72207
236520.0000   -5.94142
236560.0000   -5.94692
236600.0000   -5.32153
236640.0000   -5.18637
236680.0000   -5.33165
236720.0000   -5.44678
236760.0000   -5.35980
236800.0000   -4.92861
236840.0000   -5.68072
236880.0000   -4.56613
236920.0000   -6.16572
236960.0000   -4.82175
237000.0000   -5.52431
237040.0000   -5.59061
237080.0000   -4.27079
237120.0000   -5.24279
237160.0000   -5.24777
237200.0000   -5.06447
237240.0000   -5.38152
237280.0000   -5.08032
237320.0000   -5.34831
237360.0000   -5.33640
237400.0000   -5.43002
237440.0000   -5.48788
237480.0000   -5.02037
237520.0000   -5.43653
237560.0000   -5.47930
237600.0000   -4.59041
237640.0000   -5.23427
237680.0000   -4.80135
237720.0000   -4.95572
237760.0000   -6.01181
237800.0000   -5.96475
237840.0000   -5.79121
237880.0000   -6.17857
237920.0000   -5.95823
237960.0000   -6.16676
238000.0000   -6.01177
238040.0000   -5.64333
238080.0000   -6.25138
238120.0000   -6.23290
238160.0000   -7.28576
238200.0000   -6.66641
238240.0000   -6.18362
238280.0000   -6.67739
238320.0000   -5.64101
238360.0000   -6.28259
238400.0000   -6.62285
238440.0000   -5.43454
238480.0000   -6.72436
238520.0000   -7.67649
238560.0000   -6.82105
238600.0000   -6.31839
238640.0000   -6.36322
238680.0000   -5.98099
238720.0000   -6.13483
238760.0000   -6.08625
238800.0000   -6.16246
238840.0000   -6.36195
238880.0000   -6.72269
238920.0000   -6.25370
238960.0000   -5.78470
239000.0000   -6.02762
239040.0000   -5.19778
239080.0000   -5.66521
239120.0000   -4.66394
239160.0000   -4.83889
239200.0000   -5.57481
239240.0000   -5.14068
239280.0000   -4.93201
239320.0000   -4.81650
239360.0000   -5.44835
239400.0000   -5.21545
239440.0000   -5.72697
239480.0000   -5.20775
239520.0000   -5.90625
239560.0000   -5.50689
239600.0000   -5.11170
239640.0000   -5.04095
239680.0000   -5.84975
239720.0000   -5.26416
239760.0000   -5.34938
239800.0000   -5.42117
239840.0000   -6.31447
239880.0000   -4.86403
239920.0000   -4.96984
239960.0000   -4.51972
240000.0000   -4.41632
240040.0000   -5.21494
240080.0000   -5.89482
240120.0000   -6.49212
240160.0000   -5.67043
240200.0000   -4.57724
240240.0000   -5.48803
240280.0000   -4.96239
240320.0000   -5.15419
240360.0000   -4.58410
240400.0000   -4.87988
240440.0000   -4.96846
240480.0000   -4.63943
240520.0000   -5.17321
240560.0000   -4.13382
240600.0000   -4.75352
240640.0000   -4.85752
240680.0000   -4.95919
240720.0000   -5.16362
240760.0000   -5.88619
240800.0000   -5.32355
240840.0000   -4.19565
240880.0000   -5.67553
240920.0000   -4.78479
240960.0000   -5.69969
241000.0000   -3.82847
241040.0000   -4.84392
241080.0000   -5.40504
241120.0000   -4.76366
241160.0000   -5.81598
241200.0000   -5.31295
241240.0000   -5.65679
241280.0000   -5.72262
241320.0000   -5.53420
241360.0000   -5.12734
241400.0000   -4.83624
241440.0000   -5.01792
241480.0000   -4.75461
241520.0000   -4.70171
241560.0000   -5.20678
241600.0000   -4.43023
241640.0000   -5.29196
241680.0000   -4.68556
241720.0000   -5.47968
241760.0000   -4.47177
241800.0000   -5.02978
241840.0000   -4.89754
241880.0000   -5.70904
241920.0000   -4.33632
241960.0000   -6.00285
242000.0000   -6.71682
242040.0000   -5.48032
242080.0000   -5.73001
242120.0000   -4.39974
242160.0000   -5.21265
242200.0000   -5.31330
242240.0000   -4.22238
242280.0000   -5.48561
242320.0000   -4.67360
242360.0000   -5.37781
242400.0000   -5.86631
242440.0000   -5.58948
242480.0000   -5.99839
242520.0000   -5.23936
242560.0000   -4.99714
242600.0000   -4.32021
242640.0000   -5.25789
242680.0000   -4.69921
242720.0000   -5.58755
242760.0000   -5.22394
242800.0000   -5.46983
242840.0000   -5.63814
242880.0000   -5.83910
242920.0000   -4.90517
242960.0000   -5.22334
243000.0000   -4.81549
243040.0000   -5.66480
243080.0000   -5.54922
243120.0000   -5.84388
243160.0000   -4.94433
243200.0000   -5.05007
243240.0000   -5.67647
243280.0000   -4.49941
243320.0000   -4.64947
243360.0000   -5.78021
243400.0000   -5.02931
243440.0000   -4.76790
243480.0000   -4.78719
243520.0000   -5.06368
243560.0000   -4.06099
243600.0000   -5.21713
243640.0000   -4.80174
243680.0000   -4.53007
243720.0000   -4.55329
243760.0000   -4.78329
243800.0000   -4.29168
243840.0000   -3.96841
243880.0000   -4.73575
243920.0000   -4.69900
243960.0000   -4.07931
244000.0000   -3.73725
244040.0000   -4.87033
244080.0000   -4.67011
244120.0000   -5.09800
244160.0000   -5.04890
244200.0000   -4.45816
244240.0000   -4.50032
244280.0000   -5.16550
244320.0000   -5.04529
244360.0000   -5.05208
244400.0000   -5.16610
244440.0000   -4.03726
244480.0000   -4.95733
244520.0000   -4.85488
244560.0000   -4.97142
244600.0000   -4.72393
244640.0000   -4.70151
244680.0000   -4.49069
244720.0000   -4.93100
244760.0000   -4.67728
244800.0000   -4.10378
244840.0000   -3.97461
244880.0000   -4.67779
244920.0000   -5.07147
244960.0000   -4.47442
245000.0000   -4.23604
245040.0000   -3.31979
245080.0000   -4.18551
245120.0000   -3.63763
245160.0000   -4.33105
245200.0000   -4.35177
245240.0000   -4.18962
245280.0000   -4.13635
245320.0000   -5.23497
245360.0000   -4.97563
245400.0000   -3.44289
245440.0000   -5.45599
245480.0000   -3.97424
245520.0000   -5.42948
245560.0000   -5.03228
245600.0000   -5.10130
245640.0000   -4.93188
245680.0000   -4.24671
245720.0000   -4.55892
245760.0000   -4.96004
245800.0000   -4.71382
245840.0000   -4.90330
245880.0000   -5.28336
245920.0000   -4.46989
245960.0000   -4.10919
246000.0000   -4.31207
246040.0000   -4.24954
246080.0000   -3.70429
246120.0000   -4.09052
246160.0000   -3.99185
246200.0000   -4.46893
246240.0000   -4.80965
246280.0000   -4.94555
246320.0000   -4.81974
246360.0000   -4.98746
246400.0000   -4.57165
246440.0000   -4.33069
246480.0000   -4.16329
246520.0000   -4.38126
246560.0000   -5.10262
246600.0000   -4.77862
246640.0000   -3.91530
246680.0000   -4.37522
246720.0000   -4.62716
246760.0000   -4.64941
246800.0000   -4.01876
246840.0000   -4.11265
246880.0000   -3.37266
246920.0000   -4.24565
246960.0000   -3.19962
247000.0000   -3.75322
247040.0000   -3.52423
247080.0000   -3.79850
247120.0000   -4.17050
247160.0000   -4.26144
247200.0000   -4.24355
247240.0000   -3.68172
247280.0000   -4.35696
247320.0000   -4.01244
247360.0000   -4.21751
247400.0000   -4.12573
247440.0000   -4.52784
247480.0000   -4.79658
247520.0000   -4.72252
247560.0000   -4.56829
247600.0000   -4.66735
247640.0000   -4.40205
247680.0000   -4.39334
247720.0000   -4.59125
247760.0000   -4.02795
247800.0000   -4.23376
247840.0000   -4.13311
247880.0000   -3.20769
247920.0000   -4.19620
247960.0000   -4.06743
248000.0000   -3.96027
248040.0000   -3.81912
248080.0000   -3.17253
248120.0000   -3.63535
248160.0000   -4.12009
248200.0000   -4.38534
248240.0000   -3.56988
248280.0000   -4.93467
248320.0000   -4.44519
248360.0000   -4.70014
248400.0000   -4.93941
248440.0000   -5.09373
248480.0000   -4.83796
248520.0000   -5.36242
248560.0000   -4.14413
248600.0000   -3.36563
248640.0000   -3.77362
248680.0000   -5.13558
248720.0000   -4.47248
248760.0000   -4.66043
248800.0000   -4.44288
248840.0000   -4.89955
248880.0000   -5.12195
248920.0000   -5.16550
248960.0000   -4.81479
249000.0000   -5.22570
249040.0000   -4.35969
249080.0000   -4.91577
249120.0000   -5.33986
249160.0000   -4.01603
249200.0000   -4.52099
249240.0000   -3.99458
249280.0000   -4.42236
249320.0000   -4.54394
249360.0000   -4.18786
249400.0000   -4.74909
249440.0000   -4.57115
249480.0000   -4.79069
249520.0000   -4.43814
249560.0000   -4.83851
249600.0000   -5.07810
249640.0000   -4.66868
249680.0000   -4.51734
249720.0000   -5.30052
249760.0000   -5.09127
249800.0000   -4.89694
249840.0000   -4.30902
249880.0000   -4.64627
249920.0000   -4.31732
249960.0000   -4.98396
250000.0000   -4.67403
250040.0000   -4.05169
250080.0000   -4.92771
250120.0000   -4.43769
250160.0000   -5.05770
250200.0000   -5.24746
250240.0000   -4.24964
250280.0000   -5.15932
250320.0000   -5.10219
250360.0000   -5.48919
250400.0000   -5.75499
250440.0000   -5.33886
250480.0000   -4.75425
250520.0000   -4.67803
250560.0000   -5.14338
250600.0000   -4.96204
250640.0000   -4.86789
250680.0000   -4.74149
250720.0000   -3.24486
250760.0000   -3.37416
250800.0000   -4.39493
250840.0000   -3.89280
250880.0000   -5.22144
250920.0000   -4.69829
250960.0000   -4.56129
251000.0000   -4.09042
251040.0000   -5.43294
251080.0000   -4.92650
251120.0000   -4.96798
251160.0000   -5.20677
251200.0000   -5.34859
251240.0000   -5.19705
251280.0000   -5.05321
251320.0000   -4.90804
251360.0000   -5.10743
251400.0000   -5.06634
251440.0000   -4.85602
251480.0000   -4.76958
251520.0000   -4.65391
251560.0000   -4.61216
251600.0000   -4.84281
251640.0000   -5.69215
251680.0000   -5.66265
251720.0000   -4.25068
251760.0000   -4.39944
251800.0000   -5.06080
251840.0000   -3.92969
251880.0000   -4.49669
251920.0000   -5.55340
251960.0000   -5.50495
252000.0000   -5.41827
252040.0000   -5.14349
252080.0000   -4.39036
252120.0000   -4.43145
252160.0000   -4.65680
252200.0000   -4.82494
252240.0000   -4.88270
252280.0000   -4.04142
252320.0000   -3.39080
252360.0000   -4.56791
252400.0000   -5.37507
252440.0000   -4.85136
252480.0000   -4.32817
252520.0000   -5.32088
252560.0000   -3.97697
252600.0000   -4.93678
252640.0000   -4.86493
252680.0000   -5.70355
252720.0000   -5.77760
252760.0000   -5.66809
252800.0000   -5.18282
252840.0000   -5.13767
252880.0000   -5.42265
252920.0000   -5.29456
252960.0000   -5.27292
253000.0000   -4.64983
253040.0000   -4.93810
253080.0000   -5.28061
253120.0000   -4.49751
253160.0000   -4.66479
253200.0000   -4.86969
253240.0000   -4.96754
253280.0000   -4.25584
253320.0000   -4.18529
253360.0000   -4.25238
253400.0000   -4.43611
253440.0000   -3.96591
253480.0000   -4.40212
253520.0000   -4.76570
253560.0000   -3.91471
253600.0000   -4.57550
253640.0000   -5.14844
253680.0000   -4.48836
253720.0000   -4.60978
253760.0000   -5.04901
253800.0000   -5.10544
253840.0000   -4.86304
253880.0000   -4.93126
253920.0000   -4.67036
253960.0000   -4.67534
254000.0000   -4.61701
254040.0000   -3.91001
254080.0000   -4.71426
254120.0000   -5.53254
254160.0000   -4.97372
254200.0000   -4.51514
254240.0000   -4.49160
254280.0000   -4.42887
254320.0000   -4.66315
254360.0000   -5.31353
254400.0000   -4.52950
254440.0000   -5.13084
254480.0000   -4.39744
254520.0000   -4.28129
254560.0000   -4.74511
254600.0000   -3.90079
254640.0000   -4.12875
254680.0000   -4.13615
254720.0000   -4.57903
254760.0000   -3.46892
254800.0000   -3.96339
254840.0000   -4.74608
254880.0000   -3.98074
254920.0000   -3.99754
254960.0000   -4.26177
255000.0000   -4.55849
255040.0000   -5.06952
255080.0000   -5.18016
255120.0000   -6.13443
255160.0000   -5.75387
255200.0000   -4.22210
255240.0000   -5.38061
255280.0000   -6.74981
255320.0000   -6.17357
255360.0000   -4.87184
255400.0000   -5.34940
255440.0000   -4.22227
255480.0000   -4.82300
255520.0000   -4.60302
255560.0000   -4.92916
255600.0000   -5.42490
255640.0000   -5.36193
255680.0000   -4.87267
255720.0000   -4.52990
255760.0000   -5.25200
255800.0000   -5.39659
255840.0000   -5.95413
255880.0000   -4.80633
255920.0000   -5.43351
255960.0000   -5.47668
256000.0000   -5.79230
256040.0000   -5.25689
256080.0000   -5.14274
256120.0000   -5.09639
256160.0000   -5.29821
256200.0000   -5.63122
256240.0000   -5.71740
256280.0000   -5.95538
256320.0000   -5.80537
256360.0000   -5.71962
256400.0000   -5.60749
256440.0000   -4.97770
256480.0000   -5.08928
256520.0000   -4.74988
256560.0000   -5.36947
256600.0000   -5.81246
256640.0000   -5.58135
256680.0000   -5.13877
256720.0000   -4.98918
256760.0000   -4.94521
256800.0000   -5.28341
256840.0000   -4.70305
256880.0000   -5.30439
256920.0000   -4.57102
256960.0000   -5.18299
257000.0000   -4.94548
257040.0000   -5.23080
257080.0000   -5.47505
257120.0000   -4.98765
257160.0000   -4.86364
257200.0000   -5.40396
257240.0000   -5.51773
257280.0000   -5.69282
257320.0000   -5.63624
257360.0000   -5.58210
257400.0000   -4.64396
257440.0000   -5.71703
257480.0000   -4.77315
257520.0000   -4.55252
257560.0000   -4.45966
257600.0000   -4.71866
257640.0000   -4.93130
257680.0000   -4.61561
257720.0000   -4.56740
257760.0000   -4.85512
257800.0000   -4.00276
257840.0000   -4.10833
257880.0000   -4.22751
257920.0000   -4.99392
257960.0000   -4.17283
258000.0000   -4.40746
258040.0000   -3.78644
258080.0000   -4.73545
258120.0000   -3.57567
258160.0000   -4.52548
258200.0000   -4.35603
258240.0000   -4.00899
258280.0000   -4.74099
258320.0000   -5.02356
258360.0000   -3.96032
258400.0000   -4.96128
258440.0000   -4.93194
258480.0000   -5.42761
258520.0000   -5.12999
258560.0000   -4.65636
258600.0000   -4.44647
258640.0000   -4.04479
258680.0000   -5.07695
258720.0000   -3.95083
258760.0000   -4.25771
258800.0000   -4.49896
258840.0000   -4.72207
258880.0000   -5.70842
258920.0000   -4.74605
258960.0000   -5.16536
259000.0000   -4.93406
259040.0000   -4.22325
259080.0000   -4.82801
259120.0000   -5.64491
259160.0000   -4.55746
259200.0000   -4.67440
259240.0000   -5.06182
259280.0000   -5.42565
259320.0000   -4.97714
259360.0000   -4.81588
259400.0000   -5.11040
259440.0000   -4.56939
259480.0000   -3.69506
259520.0000   -4.34318
259560.0000   -4.52372
259600.0000   -4.62988
259640.0000   -5.30343
259680.0000   -4.33732
259720.0000   -4.86204
259760.0000   -4.45268
259800.0000   -4.80244
259840.0000   -4.12997
259880.0000   -4.44038
259920.0000   -5.27073
259960.0000   -4.68383
260000.0000   -4.97839
260040.0000   -3.43704
260080.0000   -4.60298
260120.0000   -4.71683
260160.0000   -4.03646
260200.0000   -4.51844
260240.0000   -4.32805
260280.0000   -4.49850
260320.0000   -4.69966
260360.0000   -4.44164
260400.0000   -4.05281
260440.0000   -4.63079
260480.0000   -4.70791
260520.0000   -4.70483
260560.0000   -5.11543
260600.0000   -4.13862
260640.0000   -5.43190
260680.0000   -4.31052
260720.0000   -4.95035
260760.0000   -4.95402
260800.0000   -4.67770
260840.0000   -5.77056
260880.0000   -4.84362
260920.0000   -4.51241
260960.0000   -5.52619
261000.0000   -5.07573
261040.0000   -5.97794
261080.0000   -5.68599
261120.0000   -4.31065
261160.0000   -4.59128
261200.0000   -5.12407
261240.0000   -4.59227
261280.0000   -4.53114
261320.0000   -5.28092
261360.0000   -5.39464
261400.0000   -5.67286
261440.0000   -5.49243
261480.0000   -5.17778
261520.0000   -5.34258
261560.0000   -5.10673
261600.0000   -4.66969
261640.0000   -4.79999
261680.0000   -4.79483
261720.0000   -5.45627
261760.0000   -5.61413
261800.0000   -4.90588
261840.0000   -5.18630
261880.0000   -5.57753
261920.0000   -5.12233
261960.0000   -6.09053
262000.0000   -5.16368
262040.0000   -5.37095
262080.0000   -5.11280
262120.0000   -6.29290
262160.0000   -5.52799
262200.0000   -4.56580
262240.0000   -6.11014
262280.0000   -6.05277
262320.0000   -5.70621
262360.0000   -6.44156
262400.0000   -4.80986
262440.0000   -5.14312
262480.0000   -4.59068
262520.0000   -5.04445
262560.0000   -4.74478
262600.0000   -4.65755
262640.0000   -3.95884
262680.0000   -5.16493
262720.0000   -4.43699
262760.0000   -4.09720
262800.0000   -4.61514
262840.0000   -3.76045
262880.0000   -5.00310
262920.0000   -4.88242
262960.0000   -4.66503
263000.0000   -4.94096
263040.0000   -4.01993
263080.0000   -4.29294
263120.0000   -5.33750
263160.0000   -5.64901
263200.0000   -5.25272
263240.0000   -5.10012
263280.0000   -4.87934
263320.0000   -4.78741
263360.0000   -5.24394
263400.0000   -5.81813
263440.0000   -4.82992
263480.0000   -4.33917
263520.0000   -5.52299
263560.0000   -4.53865
263600.0000   -4.62297
263640.0000   -4.76821
263680.0000   -5.15031
263720.0000   -5.01257
263760.0000   -5.61054
263800.0000   -5.40853
263840.0000   -6.61780
263880.0000   -5.62585
263920.0000   -5.57612
263960.0000   -6.27366
264000.0000   -4.81037
264040.0000   -5.46398
264080.0000   -5.63187
264120.0000   -5.36294
264160.0000   -5.42155
264200.0000   -4.80933
264240.0000   -5.83194
264280.0000   -5.56042
264320.0000   -5.46819
264360.0000   -5.01991
264400.0000   -4.72884
264440.0000   -4.25162
264480.0000   -4.21372
264520.0000   -4.95191
264560.0000   -5.04435
264600.0000   -5.20308
264640.0000   -4.82996
264680.0000   -5.27711
264720.0000   -5.10471
264760.0000   -4.34525
264800.0000   -4.83499
264840.0000   -5.29445
264880.0000   -4.46023
264920.0000   -5.14775
264960.0000   -5.39679
265000.0000   -4.68417
265040.0000   -5.68403
265080.0000   -4.44520
265120.0000   -5.13695
265160.0000   -4.69078
265200.0000   -4.69599
265240.0000   -5.38898
265280.0000   -5.01482
265320.0000   -4.36172
265360.0000   -5.43332
265400.0000   -4.38611
265440.0000   -4.23990
265480.0000   -4.61394
265520.0000   -5.12492
265560.0000   -4.89401
265600.0000   -4.51192
265640.0000   -4.71082
265680.0000   -4.81487
265720.0000   -4.44717
265760.0000   -4.59429
265800.0000   -4.11465
265840.0000   -4.66496
265880.0000   -4.92587
265920.0000   -4.17347
265960.0000   -6.15295
266000.0000   -4.69764
266040.0000   -4.31942
266080.0000   -4.02176
266120.0000   -4.55540
266160.0000   -4.49417
266200.0000   -3.56293
266240.0000   -4.96940
266280.0000   -4.94194
266320.0000   -5.07852
266360.0000   -5.35244
266400.0000   -4.94400
266440.0000   -4.61902
266480.0000   -4.47137
266520.0000   -5.90935
266560.0000   -4.73611
266600.0000   -5.15300
266640.0000   -4.51895
266680.0000   -4.82020
266720.0000   -4.21783
266760.0000   -3.82161
266800.0000   -3.48943
266840.0000   -3.97222
266880.0000   -3.39145
266920.0000   -3.63169
266960.0000   -4.80435
267000.0000   -3.90934
267040.0000   -3.39120
267080.0000   -3.50429
267120.0000   -4.88503
267160.0000   -4.01675
267200.0000   -3.38626
267240.0000   -3.36799
267280.0000   -4.15861
267320.0000   -3.35894
267360.0000   -3.69588
267400.0000   -4.18658
267440.0000   -3.87553
267480.0000   -3.99216
267520.0000   -4.19500
267560.0000   -4.48205
267600.0000   -4.42641
267640.0000   -5.20613
267680.0000   -5.14666
267720.0000   -3.90203
267760.0000   -3.89063
267800.0000   -3.59834
267840.0000   -3.36872
267880.0000   -4.23314
267920.0000   -4.53269
267960.0000   -3.53760
268000.0000   -3.86309
268040.0000   -3.82075
268080.0000   -4.22310
268120.0000   -4.34241
268160.0000   -3.81969
268200.0000   -3.70595
268240.0000   -4.44391
268280.0000   -4.68946
268320.0000   -3.82310
268360.0000   -4.05561
268400.0000   -4.81346
268440.0000   -3.89041
268480.0000   -4.62330
268520.0000   -4.54765
268560.0000   -3.95677
268600.0000   -4.59445
268640.0000   -4.05862
268680.0000   -3.88187
268720.0000   -4.70422
268760.0000   -4.09896
268800.0000   -5.56217
268840.0000   -4.40697
268880.0000   -5.20443
268920.0000   -3.78934
268960.0000   -5.73998
269000.0000   -4.11547
269040.0000   -3.96126
269080.0000   -4.89967
269120.0000   -5.59741
269160.0000   -5.36056
269200.0000   -3.60939
269240.0000   -4.23413
269280.0000   -5.45195
269320.0000   -5.19825
269360.0000   -5.54048
269400.0000   -5.69605
269440.0000   -5.17028
269480.0000   -5.11487
269520.0000   -5.49392
269560.0000   -4.54843
269600.0000   -5.59263
269640.0000   -5.23498
269680.0000   -5.61496
269720.0000   -5.35108
269760.0000   -5.82119
269800.0000   -4.77347
269840.0000   -5.46644
269880.0000   -5.23488
269920.0000   -5.75362
269960.0000   -6.12337
270000.0000   -5.38601
270040.0000   -4.92657
270080.0000   -4.40836
270120.0000   -4.08895
270160.0000   -3.94588
270200.0000   -4.41111
270240.0000   -5.93253
270280.0000   -5.12432
270320.0000   -4.96029
270360.0000   -5.00752
270400.0000   -5.73906
270440.0000   -4.97368
270480.0000   -4.97664
270520.0000   -5.64364
270560.0000   -5.07505
270600.0000   -4.67994
270640.0000   -4.43188
270680.0000   -5.01494
270720.0000   -5.12996
270760.0000   -5.46759
270800.0000   -4.96850
270840.0000   -5.49739
270880.0000   -5.12412
270920.0000   -5.28913
270960.0000   -5.66774
271000.0000   -5.05312
271040.0000   -5.42648
271080.0000   -5.66864
271120.0000   -5.48876
271160.0000   -5.72940
271200.0000   -5.46972
271240.0000   -4.71907
271280.0000   -5.08071
271320.0000   -4.48462
271360.0000   -5.81872
271400.0000   -4.70411
271440.0000   -4.67847
271480.0000   -4.63931
271520.0000   -4.53381
271560.0000   -4.46968
271600.0000   -4.99650
271640.0000   -4.84888
271680.0000   -4.73479
271720.0000   -4.44059
271760.0000   -5.68298
271800.0000   -6.39397
271840.0000   -4.64305
271880.0000   -4.89562
271920.0000   -4.70714
271960.0000   -3.93588
272000.0000   -3.90784
272040.0000   -5.26934
272080.0000   -5.64622
272120.0000   -4.68999
272160.0000   -4.58785
272200.0000   -4.90364
272240.0000   -4.42723
272280.0000   -4.50761
272320.0000   -4.84949
272360.0000   -4.60431
272400.0000   -4.81357
272440.0000   -4.42031
272480.0000   -3.99897
272520.0000   -4.78232
272560.0000   -5.17518
272600.0000   -5.24263
272640.0000   -4.54288
272680.0000   -4.69600
272720.0000   -4.31597
272760.0000   -4.09164
272800.0000   -4.69988
272840.0000   -5.64632
272880.0000   -5.47214
272920.0000   -5.62556
272960.0000   -4.43131
273000.0000   -5.05182
273040.0000   -4.09366
273080.0000   -4.65026
273120.0000   -5.59211
273160.0000   -5.16248
273200.0000   -4.85110
273240.0000   -4.39401
273280.0000   -4.55650
273320.0000   -5.00293
273360.0000   -4.58699
273400.0000   -5.12640
273440.0000   -4.05295
273480.0000   -4.56524
273520.0000   -3.76931
273560.0000   -3.31383
273600.0000   -3.75417
273640.0000   -4.07137
273680.0000   -3.79009
273720.0000   -4.47617
273760.0000   -4.18439
273800.0000   -4.82564
273840.0000   -5.22190
273880.0000   -4.84836
273920.0000   -3.82107
273960.0000   -4.75002
274000.0000   -4.86529
274040.0000   -5.18092
274080.0000   -4.40681
274120.0000   -4.84811
274160.0000   -5.32120
274200.0000   -4.21276
274240.0000   -5.01156
274280.0000   -5.22093
274320.0000   -5.13567
274360.0000   -5.33092
274400.0000   -5.39659
274440.0000   -4.65614
274480.0000   -4.56703
274520.0000   -5.31435
274560.0000   -4.43706
274600.0000   -4.13842
274640.0000   -3.77154
274680.0000   -3.98258
274720.0000   -4.96152
274760.0000   -5.11141
274800.0000   -5.13477
274840.0000   -4.65027
274880.0000   -4.14775
274920.0000   -3.23281
274960.0000   -5.24802
275000.0000   -5.95734
275040.0000   -5.09810
275080.0000   -5.04109
275120.0000   -4.34029
275160.0000   -3.91744
275200.0000   -4.20617
275240.0000   -3.14749
275280.0000   -3.30776
275320.0000   -4.52026
275360.0000   -5.35817
275400.0000   -5.24722
275440.0000   -4.40424
275480.0000   -6.11402
275520.0000   -6.25694
275560.0000   -5.04481
275600.0000   -5.34401
275640.0000   -5.13845
275680.0000   -5.19597
275720.0000   -4.97833
275760.0000   -5.07834
275800.0000   -5.66593
275840.0000   -4.70420
275880.0000   -5.10864
275920.0000   -5.77803
275960.0000   -5.77808
276000.0000   -5.47493
276040.0000   -4.25140
276080.0000   -5.31053
276120.0000   -4.88531
276160.0000   -4.15726
276200.0000   -4.45701
276240.0000   -5.45386
276280.0000   -4.30872
276320.0000   -4.78671
276360.0000   -4.27115
276400.0000   -4.17755
276440.0000   -3.92015
276480.0000   -4.21905
276520.0000   -3.76031
276560.0000   -4.03439
276600.0000   -3.05582
276640.0000   -3.51590
276680.0000   -3.51963
276720.0000   -3.49026
276760.0000   -4.09458
276800.0000   -3.11491
276840.0000   -3.44621
276880.0000   -4.96720
276920.0000   -4.97089
276960.0000   -4.60984
277000.0000   -5.26129
277040.0000   -4.46360
277080.0000   -4.87521
277120.0000   -5.00425
277160.0000   -4.18063
277200.0000   -5.26340
277240.0000   -4.81261
277280.0000   -5.58168
277320.0000   -6.56197
277360.0000   -5.77463
277400.0000   -5.48182
277440.0000   -7.06006
277480.0000   -6.18491
277520.0000   -6.62027
277560.0000   -6.48600
277600.0000   -5.73792
277640.0000   -6.62262
277680.0000   -5.78483
277720.0000   -5.91338
277760.0000   -5.36940
277800.0000   -4.63141
277840.0000   -6.42295
277880.0000   -5.61618
277920.0000   -5.78880
277960.0000   -5.50516
278000.0000   -5.66373
278040.0000   -6.45282
278080.0000   -5.86687
278120.0000   -4.48728
278160.0000   -5.51283
278200.0000   -4.54732
278240.0000   -4.77481
278280.0000   -4.15904
278320.0000   -4.65412
278360.0000   -5.48112
278400.0000   -5.20972
278440.0000   -5.12979
278480.0000   -4.73168
278520.0000   -3.96422
278560.0000   -4.04986
278600.0000   -4.42130
278640.0000   -5.46891
278680.0000   -5.60196
278720.0000   -5.57289
278760.0000   -5.75312
278800.0000   -5.04950
278840.0000   -6.39635
278880.0000   -4.72723
278920.0000   -5.29231
278960.0000   -5.16620
279000.0000   -5.03498
279040.0000   -5.48315
279080.0000   -5.00690
279120.0000   -5.20183
279160.0000   -4.13199
279200.0000   -4.34402
279240.0000   -3.89631
279280.0000   -4.52003
279320.0000   -4.54108
279360.0000   -4.94457
279400.0000   -4.96442
279440.0000   -5.07669
279480.0000   -4.96780
279520.0000   -5.75733
279560.0000   -6.31538
279600.0000   -4.85535
279640.0000   -4.81348
279680.0000   -5.65879
279720.0000   -5.46337
279760.0000   -5.28261
279800.0000   -5.43853
279840.0000   -4.66623
279880.0000   -4.90183
279920.0000   -4.54285
279960.0000   -4.29520
280000.0000   -4.22543
280040.0000   -3.52656
280080.0000   -3.91011
280120.0000   -4.56234
280160.0000   -4.31575
280200.0000   -4.39065
280240.0000   -3.58931
280280.0000   -3.72835
280320.0000   -4.09461
280360.0000   -4.28989
280400.0000   -4.99773
280440.0000   -5.06676
280480.0000   -4.46266
280520.0000   -4.78566
280560.0000   -5.16428
280600.0000   -5.19641
280640.0000   -4.40435
280680.0000   -5.42185
280720.0000   -4.50641
280760.0000   -4.81759
280800.0000   -5.72110
280840.0000   -4.92756
280880.0000   -5.23944
280920.0000   -5.47761
280960.0000   -5.01226
281000.0000   -4.84231
281040.0000   -5.10110
281080.0000   -5.59603
281120.0000   -5.45818
281160.0000   -4.47611
281200.0000   -5.87747
281240.0000   -6.07825
281280.0000   -5.75159
281320.0000   -5.36635
281360.0000   -5.69550
281400.0000   -5.41196
281440.0000   -4.56519
281480.0000   -4.14063
281520.0000   -4.70980
281560.0000   -5.65247
281600.0000   -4.74551
281640.0000   -4.72656
281680.0000   -4.39248
281720.0000   -4.84525
281760.0000   -5.00078
281800.0000   -5.32899
281840.0000   -5.64586
281880.0000   -6.07368
281920.0000   -6.05686
281960.0000   -5.30585
282000.0000   -5.77210
282040.0000   -5.47679
282080.0000   -4.68968
282120.0000   -5.49551
282160.0000   -4.63303
282200.0000   -5.65015
282240.0000   -5.78500
282280.0000   -5.49596
282320.0000   -5.29874
282360.0000   -5.99911
282400.0000   -5.05681
282440.0000   -5.53419
282480.0000   -5.39769
282520.0000   -5.01236
282560.0000   -5.10302
282600.0000   -4.75427
282640.0000   -5.10748
282680.0000   -4.79719
282720.0000   -4.40512
282760.0000   -4.99585
282800.0000   -5.38159
282840.0000   -5.86765
282880.0000   -5.73400
282920.0000   -6.04109
282960.0000   -5.77520
283000.0000   -5.46994
283040.0000   -5.52340
283080.0000   -6.19570
283120.0000   -5.63158
283160.0000   -6.20940
283200.0000   -5.98785
283240.0000   -4.97219
283280.0000   -5.66302
283320.0000   -5.33585
283360.0000   -5.91259
283400.0000   -5.82981
283440.0000   -5.71352
283480.0000   -5.85342
283520.0000   -5.93699
283560.0000   -5.59386
283600.0000   -6.24655
283640.0000   -5.41267
283680.0000   -5.64073
283720.0000   -4.80281
283760.0000   -6.07118
283800.0000   -5.06527
283840.0000   -5.67985
283880.0000   -5.44893
283920.0000   -5.81421
283960.0000   -6.37721
284000.0000   -5.86635
284040.0000   -6.07032
284080.0000   -6.70780
284120.0000   -5.74008
284160.0000   -5.47885
284200.0000   -4.86111
284240.0000   -6.06820
284280.0000   -5.96831
284320.0000   -5.56020
284360.0000   -5.95335
284400.0000   -5.34434
284440.0000   -5.30984
284480.0000   -5.78868
284520.0000   -6.57402
284560.0000   -5.96617
284600.0000   -5.45444
284640.0000   -4.91161
284680.0000   -5.48341
284720.0000   -3.99897
284760.0000   -3.97933
284800.0000   -4.79966
284840.0000   -5.55027
284880.0000   -4.78853
284920.0000   -6.19711
284960.0000   -6.12606
285000.0000   -7.15157
285040.0000   -6.26607
285080.0000   -5.07968
285120.0000   -5.92973
285160.0000   -5.41608
285200.0000   -4.92099
285240.0000   -4.95267
285280.0000   -6.17932
285320.0000   -4.92025
285360.0000   -5.05989
285400.0000   -5.27413
285440.0000   -5.93168
285480.0000   -5.44539
285520.0000   -5.90370
285560.0000   -5.30155
285600.0000   -5.52478
285640.0000   -5.08023
285680.0000   -5.06044
285720.0000   -5.62266
285760.0000   -5.73917
285800.0000   -5.90970
285840.0000   -5.55977
285880.0000   -5.32471
285920.0000   -6.00045
285960.0000   -5.19361
286000.0000   -5.35742
286040.0000   -4.49231
286080.0000   -5.14609
286120.0000   -5.19063
286160.0000   -5.89748
286200.0000   -5.01414
286240.0000   -5.12988
286280.0000   -5.52825
286320.0000   -5.05027
286360.0000   -4.89104
286400.0000   -6.21425
286440.0000   -5.70357
286480.0000   -4.40391
286520.0000   -6.03267
286560.0000   -5.25385
286600.0000   -5.51590
286640.0000   -4.82093
286680.0000   -5.01516
286720.0000   -5.10587
286760.0000   -4.87970
286800.0000   -5.44090
286840.0000   -4.38435
286880.0000   -4.83268
286920.0000   -4.11572
286960.0000   -4.34062
287000.0000   -5.15955
287040.0000   -4.56097
287080.0000   -5.12528
287120.0000   -4.90764
287160.0000   -5.01339
287200.0000   -4.51743
287240.0000   -6.28482
287280.0000   -5.87939
287320.0000   -4.89394
287360.0000   -4.56519
287400.0000   -4.76323
287440.0000   -5.01763
287480.0000   -4.06201
287520.0000   -4.15622
287560.0000   -5.69483
287600.0000   -4.47541
287640.0000   -5.48915
287680.0000   -4.98238
287720.0000   -5.11348
287760.0000   -4.52380
287800.0000   -5.03967
287840.0000   -4.87103
287880.0000   -4.50765
287920.0000   -5.18750
287960.0000   -5.91925
288000.0000   -4.41055
288040.0000   -4.65511
288080.0000   -5.24376
288120.0000   -5.55411
288160.0000   -5.96314
288200.0000   -5.65272
288240.0000   -5.24749
288280.0000   -4.89848
288320.0000   -5.12707
288360.0000   -4.18139
288400.0000   -4.65784
288440.0000   -5.14989
288480.0000   -5.45935
288520.0000   -5.50906
288560.0000   -5.13824
288600.0000   -5.45526
288640.0000   -4.73309
288680.0000   -5.90501
288720.0000   -5.88230
288760.0000   -5.65341
288800.0000   -5.42833
288840.0000   -4.96719
288880.0000   -4.67971
288920.0000   -5.76296
288960.0000   -4.87781
289000.0000   -4.80025
289040.0000   -4.36277
289080.0000   -4.63659
289120.0000   -4.67787
289160.0000   -5.30231
289200.0000   -4.47947
289240.0000   -5.24312
289280.0000   -4.47838
289320.0000   -4.48984
289360.0000   -3.82087
289400.0000   -4.73434
289440.0000   -5.07438
289480.0000   -5.04179
289520.0000   -5.35745
289560.0000   -6.03976
289600.0000   -5.72542
289640.0000   -6.10788
289680.0000   -5.62871
289720.0000   -6.12565
289760.0000   -5.65221
289800.0000   -5.08881
289840.0000   -5.77149
289880.0000   -4.30418
289920.0000   -4.96797
289960.0000   -5.66285
290000.0000   -5.15039
290040.0000   -5.05837
290080.0000   -4.69766
290120.0000   -4.40182
290160.0000   -4.39359
290200.0000   -5.54145
290240.0000   -5.19676
290280.0000   -5.65278
290320.0000   -5.29215
290360.0000   -4.38425
290400.0000   -4.25803
290440.0000   -5.34678
290480.0000   -4.82529
290520.0000   -5.15549
290560.0000   -4.73300
290600.0000   -4.13086
290640.0000   -4.95465
290680.0000   -4.55590
290720.0000   -4.82563
290760.0000   -4.89506
290800.0000   -4.87038
290840.0000   -5.27018
290880.0000   -4.51555
290920.0000   -5.41224
290960.0000   -4.68170
291000.0000   -4.63582
291040.0000   -3.72060
291080.0000   -3.67177
291120.0000   -4.57390
291160.0000   -4.15505
291200.0000   -5.59057
291240.0000   -5.29701
291280.0000   -5.55643
291320.0000   -5.01052
291360.0000   -4.50833
291400.0000   -4.49603
291440.0000   -4.37805
291480.0000   -5.00139
291520.0000   -4.96901
291560.0000   -4.26239
291600.0000   -5.97508
291640.0000   -5.15973
291680.0000   -4.48057
291720.0000   -4.22105
291760.0000   -6.13965
291800.0000   -5.09738
291840.0000   -5.27084
291880.0000   -4.31357
291920.0000   -4.73258
291960.0000   -4.06835
292000.0000   -5.20511
292040.0000   -4.33121
292080.0000   -5.75050
292120.0000   -4.85124
292160.0000   -5.16733
292200.0000   -5.97413
292240.0000   -5.12740
292280.0000   -5.80357
292320.0000   -5.15332
292360.0000   -4.74184
292400.0000   -4.06760
292440.0000   -5.54564
292480.0000   -4.49399
292520.0000   -4.77171
292560.0000   -5.63946
292600.0000   -5.89159
292640.0000   -5.06569
292680.0000   -5.06687
292720.0000   -4.49437
292760.0000   -4.30050
292800.0000   -5.80546
292840.0000   -5.16612
292880.0000   -4.64066
292920.0000   -4.92200
292960.0000   -5.08069
293000.0000   -4.27641
293040.0000   -4.63342
293080.0000   -3.95055
293120.0000   -4.59448
293160.0000   -3.99744
293200.0000   -3.82276
293240.0000   -3.70164
293280.0000   -4.02876
293320.0000   -3.63754
293360.0000   -3.42317
293400.0000   -3.32082
293440.0000   -4.24684
293480.0000   -4.59718
293520.0000   -4.51971
293560.0000   -4.41981
293600.0000   -4.32361
293640.0000   -5.33771
293680.0000   -4.16215
293720.0000   -4.10234
293760.0000   -3.48299
293800.0000   -4.78993
293840.0000   -4.22332
293880.0000   -3.92871
293920.0000   -4.77285
293960.0000   -4.63360
294000.0000   -4.01785
294040.0000   -4.65179
294080.0000   -4.10963
294120.0000   -4.93471
294160.0000   -4.57998
294200.0000   -5.90144
294240.0000   -3.69597
294280.0000   -4.55883
294320.0000   -5.34630
294360.0000   -5.66812
294400.0000   -4.22798
294440.0000   -4.12824
294480.0000   -5.15004
294520.0000   -5.30056
294560.0000   -4.73897
294600.0000   -4.72450
294640.0000   -4.80616
294680.0000   -4.74731
294720.0000   -6.15194
294760.0000   -5.33170
294800.0000   -5.77312
294840.0000   -5.10674
294880.0000   -4.24765
294920.0000   -4.47680
294960.0000   -4.77654
295000.0000   -4.87794
295040.0000   -3.79183
295080.0000   -4.89465
295120.0000   -4.48725
295160.0000   -4.69433
295200.0000   -5.41943
295240.0000   -4.85245
295280.0000   -4.85015
295320.0000   -4.29510
295360.0000   -5.25508
295400.0000   -4.05349
295440.0000   -4.85370
295480.0000   -4.49590
295520.0000   -4.34430
295560.0000   -4.92037
295600.0000   -4.22383
295640.0000   -4.24807
295680.0000   -4.37011
295720.0000   -5.03238
295760.0000   -4.17777
295800.0000   -4.93357
295840.0000   -4.08875
295880.0000   -4.00255
295920.0000   -3.48711
295960.0000   -4.44235
296000.0000   -3.84966
296040.0000   -4.35943
296080.0000   -3.78579
296120.0000   -4.01195
296160.0000   -3.79032
296200.0000   -4.01526
296240.0000   -4.41673
296280.0000   -4.70113
296320.0000   -4.41652
296360.0000   -4.10251
296400.0000   -4.35786
296440.0000   -4.35121
296480.0000   -4.92346
296520.0000   -4.27887
296560.0000   -4.62222
296600.0000   -4.16579
296640.0000   -4.24409
296680.0000   -3.55947
296720.0000   -4.75486
296760.0000   -3.83342
296800.0000   -4.69328
296840.0000   -4.60007
296880.0000   -4.03123
296920.0000   -4.45494
296960.0000   -3.38541
297000.0000   -4.30176
297040.0000   -3.65367
297080.0000   -3.52977
297120.0000   -4.06699
297160.0000   -3.66753
297200.0000   -4.63321
297240.0000   -4.45807
297280.0000   -5.49936
297320.0000   -4.38215
297360.0000   -4.05020
297400.0000   -4.50509
297440.0000   -3.46704
297480.0000   -3.80523
297520.0000   -4.34204
297560.0000   -4.37596
297600.0000   -4.04169
297640.0000   -4.17677
297680.0000   -4.23210
297720.0000   -4.81300
297760.0000   -4.56993
297800.0000   -4.38065
297840.0000   -3.65479
297880.0000   -4.98325
297920.0000   -4.61533
297960.0000   -4.57171
298000.0000   -4.25270
298040.0000   -3.99415
298080.0000   -3.91246
298120.0000   -4.45598
298160.0000   -3.78789
298200.0000   -5.06308
298240.0000   -3.98723
298280.0000   -4.79809
298320.0000   -4.12341
298360.0000   -4.48743
298400.0000   -4.12494
298440.0000   -4.08026
298480.0000   -4.46028
298520.0000   -4.05405
298560.0000   -4.62103
298600.0000   -4.44240
298640.0000   -5.18931
298680.0000   -3.98838
298720.0000   -4.63465
298760.0000   -3.66940
298800.0000   -4.27452
298840.0000   -4.84701
298880.0000   -5.50139
298920.0000   -4.70889
298960.0000   -4.81650
299000.0000   -5.26727
299040.0000   -4.76664
299080.0000   -4.26671
299120.0000   -4.64188
299160.0000   -4.10312
299200.0000   -3.80340
299240.0000   -3.64776
299280.0000   -4.49735
299320.0000   -4.51121
299360.0000   -4.86501
299400.0000   -3.95498
299440.0000   -4.83170
299480.0000   -4.52809
299520.0000   -4.85356
299560.0000   -4.59106
299600.0000   -5.08307
299640.0000   -5.19352
299680.0000   -4.48636
299720.0000   -4.65785
299760.0000   -4.67040
299800.0000   -4.79134
299840.0000   -5.43883
299880.0000   -4.96105
299920.0000   -4.77939
299960.0000   -5.09006
300000.0000   -4.78553
300040.0000   -4.25907
300080.0000   -4.65018
300120.0000   -4.45233
300160.0000   -4.76482
300200.0000   -4.11229
300240.0000   -4.56678
300280.0000   -5.19498
300320.0000   -4.80102
300360.0000   -5.55830
300400.0000   -5.35641
300440.0000   -4.90219
300480.0000   -5.14055
300520.0000   -5.20919
300560.0000   -5.33546
300600.0000   -5.61134
300640.0000   -4.83307
300680.0000   -5.06765
300720.0000   -5.61757
300760.0000   -5.59662
300800.0000   -4.66955
300840.0000   -4.55496
300880.0000   -5.71213
300920.0000   -5.31074
300960.0000   -5.04986
301000.0000   -4.59694
301040.0000   -5.53187
301080.0000   -5.91997
301120.0000   -4.75921
301160.0000   -5.04861
301200.0000   -4.52995
301240.0000   -4.68870
301280.0000   -5.56793
301320.0000   -4.75439
301360.0000   -5.26198
301400.0000   -5.31139
301440.0000   -4.98162
301480.0000   -5.32866
301520.0000   -5.16447
301560.0000   -4.16981
301600.0000   -4.44772
301640.0000   -4.06007
301680.0000   -4.53985
301720.0000   -4.43130
301760.0000   -5.23648
301800.0000   -4.59909
301840.0000   -4.71423
301880.0000   -5.33950
301920.0000   -4.29669
301960.0000   -4.43789
302000.0000   -5.27942
302040.0000   -5.13362
302080.0000   -4.58387
302120.0000   -5.25345
302160.0000   -4.99731
302200.0000   -5.55299
302240.0000   -5.19959
302280.0000   -4.67298
302320.0000   -4.70557
302360.0000   -4.13932
302400.0000   -4.47585
302440.0000   -4.48080
302480.0000   -3.77751
302520.0000   -4.96861
302560.0000   -5.16311
302600.0000   -5.57494
302640.0000   -5.22685
302680.0000   -5.07911
302720.0000   -4.88124
302760.0000   -5.33856
302800.0000   -5.23443
302840.0000   -5.01307
302880.0000   -5.12131
302920.0000   -4.73910
302960.0000   -4.57223
303000.0000   -4.02039
303040.0000   -5.11059
303080.0000   -4.93959
303120.0000   -5.00878
303160.0000   -4.68377
303200.0000   -3.63689
303240.0000   -3.35835
303280.0000   -4.89379
303320.0000   -4.31759
303360.0000   -4.54376
303400.0000   -5.00644
303440.0000   -5.23441
303480.0000   -5.85025
303520.0000   -5.29642
303560.0000   -5.27133
303600.0000   -5.63964
303640.0000   -4.99698
303680.0000   -4.70839
303720.0000   -3.56517
303760.0000   -4.57170
303800.0000   -4.14261
303840.0000   -4.61456
303880.0000   -4.26558
303920.0000   -4.35952
303960.0000   -4.96767
304000.0000   -5.06125
304040.0000   -5.47929
304080.0000   -5.42207
304120.0000   -4.73353
304160.0000   -4.27179
304200.0000   -4.59246
304240.0000   -3.89411
304280.0000   -4.31740
304320.0000   -4.15858
304360.0000   -4.63518
304400.0000   -4.28833
304440.0000   -3.95684
304480.0000   -4.82763
304520.0000   -4.95346
304560.0000   -5.31539
304600.0000   -5.13326
304640.0000   -5.51952
304680.0000   -4.74158
304720.0000   -5.42001
304760.0000   -4.67956
304800.0000   -5.08355
304840.0000   -4.66882
304880.0000   -5.00191
304920.0000   -5.14437
304960.0000   -5.67239
305000.0000   -4.68095
305040.0000   -5.61191
305080.0000   -5.34845
305120.0000   -5.45986
305160.0000   -6.05368
305200.0000   -6.12861
305240.0000   -5.12345
305280.0000   -5.80722
305320.0000   -5.50682
305360.0000   -5.46197
305400.0000   -5.45702
305440.0000   -5.18023
305480.0000   -4.98772
305520.0000   -5.13051
305560.0000   -5.36928
305600.0000   -5.12398
305640.0000   -4.32952
305680.0000   -4.62781
305720.0000   -4.01428
305760.0000   -5.02360
305800.0000   -4.89334
305840.0000   -5.18733
305880.0000   -4.82507
305920.0000   -5.05808
305960.0000   -4.68458
306000.0000   -5.43515
306040.0000   -4.70304
306080.0000   -4.79237
306120.0000   -3.83676
306160.0000   -3.97120
306200.0000   -4.27607
306240.0000   -4.31701
306280.0000   -3.86675
306320.0000   -3.89008
306360.0000   -4.25349
306400.0000   -3.96948
306440.0000   -5.63005
306480.0000   -4.95310
306520.0000   -5.49044
306560.0000   -5.22309
306600.0000   -5.32557
306640.0000   -4.71274
306680.0000   -5.23609
306720.0000   -3.89980
306760.0000   -4.63829
306800.0000   -5.31168
306840.0000   -5.61175
306880.0000   -5.00686
306920.0000   -4.49037
306960.0000   -4.62015
307000.0000   -5.29960
307040.0000   -3.97173
307080.0000   -3.82542
307120.0000   -4.83660
307160.0000   -4.58893
307200.0000   -5.24859
307240.0000   -5.46394
307280.0000   -4.79937
307320.0000   -4.43016
307360.0000   -4.69732
307400.0000   -3.93224
307440.0000   -4.33578
307480.0000   -4.88063
307520.0000   -5.28676
307560.0000   -5.34813
307600.0000   -4.92945
307640.0000   -6.10590
307680.0000   -6.26418
307720.0000   -4.90154
307760.0000   -5.29690
307800.0000   -5.12338
307840.0000   -4.88466
307880.0000   -5.19790
307920.0000   -5.96777
307960.0000   -4.60911
308000.0000   -4.58548
308040.0000   -4.23538
308080.0000   -3.35998
308120.0000   -4.58759
308160.0000   -4.56236
308200.0000   -4.37801
308240.0000   -4.91169
308280.0000   -3.87517
308320.0000   -4.62863
308360.0000   -5.05499
308400.0000   -5.43767
308440.0000   -4.79146
308480.0000   -5.22390
308520.0000   -4.40953
308560.0000   -4.60710
308600.0000   -4.52881
308640.0000   -4.61823
308680.0000   -5.17951
308720.0000   -4.17448
308760.0000   -4.23637
308800.0000   -4.66234
308840.0000   -4.07360
308880.0000   -4.15856
308920.0000   -4.27925
308960.0000   -5.15179
309000.0000   -5.69583
309040.0000   -5.06164
309080.0000   -4.79479
309120.0000   -5.37222
309160.0000   -5.31586
309200.0000   -5.04345
309240.0000   -5.21234
309280.0000   -4.67860
309320.0000   -4.28021
309360.0000   -3.88768
309400.0000   -3.91092
309440.0000   -3.80228
309480.0000   -4.20059
309520.0000   -4.23452
309560.0000   -4.13743
309600.0000   -4.88253
309640.0000   -4.94419
309680.0000   -4.62049
309720.0000   -4.14011
309760.0000   -5.26769
309800.0000   -4.66682
309840.0000   -4.91342
309880.0000   -5.07686
309920.0000   -5.61624
309960.0000   -5.18048
310000.0000   -4.57215
310040.0000   -4.85766
310080.0000   -4.84162
310120.0000   -4.93898
310160.0000   -4.50134
310200.0000   -4.36958
310240.0000   -3.92343
310280.0000   -4.99759
310320.0000   -4.64981
310360.0000   -5.03863
310400.0000   -4.68957
310440.0000   -5.03206
310480.0000   -4.40418
310520.0000   -4.55413
310560.0000   -5.11111
310600.0000   -4.42158
310640.0000   -4.74091
310680.0000   -4.26080
310720.0000   -4.12543
310760.0000   -4.47595
310800.0000   -4.49598
310840.0000   -5.30151
310880.0000   -4.19404
310920.0000   -4.22376
310960.0000   -3.42862
311000.0000   -4.24219
311040.0000   -4.46630
311080.0000   -5.00930
311120.0000   -3.90787
311160.0000   -4.37554
311200.0000   -4.17033
311240.0000   -4.40170
311280.0000   -4.80464
311320.0000   -4.86108
311360.0000   -4.77043
311400.0000   -4.31319
311440.0000   -4.22711
311480.0000   -5.47713
311520.0000   -5.10899
311560.0000   -5.07560
311600.0000   -4.65605
311640.0000   -4.63710
311680.0000   -5.48714
311720.0000   -5.36846
311760.0000   -4.37633
311800.0000   -5.14798
311840.0000   -5.33542
311880.0000   -4.87699
311920.0000   -6.10737
311960.0000   -3.82479
312000.0000   -5.33047
312040.0000   -4.67953
312080.0000   -4.58010
312120.0000   -5.52632
312160.0000   -5.27136
312200.0000   -5.00655
312240.0000   -4.94670
312280.0000   -5.13873
312320.0000   -4.88690
312360.0000   -5.21772
312400.0000   -5.13068
312440.0000   -5.04830
312480.0000   -4.52785
312520.0000   -5.07407
312560.0000   -4.73770
312600.0000   -4.49784
312640.0000   -4.02760
312680.0000   -3.91254
312720.0000   -4.69236
312760.0000   -3.75040
312800.0000   -4.13276
312840.0000   -3.62392
312880.0000   -4.25694
312920.0000   -4.81573
312960.0000   -4.98286
313000.0000   -4.61192
313040.0000   -5.19675
313080.0000   -5.39187
313120.0000   -4.97043
313160.0000   -4.70966
313200.0000   -4.81308
313240.0000   -4.97020
313280.0000   -5.25531
313320.0000   -4.58693
313360.0000   -5.26954
313400.0000   -5.09819
313440.0000   -4.86522
313480.0000   -4.10610
313520.0000   -4.36644
313560.0000   -4.77461
313600.0000   -4.86430
313640.0000   -4.82775
313680.0000   -4.62441
313720.0000   -4.36096
313760.0000   -4.54091
313800.0000   -5.36157
313840.0000   -4.07300
313880.0000   -5.10709
313920.0000   -5.05984
313960.0000   -5.06205
314000.0000   -5.02635
314040.0000   -4.57029
314080.0000   -5.30504
314120.0000   -5.38173
314160.0000   -5.65102
314200.0000   -4.68819
314240.0000   -4.36684
314280.0000   -5.50780
314320.0000   -5.38626
314360.0000   -4.78385
314400.0000   -4.98694
314440.0000   -4.32550
314480.0000   -5.43219
314520.0000   -5.83388
314560.0000   -4.86089
314600.0000   -5.45680
314640.0000   -5.31219
314680.0000   -5.68211
314720.0000   -5.31601
314760.0000   -5.15385
314800.0000   -6.07032
314840.0000   -6.06047
314880.0000   -5.45803
314920.0000   -5.91966
314960.0000   -4.38576
315000.0000   -5.90080
315040.0000   -5.41270
315080.0000   -5.24669
315120.0000   -5.09255
315160.0000   -4.98697
315200.0000   -5.55721
315240.0000   -4.97921
315280.0000   -5.47709
315320.0000   -6.32080
315360.0000   -4.94621
315400.0000   -5.33124
315440.0000   -4.75074
315480.0000   -5.31818
315520.0000   -5.25784
315560.0000   -5.09454
315600.0000   -5.23556
315640.0000   -5.77590
315680.0000   -5.86319
315720.0000   -5.16004
315760.0000   -5.01437
315800.0000   -4.44984
315840.0000   -4.71803
315880.0000   -4.44338
315920.0000   -4.77494
315960.0000   -5.04466
316000.0000   -5.65224
316040.0000   -4.85215
316080.0000   -4.48075
316120.0000   -4.95456
316160.0000   -5.49040
316200.0000   -5.50830
316240.0000   -5.16431
316280.0000   -5.38453
316320.0000   -4.79758
316360.0000   -4.55542
316400.0000   -5.17891
316440.0000   -5.61505
316480.0000   -5.56680
316520.0000   -5.66516
316560.0000   -5.36924
316600.0000   -4.84892
316640.0000   -4.87081
316680.0000   -4.63760
316720.0000   -5.10334
316760.0000   -5.97005
316800.0000   -6.32265
316840.0000   -5.72016
316880.0000   -6.08223
316920.0000   -4.85114
316960.0000   -5.16467
317000.0000   -4.93280
317040.0000   -5.56585
317080.0000   -6.98007
317120.0000   -5.22230
317160.0000   -5.57269
317200.0000   -6.00241
317240.0000   -6.31184
317280.0000   -4.65234
317320.0000   -4.90168
317360.0000   -6.11276
317400.0000   -5.00589
317440.0000   -5.21662
317480.0000   -4.90848
317520.0000   -5.13611
317560.0000   -5.07613
317600.0000   -5.48057
317640.0000   -5.12567
317680.0000   -5.65274
317720.0000   -5.70183
317760.0000   -5.49400
317800.0000   -4.87308
317840.0000   -6.00355
317880.0000   -5.07639
317920.0000   -5.50200
317960.0000   -5.04794
318000.0000   -5.71103
318040.0000   -4.85071
318080.0000   -4.93789
318120.0000   -4.34563
318160.0000   -5.60623
318200.0000   -6.28133
318240.0000   -5.08411
318280.0000   -4.85887
318320.0000   -5.02807
318360.0000   -6.19382
318400.0000   -5.69775
318440.0000   -6.14626
318480.0000   -4.79440
318520.0000   -5.73425
318560.0000   -5.52590
318600.0000   -5.21252
318640.0000   -5.43659
318680.0000   -5.88933
318720.0000   -4.83124
318760.0000   -5.55151
318800.0000   -5.32698
318840.0000   -5.89296
318880.0000   -6.25971
318920.0000   -5.64757
318960.0000   -5.51016
319000.0000   -4.56491
319040.0000   -5.11262
319080.0000   -4.07067
319120.0000   -4.62523
319160.0000   -5.05889
319200.0000   -6.40932
319240.0000   -5.22544
319280.0000   -5.99502
319320.0000   -5.08604
319360.0000   -5.75722
319400.0000   -4.69029
319440.0000   -4.59424
319480.0000   -4.87654
319520.0000   -5.13649
319560.0000   -5.50810
319600.0000   -4.34151
319640.0000   -5.14524
319680.0000   -5.16062
319720.0000   -5.00931
319760.0000   -5.28507
319800.0000   -5.02450
319840.0000   -4.23058
319880.0000   -4.95292
319920.0000   -4.87270
319960.0000   -5.02436
320000.0000   -5.73535
320040.0000   -5.24892
320080.0000   -5.55544
320120.0000   -5.95600
320160.0000   -5.47398
320200.0000   -5.78506
320240.0000   -5.82262
320280.0000   -4.99632
320320.0000   -5.18344
320360.0000   -3.78478
320400.0000   -4.86496
320440.0000   -4.69409
320480.0000   -4.52812
320520.0000   -4.28417
320560.0000   -4.42327
320600.0000   -5.45757
320640.0000   -5.00359
320680.0000   -4.99802
320720.0000   -4.60953
320760.0000   -4.99721
320800.0000   -5.63711
320840.0000   -6.17881
320880.0000   -5.87281
320920.0000   -6.10795
320960.0000   -4.55658
321000.0000   -5.04406
321040.0000   -5.16927
321080.0000   -5.59907
321120.0000   -5.50996
321160.0000   -4.70724
321200.0000   -4.47974
321240.0000   -4.86927
321280.0000   -4.43061
321320.0000   -4.96319
321360.0000   -5.49083
321400.0000   -5.57637
321440.0000   -5.14849
321480.0000   -5.04590
321520.0000   -4.73023
321560.0000   -5.07834
321600.0000   -5.74106
321640.0000   -5.38007
321680.0000   -4.86228
321720.0000   -4.56523
321760.0000   -5.35079
321800.0000   -5.51951
321840.0000   -5.54892
321880.0000   -4.97290
321920.0000   -4.77312
321960.0000   -5.88536
322000.0000   -5.43483
322040.0000   -5.76231
322080.0000   -5.67186
322120.0000   -5.38081
322160.0000   -4.27261
322200.0000   -4.73790
322240.0000   -4.59798
322280.0000   -4.60395
322320.0000   -4.55329
322360.0000   -4.96475
322400.0000   -6.04026
322440.0000   -5.87069
322480.0000   -5.80063
322520.0000   -6.16619
322560.0000   -5.22809
322600.0000   -4.73027
322640.0000   -4.59392
322680.0000   -4.06392
322720.0000   -5.98248
322760.0000   -5.13472
322800.0000   -5.19119
322840.0000   -4.69081
322880.0000   -5.42703
322920.0000   -5.01118
322960.0000   -5.30675
323000.0000   -4.26776
323040.0000   -4.42185
323080.0000   -5.02310
323120.0000   -4.78841
323160.0000   -5.13930
323200.0000   -5.37411
323240.0000   -4.40738
323280.0000   -4.55720
323320.0000   -4.13578
323360.0000   -4.44560
323400.0000   -4.52696
323440.0000   -5.61851
323480.0000   -5.29852
323520.0000   -5.06878
323560.0000   -5.88839
323600.0000   -4.43769
323640.0000   -5.33035
323680.0000   -5.33486
323720.0000   -4.92156
323760.0000   -3.91816
323800.0000   -4.24830
323840.0000   -4.87450
323880.0000   -5.08609
323920.0000   -4.13620
323960.0000   -4.45767
324000.0000   -4.89698
324040.0000   -5.21617
324080.0000   -5.00710
324120.0000   -4.22916
324160.0000   -4.88905
324200.0000   -4.57124
324240.0000   -3.93887
324280.0000   -4.62563
324320.0000   -5.02056
324360.0000   -4.87362
324400.0000   -3.20987
324440.0000   -4.45934
324480.0000   -4.11334
324520.0000   -5.41335
324560.0000   -4.71201
324600.0000   -4.09182
324640.0000   -4.42945
324680.0000   -3.28917
324720.0000   -3.17091
324760.0000   -4.12836
324800.0000   -3.05641
324840.0000   -4.54846
324880.0000   -4.42497
324920.0000   -5.02409
324960.0000   -4.28704
325000.0000   -3.97831
325040.0000   -4.37483
325080.0000   -4.40555
325120.0000   -5.07615
325160.0000   -4.20074
325200.0000   -4.79395
325240.0000   -4.99856
325280.0000   -4.55936
325320.0000   -5.54304
325360.0000   -5.25885
325400.0000   -4.89401
325440.0000   -5.53961
325480.0000   -5.03960
325520.0000   -4.80417
325560.0000   -3.94843
325600.0000   -4.19899
325640.0000   -3.87452
325680.0000   -4.13749
325720.0000   -4.52353
325760.0000   -3.62776
325800.0000   -4.11882
325840.0000   -4.28178
325880.0000   -3.96758
325920.0000   -4.60694
325960.0000   -4.79290
326000.0000   -4.07539
326040.0000   -4.51162
326080.0000   -4.02253
326120.0000   -4.03274
326160.0000   -2.58604
326200.0000   -4.07582
326240.0000   -3.53819
326280.0000   -4.18340
326320.0000   -3.89389
326360.0000   -4.26601
326400.0000   -4.36154
326440.0000   -4.77814
326480.0000   -4.41757
326520.0000   -4.55758
326560.0000   -4.03431
326600.0000   -3.45048
326640.0000   -4.47345
326680.0000   -4.07755
326720.0000   -4.16532
326760.0000   -3.68158
326800.0000   -3.99186
326840.0000   -4.71120
326880.0000   -4.42852
326920.0000   -4.55452
326960.0000   -3.52244
327000.0000   -4.13723
327040.0000   -4.27066
327080.0000   -4.54411
327120.0000   -4.36628
327160.0000   -3.86203
327200.0000   -4.15889
327240.0000   -4.18501
327280.0000   -4.10127
327320.0000   -4.36766
327360.0000   -4.52268
327400.0000   -5.07936
327440.0000   -4.82295
327480.0000   -5.57992
327520.0000   -5.05930
327560.0000   -5.80785
327600.0000   -5.78342
327640.0000   -5.57033
327680.0000   -5.06681
327720.0000   -4.64004
327760.0000   -4.54035
327800.0000   -4.60087
327840.0000   -3.60824
327880.0000   -4.40025
327920.0000   -3.88720
327960.0000   -4.40385
328000.0000   -4.14678
328040.0000   -4.02297
328080.0000   -4.64822
328120.0000   -5.10597
328160.0000   -5.05741
328200.0000   -5.56464
328240.0000   -6.13989
328280.0000   -5.17810
328320.0000   -4.42637
328360.0000   -4.82878
328400.0000   -4.61305
328440.0000   -4.40128
328480.0000   -5.13237
328520.0000   -4.84563
328560.0000   -4.73524
328600.0000   -5.00031
328640.0000   -4.46573
328680.0000   -4.56747
328720.0000   -4.87430
328760.0000   -4.26538
328800.0000   -4.52080
328840.0000   -4.75998
328880.0000   -4.21780
328920.0000   -4.60525
328960.0000   -4.81634
329000.0000   -5.35413
329040.0000   -4.17986
329080.0000   -4.46943
329120.0000   -4.11380
329160.0000   -4.52060
329200.0000   -4.71657
329240.0000   -4.94833
329280.0000   -5.76347
329320.0000   -4.92043
329360.0000   -4.70296
329400.0000   -4.29152
329440.0000   -4.56841
329480.0000   -4.90323
329520.0000   -5.22967
329560.0000   -5.39115
329600.0000   -5.47428
329640.0000   -5.23337
329680.0000   -5.29177
329720.0000   -5.29276
329760.0000   -5.32880
329800.0000   -3.64684
329840.0000   -5.02539
329880.0000   -5.79760
329920.0000   -5.68018
329960.0000   -4.74998
330000.0000   -4.14134
330040.0000   -4.81868
330080.0000   -4.01886
330120.0000   -4.93881
330160.0000   -4.73017
330200.0000   -4.34767
330240.0000   -4.29697
330280.0000   -4.84147
330320.0000   -4.77072
330360.0000   -4.79868
330400.0000   -5.19473
330440.0000   -3.83678
330480.0000   -5.46697
330520.0000   -5.56175
330560.0000   -4.91260
330600.0000   -4.58351
330640.0000   -5.14418
330680.0000   -5.27917
330720.0000   -5.53849
330760.0000   -4.67864
330800.0000   -4.80726
330840.0000   -4.78118
330880.0000   -3.75637
330920.0000   -4.86754
330960.0000   -3.84105
331000.0000   -3.65393
331040.0000   -4.59156
331080.0000   -4.56151
331120.0000   -3.47087
331160.0000   -5.06024
331200.0000   -5.03746
331240.0000   -4.05499
331280.0000   -3.95871
331320.0000   -4.34440
331360.0000   -3.68847
331400.0000   -3.98656
331440.0000   -4.37361
331480.0000   -4.92695
331520.0000   -5.81936
331560.0000   -4.94082
331600.0000   -5.45354
331640.0000   -4.30979
331680.0000   -4.70528
331720.0000   -4.10966
331760.0000   -4.69847
331800.0000   -5.44883
331840.0000   -4.26972
331880.0000   -5.23515
331920.0000   -5.32077
331960.0000   -5.64231
332000.0000   -4.08811
332040.0000   -4.13192
332080.0000   -5.15581
332120.0000   -5.13904
332160.0000   -5.22885
332200.0000   -5.36926
332240.0000   -4.88620
332280.0000   -4.78959
332320.0000   -5.67598
332360.0000   -4.47913
332400.0000   -5.61768
332440.0000   -5.08666
332480.0000   -5.35108
332520.0000   -5.78566
332560.0000   -5.02367
332600.0000   -6.18507
332640.0000   -5.98053
332680.0000   -6.11402
332720.0000   -5.05126
332760.0000   -4.65760
332800.0000   -5.28389
332840.0000   -4.87203
332880.0000   -5.42385
332920.0000   -5.17432
332960.0000   -5.91180
333000.0000   -5.79300
333040.0000   -5.59872
333080.0000   -5.05749
333120.0000   -5.23922
333160.0000   -5.16142
333200.0000   -4.06510
333240.0000   -4.96737
333280.0000   -5.39939
333320.0000   -5.80213
333360.0000   -6.14061
333400.0000   -5.55939
333440.0000   -5.31779
333480.0000   -5.84066
333520.0000   -5.33317
333560.0000   -5.55701
333600.0000   -6.00954
333640.0000   -5.76004
333680.0000   -5.49890
333720.0000   -5.81147
333760.0000   -4.91409
333800.0000   -5.50132
333840.0000   -5.34266
333880.0000   -5.00084
333920.0000   -4.71954
333960.0000   -4.93387
334000.0000   -6.43772
334040.0000   -5.12626
334080.0000   -4.99157
334120.0000   -5.30163
334160.0000   -4.74502
334200.0000   -4.07733
334240.0000   -4.53329
334280.0000   -5.52681
334320.0000   -5.13937
334360.0000   -4.98870
334400.0000   -5.29886
334440.0000   -4.94601
334480.0000   -5.04486
334520.0000   -4.44906
334560.0000   -4.88617
334600.0000   -4.50960
334640.0000   -4.58138
334680.0000   -5.30649
334720.0000   -5.64146
334760.0000   -4.18421
334800.0000   -4.61872
334840.0000   -5.46152
334880.0000   -5.58711
334920.0000   -5.45872
334960.0000   -5.39109
335000.0000   -6.20125
335040.0000   -6.85445
335080.0000   -6.05634
335120.0000   -5.42187
335160.0000   -4.97897
335200.0000   -5.16426
335240.0000   -5.33425
335280.0000   -5.60452
335320.0000   -5.34990
335360.0000   -5.70265
335400.0000   -4.95103
335440.0000   -5.21108
335480.0000   -5.75230
335520.0000   -5.02241
335560.0000   -4.19375
335600.0000   -3.58477
335640.0000   -3.99157
335680.0000   -3.91727
335720.0000   -4.46535
335760.0000   -4.13516
335800.0000   -4.70540
335840.0000   -5.55099
335880.0000   -4.69907
335920.0000   -4.89121
335960.0000   -5.09992
336000.0000   -4.48526
336040.0000   -4.28180
336080.0000   -4.54082
336120.0000   -4.00109
336160.0000   -4.62553
336200.0000   -5.32828
336240.0000   -4.61266
336280.0000   -5.38315
336320.0000   -4.57458
336360.0000   -4.81539
336400.0000   -5.39998
336440.0000   -5.19081
336480.0000   -6.18836
336520.0000   -5.15348
336560.0000   -4.42057
336600.0000   -5.91192
336640.0000   -5.56580
336680.0000   -5.24244
336720.0000   -5.99050
336760.0000   -5.85334
336800.0000   -4.93000
336840.0000   -5.94059
336880.0000   -5.23263
336920.0000   -5.96000
336960.0000   -5.17380
337000.0000   -4.35010
337040.0000   -4.64248
337080.0000   -5.64751
337120.0000   -5.34770
337160.0000   -5.75712
337200.0000   -4.42333
337240.0000   -3.87403
337280.0000   -4.41406
337320.0000   -3.91095
337360.0000   -5.07757
337400.0000   -4.78714
337440.0000   -4.21865
337480.0000   -4.75478
337520.0000   -4.90525
337560.0000   -4.90108
337600.0000   -4.22349
337640.0000   -4.65565
337680.0000   -4.15480
337720.0000   -4.52324
337760.0000   -4.34830
337800.0000   -4.72129
337840.0000   -5.72152
337880.0000   -5.04396
337920.0000   -4.43863
337960.0000   -4.43182
338000.0000   -3.65266
338040.0000   -4.21128
338080.0000   -4.34168
338120.0000   -4.15540
338160.0000   -4.38904
338200.0000   -5.06645
338240.0000   -4.40925
338280.0000   -4.84310
338320.0000   -4.78398
338360.0000   -4.90217
338400.0000   -4.75291
338440.0000   -4.44693
338480.0000   -4.27992
338520.0000   -4.48537
338560.0000   -4.42296
338600.0000   -3.82369
338640.0000   -3.57612
338680.0000   -4.57507
338720.0000   -4.57442
338760.0000   -5.00933
338800.0000   -5.10709
338840.0000   -4.82507
338880.0000   -4.39974
338920.0000   -5.28028
338960.0000   -4.52678
339000.0000   -4.76352
339040.0000   -4.90316
339080.0000   -5.21612
339120.0000   -5.17313
339160.0000   -5.82380
339200.0000   -5.35760
339240.0000   -5.14292
339280.0000   -5.28976
339320.0000   -4.70168
339360.0000   -3.01433
339400.0000   -3.85607
339440.0000   -3.36225
339480.0000   -3.37952
339520.0000   -4.38407
339560.0000   -4.08889
339600.0000   -4.41141
339640.0000   -4.91154
339680.0000   -4.56390
339720.0000   -5.20746
339760.0000   -5.34218
339800.0000   -3.81462
339840.0000   -4.55229
339880.0000   -5.58802
339920.0000   -4.39469
339960.0000   -5.27220
340000.0000   -5.77274
340040.0000   -5.33604
340080.0000   -4.42250
340120.0000   -4.01733
340160.0000   -5.26204
340200.0000   -4.66528
340240.0000   -6.26972
340280.0000   -5.49746
340320.0000   -5.15867
340360.0000   -4.49115
340400.0000   -4.78070
340440.0000   -4.73784
340480.0000   -4.71805
340520.0000   -4.67344
340560.0000   -4.67829
340600.0000   -5.36191
340640.0000   -5.16349
340680.0000   -4.38531
340720.0000   -4.32609
340760.0000   -4.34632
340800.0000   -4.27461
340840.0000   -5.05573
340880.0000   -5.04675
340920.0000   -5.04749
340960.0000   -4.95803
341000.0000   -4.22960
341040.0000   -4.31766
341080.0000   -4.91207
341120.0000   -4.23031
341160.0000   -5.02808
341200.0000   -3.88470
341240.0000   -4.67873
341280.0000   -4.08391
341320.0000   -4.18869
341360.0000   -3.99776
341400.0000   -4.28629
341440.0000   -4.56589
341480.0000   -4.21845
341520.0000   -4.96485
341560.0000   -4.72607
341600.0000   -5.38939
341640.0000   -5.12759
341680.0000   -4.05438
341720.0000   -5.07647
341760.0000   -5.85193
341800.0000   -5.76569
341840.0000   -4.91733
341880.0000   -4.36869
341920.0000   -4.73046
341960.0000   -6.06870
342000.0000   -5.83943
342040.0000   -6.06731
342080.0000   -5.24654
342120.0000   -4.35519
342160.0000   -4.83057
342200.0000   -3.77236
342240.0000   -4.66213
342280.0000   -4.57465
342320.0000   -4.54410
342360.0000   -4.89973
342400.0000   -5.14737
342440.0000   -5.65828
342480.0000   -5.23185
342520.0000   -4.97908
342560.0000   -4.42562
342600.0000   -5.29398
342640.0000   -3.92764
342680.0000   -4.86515
342720.0000   -5.07036
342760.0000   -4.93201
342800.0000   -5.77334
342840.0000   -5.33147
342880.0000   -5.86833
342920.0000   -5.15396
342960.0000   -4.84769
343000.0000   -4.21803
343040.0000   -4.78959
343080.0000   -5.08182
343120.0000   -4.50152
343160.0000   -4.75430
343200.0000   -4.86791
343240.0000   -4.54291
343280.0000   -4.28383
343320.0000   -5.61863
343360.0000   -4.97363
343400.0000   -4.79193
343440.0000   -4.77818
343480.0000   -4.90050
343520.0000   -4.88460
343560.0000   -5.82309
343600.0000   -5.36355
343640.0000   -5.08823
343680.0000   -4.93285
343720.0000   -4.89303
343760.0000   -5.62614
343800.0000   -5.52625
343840.0000   -5.13226
343880.0000   -4.88347
343920.0000   -4.40973
343960.0000   -4.14827
344000.0000   -4.86607
344040.0000   -4.80238
344080.0000   -4.56447
344120.0000   -5.10605
344160.0000   -4.69558
344200.0000   -4.83356
344240.0000   -5.45774
344280.0000   -4.89386
344320.0000   -5.08774
344360.0000   -4.77363
344400.0000   -4.08928
344440.0000   -5.18392
344480.0000   -4.49359
344520.0000   -5.23770
344560.0000   -4.84390
344600.0000   -4.71146
344640.0000   -4.99736
344680.0000   -5.10977
344720.0000   -4.70742
344760.0000   -4.24777
344800.0000   -3.93313
344840.0000   -5.78809
344880.0000   -5.97698
344920.0000   -4.71797
344960.0000   -5.00091
345000.0000   -4.79198
345040.0000   -4.74495
345080.0000   -4.44928
345120.0000   -5.79725
345160.0000   -4.62582
345200.0000   -5.16506
345240.0000   -5.59703
345280.0000   -4.16362
345320.0000   -4.63414
345360.0000   -4.04927
345400.0000   -4.95833
345440.0000   -4.60014
345480.0000   -4.09677
345520.0000   -4.57039
345560.0000   -4.22144
345600.0000   -5.61069
345640.0000   -6.17820
345680.0000   -5.85100
345720.0000   -6.21824
345760.0000   -5.01729
345800.0000   -4.70959
345840.0000   -4.92375
345880.0000   -4.77211
345920.0000   -5.18375
345960.0000   -4.28180
346000.0000   -5.26106
346040.0000   -5.58782
346080.0000   -5.03914
346120.0000   -5.29448
346160.0000   -5.75077
346200.0000   -5.57862
346240.0000   -4.50212
346280.0000   -5.93691
346320.0000   -4.55986
346360.0000   -5.09499
346400.0000   -4.71985
346440.0000   -4.39606
346480.0000   -4.82880
346520.0000   -5.16234
346560.0000   -5.40155
346600.0000   -5.03108
346640.0000   -4.31546
346680.0000   -5.51171
346720.0000   -5.08857
346760.0000   -6.10604
346800.0000   -6.18814
346840.0000   -5.96811
346880.0000   -4.56907
346920.0000   -4.77281
346960.0000   -6.11073
347000.0000   -5.23764
347040.0000   -5.42210
347080.0000   -4.91075
347120.0000   -6.28942
347160.0000   -5.64693
347200.0000   -5.90886
347240.0000   -5.26382
347280.0000   -5.65260
347320.0000   -5.46125
347360.0000   -5.50628
347400.0000   -6.04395
347440.0000   -5.33740
347480.0000   -5.78534
347520.0000   -6.46656
347560.0000   -5.75898
347600.0000   -5.67829
347640.0000   -5.20547
347680.0000   -5.25118
347720.0000   -4.86571
347760.0000   -4.36115
347800.0000   -5.21820
347840.0000   -5.71413
347880.0000   -6.67693
347920.0000   -5.97293
347960.0000   -5.78412
348000.0000   -4.83652
348040.0000   -5.61837
348080.0000   -4.53829
348120.0000   -5.67596
348160.0000   -5.22088
348200.0000   -5.52245
348240.0000   -5.09635
348280.0000   -4.06593
348320.0000   -4.86240
348360.0000   -5.01677
348400.0000   -5.45144
348440.0000   -5.61683
348480.0000   -4.98258
348520.0000   -4.24736
348560.0000   -6.01624
348600.0000   -5.48262
348640.0000   -6.02235
348680.0000   -5.35888
348720.0000   -4.78085
348760.0000   -6.14751
348800.0000   -6.38122
348840.0000   -5.81618
348880.0000   -5.81940
348920.0000   -5.53371
348960.0000   -5.23539
349000.0000   -5.52352
349040.0000   -5.41101
349080.0000   -4.78714
349120.0000   -5.46328
349160.0000   -4.99833
349200.0000   -5.58954
349240.0000   -5.20444
349280.0000   -5.13888
349320.0000   -4.42390
349360.0000   -5.04441
349400.0000   -5.40813
349440.0000   -5.70185
349480.0000   -5.42234
349520.0000   -5.12303
349560.0000   -5.86526
349600.0000   -5.55149
349640.0000   -5.60874
349680.0000   -5.15027
349720.0000   -5.26832
349760.0000   -5.33672
349800.0000   -5.47344
349840.0000   -5.16030
349880.0000   -5.41067
349920.0000   -4.65880
349960.0000   -5.71820
350000.0000   -4.61519
350040.0000   -5.09795
350080.0000   -3.76522
350120.0000   -4.76191
350160.0000   -4.23047
350200.0000   -4.79585
350240.0000   -4.51735
350280.0000   -4.63675
350320.0000   -5.34163
350360.0000   -4.40426
350400.0000   -3.91338
350440.0000   -5.22543
350480.0000   -4.85908
350520.0000   -4.59808
350560.0000   -4.88507
350600.0000   -5.10382
350640.0000   -4.97922
350680.0000   -5.15613
350720.0000   -6.13283
350760.0000   -5.29614
350800.0000   -5.15833
350840.0000   -5.14727
350880.0000   -5.50698
350920.0000   -4.85571
350960.0000   -5.39579
351000.0000   -5.04157
351040.0000   -5.11820
351080.0000   -5.47235
351120.0000   -5.17448
351160.0000   -5.51286
351200.0000   -5.11768
351240.0000   -5.46780
351280.0000   -6.60161
351320.0000   -6.36478
351360.0000   -4.81900
351400.0000   -6.12272
351440.0000   -5.59505
351480.0000   -5.77606
351520.0000   -6.07921
351560.0000   -6.88159
351600.0000   -6.35841
351640.0000   -6.56969
351680.0000   -5.86174
351720.0000   -5.16216
351760.0000   -4.82471
351800.0000   -4.95108
351840.0000   -4.90884
351880.0000   -3.35761
351920.0000   -4.24990
351960.0000   -4.18927
352000.0000   -4.00678
352040.0000   -4.98582
352080.0000   -4.57508
352120.0000   -5.10807
352160.0000   -4.61330
352200.0000   -4.11439
352240.0000   -4.98558
352280.0000   -5.86633
352320.0000   -4.43893
352360.0000   -4.42920
352400.0000   -6.00574
352440.0000   -4.94988
352480.0000   -5.61347
352520.0000   -6.16291
352560.0000   -4.79112
352600.0000   -5.38361
352640.0000   -5.96276
352680.0000   -4.91191
352720.0000   -4.80666
352760.0000   -5.57701
352800.0000   -5.41422
352840.0000   -5.50313
352880.0000   -5.48327
352920.0000   -5.67145
352960.0000   -4.88152
353000.0000   -5.68553
353040.0000   -5.62095
353080.0000   -6.02171
353120.0000   -5.41721
353160.0000   -5.23073
353200.0000   -5.10522
353240.0000   -5.32364
353280.0000   -5.19838
353320.0000   -5.23350
353360.0000   -5.25931
353400.0000   -5.12749
353440.0000   -5.27122
353480.0000   -5.75671
353520.0000   -5.21349
353560.0000   -5.71634
353600.0000   -5.15600
353640.0000   -4.98308
353680.0000   -5.82052
353720.0000   -5.21644
353760.0000   -5.13068
353800.0000   -5.06403
353840.0000   -5.02458
353880.0000   -5.64946
353920.0000   -5.78463
353960.0000   -5.41234
354000.0000   -5.22290
354040.0000   -5.15845
354080.0000   -5.11764
354120.0000   -4.96871
354160.0000   -5.98930
354200.0000   -5.46612
354240.0000   -4.52111
354280.0000   -4.54191
354320.0000   -4.17646
354360.0000   -4.90764
354400.0000   -6.08311
354440.0000   -4.70110
354480.0000   -5.00759
354520.0000   -5.73700
354560.0000   -6.68029
354600.0000   -5.12837
354640.0000   -5.24756
354680.0000   -5.22620
354720.0000   -5.20042
354760.0000   -5.39249
354800.0000   -5.54174
354840.0000   -5.13851
354880.0000   -5.27625
354920.0000   -5.55683
354960.0000   -5.75537
355000.0000   -5.68177
355040.0000   -5.34490
355080.0000   -5.45603
355120.0000   -5.31072
355160.0000   -6.74031
355200.0000   -6.93630
355240.0000   -5.81865
355280.0000   -5.79651
355320.0000   -4.94328
355360.0000   -5.50557
355400.0000   -4.73553
355440.0000   -5.42466
355480.0000   -5.06375
355520.0000   -4.79752
355560.0000   -4.39202
355600.0000   -4.17691
355640.0000   -5.13750
355680.0000   -5.16702
355720.0000   -5.23773
355760.0000   -4.37646
355800.0000   -4.34490
355840.0000   -4.20708
355880.0000   -4.37335
355920.0000   -4.66120
355960.0000   -4.79415
356000.0000   -4.44483
356040.0000   -4.15052
356080.0000   -4.62528
356120.0000   -4.58077
356160.0000   -4.62761
356200.0000   -5.51000
356240.0000   -5.99143
356280.0000   -5.75144
356320.0000   -4.40835
356360.0000   -5.94889
356400.0000   -6.66990
356440.0000   -6.10940
356480.0000   -5.69725
356520.0000   -4.55812
356560.0000   -4.64412
356600.0000   -4.67726
356640.0000   -5.63708
356680.0000   -5.65846
356720.0000   -5.46703
356760.0000   -5.45656
356800.0000   -5.87253
356840.0000   -5.99865
356880.0000   -4.81944
356920.0000   -5.35844
356960.0000   -5.03480
357000.0000   -4.77293
357040.0000   -5.07403
357080.0000   -5.41875
357120.0000   -5.50619
357160.0000   -5.65959
357200.0000   -5.18609
357240.0000   -5.09681
357280.0000   -5.38955
357320.0000   -4.63913
357360.0000   -5.31420
357400.0000   -5.75291
357440.0000   -5.81601
357480.0000   -5.53915
357520.0000   -5.45328
357560.0000   -5.96368
357600.0000   -5.73414
357640.0000   -5.81909
357680.0000   -4.70471
357720.0000   -5.38162
357760.0000   -4.73797
357800.0000   -5.78705
357840.0000   -5.37613
357880.0000   -6.31255
357920.0000   -6.09677
357960.0000   -5.85250
358000.0000   -5.75393
358040.0000   -5.28109
358080.0000   -5.46657
358120.0000   -5.83852
358160.0000   -5.69775
358200.0000   -5.74512
358240.0000   -5.15371
358280.0000   -4.05241
358320.0000   -5.00691
358360.0000   -5.76911
358400.0000   -5.06990
358440.0000   -4.78516
358480.0000   -4.53299
358520.0000   -5.14108
358560.0000   -5.30267
358600.0000   -4.78048
358640.0000   -5.39943
358680.0000   -5.23602
358720.0000   -4.86140
358760.0000   -5.50101
358800.0000   -5.47243
358840.0000   -5.43444
358880.0000   -4.92337
358920.0000   -5.44140
358960.0000   -5.15597
359000.0000   -5.68138
359040.0000   -5.22827
359080.0000   -5.32670
359120.0000   -5.18057
359160.0000   -4.84777
359200.0000   -5.27774
359240.0000   -4.45507
359280.0000   -4.39059
359320.0000   -4.66402
359360.0000   -4.47334
359400.0000   -4.88029
359440.0000   -4.46478
359480.0000   -4.94473
359520.0000   -4.73993
359560.0000   -4.03071
359600.0000   -4.33727
359640.0000   -4.08286
359680.0000   -5.36430
359720.0000   -5.10865
359760.0000   -4.11606
359800.0000   -4.97838
359840.0000   -5.52138
359880.0000   -5.52587
359920.0000   -5.13602
359960.0000   -5.46797
360000.0000   -5.04773
360040.0000   -4.46065
360080.0000   -4.63213
360120.0000   -3.92435
360160.0000   -4.30970
360200.0000   -4.87437
360240.0000   -4.44949
360280.0000   -4.90358
360320.0000   -5.04768
360360.0000   -4.90252
360400.0000   -4.74513
360440.0000   -4.42810
360480.0000   -3.85878
360520.0000   -3.54635
360560.0000   -3.96512
360600.0000   -3.89108
360640.0000   -3.85003
360680.0000   -3.44048
360720.0000   -4.44675
360760.0000   -4.21220
360800.0000   -4.05842
360840.0000   -4.79629
360880.0000   -4.99922
360920.0000   -5.39382
360960.0000   -5.43291
361000.0000   -4.92236
361040.0000   -4.73520
361080.0000   -4.85075
361120.0000   -4.74664
361160.0000   -5.05328
361200.0000   -4.24416
361240.0000   -5.04517
361280.0000   -4.37101
361320.0000   -5.37312
361360.0000   -3.87131
361400.0000   -4.95581
361440.0000   -4.60116
361480.0000   -4.23759
361520.0000   -4.29869
361560.0000   -4.00076
361600.0000   -4.75120
361640.0000   -4.00226
361680.0000   -4.21563
361720.0000   -4.61225
361760.0000   -4.76862
361800.0000   -4.77198
361840.0000   -6.37771
361880.0000   -4.94795
361920.0000   -5.00832
361960.0000   -4.66430
362000.0000   -4.16199
362040.0000   -5.30839
362080.0000   -5.81570
362120.0000   -5.53134
362160.0000   -5.28110
362200.0000   -4.42477
362240.0000   -4.71507
362280.0000   -3.40148
362320.0000   -3.35572
362360.0000   -3.65701
362400.0000   -3.78765
362440.0000   -3.85826
362480.0000   -3.17103
362520.0000   -4.53022
362560.0000   -4.21569
362600.0000   -5.14415
362640.0000   -5.16968
362680.0000   -5.11587
362720.0000   -4.10119
362760.0000   -4.07675
362800.0000   -4.65206
362840.0000   -5.13788
362880.0000   -5.50828
362920.0000   -5.48923
362960.0000   -5.51981
363000.0000   -5.53497
363040.0000   -5.06616
363080.0000   -5.32826
363120.0000   -5.58941
363160.0000   -6.17499
363200.0000   -5.68946
363240.0000   -6.25287
363280.0000   -5.01276
363320.0000   -5.48470
363360.0000   -5.91333
363400.0000   -5.01597
363440.0000   -4.75597
363480.0000   -4.23782
363520.0000   -4.34332
363560.0000   -6.03984
363600.0000   -5.23742
363640.0000   -4.45049
363680.0000   -4.25987
363720.0000   -4.72642
363760.0000   -4.90554
363800.0000   -4.60338
363840.0000   -4.89001
363880.0000   -5.06760
363920.0000   -5.54731
363960.0000   -6.41699
364000.0000   -5.88491
364040.0000   -5.39791
364080.0000   -4.82236
364120.0000   -4.60465
364160.0000   -5.44374
364200.0000   -5.31518
364240.0000   -5.16424
364280.0000   -6.01967
364320.0000   -5.42791
364360.0000   -5.74499
364400.0000   -4.88026
364440.0000   -5.33342
364480.0000   -6.01389
364520.0000   -5.08391
364560.0000   -5.32328
364600.0000   -4.61473
364640.0000   -5.13550
364680.0000   -4.02731
364720.0000   -4.10461
364760.0000   -4.75194
364800.0000   -5.19817
364840.0000   -5.40808
364880.0000   -4.74796
364920.0000   -5.77616
364960.0000   -5.22619
365000.0000   -5.23285
365040.0000   -6.04360
365080.0000   -4.80510
365120.0000   -5.05622
365160.0000   -5.08619
365200.0000   -4.50105
365240.0000   -4.89932
365280.0000   -4.64445
365320.0000   -5.54992
365360.0000   -5.36686
365400.0000   -5.92624
365440.0000   -5.36543
365480.0000   -5.45871
365520.0000   -4.80233
365560.0000   -5.00418
365600.0000   -5.60544
365640.0000   -5.57298
365680.0000   -5.01888
365720.0000   -5.75608
365760.0000   -6.33250
365800.0000   -5.36345
365840.0000   -5.56651
365880.0000   -5.58180
365920.0000   -5.40154
365960.0000   -4.87853
366000.0000   -5.22076
366040.0000   -4.05243
366080.0000   -4.70453
366120.0000   -4.52452
366160.0000   -4.70289
366200.0000   -5.11918
366240.0000   -4.86106
366280.0000   -4.96195
366320.0000   -4.91983
366360.0000   -4.24836
366400.0000   -4.72912
366440.0000   -4.81796
366480.0000   -4.89310
366520.0000   -5.95767
366560.0000   -5.42864
366600.0000   -5.41281
366640.0000   -5.08327
366680.0000   -4.94347
366720.0000   -5.76467
366760.0000   -5.03220
366800.0000   -5.04156
366840.0000   -5.19680
366880.0000   -5.34451
366920.0000   -5.68888
366960.0000   -5.08802
367000.0000   -5.20847
367040.0000   -5.53980
367080.0000   -5.93140
367120.0000   -5.24871
367160.0000   -6.52930
367200.0000   -6.08665
367240.0000   -5.52730
367280.0000   -5.65984
367320.0000   -4.48708
367360.0000   -3.94859
367400.0000   -5.24977
367440.0000   -4.59920
367480.0000   -4.59740
367520.0000   -4.90115
367560.0000   -4.62389
367600.0000   -5.04951
367640.0000   -5.01588
367680.0000   -4.69445
367720.0000   -5.56276
367760.0000   -4.96495
367800.0000   -5.14817
367840.0000   -4.57787
367880.0000   -5.07106
367920.0000   -4.97251
367960.0000   -5.40569
368000.0000   -4.16626
368040.0000   -5.21691
368080.0000   -5.24703
368120.0000   -5.58948
368160.0000   -6.20408
368200.0000   -5.86471
368240.0000   -4.90000
368280.0000   -5.26096
368320.0000   -5.14672
368360.0000   -5.75864
368400.0000   -5.92130
368440.0000   -5.18658
368480.0000   -4.66130
368520.0000   -5.44768
368560.0000   -4.06109
368600.0000   -4.74867
368640.0000   -4.44460
368680.0000   -4.67809
368720.0000   -4.67654
368760.0000   -5.55412
368800.0000   -5.16905
368840.0000   -5.62514
368880.0000   -5.73033
368920.0000   -5.13902
368960.0000   -5.12815
369000.0000   -5.57472
369040.0000   -5.38393
369080.0000   -4.64964
369120.0000   -5.70884
369160.0000   -5.85951
369200.0000   -6.68443
369240.0000   -5.94364
369280.0000   -6.38521
369320.0000   -5.94388
369360.0000   -5.63910
369400.0000   -5.22859
369440.0000   -4.80564
369480.0000   -4.55555
369520.0000   -5.25213
369560.0000   -4.89388
369600.0000   -5.64843
369640.0000   -5.55339
369680.0000   -5.74552
369720.0000   -5.25576
369760.0000   -4.92809
369800.0000   -5.72985
369840.0000   -5.19383
369880.0000   -5.61466
369920.0000   -6.25213
369960.0000   -6.51005
370000.0000   -6.83857
370040.0000   -6.09104
370080.0000   -5.04726
370120.0000   -6.18729
370160.0000   -5.24824
370200.0000   -6.06811
370240.0000   -5.25144
370280.0000   -5.41992
370320.0000   -5.77774
370360.0000   -5.04675
370400.0000   -5.30592
370440.0000   -4.67219
370480.0000   -5.74183
370520.0000   -6.27000
370560.0000   -5.91222
370600.0000   -6.92423
370640.0000   -6.95041
370680.0000   -5.71340
370720.0000   -5.85232
370760.0000   -6.10913
370800.0000   -5.79433
370840.0000   -4.91877
370880.0000   -5.49406
370920.0000   -6.21660
370960.0000   -5.11639
371000.0000   -4.79139
371040.0000   -3.94256
371080.0000   -4.70865
371120.0000   -5.59115
371160.0000   -5.38274
371200.0000   -4.44156
371240.0000   -5.87845
371280.0000   -5.61511
371320.0000   -5.74203
371360.0000   -5.66793
371400.0000   -5.23059
371440.0000   -6.36381
371480.0000   -6.36681
371520.0000   -6.19027
371560.0000   -5.71292
371600.0000   -6.31359
371640.0000   -6.94882
371680.0000   -6.41405
371720.0000   -5.56692
371760.0000   -5.53253
371800.0000   -6.08788
371840.0000   -5.67912
371880.0000   -4.98503
371920.0000   -5.53634
371960.0000   -5.46767
372000.0000   -5.06565
372040.0000   -5.00828
372080.0000   -4.61072
372120.0000   -5.07787
372160.0000   -5.74271
372200.0000   -4.99670
372240.0000   -5.56233
372280.0000   -5.72608
372320.0000   -5.68721
372360.0000   -5.16365
372400.0000   -5.37362
372440.0000   -5.45538
372480.0000   -5.36832
372520.0000   -5.04428
372560.0000   -4.41413
372600.0000   -5.48665
372640.0000   -5.54027
372680.0000   -4.85647
372720.0000   -5.19888
372760.0000   -5.18138
372800.0000   -5.64887
372840.0000   -5.20185
372880.0000   -5.18834
372920.0000   -4.81956
372960.0000   -6.13424
373000.0000   -5.36244
373040.0000   -5.45263
373080.0000   -5.35226
373120.0000   -5.37142
373160.0000   -5.63738
373200.0000   -5.17591
373240.0000   -5.43923
373280.0000   -4.76465
373320.0000   -4.76937
373360.0000   -5.31734
373400.0000   -4.93983
373440.0000   -5.24453
373480.0000   -5.38026
373520.0000   -5.30987
373560.0000   -5.02462
373600.0000   -5.18186
373640.0000   -4.70998
373680.0000   -5.17919
373720.0000   -5.20195
373760.0000   -5.54526
373800.0000   -5.55320
373840.0000   -4.80149
373880.0000   -4.14272
373920.0000   -5.28436
373960.0000   -5.74089
374000.0000   -4.15266
374040.0000   -3.84024
374080.0000   -4.42033
374120.0000   -4.67172
374160.0000   -4.19681
374200.0000   -5.05450
374240.0000   -4.65123
374280.0000   -4.77127
374320.0000   -4.84101
374360.0000   -5.01861
374400.0000   -4.66804
374440.0000   -5.44838
374480.0000   -5.25994
374520.0000   -5.07816
374560.0000   -4.91108
374600.0000   -5.18470
374640.0000   -5.78073
374680.0000   -5.20647
374720.0000   -5.94764
374760.0000   -4.93521
374800.0000   -4.11124
374840.0000   -4.65554
374880.0000   -4.99196
374920.0000   -5.28184
374960.0000   -6.40809
375000.0000   -5.46814
375040.0000   -4.49826
375080.0000   -5.67987
375120.0000   -4.40308
375160.0000   -5.65926
375200.0000   -6.31528
375240.0000   -5.00011
375280.0000   -6.87099
375320.0000   -5.75265
375360.0000   -4.91907
375400.0000   -4.51100
375440.0000   -5.59700
375480.0000   -5.30935
375520.0000   -4.79711
375560.0000   -5.03592
375600.0000   -5.89762
375640.0000   -6.22895
375680.0000   -5.76838
375720.0000   -5.16024
375760.0000   -5.79890
375800.0000   -5.73031
375840.0000   -4.93907
375880.0000   -5.58027
375920.0000   -5.19587
375960.0000   -5.55958
376000.0000   -5.22891
376040.0000   -5.24460
376080.0000   -5.75731
376120.0000   -5.54309
376160.0000   -4.78473
376200.0000   -5.55872
376240.0000   -5.60412
376280.0000   -5.14993
376320.0000   -4.43592
376360.0000   -5.22642
376400.0000   -4.54106
376440.0000   -4.66136
376480.0000   -4.86748
376520.0000   -5.56519
376560.0000   -5.05803
376600.0000   -4.97315
376640.0000   -4.94522
376680.0000   -4.98953
376720.0000   -5.31788
376760.0000   -5.48731
376800.0000   -5.12891
376840.0000   -6.05610
376880.0000   -5.39532
376920.0000   -5.52744
376960.0000   -6.00624
377000.0000   -5.62852
377040.0000   -5.69856
377080.0000   -5.48955
377120.0000   -4.75703
377160.0000   -5.99437
377200.0000   -5.70761
377240.0000   -5.00908
377280.0000   -4.46388
377320.0000   -4.81885
377360.0000   -5.55648
377400.0000   -5.24167
377440.0000   -5.74786
377480.0000   -5.53085
377520.0000   -6.21173
377560.0000   -6.33419
377600.0000   -5.25518
377640.0000   -5.91498
377680.0000   -5.79690
377720.0000   -5.67162
377760.0000   -5.77617
377800.0000   -5.31532
377840.0000   -4.94731
377880.0000   -5.38155
377920.0000   -4.94484
377960.0000   -6.11131
378000.0000   -6.33500
378040.0000   -5.93311
378080.0000   -5.12795
378120.0000   -5.55198
378160.0000   -7.12244
378200.0000   -5.77070
378240.0000   -5.54059
378280.0000   -5.15990
378320.0000   -5.27510
378360.0000   -5.77258
378400.0000   -5.85309
378440.0000   -5.70073
378480.0000   -5.95273
378520.0000   -5.33639
378560.0000   -5.66087
378600.0000   -6.08504
378640.0000   -5.60076
378680.0000   -5.22624
378720.0000   -4.44524
378760.0000   -5.26943
378800.0000   -5.19018
378840.0000   -5.07614
378880.0000   -5.26480
378920.0000   -4.87323
378960.0000   -5.53304
379000.0000   -6.35186
379040.0000   -5.99190
379080.0000   -5.54720
379120.0000   -5.23197
379160.0000   -6.03756
379200.0000   -5.17604
379240.0000   -4.60346
379280.0000   -5.04405
379320.0000   -5.61500
379360.0000   -5.32877
379400.0000   -5.17413
379440.0000   -5.68899
379480.0000   -4.95985
379520.0000   -4.80597
379560.0000   -5.06546
379600.0000   -4.87070
379640.0000   -5.02371
379680.0000   -5.81371
379720.0000   -5.77613
379760.0000   -5.10594
379800.0000   -5.81556
379840.0000   -6.41747
379880.0000   -6.01266
379920.0000   -5.61449
379960.0000   -6.13844
380000.0000   -5.74463
380040.0000   -4.74086
380080.0000   -4.74065
380120.0000   -5.10266
380160.0000   -5.77367
380200.0000   -5.13602
380240.0000   -5.08248
380280.0000   -5.15159
380320.0000   -5.28049
380360.0000   -4.95326
380400.0000   -5.41666
380440.0000   -5.98728
380480.0000   -4.94454
380520.0000   -5.01126
380560.0000   -5.35674
380600.0000   -5.29116
380640.0000   -4.08737
380680.0000   -5.65355
380720.0000   -4.98496
380760.0000   -5.40912
380800.0000   -5.39304
380840.0000   -5.08967
380880.0000   -5.00911
380920.0000   -4.75145
380960.0000   -5.32123
381000.0000   -5.45132
381040.0000   -6.38745
381080.0000   -5.28139
381120.0000   -5.95103
381160.0000   -5.31259
381200.0000   -4.85575
381240.0000   -4.73378
381280.0000   -5.11921
381320.0000   -5.54503
381360.0000   -5.78810
381400.0000   -5.30355
381440.0000   -4.12558
381480.0000   -3.42904
381520.0000   -4.37942
381560.0000   -4.93664
381600.0000   -5.67306
381640.0000   -4.68585
381680.0000   -4.94591
381720.0000   -4.81299
381760.0000   -4.21015
381800.0000   -4.76085
381840.0000   -3.48533
381880.0000   -4.62870
381920.0000   -4.95999
381960.0000   -4.16569
382000.0000   -4.89267
382040.0000   -4.16590
382080.0000   -4.35518
382120.0000   -4.20385
382160.0000   -4.76391
382200.0000   -4.61078
382240.0000   -4.88246
382280.0000   -5.40908
382320.0000   -6.08915
382360.0000   -5.17341
382400.0000   -4.89859
382440.0000   -4.50204
382480.0000   -5.82416
382520.0000   -5.98110
382560.0000   -5.52407
382600.0000   -5.65997
382640.0000   -5.51805
382680.0000   -5.73756
382720.0000   -4.96396
382760.0000   -5.20758
382800.0000   -4.10269
382840.0000   -4.90616
382880.0000   -5.63144
382920.0000   -5.34207
382960.0000   -4.78553
383000.0000   -5.47513
383040.0000   -4.76658
383080.0000   -4.33254
383120.0000   -4.64002
383160.0000   -4.52665
383200.0000   -3.99638
383240.0000   -5.34031
383280.0000   -3.82628
383320.0000   -4.66196
383360.0000   -4.41137
383400.0000   -4.90004
383440.0000   -5.05733
383480.0000   -4.32621
383520.0000   -4.31469
383560.0000   -5.02604
383600.0000   -5.66440
383640.0000   -5.26419
383680.0000   -5.53629
383720.0000   -4.99150
383760.0000   -4.58305
383800.0000   -4.80818
383840.0000   -5.47154
383880.0000   -5.74457
383920.0000   -5.39236
383960.0000   -5.56706
384000.0000   -6.61516
384040.0000   -5.35769
384080.0000   -5.84284
384120.0000   -5.20428
384160.0000   -4.06713
384200.0000   -4.86640
384240.0000   -5.38161
384280.0000   -6.03896
384320.0000   -5.06808
384360.0000   -5.70671
384400.0000   -5.15498
384440.0000   -5.50148
384480.0000   -4.96015
384520.0000   -5.55722
384560.0000   -5.02563
384600.0000   -5.11523
384640.0000   -5.81287
384680.0000   -4.80700
384720.0000   -5.36017
384760.0000   -4.63444
384800.0000   -4.81540
384840.0000   -4.75052
384880.0000   -3.87582
384920.0000   -4.51440
384960.0000   -4.89060
385000.0000   -4.29705
385040.0000   -3.77883
385080.0000   -5.43140
385120.0000   -5.31813
385160.0000   -5.09789
385200.0000   -4.49110
385240.0000   -3.73606
385280.0000   -4.25838
385320.0000   -5.24571
385360.0000   -4.98491
385400.0000   -4.85561
385440.0000   -4.64092
385480.0000   -4.57393
385520.0000   -5.32289
385560.0000   -4.54784
385600.0000   -5.48577
385640.0000   -6.04922
385680.0000   -5.84115
385720.0000   -6.05382
385760.0000   -6.14426
385800.0000   -6.48029
385840.0000   -5.35057
385880.0000   -5.55295
385920.0000   -4.83980
385960.0000   -4.86696
386000.0000   -5.14816
386040.0000   -5.71992
386080.0000   -5.02994
386120.0000   -5.25097
386160.0000   -5.99801
386200.0000   -5.21619
386240.0000   -5.67246
386280.0000   -5.54750
386320.0000   -5.41207
386360.0000   -5.74507
386400.0000   -6.23033
386440.0000   -5.48368
386480.0000   -5.57792
386520.0000   -5.90743
386560.0000   -5.37096
386600.0000   -5.46190
386640.0000   -6.25816
386680.0000   -5.13339
386720.0000   -5.30793
386760.0000   -5.82038
386800.0000   -5.77512
386840.0000   -6.02159
386880.0000   -5.82987
386920.0000   -5.82914
386960.0000   -5.82809
387000.0000   -5.36261
387040.0000   -5.60449
387080.0000   -5.14841
387120.0000   -5.15304
387160.0000   -5.63556
387200.0000   -4.60815
387240.0000   -5.07665
387280.0000   -6.16123
387320.0000   -5.89888
387360.0000   -5.74989
387400.0000   -5.79122
387440.0000   -5.88285
387480.0000   -5.35062
387520.0000   -4.77532
387560.0000   -4.54800
387600.0000   -5.62163
387640.0000   -5.76523
387680.0000   -6.09895
387720.0000   -5.83864
387760.0000   -5.64434
387800.0000   -6.67224
387840.0000   -5.20271
387880.0000   -4.27120
387920.0000   -4.34008
387960.0000   -4.36879
388000.0000   -5.89409
388040.0000   -4.80844
388080.0000   -4.82756
388120.0000   -4.55039
388160.0000   -5.12226
388200.0000   -5.41459
388240.0000   -4.56157
388280.0000   -5.39543
388320.0000   -5.54486
388360.0000   -5.05927
388400.0000   -4.27913
388440.0000   -4.01964
388480.0000   -4.29038
388520.0000   -4.05210
388560.0000   -5.17612
388600.0000   -3.95279
388640.0000   -3.98287
388680.0000   -5.62966
388720.0000   -4.45387
388760.0000   -3.91196
388800.0000   -3.93460
388840.0000   -4.05814
388880.0000   -4.99681
388920.0000   -4.22183
388960.0000   -4.17273
389000.0000   -4.68162
389040.0000   -4.69764
389080.0000   -4.65205
389120.0000   -3.96134
389160.0000   -4.37219
389200.0000   -4.22816
389240.0000   -4.83281
389280.0000   -4.22024
389320.0000   -4.91745
389360.0000   -5.64133
389400.0000   -4.23550
389440.0000   -3.99294
389480.0000   -4.43963
389520.0000   -3.96526
389560.0000   -4.80325
389600.0000   -4.81121
389640.0000   -4.21415
389680.0000   -4.80709
389720.0000   -5.45035
389760.0000   -5.41401
389800.0000   -4.76596
389840.0000   -4.52534
389880.0000   -5.13856
389920.0000   -5.34823
389960.0000   -5.85716
390000.0000   -4.73944
390040.0000   -5.28362
390080.0000   -4.32797
390120.0000   -3.81470
390160.0000   -4.54838
390200.0000   -4.25872
390240.0000   -5.05955
390280.0000   -4.61686
390320.0000   -4.94715
390360.0000   -4.91499
390400.0000   -5.04064
390440.0000   -5.01818
390480.0000   -5.14462
390520.0000   -5.51086
390560.0000   -5.66829
390600.0000   -4.70367
390640.0000   -4.97531
390680.0000   -5.06982
390720.0000   -4.16275
390760.0000   -5.14513
390800.0000   -4.60397
390840.0000   -5.13389
390880.0000   -5.51065
390920.0000   -4.38155
390960.0000   -4.18236
391000.0000   -5.18541
391040.0000   -4.84741
391080.0000   -4.96362
391120.0000   -5.48229
391160.0000   -5.64277
391200.0000   -4.35785
391240.0000   -4.56094
391280.0000   -4.93989
391320.0000   -4.57587
391360.0000   -4.68753
391400.0000   -5.78173
391440.0000   -5.18543
391480.0000   -5.20992
391520.0000   -5.09097
391560.0000   -5.08598
391600.0000   -5.07398
391640.0000   -5.56741
391680.0000   -5.11494
391720.0000   -4.64622
391760.0000   -4.12005
391800.0000   -4.87027
391840.0000   -5.52421
391880.0000   -5.18783
391920.0000   -5.01023
391960.0000   -4.82454
392000.0000   -5.55054
392040.0000   -4.25261
392080.0000   -5.04267
392120.0000   -5.39779
392160.0000   -5.03109
392200.0000   -4.21180
392240.0000   -4.95598
392280.0000   -4.79769
392320.0000   -5.34824
392360.0000   -5.73085
392400.0000   -4.96187
392440.0000   -5.28788
392480.0000   -4.94396
392520.0000   -5.08978
392560.0000   -5.87875
392600.0000   -5.65006
392640.0000   -4.95170
392680.0000   -5.23405
392720.0000   -6.90797
392760.0000   -5.40688
392800.0000   -4.99730
392840.0000   -4.65145
392880.0000   -4.86386
392920.0000   -4.32317
392960.0000   -4.46811
393000.0000   -4.75596
393040.0000   -5.13939
393080.0000   -4.81718
393120.0000   -5.87656
393160.0000   -6.08783
393200.0000   -5.19245
393240.0000   -5.94527
393280.0000   -6.06097
393320.0000   -5.84866
393360.0000   -5.27821
393400.0000   -6.02095
393440.0000   -5.14377
393480.0000   -5.30820
393520.0000   -4.77675
393560.0000   -5.38327
393600.0000   -4.76307
393640.0000   -4.87987
393680.0000   -4.87502
393720.0000   -4.80616
393760.0000   -5.42220
393800.0000   -5.26930
393840.0000   -5.05339
393880.0000   -5.71521
393920.0000   -4.95918
393960.0000   -4.45287
394000.0000   -4.55702
394040.0000   -5.71849
394080.0000   -4.44023
394120.0000   -5.33118
394160.0000   -5.27411
394200.0000   -4.46860
394240.0000   -5.43726
394280.0000   -4.63897
394320.0000   -3.64151
394360.0000   -5.23968
394400.0000   -5.01407
394440.0000   -4.96200
394480.0000   -4.44276
394520.0000   -4.45085
394560.0000   -4.85079
394600.0000   -4.60022
394640.0000   -4.21579
394680.0000   -5.40352
394720.0000   -4.57195
394760.0000   -4.60503
394800.0000   -5.81982
394840.0000   -5.09128
394880.0000   -4.77729
394920.0000   -5.44882
394960.0000   -5.57216
395000.0000   -5.59647
395040.0000   -5.44966
395080.0000   -5.17407
395120.0000   -5.59050
395160.0000   -4.93240
395200.0000   -5.49763
395240.0000   -5.03392
395280.0000   -5.13208
395320.0000   -5.30146
395360.0000   -5.93704
395400.0000   -4.81838
395440.0000   -4.77316
395480.0000   -5.26465
395520.0000   -5.67909
395560.0000   -5.17122
395600.0000   -5.42324
395640.0000   -5.03428
395680.0000   -5.01834
395720.0000   -4.75404
395760.0000   -5.11691
395800.0000   -5.28852
395840.0000   -5.76246
395880.0000   -4.72437
395920.0000   -5.07491
395960.0000   -3.71856
396000.0000   -5.75842
396040.0000   -5.66983
396080.0000   -5.24669
396120.0000   -5.93069
396160.0000   -5.29685
396200.0000   -5.25238
396240.0000   -5.53148
396280.0000   -5.07933
396320.0000   -5.24777
396360.0000   -4.91837
396400.0000   -4.87091
396440.0000   -5.73079
396480.0000   -4.76347
396520.0000   -4.44308
396560.0000   -5.05041
396600.0000   -5.37830
396640.0000   -4.57543
396680.0000   -5.43859
396720.0000   -4.71255
396760.0000   -5.20096
396800.0000   -6.10159
396840.0000   -5.19653
396880.0000   -4.65128
396920.0000   -5.05547
396960.0000   -4.65846
397000.0000   -4.84502
397040.0000   -5.13149
397080.0000   -5.94315
397120.0000   -5.41432
397160.0000   -4.86283
397200.0000   -3.90595
397240.0000   -4.38865
397280.0000   -4.78106
397320.0000   -4.98147
397360.0000   -5.14789
397400.0000   -4.29520
397440.0000   -5.81562
397480.0000   -5.56091
397520.0000   -5.11173
397560.0000   -4.66378
397600.0000   -4.59424
397640.0000   -4.68153
397680.0000   -4.43005
397720.0000   -5.54635
397760.0000   -5.24917
397800.0000   -5.38286
397840.0000   -5.70749
397880.0000   -5.51403
397920.0000   -5.72327
397960.0000   -4.48847
398000.0000   -5.24900
398040.0000   -5.53658
398080.0000   -5.21634
398120.0000   -4.96657
398160.0000   -5.51376
398200.0000   -5.05124
398240.0000   -4.27309
398280.0000   -4.27303
398320.0000   -4.87425
398360.0000   -4.33341
398400.0000   -4.69066
398440.0000   -5.16289
398480.0000   -5.83453
398520.0000   -5.62632
398560.0000   -5.77639
398600.0000   -5.51324
398640.0000   -5.67912
398680.0000   -5.70035
398720.0000   -4.73050
398760.0000   -5.72585
398800.0000   -4.72474
398840.0000   -4.78169
398880.0000   -4.20356
398920.0000   -4.92298
398960.0000   -4.55270
399000.0000   -5.04983
399040.0000   -4.44823
399080.0000   -4.95349
399120.0000   -4.88696
399160.0000   -5.56910
399200.0000   -4.20663
399240.0000   -4.31471
399280.0000   -4.68235
399320.0000   -4.89069
399360.0000   -4.75898
399400.0000   -4.72552
399440.0000   -4.85025
399480.0000   -4.47519
399520.0000   -4.31196
399560.0000   -4.58315
399600.0000   -4.61278
399640.0000   -5.65531
399680.0000   -4.91690
399720.0000   -5.36921
399760.0000   -4.97012
399800.0000   -4.83751
399840.0000   -5.27310
399880.0000   -4.62284
399920.0000   -4.45668
399960.0000   -4.56050
400000.0000   -4.55387
400040.0000   -5.81524
400080.0000   -3.60669
400120.0000   -3.47664
400160.0000   -4.30253
400200.0000   -5.37223
400240.0000   -4.84663
400280.0000   -5.31833
400320.0000   -5.23490
400360.0000   -5.71654
400400.0000   -5.34713
400440.0000   -4.84922
400480.0000   -5.31368
400520.0000   -6.53336
400560.0000   -6.21843
400600.0000   -5.69217
400640.0000   -6.24048
400680.0000   -5.72132
400720.0000   -5.65388
400760.0000   -4.67224
400800.0000   -5.50160
400840.0000   -4.53783
400880.0000   -4.52326
400920.0000   -5.58874
400960.0000   -5.95462
401000.0000   -5.60515
401040.0000   -5.32535
401080.0000   -5.80847
401120.0000   -5.52534
401160.0000   -4.84118
401200.0000   -4.65217
401240.0000   -4.47601
401280.0000   -4.83453
401320.0000   -5.08541
401360.0000   -5.51312
401400.0000   -5.67455
401440.0000   -5.60623
401480.0000   -5.48685
401520.0000   -4.84582
401560.0000   -4.23880
401600.0000   -5.07658
401640.0000   -5.61827
401680.0000   -5.26559
401720.0000   -4.76938
401760.0000   -5.18659
401800.0000   -4.88103
401840.0000   -3.99834
401880.0000   -4.76900
401920.0000   -5.93564
401960.0000   -5.28070
402000.0000   -5.00441
402040.0000   -5.41873
402080.0000   -5.75681
402120.0000   -4.97572
402160.0000   -5.51015
402200.0000   -5.17411
402240.0000   -5.06134
402280.0000   -5.10634
402320.0000   -4.03249
402360.0000   -4.30966
402400.0000   -4.67050
402440.0000   -4.58142
402480.0000   -4.48163
402520.0000   -4.64902
402560.0000   -4.00167
402600.0000   -4.05113
402640.0000   -3.64156
402680.0000   -4.16428
402720.0000   -4.60334
402760.0000   -5.19972
402800.0000   -5.43518
402840.0000   -4.68052
402880.0000   -5.88590
402920.0000   -4.93710
402960.0000   -5.46655
403000.0000   -4.71149
403040.0000   -5.33313
403080.0000   -5.23812
403120.0000   -5.53514
403160.0000   -6.29997
403200.0000   -4.47651
403240.0000   -5.11812
403280.0000   -5.11967
403320.0000   -4.71618
403360.0000   -5.14650
403400.0000   -4.01785
403440.0000   -3.94766
403480.0000   -5.09669
403520.0000   -4.89814
403560.0000   -5.29049
403600.0000   -5.08583
403640.0000   -5.62319
403680.0000   -5.32343
403720.0000   -4.55910
403760.0000   -4.66397
403800.0000   -5.06319
403840.0000   -4.85029
403880.0000   -5.35508
403920.0000   -4.51129
403960.0000   -5.16807
404000.0000   -5.78186
404040.0000   -5.47908
404080.0000   -5.01553
404120.0000   -5.63166
404160.0000   -5.28441
404200.0000   -5.27318
404240.0000   -5.17394
404280.0000   -5.16771
404320.0000   -5.73209
404360.0000   -5.86054
404400.0000   -5.85952
404440.0000   -6.00193
404480.0000   -5.74419
404520.0000   -5.31607
404560.0000   -4.73984
404600.0000   -5.70587
404640.0000   -6.49950
404680.0000   -6.12863
404720.0000   -5.44119
404760.0000   -5.68080
404800.0000   -4.54006
404840.0000   -5.02923
404880.0000   -5.02303
404920.0000   -6.43198
404960.0000   -6.64432
405000.0000   -5.50859
405040.0000   -5.54062
405080.0000   -6.41135
405120.0000   -6.23317
405160.0000   -6.52564
405200.0000   -5.96864
405240.0000   -5.84291
405280.0000   -4.84792
405320.0000   -5.50858
405360.0000   -5.49845
405400.0000   -5.33303
405440.0000   -4.59117
405480.0000   -5.34892
405520.0000   -5.16754
405560.0000   -4.93601
405600.0000   -6.19987
405640.0000   -5.91696
405680.0000   -4.57734
405720.0000   -4.73497
405760.0000   -5.69062
405800.0000   -5.38719
405840.0000   -4.85599
405880.0000   -4.83659
405920.0000   -6.45236
405960.0000   -4.45474
406000.0000   -5.53492
406040.0000   -4.98141
406080.0000   -5.01758
406120.0000   -5.14056
406160.0000   -5.46099
406200.0000   -5.82684
406240.0000   -6.12059
406280.0000   -5.85624
406320.0000   -5.84043
406360.0000   -6.32372
406400.0000   -5.56581
406440.0000   -5.28926
406480.0000   -5.57058
406520.0000   -4.83991
406560.0000   -4.73597
406600.0000   -4.82404
406640.0000   -4.76705
406680.0000   -5.81018
406720.0000   -5.22400
406760.0000   -4.90036
406800.0000   -4.89995
406840.0000   -4.77508
406880.0000   -3.91168
406920.0000   -5.01282
406960.0000   -4.40573
407000.0000   -5.32685
407040.0000   -4.48925
407080.0000   -5.33579
407120.0000   -4.63473
407160.0000   -5.59102
407200.0000   -5.22281
407240.0000   -6.11428
407280.0000   -4.81410
407320.0000   -5.23093
407360.0000   -4.78385
407400.0000   -4.73588
407440.0000   -5.24545
407480.0000   -5.04730
407520.0000   -4.37126
407560.0000   -4.57191
407600.0000   -4.31548
407640.0000   -5.18272
407680.0000   -5.50312
407720.0000   -5.75946
407760.0000   -4.50456
407800.0000   -4.76747
407840.0000   -4.44946
407880.0000   -5.17135
407920.0000   -5.51627
407960.0000   -5.17291
408000.0000   -4.62349
408040.0000   -5.87669
408080.0000   -4.87143
408120.0000   -5.29403
408160.0000   -4.93837
408200.0000   -5.36635
408240.0000   -5.86314
408280.0000   -5.65558
408320.0000   -5.51264
408360.0000   -5.16351
408400.0000   -5.12997
408440.0000   -4.89859
408480.0000   -5.28482
408520.0000   -5.21095
408560.0000   -4.93071
408600.0000   -5.43070
408640.0000   -5.67567
408680.0000   -5.71756
408720.0000   -5.73683
408760.0000   -5.73881
408800.0000   -6.79368
408840.0000   -6.56877
408880.0000   -6.88739
408920.0000   -5.29184
408960.0000   -5.22125
409000.0000   -5.87198
409040.0000   -5.61419
409080.0000   -5.95337
409120.0000   -6.37794
409160.0000   -5.88292
409200.0000   -6.07036
409240.0000   -5.66241
409280.0000   -6.73436
409320.0000   -4.70427
409360.0000   -5.53715
409400.0000   -5.06678
409440.0000   -4.80600
409480.0000   -4.92552
409520.0000   -5.55141
409560.0000   -6.53989
409600.0000   -6.08987
409640.0000   -6.03729
409680.0000   -5.47436
409720.0000   -6.36214
409760.0000   -4.93703
409800.0000   -5.63937
409840.0000   -4.89342
409880.0000   -5.06027
409920.0000   -4.97337
409960.0000   -4.73730
410000.0000   -4.76718
410040.0000   -4.92197
410080.0000   -4.80173
410120.0000   -4.68875
410160.0000   -4.84344
410200.0000   -5.07075
410240.0000   -4.95534
410280.0000   -4.34498
410320.0000   -4.33308
410360.0000   -5.11885
410400.0000   -4.92409
410440.0000   -4.43994
410480.0000   -4.95401
410520.0000   -4.77757
410560.0000   -5.10042
410600.0000   -4.65863
410640.0000   -4.58700
410680.0000   -4.52237
410720.0000   -5.16002
410760.0000   -4.56420
410800.0000   -5.14180
410840.0000   -4.83949
410880.0000   -4.68354
410920.0000   -4.47359
410960.0000   -5.11826
411000.0000   -5.11715
411040.0000   -5.43938
411080.0000   -6.06533
411120.0000   -5.46011
411160.0000   -5.52315
411200.0000   -4.92619
411240.0000   -5.87812
411280.0000   -4.95664
411320.0000   -4.95277
411360.0000   -5.68802
411400.0000   -5.82714
411440.0000   -5.56776
411480.0000   -6.17299
411520.0000   -5.39559
411560.0000   -4.84701
411600.0000   -5.05299
411640.0000   -6.01859
411680.0000   -4.97398
411720.0000   -5.51144
411760.0000   -4.22575
411800.0000   -4.32812
411840.0000   -4.78054
411880.0000   -4.61113
411920.0000   -4.54769
411960.0000   -5.29827
412000.0000   -4.31756
412040.0000   -4.97193
412080.0000   -4.45278
412120.0000   -4.32353
412160.0000   -5.98314
412200.0000   -6.47747
412240.0000   -5.11989
412280.0000   -5.32173
412320.0000   -5.91069
412360.0000   -5.77982
412400.0000   -6.34232
412440.0000   -5.52062
412480.0000   -5.39354
412520.0000   -5.71599
412560.0000   -5.35187
412600.0000   -5.43097
412640.0000   -5.22028
412680.0000   -5.46748
412720.0000   -4.77216
412760.0000   -4.74230
412800.0000   -5.33846
412840.0000   -3.81900
412880.0000   -5.64667
412920.0000   -5.20565
412960.0000   -4.66585
413000.0000   -4.92622
413040.0000   -4.79845
413080.0000   -4.78053
413120.0000   -5.28044
413160.0000   -4.47548
413200.0000   -5.20498
413240.0000   -5.17098
413280.0000   -5.17626
413320.0000   -4.69501
413360.0000   -4.52689
413400.0000   -5.22390
413440.0000   -5.58187
413480.0000   -6.07781
413520.0000   -4.98939
413560.0000   -5.24288
413600.0000   -4.26899
413640.0000   -5.24873
413680.0000   -5.12343
413720.0000   -5.15077
413760.0000   -5.39700
413800.0000   -4.62051
413840.0000   -4.27730
413880.0000   -4.54734
413920.0000   -5.46561
413960.0000   -4.90496
414000.0000   -5.99316
414040.0000   -4.74745
414080.0000   -5.65928
414120.0000   -5.08291
414160.0000   -5.47880
414200.0000   -5.73112
414240.0000   -4.97515
414280.0000   -5.10540
414320.0000   -5.24697
414360.0000   -6.09446
414400.0000   -5.41066
414440.0000   -4.87270
414480.0000   -5.62530
414520.0000   -4.86177
414560.0000   -5.46428
414600.0000   -5.48240
414640.0000   -5.58830
414680.0000   -5.42447
414720.0000   -5.30983
414760.0000   -6.25386
414800.0000   -4.96454
414840.0000   -5.22610
414880.0000   -5.09537
414920.0000   -5.46623
414960.0000   -5.43225
415000.0000   -3.85026
415040.0000   -4.65364
415080.0000   -5.83660
415120.0000   -5.19033
415160.0000   -5.51637
415200.0000   -5.01169
415240.0000   -4.45628
415280.0000   -4.69948
415320.0000   -4.91318
415360.0000   -5.11471
415400.0000   -5.02269
415440.0000   -4.21075
415480.0000   -4.17165
415520.0000   -4.42870
415560.0000   -3.82957
415600.0000   -4.64231
415640.0000   -4.01193
415680.0000   -3.79412
415720.0000   -3.59038
415760.0000   -3.87057
415800.0000   -3.31695
415840.0000   -4.17999
415880.0000   -4.37473
415920.0000   -4.65173
415960.0000   -3.95471
416000.0000   -4.20378
416040.0000   -3.86508
416080.0000   -3.81017
416120.0000   -4.46251
416160.0000   -4.20639
416200.0000   -5.56731
416240.0000   -5.53120
416280.0000   -4.99202
416320.0000   -4.61625
416360.0000   -3.92499
416400.0000   -3.98637
416440.0000   -5.75007
416480.0000   -4.47049
416520.0000   -5.31870
416560.0000   -4.48186
416600.0000   -3.93459
416640.0000   -5.14117
416680.0000   -5.47846
416720.0000   -5.22083
416760.0000   -5.52965
416800.0000   -5.06147
416840.0000   -4.96616
416880.0000   -4.43938
416920.0000   -4.56196
416960.0000   -4.52645
417000.0000   -5.50140
417040.0000   -4.56455
417080.0000   -4.71067
417120.0000   -4.86358
417160.0000   -4.88147
417200.0000   -4.25052
417240.0000   -3.92713
417280.0000   -4.05667
417320.0000   -3.89021
417360.0000   -4.06564
417400.0000   -4.13739
417440.0000   -4.47395
417480.0000   -4.61627
417520.0000   -4.05554
417560.0000   -3.71946
417600.0000   -4.82884
417640.0000   -4.46762
417680.0000   -4.68241
417720.0000   -4.07675
417760.0000   -3.83310
417800.0000   -4.59408
417840.0000   -3.95868
417880.0000   -4.16863
417920.0000   -4.32012
417960.0000   -4.49789
418000.0000   -4.68940
418040.0000   -3.80549
418080.0000   -4.38374
418120.0000   -3.93884
418160.0000   -3.96540
418200.0000   -4.72051
418240.0000   -3.70204
418280.0000   -3.92653
418320.0000   -4.31183
418360.0000   -3.76720
418400.0000   -3.85055
418440.0000   -3.98033
418480.0000   -4.75235
418520.0000   -4.41982
418560.0000   -4.26756
418600.0000   -4.11096
418640.0000   -4.00040
418680.0000   -4.16023
418720.0000   -4.85320
418760.0000   -3.71123
418800.0000   -4.54036
418840.0000   -3.88683
418880.0000   -4.24044
418920.0000   -3.98100
418960.0000   -4.49092
419000.0000   -4.82630
419040.0000   -4.48773
419080.0000   -4.70567
419120.0000   -3.61241
419160.0000   -4.47557
419200.0000   -4.53430
419240.0000   -4.36530
419280.0000   -4.55301
419320.0000   -3.53808
419360.0000   -4.82515
419400.0000   -6.02400
419440.0000   -4.48362
419480.0000   -4.52077
419520.0000   -4.68171
419560.0000   -4.57692
419600.0000   -5.64177
419640.0000   -5.11689
419680.0000   -4.34954
419720.0000   -3.99944
419760.0000   -3.93895
419800.0000   -4.09911
419840.0000   -3.66513
419880.0000   -5.19765
419920.0000   -5.23644
419960.0000   -4.25710
420000.0000   -4.68242
420040.0000   -4.41850
420080.0000   -4.72830
420120.0000   -5.43064
420160.0000   -3.82104
420200.0000   -3.90516
420240.0000   -3.89190
420280.0000   -4.95400
420320.0000   -4.80464
420360.0000   -4.53366
420400.0000   -4.94207
420440.0000   -4.92505
420480.0000   -4.75988
420520.0000   -4.79932
420560.0000   -5.17546
420600.0000   -5.09247
420640.0000   -5.41127
420680.0000   -5.53884
420720.0000   -4.55115
420760.0000   -4.88622
420800.0000   -4.79126
420840.0000   -4.62735
420880.0000   -5.82005
420920.0000   -5.28750
420960.0000   -5.13126
421000.0000   -5.26816
421040.0000   -5.11181
421080.0000   -5.30224
421120.0000   -4.91656
421160.0000   -5.18640
421200.0000   -5.41221
421240.0000   -5.45071
421280.0000   -5.17209
421320.0000   -5.68343
421360.0000   -4.95221
421400.0000   -5.04420
421440.0000   -4.49483
421480.0000   -5.18529
421520.0000   -5.05254
421560.0000   -4.91463
421600.0000   -5.47798
421640.0000   -6.08104
421680.0000   -4.76594
421720.0000   -5.18118
421760.0000   -5.39024
421800.0000   -5.03007
421840.0000   -5.24438
421880.0000   -5.08382
421920.0000   -5.43900
421960.0000   -4.51709
422000.0000   -4.96179
422040.0000   -5.64476
422080.0000   -5.11675
422120.0000   -5.68198
422160.0000   -5.58767
422200.0000   -5.99613
422240.0000   -6.69222
422280.0000   -4.87279
422320.0000   -5.35601
422360.0000   -5.71856
422400.0000   -5.21220
422440.0000   -5.21961
422480.0000   -5.15508
422520.0000   -5.61198
422560.0000   -5.61647
422600.0000   -5.10705
422640.0000   -4.95504
422680.0000   -4.86657
422720.0000   -4.98302
422760.0000   -4.76376
422800.0000   -4.70079
422840.0000   -5.07856
422880.0000   -4.62918
422920.0000   -5.08161
422960.0000   -5.35082
423000.0000   -5.26469
423040.0000   -5.07164
423080.0000   -4.83885
423120.0000   -4.61322
423160.0000   -5.48262
423200.0000   -5.80647
423240.0000   -5.91186
423280.0000   -5.19297
423320.0000   -6.29991
423360.0000   -5.77049
423400.0000   -5.03345
423440.0000   -6.08382
423480.0000   -5.41105
423520.0000   -5.13608
423560.0000   -4.95865
423600.0000   -4.99731
423640.0000   -5.61473
423680.0000   -5.20237
423720.0000   -5.17644
423760.0000   -5.09156
423800.0000   -4.46041
423840.0000   -4.51268
423880.0000   -5.09106
423920.0000   -4.75765
423960.0000   -5.69837
424000.0000   -5.33261
424040.0000   -5.44274
424080.0000   -5.72261
424120.0000   -6.14517
424160.0000   -6.03128
424200.0000   -5.33088
424240.0000   -4.66993
424280.0000   -5.06616
424320.0000   -5.77825
424360.0000   -4.88996
424400.0000   -5.62906
424440.0000   -5.56515
424480.0000   -4.83135
424520.0000   -5.02625
424560.0000   -5.80554
424600.0000   -4.85697
424640.0000   -3.73816
424680.0000   -5.23462
424720.0000   -4.83563
424760.0000   -5.52286
424800.0000   -5.62207
424840.0000   -6.05933
424880.0000   -5.09078
424920.0000   -4.14866
424960.0000   -4.42129
425000.0000   -5.48748
425040.0000   -5.01684
425080.0000   -5.30841
425120.0000   -4.92146
425160.0000   -4.57986
425200.0000   -4.93761
425240.0000   -5.04926
425280.0000   -5.17877
425320.0000   -5.00343
425360.0000   -5.59807
425400.0000   -5.06070
425440.0000   -5.38421
425480.0000   -5.41769
425520.0000   -5.20509
425560.0000   -4.98746
425600.0000   -4.59577
425640.0000   -5.52499
425680.0000   -5.43886
425720.0000   -4.50043
425760.0000   -4.36559
425800.0000   -5.05891
425840.0000   -5.12384
425880.0000   -5.02384
425920.0000   -4.46556
425960.0000   -4.27749
426000.0000   -4.98862
426040.0000   -4.77819
426080.0000   -4.72106
426120.0000   -6.06642
426160.0000   -5.29386
426200.0000   -4.89554
426240.0000   -4.39160
426280.0000   -5.00126
426320.0000   -4.85313
426360.0000   -4.44969
426400.0000   -5.04215
426440.0000   -5.09391
426480.0000   -4.41352
426520.0000   -4.63885
426560.0000   -4.95098
426600.0000   -4.98190
426640.0000   -4.69488
426680.0000   -4.26548
426720.0000   -4.36607
426760.0000   -4.22351
426800.0000   -5.17494
426840.0000   -4.36687
426880.0000   -4.54386
426920.0000   -4.27325
426960.0000   -4.54130
427000.0000   -4.21476
427040.0000   -4.62486
427080.0000   -4.93995
427120.0000   -4.65709
427160.0000   -4.22785
427200.0000   -5.04601
427240.0000   -3.66577
427280.0000   -4.62337
427320.0000   -4.76520
427360.0000   -4.83312
427400.0000   -5.41665
427440.0000   -5.07476
427480.0000   -4.48013
427520.0000   -5.52103
427560.0000   -4.74334
427600.0000   -4.75087
427640.0000   -4.76219
427680.0000   -4.68925
427720.0000   -4.58714
427760.0000   -5.41064
427800.0000   -4.34945
427840.0000   -4.52071
427880.0000   -4.90632
427920.0000   -4.77478
427960.0000   -4.55342
428000.0000   -4.66545
428040.0000   -4.60228
428080.0000   -3.68088
428120.0000   -4.83471
428160.0000   -4.36904
428200.0000   -4.52552
428240.0000   -4.21521
428280.0000   -4.17511
428320.0000   -4.78790
428360.0000   -5.17488
428400.0000   -4.71232
428440.0000   -4.04310
428480.0000   -4.22252
428520.0000   -4.01778
428560.0000   -3.89072
428600.0000   -4.59872
428640.0000   -4.75975
428680.0000   -4.16118
428720.0000   -4.03981
428760.0000   -4.37607
428800.0000   -4.11349
428840.0000   -4.13356
428880.0000   -4.08937
428920.0000   -5.35076
428960.0000   -5.34140
429000.0000   -4.50621
429040.0000   -4.04268
429080.0000   -3.87830
429120.0000   -3.99559
429160.0000   -4.79510
429200.0000   -4.11623
429240.0000   -4.18327
429280.0000   -4.76732
429320.0000   -4.03088
429360.0000   -4.18543
429400.0000   -3.84359
429440.0000   -3.93027
429480.0000   -4.22511
429520.0000   -4.48493
429560.0000   -5.45752
429600.0000   -5.22017
429640.0000   -4.93335
429680.0000   -4.45097
429720.0000   -5.58615
429760.0000   -4.64638
429800.0000   -5.05140
429840.0000   -4.87961
429880.0000   -4.80878
429920.0000   -3.70941
429960.0000   -4.33474
430000.0000   -4.87280
430040.0000   -5.44353
430080.0000   -5.21526
430120.0000   -4.52798
430160.0000   -4.87308
430200.0000   -5.24068
430240.0000   -4.83890
430280.0000   -5.11832
430320.0000   -4.65488
430360.0000   -4.62614
430400.0000   -4.71035
430440.0000   -4.65721
430480.0000   -4.71411
430520.0000   -3.82764
430560.0000   -3.39133
430600.0000   -3.89886
430640.0000   -3.41607
430680.0000   -3.58051
430720.0000   -3.55203
430760.0000   -3.75081
430800.0000   -3.30610
430840.0000   -6.05880
430880.0000   -5.14755
430920.0000   -4.79163
430960.0000   -4.35725
431000.0000   -4.15077
431040.0000   -4.88152
431080.0000   -4.26973
431120.0000   -3.35080
431160.0000   -3.99059
431200.0000   -3.99902
431240.0000   -3.26376
431280.0000   -3.56705
431320.0000   -3.81345
431360.0000   -4.02601
431400.0000   -4.91110
431440.0000   -4.61056
431480.0000   -3.51832
431520.0000   -3.62903
431560.0000   -4.75157
431600.0000   -4.59145
431640.0000   -3.74592
431680.0000   -5.07347
431720.0000   -5.39527
431760.0000   -5.48693
431800.0000   -4.75536
431840.0000   -5.67286
431880.0000   -5.06445
431920.0000   -5.60954
431960.0000   -5.07055
432000.0000   -4.68386
432040.0000   -4.49908
432080.0000   -4.64962
432120.0000   -5.19567
432160.0000   -6.12122
432200.0000   -6.36853
432240.0000   -5.95798
432280.0000   -5.31493
432320.0000   -5.27431
432360.0000   -5.15069
432400.0000   -5.85944
432440.0000   -5.57295
432480.0000   -5.45691
432520.0000   -4.91540
432560.0000   -5.23211
432600.0000   -5.11010
432640.0000   -5.13330
432680.0000   -5.28921
432720.0000   -4.98722
432760.0000   -5.68403
432800.0000   -4.74874
432840.0000   -5.46782
432880.0000   -4.55714
432920.0000   -5.10804
432960.0000   -4.08384
433000.0000   -4.75732
433040.0000   -4.63519
433080.0000   -4.41048
433120.0000   -4.61313
433160.0000   -4.42396
433200.0000   -4.19721
433240.0000   -4.90454
433280.0000   -4.47784
433320.0000   -6.06515
433360.0000   -5.55746
433400.0000   -4.85933
433440.0000   -4.70471
433480.0000   -4.26182
433520.0000   -4.33077
433560.0000   -4.79992
433600.0000   -5.02343
433640.0000   -4.21345
433680.0000   -4.46132
433720.0000   -4.32173
433760.0000   -5.29950
433800.0000   -4.51335
433840.0000   -4.62302
433880.0000   -5.21724
433920.0000   -5.45467
433960.0000   -4.73425
434000.0000   -4.67514
434040.0000   -4.79822
434080.0000   -4.76207
434120.0000   -3.77073
434160.0000   -4.45069
434200.0000   -3.99836
434240.0000   -4.77683
434280.0000   -4.25650
434320.0000   -3.99329
434360.0000   -4.97864
434400.0000   -4.69995
434440.0000   -4.66315
434480.0000   -4.59529
434520.0000   -5.18506
434560.0000   -4.85868
434600.0000   -5.20732
434640.0000   -5.08483
434680.0000   -6.06317
434720.0000   -5.14233
434760.0000   -4.97340
434800.0000   -4.93349
434840.0000   -4.73413
434880.0000   -4.26868
434920.0000   -4.83272
434960.0000   -4.44707
435000.0000   -4.15799
435040.0000   -5.01674
435080.0000   -3.67489
435120.0000   -4.53713
435160.0000   -4.12660
435200.0000   -4.79929
435240.0000   -5.30412
435280.0000   -4.26951
435320.0000   -4.41717
435360.0000   -4.16810
435400.0000   -5.24740
435440.0000   -5.19637
435480.0000   -5.44402
435520.0000   -5.26205
435560.0000   -5.71927
435600.0000   -4.96338
435640.0000   -6.25135
435680.0000   -5.51327
435720.0000   -5.47148
435760.0000   -5.41440
435800.0000   -5.55002
435840.0000   -6.04865
435880.0000   -5.32423
435920.0000   -5.74141
435960.0000   -6.23127
436000.0000   -5.72025
436040.0000   -6.38306
436080.0000   -5.81629
436120.0000   -5.04455
436160.0000   -5.87201
436200.0000   -5.24288
436240.0000   -5.57748
436280.0000   -4.91610
436320.0000   -5.04447
436360.0000   -5.59087
436400.0000   -5.34078
436440.0000   -6.07404
436480.0000   -6.02138
436520.0000   -6.16354
436560.0000   -5.98141
436600.0000   -6.35888
436640.0000   -6.62717
436680.0000   -5.64459
436720.0000   -5.41944
436760.0000   -5.90552
436800.0000   -6.34218
436840.0000   -5.29326
436880.0000   -6.04078
436920.0000   -6.11117
436960.0000   -5.58026
437000.0000   -5.56221
437040.0000   -5.12829
437080.0000   -5.84113
437120.0000   -6.34031
437160.0000   -6.10343
437200.0000   -5.05659
437240.0000   -5.37041
437280.0000   -5.44993
437320.0000   -5.79580
437360.0000   -3.99853
437400.0000   -5.44591
437440.0000   -5.45047
437480.0000   -5.38789
437520.0000   -5.64939
437560.0000   -5.61887
437600.0000   -5.82459
437640.0000   -5.30736
437680.0000   -4.90391
437720.0000   -4.88219
437760.0000   -4.48794
437800.0000   -5.06004
437840.0000   -5.11161
437880.0000   -5.98046
437920.0000   -5.02199
437960.0000   -5.40143
438000.0000   -5.05264
438040.0000   -4.42924
438080.0000   -4.02228
438120.0000   -4.64314
438160.0000   -5.27676
438200.0000   -5.49274
438240.0000   -4.86529
438280.0000   -5.32046
438320.0000   -4.59797
438360.0000   -4.73750
438400.0000   -4.71093
438440.0000   -4.47461
438480.0000   -5.34998
438520.0000   -5.27257
438560.0000   -5.39575
438600.0000   -5.70478
438640.0000   -5.21121
438680.0000   -5.30035
438720.0000   -6.19303
438760.0000   -5.22491
438800.0000   -5.68194
438840.0000   -5.06120
438880.0000   -5.86396
438920.0000   -6.18150
438960.0000   -5.78749
439000.0000   -6.33400
439040.0000   -5.97931
439080.0000   -7.05556
439120.0000   -6.01496
439160.0000   -5.72939
439200.0000   -5.61445
439240.0000   -5.99327
439280.0000   -5.99019
439320.0000   -4.70395
439360.0000   -5.01399
439400.0000   -6.14362
439440.0000   -5.92287
439480.0000   -6.35910
439520.0000   -6.53489
439560.0000   -5.93196
439600.0000   -6.75424
439640.0000   -6.36852
439680.0000   -6.48363
439720.0000   -6.25995
439760.0000   -6.25983
439800.0000   -5.39085
439840.0000   -6.28477
439880.0000   -6.28758
439920.0000   -4.91239
439960.0000   -5.97545
440000.0000   -6.59261
440040.0000   -5.89559
440080.0000   -5.89456
440120.0000   -5.65080
440160.0000   -5.27152
440200.0000   -4.86663
440240.0000   -5.89510
440280.0000   -5.95638
440320.0000   -5.40744
440360.0000   -5.49997
440400.0000   -5.67940
440440.0000   -5.37787
440480.0000   -5.52458
440520.0000   -5.01278
440560.0000   -4.77974
440600.0000   -4.98040
440640.0000   -4.77386
440680.0000   -5.16264
440720.0000   -5.06005
440760.0000   -4.73389
440800.0000   -4.39830
440840.0000   -3.68932
440880.0000   -4.45873
440920.0000   -4.99599
440960.0000   -5.18455
441000.0000   -5.06632
441040.0000   -4.77303
441080.0000   -4.60300
441120.0000   -5.19285
441160.0000   -4.67365
441200.0000   -4.56207
441240.0000   -5.40040
441280.0000   -4.12916
441320.0000   -5.59084
441360.0000   -5.40755
441400.0000   -5.71154
441440.0000   -5.58901
441480.0000   -6.47286
441520.0000   -6.12247
441560.0000   -5.44222
441600.0000   -4.69043
441640.0000   -5.17122
441680.0000   -5.13033
441720.0000   -5.74864
441760.0000   -5.61254
441800.0000   -5.06502
441840.0000   -5.74110
441880.0000   -5.67887
441920.0000   -5.33507
441960.0000   -4.84095
442000.0000   -5.68224
442040.0000   -4.98844
442080.0000   -5.89457
442120.0000   -5.82387
442160.0000   -5.98143
442200.0000   -5.70849
442240.0000   -5.76172
442280.0000   -4.62776
442320.0000   -5.49268
442360.0000   -5.97699
442400.0000   -5.25076
442440.0000   -5.77225
442480.0000   -6.32277
442520.0000   -5.57506
442560.0000   -6.04676
442600.0000   -5.59140
442640.0000   -4.79086
442680.0000   -4.38259
442720.0000   -4.55285
442760.0000   -5.01900
442800.0000   -5.59714
442840.0000   -5.69522
442880.0000   -5.16462
442920.0000   -5.14513
442960.0000   -5.37766
443000.0000   -5.38894
443040.0000   -5.33099
443080.0000   -4.47520
443120.0000   -4.47446
443160.0000   -4.62800
443200.0000   -5.26437
443240.0000   -5.16159
443280.0000   -5.71410
443320.0000   -5.63143
443360.0000   -5.39879
443400.0000   -5.07744
443440.0000   -5.10488
443480.0000   -5.90565
443520.0000   -5.05143
443560.0000   -4.64015
443600.0000   -5.18838
443640.0000   -5.53625
443680.0000   -5.14894
443720.0000   -5.23515
443760.0000   -4.94572
443800.0000   -4.63231
443840.0000   -5.76168
443880.0000   -4.48739
443920.0000   -4.40250
443960.0000   -5.53128
444000.0000   -4.80388
444040.0000   -5.46854
444080.0000   -4.78057
444120.0000   -4.48499
444160.0000   -4.58668
444200.0000   -3.39031
444240.0000   -4.75841
444280.0000   -5.19477
444320.0000   -5.32548
444360.0000   -4.55713
444400.0000   -4.98845
444440.0000   -5.32451
444480.0000   -6.20320
444520.0000   -6.03668
444560.0000   -4.93435
444600.0000   -5.29993
444640.0000   -4.51876
444680.0000   -5.01607
444720.0000   -4.84147
444760.0000   -5.81066
444800.0000   -5.15149
444840.0000   -5.85947
444880.0000   -5.32874
444920.0000   -5.26006
444960.0000   -6.01778
445000.0000   -5.58207
445040.0000   -5.56743
445080.0000   -5.13303
445120.0000   -5.65205
445160.0000   -5.91634
445200.0000   -5.78143
445240.0000   -5.63945
445280.0000   -5.41203
445320.0000   -5.06864
445360.0000   -6.14103
445400.0000   -5.39885
445440.0000   -5.20871
445480.0000   -5.19533
445520.0000   -5.78677
445560.0000   -5.44385
445600.0000   -5.45751
445640.0000   -5.13406
445680.0000   -4.81974
445720.0000   -4.83651
445760.0000   -5.81519
445800.0000   -5.51333
445840.0000   -4.99767
445880.0000   -4.92973
445920.0000   -5.03271
445960.0000   -5.10681
446000.0000   -5.48158
446040.0000   -5.33221
446080.0000   -4.82343
446120.0000   -4.99521
446160.0000   -5.35445
446200.0000   -5.71044
446240.0000   -6.18109
446280.0000   -5.65010
446320.0000   -5.91721
446360.0000   -5.04895
446400.0000   -5.44128
446440.0000   -5.55796
446480.0000   -5.47233
446520.0000   -4.74867
446560.0000   -5.09351
446600.0000   -4.94894
446640.0000   -5.26485
446680.0000   -4.82525
446720.0000   -4.27741
446760.0000   -5.64540
446800.0000   -5.20704
446840.0000   -5.91454
446880.0000   -5.63143
446920.0000   -4.69374
446960.0000   -5.63142
447000.0000   -5.35881
447040.0000   -5.34913
447080.0000   -5.36852
447120.0000   -5.34145
447160.0000   -5.79503
447200.0000   -5.43355
447240.0000   -6.02836
447280.0000   -5.20271
447320.0000   -5.71899
447360.0000   -5.05239
447400.0000   -5.33564
447440.0000   -5.54533
447480.0000   -5.45031
447520.0000   -5.18370
447560.0000   -6.16447
447600.0000   -5.84363
447640.0000   -5.59130
447680.0000   -5.77352
447720.0000   -5.85812
447760.0000   -5.56539
447800.0000   -6.14126
447840.0000   -6.58118
447880.0000   -6.56679
447920.0000   -5.55807
447960.0000   -5.97800
448000.0000   -4.66871
448040.0000   -5.86608
448080.0000   -5.15352
448120.0000   -5.93067
448160.0000   -5.34407
448200.0000   -5.83957
448240.0000   -5.78130
448280.0000   -5.63361
448320.0000   -5.86760
448360.0000   -5.82096
448400.0000   -5.48313
448440.0000   -5.02888
448480.0000   -5.21034
448520.0000   -5.25656
448560.0000   -5.15317
448600.0000   -4.64666
448640.0000   -4.64788
448680.0000   -5.99334
448720.0000   -5.67093
448760.0000   -4.64427
448800.0000   -4.40180
448840.0000   -5.36656
448880.0000   -4.85218
448920.0000   -5.11210
448960.0000   -5.47872
449000.0000   -6.44213
449040.0000   -5.18576
449080.0000   -5.58041
449120.0000   -5.36246
449160.0000   -5.23738
449200.0000   -4.73417
449240.0000   -5.31016
449280.0000   -5.42949
449320.0000   -5.49904
449360.0000   -5.60565
449400.0000   -5.29305
449440.0000   -5.60904
449480.0000   -6.45459
449520.0000   -5.68994
449560.0000   -5.76359
449600.0000   -5.81017
449640.0000   -5.50068
449680.0000   -5.34720
449720.0000   -5.15685
449760.0000   -4.12337
449800.0000   -5.61282
449840.0000   -5.68036
449880.0000   -5.74166
449920.0000   -5.63873
449960.0000   -4.76467
450000.0000   -4.98006
450040.0000   -5.12565
450080.0000   -5.22655
450120.0000   -5.92155
450160.0000   -5.31763
450200.0000   -6.41350
450240.0000   -5.13775
450280.0000   -6.11073
450320.0000   -5.58663
450360.0000   -4.88251
450400.0000   -5.07731
450440.0000   -4.21260
450480.0000   -3.87523
450520.0000   -4.68518
450560.0000   -4.58182
450600.0000   -4.37975
450640.0000   -4.80331
450680.0000   -4.42196
450720.0000   -4.40476
450760.0000   -4.96771
450800.0000   -5.98973
450840.0000   -5.36953
450880.0000   -5.57850
450920.0000   -4.37584
450960.0000   -5.38826
451000.0000   -5.17993
451040.0000   -5.55085
451080.0000   -4.68398
451120.0000   -4.47911
451160.0000   -2.89056
451200.0000   -3.10289
451240.0000   -2.94467
451280.0000   -2.96375
451320.0000   -3.60308
451360.0000   -3.59881
451400.0000   -2.83164
451440.0000   -2.87567
451480.0000   -3.63900
451520.0000   -2.41198
451560.0000   -2.96158
451600.0000   -2.64282
451640.0000   -2.89197
451680.0000   -3.54893
451720.0000   -3.47570
451760.0000   -3.50202
451800.0000   -4.48548
451840.0000   -5.81656
451880.0000   -5.03001
451920.0000   -5.88140
451960.0000   -6.10956
452000.0000   -5.69935
452040.0000   -5.37170
452080.0000   -5.95368
452120.0000   -5.17697
452160.0000   -5.16277
452200.0000   -4.69411
452240.0000   -5.54818
452280.0000   -5.26041
452320.0000   -5.42215
452360.0000   -4.68050
452400.0000   -5.43820
452440.0000   -4.59918
452480.0000   -4.03141
452520.0000   -4.13744
452560.0000   -4.59441
452600.0000   -4.04862
452640.0000   -3.60490
452680.0000   -4.25945
452720.0000   -4.68776
452760.0000   -4.20363
452800.0000   -3.69774
452840.0000   -4.50391
452880.0000   -4.87261
452920.0000   -5.83607
452960.0000   -4.65601
453000.0000   -4.25509
453040.0000   -5.47999
453080.0000   -3.95093
453120.0000   -5.31572
453160.0000   -5.88615
453200.0000   -5.02188
453240.0000   -5.13748
453280.0000   -5.89119
453320.0000   -5.42088
453360.0000   -5.00603
453400.0000   -5.13371
453440.0000   -5.22191
453480.0000   -4.95936
453520.0000   -4.67529
453560.0000   -5.59030
453600.0000   -4.82863
453640.0000   -5.46199
453680.0000   -4.32204
453720.0000   -4.27212
453760.0000   -4.77080
453800.0000   -5.46265
453840.0000   -5.43620
453880.0000   -5.13032
453920.0000   -4.02942
453960.0000   -4.34081
454000.0000   -4.54219
454040.0000   -5.23061
454080.0000   -5.07375
454120.0000   -5.42909
454160.0000   -5.10465
454200.0000   -4.09850
454240.0000   -5.32212
454280.0000   -3.91349
454320.0000   -4.96143
454360.0000   -3.91537
454400.0000   -4.66515
454440.0000   -5.18664
454480.0000   -4.67376
454520.0000   -4.00167
454560.0000   -5.02197
454600.0000   -4.70881
454640.0000   -4.82007
454680.0000   -4.14927
454720.0000   -5.06783
454760.0000   -5.16027
454800.0000   -5.31163
454840.0000   -5.25020
454880.0000   -5.30614
454920.0000   -5.43217
454960.0000   -5.69772
455000.0000   -5.78562
455040.0000   -4.77133
455080.0000   -5.15674
455120.0000   -5.20327
455160.0000   -5.44286
455200.0000   -4.89105
455240.0000   -4.96880
455280.0000   -5.94241
455320.0000   -5.27164
455360.0000   -5.63877
455400.0000   -5.06952
455440.0000   -5.26931
455480.0000   -4.87718
455520.0000   -5.50684
455560.0000   -5.54911
455600.0000   -5.27381
455640.0000   -5.44428
455680.0000   -5.49443
455720.0000   -4.92144
455760.0000   -5.14012
455800.0000   -5.28532
455840.0000   -5.44321
455880.0000   -6.02406
455920.0000   -6.11101
455960.0000   -5.70128
456000.0000   -5.95038
456040.0000   -6.16050
456080.0000   -6.27612
456120.0000   -5.44189
456160.0000   -5.61087
456200.0000   -5.05896
456240.0000   -5.53405
456280.0000   -5.86270
456320.0000   -5.50961
456360.0000   -5.07848
456400.0000   -6.28413
456440.0000   -5.52851
456480.0000   -5.61748
456520.0000   -6.25792
456560.0000   -5.49884
456600.0000   -5.36809
456640.0000   -5.14022
456680.0000   -5.91922
456720.0000   -6.37542
456760.0000   -5.74608
456800.0000   -4.53807
456840.0000   -5.21091
456880.0000   -4.59498
456920.0000   -4.86605
456960.0000   -5.61235
457000.0000   -5.48671
457040.0000   -5.36364
457080.0000   -5.77523
457120.0000   -4.81390
457160.0000   -5.08514
457200.0000   -5.72239
457240.0000   -5.60247
457280.0000   -5.05632
457320.0000   -4.51929
457360.0000   -5.13321
457400.0000   -4.84276
457440.0000   -4.80449
457480.0000   -5.69128
457520.0000   -4.87497
457560.0000   -5.02539
457600.0000   -3.95382
457640.0000   -5.14269
457680.0000   -5.31322
457720.0000   -4.64929
457760.0000   -5.00645
457800.0000   -5.24976
457840.0000   -5.26548
457880.0000   -4.99371
457920.0000   -4.51779
457960.0000   -4.84948
458000.0000   -5.45728
458040.0000   -5.54257
458080.0000   -5.05845
458120.0000   -5.42954
458160.0000   -5.16096
458200.0000   -5.49843
458240.0000   -5.74150
458280.0000   -5.20846
458320.0000   -4.91731
458360.0000   -5.25764
458400.0000   -5.13050
458440.0000   -4.94272
458480.0000   -5.52443
458520.0000   -5.14766
458560.0000   -6.13525
458600.0000   -5.88938
458640.0000   -5.51207
458680.0000   -6.36816
458720.0000   -5.30604
458760.0000   -6.02297
458800.0000   -6.09621
458840.0000   -6.35184
458880.0000   -6.31190
458920.0000   -5.75776
458960.0000   -5.60682
459000.0000   -5.10780
459040.0000   -5.16141
459080.0000   -5.83413
459120.0000   -6.38770
459160.0000   -5.23862
459200.0000   -5.99036
459240.0000   -5.18725
459280.0000   -4.62835
459320.0000   -6.07552
459360.0000   -6.23062
459400.0000   -5.33583
459440.0000   -5.65865
459480.0000   -4.86344
459520.0000   -5.03281
459560.0000   -4.89562
459600.0000   -5.99965
459640.0000   -5.09221
459680.0000   -4.33022
459720.0000   -5.40986
459760.0000   -4.70837
459800.0000   -5.13556
459840.0000   -5.11526
459880.0000   -5.46688
459920.0000   -4.80206
459960.0000   -4.85950
460000.0000   -5.69521
460040.0000   -4.78200
460080.0000   -5.16816
460120.0000   -5.89286
460160.0000   -5.27226
460200.0000   -5.05597
460240.0000   -5.36720
460280.0000   -3.97233
460320.0000   -3.95627
460360.0000   -5.95396
460400.0000   -4.82976
460440.0000   -5.55171
460480.0000   -6.09705
460520.0000   -7.18091
460560.0000   -5.78703
460600.0000   -5.52883
460640.0000   -6.41174
460680.0000   -5.94094
460720.0000   -5.26915
460760.0000   -5.45930
460800.0000   -5.51249
460840.0000   -5.04048
460880.0000   -5.50718
460920.0000   -6.60009
460960.0000   -5.29998
461000.0000   -5.36029
461040.0000   -4.98780
461080.0000   -5.61381
461120.0000   -6.46533
461160.0000   -6.19871
461200.0000   -7.03325
461240.0000   -7.14395
461280.0000   -5.44677
461320.0000   -5.68102
461360.0000   -5.33397
461400.0000   -5.59330
461440.0000   -5.11845
461480.0000   -4.62762
461520.0000   -5.15698
461560.0000   -4.97716
461600.0000   -5.42779
461640.0000   -5.43024
461680.0000   -5.60747
461720.0000   -5.03785
461760.0000   -5.74234
461800.0000   -5.10858
461840.0000   -5.34367
461880.0000   -4.70645
461920.0000   -5.57233
461960.0000   -5.43126
462000.0000   -5.55658
462040.0000   -6.64489
462080.0000   -6.57679
462120.0000   -5.01587
462160.0000   -5.24047
462200.0000   -5.52000
462240.0000   -5.80458
462280.0000   -5.29243
462320.0000   -5.58661
462360.0000   -5.33833
462400.0000   -5.41361
462440.0000   -5.32740
462480.0000   -4.65475
462520.0000   -4.78101
462560.0000   -5.39857
462600.0000   -4.86515
462640.0000   -5.03212
462680.0000   -5.84555
462720.0000   -4.91804
462760.0000   -5.52748
462800.0000   -4.29183
462840.0000   -4.05687
462880.0000   -4.91003
462920.0000   -5.77397
462960.0000   -4.42115
463000.0000   -4.75829
463040.0000   -4.55069
463080.0000   -4.32976
463120.0000   -5.98955
463160.0000   -5.33916
463200.0000   -5.36486
463240.0000   -4.61080
463280.0000   -5.50879
463320.0000   -4.94926
463360.0000   -4.28190
463400.0000   -4.47374
463440.0000   -4.94923
463480.0000   -4.48018
463520.0000   -5.41071
463560.0000   -5.97330
463600.0000   -6.08365
463640.0000   -5.39716
463680.0000   -5.45737
463720.0000   -4.48084
463760.0000   -5.11636
463800.0000   -5.08634
463840.0000   -4.84166
463880.0000   -4.54830
463920.0000   -5.04555
463960.0000   -5.72832
464000.0000   -5.09374
464040.0000   -5.52806
464080.0000   -4.44902
464120.0000   -5.66658
464160.0000   -4.42176
464200.0000   -4.84717
464240.0000   -4.90173
464280.0000   -5.13335
464320.0000   -4.86892
464360.0000   -5.45831
464400.0000   -4.88548
464440.0000   -4.91845
464480.0000   -5.11449
464520.0000   -5.38613
464560.0000   -4.80344
464600.0000   -4.89466
464640.0000   -5.02835
464680.0000   -5.38927
464720.0000   -5.24385
464760.0000   -5.40088
464800.0000   -6.22378
464840.0000   -4.40888
464880.0000   -4.26551
464920.0000   -4.80676
464960.0000   -4.93603
465000.0000   -4.77753
465040.0000   -5.41377
465080.0000   -5.15193
465120.0000   -5.47277
465160.0000   -5.10161
465200.0000   -6.02152
465240.0000   -5.04467
465280.0000   -5.40973
465320.0000   -6.18173
465360.0000   -5.64116
465400.0000   -5.40401
465440.0000   -5.27235
465480.0000   -5.36415
465520.0000   -5.02885
465560.0000   -4.92042
465600.0000   -5.09596
465640.0000   -5.03886
465680.0000   -5.58946
465720.0000   -4.71753
465760.0000   -5.24170
465800.0000   -6.11584
465840.0000   -4.88250
465880.0000   -5.36189
465920.0000   -3.82448
465960.0000   -4.58879
466000.0000   -5.27651
466040.0000   -5.17077
466080.0000   -5.16326
466120.0000   -5.33874
466160.0000   -6.08457
466200.0000   -5.48112
466240.0000   -5.59915
466280.0000   -5.09514
466320.0000   -5.22860
466360.0000   -5.70050
466400.0000   -4.95555
466440.0000   -5.80360
466480.0000   -5.22721
466520.0000   -5.89063
466560.0000   -4.65200
466600.0000   -4.83587
466640.0000   -4.10751
466680.0000   -4.74224
466720.0000   -4.48465
466760.0000   -5.12777
466800.0000   -6.27358
466840.0000   -4.85082
466880.0000   -5.15305
466920.0000   -5.50091
466960.0000   -5.63670
467000.0000   -5.18623
467040.0000   -5.00648
467080.0000   -5.46841
467120.0000   -5.43007
467160.0000   -4.63964
467200.0000   -5.05542
467240.0000   -5.25640
467280.0000   -5.97122
467320.0000   -4.99236
467360.0000   -4.22906
467400.0000   -4.95103
467440.0000   -6.03187
467480.0000   -5.34719
467520.0000   -5.55785
467560.0000   -4.51647
467600.0000   -5.48646
467640.0000   -5.53006
467680.0000   -5.41997
467720.0000   -6.28733
467760.0000   -5.14931
467800.0000   -5.32669
467840.0000   -4.91848
467880.0000   -6.07909
467920.0000   -5.50882
467960.0000   -6.60996
468000.0000   -5.94184
468040.0000   -5.53782
468080.0000   -4.93346
468120.0000   -5.93780
468160.0000   -6.20145
468200.0000   -5.30563
468240.0000   -4.69406
468280.0000   -5.69829
468320.0000   -5.86609
468360.0000   -5.82097
468400.0000   -5.90838
468440.0000   -4.72453
468480.0000   -5.67611
468520.0000   -6.50690
468560.0000   -5.38347
468600.0000   -6.00561
468640.0000   -6.18024
468680.0000   -5.41488
468720.0000   -6.16373
468760.0000   -5.54372
468800.0000   -5.16264
468840.0000   -4.96106
468880.0000   -4.65951
468920.0000   -5.49720
468960.0000   -4.26138
469000.0000   -4.85634
469040.0000   -6.19571
469080.0000   -5.13781
469120.0000   -5.47752
469160.0000   -4.78918
469200.0000   -5.82365
469240.0000   -5.60271
469280.0000   -5.41713
469320.0000   -4.29258
469360.0000   -5.09167
469400.0000   -5.23771
469440.0000   -5.88135
469480.0000   -5.92378
469520.0000   -6.28150
469560.0000   -5.86851
469600.0000   -5.81202
469640.0000   -5.73138
469680.0000   -5.38616
469720.0000   -4.92885
469760.0000   -4.08280
469800.0000   -4.66880
469840.0000   -4.87784
469880.0000   -4.96969
469920.0000   -5.76110
469960.0000   -6.07179
470000.0000   -5.72717
470040.0000   -4.95064
470080.0000   -5.01005
470120.0000   -5.00770
470160.0000   -5.05913
470200.0000   -5.85060
470240.0000   -5.61262
470280.0000   -5.75479
470320.0000   -4.84579
470360.0000   -5.61538
470400.0000   -6.01301
470440.0000   -4.95078
470480.0000   -5.86342
470520.0000   -6.25537
470560.0000   -5.40671
470600.0000   -5.22146
470640.0000   -5.26707
470680.0000   -4.83020
470720.0000   -4.52319
470760.0000   -4.70796
470800.0000   -4.80752
470840.0000   -5.05012
470880.0000   -5.26956
470920.0000   -5.33367
470960.0000   -4.31223
471000.0000   -5.68302
471040.0000   -4.84381
471080.0000   -5.21273
471120.0000   -6.25966
471160.0000   -5.10466
471200.0000   -5.21100
471240.0000   -4.98993
471280.0000   -4.89895
471320.0000   -5.53359
471360.0000   -6.47982
471400.0000   -6.09014
471440.0000   -5.55295
471480.0000   -5.36461
471520.0000   -6.27520
471560.0000   -6.77561
471600.0000   -5.03681
471640.0000   -5.00668
471680.0000   -4.89470
471720.0000   -5.01567
471760.0000   -4.47736
471800.0000   -5.26129
471840.0000   -5.79136
471880.0000   -5.28869
471920.0000   -5.48042
471960.0000   -5.26410
472000.0000   -5.29449
472040.0000   -5.91525
472080.0000   -5.90561
472120.0000   -6.57266
472160.0000   -5.30780
472200.0000   -6.34325
472240.0000   -6.63367
472280.0000   -5.79195
472320.0000   -5.80918
472360.0000   -5.06910
472400.0000   -5.94908
472440.0000   -5.05437
472480.0000   -6.02262
472520.0000   -5.63004
472560.0000   -5.67976
472600.0000   -6.31427
472640.0000   -5.89530
472680.0000   -5.05873
472720.0000   -5.24983
472760.0000   -5.25315
472800.0000   -4.93293
472840.0000   -5.40403
472880.0000   -5.54484
472920.0000   -4.00588
472960.0000   -6.03704
473000.0000   -5.45969
473040.0000   -5.66944
473080.0000   -6.61686
473120.0000   -5.61579
473160.0000   -5.85600
473200.0000   -5.96913
473240.0000   -6.48485
473280.0000   -5.92090
473320.0000   -5.68140
473360.0000   -4.94641
473400.0000   -5.03504
473440.0000   -5.97087
473480.0000   -6.04434
473520.0000   -6.25521
473560.0000   -5.64551
473600.0000   -4.27748
473640.0000   -4.90661
473680.0000   -4.40620
473720.0000   -4.15216
473760.0000   -5.20302
473800.0000   -5.22547
473840.0000   -4.31331
473880.0000   -5.48033
473920.0000   -5.25407
473960.0000   -5.23104
474000.0000   -4.69837
474040.0000   -3.62581
474080.0000   -5.89692
474120.0000   -5.32070
474160.0000   -5.83126
474200.0000   -6.25240
474240.0000   -5.46636
474280.0000   -5.38148
474320.0000   -5.72512
474360.0000   -5.90948
474400.0000   -5.36520
474440.0000   -5.32436
474480.0000   -5.50733
474520.0000   -6.20738
474560.0000   -5.67224
474600.0000   -5.52621
474640.0000   -6.54013
474680.0000   -4.62722
474720.0000   -5.52844
474760.0000   -5.97587
474800.0000   -4.56131
474840.0000   -4.80607
474880.0000   -5.60993
474920.0000   -5.09289
474960.0000   -5.47539
475000.0000   -5.33371
475040.0000   -5.75249
475080.0000   -5.36328
475120.0000   -4.87483
475160.0000   -4.96289
475200.0000   -5.22039
475240.0000   -5.32908
475280.0000   -4.95290
475320.0000   -4.38988
475360.0000   -5.42132
475400.0000   -5.82763
475440.0000   -5.58576
475480.0000   -4.89091
475520.0000   -5.77561
475560.0000   -5.02699
475600.0000   -5.55131
475640.0000   -5.19743
475680.0000   -5.21610
475720.0000   -4.92388
475760.0000   -5.18704
475800.0000   -5.54943
475840.0000   -4.93433
475880.0000   -5.03091
475920.0000   -5.22287
475960.0000   -4.46000
476000.0000   -4.42177
476040.0000   -5.40617
476080.0000   -5.03853
476120.0000   -4.46493
476160.0000   -4.43270
476200.0000   -3.87375
476240.0000   -4.37262
476280.0000   -4.54090
476320.0000   -5.26741
476360.0000   -4.06229
476400.0000   -4.55283
476440.0000   -5.43131
476480.0000   -5.36340
476520.0000   -5.18019
476560.0000   -5.48138
476600.0000   -5.05859
476640.0000   -5.62435
476680.0000   -5.62177
476720.0000   -6.74030
476760.0000   -5.47976
476800.0000   -5.33436
476840.0000   -4.94164
476880.0000   -5.49990
476920.0000   -4.83736
476960.0000   -5.62291
477000.0000   -5.04347
477040.0000   -5.51278
477080.0000   -5.43128
477120.0000   -4.50055
477160.0000   -5.84327
477200.0000   -6.04420
477240.0000   -5.87413
477280.0000   -5.68411
477320.0000   -6.01412
477360.0000   -5.94344
477400.0000   -6.33691
477440.0000   -5.37925
477480.0000   -5.67852
477520.0000   -4.87476
477560.0000   -6.13046
477600.0000   -6.03673
477640.0000   -6.23620
477680.0000   -5.70814
477720.0000   -6.04759
477760.0000   -6.12845
477800.0000   -6.64693
477840.0000   -5.35879
477880.0000   -5.57740
477920.0000   -6.01161
477960.0000   -5.72420
478000.0000   -5.21272
478040.0000   -5.86987
478080.0000   -5.95318
478120.0000   -5.29603
478160.0000   -5.98763
478200.0000   -5.66856
478240.0000   -5.29981
478280.0000   -5.61049
478320.0000   -4.43837
478360.0000   -4.89517
478400.0000   -5.21170
478440.0000   -4.33794
478480.0000   -4.64496
478520.0000   -4.42577
478560.0000   -4.38724
478600.0000   -4.20890
478640.0000   -4.21714
478680.0000   -4.25645
478720.0000   -3.81582
478760.0000   -5.50140
478800.0000   -5.05557
478840.0000   -5.79162
478880.0000   -4.83130
478920.0000   -5.47026
478960.0000   -4.49907
479000.0000   -4.93816
479040.0000   -4.87791
479080.0000   -4.56737
479120.0000   -5.01931
479160.0000   -5.14973
479200.0000   -4.91622
479240.0000   -5.35679
479280.0000   -4.89493
479320.0000   -4.37842
479360.0000   -4.91513
479400.0000   -4.81665
479440.0000   -4.22264
479480.0000   -4.97279
479520.0000   -5.08062
479560.0000   -4.54721
479600.0000   -4.03928
479640.0000   -4.79556
479680.0000   -3.65948
479720.0000   -4.35030
479760.0000   -4.29390
479800.0000   -4.52998
479840.0000   -5.49647
479880.0000   -6.21259
479920.0000   -5.42890
479960.0000   -4.82240
480000.0000   -4.70117
480040.0000   -5.33085
480080.0000   -4.99012
480120.0000   -6.24844
480160.0000   -6.62824
480200.0000   -6.20552
480240.0000   -5.79970
480280.0000   -5.12677
480320.0000   -5.48662
480360.0000   -6.02081
480400.0000   -6.16104
480440.0000   -5.35876
480480.0000   -5.62145
480520.0000   -5.97228
480560.0000   -5.29210
480600.0000   -5.88735
480640.0000   -5.72604
480680.0000   -5.98101
480720.0000   -6.23605
480760.0000   -4.82533
480800.0000   -4.69295
480840.0000   -5.46591
480880.0000   -4.94001
480920.0000   -5.34733
480960.0000   -5.77303
481000.0000   -5.47975
481040.0000   -5.28998
481080.0000   -4.80414
481120.0000   -5.98908
481160.0000   -5.61810
481200.0000   -5.39007
481240.0000   -5.80707
481280.0000   -5.76701
481320.0000   -5.27065
481360.0000   -5.52631
481400.0000   -5.64807
481440.0000   -6.14522
481480.0000   -6.12982
481520.0000   -6.21023
481560.0000   -5.84662
481600.0000   -4.81611
481640.0000   -4.93244
481680.0000   -4.13385
481720.0000   -5.35564
481760.0000   -5.40953
481800.0000   -4.70667
481840.0000   -5.86991
481880.0000   -5.63942
481920.0000   -5.42510
481960.0000   -5.31975
482000.0000   -5.68818
482040.0000   -5.73374
482080.0000   -5.44600
482120.0000   -4.83544
482160.0000   -4.74733
482200.0000   -5.31425
482240.0000   -4.78327
482280.0000   -4.98907
482320.0000   -4.93428
482360.0000   -4.68203
482400.0000   -5.06449
482440.0000   -4.70865
482480.0000   -6.10104
482520.0000   -4.65291
482560.0000   -6.22665
482600.0000   -4.94968
482640.0000   -5.59403
482680.0000   -4.70615
482720.0000   -5.51111
482760.0000   -5.84404
482800.0000   -6.63408
482840.0000   -5.74502
482880.0000   -5.12334
482920.0000   -5.91322
482960.0000   -5.30553
483000.0000   -5.41434
483040.0000   -5.22445
483080.0000   -5.77629
483120.0000   -5.18081
483160.0000   -5.00881
483200.0000   -5.34947
483240.0000   -5.02789
483280.0000   -5.23794
483320.0000   -6.41793
483360.0000   -6.07254
483400.0000   -6.13514
483440.0000   -5.44339
483480.0000   -4.96616
483520.0000   -4.55857
483560.0000   -4.57327
483600.0000   -6.19131
483640.0000   -5.67867
483680.0000   -5.50831
483720.0000   -5.22438
483760.0000   -4.06037
483800.0000   -4.67019
483840.0000   -4.89924
483880.0000   -4.12159
483920.0000   -4.16306
483960.0000   -4.47527
484000.0000   -4.59093
484040.0000   -4.04948
484080.0000   -4.16394
484120.0000   -4.00607
484160.0000   -5.12008
484200.0000   -4.29151
484240.0000   -4.79334
484280.0000   -4.07711
484320.0000   -4.21767
484360.0000   -5.06686
484400.0000   -4.05201
484440.0000   -4.59492
484480.0000   -4.75057
484520.0000   -5.05855
484560.0000   -5.22920
484600.0000   -5.09811
484640.0000   -4.54617
484680.0000   -5.50619
484720.0000   -4.80139
484760.0000   -4.33675
484800.0000   -4.80067
484840.0000   -4.89741
484880.0000   -4.89698
484920.0000   -5.02258
484960.0000   -4.87211
485000.0000   -5.02538
485040.0000   -5.53220
485080.0000   -5.69030
485120.0000   -4.17762
485160.0000   -5.55573
485200.0000   -5.12840
485240.0000   -4.83659
485280.0000   -5.65344
485320.0000   -5.66956
485360.0000   -5.09081
485400.0000   -5.24487
485440.0000   -5.35505
485480.0000   -5.68219
485520.0000   -5.03037
485560.0000   -4.27342
485600.0000   -4.71226
485640.0000   -5.35005
485680.0000   -5.57940
485720.0000   -5.21284
485760.0000   -6.35593
485800.0000   -4.58479
485840.0000   -5.15517
485880.0000   -5.72127
485920.0000   -5.12764
485960.0000   -5.70539
486000.0000   -5.58060
486040.0000   -5.66245
486080.0000   -5.08827
486120.0000   -4.67308
486160.0000   -5.59501
486200.0000   -5.31750
486240.0000   -5.15923
486280.0000   -4.85849
486320.0000   -4.74776
486360.0000   -6.52833
486400.0000   -4.70167
486440.0000   -4.39530
486480.0000   -5.48881
486520.0000   -5.36471
486560.0000   -5.64995
486600.0000   -4.68669
486640.0000   -5.33560
486680.0000   -5.43267
486720.0000   -5.51994
486760.0000   -4.97672
486800.0000   -4.92703
486840.0000   -5.80327
486880.0000   -4.25295
486920.0000   -4.71276
486960.0000   -4.97412
487000.0000   -5.40744
487040.0000   -4.17120
487080.0000   -4.15714
487120.0000   -4.39836
487160.0000   -4.79625
487200.0000   -4.56422
487240.0000   -5.29629
487280.0000   -5.68808
487320.0000   -5.02684
487360.0000   -5.10776
487400.0000   -5.84158
487440.0000   -4.60983
487480.0000   -5.55115
487520.0000   -5.60883
487560.0000   -5.81319
487600.0000   -5.04582
487640.0000   -4.75428
487680.0000   -4.52236
487720.0000   -5.59132
487760.0000   -4.67650
487800.0000   -5.00852
487840.0000   -4.56889
487880.0000   -5.11898
487920.0000   -5.48273
487960.0000   -5.27797
488000.0000   -5.91123
488040.0000   -6.04839
488080.0000   -5.60569
488120.0000   -4.82513
488160.0000   -5.28978
488200.0000   -5.99251
488240.0000   -6.15507
488280.0000   -5.83347
488320.0000   -6.28426
488360.0000   -5.65925
488400.0000   -5.56734
488440.0000   -5.92046
488480.0000   -5.08684
488520.0000   -5.63235
488560.0000   -6.05652
488600.0000   -5.77590
488640.0000   -4.99269
488680.0000   -5.49368
488720.0000   -5.92459
488760.0000   -5.47605
488800.0000   -6.05837
488840.0000   -5.86315
488880.0000   -6.13433
488920.0000   -5.49359
488960.0000   -5.94808
489000.0000   -4.45078
489040.0000   -5.99511
489080.0000   -4.92130
489120.0000   -5.79994
489160.0000   -5.54208
489200.0000   -5.79891
489240.0000   -5.66428
489280.0000   -5.99785
489320.0000   -4.77778
489360.0000   -5.21990
489400.0000   -4.96348
489440.0000   -5.39021
489480.0000   -5.76273
489520.0000   -5.49750
489560.0000   -5.34331
489600.0000   -5.85319
489640.0000   -4.67986
489680.0000   -5.56985
489720.0000   -5.90037
489760.0000   -6.00645
489800.0000   -5.79058
489840.0000   -5.35210
489880.0000   -5.40019
489920.0000   -5.94358
489960.0000   -5.14944
490000.0000   -5.81733
490040.0000   -5.64012
490080.0000   -7.01314
490120.0000   -5.92860
490160.0000   -6.39124
490200.0000   -4.99135
490240.0000   -6.30762
490280.0000   -6.16576
490320.0000   -5.44097
490360.0000   -5.13227
490400.0000   -5.23086
490440.0000   -5.76562
490480.0000   -4.81747
490520.0000   -4.96010
490560.0000   -5.40666
490600.0000   -5.04560
490640.0000   -5.56925
490680.0000   -6.09632
490720.0000   -5.76908
490760.0000   -5.15726
490800.0000   -5.25802
490840.0000   -6.03510
490880.0000   -5.63084
490920.0000   -5.56849
490960.0000   -6.21348
491000.0000   -6.68834
491040.0000   -4.95812
491080.0000   -4.49773
491120.0000   -5.80804
491160.0000   -5.08692
491200.0000   -4.72713
491240.0000   -5.37401
491280.0000   -5.14455
491320.0000   -4.34966
491360.0000   -5.01145
491400.0000   -5.71796
491440.0000   -4.77813
491480.0000   -5.01576
491520.0000   -4.67366
491560.0000   -5.00550
491600.0000   -5.35966
491640.0000   -5.10394
491680.0000   -4.94793
491720.0000   -5.05158
491760.0000   -5.59881
491800.0000   -5.32210
491840.0000   -5.05351
491880.0000   -5.94449
491920.0000   -4.18061
491960.0000   -4.82196
492000.0000   -5.49539
492040.0000   -6.09029
492080.0000   -6.27505
492120.0000   -6.09658
492160.0000   -5.35029
492200.0000   -5.74705
492240.0000   -5.33065
492280.0000   -5.83485
492320.0000   -5.74349
492360.0000   -5.33716
492400.0000   -5.06691
492440.0000   -5.32719
492480.0000   -4.62433
492520.0000   -4.52722
492560.0000   -4.87246
492600.0000   -4.99906
492640.0000   -5.05494
492680.0000   -4.98953
492720.0000   -5.64534
492760.0000   -5.60015
492800.0000   -5.44936
492840.0000   -5.24503
492880.0000   -6.14720
492920.0000   -5.75322
492960.0000   -4.99880
493000.0000   -5.91964
493040.0000   -5.04899
493080.0000   -5.85160
493120.0000   -5.51873
493160.0000   -6.11988
493200.0000   -6.20840
493240.0000   -5.74403
493280.0000   -6.15403
493320.0000   -5.35031
493360.0000   -6.09351
493400.0000   -4.80096
493440.0000   -5.85594
493480.0000   -6.14607
493520.0000   -5.62779
493560.0000   -5.26133
493600.0000   -6.05321
493640.0000   -5.85291
493680.0000   -6.07371
493720.0000   -5.39238
493760.0000   -5.82923
493800.0000   -5.51651
493840.0000   -5.70818
493880.0000   -5.39890
493920.0000   -4.90383
493960.0000   -5.51248
494000.0000   -5.86820
494040.0000   -6.45181
494080.0000   -5.44229
494120.0000   -5.98377
494160.0000   -5.91151
494200.0000   -5.78902
494240.0000   -5.60695
494280.0000   -5.53270
494320.0000   -5.15636
494360.0000   -5.42457
494400.0000   -5.43697
494440.0000   -5.56922
494480.0000   -5.92523
494520.0000   -6.31604
494560.0000   -5.87706
494600.0000   -5.58229
494640.0000   -4.99370
494680.0000   -5.85836
494720.0000   -4.20424
494760.0000   -6.23481
494800.0000   -5.28526
494840.0000   -4.95714
494880.0000   -5.47557
494920.0000   -5.64291
494960.0000   -4.53045
495000.0000   -5.36845
495040.0000   -6.33653
495080.0000   -5.51768
495120.0000   -5.43281
495160.0000   -5.69964
495200.0000   -5.42716
495240.0000   -5.26414
495280.0000   -5.66920
495320.0000   -5.27898
495360.0000   -4.56673
495400.0000   -4.71509
495440.0000   -5.26987
495480.0000   -5.74868
495520.0000   -5.42736
495560.0000   -3.81768
495600.0000   -4.31876
495640.0000   -4.32223
495680.0000   -5.55540
495720.0000   -3.66851
495760.0000   -5.08156
495800.0000   -5.75374
495840.0000   -5.47392
495880.0000   -5.34386
495920.0000   -5.55881
495960.0000   -5.06199
496000.0000   -5.18642
496040.0000   -4.14838
496080.0000   -5.54215
496120.0000   -4.72467
496160.0000   -4.84133
496200.0000   -5.21450
496240.0000   -5.68894
496280.0000   -5.25715
496320.0000   -4.80539
496360.0000   -4.91012
496400.0000   -4.94938
496440.0000   -5.50175
496480.0000   -4.79206
496520.0000   -4.70683
496560.0000   -4.98707
496600.0000   -4.71710
496640.0000   -4.32649
496680.0000   -4.42728
496720.0000   -5.69874
496760.0000   -4.96264
496800.0000   -5.78042
496840.0000   -4.62414
496880.0000   -3.57404
496920.0000   -5.10389
496960.0000   -3.92571
497000.0000   -3.74324
497040.0000   -3.87186
497080.0000   -5.01124
497120.0000   -4.85138
497160.0000   -4.47606
497200.0000   -5.62736
497240.0000   -6.71521
497280.0000   -5.50931
497320.0000   -5.10367
497360.0000   -5.37507
497400.0000   -5.48049
497440.0000   -5.74034
497480.0000   -5.71414
497520.0000   -6.15281
497560.0000   -5.27142
497600.0000   -4.74688
497640.0000   -5.12608
497680.0000   -5.04838
497720.0000   -4.99882
497760.0000   -5.13120
497800.0000   -5.09366
497840.0000   -4.41902
497880.0000   -5.24831
497920.0000   -4.92264
497960.0000   -4.06542
498000.0000   -4.52912
498040.0000   -4.52259
498080.0000   -4.20553
498120.0000   -4.01091
498160.0000   -3.95479
498200.0000   -4.06948
498240.0000   -4.42423
498280.0000   -4.04229
498320.0000   -4.30279
498360.0000   -4.31446
498400.0000   -5.93917
498440.0000   -5.26350
498480.0000   -4.38652
498520.0000   -4.35005
498560.0000   -3.91077
498600.0000   -3.89458
498640.0000   -4.43744
498680.0000   -4.48356
498720.0000   -4.61990
498760.0000   -5.19839
498800.0000   -4.52541
498840.0000   -4.04776
498880.0000   -4.50632
498920.0000   -5.22853
498960.0000   -5.45039
499000.0000   -4.40158
499040.0000   -4.44643
499080.0000   -4.88400
499120.0000   -4.85340
499160.0000   -4.67108
499200.0000   -5.23979
499240.0000   -4.63723
499280.0000   -5.39096
499320.0000   -5.89606
499360.0000   -5.40383
499400.0000   -6.44907
499440.0000   -5.51431
499480.0000   -5.53299
499520.0000   -4.97025
499560.0000   -5.26225
499600.0000   -5.06265
499640.0000   -5.83753
499680.0000   -5.41933
499720.0000   -5.91038
499760.0000   -5.82960
499800.0000   -4.88796
499840.0000   -5.56903
499880.0000   -6.07933
499920.0000   -5.55691
499960.0000   -5.50367
500000.0000   -4.55744
500040.0000   -5.13630
500080.0000   -5.06926
500120.0000   -5.00791
500160.0000   -5.07664
500200.0000   -5.51481
500240.0000   -4.87392
500280.0000   -5.00942
500320.0000   -4.67958
500360.0000   -5.08076
500400.0000   -4.23664
500440.0000   -5.39844
500480.0000   -4.78415
500520.0000   -5.04713
500560.0000   -4.57806
500600.0000   -4.86405
500640.0000   -4.96017
500680.0000   -4.77831
500720.0000   -4.65611
500760.0000   -4.58041
500800.0000   -4.99554
500840.0000   -4.91796
500880.0000   -4.73224
500920.0000   -4.97558
500960.0000   -5.75736
501000.0000   -5.28771
501040.0000   -5.87669
501080.0000   -5.40289
501120.0000   -5.08053
501160.0000   -4.46912
501200.0000   -4.12408
501240.0000   -5.14041
501280.0000   -5.12136
501320.0000   -5.36774
501360.0000   -5.12508
501400.0000   -4.99165
501440.0000   -4.86738
501480.0000   -5.05278
501520.0000   -5.42163
501560.0000   -5.10538
501600.0000   -5.27765
501640.0000   -5.36108
501680.0000   -4.65961
501720.0000   -5.00115
501760.0000   -4.73071
501800.0000   -5.02563
501840.0000   -5.73214
501880.0000   -6.37948
501920.0000   -4.84431
501960.0000   -5.30383
502000.0000   -5.48970
502040.0000   -5.18346
502080.0000   -4.97813
502120.0000   -5.34514
502160.0000   -5.51562
502200.0000   -6.64168
502240.0000   -6.30636
502280.0000   -6.34651
502320.0000   -6.09514
502360.0000   -6.42189
502400.0000   -5.88940
502440.0000   -5.09506
502480.0000   -4.19029
502520.0000   -4.63532
502560.0000   -4.77614
502600.0000   -4.45082
502640.0000   -6.03917
502680.0000   -6.15428
502720.0000   -6.50976
502760.0000   -6.39290
502800.0000   -6.59691
502840.0000   -6.18030
502880.0000   -5.69859
502920.0000   -4.91938
502960.0000   -5.03782
503000.0000   -5.43857
503040.0000   -4.93892
503080.0000   -4.39164
503120.0000   -4.36149
503160.0000   -5.72954
503200.0000   -6.07578
503240.0000   -4.99271
503280.0000   -4.92663
503320.0000   -4.81856
503360.0000   -5.03349
503400.0000   -5.03965
503440.0000   -4.85031
503480.0000   -5.34548
503520.0000   -5.52370
503560.0000   -5.47309
503600.0000   -5.20557
503640.0000   -5.63589
503680.0000   -5.52799
503720.0000   -6.14340
503760.0000   -6.02732
503800.0000   -5.56569
503840.0000   -5.21522
503880.0000   -5.59384
503920.0000   -4.97765
503960.0000   -5.16856
504000.0000   -5.93112
504040.0000   -5.58339
504080.0000   -4.86007
504120.0000   -4.78714
504160.0000   -5.34374
504200.0000   -4.56087
504240.0000   -5.34268
504280.0000   -5.40452
504320.0000   -5.43255
504360.0000   -5.36841
504400.0000   -6.08465
504440.0000   -5.70830
504480.0000   -5.80302
504520.0000   -5.16134
504560.0000   -5.81606
504600.0000   -4.88551
504640.0000   -6.17477
504680.0000   -6.58853
504720.0000   -5.58431
504760.0000   -5.61147
504800.0000   -5.96933
504840.0000   -6.51144
504880.0000   -6.19921
504920.0000   -5.90511
504960.0000   -5.19050
505000.0000   -5.72988
505040.0000   -5.26725
505080.0000   -5.12562
505120.0000   -5.36805
505160.0000   -5.29102
505200.0000   -4.88952
505240.0000   -5.26550
505280.0000   -5.13931
505320.0000   -5.97563
505360.0000   -6.06548
505400.0000   -6.35718
505440.0000   -6.08484
505480.0000   -6.23607
505520.0000   -5.59871
505560.0000   -6.41553
505600.0000   -6.71579
505640.0000   -5.06262
505680.0000   -5.09119
505720.0000   -5.49036
505760.0000   -5.83012
505800.0000   -4.75599
505840.0000   -5.15518
505880.0000   -5.44343
505920.0000   -5.51387
505960.0000   -5.66819
506000.0000   -6.53966
506040.0000   -5.86077
506080.0000   -6.71506
506120.0000   -5.47630
506160.0000   -6.01169
506200.0000   -5.71685
506240.0000   -4.73895
506280.0000   -5.72925
506320.0000   -5.35059
506360.0000   -5.90543
506400.0000   -5.40871
506440.0000   -6.12304
506480.0000   -4.93720
506520.0000   -5.59564
506560.0000   -5.29757
506600.0000   -6.30352
506640.0000   -5.61371
506680.0000   -6.05125
506720.0000   -6.24037
506760.0000   -6.00400
506800.0000   -6.06603
506840.0000   -4.58545
506880.0000   -4.97343
506920.0000   -5.74234
506960.0000   -5.41321
507000.0000   -6.16539
507040.0000   -5.80037
507080.0000   -6.11503
507120.0000   -5.54075
507160.0000   -5.70314
507200.0000   -5.51078
507240.0000   -5.43247
507280.0000   -5.62761
507320.0000   -4.93465
507360.0000   -6.00799
507400.0000   -5.82538
507440.0000   -4.89868
507480.0000   -5.42508
507520.0000   -5.75217
507560.0000   -5.18627
507600.0000   -5.72776
507640.0000   -5.95814
507680.0000   -5.74844
507720.0000   -4.88779
507760.0000   -6.17043
507800.0000   -5.33483
507840.0000   -5.55858
507880.0000   -5.33337
507920.0000   -5.11918
507960.0000   -5.90554
508000.0000   -6.04271
508040.0000   -4.79702
508080.0000   -4.60962
508120.0000   -5.07681
508160.0000   -5.65140
508200.0000   -5.59475
508240.0000   -5.44832
508280.0000   -4.39588
508320.0000   -4.53533
508360.0000   -4.53507
508400.0000   -4.35614
508440.0000   -4.42782
508480.0000   -5.38362
508520.0000   -6.00845
508560.0000   -4.96443
508600.0000   -5.37727
508640.0000   -5.13189
508680.0000   -5.59015
508720.0000   -5.41284
508760.0000   -5.23490
508800.0000   -4.88215
508840.0000   -4.33327
508880.0000   -4.69895
508920.0000   -5.18067
508960.0000   -5.13528
509000.0000   -5.66672
509040.0000   -5.11100
509080.0000   -5.92105
509120.0000   -5.21172
509160.0000   -5.16114
509200.0000   -5.15644
509240.0000   -5.03022
509280.0000   -4.81198
509320.0000   -5.38030
509360.0000   -4.94232
509400.0000   -5.03883
509440.0000   -5.34064
509480.0000   -5.75589
509520.0000   -5.79849
509560.0000   -5.29145
509600.0000   -5.48962
509640.0000   -5.70996
509680.0000   -5.21339
509720.0000   -5.70703
509760.0000   -5.69245
509800.0000   -5.04846
509840.0000   -5.27650
509880.0000   -6.50277
509920.0000   -5.08797
509960.0000   -5.88610
510000.0000   -5.44302
510040.0000   -4.99779
510080.0000   -5.21810
510120.0000   -5.40914
510160.0000   -5.64630
510200.0000   -5.22002
510240.0000   -5.66604
510280.0000   -5.73865
510320.0000   -5.00095
510360.0000   -5.13456
510400.0000   -5.33418
510440.0000   -5.25357
510480.0000   -5.78026
510520.0000   -4.74190
510560.0000   -5.59844
510600.0000   -4.73550
510640.0000   -4.71713
510680.0000   -5.59932
510720.0000   -5.90517
510760.0000   -4.94424
510800.0000   -5.30673
510840.0000   -4.83102
510880.0000   -5.10839
510920.0000   -4.69528
510960.0000   -3.94908
511000.0000   -4.61306
511040.0000   -4.73380
511080.0000   -4.75691
511120.0000   -5.07353
511160.0000   -4.93159
511200.0000   -5.40650
511240.0000   -5.09347
511280.0000   -5.44408
511320.0000   -4.36595
511360.0000   -4.80012
511400.0000   -5.13780
511440.0000   -5.65775
511480.0000   -5.53496
511520.0000   -4.49037
511560.0000   -5.39906
511600.0000   -5.60667
511640.0000   -5.78037
511680.0000   -6.04970
511720.0000   -5.60106
511760.0000   -5.08893
511800.0000   -6.53945
511840.0000   -5.99283
511880.0000   -6.28558
511920.0000   -5.84182
511960.0000   -6.11693
512000.0000   -7.01987
512040.0000   -7.54355
512080.0000   -6.28783
512120.0000   -5.34763
512160.0000   -5.65075
512200.0000   -5.67951
512240.0000   -5.49835
512280.0000   -5.42775
512320.0000   -5.54910
512360.0000   -5.42878
512400.0000   -5.11290
512440.0000   -5.97648
512480.0000   -5.63270
512520.0000   -5.82138
512560.0000   -7.19903
512600.0000   -6.14692
512640.0000   -5.97821
512680.0000   -5.81589
512720.0000   -6.31909
512760.0000   -6.07763
512800.0000   -6.21564
512840.0000   -6.79738
512880.0000   -6.17747
512920.0000   -7.01828
512960.0000   -6.15708
513000.0000   -5.97064
513040.0000   -6.75468
513080.0000   -5.98039
513120.0000   -5.99452
513160.0000   -5.97929
513200.0000   -5.66321
513240.0000   -7.30154
513280.0000   -5.32945
513320.0000   -5.08319
513360.0000   -4.95371
513400.0000   -5.05406
513440.0000   -4.83543
513480.0000   -5.73626
513520.0000   -4.49521
513560.0000   -5.23661
513600.0000   -4.95992
513640.0000   -6.12374
513680.0000   -6.09057
513720.0000   -6.91025
513760.0000   -5.48036
513800.0000   -5.76128
513840.0000   -5.85546
513880.0000   -4.75906
513920.0000   -5.52304
513960.0000   -5.39961
514000.0000   -5.09066
514040.0000   -4.27728
514080.0000   -5.57303
514120.0000   -4.81470
514160.0000   -6.10750
514200.0000   -5.80598
514240.0000   -6.23068
514280.0000   -5.18710
514320.0000   -5.09207
514360.0000   -4.27917
514400.0000   -3.75072
514440.0000   -4.19810
514480.0000   -4.91370
514520.0000   -4.71824
514560.0000   -5.17716
514600.0000   -5.48769
514640.0000   -4.69072
514680.0000   -4.62716
514720.0000   -5.41255
514760.0000   -5.49481
514800.0000   -4.63333
514840.0000   -5.25183
514880.0000   -4.87349
514920.0000   -4.37546
514960.0000   -4.85006
515000.0000   -4.42436
515040.0000   -3.91900
515080.0000   -3.96552
515120.0000   -4.51771
515160.0000   -4.78940
515200.0000   -4.49244
515240.0000   -4.02604
515280.0000   -3.88170
515320.0000   -4.13678
515360.0000   -3.84406
515400.0000   -4.08141
515440.0000   -4.09069
515480.0000   -3.95589
515520.0000   -4.35148
515560.0000   -4.88130
515600.0000   -5.49487
515640.0000   -5.55680
515680.0000   -5.32131
515720.0000   -5.46986
515760.0000   -5.49026
515800.0000   -5.30513
515840.0000   -5.60822
515880.0000   -5.27649
515920.0000   -5.00588
515960.0000   -4.84053
516000.0000   -4.39236
516040.0000   -4.23871
516080.0000   -4.44447
516120.0000   -4.33749
516160.0000   -4.90301
516200.0000   -4.99087
516240.0000   -4.89697
516280.0000   -5.25441
516320.0000   -6.27830
516360.0000   -5.75409
516400.0000   -4.95070
516440.0000   -6.00132
516480.0000   -4.93839
516520.0000   -5.65372
516560.0000   -6.18900
516600.0000   -6.05254
516640.0000   -5.01125
516680.0000   -6.16648
516720.0000   -5.75652
516760.0000   -5.73032
516800.0000   -4.97606
516840.0000   -4.49453
516880.0000   -5.24137
516920.0000   -4.59685
516960.0000   -6.77191
517000.0000   -6.68068
517040.0000   -6.25647
517080.0000   -6.14690
517120.0000   -6.85460
517160.0000   -5.87918
517200.0000   -5.53260
517240.0000   -6.57914
517280.0000   -6.34139
517320.0000   -6.44054
517360.0000   -6.48408
517400.0000   -6.20430
517440.0000   -5.12615
517480.0000   -5.16555
517520.0000   -5.60628
517560.0000   -5.49632
517600.0000   -5.50100
517640.0000   -5.48335
517680.0000   -4.58298
517720.0000   -4.28118
517760.0000   -4.80536
517800.0000   -4.39497
517840.0000   -4.30957
517880.0000   -5.18535
517920.0000   -5.18391
517960.0000   -5.14990
518000.0000   -4.10085
518040.0000   -4.33135
518080.0000   -5.06921
518120.0000   -5.64430
518160.0000   -4.64518
518200.0000   -4.64941
518240.0000   -3.62045
518280.0000   -4.31407
518320.0000   -4.54028
518360.0000   -4.92739
518400.0000   -4.75061
518440.0000   -4.27352
518480.0000   -4.28488
518520.0000   -4.57929
518560.0000   -5.41061
518600.0000   -6.04458
518640.0000   -6.12325
518680.0000   -5.43586
518720.0000   -5.87504
518760.0000   -5.85396
518800.0000   -6.21349
518840.0000   -5.50504
518880.0000   -4.87207
518920.0000   -5.94102
518960.0000   -4.99303
519000.0000   -5.80386
519040.0000   -6.76599
519080.0000   -5.84309
519120.0000   -5.66208
519160.0000   -5.78011
519200.0000   -4.57161
519240.0000   -5.92601
519280.0000   -5.94043
519320.0000   -4.77534
519360.0000   -6.13484
519400.0000   -6.06045
519440.0000   -4.86539
519480.0000   -5.01146
519520.0000   -4.63382
519560.0000   -5.69000
519600.0000   -6.00479
519640.0000   -5.53591
519680.0000   -6.21235
519720.0000   -5.50044
519760.0000   -5.05296
519800.0000   -4.93109
519840.0000   -4.46160
519880.0000   -3.62939
519920.0000   -3.96347
519960.0000   -4.15174
520000.0000   -4.49050
520040.0000   -5.57337
520080.0000   -5.79570
520120.0000   -5.38960
520160.0000   -4.63961
520200.0000   -6.02605
520240.0000   -5.59151
520280.0000   -5.08135
520320.0000   -5.02383
520360.0000   -5.56178
520400.0000   -4.62281
520440.0000   -4.01406
520480.0000   -4.59501
520520.0000   -4.62891
520560.0000   -5.32382
520600.0000   -4.72772
520640.0000   -3.75414
520680.0000   -4.22792
520720.0000   -5.26177
520760.0000   -4.83002
520800.0000   -5.46746
520840.0000   -6.13332
520880.0000   -5.70819
520920.0000   -5.33928
520960.0000   -5.91356
521000.0000   -5.99619
521040.0000   -5.10499
521080.0000   -5.50595
521120.0000   -5.47702
521160.0000   -3.89818
521200.0000   -3.20324
521240.0000   -4.00166
521280.0000   -3.63231
521320.0000   -3.98478
521360.0000   -5.10304
521400.0000   -4.64616
521440.0000   -4.82168
521480.0000   -4.27256
521520.0000   -3.41070
521560.0000   -4.49383
521600.0000   -4.44962
521640.0000   -4.70110
521680.0000   -3.91447
521720.0000   -4.95305
521760.0000   -5.45114
521800.0000   -4.91855
521840.0000   -4.61533
521880.0000   -5.07335
521920.0000   -5.09854
521960.0000   -4.68123
522000.0000   -4.80360
522040.0000   -4.91291
522080.0000   -5.20319
522120.0000   -5.64477
522160.0000   -4.98627
522200.0000   -6.42605
522240.0000   -5.79233
522280.0000   -5.65786
522320.0000   -5.21933
522360.0000   -5.08148
522400.0000   -4.85219
522440.0000   -4.50432
522480.0000   -4.87651
522520.0000   -4.74465
522560.0000   -5.88866
522600.0000   -5.72574
522640.0000   -5.22943
522680.0000   -4.33904
522720.0000   -3.95578
522760.0000   -4.99561
522800.0000   -5.54318
522840.0000   -5.98436
522880.0000   -5.72154
522920.0000   -6.55731
522960.0000   -5.30683
523000.0000   -5.16483
523040.0000   -5.51131
523080.0000   -5.50943
523120.0000   -5.66963
523160.0000   -5.67125
523200.0000   -5.44277
523240.0000   -5.35804
523280.0000   -6.22820
523320.0000   -4.97875
523360.0000   -5.33537
523400.0000   -4.71906
523440.0000   -4.67026
523480.0000   -3.47198
523520.0000   -5.11996
523560.0000   -5.29823
523600.0000   -5.54316
523640.0000   -4.98590
523680.0000   -5.12810
523720.0000   -5.39694
523760.0000   -5.42024
523800.0000   -5.96975
523840.0000   -5.78992
523880.0000   -4.89599
523920.0000   -5.22492
523960.0000   -5.03161
524000.0000   -5.87602
524040.0000   -5.89957
524080.0000   -5.00256
524120.0000   -5.39655
524160.0000   -4.57600
524200.0000   -5.19662
524240.0000   -4.60982
524280.0000   -4.57971
524320.0000   -5.62465
524360.0000   -5.73368
524400.0000   -5.86354
524440.0000   -6.25420
524480.0000   -6.13067
524520.0000   -4.96775
524560.0000   -5.89100
524600.0000   -5.50512
524640.0000   -4.80674
524680.0000   -5.33281
524720.0000   -4.49220
524760.0000   -5.37795
524800.0000   -5.12005
524840.0000   -4.64538
524880.0000   -4.67392
524920.0000   -4.70291
524960.0000   -4.69728
525000.0000   -5.91776
525040.0000   -5.49926
525080.0000   -5.26896
525120.0000   -5.32792
525160.0000   -4.80592
525200.0000   -6.47760
525240.0000   -6.37431
525280.0000   -4.37673
525320.0000   -4.97728
525360.0000   -5.06156
525400.0000   -5.25526
525440.0000   -5.33675
525480.0000   -6.16843
525520.0000   -5.42121
525560.0000   -5.37961
525600.0000   -5.55783
525640.0000   -5.12146
525680.0000   -5.49139
525720.0000   -5.40770
525760.0000   -4.84679
525800.0000   -5.73813
525840.0000   -6.00269
525880.0000   -5.24612
525920.0000   -5.00880
525960.0000   -5.23496
526000.0000   -6.06622
526040.0000   -5.61186
526080.0000   -5.54013
526120.0000   -5.04973
526160.0000   -5.12556
526200.0000   -6.33369
526240.0000   -6.35464
526280.0000   -6.10370
526320.0000   -5.69905
526360.0000   -5.84253
526400.0000   -6.18363
526440.0000   -5.30099
526480.0000   -4.68529
526520.0000   -5.01783
526560.0000   -4.77766
526600.0000   -4.54256
526640.0000   -4.68453
526680.0000   -4.81121
526720.0000   -4.49151
526760.0000   -4.78121
526800.0000   -5.10534
526840.0000   -5.15359
526880.0000   -5.82435
526920.0000   -5.13294
526960.0000   -5.74196
527000.0000   -5.77672
527040.0000   -5.42222
527080.0000   -5.88178
527120.0000   -5.40759
527160.0000   -4.18047
527200.0000   -4.93357
527240.0000   -5.13259
527280.0000   -4.67566
527320.0000   -4.87530
527360.0000   -5.62096
527400.0000   -6.04972
527440.0000   -5.12065
527480.0000   -4.72968
527520.0000   -5.58482
527560.0000   -5.07524
527600.0000   -6.18206
527640.0000   -5.75482
527680.0000   -6.00340
527720.0000   -4.83833
527760.0000   -5.24266
527800.0000   -4.20606
527840.0000   -5.34893
527880.0000   -5.35326
527920.0000   -5.10504
527960.0000   -5.21710
528000.0000   -4.20952
528040.0000   -4.00637
528080.0000   -4.28745
528120.0000   -4.53819
528160.0000   -4.43024
528200.0000   -4.49858
528240.0000   -4.52197
528280.0000   -4.24796
528320.0000   -5.15742
528360.0000   -4.20769
528400.0000   -4.57578
528440.0000   -3.91521
528480.0000   -4.78879
528520.0000   -5.66733
528560.0000   -5.27560
528600.0000   -4.53929
528640.0000   -5.21614
528680.0000   -5.14171
528720.0000   -4.98585
528760.0000   -4.39896
528800.0000   -5.13545
528840.0000   -5.62518
528880.0000   -4.28318
528920.0000   -4.65173
528960.0000   -5.08356
529000.0000   -5.42848
529040.0000   -4.85430
529080.0000   -4.95115
529120.0000   -5.01882
529160.0000   -5.82340
529200.0000   -6.19388
529240.0000   -3.79405
529280.0000   -5.49629
529320.0000   -5.64077
529360.0000   -5.93045
529400.0000   -4.65869
529440.0000   -4.66078
529480.0000   -4.51533
529520.0000   -4.93430
529560.0000   -5.18846
529600.0000   -5.48501
529640.0000   -4.97326
529680.0000   -4.82184
529720.0000   -5.47371
529760.0000   -5.98521
529800.0000   -5.97185
529840.0000   -5.55052
529880.0000   -5.27443
529920.0000   -4.02011
529960.0000   -4.59475
530000.0000   -5.01600
530040.0000   -4.36696
530080.0000   -5.38739
530120.0000   -5.48222
530160.0000   -5.78309
530200.0000   -5.46972
530240.0000   -4.96669
530280.0000   -5.86303
530320.0000   -5.87735
530360.0000   -4.48598
530400.0000   -4.96338
530440.0000   -4.31246
530480.0000   -4.49323
530520.0000   -5.42378
530560.0000   -5.75364
530600.0000   -5.42427
530640.0000   -5.47932
530680.0000   -6.25613
530720.0000   -5.64440
530760.0000   -6.07630
530800.0000   -4.75416
530840.0000   -5.47782
530880.0000   -5.41690
530920.0000   -5.37102
530960.0000   -4.95523
531000.0000   -5.72012
531040.0000   -5.45833
531080.0000   -5.76803
531120.0000   -5.75308
531160.0000   -5.86738
531200.0000   -5.49667
531240.0000   -4.73860
531280.0000   -4.87164
531320.0000   -4.81815
531360.0000   -4.48582
531400.0000   -5.15374
531440.0000   -4.52640
531480.0000   -5.08967
531520.0000   -5.12063
531560.0000   -5.36837
531600.0000   -5.07525
531640.0000   -4.40339
531680.0000   -5.17880
531720.0000   -5.03423
531760.0000   -4.62554
531800.0000   -5.52646
531840.0000   -4.07716
531880.0000   -4.02314
531920.0000   -4.64471
531960.0000   -4.04789
532000.0000   -5.41511
532040.0000   -4.00932
532080.0000   -5.10661
532120.0000   -5.23894
532160.0000   -4.35137
532200.0000   -4.03924
532240.0000   -4.63374
532280.0000   -4.34140
532320.0000   -5.04841
532360.0000   -4.98703
532400.0000   -4.69170
532440.0000   -4.47186
532480.0000   -4.88835
532520.0000   -4.67277
532560.0000   -4.82657
532600.0000   -4.39805
532640.0000   -4.90321
532680.0000   -4.46331
532720.0000   -4.59104
532760.0000   -4.40263
532800.0000   -5.00693
532840.0000   -5.02349
532880.0000   -5.58990
532920.0000   -5.03514
532960.0000   -5.57933
533000.0000   -5.22587
533040.0000   -5.25138
533080.0000   -5.25795
533120.0000   -4.52428
533160.0000   -4.51392
533200.0000   -3.84327
533240.0000   -4.00192
533280.0000   -4.78700
533320.0000   -3.46835
533360.0000   -4.99184
533400.0000   -5.04990
533440.0000   -4.66058
533480.0000   -4.45763
533520.0000   -4.66821
533560.0000   -4.07896
533600.0000   -4.90826
533640.0000   -5.28114
533680.0000   -4.45903
533720.0000   -4.23451
533760.0000   -4.71850
533800.0000   -5.54370
533840.0000   -5.26440
533880.0000   -4.77538
533920.0000   -4.80745
533960.0000   -4.88084
534000.0000   -4.49538
534040.0000   -4.82052
534080.0000   -4.75470
534120.0000   -5.28192
534160.0000   -4.95995
534200.0000   -4.24483
534240.0000   -5.14942
534280.0000   -4.43625
534320.0000   -4.55148
534360.0000   -4.46477
534400.0000   -4.46602
534440.0000   -4.69726
534480.0000   -3.89910
534520.0000   -4.57491
534560.0000   -4.31712
534600.0000   -4.62694
534640.0000   -3.81845
534680.0000   -4.06020
534720.0000   -5.16779
534760.0000   -4.56637
534800.0000   -3.92359
534840.0000   -3.94818
534880.0000   -4.33859
534920.0000   -3.63091
534960.0000   -4.13414
535000.0000   -4.49876
535040.0000   -3.92607
535080.0000   -3.44143
535120.0000   -3.82379
535160.0000   -4.42336
535200.0000   -3.53677
535240.0000   -4.50955
535280.0000   -4.98911
535320.0000   -4.06047
535360.0000   -4.70959
535400.0000   -3.92270
535440.0000   -4.00800
535480.0000   -3.75861
535520.0000   -3.42138
535560.0000   -4.10896
535600.0000   -4.50963
535640.0000   -4.03098
535680.0000   -4.50342
535720.0000   -3.17441
535760.0000   -3.78980
535800.0000   -3.65586
535840.0000   -4.75438
535880.0000   -4.09034
535920.0000   -3.53412
535960.0000   -3.76756
536000.0000   -3.45968
536040.0000   -3.43288
536080.0000   -3.73091
536120.0000   -4.18500
536160.0000   -4.29884
536200.0000   -4.14181
536240.0000   -4.91397
536280.0000   -4.66443
536320.0000   -4.06560
536360.0000   -4.29895
536400.0000   -4.94715
536440.0000   -4.20778
536480.0000   -4.22815
536520.0000   -4.50203
536560.0000   -4.01186
536600.0000   -2.90268
536640.0000   -3.42053
536680.0000   -4.17735
536720.0000   -4.96449
536760.0000   -3.84188
536800.0000   -4.53190
536840.0000   -4.22921
536880.0000   -5.21798
536920.0000   -4.50732
536960.0000   -3.67035
537000.0000   -4.43528
537040.0000   -4.46984
537080.0000   -4.35171
537120.0000   -5.14379
537160.0000   -4.61176
537200.0000   -3.55898
537240.0000   -4.01905
537280.0000   -3.68072
537320.0000   -3.93039
537360.0000   -4.50771
537400.0000   -4.45224
537440.0000   -3.82499
537480.0000   -4.28546
537520.0000   -5.01154
537560.0000   -4.57126
537600.0000   -4.01904
537640.0000   -4.80022
537680.0000   -4.00167
537720.0000   -4.03872
537760.0000   -3.69133
537800.0000   -3.97489
537840.0000   -3.92942
537880.0000   -4.16246
537920.0000   -3.28817
537960.0000   -4.08724
538000.0000   -4.91142
538040.0000   -4.72049
538080.0000   -3.46521
538120.0000   -4.17567
538160.0000   -3.53161
538200.0000   -3.75070
538240.0000   -3.85945
538280.0000   -4.90598
538320.0000   -4.84599
538360.0000   -4.34878
538400.0000   -4.54753
538440.0000   -4.98273
538480.0000   -6.04578
538520.0000   -4.91906
538560.0000   -4.90618
538600.0000   -4.57501
538640.0000   -4.83513
538680.0000   -4.27965
538720.0000   -5.00055
538760.0000   -4.20315
538800.0000   -5.30901
538840.0000   -4.27132
538880.0000   -4.13089
538920.0000   -4.32543
538960.0000   -4.45359
539000.0000   -4.36015
539040.0000   -4.39991
539080.0000   -4.72433
539120.0000   -4.13454
539160.0000   -3.60492
539200.0000   -4.28904
539240.0000   -4.87809
539280.0000   -4.59982
539320.0000   -4.55236
539360.0000   -4.50857
539400.0000   -4.82089
539440.0000   -5.15099
539480.0000   -5.43968
539520.0000   -4.83738
539560.0000   -5.08878
539600.0000   -5.85691
539640.0000   -5.77049
539680.0000   -4.73840
539720.0000   -5.33008
539760.0000   -4.23044
539800.0000   -5.02397
539840.0000   -4.49307
539880.0000   -4.42344
539920.0000   -4.63692
539960.0000   -4.99030
540000.0000   -4.83612
540040.0000   -4.96762
540080.0000   -4.40126
540120.0000   -5.25759
540160.0000   -5.10702
540200.0000   -4.22432
540240.0000   -4.75830
540280.0000   -5.37014
540320.0000   -4.54511
540360.0000   -4.78600
540400.0000   -5.09060
540440.0000   -5.34978
540480.0000   -4.95992
540520.0000   -4.31558
540560.0000   -6.12796
540600.0000   -5.46377
540640.0000   -4.37209
540680.0000   -5.92934
540720.0000   -6.03370
540760.0000   -5.77994
540800.0000   -5.48877
540840.0000   -5.09060
540880.0000   -5.26002
540920.0000   -5.40845
540960.0000   -5.32749
541000.0000   -6.07060
541040.0000   -6.24805
541080.0000   -5.96328
541120.0000   -5.65679
541160.0000   -4.79964
541200.0000   -4.75139
541240.0000   -4.14410
541280.0000   -4.16912
541320.0000   -4.86288
541360.0000   -4.90127
541400.0000   -5.04836
541440.0000   -4.51623
541480.0000   -3.51706
541520.0000   -4.53092
541560.0000   -4.35949
541600.0000   -4.50883
541640.0000   -4.92129
541680.0000   -4.60887
541720.0000   -5.58435
541760.0000   -5.23809
541800.0000   -4.03484
541840.0000   -5.26159
541880.0000   -5.71889
541920.0000   -5.83684
541960.0000   -4.18866
542000.0000   -4.93271
542040.0000   -5.48140
542080.0000   -4.96871
542120.0000   -5.58623
542160.0000   -4.47905
542200.0000   -5.05832
542240.0000   -5.49205
542280.0000   -5.31925
542320.0000   -4.77810
542360.0000   -5.01752
542400.0000   -4.21812
542440.0000   -5.13930
542480.0000   -4.64614
542520.0000   -5.21783
542560.0000   -5.31148
542600.0000   -5.64413
542640.0000   -5.44520
542680.0000   -6.48219
542720.0000   -5.91443
542760.0000   -5.24623
542800.0000   -4.82630
542840.0000   -5.65552
542880.0000   -5.90135
542920.0000   -5.32396
542960.0000   -6.16514
543000.0000   -6.05158
543040.0000   -4.53700
543080.0000   -4.93459
543120.0000   -4.81297
543160.0000   -4.82771
543200.0000   -4.78090
543240.0000   -4.26222
543280.0000   -3.91999
543320.0000   -4.35764
543360.0000   -3.82984
543400.0000   -4.58470
543440.0000   -4.45571
543480.0000   -4.45781
543520.0000   -4.88969
543560.0000   -4.12115
543600.0000   -4.23647
543640.0000   -4.13015
543680.0000   -4.36335
543720.0000   -4.24648
543760.0000   -3.97174
543800.0000   -3.44657
543840.0000   -3.51792
543880.0000   -4.22084
543920.0000   -4.33399
543960.0000   -4.33757
544000.0000   -4.98815
544040.0000   -5.12196
544080.0000   -4.50301
544120.0000   -4.17625
544160.0000   -4.63410
544200.0000   -5.36214
544240.0000   -5.30156
544280.0000   -5.17103
544320.0000   -4.81109
544360.0000   -4.95463
544400.0000   -4.10315
544440.0000   -5.08622
544480.0000   -4.82719
544520.0000   -4.57287
544560.0000   -4.44866
544600.0000   -5.05960
544640.0000   -4.96794
544680.0000   -5.03575
544720.0000   -4.56768
544760.0000   -4.94336
544800.0000   -4.59309
544840.0000   -4.64352
544880.0000   -3.64469
544920.0000   -3.82877
544960.0000   -4.13883
545000.0000   -4.53932
545040.0000   -4.65176
545080.0000   -5.64400
545120.0000   -4.87158
545160.0000   -5.23761
545200.0000   -5.98923
545240.0000   -5.71525
545280.0000   -5.51070
545320.0000   -4.96901
545360.0000   -5.68781
545400.0000   -4.63151
545440.0000   -4.87759
545480.0000   -5.20914
545520.0000   -4.96290
545560.0000   -4.76946
545600.0000   -5.79106
545640.0000   -5.32406
545680.0000   -4.51151
545720.0000   -5.20886
545760.0000   -5.64267
545800.0000   -4.76720
545840.0000   -5.21512
545880.0000   -4.75928
545920.0000   -4.55277
545960.0000   -4.82401
546000.0000   -5.11566
546040.0000   -4.44980
546080.0000   -4.58906
546120.0000   -5.33651
546160.0000   -5.24464
546200.0000   -4.58264
546240.0000   -5.47234
546280.0000   -4.35839
546320.0000   -4.88850
546360.0000   -5.38604
546400.0000   -6.70872
546440.0000   -5.79604
546480.0000   -5.61821
546520.0000   -5.52193
546560.0000   -5.89749
546600.0000   -5.38034
546640.0000   -5.65266
546680.0000   -4.98931
546720.0000   -6.05161
546760.0000   -5.63241
546800.0000   -5.42642
546840.0000   -5.36844
546880.0000   -5.71835
546920.0000   -5.56720
546960.0000   -5.61878
547000.0000   -5.63246
547040.0000   -5.85291
547080.0000   -5.41898
547120.0000   -5.35894
547160.0000   -5.67259
547200.0000   -5.78662
547240.0000   -4.87100
547280.0000   -4.54088
547320.0000   -5.02034
547360.0000   -4.64749
547400.0000   -4.98216
547440.0000   -5.70079
547480.0000   -5.12437
547520.0000   -5.17215
547560.0000   -5.30513
547600.0000   -5.01734
547640.0000   -5.59432
547680.0000   -6.52453
547720.0000   -6.03241
547760.0000   -5.87072
547800.0000   -5.48324
547840.0000   -5.57030
547880.0000   -5.62298
547920.0000   -5.36128
547960.0000   -5.77769
548000.0000   -5.07834
548040.0000   -4.66131
548080.0000   -5.54821
548120.0000   -5.72048
548160.0000   -4.42026
548200.0000   -3.98285
548240.0000   -5.07897
548280.0000   -5.18841
548320.0000   -5.19610
548360.0000   -5.19650
548400.0000   -5.38254
548440.0000   -5.52503
548480.0000   -4.56619
548520.0000   -4.42064
548560.0000   -4.12568
548600.0000   -4.03042
548640.0000   -3.71233
548680.0000   -4.66467
548720.0000   -5.13421
548760.0000   -4.99749
548800.0000   -3.94755
548840.0000   -3.96468
548880.0000   -3.25613
548920.0000   -4.60679
548960.0000   -4.01941
549000.0000   -4.07701
549040.0000   -4.08328
549080.0000   -4.70727
549120.0000   -4.87724
549160.0000   -4.15178
549200.0000   -5.86122
549240.0000   -4.77846
549280.0000   -4.31266
549320.0000   -4.78741
549360.0000   -4.28322
549400.0000   -4.83152
549440.0000   -3.60058
549480.0000   -4.01379
549520.0000   -4.98231
549560.0000   -5.79450
549600.0000   -4.62055
549640.0000   -5.22410
549680.0000   -4.87561
549720.0000   -5.10090
549760.0000   -5.28239
549800.0000   -5.43050
549840.0000   -4.44908
549880.0000   -4.28455
549920.0000   -5.67194
549960.0000   -5.45118
550000.0000   -5.02255
550040.0000   -4.85734
550080.0000   -4.02280
550120.0000   -4.55853
550160.0000   -5.51592
550200.0000   -4.88688
550240.0000   -4.38478
550280.0000   -4.95942
550320.0000   -5.33001
550360.0000   -4.88120
550400.0000   -5.66613
550440.0000   -4.95468
550480.0000   -4.47478
550520.0000   -4.86666
550560.0000   -4.66645
550600.0000   -5.62317
550640.0000   -4.69105
550680.0000   -5.10641
550720.0000   -4.88686
550760.0000   -4.73402
550800.0000   -4.70477
550840.0000   -4.84184
550880.0000   -4.81007
550920.0000   -4.53161
550960.0000   -3.59872
551000.0000   -4.77565
551040.0000   -3.81393
551080.0000   -4.13228
551120.0000   -5.33709
551160.0000   -4.76302
551200.0000   -5.05660
551240.0000   -4.73740
551280.0000   -5.09373
551320.0000   -4.95294
551360.0000   -5.42240
551400.0000   -5.36597
551440.0000   -4.82461
551480.0000   -4.24707
551520.0000   -5.19003
551560.0000   -5.01458
551600.0000   -5.66717
551640.0000   -4.86915
551680.0000   -4.83625
551720.0000   -4.94347
551760.0000   -4.47162
551800.0000   -4.83620
551840.0000   -5.28503
551880.0000   -5.48346
551920.0000   -5.17158
551960.0000   -5.06484
552000.0000   -4.88617
552040.0000   -4.74899
552080.0000   -4.21869
552120.0000   -5.20565
552160.0000   -5.28573
552200.0000   -4.78278
552240.0000   -4.67559
552280.0000   -4.89142
552320.0000   -5.22107
552360.0000   -5.39777
552400.0000   -4.77764
552440.0000   -5.54362
552480.0000   -5.38195
552520.0000   -5.00188
552560.0000   -4.77248
552600.0000   -4.70959
552640.0000   -5.32924
552680.0000   -5.01935
552720.0000   -4.47646
552760.0000   -4.97294
552800.0000   -4.37590
552840.0000   -5.01627
552880.0000   -4.85140
552920.0000   -4.95770
552960.0000   -5.04278
553000.0000   -4.01877
553040.0000   -3.50311
553080.0000   -4.40371
553120.0000   -4.99987
553160.0000   -4.32831
553200.0000   -4.65856
553240.0000   -4.47810
553280.0000   -4.97047
553320.0000   -4.86014
553360.0000   -4.98120
553400.0000   -4.57072
553440.0000   -4.08801
553480.0000   -3.65451
553520.0000   -4.18080
553560.0000   -3.87682
553600.0000   -4.21512
553640.0000   -3.76013
553680.0000   -4.01765
553720.0000   -2.81101
553760.0000   -4.03457
553800.0000   -4.12977
553840.0000   -4.19148
553880.0000   -4.83214
553920.0000   -3.98904
553960.0000   -4.24146
554000.0000   -3.64253
554040.0000   -3.38371
554080.0000   -2.80109
554120.0000   -3.41460
554160.0000   -3.76767
554200.0000   -3.06592
554240.0000   -4.60730
554280.0000   -4.91260
554320.0000   -4.64719
554360.0000   -3.96409
554400.0000   -4.02027
554440.0000   -3.17836
554480.0000   -3.99885
554520.0000   -4.11465
554560.0000   -4.27985
554600.0000   -4.64894
554640.0000   -4.10721
554680.0000   -3.33668
554720.0000   -3.63130
554760.0000   -3.72015
554800.0000   -3.43828
554840.0000   -3.90936
554880.0000   -3.68135
554920.0000   -4.35178
554960.0000   -4.22918
555000.0000   -4.60423
555040.0000   -4.28787
555080.0000   -4.02421
555120.0000   -4.68270
555160.0000   -4.17683
555200.0000   -4.66408
555240.0000   -3.20598
555280.0000   -3.78910
555320.0000   -3.35239
555360.0000   -3.84328
555400.0000   -4.57300
555440.0000   -4.22949
555480.0000   -5.93834
555520.0000   -5.24051
555560.0000   -4.50547
555600.0000   -5.81188
555640.0000   -5.26581
555680.0000   -4.44866
555720.0000   -4.44382
555760.0000   -5.08080
555800.0000   -4.79548
555840.0000   -4.97556
555880.0000   -4.68588
555920.0000   -4.49309
555960.0000   -3.67648
556000.0000   -4.29537
556040.0000   -4.54405
556080.0000   -4.38189
556120.0000   -4.59502
556160.0000   -5.09890
556200.0000   -4.75318
556240.0000   -4.29719
556280.0000   -3.88154
556320.0000   -4.32438
556360.0000   -5.35319
556400.0000   -4.44566
556440.0000   -4.20078
556480.0000   -5.09411
556520.0000   -5.54017
556560.0000   -4.76771
556600.0000   -4.63130
556640.0000   -4.31947
556680.0000   -5.08053
556720.0000   -4.83192
556760.0000   -4.62477
556800.0000   -4.10568
556840.0000   -4.70751
556880.0000   -4.99631
556920.0000   -4.11196
556960.0000   -4.34962
557000.0000   -4.42079
557040.0000   -4.40487
557080.0000   -4.54513
557120.0000   -4.73909
557160.0000   -4.18405
557200.0000   -4.00714
557240.0000   -3.26036
557280.0000   -3.58450
557320.0000   -3.13672
557360.0000   -3.76894
557400.0000   -4.31741
557440.0000   -4.82350
557480.0000   -4.66121
557520.0000   -4.61507
557560.0000   -4.93221
557600.0000   -4.87192
557640.0000   -4.30795
557680.0000   -4.34716
557720.0000   -4.72847
557760.0000   -4.94116
557800.0000   -5.40874
557840.0000   -4.52150
557880.0000   -3.89019
557920.0000   -3.81709
557960.0000   -3.97572
558000.0000   -4.17665
558040.0000   -4.61128
558080.0000   -3.86505
558120.0000   -4.12873
558160.0000   -4.27032
558200.0000   -5.08453
558240.0000   -4.89687
558280.0000   -4.16914
558320.0000   -3.79343
558360.0000   -3.62885
558400.0000   -4.18683
558440.0000   -4.44659
558480.0000   -4.26317
558520.0000   -4.26721
558560.0000   -4.61580
558600.0000   -4.78087
558640.0000   -4.16618
558680.0000   -4.70240
558720.0000   -4.85591
558760.0000   -5.38616
558800.0000   -4.42266
558840.0000   -3.96001
558880.0000   -4.28540
558920.0000   -3.79680
558960.0000   -4.15442
559000.0000   -4.26790
559040.0000   -4.67889
559080.0000   -4.05944
559120.0000   -4.42963
559160.0000   -4.16978
559200.0000   -3.49945
559240.0000   -4.54118
559280.0000   -4.29160
559320.0000   -4.14865
559360.0000   -4.94732
559400.0000   -4.74946
559440.0000   -3.64146
559480.0000   -3.88694
559520.0000   -5.10218
559560.0000   -5.15135
559600.0000   -4.54934
559640.0000   -4.51588
559680.0000   -5.27829
559720.0000   -5.22104
559760.0000   -4.84225
559800.0000   -3.34730
559840.0000   -4.15153
559880.0000   -3.80639
559920.0000   -5.01769
559960.0000   -5.95584
560000.0000   -5.34667
560040.0000   -4.85061
560080.0000   -4.23196
560120.0000   -4.73729
560160.0000   -4.79118
560200.0000   -4.87777
560240.0000   -5.15904
560280.0000   -5.30783
560320.0000   -4.67013
560360.0000   -5.98897
560400.0000   -4.49002
560440.0000   -4.14043
560480.0000   -4.68128
560520.0000   -4.69259
560560.0000   -4.92197
560600.0000   -5.60736
560640.0000   -5.76544
560680.0000   -4.88022
560720.0000   -4.95065
560760.0000   -4.72609
560800.0000   -4.41623
560840.0000   -4.38586
560880.0000   -3.11691
560920.0000   -3.79136
560960.0000   -4.30824
561000.0000   -5.20749
561040.0000   -4.58374
561080.0000   -3.78647
561120.0000   -4.65639
561160.0000   -4.98774
561200.0000   -5.40189
561240.0000   -5.77350
561280.0000   -4.45117
561320.0000   -4.93871
561360.0000   -4.22862
561400.0000   -4.70457
561440.0000   -4.74140
561480.0000   -4.96124
561520.0000   -4.85138
561560.0000   -4.38792
561600.0000   -3.71997
561640.0000   -3.45633
561680.0000   -3.39914
561720.0000   -4.40069
561760.0000   -4.56300
561800.0000   -3.91156
561840.0000   -4.40723
561880.0000   -4.04528
561920.0000   -4.54656
561960.0000   -4.70936
562000.0000   -4.04010
562040.0000   -4.18500
562080.0000   -4.69339
562120.0000   -4.51432
562160.0000   -4.84355
562200.0000   -4.05265
562240.0000   -4.19733
562280.0000   -4.20632
562320.0000   -4.42729
562360.0000   -4.80624
562400.0000   -4.94701
562440.0000   -4.54086
562480.0000   -4.69200
562520.0000   -3.98506
562560.0000   -3.50765
562600.0000   -4.26071
562640.0000   -4.05495
562680.0000   -3.95705
562720.0000   -4.47991
562760.0000   -5.18312
562800.0000   -4.17505
562840.0000   -4.88329
562880.0000   -4.40492
562920.0000   -4.23849
562960.0000   -6.11453
563000.0000   -5.30857
563040.0000   -4.97818
563080.0000   -4.58484
563120.0000   -4.66164
563160.0000   -4.30913
563200.0000   -5.11133
563240.0000   -5.30136
563280.0000   -5.79823
563320.0000   -4.47108
563360.0000   -4.41695
563400.0000   -4.80111
563440.0000   -4.80993
563480.0000   -3.44136
563520.0000   -3.74678
563560.0000   -4.40131
563600.0000   -3.92936
563640.0000   -4.02017
563680.0000   -4.41801
563720.0000   -4.10800
563760.0000   -4.18080
563800.0000   -4.53255
563840.0000   -4.24381
563880.0000   -5.17652
563920.0000   -4.44652
563960.0000   -5.01805
564000.0000   -5.89214
564040.0000   -5.25570
564080.0000   -5.02948
564120.0000   -5.55775
564160.0000   -5.48562
564200.0000   -5.19367
564240.0000   -5.81813
564280.0000   -5.48626
564320.0000   -5.25780
564360.0000   -5.57686
564400.0000   -5.79939
564440.0000   -5.68667
564480.0000   -5.92835
564520.0000   -6.02399
564560.0000   -5.62040
564600.0000   -5.19302
564640.0000   -5.24798
564680.0000   -5.41157
564720.0000   -5.36040
564760.0000   -5.65599
564800.0000   -5.49160
564840.0000   -5.94436
564880.0000   -6.59580
564920.0000   -5.97199
564960.0000   -5.85317
565000.0000   -5.42768
565040.0000   -5.79939
565080.0000   -5.62893
565120.0000   -6.86620
565160.0000   -6.31377
565200.0000   -5.82691
565240.0000   -6.22372
565280.0000   -4.49928
565320.0000   -5.05084
565360.0000   -5.28268
565400.0000   -4.94018
565440.0000   -5.54177
565480.0000   -4.85671
565520.0000   -4.58107
565560.0000   -5.60476
565600.0000   -4.55249
565640.0000   -4.54553
565680.0000   -5.53370
565720.0000   -5.53046
565760.0000   -5.85591
565800.0000   -5.55114
565840.0000   -5.41137
565880.0000   -4.88243
565920.0000   -5.55813
565960.0000   -4.88102
566000.0000   -4.55626
566040.0000   -4.83752
566080.0000   -5.93881
566120.0000   -5.25609
566160.0000   -5.55387
566200.0000   -4.96966
566240.0000   -4.48820
566280.0000   -4.28761
566320.0000   -4.75343
566360.0000   -4.81086
566400.0000   -4.07360
566440.0000   -4.13633
566480.0000   -4.92748
566520.0000   -5.95548
566560.0000   -4.16327
566600.0000   -4.89982
566640.0000   -5.22802
566680.0000   -4.73237
566720.0000   -5.32091
566760.0000   -5.04824
566800.0000   -4.42352
566840.0000   -5.09873
566880.0000   -5.15361
566920.0000   -4.80164
566960.0000   -5.86019
567000.0000   -5.58105
567040.0000   -4.98401
567080.0000   -5.25170
567120.0000   -5.52708
567160.0000   -5.44027
567200.0000   -5.38474
567240.0000   -4.82439
567280.0000   -5.10381
567320.0000   -4.89279
567360.0000   -6.26754
567400.0000   -6.32937
567440.0000   -5.07459
567480.0000   -5.71963
567520.0000   -5.43453
567560.0000   -6.37874
567600.0000   -6.43769
567640.0000   -6.30360
567680.0000   -6.37270
567720.0000   -6.39533
567760.0000   -5.81274
567800.0000   -5.19746
567840.0000   -5.03313
567880.0000   -5.26655
567920.0000   -5.65910
567960.0000   -4.57921
568000.0000   -5.10119
568040.0000   -5.81385
568080.0000   -5.60295
568120.0000   -5.06861
568160.0000   -4.77622
568200.0000   -4.80848
568240.0000   -5.18642
568280.0000   -6.11752
568320.0000   -6.20430
568360.0000   -5.99643
568400.0000   -5.45611
568440.0000   -5.37092
568480.0000   -4.91977
568520.0000   -5.11212
568560.0000   -4.54378
568600.0000   -5.21816
568640.0000   -4.30659
568680.0000   -4.23134
568720.0000   -4.64553
568760.0000   -3.94912
568800.0000   -4.11133
568840.0000   -5.26784
568880.0000   -4.76299
568920.0000   -5.25259
568960.0000   -6.12928
569000.0000   -5.26311
569040.0000   -4.88084
569080.0000   -5.20651
569120.0000   -4.90150
569160.0000   -5.32195
569200.0000   -6.01630
569240.0000   -6.06670
569280.0000   -5.67076
569320.0000   -6.54724
569360.0000   -5.80178
569400.0000   -5.75542
569440.0000   -5.06252
569480.0000   -5.18063
569520.0000   -4.71273
569560.0000   -4.89891
569600.0000   -4.75479
569640.0000   -4.43194
569680.0000   -4.15338
569720.0000   -5.17297
569760.0000   -4.47732
569800.0000   -4.77324
569840.0000   -5.35746
569880.0000   -4.97034
569920.0000   -4.65190
569960.0000   -4.66361
570000.0000   -5.53739
570040.0000   -6.24509
570080.0000   -5.17364
570120.0000   -5.73253
570160.0000   -5.89018
570200.0000   -5.38446
570240.0000   -5.05616
570280.0000   -4.95858
570320.0000   -4.60022
570360.0000   -5.28605
570400.0000   -6.16972
570440.0000   -6.16780
570480.0000   -6.04523
570520.0000   -5.31921
570560.0000   -5.38577
570600.0000   -4.52743
570640.0000   -5.04463
570680.0000   -5.85819
570720.0000   -4.60513
570760.0000   -5.29769
570800.0000   -5.08279
570840.0000   -5.80526
570880.0000   -5.28427
570920.0000   -5.66900
570960.0000   -5.30983
571000.0000   -5.06648
571040.0000   -5.12632
571080.0000   -5.41474
571120.0000   -4.98655
571160.0000   -5.28450
571200.0000   -5.22287
571240.0000   -5.95149
571280.0000   -5.21057
571320.0000   -5.55446
571360.0000   -5.87697
571400.0000   -5.23739
571440.0000   -5.14963
571480.0000   -5.31147
571520.0000   -6.49414
571560.0000   -6.25084
571600.0000   -4.95387
571640.0000   -5.64531
571680.0000   -5.92529
571720.0000   -5.34151
571760.0000   -4.57043
571800.0000   -5.52515
571840.0000   -5.43650
571880.0000   -4.82451
571920.0000   -4.69383
571960.0000   -4.68595
572000.0000   -3.99328
572040.0000   -4.76887
572080.0000   -4.28761
572120.0000   -4.77048
572160.0000   -4.48483
572200.0000   -4.52393
572240.0000   -4.50455
572280.0000   -4.66950
572320.0000   -4.37957
572360.0000   -4.09186
572400.0000   -4.38262
572440.0000   -5.05900
572480.0000   -5.02978
572520.0000   -4.34351
572560.0000   -4.82201
572600.0000   -5.70700
572640.0000   -5.05215
572680.0000   -5.04242
572720.0000   -6.23918
572760.0000   -5.50870
572800.0000   -4.46885
572840.0000   -4.84862
572880.0000   -6.09825
572920.0000   -6.09410
572960.0000   -6.51620
573000.0000   -6.42593
573040.0000   -5.30935
573080.0000   -5.16535
573120.0000   -4.58001
573160.0000   -5.68625
573200.0000   -5.86809
573240.0000   -5.34033
573280.0000   -5.82838
573320.0000   -4.85013
573360.0000   -4.84023
573400.0000   -5.30685
573440.0000   -6.07082
573480.0000   -6.23039
573520.0000   -5.45440
573560.0000   -5.50073
573600.0000   -4.86656
573640.0000   -4.97029
573680.0000   -4.61875
573720.0000   -5.66090
573760.0000   -5.77500
573800.0000   -5.40955
573840.0000   -4.59270
573880.0000   -4.63349
573920.0000   -4.61058
573960.0000   -3.70035
574000.0000   -4.50840
574040.0000   -5.32171
574080.0000   -4.53780
574120.0000   -4.36424
574160.0000   -4.31949
574200.0000   -4.40990
574240.0000   -5.11333
574280.0000   -4.71245
574320.0000   -4.99626
574360.0000   -4.54984
574400.0000   -5.05972
574440.0000   -5.23574
574480.0000   -4.95434
574520.0000   -3.83389
574560.0000   -4.26538
574600.0000   -4.64153
574640.0000   -4.72858
574680.0000   -5.21939
574720.0000   -5.30544
574760.0000   -5.14981
574800.0000   -4.89883
574840.0000   -5.00407
574880.0000   -4.34755
574920.0000   -5.50457
574960.0000   -5.43443
575000.0000   -4.73303
575040.0000   -5.11840
575080.0000   -5.35918
575120.0000   -4.95003
575160.0000   -5.55066
575200.0000   -5.37458
575240.0000   -4.37195
575280.0000   -5.16963
575320.0000   -4.60771
575360.0000   -5.90973
575400.0000   -5.16052
575440.0000   -5.01383
575480.0000   -4.96525
575520.0000   -4.81495
575560.0000   -5.16721
575600.0000   -5.93142
575640.0000   -4.98115
575680.0000   -4.27284
575720.0000   -5.26955
575760.0000   -5.19373
575800.0000   -4.32733
575840.0000   -5.82849
575880.0000   -5.81703
575920.0000   -4.70545
575960.0000   -5.14928
576000.0000   -5.76232
576040.0000   -5.93196
576080.0000   -6.25324
576120.0000   -6.62853
576160.0000   -6.97102
576200.0000   -5.71664
576240.0000   -5.03702
576280.0000   -5.81871
576320.0000   -5.00187
576360.0000   -6.13647
576400.0000   -6.83323
576440.0000   -5.67838
576480.0000   -5.25468
576520.0000   -5.33369
576560.0000   -5.44972
576600.0000   -6.42057
576640.0000   -5.64046
576680.0000   -5.51780
576720.0000   -5.09156
576760.0000   -4.46410
576800.0000   -5.25678
576840.0000   -4.73450
576880.0000   -4.99950
576920.0000   -5.73826
576960.0000   -5.45004
577000.0000   -6.42377
577040.0000   -6.47805
577080.0000   -6.17352
577120.0000   -4.66033
577160.0000   -5.50967
577200.0000   -5.82490
577240.0000   -5.32944
577280.0000   -5.32865
577320.0000   -5.07425
577360.0000   -4.80493
577400.0000   -4.98682
577440.0000   -5.57224
577480.0000   -5.26724
577520.0000   -4.97825
577560.0000   -4.34197
577600.0000   -4.41203
577640.0000   -4.52582
577680.0000   -4.75553
577720.0000   -5.00544
577760.0000   -5.75370
577800.0000   -5.12195
577840.0000   -6.24330
577880.0000   -5.38114
577920.0000   -5.29591
577960.0000   -5.18594
578000.0000   -5.67804
578040.0000   -4.89807
578080.0000   -4.83455
578120.0000   -5.07447
578160.0000   -4.08310
578200.0000   -5.05050
578240.0000   -5.20996
578280.0000   -4.07971
578320.0000   -5.13126
578360.0000   -4.58070
578400.0000   -4.96862
578440.0000   -5.40219
578480.0000   -5.69606
578520.0000   -5.01756
578560.0000   -4.35785
578600.0000   -5.49540
578640.0000   -5.52144
578680.0000   -6.29960
578720.0000   -5.05424
578760.0000   -5.51050
578800.0000   -5.05022
578840.0000   -5.07312
578880.0000   -5.24384
578920.0000   -4.56923
578960.0000   -5.71660
579000.0000   -5.46824
579040.0000   -5.41784
579080.0000   -4.74805
579120.0000   -4.81849
579160.0000   -5.53203
579200.0000   -4.96542
579240.0000   -4.75201
579280.0000   -4.53630
579320.0000   -4.38591
579360.0000   -5.29112
579400.0000   -4.79673
579440.0000   -4.80283
579480.0000   -5.23415
579520.0000   -5.16405
579560.0000   -4.77020
579600.0000   -4.51110
579640.0000   -4.96461
579680.0000   -5.51469
579720.0000   -4.87232
579760.0000   -4.99225
579800.0000   -4.68493
579840.0000   -5.06646
579880.0000   -4.73949
579920.0000   -4.72805
579960.0000   -5.21831
580000.0000   -4.21504
580040.0000   -4.59413
580080.0000   -5.26161
580120.0000   -5.14242
580160.0000   -4.95730
580200.0000   -5.78932
580240.0000   -4.46051
580280.0000   -4.11311
580320.0000   -4.98409
580360.0000   -4.75061
580400.0000   -5.25156
580440.0000   -3.78455
580480.0000   -2.90943
580520.0000   -4.43419
580560.0000   -4.60837
580600.0000   -3.98506
580640.0000   -3.77074
580680.0000   -3.71399
580720.0000   -4.12898
580760.0000   -3.77677
580800.0000   -4.38379
580840.0000   -4.27738
580880.0000   -4.19920
580920.0000   -5.52606
580960.0000   -4.54602
581000.0000   -5.33402
581040.0000   -4.90728
581080.0000   -4.74088
581120.0000   -4.42633
581160.0000   -4.38875
581200.0000   -4.01986
581240.0000   -4.65789
581280.0000   -5.14236
581320.0000   -3.80915
581360.0000   -5.70476
581400.0000   -6.14803
581440.0000   -5.43965
581480.0000   -4.40557
581520.0000   -5.34106
581560.0000   -5.06381
581600.0000   -5.33984
581640.0000   -5.78469
581680.0000   -5.45946
581720.0000   -5.03776
581760.0000   -5.45073
581800.0000   -4.40316
581840.0000   -4.59974
581880.0000   -5.33277
581920.0000   -4.13599
581960.0000   -4.21769
582000.0000   -4.86342
582040.0000   -5.11089
582080.0000   -6.53102
582120.0000   -5.16627
582160.0000   -5.81490
582200.0000   -5.71215
582240.0000   -6.02162
582280.0000   -6.13335
582320.0000   -6.33757
582360.0000   -6.39202
582400.0000   -6.07654
582440.0000   -4.98295
582480.0000   -5.60726
582520.0000   -5.88352
582560.0000   -6.05734
582600.0000   -5.54241
582640.0000   -5.22839
582680.0000   -6.34107
582720.0000   -5.03960
582760.0000   -5.04816
582800.0000   -5.30327
582840.0000   -5.03871
582880.0000   -5.57011
582920.0000   -4.41082
582960.0000   -4.50919
583000.0000   -4.64067
583040.0000   -4.78132
583080.0000   -3.98128
583120.0000   -4.14359
583160.0000   -4.50018
583200.0000   -4.47286
583240.0000   -4.33468
583280.0000   -5.63595
583320.0000   -4.63506
583360.0000   -5.02141
583400.0000   -5.09031
583440.0000   -4.67585
583480.0000   -5.39107
583520.0000   -5.60672
583560.0000   -5.79806
583600.0000   -4.74315
583640.0000   -5.15997
583680.0000   -5.91479
583720.0000   -5.58744
583760.0000   -4.12379
583800.0000   -4.87399
583840.0000   -5.07422
583880.0000   -5.24869
583920.0000   -5.94766
583960.0000   -5.46330
584000.0000   -4.90349
584040.0000   -4.93475
584080.0000   -4.73560
584120.0000   -5.70940
584160.0000   -4.78433
584200.0000   -6.17751
584240.0000   -6.77270
584280.0000   -5.53807
584320.0000   -5.09251
584360.0000   -5.05966
584400.0000   -5.57561
584440.0000   -6.58783
584480.0000   -5.10552
584520.0000   -5.61772
584560.0000   -4.48276
584600.0000   -5.47586
584640.0000   -5.17071
584680.0000   -4.13547
584720.0000   -5.54274
584760.0000   -5.61477
584800.0000   -6.05495
584840.0000   -5.13466
584880.0000   -5.32855
584920.0000   -6.80061
584960.0000   -5.38018
585000.0000   -5.07798
585040.0000   -5.16190
585080.0000   -5.87248
585120.0000   -5.58871
585160.0000   -6.23517
585200.0000   -5.66262
585240.0000   -4.93131
585280.0000   -5.61782
585320.0000   -5.70387
585360.0000   -5.90673
585400.0000   -6.37010
585440.0000   -6.72923
585480.0000   -6.12568
585520.0000   -6.03225
585560.0000   -6.01823
585600.0000   -5.56879
585640.0000   -6.60900
585680.0000   -6.27944
585720.0000   -5.68251
585760.0000   -5.26333
585800.0000   -5.03126
585840.0000   -6.39076
585880.0000   -6.13145
585920.0000   -5.82891
585960.0000   -5.42529
586000.0000   -5.46764
586040.0000   -5.57071
586080.0000   -4.92139
586120.0000   -5.00768
586160.0000   -4.81579
586200.0000   -5.76018
586240.0000   -5.73543
586280.0000   -6.16091
586320.0000   -5.88393
586360.0000   -5.63334
586400.0000   -6.43458
586440.0000   -6.45752
586480.0000   -5.17594
586520.0000   -5.80332
586560.0000   -5.03268
586600.0000   -5.53421
586640.0000   -5.00653
586680.0000   -4.90479
586720.0000   -5.65608
586760.0000   -5.45551
586800.0000   -5.17963
586840.0000   -6.13335
586880.0000   -5.76891
586920.0000   -5.37026
586960.0000   -5.63280
587000.0000   -5.38194
587040.0000   -5.92041
587080.0000   -4.81558
587120.0000   -5.77893
587160.0000   -5.24273
587200.0000   -5.94579
587240.0000   -6.59519
587280.0000   -6.70927
587320.0000   -5.33083
587360.0000   -5.74788
587400.0000   -5.45075
587440.0000   -5.64027
587480.0000   -5.53838
587520.0000   -6.14526
587560.0000   -5.00646
587600.0000   -4.61061
587640.0000   -5.04129
587680.0000   -4.75204
587720.0000   -4.97905
587760.0000   -5.02358
587800.0000   -5.58383
587840.0000   -6.12522
587880.0000   -6.33123
587920.0000   -4.75182
587960.0000   -5.61419
588000.0000   -4.84537
588040.0000   -4.16939
588080.0000   -4.83649
588120.0000   -6.12904
588160.0000   -6.22826
588200.0000   -4.99917
588240.0000   -6.13274
588280.0000   -5.21441
588320.0000   -5.31850
588360.0000   -6.36994
588400.0000   -5.75769
588440.0000   -5.04697
588480.0000   -5.94428
588520.0000   -4.46997
588560.0000   -5.21464
588600.0000   -5.09336
588640.0000   -5.07343
588680.0000   -4.82370
588720.0000   -4.70933
588760.0000   -5.66851
588800.0000   -4.84807
588840.0000   -5.47217
588880.0000   -4.51943
588920.0000   -5.46678
588960.0000   -5.07308
589000.0000   -4.77069
589040.0000   -4.84349
589080.0000   -5.42528
589120.0000   -5.78292
589160.0000   -4.66606
589200.0000   -6.18892
589240.0000   -5.62195
589280.0000   -5.16367
589320.0000   -5.47179
589360.0000   -4.84665
589400.0000   -4.40300
589440.0000   -5.87195
589480.0000   -4.56282
589520.0000   -5.41778
589560.0000   -5.95119
589600.0000   -5.21910
589640.0000   -5.19258
589680.0000   -5.33208
589720.0000   -4.58290
589760.0000   -5.07078
589800.0000   -4.81329
589840.0000   -4.89347
589880.0000   -5.39843
589920.0000   -4.13949
589960.0000   -5.67879
590000.0000   -5.25021
590040.0000   -5.40407
590080.0000   -4.41894
590120.0000   -5.11575
590160.0000   -4.33633
590200.0000   -5.99423
590240.0000   -5.11779
590280.0000   -5.17275
590320.0000   -5.51496
590360.0000   -5.27801
590400.0000   -6.65939
590440.0000   -6.27892
590480.0000   -6.70974
590520.0000   -5.89583
590560.0000   -6.07228
590600.0000   -5.53290
590640.0000   -6.25116
590680.0000   -5.26130
590720.0000   -5.23896
590760.0000   -3.99739
590800.0000   -5.06022
590840.0000   -5.47127
590880.0000   -5.29215
590920.0000   -5.30916
590960.0000   -4.53751
591000.0000   -4.14868
591040.0000   -3.51420
591080.0000   -3.43422
591120.0000   -3.99118
591160.0000   -3.58757
591200.0000   -2.77158
591240.0000   -3.91476
591280.0000   -3.17640
591320.0000   -3.60456
591360.0000   -2.23252
591400.0000   -2.38850
591440.0000   -3.94762
591480.0000   -3.02858
591520.0000   -3.61785
591560.0000   -3.53340
591600.0000   -2.39992
591640.0000   -3.03494
591680.0000   -3.21068
591720.0000   -1.98040
591760.0000   -2.54164
591800.0000   -2.83889
591840.0000   -2.31002
591880.0000   -2.64255
591920.0000   -2.90463
591960.0000   -2.57357
592000.0000   -3.40501
592040.0000   -2.41625
592080.0000   -2.75771
592120.0000   -1.94113
592160.0000   -3.97589
592200.0000   -2.55233
592240.0000   -1.53039
592280.0000   -2.87247
592320.0000   -2.20897
592360.0000   -2.74676
592400.0000   -2.53512
592440.0000   -3.15714
592480.0000   -2.66446
592520.0000   -2.95324
592560.0000   -2.50687
592600.0000   -3.71261
592640.0000   -2.23007
592680.0000   -0.87553
592720.0000   -1.55396
592760.0000   -2.31009
592800.0000   -1.89805
592840.0000   -2.95759
592880.0000   -4.01942
592920.0000   -4.71475
592960.0000   -4.13785
593000.0000   -3.35313
593040.0000   -3.00800
593080.0000   -4.06772
593120.0000   -3.76951
593160.0000   -3.95681
593200.0000   -3.70703
593240.0000   -3.83950
593280.0000   -3.09446
593320.0000   -2.70829
593360.0000   -2.41444
593400.0000   -3.42676
593440.0000   -2.13610
593480.0000   -3.15356
593520.0000   -2.78835
593560.0000   -2.44327
593600.0000   -3.19480
593640.0000   -3.34085
593680.0000   -1.60777
593720.0000   -2.56883
593760.0000   -1.97290
593800.0000   -0.96875
593840.0000   -1.69389
593880.0000   -1.94419
593920.0000   -0.96459
593960.0000   -1.43941
594000.0000   -0.65161
594040.0000   -1.78141
594080.0000   -2.46442
594120.0000   -3.06761
594160.0000   -1.53699
594200.0000   -2.72078
594240.0000   -3.08173
594280.0000   -3.23911
594320.0000   -2.96641
594360.0000   -3.37569
594400.0000   -3.57711
594440.0000   -3.01234
594480.0000   -3.24827
594520.0000   -2.53530
594560.0000   -2.32569
594600.0000   -1.98854
594640.0000   -2.71215
594680.0000   -3.35171
594720.0000   -1.91259
594760.0000   -2.59185
594800.0000   -2.72287
594840.0000   -2.86538
594880.0000   -2.66717
594920.0000   -1.88153
594960.0000   -0.60554
595000.0000   -1.68088
595040.0000   -1.85298
595080.0000   -2.47798
595120.0000   -2.22672
595160.0000   -1.26511
595200.0000   -2.11326
595240.0000   -2.55028
595280.0000   -2.41698
595320.0000   -1.94403
595360.0000   -3.46530
595400.0000   -3.29325
595440.0000   -2.12543
595480.0000   -2.62680
595520.0000   -2.91072
595560.0000   -3.64948
595600.0000   -2.76791
595640.0000   -2.66488
595680.0000   -2.35379
595720.0000   -3.74636
595760.0000   -3.48250
595800.0000   -3.87409
595840.0000   -2.39157
595880.0000   -2.65381
595920.0000   -3.36430
595960.0000   -3.35125
596000.0000   -3.18010
596040.0000   -3.07606
596080.0000   -4.01028
596120.0000   -4.05767
596160.0000   -4.20887
596200.0000   -3.89654
596240.0000   -3.46270
596280.0000   -3.08308
596320.0000   -2.71992
596360.0000   -2.81392
596400.0000   -2.98093
596440.0000   -2.51990
596480.0000   -2.46657
596520.0000   -2.36657
596560.0000   -2.93132
596600.0000   -2.00316
596640.0000   -2.60774
596680.0000   -2.09275
596720.0000   -2.75970
596760.0000   -2.60262
596800.0000   -2.06560
596840.0000   -3.42662
596880.0000   -3.14274
596920.0000   -3.03329
596960.0000   -2.56079
597000.0000   -2.96017
597040.0000   -2.56128
597080.0000   -2.81335
597120.0000   -2.90994
597160.0000   -2.23148
597200.0000   -1.89015
597240.0000   -3.28247
597280.0000   -3.80551
597320.0000   -3.51898
597360.0000   -3.68823
597400.0000   -3.84839
597440.0000   -2.35512
597480.0000   -1.84967
597520.0000   -3.06551
597560.0000   -2.57575
597600.0000   -2.54909
597640.0000   -2.62269
597680.0000   -2.98822
597720.0000   -2.97942
597760.0000   -2.85698
597800.0000   -3.67556
597840.0000   -2.69224
597880.0000   -2.82331
597920.0000   -1.58763
597960.0000   -2.87604
598000.0000   -2.93062
598040.0000   -2.16210
598080.0000   -3.32081
598120.0000   -2.56956
598160.0000   -3.64907
598200.0000   -3.13035
598240.0000   -2.08702
598280.0000   -1.75288
598320.0000   -1.43205
598360.0000   -1.86702
598400.0000   -2.57279
598440.0000   -1.80598
598480.0000   -2.33754
598520.0000   -2.41361
598560.0000   -2.79025
598600.0000   -2.52888
598640.0000   -2.27256
598680.0000   -2.02046
598720.0000   -1.93478
598760.0000   -1.41608
598800.0000   -2.49977
598840.0000   -2.20106
598880.0000   -2.93158
598920.0000   -2.53719
598960.0000   -2.66142
599000.0000   -3.22281
599040.0000   -3.07375
599080.0000   -3.28572
599120.0000   -3.16555
599160.0000   -2.31329
599200.0000   -3.15640
599240.0000   -3.37458
599280.0000   -2.65565
599320.0000   -2.59639
599360.0000   -2.28820
599400.0000   -2.94834
599440.0000   -2.54606
599480.0000   -4.08033
599520.0000   -3.75951
599560.0000   -4.08402
599600.0000   -2.44941
599640.0000   -2.85401
599680.0000   -2.98371
599720.0000   -2.62728
599760.0000   -3.70295
599800.0000   -2.93939
599840.0000   -3.12198
599880.0000   -3.62648
599920.0000   -4.09014
599960.0000   -2.92620
600000.0000   -3.07379
600040.0000   -2.72412
600080.0000   -3.05624
600120.0000   -3.44013
600160.0000   -2.59121
600200.0000   -1.75993
600240.0000   -1.93353
600280.0000   -3.16611
600320.0000   -3.42816
600360.0000   -2.85351
600400.0000   -3.62413
600440.0000   -2.88378
600480.0000   -3.11314
600520.0000   -2.29503
600560.0000   -3.51538
600600.0000   -3.09888
600640.0000   -3.06168
600680.0000   -3.28449
600720.0000   -3.29392
600760.0000   -2.83056
600800.0000   -2.39226
600840.0000   -2.48453
600880.0000   -2.83036
600920.0000   -2.92841
600960.0000   -2.50604
601000.0000   -2.66399
601040.0000   -2.00163
601080.0000   -2.54662
601120.0000   -2.11652
601160.0000   -2.57599
601200.0000   -3.30315
601240.0000   -2.74766
601280.0000   -2.95975
601320.0000   -1.78656
601360.0000   -1.53257
601400.0000   -2.80726
601440.0000   -1.68605
601480.0000   -1.12314
601520.0000   -1.57115
601560.0000   -1.99931
601600.0000   -1.20013
601640.0000   -1.76100
601680.0000   -1.44187
601720.0000   -1.95872
601760.0000   -2.14552
601800.0000   -1.12887
601840.0000   -1.34413
601880.0000   -1.10048
601920.0000   -1.72095
601960.0000   -2.03665
602000.0000   -0.41335
602040.0000   -1.92110
602080.0000   -2.65172
602120.0000   -1.84954
602160.0000   -1.04134
602200.0000   -1.71200
602240.0000   -1.47083
602280.0000   -0.58012
602320.0000   -2.05054
602360.0000   -2.38046
602400.0000   -1.73697
602440.0000   -3.17427
602480.0000   -1.94183
602520.0000   -2.57510
602560.0000   -2.72795
602600.0000   -2.85468
602640.0000   -3.74323
602680.0000   -3.34173
602720.0000   -3.12500
602760.0000   -2.50227
602800.0000   -1.27247
602840.0000   -2.10258
602880.0000   -0.66082
602920.0000   -1.37863
602960.0000   -2.38842
603000.0000   -1.74351
603040.0000   -1.41405
603080.0000   -0.50046
603120.0000   -0.24333
603160.0000   -0.46415
603200.0000   -0.74210
603240.0000   -0.63086
603280.0000   -0.33808
603320.0000   -0.66822
603360.0000   -0.49243
603400.0000   -1.08990
603440.0000   -1.09034
603480.0000   -0.56457
603520.0000   -0.27632
603560.0000   -1.64900
603600.0000   -1.55397
603640.0000   -1.67524
603680.0000   -1.47913
603720.0000   -2.21784
603760.0000   -1.89362
603800.0000   -1.78234
603840.0000   -2.89408
603880.0000   -1.60585
603920.0000   -2.11363
603960.0000   -1.43670
604000.0000   -1.97371
604040.0000   -2.00586
604080.0000   -1.35703
604120.0000   -1.57858
604160.0000   -2.57469
604200.0000   -2.55201
604240.0000   -2.34820
604280.0000   -2.64640
604320.0000   -3.73540
604360.0000   -3.52206
604400.0000   -3.91032
604440.0000   -3.13044
604480.0000   -3.59019
604520.0000   -2.37439
604560.0000   -1.50489
604600.0000   -2.46114
604640.0000   -2.32925
604680.0000   -3.08357
604720.0000   -3.44806
604760.0000   -1.98884
604800.0000   -2.39064
604840.0000   -1.56883
604880.0000   -1.09594
604920.0000   -2.06841
604960.0000   -0.72976
605000.0000   -0.77872
605040.0000   -0.84414
605080.0000   -1.60665
605120.0000   -1.12215
605160.0000   -0.27785
605200.0000   -1.43034
605240.0000   -1.09036
605280.0000   -1.29976
605320.0000   -1.40838
605360.0000   -0.81630
605400.0000   -1.39038
605440.0000   -0.78162
605480.0000   -1.85827
605520.0000   -0.64499
605560.0000   -0.32530
605600.0000   -1.57888
605640.0000   -1.48852
605680.0000   -1.65743
605720.0000   -1.47230
605760.0000   -0.96527
605800.0000   -2.02528
605840.0000   -1.53219
605880.0000   -1.11560
605920.0000   -1.91795
605960.0000   -2.68303
606000.0000   -1.07356
606040.0000   -1.62129
606080.0000   -1.17635
606120.0000   -1.59408
606160.0000   -2.45663
606200.0000   -1.32514
606240.0000   -1.63486
606280.0000   -1.92829
606320.0000   -1.32834
606360.0000   -1.66393
606400.0000   -1.61391
606440.0000   -1.40389
606480.0000   -2.39857
606520.0000   -1.43723
606560.0000   -2.94875
606600.0000   -1.95584
606640.0000   -0.89086
606680.0000   -2.08474
606720.0000   -1.55026
606760.0000   -2.43639
606800.0000   -2.03297
606840.0000   -2.05900
606880.0000   -1.35582
606920.0000   -2.00986
606960.0000   -2.19163
607000.0000   -2.62059
607040.0000   -2.88928
607080.0000   -2.64108
607120.0000   -2.25844
607160.0000   -2.54164
607200.0000   -2.74609
607240.0000   -1.98998
607280.0000   -3.05313
607320.0000   -2.24678
607360.0000   -1.73973
607400.0000   -1.41007
607440.0000   -2.12523
607480.0000   -1.88362
607520.0000   -1.80853
607560.0000   -2.05785
607600.0000   -1.69174
607640.0000   -0.85828
607680.0000   -2.08693
607720.0000   -2.01062
607760.0000   -2.06109
607800.0000   -1.90362
607840.0000   -2.99248
607880.0000   -2.50595
607920.0000   -3.05277
607960.0000   -3.75114
608000.0000   -2.65950
608040.0000   -3.05753
608080.0000   -2.62150
608120.0000   -1.93263
608160.0000   -2.28514
608200.0000   -2.91077
608240.0000   -3.60846
608280.0000   -3.08425
608320.0000   -2.69679
608360.0000   -3.02633
608400.0000   -2.95394
608440.0000   -2.45571
608480.0000   -2.51253
608520.0000   -2.80559
608560.0000   -3.05959
608600.0000   -1.63818
608640.0000   -0.59248
608680.0000   -1.84649
608720.0000   -2.26424
608760.0000   -3.32036
608800.0000   -2.03127
608840.0000   -2.75663
608880.0000   -2.43353
608920.0000   -3.69154
608960.0000   -2.42530
609000.0000   -2.25589
609040.0000   -3.15944
609080.0000   -2.29153
609120.0000   -1.50802
609160.0000   -2.59699
609200.0000   -2.43443
609240.0000   -1.69050
609280.0000   -2.37682
609320.0000   -2.54818
609360.0000   -2.61525
609400.0000   -2.71467
609440.0000   -1.96745
609480.0000   -1.21470
609520.0000   -1.56562
609560.0000   -1.94195
609600.0000   -1.89468
609640.0000   -1.59608
609680.0000   -1.28224
609720.0000   -2.84657
609760.0000   -2.99670
609800.0000   -2.42815
609840.0000   -2.82064
609880.0000   -2.21706
609920.0000   -2.38700
609960.0000   -2.43990
610000.0000   -1.74966
610040.0000   -2.34292
610080.0000   -3.70239
610120.0000   -3.69601
610160.0000   -2.51241
610200.0000   -3.55879
610240.0000   -2.48626
610280.0000   -2.04188
610320.0000   -1.33522
610360.0000   -1.76522
610400.0000   -1.18221
610440.0000   -2.51815
610480.0000   -3.50727
610520.0000   -2.38654
610560.0000   -2.32698
610600.0000   -2.24708
610640.0000   -2.62319
610680.0000   -3.59860
610720.0000   -2.92216
610760.0000   -2.50900
610800.0000   -3.18167
610840.0000   -2.68563
610880.0000   -3.18871
610920.0000   -3.96656
610960.0000   -4.17102
611000.0000   -3.09141
611040.0000   -3.39820
611080.0000   -2.05083
611120.0000   -2.42606
611160.0000   -2.90653
611200.0000   -2.26938
611240.0000   -3.01740
611280.0000   -3.41399
611320.0000   -3.38608
611360.0000   -3.44072
611400.0000   -3.32234
611440.0000   -4.12574
611480.0000   -4.44639
611520.0000   -3.05543
611560.0000   -3.44247
611600.0000   -1.75665
611640.0000   -2.93218
611680.0000   -3.39811
611720.0000   -3.17277
611760.0000   -4.57574
611800.0000   -4.04543
611840.0000   -3.20536
611880.0000   -3.23791
611920.0000   -2.17331
611960.0000   -3.09634
612000.0000   -2.40454
612040.0000   -2.45630
612080.0000   -2.46569
612120.0000   -2.83186
612160.0000   -3.41720
612200.0000   -2.90204
612240.0000   -2.51329
612280.0000   -2.64730
612320.0000   -2.22260
612360.0000   -2.59518
612400.0000   -2.91809
612440.0000   -2.32159
612480.0000   -1.76663
612520.0000   -2.64048
612560.0000   -2.23520
612600.0000   -4.23933
612640.0000   -2.96208
612680.0000   -3.99075
612720.0000   -2.39485
612760.0000   -2.77050
612800.0000   -3.10536
612840.0000   -3.68876
612880.0000   -3.49456
612920.0000   -3.35649
612960.0000   -3.18606
613000.0000   -3.52731
613040.0000   -3.56198
613080.0000   -2.09086
613120.0000   -3.87528
613160.0000   -3.22341
613200.0000   -2.73111
613240.0000   -2.88978
613280.0000   -1.41999
613320.0000   -1.97579
613360.0000   -1.89751
613400.0000   -1.89193
613440.0000   -1.95789
613480.0000   -1.82312
613520.0000   -3.28683
613560.0000   -2.50116
613600.0000   -2.04158
613640.0000   -3.30375
613680.0000   -2.59880
613720.0000   -2.44043
613760.0000   -3.04863
613800.0000   -3.58169
613840.0000   -2.03117
613880.0000   -2.37862
613920.0000   -1.94680
613960.0000   -2.27231
614000.0000   -3.08366
614040.0000   -1.34578
614080.0000   -2.20209
614120.0000   -2.03717
614160.0000   -1.90588
614200.0000   -2.22683
614240.0000   -1.49779
614280.0000   -2.89917
614320.0000   -1.88372
614360.0000   -2.35183
614400.0000   -2.23663
614440.0000   -1.75511
614480.0000   -2.36932
614520.0000   -1.26763
614560.0000   -1.77301
614600.0000   -1.67855
614640.0000   -1.43875
614680.0000   -0.74972
614720.0000   -0.90369
614760.0000   -0.53381
614800.0000   -0.03840
614840.0000   -1.18351
614880.0000   -1.75452
614920.0000   -1.43384
614960.0000   -2.39662
615000.0000   -3.29540
615040.0000   -2.20560
615080.0000   -0.62821
615120.0000   -2.05999
615160.0000   -2.45685
615200.0000   -1.45344
615240.0000   -1.10307
615280.0000   -1.34287
615320.0000   -2.14527
615360.0000   -2.02596
615400.0000   -2.59855
615440.0000   -2.54350
615480.0000   -2.43271
615520.0000   -3.42619
615560.0000   -2.36851
615600.0000   -0.77904
615640.0000   -1.04908
615680.0000   -1.40910
615720.0000   -1.23904
615760.0000   -2.14425
615800.0000   -0.50957
615840.0000   -0.22088
615880.0000   -1.11434
615920.0000   -1.13527
615960.0000   -1.12417
616000.0000   -1.05304
616040.0000   -0.07198
616080.0000   -0.41397
616120.0000   -0.79601
616160.0000   -1.48783
616200.0000   -1.65387
616240.0000   -2.23503
616280.0000   -0.35102
616320.0000   -0.22138
616360.0000    0.16893
616400.0000   -0.61555
616440.0000   -0.34654
616480.0000   -1.03693
616520.0000   -1.91764
616560.0000   -3.77834
616600.0000   -2.44744
616640.0000   -1.72585
616680.0000   -1.66938
616720.0000   -1.15964
616760.0000   -1.75093
616800.0000   -1.46457
616840.0000   -1.04050
616880.0000   -0.97888
616920.0000   -1.32712
616960.0000   -2.20688
617000.0000   -3.04945
617040.0000   -1.81586
617080.0000   -1.36093
617120.0000   -2.07961
617160.0000   -2.06400
617200.0000   -1.51582
617240.0000   -1.05260
617280.0000   -1.03988
617320.0000   -1.02287
617360.0000   -2.53743
617400.0000   -1.07421
617440.0000   -1.23363
617480.0000   -0.48525
617520.0000   -0.65677
617560.0000   -1.66201
617600.0000   -0.28801
617640.0000   -0.74144
617680.0000    0.10020
617720.0000   -0.90697
617760.0000    0.34989
617800.0000   -1.06157
617840.0000   -0.24412
617880.0000   -0.07750
617920.0000   -0.80994
617960.0000   -0.36539
618000.0000   -0.66885
618040.0000   -1.54796
618080.0000   -1.22321
618120.0000   -0.71204
618160.0000   -0.50774
618200.0000   -1.33546
618240.0000   -1.21373
618280.0000   -1.89313
618320.0000   -1.52718
618360.0000   -1.70693
618400.0000   -1.41633
618440.0000   -0.73951
618480.0000   -0.36661
618520.0000    0.16085
618560.0000   -0.71999
618600.0000   -0.40542
618640.0000   -0.14313
618680.0000   -0.83040
618720.0000   -0.86984
618760.0000   -0.98325
618800.0000   -0.81214
618840.0000   -1.78505
618880.0000   -0.91324
618920.0000   -0.32938
618960.0000   -0.64869
619000.0000   -0.58079
619040.0000   -0.72322
619080.0000   -0.79003
619120.0000   -0.15352
619160.0000   -0.26114
619200.0000   -0.31210
619240.0000   -1.14509
619280.0000   -1.71951
619320.0000   -0.69593
619360.0000   -0.49910
619400.0000    0.23568
619440.0000    0.19393
619480.0000    0.21122
619520.0000    0.44135
619560.0000    0.61312
619600.0000    0.07762
619640.0000   -0.59348
619680.0000   -0.75333
619720.0000   -0.28278
619760.0000   -0.37711
619800.0000   -0.35080
619840.0000   -0.57821
619880.0000   -0.37453
619920.0000   -0.65644
619960.0000   -0.96867
620000.0000   -0.76037
620040.0000   -0.59742
620080.0000   -1.37170
620120.0000   -2.17086
620160.0000    0.31108
620200.0000   -0.81763
620240.0000   -0.36597
620280.0000   -0.64037
620320.0000   -1.90512
620360.0000   -1.27607
620400.0000   -2.61734
620440.0000   -2.08718
620480.0000   -0.87641
620520.0000   -1.16672
620560.0000   -2.58110
620600.0000   -2.21584
620640.0000   -1.59923
620680.0000   -0.68911
620720.0000   -1.24202
620760.0000   -1.30854
620800.0000   -1.47278
620840.0000   -0.93681
620880.0000   -1.31115
620920.0000   -1.00848
620960.0000   -0.98465
621000.0000   -1.44969
621040.0000   -1.22984
621080.0000    0.22956
621120.0000   -1.61059
621160.0000   -0.74775
621200.0000   -1.70279
621240.0000   -0.50794
621280.0000   -1.37474
621320.0000   -1.18486
621360.0000   -0.16397
621400.0000   -1.02586
621440.0000   -0.13047
621480.0000    0.13349
621520.0000   -0.02513
621560.0000    0.50437
621600.0000   -0.44769
621640.0000   -0.14545
621680.0000   -0.31921
621720.0000   -0.29101
621760.0000    0.10015
621800.0000   -0.35826
621840.0000   -0.62905
621880.0000   -0.60401
621920.0000   -1.57799
621960.0000   -1.20397
622000.0000   -0.67796
622040.0000    0.40580
622080.0000   -0.00703
622120.0000    0.22492
622160.0000   -1.01518
622200.0000    0.03956
622240.0000   -0.38700
622280.0000   -0.62119
622320.0000    0.34785
622360.0000   -0.12053
622400.0000   -0.52431
622440.0000   -1.01555
622480.0000    0.31540
622520.0000   -0.58663
622560.0000   -0.32596
622600.0000   -0.66945
622640.0000   -1.22070
622680.0000   -0.33736
622720.0000   -0.77565
622760.0000   -1.05767
622800.0000   -0.80015
622840.0000   -1.02571
622880.0000   -1.85457
622920.0000   -1.93961
622960.0000   -1.52516
623000.0000   -1.31952
623040.0000   -1.69823
623080.0000   -1.28432
623120.0000   -2.30009
623160.0000   -2.54545
623200.0000   -2.21230
623240.0000   -2.46862
623280.0000   -1.79824
623320.0000   -1.52165
623360.0000   -1.66313
623400.0000   -1.01248
623440.0000   -1.52064
623480.0000   -2.21310
623520.0000   -1.96918
623560.0000   -2.43535
623600.0000   -1.48447
623640.0000   -0.30649
623680.0000   -1.37274
623720.0000   -0.56923
623760.0000    0.21796
623800.0000   -1.74491
623840.0000   -1.11381
623880.0000   -2.29372
623920.0000   -1.21252
623960.0000   -1.80168
624000.0000   -0.42694
624040.0000   -1.23474
624080.0000   -1.61090
624120.0000   -0.53439
624160.0000   -0.14120
624200.0000   -0.36160
624240.0000   -0.95624
624280.0000   -1.24530
624320.0000   -1.40608
624360.0000   -1.54401
624400.0000   -0.86708
624440.0000   -1.62076
624480.0000   -0.88589
624520.0000   -1.52176
624560.0000   -0.97909
624600.0000   -1.00005
624640.0000   -0.19703
624680.0000   -0.33405
624720.0000   -0.62138
624760.0000   -0.30757
624800.0000    0.01501
624840.0000   -0.66675
624880.0000   -0.89508
624920.0000    0.13174
624960.0000   -0.05889
625000.0000   -0.59935
625040.0000   -0.45241
625080.0000   -1.05989
625120.0000   -0.27507
625160.0000   -0.20563
625200.0000   -0.87788
625240.0000   -0.54302
625280.0000   -0.23841
625320.0000   -0.56165
625360.0000   -1.07626
625400.0000   -0.24027
625440.0000   -0.49476
625480.0000   -1.19395
625520.0000   -0.56664
625560.0000   -0.73025
625600.0000   -1.20169
625640.0000   -0.84506
625680.0000    0.41416
625720.0000    0.76037
625760.0000    0.46381
625800.0000    0.22424
625840.0000    0.62483
625880.0000   -0.42448
625920.0000   -1.70056
625960.0000   -0.95333
626000.0000   -2.16082
626040.0000   -0.98596
626080.0000   -0.61190
626120.0000    0.11364
626160.0000   -0.02106
626200.0000   -0.25320
626240.0000   -0.65414
626280.0000   -0.01430
626320.0000    0.48771
626360.0000   -0.72714
626400.0000   -1.27068
626440.0000   -0.54072
626480.0000   -0.58360
626520.0000    0.02020
626560.0000   -0.22686
626600.0000   -0.51464
626640.0000    0.26442
626680.0000   -0.54417
626720.0000   -0.79872
626760.0000   -0.12743
626800.0000   -1.38795
626840.0000   -0.48785
626880.0000   -0.51502
626920.0000   -1.04191
626960.0000   -1.74373
627000.0000   -1.69321
627040.0000   -1.89251
627080.0000   -1.36415
627120.0000   -2.28340
627160.0000   -0.83445
627200.0000   -0.46436
627240.0000   -0.63654
627280.0000   -0.60679
627320.0000   -0.42718
627360.0000   -0.63634
627400.0000   -0.34121
627440.0000   -0.98715
627480.0000    0.46697
627520.0000   -0.31852
627560.0000    0.65894
627600.0000    0.16059
627640.0000    0.73377
627680.0000    0.31319
627720.0000   -0.22203
627760.0000   -0.49445
627800.0000    0.48608
627840.0000    0.85314
627880.0000    0.46869
627920.0000    0.52530
627960.0000    0.32457
628000.0000   -0.94566
628040.0000   -0.65358
628080.0000   -0.79061
628120.0000   -0.69080
628160.0000   -0.77352
628200.0000   -1.29890
628240.0000   -1.04701
628280.0000   -0.68975
628320.0000   -1.20917
628360.0000   -0.59171
628400.0000   -0.45795
628440.0000    0.59013
628480.0000   -0.36636
628520.0000   -1.14156
628560.0000    0.17412
628600.0000   -0.49371
628640.0000   -0.35083
628680.0000    0.19809
628720.0000    0.00701
628760.0000   -0.65780
628800.0000    0.88342
628840.0000   -0.32788
628880.0000   -0.26567
628920.0000    0.83465
628960.0000    0.54738
629000.0000   -0.35918
629040.0000    0.52728
629080.0000    0.66330
629120.0000    0.03753
629160.0000   -0.07486
629200.0000   -1.18558
629240.0000    0.34063
629280.0000   -0.38902
629320.0000   -0.18815
629360.0000   -0.67296
629400.0000   -1.02186
629440.0000   -0.52739
629480.0000   -1.08329
629520.0000   -0.99236
629560.0000   -1.43462
629600.0000   -1.29770
629640.0000   -0.74072
629680.0000   -0.31717
629720.0000   -0.63376
629760.0000   -1.49151
629800.0000   -0.79644
629840.0000   -0.47831
629880.0000   -1.32993
629920.0000   -0.64172
629960.0000   -1.59434
630000.0000    0.19855
630040.0000    0.01449
630080.0000   -0.50684
630120.0000   -0.74144
630160.0000   -1.37029
630200.0000   -0.87154
630240.0000   -1.41949
630280.0000   -1.13364
630320.0000   -1.60267
630360.0000   -0.83597
630400.0000   -1.32274
630440.0000   -1.82351
630480.0000   -1.10393
630520.0000   -0.96573
630560.0000   -1.01748
630600.0000   -0.65230
630640.0000   -0.40991
630680.0000   -0.19952
630720.0000   -0.40431
630760.0000   -0.88994
630800.0000   -1.51291
630840.0000   -2.16879
630880.0000   -1.85024
630920.0000   -1.82083
630960.0000   -1.30230
631000.0000   -0.87794
631040.0000   -1.27685
631080.0000    0.07022
631120.0000   -0.18146
631160.0000   -0.73542
631200.0000   -0.98837
631240.0000   -0.98819
631280.0000   -0.66784
631320.0000   -0.57354
631360.0000   -1.82259
631400.0000   -0.66920
631440.0000   -1.80250
631480.0000   -0.82447
631520.0000   -0.90097
631560.0000   -1.30162
631600.0000   -0.57930
631640.0000   -0.28962
631680.0000   -0.46801
631720.0000   -0.68094
631760.0000   -0.33678
631800.0000   -0.61556
631840.0000   -0.81927
631880.0000   -0.79113
631920.0000   -0.58695
631960.0000   -0.52967
632000.0000    0.04370
632040.0000   -0.85108
632080.0000   -0.68481
632120.0000   -1.47977
632160.0000   -1.00147
632200.0000   -1.57585
632240.0000   -1.59924
632280.0000   -1.38362
632320.0000   -1.39921
632360.0000   -2.04548
632400.0000   -1.86925
632440.0000   -1.28949
632480.0000   -0.73317
632520.0000   -2.00260
632560.0000   -1.52380
632600.0000    0.12832
632640.0000   -0.76763
632680.0000   -0.53775
632720.0000   -1.09590
632760.0000   -0.06903
632800.0000   -0.55063
632840.0000   -0.04818
632880.0000   -0.50853
632920.0000    0.18293
632960.0000   -0.11181
633000.0000   -0.69047
633040.0000    0.33711
633080.0000    0.01141
633120.0000   -0.46856
633160.0000   -1.04102
633200.0000   -0.71505
633240.0000   -0.37772
633280.0000   -1.01587
633320.0000   -0.20909
633360.0000   -0.97426
633400.0000   -0.95657
633440.0000   -0.71052
633480.0000   -0.64719
633520.0000   -1.12170
633560.0000   -0.77497
633600.0000   -0.42758
633640.0000   -0.82119
633680.0000   -0.43844
633720.0000    0.02654
633760.0000    0.19505
633800.0000    0.24875
633840.0000   -0.56798
633880.0000   -0.30120
633920.0000    0.49979
633960.0000   -0.38657
634000.0000    0.44913
634040.0000    0.08909
634080.0000    0.13284
634120.0000    0.02149
634160.0000    0.61493
634200.0000    1.01577
634240.0000    0.55242
634280.0000    0.44421
634320.0000    0.29480
634360.0000    0.21574
634400.0000    0.09836
634440.0000   -0.02673
634480.0000    0.09061
634520.0000    0.21513
634560.0000    1.04985
634600.0000   -0.35515
634640.0000   -0.34580
634680.0000    0.82800
634720.0000   -0.89594
634760.0000   -2.73842
634800.0000   -1.33113
634840.0000   -0.74456
634880.0000   -1.35053
634920.0000   -1.27096
634960.0000   -0.58634
635000.0000   -0.35527
635040.0000   -1.25359
635080.0000   -2.17153
635120.0000   -1.31375
635160.0000   -1.33591
635200.0000   -1.13174
635240.0000   -1.28842
635280.0000   -1.74610
635320.0000   -0.97947
635360.0000   -1.79627
635400.0000   -1.32616
635440.0000   -0.86007
635480.0000   -1.06707
635520.0000   -1.48689
635560.0000   -0.28404
635600.0000   -1.43994
635640.0000    0.11690
635680.0000   -0.64856
635720.0000   -0.99310
635760.0000   -0.52351
635800.0000   -0.95056
635840.0000   -0.48985
635880.0000   -0.32614
635920.0000   -0.57458
635960.0000   -0.63038
636000.0000   -1.16508
636040.0000   -0.03837
636080.0000   -0.00076
636120.0000   -0.61274
636160.0000   -0.74016
636200.0000   -0.32232
636240.0000   -1.03220
636280.0000   -0.94843
636320.0000   -0.82917
636360.0000   -0.59996
636400.0000   -0.72736
636440.0000   -0.75193
636480.0000   -0.97001
636520.0000   -0.81725
636560.0000   -1.27748
636600.0000   -0.47575
636640.0000   -0.85981
636680.0000   -0.59430
636720.0000   -1.13833
636760.0000   -0.77479
636800.0000   -0.94296
636840.0000   -0.39601
636880.0000   -1.39591
636920.0000   -1.04063
636960.0000   -0.87161
637000.0000   -0.85442
637040.0000   -0.79866
637080.0000   -0.39945
637120.0000   -0.09057
637160.0000    0.41664
637200.0000   -0.74039
637240.0000   -0.86669
637280.0000   -0.21322
637320.0000   -0.30911
637360.0000   -0.17453
637400.0000   -1.13954
637440.0000   -0.54809
637480.0000   -1.21847
637520.0000   -0.30703
637560.0000   -0.54522
637600.0000   -0.27875
637640.0000   -0.97083
637680.0000   -1.35099
637720.0000   -0.67037
637760.0000   -1.11859
637800.0000   -0.69132
637840.0000   -0.17354
637880.0000   -0.87368
637920.0000   -0.68157
637960.0000   -0.19079
638000.0000   -1.07733
638040.0000   -0.24709
638080.0000   -0.91021
638120.0000   -1.12787
638160.0000   -1.04894
638200.0000    0.02295
638240.0000   -1.25061
638280.0000   -1.15606
638320.0000   -1.59350
638360.0000   -1.52848
638400.0000   -2.02835
638440.0000   -1.86728
638480.0000   -1.83136
638520.0000   -0.68861
638560.0000   -0.58841
638600.0000   -1.29003
638640.0000   -0.46195
638680.0000   -1.07615
638720.0000   -0.83335
638760.0000   -1.52192
638800.0000   -0.46527
638840.0000   -0.27870
638880.0000   -0.50759
638920.0000    1.09673
638960.0000   -0.44722
639000.0000    0.13246
639040.0000   -0.34165
639080.0000   -0.70299
639120.0000    0.30557
639160.0000    0.49534
639200.0000   -0.91351
639240.0000    0.22426
639280.0000   -0.42788
639320.0000   -1.05753
639360.0000    0.26975
639400.0000   -0.17674
639440.0000   -0.70193
639480.0000   -0.43681
639520.0000   -0.24528
639560.0000   -1.05111
639600.0000   -0.09900
639640.0000   -0.46681
639680.0000   -1.50053
639720.0000   -0.58922
639760.0000   -0.78322
639800.0000   -0.34775
639840.0000   -0.23157
639880.0000   -1.11930
639920.0000   -0.93813
639960.0000   -1.61053
640000.0000   -1.92969
640040.0000   -1.69501
640080.0000   -0.89094
640120.0000   -1.37610
640160.0000   -0.67221
640200.0000   -1.83646
640240.0000   -1.52557
640280.0000   -1.27097
640320.0000   -1.20160
640360.0000   -1.12541
640400.0000   -1.00911
640440.0000   -1.62163
640480.0000   -2.11317
640520.0000   -1.05745
640560.0000   -0.56478
640600.0000   -0.25087
640640.0000   -0.19899
640680.0000   -1.05845
640720.0000   -1.07885
640760.0000   -0.46724
640800.0000   -0.56091
640840.0000   -1.81245
640880.0000   -1.91286
640920.0000   -1.79280
640960.0000   -1.98228
641000.0000   -1.97674
641040.0000   -2.76776
641080.0000   -1.12404
641120.0000   -0.85795
641160.0000   -0.90713
641200.0000   -0.67493
641240.0000   -0.89393
641280.0000   -1.13635
641320.0000   -0.64567
641360.0000   -1.52556
641400.0000   -0.79754
641440.0000   -0.85792
641480.0000   -0.69624
641520.0000   -0.14806
641560.0000   -0.65236
641600.0000   -1.21256
641640.0000   -0.75911
641680.0000   -0.51027
641720.0000   -1.48562
641760.0000   -0.19012
641800.0000   -0.31074
641840.0000   -0.98486
641880.0000   -1.02018
641920.0000   -0.97273
641960.0000   -0.73786
642000.0000   -1.37318
642040.0000   -1.61103
642080.0000   -1.32701
642120.0000   -0.72563
642160.0000   -0.92649
642200.0000   -1.63816
642240.0000   -1.45187
642280.0000   -0.31713
642320.0000   -1.40024
642360.0000   -1.12433
642400.0000   -0.69112
642440.0000   -1.77213
642480.0000   -0.82779
642520.0000   -0.92011
642560.0000   -0.29064
642600.0000   -0.99921
642640.0000   -0.85366
642680.0000   -0.65809
642720.0000   -1.11907
642760.0000   -1.24302
642800.0000   -2.40320
642840.0000   -2.32757
642880.0000   -2.70355
642920.0000   -2.70119
642960.0000   -3.26520
643000.0000   -2.64624
643040.0000   -2.99762
643080.0000   -2.18673
643120.0000   -2.01685
643160.0000   -2.31842
643200.0000   -1.64895
643240.0000   -1.90427
643280.0000   -1.79327
643320.0000   -2.35336
643360.0000   -2.60723
643400.0000   -2.72054
643440.0000   -1.59047
643480.0000   -2.40611
643520.0000   -1.50679
643560.0000   -1.77116
643600.0000   -1.42774
643640.0000   -1.15246
643680.0000   -1.54667
643720.0000   -1.14392
643760.0000   -1.31891
643800.0000   -1.30797
643840.0000   -1.84345
643880.0000   -1.86684
643920.0000   -1.90577
643960.0000   -1.97786
644000.0000   -1.27873
644040.0000   -2.07245
644080.0000   -1.30992
644120.0000   -2.06148
644160.0000   -2.25437
644200.0000   -1.77052
644240.0000   -1.97514
644280.0000   -1.88518
644320.0000   -1.81550
644360.0000   -0.09182
644400.0000   -0.98331
644440.0000   -1.03369
644480.0000   -0.93062
644520.0000   -1.08665
644560.0000   -1.39049
644600.0000   -2.19274
644640.0000   -1.41543
644680.0000   -1.42057
644720.0000   -1.65758
644760.0000   -2.56908
644800.0000   -1.58579
644840.0000   -1.37250
644880.0000   -1.32049
644920.0000   -0.32402
644960.0000   -0.63072
645000.0000    0.05506
645040.0000   -0.68214
645080.0000   -1.17923
645120.0000   -0.61651
645160.0000   -0.86117
645200.0000   -0.39957
645240.0000   -0.02071
645280.0000   -0.76562
645320.0000   -2.15183
645360.0000   -0.79206
645400.0000   -1.00146
645440.0000   -2.59367
645480.0000   -1.59929
645520.0000   -1.15947
645560.0000   -1.77281
645600.0000   -2.16963
645640.0000   -2.49234
645680.0000   -1.30504
645720.0000   -1.65824
645760.0000   -2.19992
645800.0000   -2.96286
645840.0000   -2.83569
645880.0000   -2.11699
645920.0000   -1.98056
645960.0000   -2.14429
646000.0000   -1.61480
646040.0000   -2.14047
646080.0000   -1.71025
646120.0000   -1.08565
646160.0000   -2.08829
646200.0000   -1.85502
646240.0000   -1.43137
646280.0000   -2.13662
646320.0000   -2.44511
646360.0000   -1.86488
646400.0000   -2.10157
646440.0000   -1.70178
646480.0000   -2.44416
646520.0000   -2.27850
646560.0000   -1.76235
646600.0000   -2.25736
646640.0000   -1.03741
646680.0000   -1.34914
646720.0000   -0.92465
646760.0000   -0.65929
646800.0000   -0.10441
646840.0000    0.73044
646880.0000   -0.39624
646920.0000   -0.69784
646960.0000   -0.34659
647000.0000   -0.67632
647040.0000   -0.09679
647080.0000   -0.36752
647120.0000   -1.17606
647160.0000   -1.11962
647200.0000   -0.65274
647240.0000   -0.38912
647280.0000   -0.56646
647320.0000   -0.55516
647360.0000    0.25879
647400.0000   -1.07885
647440.0000   -0.77743
647480.0000   -0.34684
647520.0000   -0.66557
647560.0000   -0.20633
647600.0000   -1.28162
647640.0000   -1.11614
647680.0000   -1.11296
647720.0000   -2.75262
647760.0000   -1.96081
647800.0000   -1.24323
647840.0000   -2.03186
647880.0000   -2.06536
647920.0000   -1.77564
647960.0000   -2.48939
648000.0000   -2.17626
648040.0000   -1.71302
648080.0000   -0.84158
648120.0000   -1.33965
648160.0000   -2.02268
648200.0000   -2.83423
648240.0000   -0.67168
648280.0000   -1.24486
648320.0000   -0.95070
648360.0000   -0.82261
648400.0000   -1.14174
648440.0000   -1.79158
648480.0000   -0.75240
648520.0000   -0.76670
648560.0000   -1.57475
648600.0000   -1.30782
648640.0000   -0.50524
648680.0000   -0.10399
648720.0000   -1.39844
648760.0000   -0.69022
648800.0000   -1.71121
648840.0000   -0.83283
648880.0000   -1.01069
648920.0000   -1.04297
648960.0000   -0.83468
649000.0000   -1.67711
649040.0000   -1.64480
649080.0000   -0.91069
649120.0000   -0.72384
649160.0000   -1.10494
649200.0000   -0.34598
649240.0000   -0.73905
649280.0000   -0.40820
649320.0000   -0.80781
649360.0000   -0.69804
649400.0000   -0.08709
649440.0000   -0.99105
649480.0000   -0.85487
649520.0000   -0.58065
649560.0000    0.31769
649600.0000   -0.64728
649640.0000   -0.18908
649680.0000   -1.82129
649720.0000   -0.27656
649760.0000   -0.25427
649800.0000   -0.82077
649840.0000   -0.99221
649880.0000   -0.54053
649920.0000   -0.87798
649960.0000   -0.41482
650000.0000   -0.72248
650040.0000   -0.50325
650080.0000   -0.24068
650120.0000   -0.56451
650160.0000    0.00106
650200.0000   -0.33661
650240.0000   -0.98634
650280.0000   -0.71585
650320.0000    0.54150
650360.0000   -0.22900
650400.0000   -1.19406
650440.0000   -1.11041
650480.0000   -0.99350
650520.0000   -0.88625
650560.0000   -0.58060
650600.0000   -0.71846
650640.0000   -0.49048
650680.0000   -1.16708
650720.0000   -0.88704
650760.0000   -0.05225
650800.0000   -1.47394
650840.0000    0.29309
650880.0000    0.38460
650920.0000   -0.11956
650960.0000   -0.02975
651000.0000    0.50180
651040.0000    0.34725
651080.0000   -0.08149
651120.0000   -0.24859
651160.0000   -0.67105
651200.0000   -0.06879
651240.0000   -1.89509
651280.0000   -1.85049
651320.0000   -0.90808
651360.0000   -1.86631
651400.0000   -0.62732
651440.0000   -0.39386
651480.0000   -1.36738
651520.0000   -0.78693
651560.0000   -0.54928
651600.0000   -1.06887
651640.0000   -0.79874
651680.0000   -0.97490
651720.0000   -0.87889
651760.0000   -0.50845
651800.0000    0.14029
651840.0000    0.33400
651880.0000    0.55257
651920.0000    0.29115
651960.0000   -0.37126
652000.0000    0.08274
652040.0000   -0.18870
652080.0000   -0.24068
652120.0000   -0.69665
652160.0000   -1.20453
652200.0000   -0.29022
652240.0000   -0.69276
652280.0000   -0.87188
652320.0000   -0.84178
652360.0000   -0.77544
652400.0000   -0.90823
652440.0000   -0.85949
652480.0000   -0.49057
652520.0000   -0.45989
652560.0000   -1.37453
652600.0000   -0.58044
652640.0000   -1.91231
652680.0000   -1.33628
652720.0000   -1.16165
652760.0000   -2.01772
652800.0000   -1.67892
652840.0000   -1.58838
652880.0000   -0.42211
652920.0000   -0.61502
652960.0000   -0.93618
653000.0000   -0.85044
653040.0000   -0.61607
653080.0000   -0.90721
653120.0000   -1.33945
653160.0000   -1.22285
653200.0000   -1.71711
653240.0000   -1.19281
653280.0000   -0.70050
653320.0000   -0.58288
653360.0000   -1.40087
653400.0000    0.02428
653440.0000   -0.46391
653480.0000   -0.00298
653520.0000   -0.03729
653560.0000   -0.78291
653600.0000   -2.21211
653640.0000   -1.69439
653680.0000   -2.66849
653720.0000   -1.31507
653760.0000   -1.44076
653800.0000   -2.16520
653840.0000   -2.24746
653880.0000   -1.23616
653920.0000   -1.89090
653960.0000   -0.62284
654000.0000   -1.56833
654040.0000   -1.47567
654080.0000   -1.80576
654120.0000   -1.16050
654160.0000   -1.29371
654200.0000   -1.54091
654240.0000   -1.64004
654280.0000   -1.25691
654320.0000   -0.74969
654360.0000   -0.70355
654400.0000   -0.73933
654440.0000   -1.09077
654480.0000   -0.91903
654520.0000   -0.85101
654560.0000   -0.70028
654600.0000   -1.00716
654640.0000   -1.05596
654680.0000   -0.34196
654720.0000   -0.82906
654760.0000   -0.19585
654800.0000   -1.17249
654840.0000   -0.96076
654880.0000   -0.36704
654920.0000   -0.58637
654960.0000   -0.19675
655000.0000   -0.17828
655040.0000   -0.19044
655080.0000   -0.62089
655120.0000   -1.92454
655160.0000   -0.94588
655200.0000   -0.24573
655240.0000   -0.71019
655280.0000   -1.23552
655320.0000   -0.90799
655360.0000   -0.68021
655400.0000   -0.90863
655440.0000   -1.24577
655480.0000   -1.73042
655520.0000   -1.65528
655560.0000   -2.21020
655600.0000   -2.27060
655640.0000   -2.07692
655680.0000   -1.94870
655720.0000   -1.92122
655760.0000   -0.78993
655800.0000   -1.15460
655840.0000   -1.23781
655880.0000   -1.78692
655920.0000   -1.51997
655960.0000   -1.37249
656000.0000   -1.95659
656040.0000   -1.09801
656080.0000   -1.53942
656120.0000   -1.45054
656160.0000   -1.88447
656200.0000   -1.83514
656240.0000   -1.03467
656280.0000   -1.27903
656320.0000   -0.91192
656360.0000   -0.91119
656400.0000   -1.24058
656440.0000   -0.99478
656480.0000   -0.94164
656520.0000   -0.23557
656560.0000   -1.18143
656600.0000   -0.85752
656640.0000   -1.31943
656680.0000   -0.98453
656720.0000   -1.12250
656760.0000   -1.59444
656800.0000   -1.73994
656840.0000   -1.59116
656880.0000   -1.21363
656920.0000   -1.66222
656960.0000   -2.05589
657000.0000   -1.69469
657040.0000   -1.85096
657080.0000   -1.65750
657120.0000   -1.66218
657160.0000   -1.32851
657200.0000   -1.80051
657240.0000   -2.31629
657280.0000   -1.81240
657320.0000   -2.17199
657360.0000   -1.97884
657400.0000   -1.65211
657440.0000   -2.65556
657480.0000   -2.17532
657520.0000   -2.45375
657560.0000   -1.79619
657600.0000   -1.52073
657640.0000   -1.85300
657680.0000   -1.44809
657720.0000   -1.94788
657760.0000   -2.43118
657800.0000   -2.81954
657840.0000   -2.41068
657880.0000   -1.47989
657920.0000   -2.99789
657960.0000   -2.12986
658000.0000   -2.88080
658040.0000   -3.10060
658080.0000   -2.78215
658120.0000   -3.11366
658160.0000   -2.62853
658200.0000   -2.92853
658240.0000   -2.04792
658280.0000   -1.84464
658320.0000   -2.31749
658360.0000   -3.52134
658400.0000   -2.56330
658440.0000   -1.95678
658480.0000   -1.80262
658520.0000   -1.34174
658560.0000   -2.66145
658600.0000   -1.59792
658640.0000   -1.73289
658680.0000   -2.10708
658720.0000   -1.48715
658760.0000   -1.55965
658800.0000   -2.66187
658840.0000   -2.56853
658880.0000   -0.70651
658920.0000   -1.06598
658960.0000   -1.17274
659000.0000   -0.55321
659040.0000   -0.99468
659080.0000   -0.92378
659120.0000   -0.79458
659160.0000   -1.18717
659200.0000   -1.38403
659240.0000   -1.27116
659280.0000   -1.69766
659320.0000   -1.15999
659360.0000    0.00500
659400.0000   -1.36334
659440.0000   -1.64318
659480.0000   -2.23770
659520.0000   -1.14178
659560.0000   -0.70686
659600.0000   -1.08508
659640.0000   -1.32321
659680.0000   -0.58491
659720.0000   -1.25509
659760.0000   -1.67924
659800.0000   -1.13297
659840.0000   -1.92656
659880.0000   -0.87132
659920.0000   -1.13544
659960.0000   -1.13649
660000.0000   -0.33318
660040.0000   -1.63802
660080.0000   -1.25347
660120.0000   -1.10252
660160.0000   -0.54685
660200.0000   -0.64604
660240.0000   -1.64958
660280.0000   -0.95931
660320.0000   -0.74549
660360.0000   -1.13506
660400.0000   -0.58358
660440.0000   -1.49607
660480.0000   -2.35188
660520.0000   -1.53503
660560.0000   -1.22662
660600.0000   -1.49206
660640.0000   -0.71811
660680.0000   -1.01059
660720.0000   -2.07949
660760.0000   -1.06756
660800.0000    0.08952
660840.0000   -1.09031
660880.0000   -0.18493
660920.0000   -1.49513
660960.0000   -0.23102
661000.0000   -1.28037
661040.0000   -1.20991
661080.0000   -0.95276
661120.0000   -1.04777
661160.0000   -1.36605
661200.0000   -1.53505
661240.0000   -1.03750
661280.0000   -1.29984
661320.0000   -1.16364
661360.0000   -0.73954
661400.0000   -0.83776
661440.0000   -1.19393
661480.0000   -0.98315
661520.0000   -0.88610
661560.0000   -0.39057
661600.0000   -0.53251
661640.0000   -0.29926
661680.0000   -0.99321
661720.0000   -1.32300
661760.0000   -1.66262
661800.0000   -0.00295
661840.0000   -1.36027
661880.0000   -1.39889
661920.0000   -2.20883
661960.0000   -2.34057
662000.0000   -1.53279
662040.0000   -3.11857
662080.0000   -1.90506
662120.0000   -2.19156
662160.0000   -2.08770
662200.0000   -2.96989
662240.0000   -2.55885
662280.0000   -2.59474
662320.0000   -1.83720
662360.0000   -1.38794
662400.0000   -1.90165
662440.0000   -2.04915
662480.0000   -2.95587
662520.0000   -2.47668
662560.0000   -2.32323
662600.0000   -1.87380
662640.0000   -2.31079
662680.0000   -2.03821
662720.0000   -2.30413
662760.0000   -1.81647
662800.0000   -2.03389
662840.0000   -2.11389
662880.0000   -2.35195
662920.0000   -2.71400
662960.0000   -2.23624
663000.0000   -2.76764
663040.0000   -2.86488
663080.0000   -2.59473
663120.0000   -2.73563
663160.0000   -2.04297
663200.0000   -2.44489
663240.0000   -2.52568
663280.0000   -2.18281
663320.0000   -1.78762
663360.0000   -0.89455
663400.0000   -2.01102
663440.0000   -1.48778
663480.0000   -1.96390
663520.0000   -0.77585
663560.0000   -1.37489
663600.0000   -1.64123
663640.0000   -1.97377
663680.0000   -2.01653
663720.0000   -1.92070
663760.0000   -1.90351
663800.0000   -1.72494
663840.0000   -1.11830
663880.0000   -1.31693
663920.0000   -2.37692
663960.0000   -1.67252
664000.0000   -2.19040
664040.0000   -2.04886
664080.0000   -2.15311
664120.0000   -1.52748
664160.0000   -1.77798
664200.0000   -1.76841
664240.0000   -2.43101
664280.0000   -1.75865
664320.0000   -0.89693
664360.0000   -1.66468
664400.0000   -2.01126
664440.0000   -1.39840
664480.0000   -2.32427
664520.0000   -1.72226
664560.0000   -2.39500
664600.0000   -2.52465
664640.0000   -2.61745
664680.0000   -2.90933
664720.0000   -2.44196
664760.0000   -1.63440
664800.0000   -2.03602
664840.0000   -2.65427
664880.0000   -2.09515
664920.0000   -2.36066
664960.0000   -1.68145
665000.0000   -3.06123
665040.0000   -2.86455
665080.0000   -2.32179
665120.0000   -2.27260
665160.0000   -1.91444
665200.0000   -2.28676
665240.0000   -1.80051
665280.0000   -3.27464
665320.0000   -3.03527
665360.0000   -2.73181
665400.0000   -2.41471
665440.0000   -2.50356
665480.0000   -3.00397
665520.0000   -2.60552
665560.0000   -2.14387
665600.0000   -2.79420
665640.0000   -2.45842
665680.0000   -2.18797
665720.0000   -2.59166
665760.0000   -2.69102
665800.0000   -1.40406
665840.0000   -3.00880
665880.0000   -2.23980
665920.0000   -3.76972
665960.0000   -3.00708
666000.0000   -2.43202
666040.0000   -2.65088
666080.0000   -3.30436
666120.0000   -2.99896
666160.0000   -3.07409
666200.0000   -3.08957
666240.0000   -2.84748
666280.0000   -1.26208
666320.0000   -1.62790
666360.0000   -1.76397
666400.0000   -2.24030
666440.0000   -0.88541
666480.0000   -1.93325
666520.0000   -1.39459
666560.0000   -1.46525
666600.0000   -1.66544
666640.0000   -1.05521
666680.0000   -1.10733
666720.0000   -1.92802
666760.0000   -1.96265
666800.0000   -1.77300
666840.0000   -1.43892
666880.0000   -1.16184
666920.0000   -2.46891
666960.0000   -0.97069
667000.0000   -1.35193
667040.0000   -1.52686
667080.0000   -1.43853
667120.0000   -2.40594
667160.0000   -1.59281
667200.0000   -2.00041
667240.0000   -1.18234
667280.0000   -1.10651
667320.0000   -1.90405
667360.0000   -1.58868
667400.0000   -0.95937
667440.0000   -1.75656
667480.0000   -1.19085
667520.0000   -1.22386
667560.0000   -1.52273
667600.0000   -2.19520
667640.0000   -1.84526
667680.0000   -0.88289
667720.0000   -0.75351
667760.0000   -2.05152
667800.0000   -1.82338
667840.0000   -1.69523
667880.0000   -0.90832
667920.0000   -1.72471
667960.0000   -1.23401
668000.0000   -2.63488
668040.0000   -2.42809
668080.0000   -2.10523
668120.0000   -1.90611
668160.0000   -2.07705
668200.0000   -1.79260
668240.0000   -2.02163
668280.0000   -1.98662
668320.0000   -2.93260
668360.0000   -1.73699
668400.0000   -1.89582
668440.0000   -1.65542
668480.0000   -1.81391
668520.0000   -1.53561
668560.0000   -1.16536
668600.0000   -1.72815
668640.0000   -0.76593
668680.0000   -1.32787
668720.0000   -1.62358
668760.0000   -1.95846
668800.0000   -1.36436
668840.0000   -1.01457
668880.0000   -1.24965
668920.0000   -1.40241
668960.0000   -0.09725
669000.0000   -0.69424
669040.0000   -1.27150
669080.0000   -0.94836
669120.0000   -0.83937
669160.0000   -1.59907
669200.0000   -0.46290
669240.0000   -0.57463
669280.0000   -0.90608
669320.0000   -1.22020
669360.0000   -0.84825
669400.0000   -2.17235
669440.0000   -0.99944
669480.0000   -1.97874
669520.0000   -0.54139
669560.0000   -1.00851
669600.0000   -1.33473
669640.0000   -1.49493
669680.0000   -1.32771
669720.0000   -0.94918
669760.0000    0.08402
669800.0000   -1.27816
669840.0000    0.74071
669880.0000    0.03548
669920.0000   -0.51247
669960.0000   -1.17424
670000.0000   -0.83268
670040.0000   -0.64856
670080.0000   -0.44940
670120.0000   -0.35605
670160.0000    0.63154
670200.0000   -1.14337
670240.0000   -0.18892
670280.0000   -1.17402
670320.0000   -0.24118
670360.0000   -2.15177
670400.0000   -0.88538
670440.0000   -1.47269
670480.0000   -1.34874
670520.0000   -2.30655
670560.0000   -1.66632
670600.0000   -1.22246
670640.0000   -1.51644
670680.0000   -2.14894
670720.0000   -1.60841
670760.0000   -1.59712
670800.0000   -1.06326
670840.0000   -1.14139
670880.0000   -1.42012
670920.0000   -1.35509
670960.0000   -1.00673
671000.0000   -0.63389
671040.0000   -1.44404
671080.0000   -1.19550
671120.0000   -1.62371
671160.0000   -1.01967
671200.0000    0.25420
671240.0000    0.03793
671280.0000    0.00197
671320.0000   -0.11602
671360.0000   -0.59565
671400.0000   -0.52210
671440.0000    0.12859
671480.0000   -0.58762
671520.0000   -0.76612
671560.0000    0.16014
671600.0000   -1.19029
671640.0000   -1.03641
671680.0000   -1.01454
671720.0000   -0.60182
671760.0000   -1.04380
671800.0000   -0.76831
671840.0000   -0.43373
671880.0000   -0.97337
671920.0000   -0.30264
671960.0000   -1.45415
672000.0000   -0.63247
672040.0000   -1.45627
672080.0000   -1.93478
672120.0000   -0.59644
672160.0000   -1.10399
672200.0000   -0.66413
672240.0000   -1.74552
672280.0000   -0.96428
672320.0000   -1.73266
672360.0000   -1.30017
672400.0000   -0.81823
672440.0000   -1.82607
672480.0000   -1.56904
672520.0000   -1.72055
672560.0000   -1.08090
672600.0000   -1.83772
672640.0000   -1.19757
672680.0000   -1.26543
672720.0000   -1.43360
672760.0000   -1.63577
672800.0000   -1.41610
672840.0000   -1.16590
672880.0000   -0.89876
672920.0000   -0.15373
672960.0000    0.05583
673000.0000   -0.24955
673040.0000   -1.08460
673080.0000   -0.93074
673120.0000   -1.38555
673160.0000   -1.39609
673200.0000   -1.11251
673240.0000   -1.28102
673280.0000   -1.17909
673320.0000   -1.36197
673360.0000   -0.49650
673400.0000    0.46555
673440.0000   -0.40865
673480.0000   -1.03969
673520.0000   -0.53127
673560.0000   -1.05494
673600.0000   -0.70624
673640.0000   -1.47027
673680.0000   -1.03837
673720.0000   -0.27066
673760.0000   -1.16412
673800.0000   -0.01302
673840.0000   -0.05093
673880.0000    0.15209
673920.0000   -1.46858
673960.0000   -1.67745
674000.0000   -1.29928
674040.0000   -1.23978
674080.0000   -0.91123
674120.0000   -0.84156
674160.0000   -1.36451
674200.0000   -1.15728
674240.0000   -1.06398
674280.0000   -2.14966
674320.0000   -1.08742
674360.0000   -1.55762
674400.0000   -1.82886
674440.0000   -1.61449
674480.0000   -1.98954
674520.0000   -2.25006
674560.0000   -2.25684
674600.0000   -1.61109
674640.0000   -1.65899
674680.0000   -2.06254
674720.0000   -2.27143
674760.0000   -0.99139
674800.0000   -0.45944
674840.0000   -1.49576
674880.0000   -1.26249
674920.0000   -1.52505
674960.0000   -1.94929
675000.0000   -1.31720
675040.0000   -1.57133
675080.0000   -1.67924
675120.0000   -1.43907
675160.0000   -2.44913
675200.0000   -1.89482
675240.0000   -2.28940
675280.0000   -1.13580
675320.0000   -1.89092
675360.0000   -1.31986
675400.0000   -0.67257
675440.0000   -1.91030
675480.0000   -1.76931
675520.0000   -1.86907
675560.0000   -1.06884
675600.0000   -1.17800
675640.0000   -1.70625
675680.0000   -1.10817
675720.0000   -2.21056
675760.0000   -2.05587
675800.0000   -1.81780
675840.0000   -1.29781
675880.0000   -0.97240
675920.0000   -1.60512
675960.0000   -1.72318
676000.0000   -2.36123
676040.0000   -1.05464
676080.0000   -1.31068
676120.0000   -1.05783
676160.0000   -1.26328
676200.0000   -1.52525
676240.0000   -1.32908
676280.0000   -1.36511
676320.0000   -1.06314
676360.0000   -1.86888
676400.0000   -1.59505
676440.0000   -2.07639
676480.0000   -1.58056
676520.0000   -1.29828
676560.0000   -1.92124
676600.0000   -2.24083
676640.0000   -0.77205
676680.0000   -1.32682
676720.0000   -1.69916
676760.0000   -2.12449
676800.0000   -1.64123
676840.0000   -1.69781
676880.0000   -1.19281
676920.0000   -1.27843
676960.0000   -1.64993
677000.0000   -1.40273
677040.0000   -1.23370
677080.0000   -1.46630
677120.0000   -2.10712
677160.0000   -1.17495
677200.0000   -1.58578
677240.0000   -2.41543
677280.0000   -2.12686
677320.0000   -0.99551
677360.0000   -1.08846
677400.0000   -1.67690
677440.0000   -1.96716
677480.0000   -2.47322
677520.0000   -2.29425
677560.0000   -2.27562
677600.0000   -0.85234
677640.0000   -1.63839
677680.0000   -1.39708
677720.0000   -1.58094
677760.0000   -2.28989
677800.0000   -1.68530
677840.0000   -2.22925
677880.0000   -1.84695
677920.0000   -2.16749
677960.0000   -1.28625
678000.0000   -1.35178
678040.0000   -1.24135
678080.0000   -1.56679
678120.0000   -1.41043
678160.0000   -2.31314
678200.0000   -2.78148
678240.0000   -2.28372
678280.0000   -3.01931
678320.0000   -1.28351
678360.0000   -0.58216
678400.0000   -1.35595
678440.0000   -2.03330
678480.0000   -1.55432
678520.0000   -1.51485
678560.0000   -1.31228
678600.0000   -1.36319
678640.0000   -1.41650
678680.0000   -1.87380
678720.0000   -1.69715
678760.0000   -1.75247
678800.0000   -1.39016
678840.0000   -1.37226
678880.0000   -1.57191
678920.0000   -1.88441
678960.0000   -1.89016
679000.0000   -1.83405
679040.0000   -1.34541
679080.0000   -2.42365
679120.0000   -1.33032
679160.0000   -1.50700
679200.0000   -2.38780
679240.0000   -2.60200
679280.0000   -1.48552
679320.0000   -1.49836
679360.0000   -1.84448
679400.0000   -2.69266
679440.0000   -1.68795
679480.0000   -1.75654
679520.0000   -1.28943
679560.0000   -2.71870
679600.0000   -1.98267
679640.0000   -1.77047
679680.0000   -1.34896
679720.0000   -1.97067
679760.0000   -2.12892
679800.0000   -2.17084
679840.0000   -1.65550
679880.0000   -2.01561
679920.0000   -2.23474
679960.0000   -1.84633
680000.0000   -1.66543
680040.0000   -1.24040
680080.0000   -1.41018
680120.0000   -1.28474
680160.0000   -0.67051
680200.0000   -1.01444
680240.0000   -1.14724
680280.0000   -1.06009
680320.0000   -0.69917
680360.0000   -1.20150
680400.0000   -0.31135
680440.0000   -1.61609
680480.0000   -1.62579
680520.0000   -1.47744
680560.0000   -1.45727
680600.0000   -3.29249
680640.0000   -3.25301
680680.0000   -2.85584
680720.0000   -2.02693
680760.0000   -2.07703
680800.0000   -2.03254
680840.0000   -1.92930
680880.0000   -1.20002
680920.0000   -1.49295
680960.0000   -1.76411
681000.0000   -1.90810
681040.0000   -1.13899
681080.0000   -2.22605
681120.0000   -1.22579
681160.0000   -2.18999
681200.0000   -1.50854
681240.0000   -1.09736
681280.0000   -1.97661
681320.0000   -1.37881
681360.0000   -0.93856
681400.0000   -1.15796
681440.0000   -0.85520
681480.0000   -1.35571
681520.0000   -1.00223
681560.0000   -1.52392
681600.0000   -1.58257
681640.0000   -1.07665
681680.0000   -1.74883
681720.0000   -0.92462
681760.0000   -1.94358
681800.0000   -1.26350
681840.0000   -1.05514
681880.0000   -0.48062
681920.0000   -1.04247
681960.0000   -1.00415
682000.0000   -1.14797
682040.0000   -1.03161
682080.0000   -0.62742
682120.0000   -1.17137
682160.0000   -1.30412
682200.0000   -1.26343
682240.0000   -1.37239
682280.0000   -1.30746
682320.0000   -2.44200
682360.0000   -0.76119
682400.0000   -0.45905
682440.0000   -0.96141
682480.0000   -2.17628
682520.0000   -2.54677
682560.0000   -2.66786
682600.0000   -2.25281
682640.0000   -2.16781
682680.0000   -3.28223
682720.0000   -2.17039
682760.0000   -2.15845
682800.0000   -2.52699
682840.0000   -1.57951
682880.0000   -1.85257
682920.0000   -2.22509
682960.0000   -1.63305
683000.0000   -1.82567
683040.0000   -2.13439
683080.0000   -1.75132
683120.0000   -1.94206
683160.0000   -2.44477
683200.0000   -1.33916
683240.0000   -1.53733
683280.0000   -1.14093
683320.0000   -2.19260
683360.0000   -2.99860
683400.0000   -1.75857
683440.0000   -2.59451
683480.0000   -1.88515
683520.0000   -1.34168
683560.0000   -1.96650
683600.0000   -1.41549
683640.0000   -1.78198
683680.0000   -1.92831
683720.0000   -2.40642
683760.0000   -1.79166
683800.0000   -1.82313
683840.0000   -1.72295
683880.0000   -1.10078
683920.0000   -1.14456
683960.0000   -1.44952
684000.0000   -2.78193
684040.0000   -2.09073
684080.0000   -1.44473
684120.0000   -1.56312
684160.0000   -2.39870
684200.0000   -3.41197
684240.0000   -1.13660
684280.0000   -2.58902
684320.0000   -2.73746
684360.0000   -2.55625
684400.0000   -2.09184
684440.0000   -2.39967
684480.0000   -3.73169
684520.0000   -2.37521
684560.0000   -2.70896
684600.0000   -3.25239
684640.0000   -2.77614
684680.0000   -2.09176
684720.0000   -3.03276
684760.0000   -3.64746
684800.0000   -3.47556
684840.0000   -3.34312
684880.0000   -2.95779
684920.0000   -3.32733
684960.0000   -3.02342
685000.0000   -3.69566
685040.0000   -3.60274
685080.0000   -3.82005
685120.0000   -4.50600
685160.0000   -3.95573
685200.0000   -3.42737
685240.0000   -3.72212
685280.0000   -2.39456
685320.0000   -3.08197
685360.0000   -3.66741
685400.0000   -3.02063
685440.0000   -2.88366
685480.0000   -3.37354
685520.0000   -4.00574
685560.0000   -3.42645
685600.0000   -4.42339
685640.0000   -4.39375
685680.0000   -3.56773
685720.0000   -3.49738
685760.0000   -3.77370
685800.0000   -3.00525
685840.0000   -3.54364
685880.0000   -4.31699
685920.0000   -4.06199
685960.0000   -3.48969
686000.0000   -3.48502
686040.0000   -2.54543
686080.0000   -1.59585
686120.0000   -1.84930
686160.0000   -2.78750
686200.0000   -1.78377
686240.0000   -2.16886
686280.0000   -2.04010
686320.0000   -2.16096
686360.0000   -2.09820
686400.0000   -1.95443
686440.0000   -1.38018
686480.0000   -0.57232
686520.0000   -1.08463
686560.0000   -1.49298
686600.0000   -1.10828
686640.0000   -1.38464
686680.0000   -1.61942
686720.0000   -1.80733
686760.0000   -0.60858
686800.0000   -1.99176
686840.0000   -0.88327
686880.0000   -1.22326
686920.0000   -1.43606
686960.0000   -1.00914
687000.0000   -2.05126
687040.0000   -2.40981
687080.0000   -1.89940
687120.0000   -2.00230
687160.0000   -2.40199
687200.0000   -1.93928
687240.0000   -1.63965
687280.0000   -1.98345
687320.0000   -1.94114
687360.0000   -1.74702
687400.0000   -0.84262
687440.0000   -1.43041
687480.0000   -1.58295
687520.0000   -2.03755
687560.0000   -1.52771
687600.0000   -2.79671
687640.0000   -1.13906
687680.0000   -2.10025
687720.0000   -1.65924
687760.0000   -1.66397
687800.0000   -3.00712
687840.0000   -2.97801
687880.0000   -0.61279
687920.0000   -1.93874
687960.0000   -2.30289
688000.0000   -2.94179
688040.0000   -3.38293
688080.0000   -3.30944
688120.0000   -2.83443
688160.0000   -2.60985
688200.0000   -2.49399
688240.0000   -3.01580
688280.0000   -3.08795
688320.0000   -2.19445
688360.0000   -1.40200
688400.0000   -2.11189
688440.0000   -2.62122
688480.0000   -1.60518
688520.0000   -2.37768
688560.0000   -2.53016
688600.0000   -1.51953
688640.0000   -1.31844
688680.0000   -1.59008
688720.0000   -1.61736
688760.0000   -1.78431
688800.0000   -1.82601
688840.0000   -2.18102
688880.0000   -1.97441
688920.0000   -1.83753
688960.0000   -1.92539
689000.0000   -1.76322
689040.0000   -1.64997
689080.0000   -1.91349
689120.0000   -2.11277
689160.0000   -2.40226
689200.0000   -1.07449
689240.0000   -1.84370
689280.0000   -2.10621
689320.0000   -1.24922
689360.0000   -2.30823
689400.0000   -1.91258
689440.0000   -1.65781
689480.0000   -2.17173
689520.0000   -2.00276
689560.0000   -2.38573
689600.0000   -2.58268
689640.0000   -2.09805
689680.0000   -2.43280
689720.0000   -1.64746
689760.0000   -1.67790
689800.0000   -2.14056
689840.0000   -2.59853
689880.0000   -1.44419
689920.0000   -2.00999
689960.0000   -1.83332
690000.0000   -1.06880
690040.0000   -1.97154
690080.0000   -2.42687
690120.0000   -1.68741
690160.0000   -1.62180
690200.0000   -1.78490
690240.0000   -1.62311
690280.0000   -2.14691
690320.0000   -1.60279
690360.0000   -1.79735
690400.0000   -1.88232
690440.0000   -1.85934
690480.0000   -1.18183
690520.0000   -0.76260
690560.0000   -1.46232
690600.0000   -1.90595
690640.0000   -1.05182
690680.0000   -1.70196
690720.0000   -2.01288
690760.0000   -2.13039
690800.0000   -1.61146
690840.0000   -2.13832
690880.0000   -2.89327
690920.0000   -3.51679
690960.0000   -1.85557
691000.0000   -2.44112
691040.0000   -2.50228
691080.0000   -1.89057
691120.0000   -1.46760
691160.0000   -3.20183
691200.0000   -3.55770
691240.0000   -2.48090
691280.0000   -1.74004
691320.0000   -2.80462
691360.0000   -2.12527
691400.0000   -0.89601
691440.0000   -1.11357
691480.0000   -2.31899
691520.0000   -3.91968
691560.0000   -3.28812
691600.0000   -2.36897
691640.0000   -1.40522
691680.0000   -2.04957
691720.0000   -2.68038
691760.0000   -2.30504
691800.0000   -3.53264
691840.0000   -2.83440
691880.0000   -2.54446
691920.0000   -3.25352
691960.0000   -2.74055
692000.0000   -2.27090
692040.0000   -3.08379
692080.0000   -2.08654
692120.0000   -3.25930
692160.0000   -3.11523
692200.0000   -3.10743
692240.0000   -1.88675
692280.0000   -1.80871
692320.0000   -0.93205
692360.0000   -1.63395
692400.0000   -2.54779
692440.0000   -2.42996
692480.0000   -2.03019
692520.0000   -1.64667
692560.0000    0.14479
692600.0000   -0.66233
692640.0000   -0.83977
692680.0000   -1.16549
692720.0000   -2.19308
692760.0000   -1.58860
692800.0000   -1.01764
692840.0000   -1.58245
692880.0000   -1.43694
692920.0000   -1.92140
692960.0000   -1.42211
693000.0000   -2.30901
693040.0000   -1.62596
693080.0000   -1.76503
693120.0000   -0.91837
693160.0000   -1.58385
693200.0000   -1.61378
693240.0000   -1.64725
693280.0000   -2.20454
693320.0000   -2.53510
693360.0000   -2.41491
693400.0000   -2.71624
693440.0000   -2.03773
693480.0000   -1.13719
693520.0000   -1.63986
693560.0000   -1.37414
693600.0000   -2.33644
693640.0000   -1.81490
693680.0000   -2.29915
693720.0000   -3.08278
693760.0000   -2.31815
693800.0000   -2.26927
693840.0000   -1.86089
693880.0000   -1.62342
693920.0000   -1.34060
693960.0000   -1.79765
694000.0000   -1.69087
694040.0000   -1.15523
694080.0000   -2.28447
694120.0000   -1.65033
694160.0000   -1.36431
694200.0000   -1.38208
694240.0000   -1.56167
694280.0000   -1.34967
694320.0000   -2.25941
694360.0000   -2.39657
694400.0000   -2.13670
694440.0000   -1.59884
694480.0000   -1.15743
694520.0000   -1.68485
694560.0000   -1.86559
694600.0000   -1.34881
694640.0000   -1.38627
694680.0000   -2.58219
694720.0000   -2.90485
694760.0000   -2.90894
694800.0000   -2.22435
694840.0000   -2.58492
694880.0000   -2.53742
694920.0000   -3.05371
694960.0000   -2.19220
695000.0000   -1.70999
695040.0000   -1.18852
695080.0000   -2.28068
695120.0000   -2.09680
695160.0000   -1.72210
695200.0000   -1.67122
695240.0000   -2.64620
695280.0000   -2.31637
695320.0000   -2.51943
695360.0000   -3.38392
695400.0000   -1.90713
695440.0000   -1.93549
695480.0000   -2.73148
695520.0000   -1.79430
695560.0000   -1.91766
695600.0000   -2.54441
695640.0000   -2.13067
695680.0000   -2.08081
695720.0000   -2.10760
695760.0000   -0.56152
695800.0000   -1.50940
695840.0000   -1.82487
695880.0000   -1.97080
695920.0000   -1.53140
695960.0000   -1.61824
696000.0000   -1.44286
696040.0000   -2.08145
696080.0000   -1.32781
696120.0000   -2.59785
696160.0000   -2.46137
696200.0000   -2.00145
696240.0000   -2.36109
696280.0000   -1.99032
696320.0000   -0.91904
696360.0000   -2.26781
696400.0000   -2.34044
696440.0000   -2.31157
696480.0000   -1.94217
696520.0000   -2.63977
696560.0000   -2.40503
696600.0000   -1.55411
696640.0000   -2.37694
696680.0000   -2.28280
696720.0000   -1.45943
696760.0000   -2.03307
696800.0000   -1.43451
696840.0000   -1.07817
696880.0000   -1.63825
696920.0000   -1.38812
696960.0000   -2.06979
697000.0000   -1.62424
697040.0000   -1.65646
697080.0000   -1.70930
697120.0000   -2.06797
697160.0000   -2.40384
697200.0000   -2.66219
697240.0000   -1.93203
697280.0000   -2.62817
697320.0000   -2.46159
697360.0000   -2.35884
697400.0000   -2.25873
697440.0000   -3.42676
697480.0000   -2.14939
697520.0000   -1.60302
697560.0000   -2.47996
697600.0000   -2.30233
697640.0000   -2.56809
697680.0000   -2.09428
697720.0000   -2.77346
697760.0000   -2.04365
697800.0000   -2.81439
697840.0000   -2.59227
697880.0000   -1.74367
697920.0000   -1.75129
697960.0000   -2.13562
698000.0000   -1.91096
698040.0000   -1.42621
698080.0000   -1.07370
698120.0000   -1.44362
698160.0000   -1.19121
698200.0000   -1.22052
698240.0000   -1.76167
698280.0000   -1.29496
698320.0000   -1.59611
698360.0000   -1.72948
698400.0000   -1.24065
698440.0000   -2.33256
698480.0000   -1.94887
698520.0000   -0.84888
698560.0000   -1.11972
698600.0000   -1.59569
698640.0000   -1.40113
698680.0000   -1.58348
698720.0000   -1.75168
698760.0000   -2.85076
698800.0000   -2.21463
698840.0000   -2.58488
698880.0000   -2.68762
698920.0000   -1.29921
698960.0000   -2.74656
699000.0000   -1.11807
[truncated: 173,079 more chars]
