# Supplementary material for: Comment on 'Valid molecular dynamics simulations of human hemoglobin require a surprisingly large box size'
Source: eLife. 2019 Jun 20;8:e44718. doi: 10.7554/eLife.44718 (PMC6586461; doi:10.7554/eLife.44718)
Supplement: Figure 1—source data 1. — The zip archive contains a README file describing which source files correspond to the different panels. [file elife-44718-fig1-data1.zip › figure1/panel_C/120A/9/proj.xvg]

@ autoscale onread none
@ with g0
@ g0 on
@ title "projection on eigenvectors (nm)"
@ xaxis  label "Time (ps)"
@ world xmin 0
@ world xmax 1e+06
@ world ymin -9.00428
@ world ymax 3.9284
@ view xmin 0.15
@ view xmax 0.85
@ view ymin 0.15
@ view ymax 0.85
@ yaxis  label "vec 1"
@ xaxis tick major 250000
@ xaxis tick minor 125000
@ xaxis ticklabel start type spec
@ xaxis ticklabel start -0
@ yaxis tick major 5
@ yaxis tick minor 2.5
@ yaxis ticklabel start type spec
@ yaxis ticklabel start -5
@ zeroxaxis bar on
@ zeroxaxis bar linestyle 3
    0.0000   -5.06943
   40.0000   -6.70088
   80.0000   -6.73095
  120.0000   -5.52141
  160.0000   -5.78565
  200.0000   -6.67199
  240.0000   -5.67549
  280.0000   -6.52716
  320.0000   -6.19894
  360.0000   -6.07737
  400.0000   -6.95597
  440.0000   -6.51093
  480.0000   -6.42044
  520.0000   -6.68133
  560.0000   -6.49938
  600.0000   -5.91395
  640.0000   -6.75582
  680.0000   -5.76701
  720.0000   -6.18448
  760.0000   -6.14736
  800.0000   -5.37901
  840.0000   -5.64920
  880.0000   -5.53816
  920.0000   -5.33490
  960.0000   -5.53154
 1000.0000   -5.54165
 1040.0000   -5.56907
 1080.0000   -6.42191
 1120.0000   -6.77970
 1160.0000   -5.68829
 1200.0000   -5.69311
 1240.0000   -6.03902
 1280.0000   -5.92095
 1320.0000   -5.54831
 1360.0000   -6.04665
 1400.0000   -5.59947
 1440.0000   -6.29079
 1480.0000   -6.32717
 1520.0000   -6.42278
 1560.0000   -6.33779
 1600.0000   -5.88780
 1640.0000   -5.95726
 1680.0000   -7.56944
 1720.0000   -6.67781
 1760.0000   -5.68814
 1800.0000   -5.93898
 1840.0000   -6.01364
 1880.0000   -6.05244
 1920.0000   -5.90411
 1960.0000   -5.58244
 2000.0000   -5.34829
 2040.0000   -5.86316
 2080.0000   -5.82593
 2120.0000   -5.50797
 2160.0000   -5.52663
 2200.0000   -5.21775
 2240.0000   -4.84980
 2280.0000   -5.74202
 2320.0000   -5.06617
 2360.0000   -5.34793
 2400.0000   -4.90505
 2440.0000   -4.64025
 2480.0000   -5.17686
 2520.0000   -5.08128
 2560.0000   -6.04774
 2600.0000   -4.85839
 2640.0000   -5.96016
 2680.0000   -5.91231
 2720.0000   -5.93694
 2760.0000   -5.37090
 2800.0000   -5.92898
 2840.0000   -6.86095
 2880.0000   -6.71853
 2920.0000   -5.71710
 2960.0000   -6.38695
 3000.0000   -6.06213
 3040.0000   -4.80866
 3080.0000   -4.86470
 3120.0000   -6.31548
 3160.0000   -5.38478
 3200.0000   -5.49240
 3240.0000   -5.72374
 3280.0000   -6.04909
 3320.0000   -5.63742
 3360.0000   -6.22136
 3400.0000   -6.00717
 3440.0000   -5.20387
 3480.0000   -5.57325
 3520.0000   -5.26470
 3560.0000   -5.99452
 3600.0000   -6.28172
 3640.0000   -5.68383
 3680.0000   -5.59114
 3720.0000   -5.72518
 3760.0000   -5.39292
 3800.0000   -5.85130
 3840.0000   -6.83312
 3880.0000   -6.25716
 3920.0000   -6.15297
 3960.0000   -6.23718
 4000.0000   -5.70072
 4040.0000   -6.10945
 4080.0000   -5.35372
 4120.0000   -5.91582
 4160.0000   -5.82025
 4200.0000   -6.57387
 4240.0000   -5.60873
 4280.0000   -5.81261
 4320.0000   -5.79557
 4360.0000   -5.70288
 4400.0000   -4.94286
 4440.0000   -5.09780
 4480.0000   -5.83257
 4520.0000   -6.14879
 4560.0000   -5.78687
 4600.0000   -5.80242
 4640.0000   -5.46337
 4680.0000   -5.83307
 4720.0000   -5.71294
 4760.0000   -6.04922
 4800.0000   -5.62649
 4840.0000   -6.09231
 4880.0000   -6.02550
 4920.0000   -5.93838
 4960.0000   -5.04152
 5000.0000   -6.08969
 5040.0000   -6.01027
 5080.0000   -5.76971
 5120.0000   -4.68010
 5160.0000   -5.74789
 5200.0000   -6.02080
 5240.0000   -5.58104
 5280.0000   -5.87927
 5320.0000   -6.04595
 5360.0000   -6.49393
 5400.0000   -7.49124
 5440.0000   -6.32576
 5480.0000   -6.13173
 5520.0000   -6.47980
 5560.0000   -5.57927
 5600.0000   -6.55760
 5640.0000   -6.33505
 5680.0000   -6.01050
 5720.0000   -6.45529
 5760.0000   -7.22487
 5800.0000   -5.94233
 5840.0000   -5.80398
 5880.0000   -5.72850
 5920.0000   -6.77071
 5960.0000   -6.39722
 6000.0000   -6.01523
 6040.0000   -6.87487
 6080.0000   -5.94447
 6120.0000   -5.73978
 6160.0000   -5.58096
 6200.0000   -6.03833
 6240.0000   -5.57819
 6280.0000   -5.20317
 6320.0000   -5.18255
 6360.0000   -5.41312
 6400.0000   -6.48394
 6440.0000   -4.54308
 6480.0000   -5.46453
 6520.0000   -5.95601
 6560.0000   -5.47545
 6600.0000   -5.50246
 6640.0000   -5.96298
 6680.0000   -5.71141
 6720.0000   -5.39747
 6760.0000   -5.51191
 6800.0000   -5.84052
 6840.0000   -5.26057
 6880.0000   -6.91852
 6920.0000   -6.04684
 6960.0000   -5.75946
 7000.0000   -4.75398
 7040.0000   -6.35769
 7080.0000   -6.28768
 7120.0000   -6.05931
 7160.0000   -6.90663
 7200.0000   -6.70046
 7240.0000   -5.81104
 7280.0000   -6.67552
 7320.0000   -6.05500
 7360.0000   -5.63397
 7400.0000   -5.29167
 7440.0000   -5.62137
 7480.0000   -6.73194
 7520.0000   -6.66029
 7560.0000   -6.72183
 7600.0000   -6.30641
 7640.0000   -7.02936
 7680.0000   -6.21952
 7720.0000   -6.87606
 7760.0000   -6.31820
 7800.0000   -5.92087
 7840.0000   -5.16705
 7880.0000   -5.34783
 7920.0000   -5.46998
 7960.0000   -6.09251
 8000.0000   -5.70287
 8040.0000   -5.46539
 8080.0000   -4.98732
 8120.0000   -5.79571
 8160.0000   -5.17741
 8200.0000   -5.66575
 8240.0000   -5.23690
 8280.0000   -4.60073
 8320.0000   -4.96529
 8360.0000   -4.71810
 8400.0000   -4.32892
 8440.0000   -4.75924
 8480.0000   -5.58106
 8520.0000   -5.50532
 8560.0000   -5.25091
 8600.0000   -5.52028
 8640.0000   -4.66056
 8680.0000   -5.02309
 8720.0000   -4.84723
 8760.0000   -4.86659
 8800.0000   -6.02061
 8840.0000   -5.86092
 8880.0000   -5.68402
 8920.0000   -5.70741
 8960.0000   -5.15731
 9000.0000   -4.61128
 9040.0000   -5.42554
 9080.0000   -5.77022
 9120.0000   -6.52072
 9160.0000   -5.26364
 9200.0000   -5.31947
 9240.0000   -5.68482
 9280.0000   -5.63431
 9320.0000   -5.30164
 9360.0000   -4.78073
 9400.0000   -4.68270
 9440.0000   -5.48680
 9480.0000   -5.36871
 9520.0000   -5.19824
 9560.0000   -5.89803
 9600.0000   -5.54363
 9640.0000   -6.16384
 9680.0000   -5.99870
 9720.0000   -5.57344
 9760.0000   -6.24471
 9800.0000   -6.06266
 9840.0000   -6.25378
 9880.0000   -5.78181
 9920.0000   -5.37047
 9960.0000   -5.37125
10000.0000   -5.65068
10040.0000   -6.15082
10080.0000   -5.64814
10120.0000   -6.03436
10160.0000   -6.60465
10200.0000   -6.31019
10240.0000   -6.07257
10280.0000   -6.46680
10320.0000   -6.65956
10360.0000   -6.17562
10400.0000   -6.38511
10440.0000   -5.92787
10480.0000   -5.94348
10520.0000   -6.25194
10560.0000   -6.10422
10600.0000   -6.77202
10640.0000   -5.40166
10680.0000   -5.66848
10720.0000   -5.99565
10760.0000   -5.16458
10800.0000   -5.78366
10840.0000   -5.88485
10880.0000   -5.81834
10920.0000   -5.70092
10960.0000   -6.20012
11000.0000   -5.78125
11040.0000   -7.06479
11080.0000   -6.44933
11120.0000   -6.59149
11160.0000   -6.62815
11200.0000   -6.88412
11240.0000   -7.53465
11280.0000   -6.92069
11320.0000   -6.23563
11360.0000   -6.56361
11400.0000   -6.59812
11440.0000   -6.15520
11480.0000   -5.47190
11520.0000   -6.39385
11560.0000   -6.22034
11600.0000   -5.98147
11640.0000   -6.39949
11680.0000   -5.58050
11720.0000   -5.09482
11760.0000   -5.70976
11800.0000   -5.55091
11840.0000   -6.45883
11880.0000   -5.69340
11920.0000   -6.30228
11960.0000   -5.50165
12000.0000   -5.22419
12040.0000   -5.02407
12080.0000   -5.32758
12120.0000   -5.01763
12160.0000   -5.95613
12200.0000   -5.65073
12240.0000   -6.25220
12280.0000   -5.87874
12320.0000   -6.24321
12360.0000   -5.82376
12400.0000   -5.46508
12440.0000   -5.27088
12480.0000   -6.11259
12520.0000   -6.04402
12560.0000   -5.44752
12600.0000   -6.31686
12640.0000   -6.55543
12680.0000   -4.91339
12720.0000   -5.52061
12760.0000   -6.39808
12800.0000   -5.64305
12840.0000   -5.86675
12880.0000   -4.97093
12920.0000   -4.85789
12960.0000   -4.55396
13000.0000   -5.82620
13040.0000   -6.30019
13080.0000   -6.23025
13120.0000   -5.68205
13160.0000   -5.89322
13200.0000   -5.99145
13240.0000   -5.48920
13280.0000   -5.47923
13320.0000   -6.33202
13360.0000   -5.71337
13400.0000   -5.52737
13440.0000   -5.98254
13480.0000   -5.08822
13520.0000   -5.49977
13560.0000   -6.15372
13600.0000   -6.22033
13640.0000   -5.82363
13680.0000   -5.81317
13720.0000   -5.73013
13760.0000   -5.21756
13800.0000   -6.69490
13840.0000   -6.48619
13880.0000   -6.23498
13920.0000   -6.02947
13960.0000   -5.94832
14000.0000   -6.26372
14040.0000   -6.48490
14080.0000   -6.63133
14120.0000   -4.93062
14160.0000   -5.24890
14200.0000   -6.17511
14240.0000   -5.61033
14280.0000   -5.44639
14320.0000   -4.97321
14360.0000   -4.84334
14400.0000   -4.86810
14440.0000   -5.43317
14480.0000   -5.36718
14520.0000   -4.99574
14560.0000   -5.12721
14600.0000   -5.88922
14640.0000   -5.33166
14680.0000   -5.12698
14720.0000   -4.01087
14760.0000   -5.18261
14800.0000   -4.66689
14840.0000   -4.44465
14880.0000   -4.85241
14920.0000   -4.62508
14960.0000   -4.10647
15000.0000   -4.50946
15040.0000   -4.79322
15080.0000   -4.97291
15120.0000   -5.92903
15160.0000   -5.75295
15200.0000   -5.14483
15240.0000   -4.97009
15280.0000   -4.89792
15320.0000   -4.42800
15360.0000   -4.08396
15400.0000   -4.88971
15440.0000   -5.27120
15480.0000   -5.35109
15520.0000   -5.35009
15560.0000   -5.97446
15600.0000   -5.40358
15640.0000   -5.00694
15680.0000   -5.99405
15720.0000   -6.18004
15760.0000   -5.56663
15800.0000   -6.23125
15840.0000   -5.73886
15880.0000   -5.37146
15920.0000   -5.51700
15960.0000   -4.95736
16000.0000   -5.30400
16040.0000   -6.06809
16080.0000   -6.23728
16120.0000   -6.22637
16160.0000   -5.20758
16200.0000   -4.61088
16240.0000   -5.36037
16280.0000   -5.56272
16320.0000   -5.40421
16360.0000   -4.66886
16400.0000   -4.23620
16440.0000   -5.13136
16480.0000   -5.37629
16520.0000   -4.79001
16560.0000   -5.56772
16600.0000   -5.80664
16640.0000   -6.43035
16680.0000   -5.77655
16720.0000   -5.46935
16760.0000   -5.77853
16800.0000   -6.40338
16840.0000   -5.96292
16880.0000   -6.20642
16920.0000   -5.90800
16960.0000   -5.32124
17000.0000   -5.75751
17040.0000   -5.91721
17080.0000   -5.90717
17120.0000   -5.61295
17160.0000   -5.87310
17200.0000   -6.53676
17240.0000   -6.69616
17280.0000   -7.00077
17320.0000   -6.35167
17360.0000   -6.45598
17400.0000   -7.39047
17440.0000   -5.40074
17480.0000   -6.85966
17520.0000   -6.15649
17560.0000   -6.57417
17600.0000   -6.15848
17640.0000   -6.35755
17680.0000   -7.02096
17720.0000   -6.43469
17760.0000   -5.51994
17800.0000   -5.94204
17840.0000   -5.80009
17880.0000   -5.98123
17920.0000   -5.21955
17960.0000   -5.97057
18000.0000   -6.29800
18040.0000   -6.26876
18080.0000   -5.67137
18120.0000   -5.91708
18160.0000   -6.09498
18200.0000   -5.56094
18240.0000   -6.14142
18280.0000   -5.62057
18320.0000   -5.54134
18360.0000   -5.78711
18400.0000   -5.69135
18440.0000   -5.51362
18480.0000   -5.40549
18520.0000   -5.38579
18560.0000   -5.10162
18600.0000   -5.83019
18640.0000   -6.07702
18680.0000   -5.27170
18720.0000   -6.00099
18760.0000   -5.16977
18800.0000   -4.88392
18840.0000   -5.67364
18880.0000   -6.18483
18920.0000   -6.19577
18960.0000   -5.80109
19000.0000   -5.62229
19040.0000   -6.84360
19080.0000   -5.68174
19120.0000   -4.70228
19160.0000   -5.29083
19200.0000   -5.82209
19240.0000   -6.30311
19280.0000   -5.76232
19320.0000   -5.71274
19360.0000   -6.02371
19400.0000   -6.58643
19440.0000   -6.38468
19480.0000   -5.40715
19520.0000   -5.53033
19560.0000   -5.59929
19600.0000   -4.77110
19640.0000   -5.08289
19680.0000   -5.70801
19720.0000   -5.17590
19760.0000   -5.27247
19800.0000   -5.64034
19840.0000   -5.37754
19880.0000   -4.97016
19920.0000   -5.27249
19960.0000   -5.77641
20000.0000   -4.84583
20040.0000   -5.47580
20080.0000   -5.38874
20120.0000   -5.31261
20160.0000   -5.92027
20200.0000   -5.96621
20240.0000   -5.40392
20280.0000   -5.56529
20320.0000   -5.95999
20360.0000   -6.03363
20400.0000   -5.79013
20440.0000   -5.81610
20480.0000   -6.12739
20520.0000   -6.63019
20560.0000   -5.60113
20600.0000   -5.52799
20640.0000   -5.87078
20680.0000   -5.56812
20720.0000   -5.17387
20760.0000   -6.71732
20800.0000   -5.53193
20840.0000   -5.73147
20880.0000   -6.22028
20920.0000   -5.39399
20960.0000   -5.71236
21000.0000   -4.40908
21040.0000   -4.77767
21080.0000   -5.29261
21120.0000   -4.62793
21160.0000   -5.17295
21200.0000   -6.69453
21240.0000   -5.66773
21280.0000   -5.29204
21320.0000   -5.06896
21360.0000   -5.10779
21400.0000   -4.54410
21440.0000   -5.95712
21480.0000   -6.26448
21520.0000   -6.55253
21560.0000   -6.16237
21600.0000   -5.68430
21640.0000   -5.85857
21680.0000   -5.27198
21720.0000   -5.22685
21760.0000   -5.48143
21800.0000   -5.00258
21840.0000   -5.50833
21880.0000   -5.73594
21920.0000   -5.93548
21960.0000   -5.09929
22000.0000   -5.80566
22040.0000   -5.82730
22080.0000   -4.84253
22120.0000   -5.41650
22160.0000   -5.12340
22200.0000   -5.69243
22240.0000   -5.98775
22280.0000   -4.65647
22320.0000   -4.59241
22360.0000   -4.54719
22400.0000   -4.48300
22440.0000   -4.61204
22480.0000   -5.46318
22520.0000   -4.97227
22560.0000   -5.33575
22600.0000   -6.02051
22640.0000   -5.92599
22680.0000   -6.68369
22720.0000   -6.53020
22760.0000   -5.80714
22800.0000   -6.02419
22840.0000   -5.75313
22880.0000   -5.98788
22920.0000   -5.83190
22960.0000   -5.96835
23000.0000   -5.84640
23040.0000   -6.46905
23080.0000   -5.95214
23120.0000   -5.74349
23160.0000   -5.79506
23200.0000   -6.38453
23240.0000   -6.12196
23280.0000   -6.90136
23320.0000   -6.03608
23360.0000   -6.37304
23400.0000   -5.58164
23440.0000   -6.77350
23480.0000   -6.57610
23520.0000   -6.35798
23560.0000   -6.77174
23600.0000   -6.38034
23640.0000   -6.36638
23680.0000   -6.24570
23720.0000   -5.42704
23760.0000   -5.57679
23800.0000   -6.40607
23840.0000   -6.38197
23880.0000   -5.84700
23920.0000   -6.62461
23960.0000   -5.98711
24000.0000   -5.13975
24040.0000   -5.58183
24080.0000   -5.60263
24120.0000   -5.20632
24160.0000   -4.33889
24200.0000   -4.60792
24240.0000   -5.88441
24280.0000   -5.17751
24320.0000   -5.27957
24360.0000   -4.91352
24400.0000   -5.45457
24440.0000   -5.12385
24480.0000   -4.54942
24520.0000   -5.29166
24560.0000   -6.17717
24600.0000   -5.18605
24640.0000   -5.62343
24680.0000   -6.11424
24720.0000   -5.56070
24760.0000   -4.74854
24800.0000   -4.09765
24840.0000   -4.93313
24880.0000   -5.07644
24920.0000   -5.95037
24960.0000   -6.07817
25000.0000   -4.35784
25040.0000   -5.48539
25080.0000   -5.15237
25120.0000   -5.63307
25160.0000   -5.54350
25200.0000   -5.37672
25240.0000   -5.54491
25280.0000   -5.26091
25320.0000   -4.69743
25360.0000   -4.70909
25400.0000   -5.31802
25440.0000   -5.15261
25480.0000   -5.69891
25520.0000   -6.54404
25560.0000   -5.66123
25600.0000   -4.65487
25640.0000   -5.41119
25680.0000   -6.77123
25720.0000   -6.14543
25760.0000   -5.77889
25800.0000   -6.77104
25840.0000   -6.17905
25880.0000   -7.63266
25920.0000   -6.79320
25960.0000   -6.80618
26000.0000   -5.55192
26040.0000   -6.22786
26080.0000   -6.21632
26120.0000   -5.89629
26160.0000   -5.68916
26200.0000   -6.32161
26240.0000   -6.23522
26280.0000   -5.58645
26320.0000   -5.14067
26360.0000   -5.55846
26400.0000   -6.03917
26440.0000   -6.61938
26480.0000   -6.30439
26520.0000   -6.80151
26560.0000   -5.29447
26600.0000   -5.54759
26640.0000   -6.36938
26680.0000   -5.64767
26720.0000   -5.62617
26760.0000   -6.66806
26800.0000   -6.23860
26840.0000   -7.70944
26880.0000   -5.66821
26920.0000   -6.47506
26960.0000   -5.79456
27000.0000   -5.66764
27040.0000   -5.96764
27080.0000   -5.45391
27120.0000   -6.15698
27160.0000   -5.24956
27200.0000   -6.38725
27240.0000   -6.83513
27280.0000   -6.25770
27320.0000   -6.05202
27360.0000   -6.53250
27400.0000   -6.64945
27440.0000   -6.73629
27480.0000   -6.67859
27520.0000   -6.13870
27560.0000   -6.74194
27600.0000   -5.84335
27640.0000   -5.63041
27680.0000   -5.75933
27720.0000   -5.74497
27760.0000   -6.09623
27800.0000   -5.65881
27840.0000   -5.14087
27880.0000   -5.70088
27920.0000   -5.35464
27960.0000   -4.89823
28000.0000   -4.47531
28040.0000   -5.57657
28080.0000   -4.95318
28120.0000   -4.67947
28160.0000   -5.02468
28200.0000   -5.18827
28240.0000   -4.73510
28280.0000   -5.20851
28320.0000   -5.99960
28360.0000   -5.62093
28400.0000   -5.65270
28440.0000   -5.02012
28480.0000   -4.76714
28520.0000   -4.54954
28560.0000   -4.23241
28600.0000   -4.54156
28640.0000   -4.96477
28680.0000   -5.15872
28720.0000   -6.41615
28760.0000   -5.09076
28800.0000   -5.51300
28840.0000   -5.72245
28880.0000   -4.81267
28920.0000   -4.67591
28960.0000   -5.52314
29000.0000   -5.10233
29040.0000   -5.11939
29080.0000   -5.91367
29120.0000   -4.46800
29160.0000   -4.36005
29200.0000   -4.38293
29240.0000   -5.37447
29280.0000   -4.92092
29320.0000   -5.95477
29360.0000   -4.89410
29400.0000   -6.01326
29440.0000   -4.65690
29480.0000   -4.95180
29520.0000   -5.36940
29560.0000   -5.48916
29600.0000   -4.77086
29640.0000   -4.49653
29680.0000   -5.36965
29720.0000   -5.76870
29760.0000   -6.42585
29800.0000   -5.82591
29840.0000   -6.28668
29880.0000   -5.64610
29920.0000   -6.21254
29960.0000   -4.75516
30000.0000   -4.71699
30040.0000   -5.28666
30080.0000   -5.59054
30120.0000   -5.09888
30160.0000   -5.89469
30200.0000   -4.69184
30240.0000   -4.42336
30280.0000   -4.32201
30320.0000   -5.38767
30360.0000   -5.18391
30400.0000   -5.65232
30440.0000   -5.31489
30480.0000   -5.54647
30520.0000   -4.72444
30560.0000   -5.66353
30600.0000   -5.43584
30640.0000   -6.00254
30680.0000   -5.85256
30720.0000   -6.74709
30760.0000   -6.67582
30800.0000   -6.21375
30840.0000   -6.18748
30880.0000   -6.44244
30920.0000   -5.84823
30960.0000   -5.23457
31000.0000   -5.85739
31040.0000   -5.70176
31080.0000   -5.78677
31120.0000   -5.49653
31160.0000   -5.27207
31200.0000   -5.10017
31240.0000   -5.96339
31280.0000   -4.53946
31320.0000   -6.04458
31360.0000   -5.95473
31400.0000   -6.32170
31440.0000   -5.22188
31480.0000   -6.03142
31520.0000   -6.59940
31560.0000   -5.96828
31600.0000   -5.95618
31640.0000   -5.43549
31680.0000   -6.17106
31720.0000   -5.62886
31760.0000   -5.74422
31800.0000   -5.97867
31840.0000   -7.05129
31880.0000   -6.36590
31920.0000   -6.30514
31960.0000   -5.91112
32000.0000   -5.84071
32040.0000   -5.60298
32080.0000   -5.52000
32120.0000   -5.35999
32160.0000   -5.83687
32200.0000   -5.63457
32240.0000   -5.88630
32280.0000   -6.28214
32320.0000   -7.30561
32360.0000   -6.87131
32400.0000   -6.34119
32440.0000   -6.38813
32480.0000   -5.97440
32520.0000   -5.96882
32560.0000   -5.41715
32600.0000   -5.38576
32640.0000   -5.63440
32680.0000   -5.83223
32720.0000   -5.75920
32760.0000   -6.62356
32800.0000   -5.91506
32840.0000   -5.88059
32880.0000   -6.48400
32920.0000   -6.38057
32960.0000   -6.52420
33000.0000   -6.58077
33040.0000   -6.96999
33080.0000   -6.69210
33120.0000   -5.96299
33160.0000   -6.14693
33200.0000   -5.94233
33240.0000   -5.91363
33280.0000   -6.29657
33320.0000   -5.94074
33360.0000   -6.41582
33400.0000   -6.64851
33440.0000   -5.62582
33480.0000   -6.24334
33520.0000   -6.03452
33560.0000   -6.51293
33600.0000   -5.40384
33640.0000   -5.85147
33680.0000   -5.91233
33720.0000   -4.99537
33760.0000   -5.60306
33800.0000   -5.21534
33840.0000   -5.11261
33880.0000   -4.70145
33920.0000   -5.37932
33960.0000   -5.78700
34000.0000   -6.12464
34040.0000   -5.33878
34080.0000   -6.20348
34120.0000   -5.18261
34160.0000   -6.00683
34200.0000   -4.93501
34240.0000   -5.28547
34280.0000   -6.40525
34320.0000   -5.95812
34360.0000   -5.61681
34400.0000   -5.85756
34440.0000   -6.44055
34480.0000   -5.57643
34520.0000   -5.98767
34560.0000   -6.24949
34600.0000   -6.13910
34640.0000   -6.77561
34680.0000   -7.12812
34720.0000   -6.01421
34760.0000   -6.38536
34800.0000   -6.04090
34840.0000   -6.71606
34880.0000   -6.41341
34920.0000   -5.98734
34960.0000   -6.56103
35000.0000   -6.20708
35040.0000   -6.11892
35080.0000   -6.58793
35120.0000   -6.43451
35160.0000   -6.09798
35200.0000   -6.42209
35240.0000   -6.00649
35280.0000   -6.53314
35320.0000   -5.24591
35360.0000   -5.46682
35400.0000   -5.91063
35440.0000   -5.57350
35480.0000   -5.87885
35520.0000   -4.92064
35560.0000   -4.91712
35600.0000   -5.77604
35640.0000   -5.05773
35680.0000   -6.24969
35720.0000   -5.60799
35760.0000   -5.34521
35800.0000   -5.81611
35840.0000   -6.29855
35880.0000   -6.35280
35920.0000   -6.19712
35960.0000   -5.76418
36000.0000   -5.67967
36040.0000   -5.63860
36080.0000   -5.87115
36120.0000   -5.63385
36160.0000   -5.74802
36200.0000   -5.28925
36240.0000   -5.31162
36280.0000   -6.00533
36320.0000   -6.27971
36360.0000   -6.32492
36400.0000   -6.33510
36440.0000   -5.73185
36480.0000   -6.79822
36520.0000   -5.87122
36560.0000   -5.98617
36600.0000   -6.38368
36640.0000   -5.84895
36680.0000   -4.95334
36720.0000   -6.62852
36760.0000   -6.34831
36800.0000   -5.61812
36840.0000   -6.17048
36880.0000   -6.41959
36920.0000   -5.32598
36960.0000   -5.66869
37000.0000   -6.04638
37040.0000   -5.12444
37080.0000   -5.68272
37120.0000   -5.45712
37160.0000   -6.10045
37200.0000   -6.55052
37240.0000   -5.33108
37280.0000   -6.00682
37320.0000   -5.71878
37360.0000   -5.45804
37400.0000   -4.98995
37440.0000   -5.48852
37480.0000   -5.06067
37520.0000   -6.13471
37560.0000   -5.69604
37600.0000   -6.24451
37640.0000   -6.28050
37680.0000   -6.50020
37720.0000   -5.25739
37760.0000   -5.97616
37800.0000   -5.51372
37840.0000   -5.92730
37880.0000   -6.08127
37920.0000   -5.43100
37960.0000   -5.88404
38000.0000   -5.54191
38040.0000   -5.25375
38080.0000   -5.47385
38120.0000   -6.15760
38160.0000   -4.68511
38200.0000   -5.86102
38240.0000   -5.50029
38280.0000   -5.42251
38320.0000   -4.86782
38360.0000   -5.47252
38400.0000   -5.77451
38440.0000   -5.07989
38480.0000   -5.27354
38520.0000   -4.86429
38560.0000   -5.91130
38600.0000   -5.50326
38640.0000   -6.31902
38680.0000   -5.79148
38720.0000   -5.24849
38760.0000   -5.81045
38800.0000   -6.24941
38840.0000   -5.70972
38880.0000   -6.07012
38920.0000   -5.75411
38960.0000   -5.24960
39000.0000   -6.24068
39040.0000   -5.85695
39080.0000   -5.20069
39120.0000   -5.23221
39160.0000   -4.50077
39200.0000   -5.20355
39240.0000   -5.87764
39280.0000   -4.86727
39320.0000   -5.69856
39360.0000   -5.01739
39400.0000   -4.98758
39440.0000   -6.25722
39480.0000   -5.41810
39520.0000   -5.69767
39560.0000   -4.93316
39600.0000   -6.03992
39640.0000   -5.36988
39680.0000   -5.34295
39720.0000   -5.88134
39760.0000   -5.50014
39800.0000   -6.05391
39840.0000   -5.82109
39880.0000   -5.13946
39920.0000   -6.10945
39960.0000   -6.37961
40000.0000   -5.40819
40040.0000   -5.23178
40080.0000   -5.17691
40120.0000   -4.89442
40160.0000   -5.39061
40200.0000   -5.48737
40240.0000   -5.53819
40280.0000   -6.45103
40320.0000   -5.75888
40360.0000   -5.90239
40400.0000   -4.72236
40440.0000   -5.20824
40480.0000   -5.21360
40520.0000   -4.60280
40560.0000   -4.50831
40600.0000   -5.49554
40640.0000   -4.72725
40680.0000   -5.70450
40720.0000   -5.56742
40760.0000   -5.71783
40800.0000   -6.18135
40840.0000   -6.78640
40880.0000   -7.17968
40920.0000   -5.84961
40960.0000   -5.44289
41000.0000   -5.74782
41040.0000   -6.23990
41080.0000   -5.82439
41120.0000   -5.32881
41160.0000   -6.57437
41200.0000   -4.96318
41240.0000   -5.60651
41280.0000   -5.46158
41320.0000   -6.69011
41360.0000   -6.02214
41400.0000   -5.69066
41440.0000   -6.27188
41480.0000   -7.19466
41520.0000   -5.64954
41560.0000   -5.76628
41600.0000   -5.63902
41640.0000   -5.22365
41680.0000   -5.60045
41720.0000   -5.59342
41760.0000   -5.26220
41800.0000   -5.20076
41840.0000   -5.87722
41880.0000   -5.98676
41920.0000   -6.90312
41960.0000   -6.24800
42000.0000   -6.17583
42040.0000   -5.45629
42080.0000   -6.46700
42120.0000   -5.84621
42160.0000   -5.88331
42200.0000   -5.89079
42240.0000   -6.53867
42280.0000   -5.77866
42320.0000   -6.24522
42360.0000   -5.75827
42400.0000   -5.71340
42440.0000   -5.28137
42480.0000   -4.91265
42520.0000   -4.81801
42560.0000   -5.80026
42600.0000   -6.64871
42640.0000   -6.73231
42680.0000   -5.73087
42720.0000   -5.28917
42760.0000   -5.79349
42800.0000   -5.82063
42840.0000   -5.44110
42880.0000   -5.67714
42920.0000   -5.32302
42960.0000   -6.00029
43000.0000   -5.67107
43040.0000   -5.45890
43080.0000   -5.74116
43120.0000   -5.46421
43160.0000   -6.23210
43200.0000   -6.24481
43240.0000   -6.53562
43280.0000   -5.04191
43320.0000   -5.52925
43360.0000   -5.36914
43400.0000   -6.26176
43440.0000   -6.17071
43480.0000   -5.52379
43520.0000   -5.34980
43560.0000   -5.07062
43600.0000   -6.42966
43640.0000   -6.14571
43680.0000   -5.46367
43720.0000   -5.48002
43760.0000   -6.49714
43800.0000   -5.42312
43840.0000   -5.83868
43880.0000   -6.70734
43920.0000   -5.96057
43960.0000   -6.52472
44000.0000   -5.56227
44040.0000   -5.57539
44080.0000   -6.37720
44120.0000   -6.61647
44160.0000   -6.28588
44200.0000   -6.04669
44240.0000   -6.43950
44280.0000   -5.97686
44320.0000   -5.36017
44360.0000   -6.54046
44400.0000   -6.17512
44440.0000   -6.13092
44480.0000   -5.92861
44520.0000   -5.56886
44560.0000   -5.68951
44600.0000   -5.74123
44640.0000   -5.80627
44680.0000   -6.42565
44720.0000   -5.46285
44760.0000   -5.42012
44800.0000   -5.89577
44840.0000   -5.97155
44880.0000   -6.19273
44920.0000   -6.28073
44960.0000   -5.42010
45000.0000   -5.97174
45040.0000   -5.92904
45080.0000   -5.65786
45120.0000   -5.43771
45160.0000   -5.67310
45200.0000   -5.76447
45240.0000   -5.81904
45280.0000   -5.89990
45320.0000   -5.84862
45360.0000   -6.41603
45400.0000   -6.16017
45440.0000   -5.56530
45480.0000   -6.01906
45520.0000   -6.36070
45560.0000   -6.00163
45600.0000   -6.41629
45640.0000   -5.98094
45680.0000   -5.86055
45720.0000   -6.40392
45760.0000   -5.14245
45800.0000   -5.54090
45840.0000   -6.64005
45880.0000   -6.24871
45920.0000   -6.69452
45960.0000   -5.61713
46000.0000   -5.18412
46040.0000   -5.22966
46080.0000   -4.65678
46120.0000   -5.89895
46160.0000   -5.68004
46200.0000   -6.69430
46240.0000   -5.27785
46280.0000   -5.84918
46320.0000   -6.37059
46360.0000   -6.67734
46400.0000   -6.71049
46440.0000   -6.77046
46480.0000   -6.39548
46520.0000   -6.28484
46560.0000   -6.29576
46600.0000   -5.75454
46640.0000   -6.16024
46680.0000   -6.09545
46720.0000   -5.77511
46760.0000   -5.48507
46800.0000   -6.20913
46840.0000   -5.80950
46880.0000   -7.35298
46920.0000   -5.69810
46960.0000   -6.16943
47000.0000   -5.96223
47040.0000   -5.70033
47080.0000   -6.26953
47120.0000   -6.31077
47160.0000   -5.89014
47200.0000   -5.59607
47240.0000   -5.81581
47280.0000   -5.40845
47320.0000   -5.14288
47360.0000   -6.01910
47400.0000   -5.36826
47440.0000   -4.58943
47480.0000   -4.66081
47520.0000   -4.58741
47560.0000   -4.79756
47600.0000   -4.32124
47640.0000   -4.69856
47680.0000   -4.98103
47720.0000   -5.07965
47760.0000   -4.58190
47800.0000   -5.76793
47840.0000   -4.62313
47880.0000   -4.94752
47920.0000   -4.26542
47960.0000   -5.39028
48000.0000   -5.14918
48040.0000   -5.15991
48080.0000   -5.21018
48120.0000   -4.81684
48160.0000   -5.57946
48200.0000   -4.84267
48240.0000   -5.56289
48280.0000   -5.95316
48320.0000   -4.60389
48360.0000   -5.93988
48400.0000   -5.78180
48440.0000   -5.33654
48480.0000   -5.14558
48520.0000   -4.83634
48560.0000   -5.90273
48600.0000   -5.24239
48640.0000   -5.03134
48680.0000   -4.41574
48720.0000   -5.60743
48760.0000   -5.71522
48800.0000   -5.22191
48840.0000   -5.22915
48880.0000   -4.98915
48920.0000   -4.95234
48960.0000   -5.22438
49000.0000   -5.63759
49040.0000   -5.27614
49080.0000   -5.61744
49120.0000   -5.42100
49160.0000   -5.34969
49200.0000   -5.52287
49240.0000   -5.63033
49280.0000   -5.88801
49320.0000   -4.71042
49360.0000   -4.74487
49400.0000   -4.46316
49440.0000   -4.64550
49480.0000   -4.71814
49520.0000   -4.86141
49560.0000   -5.28067
49600.0000   -5.63517
49640.0000   -5.65968
49680.0000   -5.55005
49720.0000   -5.47163
49760.0000   -5.20820
49800.0000   -5.90322
49840.0000   -5.92851
49880.0000   -6.27423
49920.0000   -5.41344
49960.0000   -5.26616
50000.0000   -5.34313
50040.0000   -5.00106
50080.0000   -5.70533
50120.0000   -5.64843
50160.0000   -6.27148
50200.0000   -6.59027
50240.0000   -6.01521
50280.0000   -5.72173
50320.0000   -6.79227
50360.0000   -6.25897
50400.0000   -5.58876
50440.0000   -5.59835
50480.0000   -6.09186
50520.0000   -5.10426
50560.0000   -4.76091
50600.0000   -6.76128
50640.0000   -4.84952
50680.0000   -5.25345
50720.0000   -6.11775
50760.0000   -5.99428
50800.0000   -5.14152
50840.0000   -4.20179
50880.0000   -4.74534
50920.0000   -4.55318
50960.0000   -4.88905
51000.0000   -4.88679
51040.0000   -4.41480
51080.0000   -5.51491
51120.0000   -5.36423
51160.0000   -5.51800
51200.0000   -5.47183
51240.0000   -6.00148
51280.0000   -5.79014
51320.0000   -5.05864
51360.0000   -5.92771
51400.0000   -5.80519
51440.0000   -6.13029
51480.0000   -5.11733
51520.0000   -5.77095
51560.0000   -5.21430
51600.0000   -5.42415
51640.0000   -5.73963
51680.0000   -6.27348
51720.0000   -5.76326
51760.0000   -5.36408
51800.0000   -5.09498
51840.0000   -5.50273
51880.0000   -5.10643
51920.0000   -5.34758
51960.0000   -5.69152
52000.0000   -6.24567
52040.0000   -6.51992
52080.0000   -5.02032
52120.0000   -4.84361
52160.0000   -5.16459
52200.0000   -5.60945
52240.0000   -5.99014
52280.0000   -5.31078
52320.0000   -6.14740
52360.0000   -5.98870
52400.0000   -5.61367
52440.0000   -5.70777
52480.0000   -5.62451
52520.0000   -5.91499
52560.0000   -4.67150
52600.0000   -4.64740
52640.0000   -6.11796
52680.0000   -4.56471
52720.0000   -5.78012
52760.0000   -5.54635
52800.0000   -5.60190
52840.0000   -5.13914
52880.0000   -5.07442
52920.0000   -5.94151
52960.0000   -5.17967
53000.0000   -5.52102
53040.0000   -5.67503
53080.0000   -5.60868
53120.0000   -5.67501
53160.0000   -5.26296
53200.0000   -6.51479
53240.0000   -6.17565
53280.0000   -6.03784
53320.0000   -6.96125
53360.0000   -6.78755
53400.0000   -6.21742
53440.0000   -6.21932
53480.0000   -5.56382
53520.0000   -5.70485
53560.0000   -5.97366
53600.0000   -5.96236
53640.0000   -5.02209
53680.0000   -6.32694
53720.0000   -5.63036
53760.0000   -6.31588
53800.0000   -6.28538
53840.0000   -5.95723
53880.0000   -6.13566
53920.0000   -6.81179
53960.0000   -5.93422
54000.0000   -6.03047
54040.0000   -5.59303
54080.0000   -5.80749
54120.0000   -5.08869
54160.0000   -5.80340
54200.0000   -6.11543
54240.0000   -5.56902
54280.0000   -5.24418
54320.0000   -6.59059
54360.0000   -5.10372
54400.0000   -6.29992
54440.0000   -5.28621
54480.0000   -6.00750
54520.0000   -5.44949
54560.0000   -5.55529
54600.0000   -5.27222
54640.0000   -5.24719
54680.0000   -5.77190
54720.0000   -5.88166
54760.0000   -6.24245
54800.0000   -5.84674
54840.0000   -6.41080
54880.0000   -5.79363
54920.0000   -6.15501
54960.0000   -5.53824
55000.0000   -5.58169
55040.0000   -5.86695
55080.0000   -5.02654
55120.0000   -5.85687
55160.0000   -6.69419
55200.0000   -5.76872
55240.0000   -6.01099
55280.0000   -5.92873
55320.0000   -5.59069
55360.0000   -6.12552
55400.0000   -5.38742
55440.0000   -5.14265
55480.0000   -5.14806
55520.0000   -5.85653
55560.0000   -5.98747
55600.0000   -5.45811
55640.0000   -5.56097
55680.0000   -5.80996
55720.0000   -5.89647
55760.0000   -5.37378
55800.0000   -5.70675
55840.0000   -5.81115
55880.0000   -6.01749
55920.0000   -5.32033
55960.0000   -6.24607
56000.0000   -5.79712
56040.0000   -5.62153
56080.0000   -5.51194
56120.0000   -5.23987
56160.0000   -4.47146
56200.0000   -5.21218
56240.0000   -5.79212
56280.0000   -5.52664
56320.0000   -6.66022
56360.0000   -6.58086
56400.0000   -6.30150
56440.0000   -6.09485
56480.0000   -5.84862
56520.0000   -7.16101
56560.0000   -7.17657
56600.0000   -6.71857
56640.0000   -5.67526
56680.0000   -6.94859
56720.0000   -5.94594
56760.0000   -6.02449
56800.0000   -5.73696
56840.0000   -5.86596
56880.0000   -5.64016
56920.0000   -5.48869
56960.0000   -4.96485
57000.0000   -4.77038
57040.0000   -5.45568
57080.0000   -5.83642
57120.0000   -5.28855
57160.0000   -5.93873
57200.0000   -5.05151
57240.0000   -5.02285
57280.0000   -5.42239
57320.0000   -4.59162
57360.0000   -5.17059
57400.0000   -5.73091
57440.0000   -6.08377
57480.0000   -5.50044
57520.0000   -5.42424
57560.0000   -5.29022
57600.0000   -5.43215
57640.0000   -5.50490
57680.0000   -6.20996
57720.0000   -5.96318
57760.0000   -5.88249
57800.0000   -5.89593
57840.0000   -5.54350
57880.0000   -6.88990
57920.0000   -6.49884
57960.0000   -6.66418
58000.0000   -6.53878
58040.0000   -5.87717
58080.0000   -6.65942
58120.0000   -6.52887
58160.0000   -5.75147
58200.0000   -6.22673
58240.0000   -6.53434
58280.0000   -7.08411
58320.0000   -6.26033
58360.0000   -6.32512
58400.0000   -6.26692
58440.0000   -6.11449
58480.0000   -5.66334
58520.0000   -6.42855
58560.0000   -6.33135
58600.0000   -5.68991
58640.0000   -5.95257
58680.0000   -5.77513
58720.0000   -6.64316
58760.0000   -6.19243
58800.0000   -5.33920
58840.0000   -5.56690
58880.0000   -6.04080
58920.0000   -6.27454
58960.0000   -6.04109
59000.0000   -6.29658
59040.0000   -6.01414
59080.0000   -5.96921
59120.0000   -5.84404
59160.0000   -5.70753
59200.0000   -6.52293
59240.0000   -6.35281
59280.0000   -5.76992
59320.0000   -5.90795
59360.0000   -5.36490
59400.0000   -5.63868
59440.0000   -5.22015
59480.0000   -5.44553
59520.0000   -5.62035
59560.0000   -5.24552
59600.0000   -6.26744
59640.0000   -5.94021
59680.0000   -5.41903
59720.0000   -5.44041
59760.0000   -5.30496
59800.0000   -5.95098
59840.0000   -5.34628
59880.0000   -4.60984
59920.0000   -4.77812
59960.0000   -5.21045
60000.0000   -6.19098
60040.0000   -6.18496
60080.0000   -5.90049
60120.0000   -6.42566
60160.0000   -5.58841
60200.0000   -5.85648
60240.0000   -4.82697
60280.0000   -5.41387
60320.0000   -5.28782
60360.0000   -5.88530
60400.0000   -5.64730
60440.0000   -5.48911
60480.0000   -5.35755
60520.0000   -4.72441
60560.0000   -5.74898
60600.0000   -5.58583
60640.0000   -5.82153
60680.0000   -4.91978
60720.0000   -5.46152
60760.0000   -5.74174
60800.0000   -6.20988
60840.0000   -5.41278
60880.0000   -5.98756
60920.0000   -6.02644
60960.0000   -5.71592
61000.0000   -5.00967
61040.0000   -5.79780
61080.0000   -5.86869
61120.0000   -6.26268
61160.0000   -5.79669
61200.0000   -5.76501
61240.0000   -5.99842
61280.0000   -6.41277
61320.0000   -5.52078
61360.0000   -5.50793
61400.0000   -5.78933
61440.0000   -5.94413
61480.0000   -5.44004
61520.0000   -5.27897
61560.0000   -5.34661
61600.0000   -5.26676
61640.0000   -5.01323
61680.0000   -5.38532
61720.0000   -5.19357
61760.0000   -4.46587
61800.0000   -5.18804
61840.0000   -4.86400
61880.0000   -4.89888
61920.0000   -4.39363
61960.0000   -4.64903
62000.0000   -5.42355
62040.0000   -5.53434
62080.0000   -4.26266
62120.0000   -5.62337
62160.0000   -5.67401
62200.0000   -5.70736
62240.0000   -6.84147
62280.0000   -5.57840
62320.0000   -5.34165
62360.0000   -6.42856
62400.0000   -6.27000
62440.0000   -6.28811
62480.0000   -5.53998
62520.0000   -6.74849
62560.0000   -6.95902
62600.0000   -4.45415
62640.0000   -4.92831
62680.0000   -6.46534
62720.0000   -6.08207
62760.0000   -6.50630
62800.0000   -7.03098
62840.0000   -6.94182
62880.0000   -6.17655
62920.0000   -6.09631
62960.0000   -5.49780
63000.0000   -5.07421
63040.0000   -5.98053
63080.0000   -6.57907
63120.0000   -6.23496
63160.0000   -5.77949
63200.0000   -5.88890
63240.0000   -6.17420
63280.0000   -6.16447
63320.0000   -5.56121
63360.0000   -5.96378
63400.0000   -6.19176
63440.0000   -6.24232
63480.0000   -6.20471
63520.0000   -4.91450
63560.0000   -6.07530
63600.0000   -5.82669
63640.0000   -6.12735
63680.0000   -6.58922
63720.0000   -6.19076
63760.0000   -6.20166
63800.0000   -6.22072
63840.0000   -5.47348
63880.0000   -5.41262
63920.0000   -6.46024
63960.0000   -6.49946
64000.0000   -6.73828
64040.0000   -5.52455
64080.0000   -5.46525
64120.0000   -5.53614
64160.0000   -5.10427
64200.0000   -5.07145
64240.0000   -5.51380
64280.0000   -5.54933
64320.0000   -5.78940
64360.0000   -5.53078
64400.0000   -6.62520
64440.0000   -6.03494
64480.0000   -5.55266
64520.0000   -5.86809
64560.0000   -5.63761
64600.0000   -5.48868
64640.0000   -6.07464
64680.0000   -6.59991
64720.0000   -6.54856
64760.0000   -6.28904
64800.0000   -5.83789
64840.0000   -6.64273
64880.0000   -5.48134
64920.0000   -5.34710
64960.0000   -5.21404
65000.0000   -5.36676
65040.0000   -6.17538
65080.0000   -6.52348
65120.0000   -7.59129
65160.0000   -6.79776
65200.0000   -5.27313
65240.0000   -6.85292
65280.0000   -6.49414
65320.0000   -6.11918
65360.0000   -6.42375
65400.0000   -5.51446
65440.0000   -5.79950
65480.0000   -5.06152
65520.0000   -6.38765
65560.0000   -5.26606
65600.0000   -5.35196
65640.0000   -5.78088
65680.0000   -6.01308
65720.0000   -5.66959
65760.0000   -6.15671
65800.0000   -5.43496
65840.0000   -6.22227
65880.0000   -6.97999
65920.0000   -5.58540
65960.0000   -7.36228
66000.0000   -6.05321
66040.0000   -6.26138
66080.0000   -6.66507
66120.0000   -6.80590
66160.0000   -6.96591
66200.0000   -6.23246
66240.0000   -6.35637
66280.0000   -6.61440
66320.0000   -6.16055
66360.0000   -6.08399
66400.0000   -7.27852
66440.0000   -6.29134
66480.0000   -7.24081
66520.0000   -6.80219
66560.0000   -5.83763
66600.0000   -6.06244
66640.0000   -5.89116
66680.0000   -5.71098
66720.0000   -6.08489
66760.0000   -6.31510
66800.0000   -5.42677
66840.0000   -5.45555
66880.0000   -5.47272
66920.0000   -5.01994
66960.0000   -5.87298
67000.0000   -6.09400
67040.0000   -6.08804
67080.0000   -5.21688
67120.0000   -5.21107
67160.0000   -6.86748
67200.0000   -5.95559
67240.0000   -5.93717
67280.0000   -5.55216
67320.0000   -6.37872
67360.0000   -5.78323
67400.0000   -5.90120
67440.0000   -6.11743
67480.0000   -5.13278
67520.0000   -5.57358
67560.0000   -5.84134
67600.0000   -5.79477
67640.0000   -5.03008
67680.0000   -5.57181
67720.0000   -5.49996
67760.0000   -5.54355
67800.0000   -6.05296
67840.0000   -6.16210
67880.0000   -5.86748
67920.0000   -4.78429
67960.0000   -5.22297
68000.0000   -4.90395
68040.0000   -4.86632
68080.0000   -5.40749
68120.0000   -6.20672
68160.0000   -5.15352
68200.0000   -6.11937
68240.0000   -5.83129
68280.0000   -4.94988
68320.0000   -4.93591
68360.0000   -6.03532
68400.0000   -5.44453
68440.0000   -5.33887
68480.0000   -5.07763
68520.0000   -4.86936
68560.0000   -4.58143
68600.0000   -4.98027
68640.0000   -4.31225
68680.0000   -4.40686
68720.0000   -5.59344
68760.0000   -5.58028
68800.0000   -4.22253
68840.0000   -4.94061
68880.0000   -4.37707
68920.0000   -4.76008
68960.0000   -4.95625
69000.0000   -5.24885
69040.0000   -5.12396
69080.0000   -4.66991
69120.0000   -5.18409
69160.0000   -5.66277
69200.0000   -6.39161
69240.0000   -5.30585
69280.0000   -5.84484
69320.0000   -5.70445
69360.0000   -5.41144
69400.0000   -5.38510
69440.0000   -5.50382
69480.0000   -5.28522
69520.0000   -5.51605
69560.0000   -5.49972
69600.0000   -5.96201
69640.0000   -5.50501
69680.0000   -5.24318
69720.0000   -5.81283
69760.0000   -5.59760
69800.0000   -5.29852
69840.0000   -5.54868
69880.0000   -5.40994
69920.0000   -5.25763
69960.0000   -4.57299
70000.0000   -4.92399
70040.0000   -5.50072
70080.0000   -5.95992
70120.0000   -5.67699
70160.0000   -5.82428
70200.0000   -5.32319
70240.0000   -5.45471
70280.0000   -5.23948
70320.0000   -5.46990
70360.0000   -6.74569
70400.0000   -5.19692
70440.0000   -5.59015
70480.0000   -5.38597
70520.0000   -5.20147
70560.0000   -5.66554
70600.0000   -4.86558
70640.0000   -5.14425
70680.0000   -5.75741
70720.0000   -5.71245
70760.0000   -5.38787
70800.0000   -5.77672
70840.0000   -5.02907
70880.0000   -5.70228
70920.0000   -4.57524
70960.0000   -5.08593
71000.0000   -4.68622
71040.0000   -4.97664
71080.0000   -5.52134
71120.0000   -5.62658
71160.0000   -6.02131
71200.0000   -5.54319
71240.0000   -4.96921
71280.0000   -5.05857
71320.0000   -4.62669
71360.0000   -5.49975
71400.0000   -4.87417
71440.0000   -4.94481
71480.0000   -5.67906
71520.0000   -4.49634
71560.0000   -4.51366
71600.0000   -5.25406
71640.0000   -5.79234
71680.0000   -5.42953
71720.0000   -4.84513
71760.0000   -4.72501
71800.0000   -5.03504
71840.0000   -4.88596
71880.0000   -4.98466
71920.0000   -4.68880
71960.0000   -5.19718
72000.0000   -4.72855
72040.0000   -5.46962
72080.0000   -5.17269
72120.0000   -5.84596
72160.0000   -4.93437
72200.0000   -5.00237
72240.0000   -5.38931
72280.0000   -6.04311
72320.0000   -5.80130
72360.0000   -5.83052
72400.0000   -5.25276
72440.0000   -5.36358
72480.0000   -5.19767
72520.0000   -4.92316
72560.0000   -4.46989
72600.0000   -4.40703
72640.0000   -5.40528
72680.0000   -5.68854
72720.0000   -5.29866
72760.0000   -6.05515
72800.0000   -5.23775
72840.0000   -5.18539
72880.0000   -5.38738
72920.0000   -4.73929
72960.0000   -5.91796
73000.0000   -5.10175
73040.0000   -5.85511
73080.0000   -5.24482
73120.0000   -5.35377
73160.0000   -6.35083
73200.0000   -6.23985
73240.0000   -5.61191
73280.0000   -6.21310
73320.0000   -5.79789
73360.0000   -5.22086
73400.0000   -5.29414
73440.0000   -6.23446
73480.0000   -5.33933
73520.0000   -6.03201
73560.0000   -4.57733
73600.0000   -5.57249
73640.0000   -5.61201
73680.0000   -5.12959
73720.0000   -5.73044
73760.0000   -5.78706
73800.0000   -4.65929
73840.0000   -6.75701
73880.0000   -5.82590
73920.0000   -5.56776
73960.0000   -5.91564
74000.0000   -5.17704
74040.0000   -5.63237
74080.0000   -5.79972
74120.0000   -5.64799
74160.0000   -5.84757
74200.0000   -6.70154
74240.0000   -5.37674
74280.0000   -6.09567
74320.0000   -6.74091
74360.0000   -5.49797
74400.0000   -6.02677
74440.0000   -5.31311
74480.0000   -5.23998
74520.0000   -5.68378
74560.0000   -6.46706
74600.0000   -6.97339
74640.0000   -6.68752
74680.0000   -6.22689
74720.0000   -6.65638
74760.0000   -6.27723
74800.0000   -6.80945
74840.0000   -6.04451
74880.0000   -5.10000
74920.0000   -5.20474
74960.0000   -5.18524
75000.0000   -5.82429
75040.0000   -5.70603
75080.0000   -5.51263
75120.0000   -5.11346
75160.0000   -4.87847
75200.0000   -5.84857
75240.0000   -5.49281
75280.0000   -5.71841
75320.0000   -5.78069
75360.0000   -6.87900
75400.0000   -5.87424
75440.0000   -5.68156
75480.0000   -5.51730
75520.0000   -6.03326
75560.0000   -5.38255
75600.0000   -5.31519
75640.0000   -6.48805
75680.0000   -5.66724
75720.0000   -5.89084
75760.0000   -6.45741
75800.0000   -4.63273
75840.0000   -5.54754
75880.0000   -5.91298
75920.0000   -5.05507
75960.0000   -5.62628
76000.0000   -5.73141
76040.0000   -5.01502
76080.0000   -5.20760
76120.0000   -5.94334
76160.0000   -5.35075
76200.0000   -4.90769
76240.0000   -5.78787
76280.0000   -5.88435
76320.0000   -4.96252
76360.0000   -4.90985
76400.0000   -6.18952
76440.0000   -5.33903
76480.0000   -5.08144
76520.0000   -5.41989
76560.0000   -5.15810
76600.0000   -5.11455
76640.0000   -4.56063
76680.0000   -4.60610
76720.0000   -4.76274
76760.0000   -5.91678
76800.0000   -4.42395
76840.0000   -4.60116
76880.0000   -4.91710
76920.0000   -5.31761
76960.0000   -5.00571
77000.0000   -5.08094
77040.0000   -5.90302
77080.0000   -5.48163
77120.0000   -5.92295
77160.0000   -4.45070
77200.0000   -4.71535
77240.0000   -5.47145
77280.0000   -5.06451
77320.0000   -5.17128
77360.0000   -4.68866
77400.0000   -5.68776
77440.0000   -4.76334
77480.0000   -4.53604
77520.0000   -4.81837
77560.0000   -4.58070
77600.0000   -4.72208
77640.0000   -4.60039
77680.0000   -4.63586
77720.0000   -5.09078
77760.0000   -4.97394
77800.0000   -3.95763
77840.0000   -4.95055
77880.0000   -5.46253
77920.0000   -4.95248
77960.0000   -4.59858
78000.0000   -4.58744
78040.0000   -4.95052
78080.0000   -3.67262
78120.0000   -4.35922
78160.0000   -4.63157
78200.0000   -4.52906
78240.0000   -4.99366
78280.0000   -4.70718
78320.0000   -5.25722
78360.0000   -5.99686
78400.0000   -4.80481
78440.0000   -4.69126
78480.0000   -4.59066
78520.0000   -5.01426
78560.0000   -5.33854
78600.0000   -5.75117
78640.0000   -5.22647
78680.0000   -5.30664
78720.0000   -4.86110
78760.0000   -4.71751
78800.0000   -5.32232
78840.0000   -5.16738
78880.0000   -5.38212
78920.0000   -5.05512
78960.0000   -5.07581
79000.0000   -4.68612
79040.0000   -4.68327
79080.0000   -4.07405
79120.0000   -5.48823
79160.0000   -5.54703
79200.0000   -5.17079
79240.0000   -5.16393
79280.0000   -5.09053
79320.0000   -4.54738
79360.0000   -4.90533
79400.0000   -5.15964
79440.0000   -4.42625
79480.0000   -4.50483
79520.0000   -4.74756
79560.0000   -3.96011
79600.0000   -4.99650
79640.0000   -5.72691
79680.0000   -4.57689
79720.0000   -4.22254
79760.0000   -4.67469
79800.0000   -5.28293
79840.0000   -4.65851
79880.0000   -4.88191
79920.0000   -5.74741
79960.0000   -4.91690
80000.0000   -4.90033
80040.0000   -5.11936
80080.0000   -4.87590
80120.0000   -4.88946
80160.0000   -5.22274
80200.0000   -5.30037
80240.0000   -4.89555
80280.0000   -5.05073
80320.0000   -5.56957
80360.0000   -5.19503
80400.0000   -6.10563
80440.0000   -5.96050
80480.0000   -5.11981
80520.0000   -5.23472
80560.0000   -5.21998
80600.0000   -6.08276
80640.0000   -4.93641
80680.0000   -4.72833
80720.0000   -5.16318
80760.0000   -5.92924
80800.0000   -5.54204
80840.0000   -6.67280
80880.0000   -5.62278
80920.0000   -5.59426
80960.0000   -4.81486
81000.0000   -4.99851
81040.0000   -5.79790
81080.0000   -5.11678
81120.0000   -5.93428
81160.0000   -5.07436
81200.0000   -5.51489
81240.0000   -5.19936
81280.0000   -4.26937
81320.0000   -4.30020
81360.0000   -4.60317
81400.0000   -4.82787
81440.0000   -4.60726
81480.0000   -5.46331
81520.0000   -4.23393
81560.0000   -4.66047
81600.0000   -4.84204
81640.0000   -4.78518
81680.0000   -5.09193
81720.0000   -4.68379
81760.0000   -4.63883
81800.0000   -4.18062
81840.0000   -4.05758
81880.0000   -4.71180
81920.0000   -5.52156
81960.0000   -6.22561
82000.0000   -6.54279
82040.0000   -5.87157
82080.0000   -6.33314
82120.0000   -6.26279
82160.0000   -5.95376
82200.0000   -5.77454
82240.0000   -5.62225
82280.0000   -7.14359
82320.0000   -6.20740
82360.0000   -5.31067
82400.0000   -5.84467
82440.0000   -6.47518
82480.0000   -5.71291
82520.0000   -5.44746
82560.0000   -5.52301
82600.0000   -5.25501
82640.0000   -5.12538
82680.0000   -4.65115
82720.0000   -5.24611
82760.0000   -5.21492
82800.0000   -6.37833
82840.0000   -6.42305
82880.0000   -6.10368
82920.0000   -5.49423
82960.0000   -5.66956
83000.0000   -5.13549
83040.0000   -5.50892
83080.0000   -5.22719
83120.0000   -5.70191
83160.0000   -5.64132
83200.0000   -5.11561
83240.0000   -4.64739
83280.0000   -5.02391
83320.0000   -5.26286
83360.0000   -5.20388
83400.0000   -5.34763
83440.0000   -6.56417
83480.0000   -5.70699
83520.0000   -5.12950
83560.0000   -5.46130
83600.0000   -5.84581
83640.0000   -5.95004
83680.0000   -5.51745
83720.0000   -6.23248
83760.0000   -5.85924
83800.0000   -5.51987
83840.0000   -5.47893
83880.0000   -5.56680
83920.0000   -6.76436
83960.0000   -6.87002
84000.0000   -6.21007
84040.0000   -6.39076
84080.0000   -5.71283
84120.0000   -5.11351
84160.0000   -5.53048
84200.0000   -5.90224
84240.0000   -5.80649
84280.0000   -6.09782
84320.0000   -5.86563
84360.0000   -5.80958
84400.0000   -5.39538
84440.0000   -6.47776
84480.0000   -6.00191
84520.0000   -6.10926
84560.0000   -5.87877
84600.0000   -5.81452
84640.0000   -6.49957
84680.0000   -5.72619
84720.0000   -6.19334
84760.0000   -5.94166
84800.0000   -5.21744
84840.0000   -5.92367
84880.0000   -6.09942
84920.0000   -6.31625
84960.0000   -4.85771
85000.0000   -5.45229
85040.0000   -4.50760
85080.0000   -5.39160
85120.0000   -4.51956
85160.0000   -5.11860
85200.0000   -4.86309
85240.0000   -5.97476
85280.0000   -4.98579
85320.0000   -5.03132
85360.0000   -4.17254
85400.0000   -4.38957
85440.0000   -4.87321
85480.0000   -5.94622
85520.0000   -5.08541
85560.0000   -4.77124
85600.0000   -5.37697
85640.0000   -4.34833
85680.0000   -5.00524
85720.0000   -5.42741
85760.0000   -4.93213
85800.0000   -5.63139
85840.0000   -5.32668
85880.0000   -4.84537
85920.0000   -5.76653
85960.0000   -4.59774
86000.0000   -4.57573
86040.0000   -5.26880
86080.0000   -5.50091
86120.0000   -4.29193
86160.0000   -4.55491
86200.0000   -5.52943
86240.0000   -4.91792
86280.0000   -6.06574
86320.0000   -6.21423
86360.0000   -4.88418
86400.0000   -5.32556
86440.0000   -6.04409
86480.0000   -5.26465
86520.0000   -5.03966
86560.0000   -5.67792
86600.0000   -5.09291
86640.0000   -4.61394
86680.0000   -5.87125
86720.0000   -6.02173
86760.0000   -6.34096
86800.0000   -6.12509
86840.0000   -5.07629
86880.0000   -4.74339
86920.0000   -5.11760
86960.0000   -5.83202
87000.0000   -5.56178
87040.0000   -4.54480
87080.0000   -4.97714
87120.0000   -5.14870
87160.0000   -4.74436
87200.0000   -5.15384
87240.0000   -5.71040
87280.0000   -4.85907
87320.0000   -5.64732
87360.0000   -5.55987
87400.0000   -5.70058
87440.0000   -5.86323
87480.0000   -5.68248
87520.0000   -6.49357
87560.0000   -5.80891
87600.0000   -5.74658
87640.0000   -5.19181
87680.0000   -5.27321
87720.0000   -5.15424
87760.0000   -5.94144
87800.0000   -5.68976
87840.0000   -5.52903
87880.0000   -5.65720
87920.0000   -6.31473
87960.0000   -6.37036
88000.0000   -4.89453
88040.0000   -5.46625
88080.0000   -5.33690
88120.0000   -5.83124
88160.0000   -5.96125
88200.0000   -6.02057
88240.0000   -5.94395
88280.0000   -6.70825
88320.0000   -6.81244
88360.0000   -6.47051
88400.0000   -6.09343
88440.0000   -6.37327
88480.0000   -6.00899
88520.0000   -6.49677
88560.0000   -6.19416
88600.0000   -7.09630
88640.0000   -7.06392
88680.0000   -7.37989
88720.0000   -7.04103
88760.0000   -5.91684
88800.0000   -6.50699
88840.0000   -5.52999
88880.0000   -6.40078
88920.0000   -5.93383
88960.0000   -5.72220
89000.0000   -4.97628
89040.0000   -5.90660
89080.0000   -6.29600
89120.0000   -5.88628
89160.0000   -5.94767
89200.0000   -6.92862
89240.0000   -5.76164
89280.0000   -6.79274
89320.0000   -6.20383
89360.0000   -6.14020
89400.0000   -5.63681
89440.0000   -5.53803
89480.0000   -5.52216
89520.0000   -5.40056
89560.0000   -6.59054
89600.0000   -6.68532
89640.0000   -5.85838
89680.0000   -6.24036
89720.0000   -5.06188
89760.0000   -6.20997
89800.0000   -6.25399
89840.0000   -6.43984
89880.0000   -7.50388
89920.0000   -5.44808
89960.0000   -5.43778
90000.0000   -5.80911
90040.0000   -4.89928
90080.0000   -4.52077
90120.0000   -5.18094
90160.0000   -6.13971
90200.0000   -6.71848
90240.0000   -5.74313
90280.0000   -3.93029
90320.0000   -5.78486
90360.0000   -5.03196
90400.0000   -4.10336
90440.0000   -4.91795
90480.0000   -5.41287
90520.0000   -4.72580
90560.0000   -4.94400
90600.0000   -4.55511
90640.0000   -5.27213
90680.0000   -5.64410
90720.0000   -4.63779
90760.0000   -5.29227
90800.0000   -5.50010
90840.0000   -4.19423
90880.0000   -5.62792
90920.0000   -6.10310
90960.0000   -6.20021
91000.0000   -6.71386
91040.0000   -5.71702
91080.0000   -6.40297
91120.0000   -6.24653
91160.0000   -6.13381
91200.0000   -6.63473
91240.0000   -5.82969
91280.0000   -5.98135
91320.0000   -5.33348
91360.0000   -4.67021
91400.0000   -5.56990
91440.0000   -6.26918
91480.0000   -5.44118
91520.0000   -5.73664
91560.0000   -6.83791
91600.0000   -5.43249
91640.0000   -5.68193
91680.0000   -5.92373
91720.0000   -5.10799
91760.0000   -4.27261
91800.0000   -5.18182
91840.0000   -5.36298
91880.0000   -4.52883
91920.0000   -5.05440
91960.0000   -5.56545
92000.0000   -5.90056
92040.0000   -4.38320
92080.0000   -4.99553
92120.0000   -5.38169
92160.0000   -5.41632
92200.0000   -4.48027
92240.0000   -4.45934
92280.0000   -4.53166
92320.0000   -4.77669
92360.0000   -4.65888
92400.0000   -4.60155
92440.0000   -5.81438
92480.0000   -4.67573
92520.0000   -5.13236
92560.0000   -3.76030
92600.0000   -4.46100
92640.0000   -5.02218
92680.0000   -4.26429
92720.0000   -4.11465
92760.0000   -4.88906
92800.0000   -5.82829
92840.0000   -4.76371
92880.0000   -5.11552
92920.0000   -5.44677
92960.0000   -4.53469
93000.0000   -5.14938
93040.0000   -5.56340
93080.0000   -6.01202
93120.0000   -5.64392
93160.0000   -6.66601
93200.0000   -5.00340
93240.0000   -5.69969
93280.0000   -4.67081
93320.0000   -5.47071
93360.0000   -5.14853
93400.0000   -5.53468
93440.0000   -4.91344
93480.0000   -5.41385
93520.0000   -4.97695
93560.0000   -5.54714
93600.0000   -6.29584
93640.0000   -6.34827
93680.0000   -6.14105
93720.0000   -5.82531
93760.0000   -6.16271
93800.0000   -6.06716
93840.0000   -5.74394
93880.0000   -5.40185
93920.0000   -6.11117
93960.0000   -6.35981
94000.0000   -5.55423
94040.0000   -5.98879
94080.0000   -5.74629
94120.0000   -5.41029
94160.0000   -5.39806
94200.0000   -5.20739
94240.0000   -5.42665
94280.0000   -6.41606
94320.0000   -6.35497
94360.0000   -5.96079
94400.0000   -6.23238
94440.0000   -6.00398
94480.0000   -5.18643
94520.0000   -5.88400
94560.0000   -5.73038
94600.0000   -5.52424
94640.0000   -5.57420
94680.0000   -6.12227
94720.0000   -5.24345
94760.0000   -5.46963
94800.0000   -5.34588
94840.0000   -5.04817
94880.0000   -4.81655
94920.0000   -5.90838
94960.0000   -5.98676
95000.0000   -6.33307
95040.0000   -5.51556
95080.0000   -6.34907
95120.0000   -6.38712
95160.0000   -6.46078
95200.0000   -6.32119
95240.0000   -6.17391
95280.0000   -5.85368
95320.0000   -4.81546
95360.0000   -5.77824
95400.0000   -6.11432
95440.0000   -5.93036
95480.0000   -6.07752
95520.0000   -5.93776
95560.0000   -4.90977
95600.0000   -5.52344
95640.0000   -6.13815
95680.0000   -6.12352
95720.0000   -5.48580
95760.0000   -6.32252
95800.0000   -6.78953
95840.0000   -6.88849
95880.0000   -6.18153
95920.0000   -5.26479
95960.0000   -5.11005
96000.0000   -5.42163
96040.0000   -5.90812
96080.0000   -5.58260
96120.0000   -5.35957
96160.0000   -5.13843
96200.0000   -5.25116
96240.0000   -5.90782
96280.0000   -5.95136
96320.0000   -5.20400
96360.0000   -5.50370
96400.0000   -6.53088
96440.0000   -7.01746
96480.0000   -5.88745
96520.0000   -5.59164
96560.0000   -5.80621
96600.0000   -5.92391
96640.0000   -5.45405
96680.0000   -5.92074
96720.0000   -5.22466
96760.0000   -6.08977
96800.0000   -6.21832
96840.0000   -6.53234
96880.0000   -5.82788
96920.0000   -6.92549
96960.0000   -6.02791
97000.0000   -6.11555
97040.0000   -6.18613
97080.0000   -6.33055
97120.0000   -4.50436
97160.0000   -5.41883
97200.0000   -5.65830
97240.0000   -6.45960
97280.0000   -5.63436
97320.0000   -5.53909
97360.0000   -5.26506
97400.0000   -5.75404
97440.0000   -5.65149
97480.0000   -6.09651
97520.0000   -5.53707
97560.0000   -5.70243
97600.0000   -5.88965
97640.0000   -4.68825
97680.0000   -4.78647
97720.0000   -5.40943
97760.0000   -5.18769
97800.0000   -4.82254
97840.0000   -4.24541
97880.0000   -5.16440
97920.0000   -5.76042
97960.0000   -5.52096
98000.0000   -6.56122
98040.0000   -5.54684
98080.0000   -5.10166
98120.0000   -5.08647
98160.0000   -4.57411
98200.0000   -4.67176
98240.0000   -4.44995
98280.0000   -5.14055
98320.0000   -4.48016
98360.0000   -4.83645
98400.0000   -4.37489
98440.0000   -4.39143
98480.0000   -5.13371
98520.0000   -5.53329
98560.0000   -5.83892
98600.0000   -6.38140
98640.0000   -5.25969
98680.0000   -4.86358
98720.0000   -5.28023
98760.0000   -4.92834
98800.0000   -5.16291
98840.0000   -5.33259
98880.0000   -5.42227
98920.0000   -5.33877
98960.0000   -5.93577
99000.0000   -5.55751
99040.0000   -5.63122
99080.0000   -4.58073
99120.0000   -4.07079
99160.0000   -4.75376
99200.0000   -5.83357
99240.0000   -5.55264
99280.0000   -4.49116
99320.0000   -4.38075
99360.0000   -4.33593
99400.0000   -5.02076
99440.0000   -5.41852
99480.0000   -5.28973
99520.0000   -6.08546
99560.0000   -5.66151
99600.0000   -4.85049
99640.0000   -5.13931
99680.0000   -4.62224
99720.0000   -5.67293
99760.0000   -5.96185
99800.0000   -5.58837
99840.0000   -5.41510
99880.0000   -5.74746
99920.0000   -5.35603
99960.0000   -6.09212
100000.0000   -5.37461
100040.0000   -5.80337
100080.0000   -6.11697
100120.0000   -6.59748
100160.0000   -6.68931
100200.0000   -5.65041
100240.0000   -5.97211
100280.0000   -6.24565
100320.0000   -7.13356
100360.0000   -7.23012
100400.0000   -6.12162
100440.0000   -5.66416
100480.0000   -7.93546
100520.0000   -7.13015
100560.0000   -5.71569
100600.0000   -6.16323
100640.0000   -6.29509
100680.0000   -7.03285
100720.0000   -6.29869
100760.0000   -6.64920
100800.0000   -6.06861
100840.0000   -7.20036
100880.0000   -6.14907
100920.0000   -6.63241
100960.0000   -6.05122
101000.0000   -6.27125
101040.0000   -6.48669
101080.0000   -6.13219
101120.0000   -5.81427
101160.0000   -6.17745
101200.0000   -6.04857
101240.0000   -7.64902
101280.0000   -6.49977
101320.0000   -6.10004
101360.0000   -4.97465
101400.0000   -5.83814
101440.0000   -5.65492
101480.0000   -4.90888
101520.0000   -4.93938
101560.0000   -5.70024
101600.0000   -6.26771
101640.0000   -5.83771
101680.0000   -6.16710
101720.0000   -5.62665
101760.0000   -5.58851
101800.0000   -5.21765
101840.0000   -5.34975
101880.0000   -5.96789
101920.0000   -5.08177
101960.0000   -6.08816
102000.0000   -5.28034
102040.0000   -5.67705
102080.0000   -5.59136
102120.0000   -5.52373
102160.0000   -5.42144
102200.0000   -6.00920
102240.0000   -4.99996
102280.0000   -5.23610
102320.0000   -5.21066
102360.0000   -5.68943
102400.0000   -6.50464
102440.0000   -5.88865
102480.0000   -6.22040
102520.0000   -5.12513
102560.0000   -5.38592
102600.0000   -5.21830
102640.0000   -5.19849
102680.0000   -6.49995
102720.0000   -6.07380
102760.0000   -5.89555
102800.0000   -5.74253
102840.0000   -5.26247
102880.0000   -5.52618
102920.0000   -4.94015
102960.0000   -4.59163
103000.0000   -4.89924
103040.0000   -5.06731
103080.0000   -4.87054
103120.0000   -5.36878
103160.0000   -5.45219
103200.0000   -6.27644
103240.0000   -5.90761
103280.0000   -4.61028
103320.0000   -5.32408
103360.0000   -5.58963
103400.0000   -5.54247
103440.0000   -4.65637
103480.0000   -5.99409
103520.0000   -6.62858
103560.0000   -5.59593
103600.0000   -5.36420
103640.0000   -5.28590
103680.0000   -5.05475
103720.0000   -5.00992
103760.0000   -4.65545
103800.0000   -4.80042
103840.0000   -5.07396
103880.0000   -4.99481
103920.0000   -5.38548
103960.0000   -5.15493
104000.0000   -4.99555
104040.0000   -4.93296
104080.0000   -4.77844
104120.0000   -5.06029
104160.0000   -4.52764
104200.0000   -4.76837
104240.0000   -5.62234
104280.0000   -4.66287
104320.0000   -4.18389
104360.0000   -4.15966
104400.0000   -4.93762
104440.0000   -4.55567
104480.0000   -5.14368
104520.0000   -4.82571
104560.0000   -4.59762
104600.0000   -5.08853
104640.0000   -5.06648
104680.0000   -4.94109
104720.0000   -4.80586
104760.0000   -4.53752
104800.0000   -4.97991
104840.0000   -4.71317
104880.0000   -4.78215
104920.0000   -5.08018
104960.0000   -4.44408
105000.0000   -3.95345
105040.0000   -4.56196
105080.0000   -5.56636
105120.0000   -5.01717
105160.0000   -4.94207
105200.0000   -5.32303
105240.0000   -5.48646
105280.0000   -5.95575
105320.0000   -5.80669
105360.0000   -5.18718
105400.0000   -4.56297
105440.0000   -4.84086
105480.0000   -4.69104
105520.0000   -2.94085
105560.0000   -4.22860
105600.0000   -4.21714
105640.0000   -5.65904
105680.0000   -5.29421
105720.0000   -4.71132
105760.0000   -5.56004
105800.0000   -5.37003
105840.0000   -5.02780
105880.0000   -5.02144
105920.0000   -5.56512
105960.0000   -4.60309
106000.0000   -4.96587
106040.0000   -4.57466
106080.0000   -5.24029
106120.0000   -5.49517
106160.0000   -6.18833
106200.0000   -6.96706
106240.0000   -5.99195
106280.0000   -5.60269
106320.0000   -5.41825
106360.0000   -6.04753
106400.0000   -4.93939
106440.0000   -4.83493
106480.0000   -5.75328
106520.0000   -4.52956
106560.0000   -5.38431
106600.0000   -5.31522
106640.0000   -5.04557
106680.0000   -5.00848
106720.0000   -4.66461
106760.0000   -4.00519
106800.0000   -3.70248
106840.0000   -5.18879
106880.0000   -5.54745
106920.0000   -5.59965
106960.0000   -6.09280
107000.0000   -5.31899
107040.0000   -5.33069
107080.0000   -5.28566
107120.0000   -5.80088
107160.0000   -5.00194
107200.0000   -5.75769
107240.0000   -4.74245
107280.0000   -4.68989
107320.0000   -5.05600
107360.0000   -5.36802
107400.0000   -5.54937
107440.0000   -4.73666
107480.0000   -4.68998
107520.0000   -5.24974
107560.0000   -5.26013
107600.0000   -5.83532
107640.0000   -6.23398
107680.0000   -6.11471
107720.0000   -4.95191
107760.0000   -5.21670
107800.0000   -5.24829
107840.0000   -5.51090
107880.0000   -4.60169
107920.0000   -4.99884
107960.0000   -4.93498
108000.0000   -5.04105
108040.0000   -4.66372
108080.0000   -4.52002
108120.0000   -5.13353
108160.0000   -6.07885
108200.0000   -5.20922
108240.0000   -5.48390
108280.0000   -5.37460
108320.0000   -5.71249
108360.0000   -5.00383
108400.0000   -4.42129
108440.0000   -5.61769
108480.0000   -5.38528
108520.0000   -4.54857
108560.0000   -5.79609
108600.0000   -5.37287
108640.0000   -5.57500
108680.0000   -5.20176
108720.0000   -4.24352
108760.0000   -4.75054
108800.0000   -5.62137
108840.0000   -6.03006
108880.0000   -5.71298
108920.0000   -5.38856
108960.0000   -5.74998
109000.0000   -4.82375
109040.0000   -4.71438
109080.0000   -4.33322
109120.0000   -5.27215
109160.0000   -4.37755
109200.0000   -4.31494
109240.0000   -4.21900
109280.0000   -5.97240
109320.0000   -5.34383
109360.0000   -4.88825
109400.0000   -4.28707
109440.0000   -4.00489
109480.0000   -4.33697
109520.0000   -4.79729
109560.0000   -3.97711
109600.0000   -4.03633
109640.0000   -5.08119
109680.0000   -4.90007
109720.0000   -4.57044
109760.0000   -5.08597
109800.0000   -4.41455
109840.0000   -3.95370
109880.0000   -5.67964
109920.0000   -4.69896
109960.0000   -5.35512
110000.0000   -5.50101
110040.0000   -5.65219
110080.0000   -4.80045
110120.0000   -5.19605
110160.0000   -5.78200
110200.0000   -5.03467
110240.0000   -4.89834
110280.0000   -3.90815
110320.0000   -4.36499
110360.0000   -4.78335
110400.0000   -5.04204
110440.0000   -4.95309
110480.0000   -4.99247
110520.0000   -5.50017
110560.0000   -5.91699
110600.0000   -4.62319
110640.0000   -3.80037
110680.0000   -5.13410
110720.0000   -4.87078
110760.0000   -5.83575
110800.0000   -4.83374
110840.0000   -4.71910
110880.0000   -5.10878
110920.0000   -5.13292
110960.0000   -4.56299
111000.0000   -4.59810
111040.0000   -5.23782
111080.0000   -4.82737
111120.0000   -4.77217
111160.0000   -5.55161
111200.0000   -5.69591
111240.0000   -5.34713
111280.0000   -4.67467
111320.0000   -4.49703
111360.0000   -4.70404
111400.0000   -5.13826
111440.0000   -4.59176
111480.0000   -4.30987
111520.0000   -5.54658
111560.0000   -5.14490
111600.0000   -5.58220
111640.0000   -5.17950
111680.0000   -4.94952
111720.0000   -5.44551
111760.0000   -5.42152
111800.0000   -4.53281
111840.0000   -4.82022
111880.0000   -6.33087
111920.0000   -4.56806
111960.0000   -4.74961
112000.0000   -3.80477
112040.0000   -4.56659
112080.0000   -4.97496
112120.0000   -3.58206
112160.0000   -3.75255
112200.0000   -3.88446
112240.0000   -3.60142
112280.0000   -3.75639
112320.0000   -4.88459
112360.0000   -4.13560
112400.0000   -3.89821
112440.0000   -4.12304
112480.0000   -3.30399
112520.0000   -4.71332
112560.0000   -4.63910
112600.0000   -5.24576
112640.0000   -4.38514
112680.0000   -5.03908
112720.0000   -4.52192
112760.0000   -3.66665
112800.0000   -5.00999
112840.0000   -4.55405
112880.0000   -3.48752
112920.0000   -3.88103
112960.0000   -3.76013
113000.0000   -5.21609
113040.0000   -4.68166
113080.0000   -4.36101
113120.0000   -4.24969
113160.0000   -4.74943
113200.0000   -2.95810
113240.0000   -3.55288
113280.0000   -3.99927
113320.0000   -3.44392
113360.0000   -4.50070
113400.0000   -4.85740
113440.0000   -4.78074
113480.0000   -4.68503
113520.0000   -5.76072
113560.0000   -4.98269
113600.0000   -4.25139
113640.0000   -4.16804
113680.0000   -4.56248
113720.0000   -4.85632
113760.0000   -4.29422
113800.0000   -4.82412
113840.0000   -3.95682
113880.0000   -4.74386
113920.0000   -4.61878
113960.0000   -4.44863
114000.0000   -3.95186
114040.0000   -4.59336
114080.0000   -4.49637
114120.0000   -4.64198
114160.0000   -5.00065
114200.0000   -5.03555
114240.0000   -5.53133
114280.0000   -5.54931
114320.0000   -5.41756
114360.0000   -5.02848
114400.0000   -5.67819
114440.0000   -5.86018
114480.0000   -4.69579
114520.0000   -3.99051
114560.0000   -4.06528
114600.0000   -4.72598
114640.0000   -3.59855
114680.0000   -3.76625
114720.0000   -3.30261
114760.0000   -3.52076
114800.0000   -3.63841
114840.0000   -4.15047
114880.0000   -3.34369
114920.0000   -3.88225
114960.0000   -4.36039
115000.0000   -3.76133
115040.0000   -3.34151
115080.0000   -4.08769
115120.0000   -3.78493
115160.0000   -4.55612
115200.0000   -5.30325
115240.0000   -3.45712
115280.0000   -4.24981
115320.0000   -4.02092
115360.0000   -4.07980
115400.0000   -4.36136
115440.0000   -3.65293
115480.0000   -3.78030
115520.0000   -3.57942
115560.0000   -3.58960
115600.0000   -3.65929
115640.0000   -3.75796
115680.0000   -3.76491
115720.0000   -4.13434
115760.0000   -3.53401
115800.0000   -4.30363
115840.0000   -3.39208
115880.0000   -3.64386
115920.0000   -3.58927
115960.0000   -3.44505
116000.0000   -2.49607
116040.0000   -3.51485
116080.0000   -3.49767
116120.0000   -3.54903
116160.0000   -3.55414
116200.0000   -4.73063
116240.0000   -3.94746
116280.0000   -5.02895
116320.0000   -4.87265
116360.0000   -4.10354
116400.0000   -4.11174
116440.0000   -5.61978
116480.0000   -5.03041
116520.0000   -4.49647
116560.0000   -4.71310
116600.0000   -3.84424
116640.0000   -4.45442
116680.0000   -4.80957
116720.0000   -4.82578
116760.0000   -4.29041
116800.0000   -3.83019
116840.0000   -4.21871
116880.0000   -4.39819
116920.0000   -4.78493
116960.0000   -3.64357
117000.0000   -3.71750
117040.0000   -3.93727
117080.0000   -3.46155
117120.0000   -3.97168
117160.0000   -3.48263
117200.0000   -3.87575
117240.0000   -3.54337
117280.0000   -4.89009
117320.0000   -4.29314
117360.0000   -3.43293
117400.0000   -3.49065
117440.0000   -4.82041
117480.0000   -3.47566
117520.0000   -3.50921
117560.0000   -3.03525
117600.0000   -4.27803
117640.0000   -3.17665
117680.0000   -3.54820
117720.0000   -4.86166
117760.0000   -5.08859
117800.0000   -4.25026
117840.0000   -4.02728
117880.0000   -4.20991
117920.0000   -4.05506
117960.0000   -3.48787
118000.0000   -5.05690
118040.0000   -3.75143
118080.0000   -4.82928
118120.0000   -3.82499
118160.0000   -2.94190
118200.0000   -2.90912
118240.0000   -4.08506
118280.0000   -3.65281
118320.0000   -4.10345
118360.0000   -4.28135
118400.0000   -3.86974
118440.0000   -3.86909
118480.0000   -5.00681
118520.0000   -5.38081
118560.0000   -4.30194
118600.0000   -3.69274
118640.0000   -4.92798
118680.0000   -4.13346
118720.0000   -3.60868
118760.0000   -4.16440
118800.0000   -4.87641
118840.0000   -4.83114
118880.0000   -4.12886
118920.0000   -4.40994
118960.0000   -4.06313
119000.0000   -3.46591
119040.0000   -4.41629
119080.0000   -3.78812
119120.0000   -4.07380
119160.0000   -3.87887
119200.0000   -3.15642
119240.0000   -3.89613
119280.0000   -3.82954
119320.0000   -4.51752
119360.0000   -3.94119
119400.0000   -3.51195
119440.0000   -4.69406
119480.0000   -3.23575
119520.0000   -4.58395
119560.0000   -4.04369
119600.0000   -4.11065
119640.0000   -4.13873
119680.0000   -3.73184
119720.0000   -3.80119
119760.0000   -3.97029
119800.0000   -4.26999
119840.0000   -3.21413
119880.0000   -4.54931
119920.0000   -4.44985
119960.0000   -3.77769
120000.0000   -4.00722
120040.0000   -4.84098
120080.0000   -4.53428
120120.0000   -4.22035
120160.0000   -3.30942
120200.0000   -4.42474
120240.0000   -4.16716
120280.0000   -4.77026
120320.0000   -4.74146
120360.0000   -5.03075
120400.0000   -3.53042
120440.0000   -4.54096
120480.0000   -4.00300
120520.0000   -4.19694
120560.0000   -4.44807
120600.0000   -3.53807
120640.0000   -4.74497
120680.0000   -4.64511
120720.0000   -4.72524
120760.0000   -3.97126
120800.0000   -5.39698
120840.0000   -3.99730
120880.0000   -5.03532
120920.0000   -4.04100
120960.0000   -4.41036
121000.0000   -4.31098
121040.0000   -5.37684
121080.0000   -5.51500
121120.0000   -5.43861
121160.0000   -5.27404
121200.0000   -4.64309
121240.0000   -4.43944
121280.0000   -5.41538
121320.0000   -4.01037
121360.0000   -4.38184
121400.0000   -4.51837
121440.0000   -4.64038
121480.0000   -3.77967
121520.0000   -3.74755
121560.0000   -3.12550
121600.0000   -3.83206
121640.0000   -3.85360
121680.0000   -3.87340
121720.0000   -5.33383
121760.0000   -4.30883
121800.0000   -4.11250
121840.0000   -4.40265
121880.0000   -4.32116
121920.0000   -4.54532
121960.0000   -4.88397
122000.0000   -4.53905
122040.0000   -4.50868
122080.0000   -4.48434
122120.0000   -3.67948
122160.0000   -3.96890
122200.0000   -3.94963
122240.0000   -3.95405
122280.0000   -3.91389
122320.0000   -4.54453
122360.0000   -4.38761
122400.0000   -3.51965
122440.0000   -3.95086
122480.0000   -4.45066
122520.0000   -4.56777
122560.0000   -3.92880
122600.0000   -3.83693
122640.0000   -4.09230
122680.0000   -4.67546
122720.0000   -3.79742
122760.0000   -3.18259
122800.0000   -3.57481
122840.0000   -3.73416
122880.0000   -3.41051
122920.0000   -3.62919
122960.0000   -3.40168
123000.0000   -4.05325
123040.0000   -4.30727
123080.0000   -4.24116
123120.0000   -5.28310
123160.0000   -4.66115
123200.0000   -3.80312
123240.0000   -4.39356
123280.0000   -4.56569
123320.0000   -4.60632
123360.0000   -4.42922
123400.0000   -4.29900
123440.0000   -4.48148
123480.0000   -5.16724
123520.0000   -4.64583
123560.0000   -4.91147
123600.0000   -5.02465
123640.0000   -4.29328
123680.0000   -4.31989
123720.0000   -4.76853
123760.0000   -3.67312
123800.0000   -3.57769
123840.0000   -4.19952
123880.0000   -3.91498
123920.0000   -5.15038
123960.0000   -5.81852
124000.0000   -4.08128
124040.0000   -5.46089
124080.0000   -5.63453
124120.0000   -3.28974
124160.0000   -4.23167
124200.0000   -4.58584
124240.0000   -5.00850
124280.0000   -4.75336
124320.0000   -3.80338
124360.0000   -4.34445
124400.0000   -4.45942
124440.0000   -4.05351
124480.0000   -3.93788
124520.0000   -3.91592
124560.0000   -5.11108
124600.0000   -4.96446
124640.0000   -4.75649
124680.0000   -4.29844
124720.0000   -4.07623
124760.0000   -4.96612
124800.0000   -3.77147
124840.0000   -3.73804
124880.0000   -3.58847
124920.0000   -3.70728
124960.0000   -4.18791
125000.0000   -5.14025
125040.0000   -4.44169
125080.0000   -3.98927
125120.0000   -3.35908
125160.0000   -3.54551
125200.0000   -3.51967
125240.0000   -4.12408
125280.0000   -3.86642
125320.0000   -3.17524
125360.0000   -2.74968
125400.0000   -3.13928
125440.0000   -3.42566
125480.0000   -3.51782
125520.0000   -3.29482
125560.0000   -3.73655
125600.0000   -4.29112
125640.0000   -3.64715
125680.0000   -4.25937
125720.0000   -4.28288
125760.0000   -4.29863
125800.0000   -4.31108
125840.0000   -4.34120
125880.0000   -4.11645
125920.0000   -3.74870
125960.0000   -3.71043
126000.0000   -3.80728
126040.0000   -3.95728
126080.0000   -4.51214
126120.0000   -4.18601
126160.0000   -4.45435
126200.0000   -4.24377
126240.0000   -3.52851
126280.0000   -4.98415
126320.0000   -4.99779
126360.0000   -5.60042
126400.0000   -4.09259
126440.0000   -4.95329
126480.0000   -3.81753
126520.0000   -4.41874
126560.0000   -3.90873
126600.0000   -5.17833
126640.0000   -5.37333
126680.0000   -5.91734
126720.0000   -5.10013
126760.0000   -5.34241
126800.0000   -5.19731
126840.0000   -5.63024
126880.0000   -4.70481
126920.0000   -4.48516
126960.0000   -5.12037
127000.0000   -3.79058
127040.0000   -5.55342
127080.0000   -5.44904
127120.0000   -5.01543
127160.0000   -5.03983
127200.0000   -5.43375
127240.0000   -5.91408
127280.0000   -4.31100
127320.0000   -5.00508
127360.0000   -4.18328
127400.0000   -4.44056
127440.0000   -4.30369
127480.0000   -4.90083
127520.0000   -4.25356
127560.0000   -4.09247
127600.0000   -3.69496
127640.0000   -5.22765
127680.0000   -3.98574
127720.0000   -4.70552
127760.0000   -3.85940
127800.0000   -4.06127
127840.0000   -4.21769
127880.0000   -4.45120
127920.0000   -3.47999
127960.0000   -3.95829
128000.0000   -4.18012
128040.0000   -5.04634
128080.0000   -4.37523
128120.0000   -4.72331
128160.0000   -3.63895
128200.0000   -3.80516
128240.0000   -3.98694
128280.0000   -4.87795
128320.0000   -3.55244
128360.0000   -2.91126
128400.0000   -4.67659
128440.0000   -3.45516
128480.0000   -4.51527
128520.0000   -4.59830
128560.0000   -4.33989
128600.0000   -4.78371
128640.0000   -4.58235
128680.0000   -4.31863
128720.0000   -5.61744
128760.0000   -5.58811
128800.0000   -5.24327
128840.0000   -5.30172
128880.0000   -5.42668
128920.0000   -4.46955
128960.0000   -5.25134
129000.0000   -4.08163
129040.0000   -4.09427
129080.0000   -3.99769
129120.0000   -4.50329
129160.0000   -4.35632
129200.0000   -4.97848
129240.0000   -3.96086
129280.0000   -4.38271
129320.0000   -5.07360
129360.0000   -5.29681
129400.0000   -4.51951
129440.0000   -4.53658
129480.0000   -5.57679
129520.0000   -3.82108
129560.0000   -5.09172
129600.0000   -4.89188
129640.0000   -5.30612
129680.0000   -4.96015
129720.0000   -4.57149
129760.0000   -4.80448
129800.0000   -5.62577
129840.0000   -5.39934
129880.0000   -4.93811
129920.0000   -4.25449
129960.0000   -4.52579
130000.0000   -5.23982
130040.0000   -4.85664
130080.0000   -4.66239
130120.0000   -5.18175
130160.0000   -3.80975
130200.0000   -3.95098
130240.0000   -5.18497
130280.0000   -4.12417
130320.0000   -5.64561
130360.0000   -5.15726
130400.0000   -4.79506
130440.0000   -4.84414
130480.0000   -4.82597
130520.0000   -4.06693
130560.0000   -4.14767
130600.0000   -4.02315
130640.0000   -4.09181
130680.0000   -5.48592
130720.0000   -4.85234
130760.0000   -5.86248
130800.0000   -4.24695
130840.0000   -4.87028
130880.0000   -5.25449
130920.0000   -4.16284
130960.0000   -4.54183
131000.0000   -4.55113
131040.0000   -4.59453
131080.0000   -4.42381
131120.0000   -4.43544
131160.0000   -4.82849
131200.0000   -4.93415
131240.0000   -3.89155
131280.0000   -4.83487
131320.0000   -5.03956
131360.0000   -5.02381
131400.0000   -5.24191
131440.0000   -5.82157
131480.0000   -4.94580
131520.0000   -3.72963
131560.0000   -4.40283
131600.0000   -4.74306
131640.0000   -3.54555
131680.0000   -4.61993
131720.0000   -5.04630
131760.0000   -6.28080
131800.0000   -4.85234
131840.0000   -5.25174
131880.0000   -4.97373
131920.0000   -4.81014
131960.0000   -4.85305
132000.0000   -4.06729
132040.0000   -4.53456
132080.0000   -3.92508
132120.0000   -3.66889
132160.0000   -3.81853
132200.0000   -3.36585
132240.0000   -2.89429
132280.0000   -3.12693
132320.0000   -3.80850
132360.0000   -3.71054
132400.0000   -4.14668
132440.0000   -3.49504
132480.0000   -4.30072
132520.0000   -4.28009
132560.0000   -3.88209
132600.0000   -4.11780
132640.0000   -4.29170
132680.0000   -3.36612
132720.0000   -3.21585
132760.0000   -3.39030
132800.0000   -4.45163
132840.0000   -4.24788
132880.0000   -4.35016
132920.0000   -4.41932
132960.0000   -4.90914
133000.0000   -4.25888
133040.0000   -3.13127
133080.0000   -4.58038
133120.0000   -3.72839
133160.0000   -4.85742
133200.0000   -4.94203
133240.0000   -3.90808
133280.0000   -3.88949
133320.0000   -4.72144
133360.0000   -4.70496
133400.0000   -4.55365
133440.0000   -4.80981
133480.0000   -4.79317
133520.0000   -4.30293
133560.0000   -5.92810
133600.0000   -5.03708
133640.0000   -5.43640
133680.0000   -4.64511
133720.0000   -4.78199
133760.0000   -5.31830
133800.0000   -4.28976
133840.0000   -5.57241
133880.0000   -5.35104
133920.0000   -5.60172
133960.0000   -5.34578
134000.0000   -4.87101
134040.0000   -4.57271
134080.0000   -4.92935
134120.0000   -5.71110
134160.0000   -4.70501
134200.0000   -4.34220
134240.0000   -3.24758
134280.0000   -4.02524
134320.0000   -5.38045
134360.0000   -5.36340
134400.0000   -4.81633
134440.0000   -4.07701
134480.0000   -4.36913
134520.0000   -4.10694
134560.0000   -3.96118
134600.0000   -5.09292
134640.0000   -4.31350
134680.0000   -3.97274
134720.0000   -4.51907
134760.0000   -4.49721
134800.0000   -5.95964
134840.0000   -5.21863
134880.0000   -4.40012
134920.0000   -5.37861
134960.0000   -5.21343
135000.0000   -4.57778
135040.0000   -4.55115
135080.0000   -5.22885
135120.0000   -5.51790
135160.0000   -4.60954
135200.0000   -4.06020
135240.0000   -5.53441
135280.0000   -5.72655
135320.0000   -4.60931
135360.0000   -4.69697
135400.0000   -4.62607
135440.0000   -3.31415
135480.0000   -4.54493
135520.0000   -4.08064
135560.0000   -4.86823
135600.0000   -4.40959
135640.0000   -4.40283
135680.0000   -4.83986
135720.0000   -4.91194
135760.0000   -3.75440
135800.0000   -4.40456
135840.0000   -4.57345
135880.0000   -5.32453
135920.0000   -4.35584
135960.0000   -4.14268
136000.0000   -4.39879
136040.0000   -3.89420
136080.0000   -4.23389
136120.0000   -4.17344
136160.0000   -3.78903
136200.0000   -4.26405
136240.0000   -4.03437
136280.0000   -3.86852
136320.0000   -4.50701
136360.0000   -4.69557
136400.0000   -4.73427
136440.0000   -5.37662
136480.0000   -5.94107
136520.0000   -6.18030
136560.0000   -5.15547
136600.0000   -4.95161
136640.0000   -4.37349
136680.0000   -3.92018
136720.0000   -4.44411
136760.0000   -4.64538
136800.0000   -5.00917
136840.0000   -4.51292
136880.0000   -3.80834
136920.0000   -4.68820
136960.0000   -4.26620
137000.0000   -3.89041
137040.0000   -3.96067
137080.0000   -5.69057
137120.0000   -4.59442
137160.0000   -4.93490
137200.0000   -5.63731
137240.0000   -4.85449
137280.0000   -4.82183
137320.0000   -5.28563
137360.0000   -4.47219
137400.0000   -4.46834
137440.0000   -4.04172
137480.0000   -4.33357
137520.0000   -4.64521
137560.0000   -4.79367
137600.0000   -3.91631
137640.0000   -3.72694
137680.0000   -4.47119
137720.0000   -5.60333
137760.0000   -5.09626
137800.0000   -4.67390
137840.0000   -5.46431
137880.0000   -4.83893
137920.0000   -5.60220
137960.0000   -4.05645
138000.0000   -4.19370
138040.0000   -4.78461
138080.0000   -4.74642
138120.0000   -5.06576
138160.0000   -3.48628
138200.0000   -3.77147
138240.0000   -4.25794
138280.0000   -5.15969
138320.0000   -5.78251
138360.0000   -5.62538
138400.0000   -5.31682
138440.0000   -4.54629
138480.0000   -5.22452
138520.0000   -4.99815
138560.0000   -4.30744
138600.0000   -4.47694
138640.0000   -5.51636
138680.0000   -5.73634
138720.0000   -5.46559
138760.0000   -4.11621
138800.0000   -3.98658
138840.0000   -5.04957
138880.0000   -4.23996
138920.0000   -4.20071
138960.0000   -4.48026
139000.0000   -3.92392
139040.0000   -4.88891
139080.0000   -3.87169
139120.0000   -4.46374
139160.0000   -3.96719
139200.0000   -5.28591
139240.0000   -4.79781
139280.0000   -4.19734
139320.0000   -4.89383
139360.0000   -5.69985
139400.0000   -5.19142
139440.0000   -5.34866
139480.0000   -5.58042
139520.0000   -4.94067
139560.0000   -4.72148
139600.0000   -4.83418
139640.0000   -4.05369
139680.0000   -5.39234
139720.0000   -5.68139
139760.0000   -5.24552
139800.0000   -5.08743
139840.0000   -5.16548
139880.0000   -4.47870
139920.0000   -5.19734
139960.0000   -5.42047
140000.0000   -5.42310
140040.0000   -4.20161
140080.0000   -4.38760
140120.0000   -4.61786
140160.0000   -4.95530
140200.0000   -4.11001
140240.0000   -4.87471
140280.0000   -5.27555
140320.0000   -5.50679
140360.0000   -4.66471
140400.0000   -4.52194
140440.0000   -4.32407
140480.0000   -4.98261
140520.0000   -3.53695
140560.0000   -4.69454
140600.0000   -4.21351
140640.0000   -3.01052
140680.0000   -4.93323
140720.0000   -4.75976
140760.0000   -5.26938
140800.0000   -3.93419
140840.0000   -3.82445
140880.0000   -4.13133
140920.0000   -4.34414
140960.0000   -3.75689
141000.0000   -3.79377
141040.0000   -3.95506
141080.0000   -4.00988
141120.0000   -4.33178
141160.0000   -3.52966
141200.0000   -3.84359
141240.0000   -4.17654
141280.0000   -3.68542
141320.0000   -3.68899
141360.0000   -4.73638
141400.0000   -4.78696
141440.0000   -4.79361
141480.0000   -4.14630
141520.0000   -3.81890
141560.0000   -4.40657
141600.0000   -4.45580
141640.0000   -3.37616
141680.0000   -4.45718
141720.0000   -3.97089
141760.0000   -3.79974
141800.0000   -4.34359
141840.0000   -4.10626
141880.0000   -3.73745
141920.0000   -3.59815
141960.0000   -4.69926
142000.0000   -3.79036
142040.0000   -3.98248
142080.0000   -3.63537
142120.0000   -4.30496
142160.0000   -4.29153
142200.0000   -4.24145
142240.0000   -4.28370
142280.0000   -4.66243
142320.0000   -4.33640
142360.0000   -4.56418
142400.0000   -4.72633
142440.0000   -4.58061
142480.0000   -4.63746
142520.0000   -6.04249
142560.0000   -5.14759
142600.0000   -4.63127
142640.0000   -4.88166
142680.0000   -4.15301
142720.0000   -3.83779
142760.0000   -4.48080
142800.0000   -4.60547
142840.0000   -5.37506
142880.0000   -4.69364
142920.0000   -3.82332
142960.0000   -3.99969
143000.0000   -5.03831
143040.0000   -3.77925
143080.0000   -5.00393
143120.0000   -4.74239
143160.0000   -4.29978
143200.0000   -4.16273
143240.0000   -5.19771
143280.0000   -4.70008
143320.0000   -4.71687
143360.0000   -4.21104
143400.0000   -4.03698
143440.0000   -4.94180
143480.0000   -5.25995
143520.0000   -3.37174
143560.0000   -4.40607
143600.0000   -4.89377
143640.0000   -4.35403
143680.0000   -4.38334
143720.0000   -3.38889
143760.0000   -4.36705
143800.0000   -3.44185
143840.0000   -3.99276
143880.0000   -4.05041
143920.0000   -3.84033
143960.0000   -4.56664
144000.0000   -3.79272
144040.0000   -4.81169
144080.0000   -4.06444
144120.0000   -4.27089
144160.0000   -4.98411
144200.0000   -4.34273
144240.0000   -4.70875
144280.0000   -3.75977
144320.0000   -4.50231
144360.0000   -4.79233
144400.0000   -4.22859
144440.0000   -3.45733
144480.0000   -3.29349
144520.0000   -4.08395
144560.0000   -4.84681
144600.0000   -3.79275
144640.0000   -4.28926
144680.0000   -4.24652
144720.0000   -4.10684
144760.0000   -4.49277
144800.0000   -4.29867
144840.0000   -4.14757
144880.0000   -3.74591
144920.0000   -3.62042
144960.0000   -3.47635
145000.0000   -4.25469
145040.0000   -3.61532
145080.0000   -4.61979
145120.0000   -2.90272
145160.0000   -3.82530
145200.0000   -3.99522
145240.0000   -3.55668
145280.0000   -3.41395
145320.0000   -3.26402
145360.0000   -3.60179
145400.0000   -3.27853
145440.0000   -4.05228
145480.0000   -4.14761
145520.0000   -4.06716
145560.0000   -3.21058
145600.0000   -4.08035
145640.0000   -3.61338
145680.0000   -3.39326
145720.0000   -4.96433
145760.0000   -4.47828
145800.0000   -3.92786
145840.0000   -4.28274
145880.0000   -4.20963
145920.0000   -4.47294
145960.0000   -4.57300
146000.0000   -3.90377
146040.0000   -3.01904
146080.0000   -3.56112
146120.0000   -3.99353
146160.0000   -5.20264
146200.0000   -5.05683
146240.0000   -5.18164
146280.0000   -4.56926
146320.0000   -3.50433
146360.0000   -3.58356
146400.0000   -3.91644
146440.0000   -4.07011
146480.0000   -5.42025
146520.0000   -4.37624
146560.0000   -5.60134
146600.0000   -3.86992
146640.0000   -3.85442
146680.0000   -4.16709
146720.0000   -4.08639
146760.0000   -4.60820
146800.0000   -4.86785
146840.0000   -3.12787
146880.0000   -3.85649
146920.0000   -4.59187
146960.0000   -2.91898
147000.0000   -3.58986
147040.0000   -4.00794
147080.0000   -4.53586
147120.0000   -3.92903
147160.0000   -3.61171
147200.0000   -4.88724
147240.0000   -4.63755
147280.0000   -4.91877
147320.0000   -4.37910
147360.0000   -4.05996
147400.0000   -3.84925
147440.0000   -4.26201
147480.0000   -4.27288
147520.0000   -5.78685
147560.0000   -5.53099
147600.0000   -5.34263
147640.0000   -4.04881
147680.0000   -5.26548
147720.0000   -4.43159
147760.0000   -4.79879
147800.0000   -3.82848
147840.0000   -5.26277
147880.0000   -4.28299
147920.0000   -5.33409
147960.0000   -5.23034
148000.0000   -4.29754
148040.0000   -4.51875
148080.0000   -4.58246
148120.0000   -4.96054
148160.0000   -5.39570
148200.0000   -4.19264
148240.0000   -4.23411
148280.0000   -4.12793
148320.0000   -4.42867
148360.0000   -3.60827
148400.0000   -4.44893
148440.0000   -4.42213
148480.0000   -4.39682
148520.0000   -4.11005
148560.0000   -3.83832
148600.0000   -3.69807
148640.0000   -4.03750
148680.0000   -5.61387
148720.0000   -4.41589
148760.0000   -3.94057
148800.0000   -3.96587
148840.0000   -4.36479
148880.0000   -4.97128
148920.0000   -4.45434
148960.0000   -4.60652
149000.0000   -4.58434
149040.0000   -5.76980
149080.0000   -5.23129
149120.0000   -5.31646
149160.0000   -5.60410
149200.0000   -4.19755
149240.0000   -5.01934
149280.0000   -3.53414
149320.0000   -5.08906
149360.0000   -3.81935
149400.0000   -4.02788
149440.0000   -4.05257
149480.0000   -4.30100
149520.0000   -3.48325
149560.0000   -3.44323
149600.0000   -3.95705
149640.0000   -4.24446
149680.0000   -5.28348
149720.0000   -3.61416
149760.0000   -4.13216
149800.0000   -3.68296
149840.0000   -4.84200
149880.0000   -4.24553
149920.0000   -4.72336
149960.0000   -4.16807
150000.0000   -4.76624
150040.0000   -3.84620
150080.0000   -4.57215
150120.0000   -5.48583
150160.0000   -4.23616
150200.0000   -4.95165
150240.0000   -5.23965
150280.0000   -4.76398
150320.0000   -3.87436
150360.0000   -5.12733
150400.0000   -3.74534
150440.0000   -5.20443
150480.0000   -4.16984
150520.0000   -3.43916
150560.0000   -4.92063
150600.0000   -4.81476
150640.0000   -4.27552
150680.0000   -3.12135
150720.0000   -4.69013
150760.0000   -4.05308
150800.0000   -4.11340
150840.0000   -4.22395
150880.0000   -4.22177
150920.0000   -3.72785
150960.0000   -3.45769
151000.0000   -3.90960
151040.0000   -3.67413
151080.0000   -4.53141
151120.0000   -4.05275
151160.0000   -4.36651
151200.0000   -4.27223
151240.0000   -4.11856
151280.0000   -3.50709
151320.0000   -4.89655
151360.0000   -4.30224
151400.0000   -4.27524
151440.0000   -3.72195
151480.0000   -4.35287
151520.0000   -3.78828
151560.0000   -4.03886
151600.0000   -4.08901
151640.0000   -4.29980
151680.0000   -5.08592
151720.0000   -4.93690
151760.0000   -4.98694
151800.0000   -3.98533
151840.0000   -4.31328
151880.0000   -4.07822
151920.0000   -4.30452
151960.0000   -4.29880
152000.0000   -4.66168
152040.0000   -4.85677
152080.0000   -4.60804
152120.0000   -4.39301
152160.0000   -3.40407
152200.0000   -3.31707
152240.0000   -3.69972
152280.0000   -5.24794
152320.0000   -4.52125
152360.0000   -4.16836
152400.0000   -4.27757
152440.0000   -5.18314
152480.0000   -4.29684
152520.0000   -4.43488
152560.0000   -4.24839
152600.0000   -3.48529
152640.0000   -4.69684
152680.0000   -4.11942
152720.0000   -5.12367
152760.0000   -4.11747
152800.0000   -4.59924
152840.0000   -4.30884
152880.0000   -4.61376
152920.0000   -4.71013
152960.0000   -4.73630
153000.0000   -4.68164
153040.0000   -4.00911
153080.0000   -3.33843
153120.0000   -2.66842
153160.0000   -4.21842
153200.0000   -4.12885
153240.0000   -4.82725
153280.0000   -5.22521
153320.0000   -4.09256
153360.0000   -4.77014
153400.0000   -4.28422
153440.0000   -5.04981
153480.0000   -4.33584
153520.0000   -3.46815
153560.0000   -4.41976
153600.0000   -5.21309
153640.0000   -4.87538
153680.0000   -4.73869
153720.0000   -4.48214
153760.0000   -4.58133
153800.0000   -5.04584
153840.0000   -5.29068
153880.0000   -4.27488
153920.0000   -4.51130
153960.0000   -4.90644
154000.0000   -4.45652
154040.0000   -4.26771
154080.0000   -4.45413
154120.0000   -4.22741
154160.0000   -3.92896
154200.0000   -4.52478
154240.0000   -4.64576
154280.0000   -4.37659
154320.0000   -4.57643
154360.0000   -4.43202
154400.0000   -3.71455
154440.0000   -4.63923
154480.0000   -5.03420
154520.0000   -5.12267
154560.0000   -4.41641
154600.0000   -4.52297
154640.0000   -4.35096
154680.0000   -3.07163
154720.0000   -4.19323
154760.0000   -4.19597
154800.0000   -3.73685
154840.0000   -4.62510
154880.0000   -4.26126
154920.0000   -4.05788
154960.0000   -4.17319
155000.0000   -3.22447
155040.0000   -4.90873
155080.0000   -3.17392
155120.0000   -4.62184
155160.0000   -3.98296
155200.0000   -4.71101
155240.0000   -4.51882
155280.0000   -3.78276
155320.0000   -4.37647
155360.0000   -3.59613
155400.0000   -4.24961
155440.0000   -3.22395
155480.0000   -4.57315
155520.0000   -4.16423
155560.0000   -5.18849
155600.0000   -4.85460
155640.0000   -4.64587
155680.0000   -4.53995
155720.0000   -4.17941
155760.0000   -5.26225
155800.0000   -4.06633
155840.0000   -5.55906
155880.0000   -4.30594
155920.0000   -4.87723
155960.0000   -4.79142
156000.0000   -4.86621
156040.0000   -4.94398
156080.0000   -4.81286
156120.0000   -4.96948
156160.0000   -4.26135
156200.0000   -4.78429
156240.0000   -3.86081
156280.0000   -3.73317
156320.0000   -4.43133
156360.0000   -4.13383
156400.0000   -4.69204
156440.0000   -4.60287
156480.0000   -4.44070
156520.0000   -3.93068
156560.0000   -4.00173
156600.0000   -3.63201
156640.0000   -4.06201
156680.0000   -4.40839
156720.0000   -4.27537
156760.0000   -3.94648
156800.0000   -4.36930
156840.0000   -4.39136
156880.0000   -4.36599
156920.0000   -4.19998
156960.0000   -4.59454
157000.0000   -5.36567
157040.0000   -4.92666
157080.0000   -3.47052
157120.0000   -4.59455
157160.0000   -4.53469
157200.0000   -4.63102
157240.0000   -4.79008
157280.0000   -4.30755
157320.0000   -4.33463
157360.0000   -3.50352
157400.0000   -3.45671
157440.0000   -3.10327
157480.0000   -4.13183
157520.0000   -4.50288
157560.0000   -3.98213
157600.0000   -3.80416
157640.0000   -3.83761
157680.0000   -3.46270
157720.0000   -4.22752
157760.0000   -4.87610
157800.0000   -4.05279
157840.0000   -4.12424
157880.0000   -5.07866
157920.0000   -4.63053
157960.0000   -4.29129
158000.0000   -4.19479
158040.0000   -4.11971
158080.0000   -4.03443
158120.0000   -5.07939
158160.0000   -4.77816
158200.0000   -5.23355
158240.0000   -4.62061
158280.0000   -3.61585
158320.0000   -3.95911
158360.0000   -4.23424
158400.0000   -3.85503
158440.0000   -3.90784
158480.0000   -3.72912
158520.0000   -4.85176
158560.0000   -3.68894
158600.0000   -4.95261
158640.0000   -4.19096
158680.0000   -4.83572
158720.0000   -3.55804
158760.0000   -4.20484
158800.0000   -4.37164
158840.0000   -4.64467
158880.0000   -4.21029
158920.0000   -3.85069
158960.0000   -4.00211
159000.0000   -5.76865
159040.0000   -5.13961
159080.0000   -4.34146
159120.0000   -5.06440
159160.0000   -4.26527
159200.0000   -5.03307
159240.0000   -4.59262
159280.0000   -4.59216
159320.0000   -4.56783
159360.0000   -4.83512
159400.0000   -5.46234
159440.0000   -5.27697
159480.0000   -4.68996
159520.0000   -6.05056
159560.0000   -5.01001
159600.0000   -5.05606
159640.0000   -4.86437
159680.0000   -4.88262
159720.0000   -3.78342
159760.0000   -4.65893
159800.0000   -5.55868
159840.0000   -4.39887
159880.0000   -4.47604
159920.0000   -4.01328
159960.0000   -4.71222
160000.0000   -4.95735
160040.0000   -5.72901
160080.0000   -5.44623
160120.0000   -5.53915
160160.0000   -5.55476
160200.0000   -4.49252
160240.0000   -4.87113
160280.0000   -5.29538
160320.0000   -5.08114
160360.0000   -4.89367
160400.0000   -4.13769
160440.0000   -3.69081
160480.0000   -4.03219
160520.0000   -3.69072
160560.0000   -5.01633
160600.0000   -5.02740
160640.0000   -5.46579
160680.0000   -5.03803
160720.0000   -5.06048
160760.0000   -4.53714
160800.0000   -3.71328
160840.0000   -3.73331
160880.0000   -2.47246
160920.0000   -3.30925
160960.0000   -3.98535
161000.0000   -3.75885
161040.0000   -3.77545
161080.0000   -4.36934
161120.0000   -3.49116
161160.0000   -4.22698
161200.0000   -3.50312
161240.0000   -3.39498
161280.0000   -4.85554
161320.0000   -4.05466
161360.0000   -3.34496
161400.0000   -3.46456
161440.0000   -3.67509
161480.0000   -4.40147
161520.0000   -4.78506
161560.0000   -5.11506
161600.0000   -5.71749
161640.0000   -4.26492
161680.0000   -4.44668
161720.0000   -4.58997
161760.0000   -5.58332
161800.0000   -4.19442
161840.0000   -5.17073
161880.0000   -4.70531
161920.0000   -4.25260
161960.0000   -2.91940
162000.0000   -3.83204
162040.0000   -4.94546
162080.0000   -4.82532
162120.0000   -4.33831
162160.0000   -4.30736
162200.0000   -4.27714
162240.0000   -3.92137
162280.0000   -5.00033
162320.0000   -4.65466
162360.0000   -4.72341
162400.0000   -4.53391
162440.0000   -3.44135
162480.0000   -3.81140
162520.0000   -4.57185
162560.0000   -4.22383
162600.0000   -4.64043
162640.0000   -4.24026
162680.0000   -5.02900
162720.0000   -4.55555
162760.0000   -4.65206
162800.0000   -4.04372
162840.0000   -4.52341
162880.0000   -5.54894
162920.0000   -4.02239
162960.0000   -4.63659
163000.0000   -4.00158
163040.0000   -3.63444
163080.0000   -3.55267
163120.0000   -4.35789
163160.0000   -3.84867
163200.0000   -4.75870
163240.0000   -5.06239
163280.0000   -4.46623
163320.0000   -4.35639
163360.0000   -2.85252
163400.0000   -3.66789
163440.0000   -3.75860
163480.0000   -3.94509
163520.0000   -4.09303
163560.0000   -4.95828
163600.0000   -4.05571
163640.0000   -4.75624
163680.0000   -4.17382
163720.0000   -4.62953
163760.0000   -4.20177
163800.0000   -4.72221
163840.0000   -4.57036
163880.0000   -4.57256
163920.0000   -4.65922
163960.0000   -5.24211
164000.0000   -5.02372
164040.0000   -5.26709
164080.0000   -5.29653
164120.0000   -4.24679
164160.0000   -4.42705
164200.0000   -5.22968
164240.0000   -5.22179
164280.0000   -4.75270
164320.0000   -4.47198
164360.0000   -3.99052
164400.0000   -4.54171
164440.0000   -4.73415
164480.0000   -4.33673
164520.0000   -4.42686
164560.0000   -5.22855
164600.0000   -5.34288
164640.0000   -4.38136
164680.0000   -3.85586
164720.0000   -4.32144
164760.0000   -5.44018
164800.0000   -4.11513
164840.0000   -4.43115
164880.0000   -4.09920
164920.0000   -4.95039
164960.0000   -4.13021
165000.0000   -4.02913
165040.0000   -3.82547
165080.0000   -4.29590
165120.0000   -5.13250
165160.0000   -4.47351
165200.0000   -5.07433
165240.0000   -4.55174
165280.0000   -5.61244
165320.0000   -4.07690
165360.0000   -5.07987
165400.0000   -5.61887
165440.0000   -5.08688
165480.0000   -4.78599
165520.0000   -4.52851
165560.0000   -5.33001
165600.0000   -4.62508
165640.0000   -4.69593
165680.0000   -4.46326
165720.0000   -5.03502
165760.0000   -5.10024
165800.0000   -5.18098
165840.0000   -5.16234
165880.0000   -4.29073
165920.0000   -4.11160
165960.0000   -4.84739
166000.0000   -4.77891
166040.0000   -5.36603
166080.0000   -5.18839
166120.0000   -5.57850
166160.0000   -5.80262
166200.0000   -3.95558
166240.0000   -3.55689
166280.0000   -5.32476
166320.0000   -4.83208
166360.0000   -4.62837
166400.0000   -5.51580
166440.0000   -4.93999
166480.0000   -5.74062
166520.0000   -4.55872
166560.0000   -5.10639
166600.0000   -4.15457
166640.0000   -4.78521
166680.0000   -4.17131
166720.0000   -5.45719
166760.0000   -4.88544
166800.0000   -4.84002
166840.0000   -4.47705
166880.0000   -4.66413
166920.0000   -5.02811
166960.0000   -4.68881
167000.0000   -5.23091
167040.0000   -3.94867
167080.0000   -3.49017
167120.0000   -3.67970
167160.0000   -4.58409
167200.0000   -3.49496
167240.0000   -3.16305
167280.0000   -3.74747
167320.0000   -3.83484
167360.0000   -4.49079
167400.0000   -4.18496
167440.0000   -4.06210
167480.0000   -4.01774
167520.0000   -5.02881
167560.0000   -4.63139
167600.0000   -4.91853
167640.0000   -6.10091
167680.0000   -3.35393
167720.0000   -4.15830
167760.0000   -5.17312
167800.0000   -4.90890
167840.0000   -4.04889
167880.0000   -4.97121
167920.0000   -3.93549
167960.0000   -4.54979
168000.0000   -4.47227
168040.0000   -4.55986
168080.0000   -5.30193
168120.0000   -5.39240
168160.0000   -4.20492
168200.0000   -4.06592
168240.0000   -4.03858
168280.0000   -4.60852
168320.0000   -4.75166
168360.0000   -4.45665
168400.0000   -4.77997
168440.0000   -4.54567
168480.0000   -4.11162
168520.0000   -4.39196
168560.0000   -4.75017
168600.0000   -4.10768
168640.0000   -3.28685
168680.0000   -4.69578
168720.0000   -4.53505
168760.0000   -4.06584
168800.0000   -5.15645
168840.0000   -4.75940
168880.0000   -4.32477
168920.0000   -4.54677
168960.0000   -4.37657
169000.0000   -4.32178
169040.0000   -5.29003
169080.0000   -6.20509
169120.0000   -4.57259
169160.0000   -4.76413
169200.0000   -4.36320
169240.0000   -4.00371
169280.0000   -3.52781
169320.0000   -4.40845
169360.0000   -3.78443
169400.0000   -3.76543
169440.0000   -2.90548
169480.0000   -3.88507
169520.0000   -2.23163
169560.0000   -3.34295
169600.0000   -3.00947
169640.0000   -3.53739
169680.0000   -3.35677
169720.0000   -3.09667
169760.0000   -3.12269
169800.0000   -3.10918
169840.0000   -3.70643
169880.0000   -2.82355
169920.0000   -3.10986
169960.0000   -2.42730
170000.0000   -3.70730
170040.0000   -4.07106
170080.0000   -2.87635
170120.0000   -3.24167
170160.0000   -3.57435
170200.0000   -2.59986
170240.0000   -2.31129
170280.0000   -3.01559
170320.0000   -2.82220
170360.0000   -1.81854
170400.0000   -3.17394
170440.0000   -2.06719
170480.0000   -3.60472
170520.0000   -2.97629
170560.0000   -3.29180
170600.0000   -3.39280
170640.0000   -3.95075
170680.0000   -2.95245
170720.0000   -3.54573
170760.0000   -3.80720
170800.0000   -4.12104
170840.0000   -3.38344
170880.0000   -3.19350
170920.0000   -4.19212
170960.0000   -3.91116
171000.0000   -3.42618
171040.0000   -3.88151
171080.0000   -3.43228
171120.0000   -3.61787
171160.0000   -4.30614
171200.0000   -3.97389
171240.0000   -2.82679
171280.0000   -4.04408
171320.0000   -3.73768
171360.0000   -4.07543
171400.0000   -3.85146
171440.0000   -4.11442
171480.0000   -3.42046
171520.0000   -3.96437
171560.0000   -3.62293
171600.0000   -2.77296
171640.0000   -3.38274
171680.0000   -3.26872
171720.0000   -2.41420
171760.0000   -3.48320
171800.0000   -3.44304
171840.0000   -3.23603
171880.0000   -3.95958
171920.0000   -4.19051
171960.0000   -2.60293
172000.0000   -2.69425
172040.0000   -3.03273
172080.0000   -3.59161
172120.0000   -3.27447
172160.0000   -2.50858
172200.0000   -2.63232
172240.0000   -3.69933
172280.0000   -2.76812
172320.0000   -3.47347
172360.0000   -2.94418
172400.0000   -3.30616
172440.0000   -2.72803
172480.0000   -3.88954
172520.0000   -4.84782
172560.0000   -4.66932
172600.0000   -4.35278
172640.0000   -4.26017
172680.0000   -4.18303
172720.0000   -3.99966
172760.0000   -4.35621
172800.0000   -4.89294
172840.0000   -4.22106
172880.0000   -4.62225
172920.0000   -3.82239
172960.0000   -3.87349
173000.0000   -4.04824
173040.0000   -3.71297
173080.0000   -3.21730
173120.0000   -3.96158
173160.0000   -4.16591
173200.0000   -3.72253
173240.0000   -3.26958
173280.0000   -4.39014
173320.0000   -3.63474
173360.0000   -3.63858
173400.0000   -3.41060
173440.0000   -3.71944
173480.0000   -3.75676
173520.0000   -3.09614
173560.0000   -3.18143
173600.0000   -3.53424
173640.0000   -3.73646
173680.0000   -3.17628
173720.0000   -3.07631
173760.0000   -3.50278
173800.0000   -3.26027
173840.0000   -4.07366
173880.0000   -2.26137
173920.0000   -3.94449
173960.0000   -3.50655
174000.0000   -3.06586
174040.0000   -3.30567
174080.0000   -4.18642
174120.0000   -3.72420
174160.0000   -3.55875
174200.0000   -3.49803
174240.0000   -3.17750
174280.0000   -3.58423
174320.0000   -3.16049
174360.0000   -4.13241
174400.0000   -3.54112
174440.0000   -3.08109
174480.0000   -3.89182
174520.0000   -3.51241
174560.0000   -4.23472
174600.0000   -4.50758
174640.0000   -4.22542
174680.0000   -4.62173
174720.0000   -4.30109
174760.0000   -5.42970
174800.0000   -5.17086
174840.0000   -5.24370
174880.0000   -4.89496
174920.0000   -4.52319
174960.0000   -5.11111
175000.0000   -4.88372
175040.0000   -4.62068
175080.0000   -4.47280
175120.0000   -4.41750
175160.0000   -4.21881
175200.0000   -3.91570
175240.0000   -4.57277
175280.0000   -3.90775
175320.0000   -3.38817
175360.0000   -4.74476
175400.0000   -3.83953
175440.0000   -5.22170
175480.0000   -5.09021
175520.0000   -5.00258
175560.0000   -5.19459
175600.0000   -5.54296
175640.0000   -4.81206
175680.0000   -4.67002
175720.0000   -4.23243
175760.0000   -4.74396
175800.0000   -4.84129
175840.0000   -4.76335
175880.0000   -4.18965
175920.0000   -5.07587
175960.0000   -4.74332
176000.0000   -4.86988
176040.0000   -4.26364
176080.0000   -5.37264
176120.0000   -5.10417
176160.0000   -5.27360
176200.0000   -4.87059
176240.0000   -4.38872
176280.0000   -3.64963
176320.0000   -4.47244
176360.0000   -6.10283
176400.0000   -3.86301
176440.0000   -4.70493
176480.0000   -4.50071
176520.0000   -5.03415
176560.0000   -4.87857
176600.0000   -5.54386
176640.0000   -4.81360
176680.0000   -5.32560
176720.0000   -5.48006
176760.0000   -5.01283
176800.0000   -5.38230
176840.0000   -5.42831
176880.0000   -5.81287
176920.0000   -5.57013
176960.0000   -5.47985
177000.0000   -5.67073
177040.0000   -5.82824
177080.0000   -4.28460
177120.0000   -4.71567
177160.0000   -5.99828
177200.0000   -5.69603
177240.0000   -4.66701
177280.0000   -4.97665
177320.0000   -4.58205
177360.0000   -5.21068
177400.0000   -4.74238
177440.0000   -4.91035
177480.0000   -5.24328
177520.0000   -5.22338
177560.0000   -5.62433
177600.0000   -4.72567
177640.0000   -4.99265
177680.0000   -5.08394
177720.0000   -5.78716
177760.0000   -5.44757
177800.0000   -5.57827
177840.0000   -5.66254
177880.0000   -5.21953
177920.0000   -5.68903
177960.0000   -5.53871
178000.0000   -4.95313
178040.0000   -4.95995
178080.0000   -5.26409
178120.0000   -4.79705
178160.0000   -5.98194
178200.0000   -5.87410
178240.0000   -5.69462
178280.0000   -4.88783
178320.0000   -4.69084
178360.0000   -5.53887
178400.0000   -5.01308
178440.0000   -4.78210
178480.0000   -4.45728
178520.0000   -5.10335
178560.0000   -4.84981
178600.0000   -5.04145
178640.0000   -4.82198
178680.0000   -4.98536
178720.0000   -4.81675
178760.0000   -5.42788
178800.0000   -5.55778
178840.0000   -5.44850
178880.0000   -5.20162
178920.0000   -4.45142
178960.0000   -4.00952
179000.0000   -3.85941
179040.0000   -4.13385
179080.0000   -4.35693
179120.0000   -4.18973
179160.0000   -4.73757
179200.0000   -5.28372
179240.0000   -5.55152
179280.0000   -5.27519
179320.0000   -4.83020
179360.0000   -3.23641
179400.0000   -3.84122
179440.0000   -4.65953
179480.0000   -5.93019
179520.0000   -5.33359
179560.0000   -4.69906
179600.0000   -5.56672
179640.0000   -4.49621
179680.0000   -6.22867
179720.0000   -4.23279
179760.0000   -5.10663
179800.0000   -4.89307
179840.0000   -4.48055
179880.0000   -4.29079
179920.0000   -4.77686
179960.0000   -5.22882
180000.0000   -4.09632
180040.0000   -4.44026
180080.0000   -4.45064
180120.0000   -4.96872
180160.0000   -4.58826
180200.0000   -4.48214
180240.0000   -5.38238
180280.0000   -5.33664
180320.0000   -5.54421
180360.0000   -4.89817
180400.0000   -4.85987
180440.0000   -5.72867
180480.0000   -4.58515
180520.0000   -4.18743
180560.0000   -4.71564
180600.0000   -4.32899
180640.0000   -4.28561
180680.0000   -3.92151
180720.0000   -3.63011
180760.0000   -4.04836
180800.0000   -3.79881
180840.0000   -4.79645
180880.0000   -4.61123
180920.0000   -5.01232
180960.0000   -4.88416
181000.0000   -4.97066
181040.0000   -4.63927
181080.0000   -4.39949
181120.0000   -4.58924
181160.0000   -5.42157
181200.0000   -5.22471
181240.0000   -4.34230
181280.0000   -4.12706
181320.0000   -4.37259
181360.0000   -4.62873
181400.0000   -4.16473
181440.0000   -3.94842
181480.0000   -4.15688
181520.0000   -4.77413
181560.0000   -4.82111
181600.0000   -5.83169
181640.0000   -5.17364
181680.0000   -4.50041
181720.0000   -4.92621
181760.0000   -4.74057
181800.0000   -4.66464
181840.0000   -3.47932
181880.0000   -3.54916
181920.0000   -5.13123
181960.0000   -5.80956
182000.0000   -6.00408
182040.0000   -5.28507
182080.0000   -5.49569
182120.0000   -5.66815
182160.0000   -5.25964
182200.0000   -4.85125
182240.0000   -5.72312
182280.0000   -5.62734
182320.0000   -4.88954
182360.0000   -5.07466
182400.0000   -4.56615
182440.0000   -5.15812
182480.0000   -5.08743
182520.0000   -5.95980
182560.0000   -5.00392
182600.0000   -5.72381
182640.0000   -5.33782
182680.0000   -5.01839
182720.0000   -3.82212
182760.0000   -4.88844
182800.0000   -5.01366
182840.0000   -5.25140
182880.0000   -4.27781
182920.0000   -5.34013
182960.0000   -4.71193
183000.0000   -5.52899
183040.0000   -4.39953
183080.0000   -4.76596
183120.0000   -4.57243
183160.0000   -5.06645
183200.0000   -4.48910
183240.0000   -3.60434
183280.0000   -3.78153
183320.0000   -4.82410
183360.0000   -4.35614
183400.0000   -6.01858
183440.0000   -6.25922
183480.0000   -4.63091
183520.0000   -4.46365
183560.0000   -4.53602
183600.0000   -4.55834
183640.0000   -6.09974
183680.0000   -5.92146
183720.0000   -5.77754
183760.0000   -4.62164
183800.0000   -4.91963
183840.0000   -5.13326
183880.0000   -5.23241
183920.0000   -5.05738
183960.0000   -5.68864
184000.0000   -5.01549
184040.0000   -5.20511
184080.0000   -5.02323
184120.0000   -4.90943
184160.0000   -5.63419
184200.0000   -4.50602
184240.0000   -4.14765
184280.0000   -5.72002
184320.0000   -5.20199
184360.0000   -4.62822
184400.0000   -5.22225
184440.0000   -5.17570
184480.0000   -5.07901
184520.0000   -5.40053
184560.0000   -5.17066
184600.0000   -5.05122
184640.0000   -5.41268
184680.0000   -4.51706
184720.0000   -4.74214
184760.0000   -5.46811
184800.0000   -5.59778
184840.0000   -5.17733
184880.0000   -5.33954
184920.0000   -4.76538
184960.0000   -4.11341
185000.0000   -4.62884
185040.0000   -3.77285
185080.0000   -4.49355
185120.0000   -4.72592
185160.0000   -3.89227
185200.0000   -4.35528
185240.0000   -4.51837
185280.0000   -4.72034
185320.0000   -5.20480
185360.0000   -4.99195
185400.0000   -3.91883
185440.0000   -4.29233
185480.0000   -4.86000
185520.0000   -4.43776
185560.0000   -4.23723
185600.0000   -4.81621
185640.0000   -5.04738
185680.0000   -4.91154
185720.0000   -4.76616
185760.0000   -4.93962
185800.0000   -4.89140
185840.0000   -5.23932
185880.0000   -4.41779
185920.0000   -4.18250
185960.0000   -4.69998
186000.0000   -4.95170
186040.0000   -3.57699
186080.0000   -4.05931
186120.0000   -4.34429
186160.0000   -4.80363
186200.0000   -4.04215
186240.0000   -4.05134
186280.0000   -3.95901
186320.0000   -4.36044
186360.0000   -4.15615
186400.0000   -4.58572
186440.0000   -4.55373
186480.0000   -5.16118
186520.0000   -4.31734
186560.0000   -3.95983
186600.0000   -4.25966
186640.0000   -5.71275
186680.0000   -6.09659
186720.0000   -3.60965
186760.0000   -4.35156
186800.0000   -3.80189
186840.0000   -3.72547
186880.0000   -3.68090
186920.0000   -3.68004
186960.0000   -4.29335
187000.0000   -3.91095
187040.0000   -5.18342
187080.0000   -3.97322
187120.0000   -4.27886
187160.0000   -4.65223
187200.0000   -4.88071
187240.0000   -4.62243
187280.0000   -4.82175
187320.0000   -4.23465
187360.0000   -4.70978
187400.0000   -3.87424
187440.0000   -3.81956
187480.0000   -4.37472
187520.0000   -3.98112
187560.0000   -4.26801
187600.0000   -5.16810
187640.0000   -4.43206
187680.0000   -4.28897
187720.0000   -4.96340
187760.0000   -4.69080
187800.0000   -4.91428
187840.0000   -4.32789
187880.0000   -4.83254
187920.0000   -3.78294
187960.0000   -3.88366
188000.0000   -3.07511
188040.0000   -4.62382
188080.0000   -4.17394
188120.0000   -3.97603
188160.0000   -4.73689
188200.0000   -4.59797
188240.0000   -4.98741
188280.0000   -4.40939
188320.0000   -4.81877
188360.0000   -4.63463
188400.0000   -4.78666
188440.0000   -3.93888
188480.0000   -4.86361
188520.0000   -4.40586
188560.0000   -4.70936
188600.0000   -5.63862
188640.0000   -5.26293
188680.0000   -5.45459
188720.0000   -5.41245
188760.0000   -6.32715
188800.0000   -5.02571
188840.0000   -4.37226
188880.0000   -5.38392
188920.0000   -4.64405
188960.0000   -5.58115
189000.0000   -4.95075
189040.0000   -5.33852
189080.0000   -4.40269
189120.0000   -4.94771
189160.0000   -6.15725
189200.0000   -5.59293
189240.0000   -4.97447
189280.0000   -4.93774
189320.0000   -6.11193
189360.0000   -5.53419
189400.0000   -4.61837
189440.0000   -4.66828
189480.0000   -5.03367
189520.0000   -5.26522
189560.0000   -4.78810
189600.0000   -4.85475
189640.0000   -5.18955
189680.0000   -5.52312
189720.0000   -4.50279
189760.0000   -4.33695
189800.0000   -4.39673
189840.0000   -5.02251
189880.0000   -5.25368
189920.0000   -4.99216
189960.0000   -4.67024
190000.0000   -4.66173
190040.0000   -4.73270
190080.0000   -4.53649
190120.0000   -4.70346
190160.0000   -4.24136
190200.0000   -4.22846
190240.0000   -5.14519
190280.0000   -4.73661
190320.0000   -3.47903
190360.0000   -4.36853
190400.0000   -4.85057
190440.0000   -3.41106
190480.0000   -4.25164
190520.0000   -3.77948
190560.0000   -3.49024
190600.0000   -5.84746
190640.0000   -3.86107
190680.0000   -4.18713
190720.0000   -3.51777
190760.0000   -3.52975
190800.0000   -3.96710
190840.0000   -3.43001
190880.0000   -3.87726
190920.0000   -3.04679
190960.0000   -3.24789
191000.0000   -3.95747
191040.0000   -4.03211
191080.0000   -3.54488
191120.0000   -4.12865
191160.0000   -3.47847
191200.0000   -3.02675
191240.0000   -4.06707
191280.0000   -4.25387
191320.0000   -3.78083
191360.0000   -3.38668
191400.0000   -4.62962
191440.0000   -4.84479
191480.0000   -4.77637
191520.0000   -4.05406
191560.0000   -3.86670
191600.0000   -3.60410
191640.0000   -3.01871
191680.0000   -3.64563
191720.0000   -4.07238
191760.0000   -5.59141
191800.0000   -5.58791
191840.0000   -5.32909
191880.0000   -4.51535
191920.0000   -4.28381
191960.0000   -4.46603
192000.0000   -4.56653
192040.0000   -4.86732
192080.0000   -4.26056
192120.0000   -4.52702
192160.0000   -4.76378
192200.0000   -4.62670
192240.0000   -5.27664
192280.0000   -5.36554
192320.0000   -5.23977
192360.0000   -4.46322
192400.0000   -5.50205
192440.0000   -6.71598
192480.0000   -5.22744
192520.0000   -4.95895
192560.0000   -5.64802
192600.0000   -5.14230
192640.0000   -4.79454
192680.0000   -4.93810
192720.0000   -4.52286
192760.0000   -5.05868
192800.0000   -4.38758
192840.0000   -5.33884
192880.0000   -6.08221
192920.0000   -5.98560
192960.0000   -5.74352
193000.0000   -5.66255
193040.0000   -5.81836
193080.0000   -5.84687
193120.0000   -7.18392
193160.0000   -6.17867
193200.0000   -6.49828
193240.0000   -6.24160
193280.0000   -6.62972
193320.0000   -6.57804
193360.0000   -5.82714
193400.0000   -5.96350
193440.0000   -5.71528
193480.0000   -5.21399
193520.0000   -5.60591
193560.0000   -6.68250
193600.0000   -5.74902
193640.0000   -5.94112
193680.0000   -5.35280
193720.0000   -5.26995
193760.0000   -5.94321
193800.0000   -6.07905
193840.0000   -5.41156
193880.0000   -5.71111
193920.0000   -4.77865
193960.0000   -4.07470
194000.0000   -4.23549
194040.0000   -4.85431
194080.0000   -3.94659
194120.0000   -4.03932
194160.0000   -4.22625
194200.0000   -4.18837
194240.0000   -4.11629
194280.0000   -3.91935
194320.0000   -4.34110
194360.0000   -4.97664
194400.0000   -4.80973
194440.0000   -5.32651
194480.0000   -5.66403
194520.0000   -5.33268
194560.0000   -5.19382
194600.0000   -5.13918
194640.0000   -5.13602
194680.0000   -5.50926
194720.0000   -4.73469
194760.0000   -5.56570
194800.0000   -5.44245
194840.0000   -4.77075
194880.0000   -4.58582
194920.0000   -5.35574
194960.0000   -4.47970
195000.0000   -4.79930
195040.0000   -4.23654
195080.0000   -4.89949
195120.0000   -4.59451
195160.0000   -5.11257
195200.0000   -4.90181
195240.0000   -5.30580
195280.0000   -4.21033
195320.0000   -5.02543
195360.0000   -4.69672
195400.0000   -3.69249
195440.0000   -4.70933
195480.0000   -3.82052
195520.0000   -5.89121
195560.0000   -5.32968
195600.0000   -4.73526
195640.0000   -4.78826
195680.0000   -3.98720
195720.0000   -4.29853
195760.0000   -5.28809
195800.0000   -4.51234
195840.0000   -5.01855
195880.0000   -4.63006
195920.0000   -5.69354
195960.0000   -5.30016
196000.0000   -4.98348
196040.0000   -5.32864
196080.0000   -5.31473
196120.0000   -5.26609
196160.0000   -4.46811
196200.0000   -4.51459
196240.0000   -4.42043
196280.0000   -4.35316
196320.0000   -4.01879
196360.0000   -4.34230
196400.0000   -5.53059
196440.0000   -4.34816
196480.0000   -4.54297
196520.0000   -5.43539
196560.0000   -5.51315
196600.0000   -4.36856
196640.0000   -5.06768
196680.0000   -5.01650
196720.0000   -5.99235
196760.0000   -5.62355
196800.0000   -5.98907
196840.0000   -4.52732
196880.0000   -4.59515
196920.0000   -4.84710
196960.0000   -4.94906
197000.0000   -4.51554
197040.0000   -5.18734
197080.0000   -4.65954
197120.0000   -4.64109
197160.0000   -5.17152
197200.0000   -5.22263
197240.0000   -4.36145
197280.0000   -4.39707
197320.0000   -4.58832
197360.0000   -4.09716
197400.0000   -4.17711
197440.0000   -4.80732
197480.0000   -4.60326
197520.0000   -4.74113
197560.0000   -3.78089
197600.0000   -4.84002
197640.0000   -4.47833
197680.0000   -4.16760
197720.0000   -4.48040
197760.0000   -3.40290
197800.0000   -4.35756
197840.0000   -4.48954
197880.0000   -4.60394
197920.0000   -4.16472
197960.0000   -3.91246
198000.0000   -5.47533
198040.0000   -5.36424
198080.0000   -4.09614
198120.0000   -4.93040
198160.0000   -4.87522
198200.0000   -5.04195
198240.0000   -4.35303
198280.0000   -5.76468
198320.0000   -6.78512
198360.0000   -5.10833
198400.0000   -4.30915
198440.0000   -4.40970
198480.0000   -5.31359
198520.0000   -4.23630
198560.0000   -5.17347
198600.0000   -4.02720
198640.0000   -4.56447
198680.0000   -4.12454
198720.0000   -4.52695
198760.0000   -3.93146
198800.0000   -4.25706
198840.0000   -4.80596
198880.0000   -4.87378
198920.0000   -4.90920
198960.0000   -4.49694
199000.0000   -4.75300
199040.0000   -4.60241
199080.0000   -4.93623
199120.0000   -5.13763
199160.0000   -5.81383
199200.0000   -4.95627
199240.0000   -4.98622
199280.0000   -5.64675
199320.0000   -5.79905
199360.0000   -5.20108
199400.0000   -5.24436
199440.0000   -5.46875
199480.0000   -5.14246
199520.0000   -5.24658
199560.0000   -5.04796
199600.0000   -4.52948
199640.0000   -5.30978
199680.0000   -5.11658
199720.0000   -4.98284
199760.0000   -5.01068
199800.0000   -4.72949
199840.0000   -5.91107
199880.0000   -4.41055
199920.0000   -4.20468
199960.0000   -5.23108
200000.0000   -5.44567
200040.0000   -5.38962
200080.0000   -4.96759
200120.0000   -4.94652
200160.0000   -5.37177
200200.0000   -5.38182
200240.0000   -4.93644
200280.0000   -4.86719
200320.0000   -5.48367
200360.0000   -5.47381
200400.0000   -5.46453
200440.0000   -5.55340
200480.0000   -5.07737
200520.0000   -4.89989
200560.0000   -4.47343
200600.0000   -5.08961
200640.0000   -4.54635
200680.0000   -3.46919
200720.0000   -4.65101
200760.0000   -5.12570
200800.0000   -4.17499
200840.0000   -5.39302
200880.0000   -5.91910
200920.0000   -4.12024
200960.0000   -4.07382
201000.0000   -4.72068
201040.0000   -4.75619
201080.0000   -4.26654
201120.0000   -4.25648
201160.0000   -4.07035
201200.0000   -3.89637
201240.0000   -3.70959
201280.0000   -3.61156
201320.0000   -4.35403
201360.0000   -4.16175
201400.0000   -4.56028
201440.0000   -4.67957
201480.0000   -4.24804
201520.0000   -3.66255
201560.0000   -4.13474
201600.0000   -4.31692
201640.0000   -4.24311
201680.0000   -3.98078
201720.0000   -4.77352
201760.0000   -4.88322
201800.0000   -4.59234
201840.0000   -4.38566
201880.0000   -3.96920
201920.0000   -4.58692
201960.0000   -4.19068
202000.0000   -4.38947
202040.0000   -4.83132
202080.0000   -4.32838
202120.0000   -3.64629
202160.0000   -4.23406
202200.0000   -4.60862
202240.0000   -4.62793
202280.0000   -4.40644
202320.0000   -4.49414
202360.0000   -4.02773
202400.0000   -3.60903
202440.0000   -3.53952
202480.0000   -4.30934
202520.0000   -4.66253
202560.0000   -5.08032
202600.0000   -5.04183
202640.0000   -5.93393
202680.0000   -5.64178
202720.0000   -5.84374
202760.0000   -5.09116
202800.0000   -4.95563
202840.0000   -5.31787
202880.0000   -4.75308
202920.0000   -4.56172
202960.0000   -5.21211
203000.0000   -5.30951
203040.0000   -4.93264
203080.0000   -4.73476
203120.0000   -4.19360
203160.0000   -4.73836
203200.0000   -5.05574
203240.0000   -4.18260
203280.0000   -4.23263
203320.0000   -5.06647
203360.0000   -4.34333
203400.0000   -4.64679
203440.0000   -5.05065
203480.0000   -5.41730
203520.0000   -4.95676
203560.0000   -4.38620
203600.0000   -3.19531
203640.0000   -4.18978
203680.0000   -3.79774
203720.0000   -5.47437
203760.0000   -4.06314
203800.0000   -5.12175
203840.0000   -4.13529
203880.0000   -5.16662
203920.0000   -4.85588
203960.0000   -5.39325
204000.0000   -4.56367
204040.0000   -5.49343
204080.0000   -5.12843
204120.0000   -5.65550
204160.0000   -5.32671
204200.0000   -5.26398
204240.0000   -5.49925
204280.0000   -5.71953
204320.0000   -4.21998
204360.0000   -4.35261
204400.0000   -4.74098
204440.0000   -4.76300
204480.0000   -4.79487
204520.0000   -5.04388
204560.0000   -4.54079
204600.0000   -4.78314
204640.0000   -4.06774
204680.0000   -4.90085
204720.0000   -4.17725
204760.0000   -4.84813
204800.0000   -3.91827
204840.0000   -4.02384
204880.0000   -3.92327
204920.0000   -4.13108
204960.0000   -4.10831
205000.0000   -4.71168
205040.0000   -5.02470
205080.0000   -4.72970
205120.0000   -4.37829
205160.0000   -3.74277
205200.0000   -3.87966
205240.0000   -4.22962
205280.0000   -5.11558
205320.0000   -4.04486
205360.0000   -4.45801
205400.0000   -5.26432
205440.0000   -5.34505
205480.0000   -5.06980
205520.0000   -4.85140
205560.0000   -4.78551
205600.0000   -4.33093
205640.0000   -3.83310
205680.0000   -4.14373
205720.0000   -4.97225
205760.0000   -5.18633
205800.0000   -5.60346
205840.0000   -5.09301
205880.0000   -4.48711
205920.0000   -4.62342
205960.0000   -5.07770
206000.0000   -4.66953
206040.0000   -5.03775
206080.0000   -4.67274
206120.0000   -4.27586
206160.0000   -4.28388
206200.0000   -4.86836
206240.0000   -4.24305
206280.0000   -5.10298
206320.0000   -4.71178
206360.0000   -4.08900
206400.0000   -4.93997
206440.0000   -3.63182
206480.0000   -5.21279
206520.0000   -4.39283
206560.0000   -4.20964
206600.0000   -4.12597
206640.0000   -4.57808
206680.0000   -4.08848
206720.0000   -4.40484
206760.0000   -4.52858
206800.0000   -4.06657
206840.0000   -3.98776
206880.0000   -3.94882
206920.0000   -4.38353
206960.0000   -4.02065
207000.0000   -4.62680
207040.0000   -5.26105
207080.0000   -5.19579
207120.0000   -4.36595
207160.0000   -3.72494
207200.0000   -3.26745
207240.0000   -4.46088
207280.0000   -4.50616
207320.0000   -4.94930
207360.0000   -4.66439
207400.0000   -4.76879
207440.0000   -5.36571
207480.0000   -5.23968
207520.0000   -4.78605
207560.0000   -5.33377
207600.0000   -4.94392
207640.0000   -6.16762
207680.0000   -4.81594
207720.0000   -4.84434
207760.0000   -5.03406
207800.0000   -4.60730
207840.0000   -4.84575
207880.0000   -5.67489
207920.0000   -5.40186
207960.0000   -6.00509
208000.0000   -5.84733
208040.0000   -5.29013
208080.0000   -5.17110
208120.0000   -5.53839
208160.0000   -6.01862
208200.0000   -6.19522
208240.0000   -5.92803
208280.0000   -6.25523
208320.0000   -5.88937
208360.0000   -5.95763
208400.0000   -6.03229
208440.0000   -6.26768
208480.0000   -5.69988
208520.0000   -6.58322
208560.0000   -6.24533
208600.0000   -5.95690
208640.0000   -5.97521
208680.0000   -4.70120
208720.0000   -4.21892
208760.0000   -5.29921
208800.0000   -5.03952
208840.0000   -5.83993
208880.0000   -6.43013
208920.0000   -5.27612
208960.0000   -5.40165
209000.0000   -5.86734
209040.0000   -6.09982
209080.0000   -5.95670
209120.0000   -5.34971
209160.0000   -5.11333
209200.0000   -4.85098
209240.0000   -5.81504
209280.0000   -4.63326
209320.0000   -4.95221
209360.0000   -4.72229
209400.0000   -5.32090
209440.0000   -5.54893
209480.0000   -4.57004
209520.0000   -4.67282
209560.0000   -4.34825
209600.0000   -3.93558
209640.0000   -3.97776
209680.0000   -4.81619
209720.0000   -3.83593
209760.0000   -4.87621
209800.0000   -4.41973
209840.0000   -5.01281
209880.0000   -4.27513
209920.0000   -4.90857
209960.0000   -5.61977
210000.0000   -5.41328
210040.0000   -4.44467
210080.0000   -4.79633
210120.0000   -4.19202
210160.0000   -5.89590
210200.0000   -5.90741
210240.0000   -5.20490
210280.0000   -5.60145
210320.0000   -5.69905
210360.0000   -5.94216
210400.0000   -5.66662
210440.0000   -5.57899
210480.0000   -4.97410
210520.0000   -5.29408
210560.0000   -5.42090
210600.0000   -5.46046
210640.0000   -4.73263
210680.0000   -4.85226
210720.0000   -4.18248
210760.0000   -4.86906
210800.0000   -3.72336
210840.0000   -4.14860
210880.0000   -5.13149
210920.0000   -4.65299
210960.0000   -5.12279
211000.0000   -5.01576
211040.0000   -5.34079
211080.0000   -5.12511
211120.0000   -5.06925
211160.0000   -5.58019
211200.0000   -5.32512
211240.0000   -4.32775
211280.0000   -4.32432
211320.0000   -4.50010
211360.0000   -4.54359
211400.0000   -4.66455
211440.0000   -5.00395
211480.0000   -4.74378
211520.0000   -4.89669
211560.0000   -3.49251
211600.0000   -3.29286
211640.0000   -3.75729
211680.0000   -4.32010
211720.0000   -4.52410
211760.0000   -4.62824
211800.0000   -4.06420
211840.0000   -4.37247
211880.0000   -3.63425
211920.0000   -3.77049
211960.0000   -4.19274
212000.0000   -4.00390
212040.0000   -4.35830
212080.0000   -4.29915
212120.0000   -4.02457
212160.0000   -3.77065
212200.0000   -4.41554
212240.0000   -4.50003
212280.0000   -4.85052
212320.0000   -5.46698
212360.0000   -4.83188
212400.0000   -4.97693
212440.0000   -4.49261
212480.0000   -4.81413
212520.0000   -4.42710
212560.0000   -5.44996
212600.0000   -5.32894
212640.0000   -5.21290
212680.0000   -5.02796
212720.0000   -5.81624
212760.0000   -6.13712
212800.0000   -5.88652
212840.0000   -5.36683
212880.0000   -5.83230
212920.0000   -4.93087
212960.0000   -5.28495
213000.0000   -5.89339
213040.0000   -5.42684
213080.0000   -5.24842
213120.0000   -4.33353
213160.0000   -4.44447
213200.0000   -4.57890
213240.0000   -4.61231
213280.0000   -4.36883
213320.0000   -4.78622
213360.0000   -4.98687
213400.0000   -4.21184
213440.0000   -4.42172
213480.0000   -4.86095
213520.0000   -5.44096
213560.0000   -5.00965
213600.0000   -4.63909
213640.0000   -4.97666
213680.0000   -5.28557
213720.0000   -5.43573
213760.0000   -5.18676
213800.0000   -6.17990
213840.0000   -5.43087
213880.0000   -4.28942
213920.0000   -4.41119
213960.0000   -4.27072
214000.0000   -5.26241
214040.0000   -3.98944
214080.0000   -5.33966
214120.0000   -4.88566
214160.0000   -5.50090
214200.0000   -5.86076
214240.0000   -4.88156
214280.0000   -5.22886
214320.0000   -5.37687
214360.0000   -5.58144
214400.0000   -5.40673
214440.0000   -5.97930
214480.0000   -5.60569
214520.0000   -6.41402
214560.0000   -5.96580
214600.0000   -5.79898
214640.0000   -5.33618
214680.0000   -5.03898
214720.0000   -5.02170
214760.0000   -4.25617
214800.0000   -4.30345
214840.0000   -5.61121
214880.0000   -5.48553
214920.0000   -5.61254
214960.0000   -6.46819
215000.0000   -6.87281
215040.0000   -5.50018
215080.0000   -6.27181
215120.0000   -5.75591
215160.0000   -6.12312
215200.0000   -5.13724
215240.0000   -4.71793
215280.0000   -4.79400
215320.0000   -5.04367
215360.0000   -5.06553
215400.0000   -4.91234
215440.0000   -4.70599
215480.0000   -5.23870
215520.0000   -4.45836
215560.0000   -5.09155
215600.0000   -4.37568
215640.0000   -3.60396
215680.0000   -4.20726
215720.0000   -4.38924
215760.0000   -3.84618
215800.0000   -4.23193
215840.0000   -5.19444
215880.0000   -4.77798
215920.0000   -4.99311
215960.0000   -4.16256
216000.0000   -5.38031
216040.0000   -4.79559
216080.0000   -4.99885
216120.0000   -5.02204
216160.0000   -5.06157
216200.0000   -5.38341
216240.0000   -5.10309
216280.0000   -4.53099
216320.0000   -4.71964
216360.0000   -4.55456
216400.0000   -5.17254
216440.0000   -3.88432
216480.0000   -4.82353
216520.0000   -4.93313
216560.0000   -4.66505
216600.0000   -4.79128
216640.0000   -5.11033
216680.0000   -4.59889
216720.0000   -4.82820
216760.0000   -3.98715
216800.0000   -4.61187
216840.0000   -4.95060
216880.0000   -5.07035
216920.0000   -5.56750
216960.0000   -5.12303
217000.0000   -4.78953
217040.0000   -5.90016
217080.0000   -5.74098
217120.0000   -4.70653
217160.0000   -5.97635
217200.0000   -5.30469
217240.0000   -5.82253
217280.0000   -5.79162
217320.0000   -4.77042
217360.0000   -6.21535
217400.0000   -5.78866
217440.0000   -5.81533
217480.0000   -6.38173
217520.0000   -6.91076
217560.0000   -6.01105
217600.0000   -5.98376
217640.0000   -4.99945
217680.0000   -5.71352
217720.0000   -3.63400
217760.0000   -5.12841
217800.0000   -5.87859
217840.0000   -5.22145
217880.0000   -5.56549
217920.0000   -5.57991
217960.0000   -5.16551
218000.0000   -6.90990
218040.0000   -4.94674
218080.0000   -4.98389
218120.0000   -5.55408
218160.0000   -5.41453
218200.0000   -5.66605
218240.0000   -5.27005
218280.0000   -4.19374
218320.0000   -4.33599
218360.0000   -5.44594
218400.0000   -5.15043
218440.0000   -5.71602
218480.0000   -4.89193
218520.0000   -4.61051
218560.0000   -4.95312
218600.0000   -4.89144
218640.0000   -5.44807
218680.0000   -5.14834
218720.0000   -5.64931
218760.0000   -4.85680
218800.0000   -4.74388
218840.0000   -5.54815
218880.0000   -5.38545
218920.0000   -3.87294
218960.0000   -5.01685
219000.0000   -4.61394
219040.0000   -4.61281
219080.0000   -5.10739
219120.0000   -5.08426
219160.0000   -4.79656
219200.0000   -3.85393
219240.0000   -3.91996
219280.0000   -4.52114
219320.0000   -4.76052
219360.0000   -5.04564
219400.0000   -5.35481
219440.0000   -5.73435
219480.0000   -5.34991
219520.0000   -6.07648
219560.0000   -5.58232
219600.0000   -6.31829
219640.0000   -6.79171
219680.0000   -6.37401
219720.0000   -6.57930
219760.0000   -5.24383
219800.0000   -5.40640
219840.0000   -4.08529
219880.0000   -5.44277
219920.0000   -5.60780
219960.0000   -5.01557
220000.0000   -5.16835
220040.0000   -4.91154
220080.0000   -5.57869
220120.0000   -4.67838
220160.0000   -5.79361
220200.0000   -5.56794
220240.0000   -5.69275
220280.0000   -6.21568
220320.0000   -5.57373
220360.0000   -4.67784
220400.0000   -5.41484
220440.0000   -5.15009
220480.0000   -5.67930
220520.0000   -5.07013
220560.0000   -4.86351
220600.0000   -5.22710
220640.0000   -5.40383
220680.0000   -6.34503
220720.0000   -5.39877
220760.0000   -5.16019
220800.0000   -5.29136
220840.0000   -5.32954
220880.0000   -4.88687
220920.0000   -5.69833
220960.0000   -4.46420
221000.0000   -5.16152
221040.0000   -5.57817
221080.0000   -6.49981
221120.0000   -5.92954
221160.0000   -6.03795
221200.0000   -5.79495
221240.0000   -6.42494
221280.0000   -6.36590
221320.0000   -5.09829
221360.0000   -5.63491
221400.0000   -6.39265
221440.0000   -5.53706
221480.0000   -5.01236
221520.0000   -5.99297
221560.0000   -6.55003
221600.0000   -5.32270
221640.0000   -5.58548
221680.0000   -5.29272
221720.0000   -4.73268
221760.0000   -5.22927
221800.0000   -4.54822
221840.0000   -5.79635
221880.0000   -5.41568
221920.0000   -5.31720
221960.0000   -5.87170
222000.0000   -6.05207
222040.0000   -5.14242
222080.0000   -6.72995
222120.0000   -5.04376
222160.0000   -6.19637
222200.0000   -5.40911
222240.0000   -5.93415
222280.0000   -5.97148
222320.0000   -5.23083
222360.0000   -5.11756
222400.0000   -5.78645
222440.0000   -4.85933
222480.0000   -5.37745
222520.0000   -5.84286
222560.0000   -6.17169
222600.0000   -5.81221
222640.0000   -6.48048
222680.0000   -6.34061
222720.0000   -5.36858
222760.0000   -6.36179
222800.0000   -6.33891
222840.0000   -6.57865
222880.0000   -5.39188
222920.0000   -6.24579
222960.0000   -6.20064
223000.0000   -6.31920
223040.0000   -6.15412
223080.0000   -6.11479
223120.0000   -6.31387
223160.0000   -5.85477
223200.0000   -6.52183
223240.0000   -6.63422
223280.0000   -5.55119
223320.0000   -7.09653
223360.0000   -6.35450
223400.0000   -6.39111
223440.0000   -6.40199
223480.0000   -6.34271
223520.0000   -6.89493
223560.0000   -6.80226
223600.0000   -5.26262
223640.0000   -5.38684
223680.0000   -5.08893
223720.0000   -6.37909
223760.0000   -5.72475
223800.0000   -6.39962
223840.0000   -6.39562
223880.0000   -6.53905
223920.0000   -7.45826
223960.0000   -6.22899
224000.0000   -5.55896
224040.0000   -6.54755
224080.0000   -6.25877
224120.0000   -6.20293
224160.0000   -5.88701
224200.0000   -6.12545
224240.0000   -5.85977
224280.0000   -5.79166
224320.0000   -5.29218
224360.0000   -5.85532
224400.0000   -5.57361
224440.0000   -5.75132
224480.0000   -4.79561
224520.0000   -4.96720
224560.0000   -5.27320
224600.0000   -4.65505
224640.0000   -5.57480
224680.0000   -4.35499
224720.0000   -4.71576
224760.0000   -3.57936
224800.0000   -4.73701
224840.0000   -4.43202
224880.0000   -4.26699
224920.0000   -5.41623
224960.0000   -5.56196
225000.0000   -6.37076
225040.0000   -5.60533
225080.0000   -5.34491
225120.0000   -6.01836
225160.0000   -6.14945
225200.0000   -5.76993
225240.0000   -5.39924
225280.0000   -6.02247
225320.0000   -6.01908
225360.0000   -6.08904
225400.0000   -5.87433
225440.0000   -6.15155
225480.0000   -5.93824
225520.0000   -5.90023
225560.0000   -5.86223
225600.0000   -5.08699
225640.0000   -4.99183
225680.0000   -5.13008
225720.0000   -5.15475
225760.0000   -5.72452
225800.0000   -5.74573
225840.0000   -5.34099
225880.0000   -6.43948
225920.0000   -6.40263
225960.0000   -6.10663
226000.0000   -6.04970
226040.0000   -6.71533
226080.0000   -6.38814
226120.0000   -6.30195
226160.0000   -6.22596
226200.0000   -5.49847
226240.0000   -5.28063
226280.0000   -5.39046
226320.0000   -4.94538
226360.0000   -4.84226
226400.0000   -5.95703
226440.0000   -5.53927
226480.0000   -6.12297
226520.0000   -5.88810
226560.0000   -4.88714
226600.0000   -4.84461
226640.0000   -5.66661
226680.0000   -5.46007
226720.0000   -5.66267
226760.0000   -6.15239
226800.0000   -5.58298
226840.0000   -5.45535
226880.0000   -5.81646
226920.0000   -4.54348
226960.0000   -5.60774
227000.0000   -5.75571
227040.0000   -5.69121
227080.0000   -6.79638
227120.0000   -5.61207
227160.0000   -6.61421
227200.0000   -5.99147
227240.0000   -6.34899
227280.0000   -6.24111
227320.0000   -6.22284
227360.0000   -6.18093
227400.0000   -5.81112
227440.0000   -5.63808
227480.0000   -5.02950
227520.0000   -5.27150
227560.0000   -5.81474
227600.0000   -5.25865
227640.0000   -5.55787
227680.0000   -5.46350
227720.0000   -4.74812
227760.0000   -5.45178
227800.0000   -5.45017
227840.0000   -5.62427
227880.0000   -5.30697
227920.0000   -5.38371
227960.0000   -6.59200
228000.0000   -5.60881
228040.0000   -5.52404
228080.0000   -6.01669
228120.0000   -6.00909
228160.0000   -6.35800
228200.0000   -5.82674
228240.0000   -5.94122
228280.0000   -5.34879
228320.0000   -5.63370
228360.0000   -6.03781
228400.0000   -6.46119
228440.0000   -5.81159
228480.0000   -5.66145
228520.0000   -6.00748
228560.0000   -6.50629
228600.0000   -5.77252
228640.0000   -6.14648
228680.0000   -6.41346
228720.0000   -6.99318
228760.0000   -5.93310
228800.0000   -6.13845
228840.0000   -5.69751
228880.0000   -6.44307
228920.0000   -5.63530
228960.0000   -5.96737
229000.0000   -5.83621
229040.0000   -5.79621
229080.0000   -5.70761
229120.0000   -5.36848
229160.0000   -6.16766
229200.0000   -5.17246
229240.0000   -5.78066
229280.0000   -5.95943
229320.0000   -5.86301
229360.0000   -6.52396
229400.0000   -5.59384
229440.0000   -5.95072
229480.0000   -6.65534
229520.0000   -6.28630
229560.0000   -6.34148
229600.0000   -6.12250
229640.0000   -5.10121
229680.0000   -5.30476
229720.0000   -6.14487
229760.0000   -5.30879
229800.0000   -6.05760
229840.0000   -5.33282
229880.0000   -5.24991
229920.0000   -5.43724
229960.0000   -6.10061
230000.0000   -5.64743
230040.0000   -4.40370
230080.0000   -5.30158
230120.0000   -5.14453
230160.0000   -4.67340
230200.0000   -4.47163
230240.0000   -5.04823
230280.0000   -6.04692
230320.0000   -6.20172
230360.0000   -5.31822
230400.0000   -4.66144
230440.0000   -5.94050
230480.0000   -5.31990
230520.0000   -5.65038
230560.0000   -5.52409
230600.0000   -5.98456
230640.0000   -5.18513
230680.0000   -5.43923
230720.0000   -5.53637
230760.0000   -5.39577
230800.0000   -5.89245
230840.0000   -4.99682
230880.0000   -6.34345
230920.0000   -6.41540
230960.0000   -4.92384
231000.0000   -5.03362
231040.0000   -5.62719
231080.0000   -5.22507
231120.0000   -5.91432
231160.0000   -5.22085
231200.0000   -5.48756
231240.0000   -5.28870
231280.0000   -5.51162
231320.0000   -5.73580
231360.0000   -6.32147
231400.0000   -6.04715
231440.0000   -6.75507
231480.0000   -7.07761
231520.0000   -6.90415
231560.0000   -6.15813
231600.0000   -5.74937
231640.0000   -6.08202
231680.0000   -6.25579
231720.0000   -6.53716
231760.0000   -6.68023
231800.0000   -5.40705
231840.0000   -4.72138
231880.0000   -5.09017
231920.0000   -3.77746
231960.0000   -4.95807
232000.0000   -5.24082
232040.0000   -5.04573
232080.0000   -4.81832
232120.0000   -4.32872
232160.0000   -3.99027
232200.0000   -4.64986
232240.0000   -5.27488
232280.0000   -4.95654
232320.0000   -5.32777
232360.0000   -4.74344
232400.0000   -5.00514
232440.0000   -4.67937
232480.0000   -4.87807
232520.0000   -5.19566
232560.0000   -5.33146
232600.0000   -5.26068
232640.0000   -5.54420
232680.0000   -5.53779
232720.0000   -6.14604
232760.0000   -6.28714
232800.0000   -5.94409
232840.0000   -5.27373
232880.0000   -4.97339
232920.0000   -6.14962
232960.0000   -5.40286
233000.0000   -5.91326
233040.0000   -4.51070
233080.0000   -5.36818
233120.0000   -6.55331
233160.0000   -6.21105
233200.0000   -6.23457
233240.0000   -6.65815
233280.0000   -6.30019
233320.0000   -5.71730
233360.0000   -6.04278
233400.0000   -6.19752
233440.0000   -4.79477
233480.0000   -4.96799
233520.0000   -5.48249
233560.0000   -5.54385
233600.0000   -5.45776
233640.0000   -4.67153
233680.0000   -5.43187
233720.0000   -5.69898
233760.0000   -5.63505
233800.0000   -4.88678
233840.0000   -4.87892
233880.0000   -5.17097
233920.0000   -4.60071
233960.0000   -5.01485
234000.0000   -4.29807
234040.0000   -4.34298
234080.0000   -4.70125
234120.0000   -4.33222
234160.0000   -4.98917
234200.0000   -4.71958
234240.0000   -5.90568
234280.0000   -4.83285
234320.0000   -5.66684
234360.0000   -5.67976
234400.0000   -5.45541
234440.0000   -5.60697
234480.0000   -5.73325
234520.0000   -6.00921
234560.0000   -6.52900
234600.0000   -6.60850
234640.0000   -5.41873
234680.0000   -4.67789
234720.0000   -5.57192
234760.0000   -5.52230
234800.0000   -5.00998
234840.0000   -5.98929
234880.0000   -5.78638
234920.0000   -4.31060
234960.0000   -4.12203
235000.0000   -4.85405
235040.0000   -4.44567
235080.0000   -4.32254
235120.0000   -4.09365
235160.0000   -4.28826
235200.0000   -4.98950
235240.0000   -4.69807
235280.0000   -5.24757
235320.0000   -4.21175
235360.0000   -3.71710
235400.0000   -5.28965
235440.0000   -5.78282
235480.0000   -5.12436
235520.0000   -4.69724
235560.0000   -5.39721
235600.0000   -5.07644
235640.0000   -4.58014
235680.0000   -4.89980
235720.0000   -4.93268
235760.0000   -4.70023
235800.0000   -4.14951
235840.0000   -5.62770
235880.0000   -4.69651
235920.0000   -5.57489
235960.0000   -5.81848
236000.0000   -5.29679
236040.0000   -5.52141
236080.0000   -5.87884
236120.0000   -5.12673
236160.0000   -4.71707
236200.0000   -5.64828
236240.0000   -4.54969
236280.0000   -5.39381
236320.0000   -4.72541
236360.0000   -4.75833
236400.0000   -5.99414
236440.0000   -4.85700
236480.0000   -5.49920
236520.0000   -5.76312
236560.0000   -5.95268
236600.0000   -5.62815
236640.0000   -4.44060
236680.0000   -4.67225
236720.0000   -5.42040
236760.0000   -4.52806
236800.0000   -5.40123
236840.0000   -5.84081
236880.0000   -5.11457
236920.0000   -4.54765
236960.0000   -4.63015
237000.0000   -5.34704
237040.0000   -4.49642
237080.0000   -5.20306
237120.0000   -5.33196
237160.0000   -4.48709
237200.0000   -4.84452
237240.0000   -4.89425
237280.0000   -6.19640
237320.0000   -4.88320
237360.0000   -5.23696
237400.0000   -5.28393
237440.0000   -5.82627
237480.0000   -5.61219
237520.0000   -5.61916
237560.0000   -5.24022
237600.0000   -5.15115
237640.0000   -5.59847
237680.0000   -5.02531
237720.0000   -4.34050
237760.0000   -4.29725
237800.0000   -5.91052
237840.0000   -5.79644
237880.0000   -6.18648
237920.0000   -4.82293
237960.0000   -4.90683
238000.0000   -4.75377
238040.0000   -5.60063
238080.0000   -5.29996
238120.0000   -5.98101
238160.0000   -5.75675
238200.0000   -5.22584
238240.0000   -5.46016
238280.0000   -6.03659
238320.0000   -4.72283
238360.0000   -5.73515
238400.0000   -5.42469
238440.0000   -5.18510
238480.0000   -6.16309
238520.0000   -6.00602
238560.0000   -6.12764
238600.0000   -5.71226
238640.0000   -5.45882
238680.0000   -6.46574
238720.0000   -6.34311
238760.0000   -5.74361
238800.0000   -5.47863
238840.0000   -5.72440
238880.0000   -5.41458
238920.0000   -6.21932
238960.0000   -5.72894
239000.0000   -6.20162
239040.0000   -5.84076
239080.0000   -6.63389
239120.0000   -6.47053
239160.0000   -7.20585
239200.0000   -4.70685
239240.0000   -4.81361
239280.0000   -4.68651
239320.0000   -5.91603
239360.0000   -5.57907
239400.0000   -5.36955
239440.0000   -5.36960
239480.0000   -5.51036
239520.0000   -4.95770
239560.0000   -5.20173
239600.0000   -4.74743
239640.0000   -4.96884
239680.0000   -6.05970
239720.0000   -5.02953
239760.0000   -4.93119
239800.0000   -4.39186
239840.0000   -5.01926
239880.0000   -3.97111
239920.0000   -4.67445
239960.0000   -4.83695
240000.0000   -4.07925
240040.0000   -3.80144
240080.0000   -4.59633
240120.0000   -5.17303
240160.0000   -4.59225
240200.0000   -5.12039
240240.0000   -4.80058
240280.0000   -4.29464
240320.0000   -5.86707
240360.0000   -5.48910
240400.0000   -5.71128
240440.0000   -4.96658
240480.0000   -5.31643
240520.0000   -5.78503
240560.0000   -4.83888
240600.0000   -5.28556
240640.0000   -3.90095
240680.0000   -4.55545
240720.0000   -5.61648
240760.0000   -5.32687
240800.0000   -4.61084
240840.0000   -4.03553
240880.0000   -4.77681
240920.0000   -4.78962
240960.0000   -5.00419
241000.0000   -4.83277
241040.0000   -5.19044
241080.0000   -5.68484
241120.0000   -4.88426
241160.0000   -4.18854
241200.0000   -4.99215
241240.0000   -5.10964
241280.0000   -4.55783
241320.0000   -5.36159
241360.0000   -5.09914
241400.0000   -5.40590
241440.0000   -5.22846
241480.0000   -5.21070
241520.0000   -5.23166
241560.0000   -4.80262
241600.0000   -4.91354
241640.0000   -5.48055
241680.0000   -5.00753
241720.0000   -5.64799
241760.0000   -4.81702
241800.0000   -5.00872
241840.0000   -5.61099
241880.0000   -5.69845
241920.0000   -5.56178
241960.0000   -4.73437
242000.0000   -5.51792
242040.0000   -5.51702
242080.0000   -5.54202
242120.0000   -5.58387
242160.0000   -5.56902
242200.0000   -5.91365
242240.0000   -5.17118
242280.0000   -5.39160
242320.0000   -4.31242
242360.0000   -5.83598
242400.0000   -6.29743
242440.0000   -5.41601
242480.0000   -5.37180
242520.0000   -5.10239
242560.0000   -6.03675
242600.0000   -5.11625
242640.0000   -5.15717
242680.0000   -4.96803
242720.0000   -3.93331
242760.0000   -5.48544
242800.0000   -5.31071
242840.0000   -5.44739
242880.0000   -6.09233
242920.0000   -4.94711
242960.0000   -5.27956
243000.0000   -6.27278
243040.0000   -4.66422
243080.0000   -4.85995
243120.0000   -5.69147
243160.0000   -5.78643
243200.0000   -5.40084
243240.0000   -5.11774
243280.0000   -6.00389
243320.0000   -5.96807
243360.0000   -6.18611
243400.0000   -6.15040
243440.0000   -5.81778
243480.0000   -5.21377
243520.0000   -6.18268
243560.0000   -6.52177
243600.0000   -6.21992
243640.0000   -5.44813
243680.0000   -6.01619
243720.0000   -5.99294
243760.0000   -4.74546
243800.0000   -5.54524
243840.0000   -5.90445
243880.0000   -5.71991
243920.0000   -4.99364
243960.0000   -6.30814
244000.0000   -4.96588
244040.0000   -5.57841
244080.0000   -5.78124
244120.0000   -5.00040
244160.0000   -4.94446
244200.0000   -5.21624
244240.0000   -5.97397
244280.0000   -6.32366
244320.0000   -6.16352
244360.0000   -5.27213
244400.0000   -5.66588
244440.0000   -6.66479
244480.0000   -5.56491
244520.0000   -5.30251
244560.0000   -5.94538
244600.0000   -5.49546
244640.0000   -6.51151
244680.0000   -5.69598
244720.0000   -5.65756
244760.0000   -6.33887
244800.0000   -5.93590
244840.0000   -5.78011
244880.0000   -5.14638
244920.0000   -6.14808
244960.0000   -6.39518
245000.0000   -5.55342
245040.0000   -5.10579
245080.0000   -5.14867
245120.0000   -6.32215
245160.0000   -5.37471
245200.0000   -6.25427
245240.0000   -6.05684
245280.0000   -5.92001
245320.0000   -5.77519
245360.0000   -4.72763
245400.0000   -4.58731
245440.0000   -4.43823
245480.0000   -5.94429
245520.0000   -5.30966
245560.0000   -4.96231
245600.0000   -5.09571
245640.0000   -5.83262
245680.0000   -6.40806
245720.0000   -5.34235
245760.0000   -4.49986
245800.0000   -5.60703
245840.0000   -5.06030
245880.0000   -5.41227
245920.0000   -5.30353
245960.0000   -4.99216
246000.0000   -5.24240
246040.0000   -4.77433
246080.0000   -5.36836
246120.0000   -5.14874
246160.0000   -5.33257
246200.0000   -4.75508
246240.0000   -6.31173
246280.0000   -6.28075
246320.0000   -5.18976
246360.0000   -5.46052
246400.0000   -6.34264
246440.0000   -5.63318
246480.0000   -5.95546
246520.0000   -6.30238
246560.0000   -5.82375
246600.0000   -5.93750
246640.0000   -6.04881
246680.0000   -4.87941
246720.0000   -6.02874
246760.0000   -5.42462
246800.0000   -6.20208
246840.0000   -5.78272
246880.0000   -5.40474
246920.0000   -5.83110
246960.0000   -4.57873
247000.0000   -6.23399
247040.0000   -5.27423
247080.0000   -4.20516
247120.0000   -4.28074
247160.0000   -5.04459
247200.0000   -4.41659
247240.0000   -4.60351
247280.0000   -5.53763
247320.0000   -4.57384
247360.0000   -4.25554
247400.0000   -5.17857
247440.0000   -4.37854
247480.0000   -4.14509
247520.0000   -3.05042
247560.0000   -3.57790
247600.0000   -5.17569
247640.0000   -3.71966
247680.0000   -3.52874
247720.0000   -4.58075
247760.0000   -4.45077
247800.0000   -5.24994
247840.0000   -4.45530
247880.0000   -4.62468
247920.0000   -5.34552
247960.0000   -5.05402
248000.0000   -5.13973
248040.0000   -4.53135
248080.0000   -6.17036
248120.0000   -5.68664
248160.0000   -4.95805
248200.0000   -6.13382
248240.0000   -5.64295
248280.0000   -5.82265
248320.0000   -5.50106
248360.0000   -5.80215
248400.0000   -4.39791
248440.0000   -5.36012
248480.0000   -4.60946
248520.0000   -5.66104
248560.0000   -5.90704
248600.0000   -5.04669
248640.0000   -5.38893
248680.0000   -5.82490
248720.0000   -5.86996
248760.0000   -5.74913
248800.0000   -5.69111
248840.0000   -5.36876
248880.0000   -5.68543
248920.0000   -6.02743
248960.0000   -5.93278
249000.0000   -6.35498
249040.0000   -5.55963
249080.0000   -6.18868
249120.0000   -5.52612
249160.0000   -5.52083
249200.0000   -6.63472
249240.0000   -5.84497
249280.0000   -6.46618
249320.0000   -5.93521
249360.0000   -5.73507
249400.0000   -5.50869
249440.0000   -5.68170
249480.0000   -6.20828
249520.0000   -6.43337
249560.0000   -5.55607
249600.0000   -5.44198
249640.0000   -6.58989
249680.0000   -6.16912
249720.0000   -5.50214
249760.0000   -4.75117
249800.0000   -5.55209
249840.0000   -5.48956
249880.0000   -5.38498
249920.0000   -5.75508
249960.0000   -4.51130
250000.0000   -4.88662
250040.0000   -5.49092
250080.0000   -5.24573
250120.0000   -4.07448
250160.0000   -4.87083
250200.0000   -5.88737
250240.0000   -4.96190
250280.0000   -4.90450
250320.0000   -4.98223
250360.0000   -4.49232
250400.0000   -4.80918
250440.0000   -4.37410
250480.0000   -5.64303
250520.0000   -4.70040
250560.0000   -4.68628
250600.0000   -4.52464
250640.0000   -4.75824
250680.0000   -4.96936
250720.0000   -4.64015
250760.0000   -3.86091
250800.0000   -4.60175
250840.0000   -4.89642
250880.0000   -3.99158
250920.0000   -5.09453
250960.0000   -4.72992
251000.0000   -4.72977
251040.0000   -5.46460
251080.0000   -5.82335
251120.0000   -4.83485
251160.0000   -4.73826
251200.0000   -4.26291
251240.0000   -4.99573
251280.0000   -4.40999
251320.0000   -4.36723
251360.0000   -4.14303
251400.0000   -5.43147
251440.0000   -5.16161
251480.0000   -5.02900
251520.0000   -5.21224
251560.0000   -5.00936
251600.0000   -3.86789
251640.0000   -4.55902
251680.0000   -4.72748
251720.0000   -4.33354
251760.0000   -5.28394
251800.0000   -5.50790
251840.0000   -4.44216
251880.0000   -5.45088
251920.0000   -4.78285
251960.0000   -5.62752
252000.0000   -4.85456
252040.0000   -3.92769
252080.0000   -4.92865
252120.0000   -4.21135
252160.0000   -4.28670
252200.0000   -4.64755
252240.0000   -4.81988
252280.0000   -4.30693
252320.0000   -4.79052
252360.0000   -4.60109
252400.0000   -4.77604
252440.0000   -5.46065
252480.0000   -5.07678
252520.0000   -5.55725
252560.0000   -4.62267
252600.0000   -4.23723
252640.0000   -3.68702
252680.0000   -6.30245
252720.0000   -4.57651
252760.0000   -5.55411
252800.0000   -5.61031
252840.0000   -5.05594
252880.0000   -4.84946
252920.0000   -4.93382
252960.0000   -5.80591
253000.0000   -5.51500
253040.0000   -6.06625
253080.0000   -5.57854
253120.0000   -5.14835
253160.0000   -4.31314
253200.0000   -5.45147
253240.0000   -5.35477
253280.0000   -4.56804
253320.0000   -4.91919
253360.0000   -4.91757
253400.0000   -5.36103
253440.0000   -6.03457
253480.0000   -5.85123
253520.0000   -6.72690
253560.0000   -5.09118
253600.0000   -4.66977
253640.0000   -6.15555
253680.0000   -6.02833
253720.0000   -6.03485
253760.0000   -6.26850
253800.0000   -5.93170
253840.0000   -6.61473
253880.0000   -6.36437
253920.0000   -5.25799
253960.0000   -5.12983
254000.0000   -5.39153
254040.0000   -5.36039
254080.0000   -5.06618
254120.0000   -4.79593
254160.0000   -5.36727
254200.0000   -4.79023
254240.0000   -6.12842
254280.0000   -4.10229
254320.0000   -4.27039
254360.0000   -4.65777
254400.0000   -3.96745
254440.0000   -4.77993
254480.0000   -4.36955
254520.0000   -4.89845
254560.0000   -4.95177
254600.0000   -5.03576
254640.0000   -4.83889
254680.0000   -3.97019
254720.0000   -5.35794
254760.0000   -6.02904
254800.0000   -6.06336
254840.0000   -5.87904
254880.0000   -5.35760
254920.0000   -5.34333
254960.0000   -5.20881
255000.0000   -5.75471
255040.0000   -5.34421
255080.0000   -4.55731
255120.0000   -4.77221
255160.0000   -6.08081
255200.0000   -5.34132
255240.0000   -5.61591
255280.0000   -5.82487
255320.0000   -5.21486
255360.0000   -4.68305
255400.0000   -5.04003
255440.0000   -5.29582
255480.0000   -4.74590
255520.0000   -5.58256
255560.0000   -5.21763
255600.0000   -5.03496
255640.0000   -4.40564
255680.0000   -4.51726
255720.0000   -5.38697
255760.0000   -5.94806
255800.0000   -4.26522
255840.0000   -3.85075
255880.0000   -4.56495
255920.0000   -4.74447
255960.0000   -5.16552
256000.0000   -4.86791
256040.0000   -5.44417
256080.0000   -4.70984
256120.0000   -5.19160
256160.0000   -5.75975
256200.0000   -5.05497
256240.0000   -5.33221
256280.0000   -4.93280
256320.0000   -5.56207
256360.0000   -5.45607
256400.0000   -5.07897
256440.0000   -5.02535
256480.0000   -5.08773
256520.0000   -4.62855
256560.0000   -5.04488
256600.0000   -3.99349
256640.0000   -4.41211
256680.0000   -4.60506
256720.0000   -4.66164
256760.0000   -5.76271
256800.0000   -4.92657
256840.0000   -4.80405
256880.0000   -4.69496
256920.0000   -5.57711
256960.0000   -4.50297
257000.0000   -5.51641
257040.0000   -4.10232
257080.0000   -5.16275
257120.0000   -4.31161
257160.0000   -5.14344
257200.0000   -4.36843
257240.0000   -4.01704
257280.0000   -4.51835
257320.0000   -4.76900
257360.0000   -5.42189
257400.0000   -4.32027
257440.0000   -4.92282
257480.0000   -5.14375
257520.0000   -4.82223
257560.0000   -5.82569
257600.0000   -5.69158
257640.0000   -4.22385
257680.0000   -4.57782
257720.0000   -5.05089
257760.0000   -4.67027
257800.0000   -5.12351
257840.0000   -5.30187
257880.0000   -5.55185
257920.0000   -5.22010
257960.0000   -6.03611
258000.0000   -5.72896
258040.0000   -5.36117
258080.0000   -6.29483
258120.0000   -6.63500
258160.0000   -5.08480
258200.0000   -5.27689
258240.0000   -5.87985
258280.0000   -5.65522
258320.0000   -5.46997
258360.0000   -4.70834
258400.0000   -4.57932
258440.0000   -4.85386
258480.0000   -5.05216
258520.0000   -5.10129
258560.0000   -5.86338
258600.0000   -5.85563
258640.0000   -4.61890
258680.0000   -5.21650
258720.0000   -5.83846
258760.0000   -5.93085
258800.0000   -6.16538
258840.0000   -5.98224
258880.0000   -4.40391
258920.0000   -4.99412
258960.0000   -6.21435
259000.0000   -5.85307
259040.0000   -5.93390
259080.0000   -5.44230
259120.0000   -5.02265
259160.0000   -4.76683
259200.0000   -5.32670
259240.0000   -6.01590
259280.0000   -5.45679
259320.0000   -4.62623
259360.0000   -5.28968
259400.0000   -6.10742
259440.0000   -5.59461
259480.0000   -4.59536
259520.0000   -6.25648
259560.0000   -6.52339
259600.0000   -5.27677
259640.0000   -5.69687
259680.0000   -5.38917
259720.0000   -5.94512
259760.0000   -4.57323
259800.0000   -4.21993
259840.0000   -4.27389
259880.0000   -5.07940
259920.0000   -4.58388
259960.0000   -5.49340
260000.0000   -4.52388
260040.0000   -4.50469
260080.0000   -4.36402
260120.0000   -5.65940
260160.0000   -5.81874
260200.0000   -4.78031
260240.0000   -5.13181
260280.0000   -5.57546
260320.0000   -4.55785
260360.0000   -5.25763
260400.0000   -4.63229
260440.0000   -4.69505
260480.0000   -4.94203
260520.0000   -4.51974
260560.0000   -4.11559
260600.0000   -4.56614
260640.0000   -5.61121
260680.0000   -5.67850
260720.0000   -3.82561
260760.0000   -4.24599
260800.0000   -4.90535
260840.0000   -4.65535
260880.0000   -3.86190
260920.0000   -5.08067
260960.0000   -4.03330
261000.0000   -4.79941
261040.0000   -4.07607
261080.0000   -5.09296
261120.0000   -5.52789
261160.0000   -4.71324
261200.0000   -3.68931
261240.0000   -4.63604
261280.0000   -4.96775
261320.0000   -4.66840
261360.0000   -4.55539
261400.0000   -4.28453
261440.0000   -5.30578
261480.0000   -4.18759
261520.0000   -4.60495
261560.0000   -5.16386
261600.0000   -4.53179
261640.0000   -5.08466
261680.0000   -5.16446
261720.0000   -4.52167
261760.0000   -4.52048
261800.0000   -4.31503
261840.0000   -2.93561
261880.0000   -4.23240
261920.0000   -4.50222
261960.0000   -4.10661
262000.0000   -4.48388
262040.0000   -3.86472
262080.0000   -4.39701
262120.0000   -3.95494
262160.0000   -3.06545
262200.0000   -2.39912
262240.0000   -2.66798
262280.0000   -3.37775
262320.0000   -4.31922
262360.0000   -4.13622
262400.0000   -4.84007
262440.0000   -3.33051
262480.0000   -4.31149
262520.0000   -4.44198
262560.0000   -4.26605
262600.0000   -3.93406
262640.0000   -3.80135
262680.0000   -4.71596
262720.0000   -3.99878
262760.0000   -4.65939
262800.0000   -5.66899
262840.0000   -4.43401
262880.0000   -5.34878
262920.0000   -5.28020
262960.0000   -5.48838
263000.0000   -4.79049
263040.0000   -4.43198
263080.0000   -3.90929
263120.0000   -4.32235
263160.0000   -4.28994
263200.0000   -4.82835
263240.0000   -4.79045
263280.0000   -5.04115
263320.0000   -6.00958
263360.0000   -5.00363
263400.0000   -4.50149
263440.0000   -4.34443
263480.0000   -4.90588
263520.0000   -4.19954
263560.0000   -3.71920
263600.0000   -5.48268
263640.0000   -4.25195
263680.0000   -4.12812
263720.0000   -4.33719
263760.0000   -3.88942
263800.0000   -4.44843
263840.0000   -4.32890
263880.0000   -4.29829
263920.0000   -5.41483
263960.0000   -5.75540
264000.0000   -5.15156
264040.0000   -5.12697
264080.0000   -5.13197
264120.0000   -5.39530
264160.0000   -3.81281
264200.0000   -4.39627
264240.0000   -5.10348
264280.0000   -3.95941
264320.0000   -4.47728
264360.0000   -4.78780
264400.0000   -4.25775
264440.0000   -4.01858
264480.0000   -4.31148
264520.0000   -4.30506
264560.0000   -4.21863
264600.0000   -4.63383
264640.0000   -4.24311
264680.0000   -4.45202
264720.0000   -4.70891
264760.0000   -4.59765
264800.0000   -4.23014
264840.0000   -4.37291
264880.0000   -4.70918
264920.0000   -4.83913
264960.0000   -5.71607
265000.0000   -4.74154
265040.0000   -4.51754
265080.0000   -4.36523
265120.0000   -4.21549
265160.0000   -3.82360
265200.0000   -5.44632
265240.0000   -4.05681
265280.0000   -4.71631
265320.0000   -3.90196
265360.0000   -4.83995
265400.0000   -4.50182
265440.0000   -4.37351
265480.0000   -3.67592
265520.0000   -4.87050
265560.0000   -3.74151
265600.0000   -4.84877
265640.0000   -4.33822
265680.0000   -4.24527
265720.0000   -4.10441
265760.0000   -3.99207
265800.0000   -5.16502
265840.0000   -3.77166
265880.0000   -4.74180
265920.0000   -4.24112
265960.0000   -4.56411
266000.0000   -4.18430
266040.0000   -3.75920
266080.0000   -4.47890
266120.0000   -4.76658
266160.0000   -4.79518
266200.0000   -4.44320
266240.0000   -4.30045
266280.0000   -5.03842
266320.0000   -5.84678
266360.0000   -4.92380
266400.0000   -5.19811
266440.0000   -5.54969
266480.0000   -4.68145
266520.0000   -5.20191
266560.0000   -4.17009
266600.0000   -3.97298
266640.0000   -3.79338
266680.0000   -4.19124
266720.0000   -4.85565
266760.0000   -5.73253
266800.0000   -5.42677
266840.0000   -4.79934
266880.0000   -4.67307
266920.0000   -4.30070
266960.0000   -3.93276
267000.0000   -4.70261
267040.0000   -4.57043
267080.0000   -4.50744
267120.0000   -4.51508
267160.0000   -5.20617
267200.0000   -5.59209
267240.0000   -5.76816
267280.0000   -4.43642
267320.0000   -4.57036
267360.0000   -3.87380
267400.0000   -4.94047
267440.0000   -4.60224
267480.0000   -4.38113
267520.0000   -4.50841
267560.0000   -4.84917
267600.0000   -5.25803
267640.0000   -4.79411
267680.0000   -4.48239
267720.0000   -5.12761
267760.0000   -4.93216
267800.0000   -4.51698
267840.0000   -6.11789
267880.0000   -5.25662
267920.0000   -5.52086
267960.0000   -4.54944
268000.0000   -5.42904
268040.0000   -5.23075
268080.0000   -4.36334
268120.0000   -4.36516
268160.0000   -4.67463
268200.0000   -3.80911
268240.0000   -3.94981
268280.0000   -3.99579
268320.0000   -3.54573
268360.0000   -4.15064
268400.0000   -5.00901
268440.0000   -4.38333
268480.0000   -4.96833
268520.0000   -3.93356
268560.0000   -4.07681
268600.0000   -4.73334
268640.0000   -5.03314
268680.0000   -4.30813
268720.0000   -4.36578
268760.0000   -4.61995
268800.0000   -5.00492
268840.0000   -4.50128
268880.0000   -5.53058
268920.0000   -5.08758
268960.0000   -5.19065
269000.0000   -4.82817
269040.0000   -4.55504
269080.0000   -4.38490
269120.0000   -4.71546
269160.0000   -4.76056
269200.0000   -4.78309
269240.0000   -4.31127
269280.0000   -5.00751
269320.0000   -4.50490
269360.0000   -4.80270
269400.0000   -5.03581
269440.0000   -4.34708
269480.0000   -4.12630
269520.0000   -4.62752
269560.0000   -4.32057
269600.0000   -4.11409
269640.0000   -3.81454
269680.0000   -3.65390
269720.0000   -4.63505
269760.0000   -4.30890
269800.0000   -4.38043
269840.0000   -4.39342
269880.0000   -4.51828
269920.0000   -4.80616
269960.0000   -5.04113
270000.0000   -5.75525
270040.0000   -5.27146
270080.0000   -4.43730
270120.0000   -5.17514
270160.0000   -4.39684
270200.0000   -4.50623
270240.0000   -5.14970
270280.0000   -4.49809
270320.0000   -3.87873
270360.0000   -4.62902
270400.0000   -5.05333
270440.0000   -4.01324
270480.0000   -3.96748
270520.0000   -3.54060
270560.0000   -4.57223
270600.0000   -3.67731
270640.0000   -3.70711
270680.0000   -5.08490
270720.0000   -5.31116
270760.0000   -4.47905
270800.0000   -4.10978
270840.0000   -5.09848
270880.0000   -4.70272
270920.0000   -3.86615
270960.0000   -4.53196
271000.0000   -5.42607
271040.0000   -4.72130
271080.0000   -4.69785
271120.0000   -4.35377
271160.0000   -4.73319
271200.0000   -4.95668
271240.0000   -4.57735
271280.0000   -4.52874
271320.0000   -4.58100
271360.0000   -4.92491
271400.0000   -4.68037
271440.0000   -4.40805
271480.0000   -4.84972
271520.0000   -3.21776
271560.0000   -4.44912
271600.0000   -5.03931
271640.0000   -5.03863
271680.0000   -4.22140
271720.0000   -4.13074
271760.0000   -4.36079
271800.0000   -3.84189
271840.0000   -4.14949
271880.0000   -4.70089
271920.0000   -5.04359
271960.0000   -4.88442
272000.0000   -4.68115
272040.0000   -4.61994
272080.0000   -4.62711
272120.0000   -4.55561
272160.0000   -4.58010
272200.0000   -4.96153
272240.0000   -4.50157
272280.0000   -4.49034
272320.0000   -4.54624
272360.0000   -4.11055
272400.0000   -3.89779
272440.0000   -4.35639
272480.0000   -5.85360
272520.0000   -5.72749
272560.0000   -5.53520
272600.0000   -4.75859
272640.0000   -5.58333
272680.0000   -4.80727
272720.0000   -5.46572
272760.0000   -5.53712
272800.0000   -5.20340
272840.0000   -4.48453
272880.0000   -4.63821
272920.0000   -4.46707
272960.0000   -5.12703
273000.0000   -4.92267
273040.0000   -4.10215
273080.0000   -3.97589
273120.0000   -4.41560
273160.0000   -3.27145
273200.0000   -5.09305
273240.0000   -4.92139
273280.0000   -4.93126
273320.0000   -4.60081
273360.0000   -5.32303
273400.0000   -5.19537
273440.0000   -5.45879
273480.0000   -5.44787
273520.0000   -5.07419
273560.0000   -5.62942
273600.0000   -5.54429
273640.0000   -5.05958
273680.0000   -4.82302
273720.0000   -5.02036
273760.0000   -4.62805
273800.0000   -4.74444
273840.0000   -5.13294
273880.0000   -4.98278
273920.0000   -4.72044
273960.0000   -5.62545
274000.0000   -5.13586
274040.0000   -5.12379
274080.0000   -4.92286
274120.0000   -5.35541
274160.0000   -5.88245
274200.0000   -5.54145
274240.0000   -5.98569
274280.0000   -5.08830
274320.0000   -5.29363
274360.0000   -5.70040
274400.0000   -5.73187
274440.0000   -4.98805
274480.0000   -5.01737
274520.0000   -4.63840
274560.0000   -4.05173
274600.0000   -4.65438
274640.0000   -4.74675
274680.0000   -4.71949
274720.0000   -4.69754
274760.0000   -5.11230
274800.0000   -5.25357
274840.0000   -4.17863
274880.0000   -5.26710
274920.0000   -5.49987
274960.0000   -5.53262
275000.0000   -4.74058
275040.0000   -4.80211
275080.0000   -5.63384
275120.0000   -5.63649
275160.0000   -5.36678
275200.0000   -4.79267
275240.0000   -5.08277
275280.0000   -6.11955
275320.0000   -5.08016
275360.0000   -4.74371
275400.0000   -4.29331
275440.0000   -4.31557
275480.0000   -4.00371
275520.0000   -4.00060
275560.0000   -4.34635
275600.0000   -4.65967
275640.0000   -4.63335
275680.0000   -5.31169
275720.0000   -4.21207
275760.0000   -4.67750
275800.0000   -4.92705
275840.0000   -4.91969
275880.0000   -4.12320
275920.0000   -5.88488
275960.0000   -6.54662
276000.0000   -5.52163
276040.0000   -5.06938
276080.0000   -5.33374
276120.0000   -4.16384
276160.0000   -5.16082
276200.0000   -4.63001
276240.0000   -5.32681
276280.0000   -5.54577
276320.0000   -6.31443
276360.0000   -4.85444
276400.0000   -5.10035
276440.0000   -5.32481
276480.0000   -5.14998
276520.0000   -5.35521
276560.0000   -3.99632
276600.0000   -4.76935
276640.0000   -5.35809
276680.0000   -5.54172
276720.0000   -5.00011
276760.0000   -5.37348
276800.0000   -4.64837
276840.0000   -5.06474
276880.0000   -5.57043
276920.0000   -5.63283
276960.0000   -5.64056
277000.0000   -5.25857
277040.0000   -5.72074
277080.0000   -5.87741
277120.0000   -5.33618
277160.0000   -5.03917
277200.0000   -4.39572
277240.0000   -4.33405
277280.0000   -4.83491
277320.0000   -5.01536
277360.0000   -5.47447
277400.0000   -4.75609
277440.0000   -3.92925
277480.0000   -4.15413
277520.0000   -4.87228
277560.0000   -5.11619
277600.0000   -5.13753
277640.0000   -5.13316
277680.0000   -4.42794
277720.0000   -4.45797
277760.0000   -4.74818
277800.0000   -4.71342
277840.0000   -5.05350
277880.0000   -5.21119
277920.0000   -4.97343
277960.0000   -5.25339
278000.0000   -4.68151
278040.0000   -5.73566
278080.0000   -4.23606
278120.0000   -4.36433
278160.0000   -4.59602
278200.0000   -5.31450
278240.0000   -4.84223
278280.0000   -5.13264
278320.0000   -5.10486
278360.0000   -4.61730
278400.0000   -5.24308
278440.0000   -4.87068
278480.0000   -5.07475
278520.0000   -4.72425
278560.0000   -4.44210
278600.0000   -4.59707
278640.0000   -4.76752
278680.0000   -4.38780
278720.0000   -5.59937
278760.0000   -5.47769
278800.0000   -4.81972
278840.0000   -5.07744
278880.0000   -4.93688
278920.0000   -5.46952
278960.0000   -4.01907
279000.0000   -5.40083
279040.0000   -5.62825
279080.0000   -4.70260
279120.0000   -5.52617
279160.0000   -4.90917
279200.0000   -5.59225
279240.0000   -5.38422
279280.0000   -5.47867
279320.0000   -4.94974
279360.0000   -5.72177
279400.0000   -6.05176
279440.0000   -5.81430
279480.0000   -4.32008
279520.0000   -4.66117
279560.0000   -4.97941
279600.0000   -4.85030
279640.0000   -3.86353
279680.0000   -4.53637
279720.0000   -5.14221
279760.0000   -5.17274
279800.0000   -5.25984
279840.0000   -4.30866
279880.0000   -4.62704
279920.0000   -5.80679
279960.0000   -5.33254
280000.0000   -6.13058
280040.0000   -5.18737
280080.0000   -5.23879
280120.0000   -5.88922
280160.0000   -5.38949
280200.0000   -5.95912
280240.0000   -6.30223
280280.0000   -5.76839
280320.0000   -5.92378
280360.0000   -5.73464
280400.0000   -6.05145
280440.0000   -6.10358
280480.0000   -5.87145
280520.0000   -5.28645
280560.0000   -6.08463
280600.0000   -6.40829
280640.0000   -5.76638
280680.0000   -6.06651
280720.0000   -5.58836
280760.0000   -5.95930
280800.0000   -5.75051
280840.0000   -4.77874
280880.0000   -6.19238
280920.0000   -4.82469
280960.0000   -5.73378
281000.0000   -4.57943
281040.0000   -6.22360
281080.0000   -4.95434
281120.0000   -4.78113
281160.0000   -4.55930
281200.0000   -5.04641
281240.0000   -5.74445
281280.0000   -4.98265
281320.0000   -4.92473
281360.0000   -4.85050
281400.0000   -5.31492
281440.0000   -5.36247
281480.0000   -5.53327
281520.0000   -5.29703
281560.0000   -5.34676
281600.0000   -5.86955
281640.0000   -5.41193
281680.0000   -5.49417
281720.0000   -6.60990
281760.0000   -6.11212
281800.0000   -5.52743
281840.0000   -6.19905
281880.0000   -5.82028
281920.0000   -4.80742
281960.0000   -4.37108
282000.0000   -4.22442
282040.0000   -5.25461
282080.0000   -5.72178
282120.0000   -4.71497
282160.0000   -5.41396
282200.0000   -4.93693
282240.0000   -5.30029
282280.0000   -4.77566
282320.0000   -5.51179
282360.0000   -6.47712
282400.0000   -6.42751
282440.0000   -5.21425
282480.0000   -5.41462
282520.0000   -5.14982
282560.0000   -4.60866
282600.0000   -5.80461
282640.0000   -5.21606
282680.0000   -5.35186
282720.0000   -4.40975
282760.0000   -5.92157
282800.0000   -5.04235
282840.0000   -5.49888
282880.0000   -4.29322
282920.0000   -4.64374
282960.0000   -5.11475
283000.0000   -4.91826
283040.0000   -4.91499
283080.0000   -3.24502
283120.0000   -4.35769
283160.0000   -4.54077
283200.0000   -4.76608
283240.0000   -5.14710
283280.0000   -5.01426
283320.0000   -4.70136
283360.0000   -4.21768
283400.0000   -4.20031
283440.0000   -5.22540
283480.0000   -4.89737
283520.0000   -3.82309
283560.0000   -4.54264
283600.0000   -4.60280
283640.0000   -4.82347
283680.0000   -4.81500
283720.0000   -4.65672
283760.0000   -4.71073
283800.0000   -4.73560
283840.0000   -4.61561
283880.0000   -4.79550
283920.0000   -4.98709
283960.0000   -5.07197
284000.0000   -4.91859
284040.0000   -4.43384
284080.0000   -5.08420
284120.0000   -5.33269
284160.0000   -4.39663
284200.0000   -5.78314
284240.0000   -5.78719
284280.0000   -4.93973
284320.0000   -5.67507
284360.0000   -5.33325
284400.0000   -5.22666
284440.0000   -5.49225
284480.0000   -5.68905
284520.0000   -4.62882
284560.0000   -4.48314
284600.0000   -4.31223
284640.0000   -4.96022
284680.0000   -4.56964
284720.0000   -4.90770
284760.0000   -4.73200
284800.0000   -4.93753
284840.0000   -4.35894
284880.0000   -4.82752
284920.0000   -5.46658
284960.0000   -5.27427
285000.0000   -4.50431
285040.0000   -4.56703
285080.0000   -5.05050
285120.0000   -4.63272
285160.0000   -4.93447
285200.0000   -5.09742
285240.0000   -5.25488
285280.0000   -4.90769
285320.0000   -5.24951
285360.0000   -5.25658
285400.0000   -4.76276
285440.0000   -4.93165
285480.0000   -5.26037
285520.0000   -5.56311
285560.0000   -5.47305
285600.0000   -5.63034
285640.0000   -5.52297
285680.0000   -5.42655
285720.0000   -5.25155
285760.0000   -6.07036
285800.0000   -6.16754
285840.0000   -5.60728
285880.0000   -4.87165
285920.0000   -5.22841
285960.0000   -4.80131
286000.0000   -4.90813
286040.0000   -4.75321
286080.0000   -5.01412
286120.0000   -5.17404
286160.0000   -5.88996
286200.0000   -5.16578
286240.0000   -5.11960
286280.0000   -4.96081
286320.0000   -4.32185
286360.0000   -4.69560
286400.0000   -5.39202
286440.0000   -4.73826
286480.0000   -4.37680
286520.0000   -5.66570
286560.0000   -5.48373
286600.0000   -5.83263
286640.0000   -5.37407
286680.0000   -5.70847
286720.0000   -5.65246
286760.0000   -5.47788
286800.0000   -5.29383
286840.0000   -5.28778
286880.0000   -5.53809
286920.0000   -5.38218
286960.0000   -5.71120
287000.0000   -5.47968
287040.0000   -5.34505
287080.0000   -5.03858
287120.0000   -5.23010
287160.0000   -5.90979
287200.0000   -4.72857
287240.0000   -5.45745
287280.0000   -4.67402
287320.0000   -4.47111
287360.0000   -5.54280
287400.0000   -5.39496
287440.0000   -4.50523
287480.0000   -4.53764
287520.0000   -5.24363
287560.0000   -5.60156
287600.0000   -5.67036
287640.0000   -4.90280
287680.0000   -5.77939
287720.0000   -6.08886
287760.0000   -5.49923
287800.0000   -5.84859
287840.0000   -6.24205
287880.0000   -5.32102
287920.0000   -5.69860
287960.0000   -5.40402
288000.0000   -5.47214
288040.0000   -5.13500
288080.0000   -5.40505
288120.0000   -4.34442
288160.0000   -4.95148
288200.0000   -4.93701
288240.0000   -5.45716
288280.0000   -4.64124
288320.0000   -5.25390
288360.0000   -5.02400
288400.0000   -4.46102
288440.0000   -4.12422
288480.0000   -4.70528
288520.0000   -4.65161
288560.0000   -4.88731
288600.0000   -5.02554
288640.0000   -5.07408
288680.0000   -5.09962
288720.0000   -4.85791
288760.0000   -4.54814
288800.0000   -4.23044
288840.0000   -5.40791
288880.0000   -4.81905
288920.0000   -4.92516
288960.0000   -4.83135
289000.0000   -5.36605
289040.0000   -5.52582
289080.0000   -5.85645
289120.0000   -4.90409
289160.0000   -5.29362
289200.0000   -5.98464
289240.0000   -5.04136
289280.0000   -4.85412
289320.0000   -5.03585
289360.0000   -4.75464
289400.0000   -4.99883
289440.0000   -5.02943
289480.0000   -4.71092
289520.0000   -5.63542
289560.0000   -5.81978
289600.0000   -5.61152
289640.0000   -6.35807
289680.0000   -5.76487
289720.0000   -5.59308
289760.0000   -5.41248
289800.0000   -5.33878
289840.0000   -6.00499
289880.0000   -5.86219
289920.0000   -6.53075
289960.0000   -5.97079
290000.0000   -6.24199
290040.0000   -4.71771
290080.0000   -5.47086
290120.0000   -4.96981
290160.0000   -5.38926
290200.0000   -5.38625
290240.0000   -5.81546
290280.0000   -6.51759
290320.0000   -5.45989
290360.0000   -5.58972
290400.0000   -4.76975
290440.0000   -5.40213
290480.0000   -5.17968
290520.0000   -4.83533
290560.0000   -5.62680
290600.0000   -4.73591
290640.0000   -5.10758
290680.0000   -5.14891
290720.0000   -4.39624
290760.0000   -5.79041
290800.0000   -5.48045
290840.0000   -5.21262
290880.0000   -5.55076
290920.0000   -5.42379
290960.0000   -5.58767
291000.0000   -5.43008
291040.0000   -5.12395
291080.0000   -5.69429
291120.0000   -6.19000
291160.0000   -6.04367
291200.0000   -5.34122
291240.0000   -5.68209
291280.0000   -5.82611
291320.0000   -5.92026
291360.0000   -4.96427
291400.0000   -5.58211
291440.0000   -6.90178
291480.0000   -5.79024
291520.0000   -5.82436
291560.0000   -5.68054
291600.0000   -5.13657
291640.0000   -4.87828
291680.0000   -5.96565
291720.0000   -4.85406
291760.0000   -4.72253
291800.0000   -5.06538
291840.0000   -5.25519
291880.0000   -4.12769
291920.0000   -4.79445
291960.0000   -6.00918
292000.0000   -5.75801
292040.0000   -5.71155
292080.0000   -5.46396
292120.0000   -5.60144
292160.0000   -6.15054
292200.0000   -5.66324
292240.0000   -4.77058
292280.0000   -5.06407
292320.0000   -4.72913
292360.0000   -4.89396
292400.0000   -4.93972
292440.0000   -4.89225
292480.0000   -3.87368
292520.0000   -4.29247
292560.0000   -4.98659
292600.0000   -5.33317
292640.0000   -4.78533
292680.0000   -4.94693
292720.0000   -4.48913
292760.0000   -4.70219
292800.0000   -4.25025
292840.0000   -5.38016
292880.0000   -5.04201
292920.0000   -5.04275
292960.0000   -4.48404
293000.0000   -4.83381
293040.0000   -4.69039
293080.0000   -4.95716
293120.0000   -4.63785
293160.0000   -3.57595
293200.0000   -4.69621
293240.0000   -4.64236
293280.0000   -5.25373
293320.0000   -5.22828
293360.0000   -4.86050
293400.0000   -4.73297
293440.0000   -4.67291
293480.0000   -4.00681
293520.0000   -4.97390
293560.0000   -4.51559
293600.0000   -4.82484
293640.0000   -4.38735
293680.0000   -6.18870
293720.0000   -5.55964
293760.0000   -4.82330
293800.0000   -5.03718
293840.0000   -4.73941
293880.0000   -4.77657
293920.0000   -4.43353
293960.0000   -4.48401
294000.0000   -4.48832
294040.0000   -4.20167
294080.0000   -5.24167
294120.0000   -4.70327
294160.0000   -5.26059
294200.0000   -5.11829
294240.0000   -5.91089
294280.0000   -5.21355
294320.0000   -4.71140
294360.0000   -5.26992
294400.0000   -4.29751
294440.0000   -5.22615
294480.0000   -5.02739
294520.0000   -5.07176
294560.0000   -5.36282
294600.0000   -5.65858
294640.0000   -5.63356
294680.0000   -5.92010
294720.0000   -6.16193
294760.0000   -4.76302
294800.0000   -5.16705
294840.0000   -5.85076
294880.0000   -5.18333
294920.0000   -4.65687
294960.0000   -5.48779
295000.0000   -6.43110
295040.0000   -6.12044
295080.0000   -5.99266
295120.0000   -5.51589
295160.0000   -3.88542
295200.0000   -5.34854
295240.0000   -5.33920
295280.0000   -4.54212
295320.0000   -5.23319
295360.0000   -6.21415
295400.0000   -6.19405
295440.0000   -6.48471
295480.0000   -6.24696
295520.0000   -5.45132
295560.0000   -5.49162
295600.0000   -5.52859
295640.0000   -5.61042
295680.0000   -6.48148
295720.0000   -5.51397
295760.0000   -5.59411
295800.0000   -5.84787
295840.0000   -5.95348
295880.0000   -6.08693
295920.0000   -5.67428
295960.0000   -6.14364
296000.0000   -5.86272
296040.0000   -5.44022
296080.0000   -4.50744
296120.0000   -4.97145
296160.0000   -5.20728
296200.0000   -5.45939
296240.0000   -5.79369
296280.0000   -5.38690
296320.0000   -5.12987
296360.0000   -6.10817
296400.0000   -5.89241
296440.0000   -5.53749
296480.0000   -5.76763
296520.0000   -5.72886
296560.0000   -6.03346
296600.0000   -5.69931
296640.0000   -5.59040
296680.0000   -6.37587
296720.0000   -5.12802
296760.0000   -5.93787
296800.0000   -6.35482
296840.0000   -5.35821
296880.0000   -4.62503
296920.0000   -4.59969
296960.0000   -4.69664
297000.0000   -3.17877
297040.0000   -4.31087
297080.0000   -4.36372
297120.0000   -4.86072
297160.0000   -4.09177
297200.0000   -4.97030
297240.0000   -4.80123
297280.0000   -4.57344
297320.0000   -4.64288
297360.0000   -4.79536
297400.0000   -4.29310
297440.0000   -4.99513
297480.0000   -4.52384
297520.0000   -4.77091
297560.0000   -3.96584
297600.0000   -4.87350
297640.0000   -5.65969
297680.0000   -5.10277
297720.0000   -5.34594
297760.0000   -5.98607
297800.0000   -6.41814
297840.0000   -5.92909
297880.0000   -5.65190
297920.0000   -5.30016
297960.0000   -6.52838
298000.0000   -6.37626
298040.0000   -6.00873
298080.0000   -5.04936
298120.0000   -6.10790
298160.0000   -5.54172
298200.0000   -6.21720
298240.0000   -6.14577
298280.0000   -6.22124
298320.0000   -5.92977
298360.0000   -5.98014
298400.0000   -6.45169
298440.0000   -4.87522
298480.0000   -5.12266
298520.0000   -5.15809
298560.0000   -4.90380
298600.0000   -5.18421
298640.0000   -4.62134
298680.0000   -5.23983
298720.0000   -4.44458
298760.0000   -4.27448
298800.0000   -4.94479
298840.0000   -5.53345
298880.0000   -5.40214
298920.0000   -5.85315
298960.0000   -5.74825
299000.0000   -6.28610
299040.0000   -4.96109
299080.0000   -4.63725
299120.0000   -5.06133
299160.0000   -6.00974
299200.0000   -5.35567
299240.0000   -5.11874
299280.0000   -5.81693
299320.0000   -5.46706
299360.0000   -6.18751
299400.0000   -6.52020
299440.0000   -6.50405
299480.0000   -5.60396
299520.0000   -5.45654
299560.0000   -5.18332
299600.0000   -4.95882
299640.0000   -4.37498
299680.0000   -4.05496
299720.0000   -3.84905
299760.0000   -3.94927
299800.0000   -5.10987
299840.0000   -5.24959
299880.0000   -4.13724
299920.0000   -4.97265
299960.0000   -4.87447
300000.0000   -4.99814
300040.0000   -5.33714
300080.0000   -5.13735
300120.0000   -4.04522
300160.0000   -5.40727
300200.0000   -5.94995
300240.0000   -6.36274
300280.0000   -4.91471
300320.0000   -4.82675
300360.0000   -4.37135
300400.0000   -5.61313
300440.0000   -4.77347
300480.0000   -4.55778
300520.0000   -4.63836
300560.0000   -4.07954
300600.0000   -4.93375
300640.0000   -4.42312
300680.0000   -4.29000
300720.0000   -5.17070
300760.0000   -4.34890
300800.0000   -3.37250
300840.0000   -4.76462
300880.0000   -4.54908
300920.0000   -5.71632
300960.0000   -6.52244
301000.0000   -6.01306
301040.0000   -5.82006
301080.0000   -4.97420
301120.0000   -5.35033
301160.0000   -5.53271
301200.0000   -6.19533
301240.0000   -5.16850
301280.0000   -5.80471
301320.0000   -6.69720
301360.0000   -6.60442
301400.0000   -6.57363
301440.0000   -6.22568
301480.0000   -5.55271
301520.0000   -5.41897
301560.0000   -6.16910
301600.0000   -6.30847
301640.0000   -6.46494
301680.0000   -6.30201
301720.0000   -6.18081
301760.0000   -6.37798
301800.0000   -6.24086
301840.0000   -5.88326
301880.0000   -5.05329
301920.0000   -5.71148
301960.0000   -4.73726
302000.0000   -4.94567
302040.0000   -5.64402
302080.0000   -4.47216
302120.0000   -4.67937
302160.0000   -5.44737
302200.0000   -6.56907
302240.0000   -5.38632
302280.0000   -6.15846
302320.0000   -5.37632
302360.0000   -5.00402
302400.0000   -5.87622
302440.0000   -6.20873
302480.0000   -6.28920
302520.0000   -6.38272
302560.0000   -5.69898
302600.0000   -5.24558
302640.0000   -5.68426
302680.0000   -5.23743
302720.0000   -5.78288
302760.0000   -4.95901
302800.0000   -5.17421
302840.0000   -5.46170
302880.0000   -5.22172
302920.0000   -6.04274
302960.0000   -5.19964
303000.0000   -5.89899
303040.0000   -5.91678
303080.0000   -5.30282
303120.0000   -5.03165
303160.0000   -5.18748
303200.0000   -5.44414
303240.0000   -5.57076
303280.0000   -4.82843
303320.0000   -5.05696
303360.0000   -5.09620
303400.0000   -5.30434
303440.0000   -5.32080
303480.0000   -5.08670
303520.0000   -4.79641
303560.0000   -5.18538
303600.0000   -5.43679
303640.0000   -4.88394
303680.0000   -4.47255
303720.0000   -5.47072
303760.0000   -5.33269
303800.0000   -4.95305
303840.0000   -5.25969
303880.0000   -4.93954
303920.0000   -6.06220
303960.0000   -4.44199
304000.0000   -4.99358
304040.0000   -5.28863
304080.0000   -4.70063
304120.0000   -5.54192
304160.0000   -5.16199
304200.0000   -4.84419
304240.0000   -5.05318
304280.0000   -5.69495
304320.0000   -6.17642
304360.0000   -5.88866
304400.0000   -6.06841
304440.0000   -4.78059
304480.0000   -5.74361
304520.0000   -5.30409
304560.0000   -5.15816
304600.0000   -5.53868
304640.0000   -4.74759
304680.0000   -5.88906
304720.0000   -6.59481
304760.0000   -6.02984
304800.0000   -5.85688
304840.0000   -6.43314
304880.0000   -5.98050
304920.0000   -6.21807
304960.0000   -6.15570
305000.0000   -6.46774
305040.0000   -5.54249
305080.0000   -5.66002
305120.0000   -5.18137
305160.0000   -6.05851
305200.0000   -6.62796
305240.0000   -5.90817
305280.0000   -5.67046
305320.0000   -5.70342
305360.0000   -5.85404
305400.0000   -5.19640
305440.0000   -5.51143
305480.0000   -4.82800
305520.0000   -5.04475
305560.0000   -4.01167
305600.0000   -4.92753
305640.0000   -3.26928
305680.0000   -4.74073
305720.0000   -6.14040
305760.0000   -4.59130
305800.0000   -5.05901
305840.0000   -4.89745
305880.0000   -5.34146
305920.0000   -5.84825
305960.0000   -6.16623
306000.0000   -5.96088
306040.0000   -5.63427
306080.0000   -5.94915
306120.0000   -4.75148
306160.0000   -5.00803
306200.0000   -5.75029
306240.0000   -4.98348
306280.0000   -5.68181
306320.0000   -5.72690
306360.0000   -4.67637
306400.0000   -5.50469
306440.0000   -5.35930
306480.0000   -4.63199
306520.0000   -4.95430
306560.0000   -3.92510
306600.0000   -4.45891
306640.0000   -4.08245
306680.0000   -5.16225
306720.0000   -4.67764
306760.0000   -4.41042
306800.0000   -4.92172
306840.0000   -5.43191
306880.0000   -4.74896
306920.0000   -5.24738
306960.0000   -5.48255
307000.0000   -5.98740
307040.0000   -5.58914
307080.0000   -5.01553
307120.0000   -5.60224
307160.0000   -5.02428
307200.0000   -5.96048
307240.0000   -6.28632
307280.0000   -5.48076
307320.0000   -6.13861
307360.0000   -5.79180
307400.0000   -5.48608
307440.0000   -4.88372
307480.0000   -4.94751
307520.0000   -5.44161
307560.0000   -5.50283
307600.0000   -4.87863
307640.0000   -5.23722
307680.0000   -5.21372
307720.0000   -5.24896
307760.0000   -5.25689
307800.0000   -4.98868
307840.0000   -5.02232
307880.0000   -5.22434
307920.0000   -4.78015
307960.0000   -5.63580
308000.0000   -5.41713
308040.0000   -5.17848
308080.0000   -6.08115
308120.0000   -6.31791
308160.0000   -5.94234
308200.0000   -5.53688
308240.0000   -5.50523
308280.0000   -4.54322
308320.0000   -5.97615
308360.0000   -5.51218
308400.0000   -6.24314
308440.0000   -6.73806
308480.0000   -6.18909
308520.0000   -6.58522
308560.0000   -6.76491
308600.0000   -5.82318
308640.0000   -4.44233
308680.0000   -5.84884
308720.0000   -5.73358
308760.0000   -5.66306
308800.0000   -5.54534
308840.0000   -5.40711
308880.0000   -6.11956
308920.0000   -6.18627
308960.0000   -6.82383
309000.0000   -6.29937
309040.0000   -5.74430
309080.0000   -5.07380
309120.0000   -5.41886
309160.0000   -5.28981
309200.0000   -4.90891
309240.0000   -4.52495
309280.0000   -5.17278
309320.0000   -5.14153
309360.0000   -5.39393
309400.0000   -5.41904
309440.0000   -6.00588
309480.0000   -6.27697
309520.0000   -6.50846
309560.0000   -6.13393
309600.0000   -5.47458
309640.0000   -5.46733
309680.0000   -5.36584
309720.0000   -5.68363
309760.0000   -6.22400
309800.0000   -5.82788
309840.0000   -5.69584
309880.0000   -5.52280
309920.0000   -4.33056
309960.0000   -5.30715
310000.0000   -5.43591
310040.0000   -5.62802
310080.0000   -5.72479
310120.0000   -5.82910
310160.0000   -6.71918
310200.0000   -5.80601
310240.0000   -5.73112
310280.0000   -5.26088
310320.0000   -5.40859
310360.0000   -5.80070
310400.0000   -5.30212
310440.0000   -4.71525
310480.0000   -4.53556
310520.0000   -5.56556
310560.0000   -4.99440
310600.0000   -4.54926
310640.0000   -4.57377
310680.0000   -4.19666
310720.0000   -5.26969
310760.0000   -4.42097
310800.0000   -5.83215
310840.0000   -5.62436
310880.0000   -5.49425
310920.0000   -6.51832
310960.0000   -6.49106
311000.0000   -6.03214
311040.0000   -5.58588
311080.0000   -5.42185
311120.0000   -4.30025
311160.0000   -4.75241
311200.0000   -5.19356
311240.0000   -4.66741
311280.0000   -5.37168
311320.0000   -4.96652
311360.0000   -5.66995
311400.0000   -5.14172
311440.0000   -5.07777
311480.0000   -4.74736
311520.0000   -5.66279
311560.0000   -5.31364
311600.0000   -4.86770
311640.0000   -5.63425
311680.0000   -4.11964
311720.0000   -4.63062
311760.0000   -4.61243
311800.0000   -5.51212
311840.0000   -5.35609
311880.0000   -4.77021
311920.0000   -5.23077
311960.0000   -4.93182
312000.0000   -5.15864
312040.0000   -5.36843
312080.0000   -5.91821
312120.0000   -5.40337
312160.0000   -5.27429
312200.0000   -3.33577
312240.0000   -4.54420
312280.0000   -4.36136
312320.0000   -4.35570
312360.0000   -5.04496
312400.0000   -5.01078
312440.0000   -4.49652
312480.0000   -4.70896
312520.0000   -5.12922
312560.0000   -4.88592
312600.0000   -5.19638
312640.0000   -5.01054
312680.0000   -4.87048
312720.0000   -4.65907
312760.0000   -4.99724
312800.0000   -4.44909
312840.0000   -5.00695
312880.0000   -5.26284
312920.0000   -5.51107
312960.0000   -5.87300
313000.0000   -5.11321
313040.0000   -5.10803
313080.0000   -4.61651
313120.0000   -4.65889
313160.0000   -4.18112
313200.0000   -3.08628
313240.0000   -3.46505
313280.0000   -3.87073
313320.0000   -3.71184
313360.0000   -4.23095
313400.0000   -3.89786
313440.0000   -4.58971
313480.0000   -4.53743
313520.0000   -4.76283
313560.0000   -5.41305
313600.0000   -4.85146
313640.0000   -4.80509
313680.0000   -5.01544
313720.0000   -4.46619
313760.0000   -5.05657
313800.0000   -4.44630
313840.0000   -4.02271
313880.0000   -4.83505
313920.0000   -4.64471
313960.0000   -4.95687
314000.0000   -4.14632
314040.0000   -5.40082
314080.0000   -5.74401
314120.0000   -5.67997
314160.0000   -6.32437
314200.0000   -6.31388
314240.0000   -5.93759
314280.0000   -5.76765
314320.0000   -5.69502
314360.0000   -5.73301
314400.0000   -6.36261
314440.0000   -7.31893
314480.0000   -6.32664
314520.0000   -6.79392
314560.0000   -5.65074
314600.0000   -5.47077
314640.0000   -6.49621
314680.0000   -6.45993
314720.0000   -6.50134
314760.0000   -5.51285
314800.0000   -5.94298
314840.0000   -4.98592
314880.0000   -5.50174
314920.0000   -5.52505
314960.0000   -6.09225
315000.0000   -4.74116
315040.0000   -5.73773
315080.0000   -5.45801
315120.0000   -5.83547
315160.0000   -5.41992
315200.0000   -5.86384
315240.0000   -5.28671
315280.0000   -5.57209
315320.0000   -5.16064
315360.0000   -4.84543
315400.0000   -5.40563
315440.0000   -4.56994
315480.0000   -5.56349
315520.0000   -5.05203
315560.0000   -5.52267
315600.0000   -4.37499
315640.0000   -4.94121
315680.0000   -4.83589
315720.0000   -4.98449
315760.0000   -5.83012
315800.0000   -4.75752
315840.0000   -5.01343
315880.0000   -4.35712
315920.0000   -4.14110
315960.0000   -4.67309
316000.0000   -5.62386
316040.0000   -5.06477
316080.0000   -5.67384
316120.0000   -4.83596
316160.0000   -4.83128
316200.0000   -5.43785
316240.0000   -3.93930
316280.0000   -5.26562
316320.0000   -6.10167
316360.0000   -5.80941
316400.0000   -5.29700
316440.0000   -4.59708
316480.0000   -5.53650
316520.0000   -5.04677
316560.0000   -6.01252
316600.0000   -5.04907
316640.0000   -6.15779
316680.0000   -4.55987
316720.0000   -4.72337
316760.0000   -4.18380
316800.0000   -4.12381
316840.0000   -4.80610
316880.0000   -5.35290
316920.0000   -5.20172
316960.0000   -4.91983
317000.0000   -4.89093
317040.0000   -4.80380
317080.0000   -4.67879
317120.0000   -3.97117
317160.0000   -4.66410
317200.0000   -4.63472
317240.0000   -4.52742
317280.0000   -4.19662
317320.0000   -4.46059
317360.0000   -5.02248
317400.0000   -5.60204
317440.0000   -5.14778
317480.0000   -4.73755
317520.0000   -3.92293
317560.0000   -4.25903
317600.0000   -5.62406
317640.0000   -4.11440
317680.0000   -4.96356
317720.0000   -5.67755
317760.0000   -4.64812
317800.0000   -4.64320
317840.0000   -5.52745
317880.0000   -4.86841
317920.0000   -4.61646
317960.0000   -4.88062
318000.0000   -5.06285
318040.0000   -4.58146
318080.0000   -4.55877
318120.0000   -3.63677
318160.0000   -3.94469
318200.0000   -5.07431
318240.0000   -5.96519
318280.0000   -5.23590
318320.0000   -5.28003
318360.0000   -6.46517
318400.0000   -5.47852
318440.0000   -6.56197
318480.0000   -5.66081
318520.0000   -5.38758
318560.0000   -5.69868
318600.0000   -5.63619
318640.0000   -6.36910
318680.0000   -5.70453
318720.0000   -5.82732
318760.0000   -5.84826
318800.0000   -4.88083
318840.0000   -4.06711
318880.0000   -3.96147
318920.0000   -4.68999
318960.0000   -5.47371
319000.0000   -4.92678
319040.0000   -4.95611
319080.0000   -4.46555
319120.0000   -5.86117
319160.0000   -4.24566
319200.0000   -4.36789
319240.0000   -4.26717
319280.0000   -4.97482
319320.0000   -5.03444
319360.0000   -5.35135
319400.0000   -6.31705
319440.0000   -5.00491
319480.0000   -6.10941
319520.0000   -5.50629
319560.0000   -4.49099
319600.0000   -6.00189
319640.0000   -5.50026
319680.0000   -5.29212
319720.0000   -5.66215
319760.0000   -5.05180
319800.0000   -4.74383
319840.0000   -4.98043
319880.0000   -5.50651
319920.0000   -5.03128
319960.0000   -5.57507
320000.0000   -5.59952
320040.0000   -6.51473
320080.0000   -6.17028
320120.0000   -5.72355
320160.0000   -5.98167
320200.0000   -6.01726
320240.0000   -5.65551
320280.0000   -5.83387
320320.0000   -5.61415
320360.0000   -5.71754
320400.0000   -5.44041
320440.0000   -5.18710
320480.0000   -6.38243
320520.0000   -6.08345
320560.0000   -5.97326
320600.0000   -6.78692
320640.0000   -5.85720
320680.0000   -5.31690
320720.0000   -5.99547
320760.0000   -4.58250
320800.0000   -5.19347
320840.0000   -5.48208
320880.0000   -5.48928
320920.0000   -5.06506
320960.0000   -5.57167
321000.0000   -5.92953
321040.0000   -5.59920
321080.0000   -5.88476
321120.0000   -5.71943
321160.0000   -6.22357
321200.0000   -6.41656
321240.0000   -6.69873
321280.0000   -6.55422
321320.0000   -5.99452
321360.0000   -6.40064
321400.0000   -6.25391
321440.0000   -5.28206
321480.0000   -5.51049
321520.0000   -5.01509
321560.0000   -5.35352
321600.0000   -5.62596
321640.0000   -6.27523
321680.0000   -7.43234
321720.0000   -5.64037
321760.0000   -5.16680
321800.0000   -4.66838
321840.0000   -5.55285
321880.0000   -4.70921
321920.0000   -4.88838
321960.0000   -5.18799
322000.0000   -4.41064
322040.0000   -5.35580
322080.0000   -4.71820
322120.0000   -4.43819
322160.0000   -3.75945
322200.0000   -4.57700
322240.0000   -4.88906
322280.0000   -4.44530
322320.0000   -4.76324
322360.0000   -4.02951
322400.0000   -4.95729
322440.0000   -4.10023
322480.0000   -5.11623
322520.0000   -4.63366
322560.0000   -4.43250
322600.0000   -4.93059
322640.0000   -5.41302
322680.0000   -4.94499
322720.0000   -5.75190
322760.0000   -5.18364
322800.0000   -4.39212
322840.0000   -5.20381
322880.0000   -4.15191
322920.0000   -5.42485
322960.0000   -5.12635
323000.0000   -5.37541
323040.0000   -5.47100
323080.0000   -5.17206
323120.0000   -5.74806
323160.0000   -5.26553
323200.0000   -6.16927
323240.0000   -4.48575
323280.0000   -5.05973
323320.0000   -5.57133
323360.0000   -5.92282
323400.0000   -5.81247
323440.0000   -6.75721
323480.0000   -5.76539
323520.0000   -5.36805
323560.0000   -5.74999
323600.0000   -5.71747
323640.0000   -6.27456
323680.0000   -6.24654
323720.0000   -5.98912
323760.0000   -5.29464
323800.0000   -5.60463
323840.0000   -5.64426
323880.0000   -4.90359
323920.0000   -5.33537
323960.0000   -5.60603
324000.0000   -5.78534
324040.0000   -6.64562
324080.0000   -5.66843
324120.0000   -5.40611
324160.0000   -5.08168
324200.0000   -5.95906
324240.0000   -6.14915
324280.0000   -4.95347
324320.0000   -5.34364
324360.0000   -5.19565
324400.0000   -5.36799
324440.0000   -5.46451
324480.0000   -4.87550
324520.0000   -4.69545
324560.0000   -5.16143
324600.0000   -5.77836
324640.0000   -5.67515
324680.0000   -4.90048
324720.0000   -5.25095
324760.0000   -6.10615
324800.0000   -5.40638
324840.0000   -5.19153
324880.0000   -5.26876
324920.0000   -5.45479
324960.0000   -5.56770
325000.0000   -6.12880
325040.0000   -5.74570
325080.0000   -6.23437
325120.0000   -6.11613
325160.0000   -5.86906
325200.0000   -5.67303
325240.0000   -5.07881
325280.0000   -5.12475
325320.0000   -5.22544
325360.0000   -5.83359
325400.0000   -5.19715
325440.0000   -5.36702
325480.0000   -4.91869
325520.0000   -5.95020
325560.0000   -6.06387
325600.0000   -4.84714
325640.0000   -5.12405
325680.0000   -5.30937
325720.0000   -4.36451
325760.0000   -5.42829
325800.0000   -6.22822
325840.0000   -5.54198
325880.0000   -5.24695
325920.0000   -4.11123
325960.0000   -4.99426
326000.0000   -4.96050
326040.0000   -5.27479
326080.0000   -4.12555
326120.0000   -5.07377
326160.0000   -5.16655
326200.0000   -5.19294
326240.0000   -4.93298
326280.0000   -5.53410
326320.0000   -3.71626
326360.0000   -4.78036
326400.0000   -5.36038
326440.0000   -4.51519
326480.0000   -4.66546
326520.0000   -4.28507
326560.0000   -5.50491
326600.0000   -5.88726
326640.0000   -6.10759
326680.0000   -5.89015
326720.0000   -5.43864
326760.0000   -5.65049
326800.0000   -5.32347
326840.0000   -4.98885
326880.0000   -5.08193
326920.0000   -4.92064
326960.0000   -4.70788
327000.0000   -4.41604
327040.0000   -5.68583
327080.0000   -4.83877
327120.0000   -4.34648
327160.0000   -3.85944
327200.0000   -5.44252
327240.0000   -5.23978
327280.0000   -5.54251
327320.0000   -4.59383
327360.0000   -4.67347
327400.0000   -5.40658
327440.0000   -5.40591
327480.0000   -4.98501
327520.0000   -5.80118
327560.0000   -5.46801
327600.0000   -5.02443
327640.0000   -3.98825
327680.0000   -4.33879
327720.0000   -5.56015
327760.0000   -5.02255
327800.0000   -4.90538
327840.0000   -4.78453
327880.0000   -5.45691
327920.0000   -5.65637
327960.0000   -4.67715
328000.0000   -5.70760
328040.0000   -5.39905
328080.0000   -5.81152
328120.0000   -5.73027
328160.0000   -5.84182
328200.0000   -4.91438
328240.0000   -5.24495
328280.0000   -5.93973
328320.0000   -5.81605
328360.0000   -6.03201
328400.0000   -6.41343
328440.0000   -4.97834
328480.0000   -5.34765
328520.0000   -6.21716
328560.0000   -5.60925
328600.0000   -5.49527
328640.0000   -4.77129
328680.0000   -5.26669
328720.0000   -4.78536
328760.0000   -5.90700
328800.0000   -5.16249
328840.0000   -4.30567
328880.0000   -5.81652
328920.0000   -4.89810
328960.0000   -5.60058
329000.0000   -4.48434
329040.0000   -4.24846
329080.0000   -4.45165
329120.0000   -5.20635
329160.0000   -5.26821
329200.0000   -5.86072
329240.0000   -5.12309
329280.0000   -5.79801
329320.0000   -4.54675
329360.0000   -5.45813
329400.0000   -5.57874
329440.0000   -5.79777
329480.0000   -4.96141
329520.0000   -5.34356
329560.0000   -5.34401
329600.0000   -5.70744
329640.0000   -6.16100
329680.0000   -5.34010
329720.0000   -4.91105
329760.0000   -4.93396
329800.0000   -5.38881
329840.0000   -4.51164
329880.0000   -4.32413
329920.0000   -5.12144
329960.0000   -4.73024
330000.0000   -5.12617
330040.0000   -5.36694
330080.0000   -4.26150
330120.0000   -5.42545
330160.0000   -4.64975
330200.0000   -4.45271
330240.0000   -4.45066
330280.0000   -5.18423
330320.0000   -3.99193
330360.0000   -5.23288
330400.0000   -4.69553
330440.0000   -4.99479
330480.0000   -4.99347
330520.0000   -5.32744
330560.0000   -5.63971
330600.0000   -5.06445
330640.0000   -4.92358
330680.0000   -4.88623
330720.0000   -4.88117
330760.0000   -5.99080
330800.0000   -4.39381
330840.0000   -5.45209
330880.0000   -4.51971
330920.0000   -4.52098
330960.0000   -5.60169
331000.0000   -4.89218
331040.0000   -4.42896
331080.0000   -5.35073
331120.0000   -4.77052
331160.0000   -5.82196
331200.0000   -5.71485
331240.0000   -5.92367
331280.0000   -6.27677
331320.0000   -6.45082
331360.0000   -5.70673
331400.0000   -6.14084
331440.0000   -5.85613
331480.0000   -6.74065
331520.0000   -5.77342
331560.0000   -5.79766
331600.0000   -4.97726
331640.0000   -5.33227
331680.0000   -5.27678
331720.0000   -4.28358
331760.0000   -5.08849
331800.0000   -5.17848
331840.0000   -4.77999
331880.0000   -5.64539
331920.0000   -4.83723
331960.0000   -3.62009
332000.0000   -5.13413
332040.0000   -6.17555
332080.0000   -5.26138
332120.0000   -4.73422
332160.0000   -4.90259
332200.0000   -5.29333
332240.0000   -4.30810
332280.0000   -3.72473
332320.0000   -3.52345
332360.0000   -5.43519
332400.0000   -5.59392
332440.0000   -4.66576
332480.0000   -5.01314
332520.0000   -5.43540
332560.0000   -6.00285
332600.0000   -5.90344
332640.0000   -6.06853
332680.0000   -4.98262
332720.0000   -5.20873
332760.0000   -4.53388
332800.0000   -4.96857
332840.0000   -4.57635
332880.0000   -4.80098
332920.0000   -5.46590
332960.0000   -5.68852
333000.0000   -5.56277
333040.0000   -5.14723
333080.0000   -5.22181
333120.0000   -5.28872
333160.0000   -5.28077
333200.0000   -5.10727
333240.0000   -4.69002
333280.0000   -5.40852
333320.0000   -4.36006
333360.0000   -5.24887
333400.0000   -5.46410
333440.0000   -4.71932
333480.0000   -5.28586
333520.0000   -4.88514
333560.0000   -5.09195
333600.0000   -5.19336
333640.0000   -4.60332
333680.0000   -5.10925
333720.0000   -5.01339
333760.0000   -5.37831
333800.0000   -4.79876
333840.0000   -5.59951
333880.0000   -4.99156
333920.0000   -5.22240
333960.0000   -4.79919
334000.0000   -5.60267
334040.0000   -5.60079
334080.0000   -5.06003
334120.0000   -5.78199
334160.0000   -4.99757
334200.0000   -4.67179
334240.0000   -3.89147
334280.0000   -4.83780
334320.0000   -5.51643
334360.0000   -4.36701
334400.0000   -4.80675
334440.0000   -5.18383
334480.0000   -5.67355
334520.0000   -5.37874
334560.0000   -5.38711
334600.0000   -5.41318
334640.0000   -5.02517
334680.0000   -4.84120
334720.0000   -5.92536
334760.0000   -6.38171
334800.0000   -5.68170
334840.0000   -5.39218
334880.0000   -3.98466
334920.0000   -4.79940
334960.0000   -4.26221
335000.0000   -5.14032
335040.0000   -4.84272
335080.0000   -5.23282
335120.0000   -4.40611
335160.0000   -4.85821
335200.0000   -4.68098
335240.0000   -4.84443
335280.0000   -5.54535
335320.0000   -4.86769
335360.0000   -4.40065
335400.0000   -5.55880
335440.0000   -5.33462
335480.0000   -5.91726
335520.0000   -4.84450
335560.0000   -5.16714
335600.0000   -4.80753
335640.0000   -5.16418
335680.0000   -5.07020
335720.0000   -5.59126
335760.0000   -5.49370
335800.0000   -5.14527
335840.0000   -5.21528
335880.0000   -5.05668
335920.0000   -5.06798
335960.0000   -5.58946
336000.0000   -4.55243
336040.0000   -5.51921
336080.0000   -5.40664
336120.0000   -5.51736
336160.0000   -6.79519
336200.0000   -4.90424
336240.0000   -6.46601
336280.0000   -4.95653
336320.0000   -6.09795
336360.0000   -4.94018
336400.0000   -4.86141
336440.0000   -4.30850
336480.0000   -4.36362
336520.0000   -4.89085
336560.0000   -5.66024
336600.0000   -6.35340
336640.0000   -5.70456
336680.0000   -5.84416
336720.0000   -5.19774
336760.0000   -5.01178
336800.0000   -6.26100
336840.0000   -5.85355
336880.0000   -5.35776
336920.0000   -5.83372
336960.0000   -5.61380
337000.0000   -5.29640
337040.0000   -5.52973
337080.0000   -5.39810
337120.0000   -5.37595
337160.0000   -4.71958
337200.0000   -4.13784
337240.0000   -5.01027
337280.0000   -4.37930
337320.0000   -4.92783
337360.0000   -5.54012
337400.0000   -5.92891
337440.0000   -6.20292
337480.0000   -5.18818
337520.0000   -6.06535
337560.0000   -5.85893
337600.0000   -5.59543
337640.0000   -5.26295
337680.0000   -5.91686
337720.0000   -5.25912
337760.0000   -4.85983
337800.0000   -6.05729
337840.0000   -5.55447
337880.0000   -4.47779
337920.0000   -5.07918
337960.0000   -4.91547
338000.0000   -4.62157
338040.0000   -4.82904
338080.0000   -4.55543
338120.0000   -4.90997
338160.0000   -4.79364
338200.0000   -5.66760
338240.0000   -5.37458
338280.0000   -4.97384
338320.0000   -5.14822
338360.0000   -5.87283
338400.0000   -5.09113
338440.0000   -4.61196
338480.0000   -5.16715
338520.0000   -6.12311
338560.0000   -6.06759
338600.0000   -5.02985
338640.0000   -4.82437
338680.0000   -5.77502
338720.0000   -5.53369
338760.0000   -4.52563
338800.0000   -5.11425
338840.0000   -4.98873
338880.0000   -4.78348
338920.0000   -5.62459
338960.0000   -5.63850
339000.0000   -5.41850
339040.0000   -5.51447
339080.0000   -4.95141
339120.0000   -4.96655
339160.0000   -4.54246
339200.0000   -5.19580
339240.0000   -5.28308
339280.0000   -4.90503
339320.0000   -5.41377
339360.0000   -3.93751
339400.0000   -4.63858
339440.0000   -4.47789
339480.0000   -4.80309
339520.0000   -4.40122
339560.0000   -5.31618
339600.0000   -4.80798
339640.0000   -3.81381
339680.0000   -4.70436
339720.0000   -4.71264
339760.0000   -5.49192
339800.0000   -4.82771
339840.0000   -4.21554
339880.0000   -5.69554
339920.0000   -4.72680
339960.0000   -4.76674
340000.0000   -5.65489
340040.0000   -5.47546
340080.0000   -4.62701
340120.0000   -5.59486
340160.0000   -4.77136
340200.0000   -4.82177
340240.0000   -5.00284
340280.0000   -5.43595
340320.0000   -5.29968
340360.0000   -4.10843
340400.0000   -4.47885
340440.0000   -4.02004
340480.0000   -3.45018
340520.0000   -3.56667
340560.0000   -4.03181
340600.0000   -3.96672
340640.0000   -5.08348
340680.0000   -4.92088
340720.0000   -5.68626
340760.0000   -5.12115
340800.0000   -4.22509
340840.0000   -4.66941
340880.0000   -5.38889
340920.0000   -5.33529
340960.0000   -5.69928
341000.0000   -5.19543
341040.0000   -5.43783
341080.0000   -5.41998
341120.0000   -4.21069
341160.0000   -4.87179
341200.0000   -5.16352
341240.0000   -5.04063
341280.0000   -4.93075
341320.0000   -4.64452
341360.0000   -4.44984
341400.0000   -3.24619
341440.0000   -3.38896
341480.0000   -3.59297
341520.0000   -4.31454
341560.0000   -4.43710
341600.0000   -5.20176
341640.0000   -4.15269
341680.0000   -4.41782
341720.0000   -3.59895
341760.0000   -4.97400
341800.0000   -4.60397
341840.0000   -4.61726
341880.0000   -5.80770
341920.0000   -4.81295
341960.0000   -3.37909
342000.0000   -4.09990
342040.0000   -4.73263
342080.0000   -3.81565
342120.0000   -4.86756
342160.0000   -4.64211
342200.0000   -5.07800
342240.0000   -4.74424
342280.0000   -4.35874
342320.0000   -4.28671
342360.0000   -4.65787
342400.0000   -4.04303
342440.0000   -3.21179
342480.0000   -4.43140
342520.0000   -3.56626
342560.0000   -4.31884
342600.0000   -4.52463
342640.0000   -3.55496
342680.0000   -3.73662
342720.0000   -3.38038
342760.0000   -4.77147
342800.0000   -3.45360
342840.0000   -3.38195
342880.0000   -4.06160
342920.0000   -3.78548
342960.0000   -3.35924
343000.0000   -4.34803
343040.0000   -4.36605
343080.0000   -3.48955
343120.0000   -4.82084
343160.0000   -4.17146
343200.0000   -3.48467
343240.0000   -3.45883
343280.0000   -4.27423
343320.0000   -3.79309
343360.0000   -4.32016
343400.0000   -4.90429
343440.0000   -4.68897
343480.0000   -4.33059
343520.0000   -3.74911
343560.0000   -4.03697
343600.0000   -4.42931
343640.0000   -4.20463
343680.0000   -4.35532
343720.0000   -4.03911
343760.0000   -5.08832
343800.0000   -4.27700
343840.0000   -4.47918
343880.0000   -5.17919
343920.0000   -3.83350
343960.0000   -3.71744
344000.0000   -3.57948
344040.0000   -3.77457
344080.0000   -4.43223
344120.0000   -5.43110
344160.0000   -5.89599
344200.0000   -4.67141
344240.0000   -5.16764
344280.0000   -4.57962
344320.0000   -3.67182
344360.0000   -3.26068
344400.0000   -3.97095
344440.0000   -3.60000
344480.0000   -5.08861
344520.0000   -4.38238
344560.0000   -5.18224
344600.0000   -5.25918
344640.0000   -5.22345
344680.0000   -5.41510
344720.0000   -5.06003
344760.0000   -4.37439
344800.0000   -5.50436
344840.0000   -5.09641
344880.0000   -4.91532
344920.0000   -4.61024
344960.0000   -4.18579
345000.0000   -4.92161
345040.0000   -5.14246
345080.0000   -4.77210
345120.0000   -4.59872
345160.0000   -4.45402
345200.0000   -4.88238
345240.0000   -4.74123
345280.0000   -5.04209
345320.0000   -4.50261
345360.0000   -5.00116
345400.0000   -5.42233
345440.0000   -5.09504
345480.0000   -6.38594
345520.0000   -5.57315
345560.0000   -4.00817
345600.0000   -4.29186
345640.0000   -4.82069
345680.0000   -4.01494
345720.0000   -5.01889
345760.0000   -4.97959
345800.0000   -5.28874
345840.0000   -5.83726
345880.0000   -4.55880
345920.0000   -4.15655
345960.0000   -3.71451
346000.0000   -3.76354
346040.0000   -3.08898
346080.0000   -4.95745
346120.0000   -4.92042
346160.0000   -5.29516
346200.0000   -5.11010
346240.0000   -5.02652
346280.0000   -5.44686
346320.0000   -4.47480
346360.0000   -4.76540
346400.0000   -4.73603
346440.0000   -5.13720
346480.0000   -4.27508
346520.0000   -4.67465
346560.0000   -4.50296
346600.0000   -4.99402
346640.0000   -5.20707
346680.0000   -5.47060
346720.0000   -5.46724
346760.0000   -5.28521
346800.0000   -5.44710
346840.0000   -4.68514
346880.0000   -4.70605
346920.0000   -5.64204
346960.0000   -4.13003
347000.0000   -5.68132
347040.0000   -5.13152
347080.0000   -4.22151
347120.0000   -4.64626
347160.0000   -5.08553
347200.0000   -5.76035
347240.0000   -5.19724
347280.0000   -5.24012
347320.0000   -5.20892
347360.0000   -5.23918
347400.0000   -4.95139
347440.0000   -4.84755
347480.0000   -5.69383
347520.0000   -5.75130
347560.0000   -4.93766
347600.0000   -4.86264
347640.0000   -3.76688
347680.0000   -4.36984
347720.0000   -3.64218
347760.0000   -3.94590
347800.0000   -3.85896
347840.0000   -3.89196
347880.0000   -4.07913
347920.0000   -4.31717
347960.0000   -3.92034
348000.0000   -4.15410
348040.0000   -4.88621
348080.0000   -5.50931
348120.0000   -4.49467
348160.0000   -4.55214
348200.0000   -4.21005
348240.0000   -4.91707
348280.0000   -4.26658
348320.0000   -3.89845
348360.0000   -4.70644
348400.0000   -4.17017
348440.0000   -4.30742
348480.0000   -4.45367
348520.0000   -5.18102
348560.0000   -5.14396
348600.0000   -4.45498
348640.0000   -3.97939
348680.0000   -4.08012
348720.0000   -5.16042
348760.0000   -4.25693
348800.0000   -4.07561
348840.0000   -4.80641
348880.0000   -4.98943
348920.0000   -4.23405
348960.0000   -3.87787
349000.0000   -3.81734
349040.0000   -3.52571
349080.0000   -3.88772
349120.0000   -4.22818
349160.0000   -4.98621
349200.0000   -4.66167
349240.0000   -5.51711
349280.0000   -4.59696
349320.0000   -4.06341
349360.0000   -4.35627
349400.0000   -5.10723
349440.0000   -4.49227
349480.0000   -5.25672
349520.0000   -4.38360
349560.0000   -4.79981
349600.0000   -4.71371
349640.0000   -4.72467
349680.0000   -4.59703
349720.0000   -4.14651
349760.0000   -4.96359
349800.0000   -4.30456
349840.0000   -4.81422
349880.0000   -4.19576
349920.0000   -3.99291
349960.0000   -4.46085
350000.0000   -4.41390
350040.0000   -5.17535
350080.0000   -4.75456
350120.0000   -5.35738
350160.0000   -5.03954
350200.0000   -5.30562
350240.0000   -4.59060
350280.0000   -5.13795
350320.0000   -4.96157
350360.0000   -4.58713
350400.0000   -4.17015
350440.0000   -4.86176
350480.0000   -4.19371
350520.0000   -6.18446
350560.0000   -4.62097
350600.0000   -3.88379
350640.0000   -4.80501
350680.0000   -4.53011
350720.0000   -4.87208
350760.0000   -5.24519
350800.0000   -5.99667
350840.0000   -4.91850
350880.0000   -4.29399
350920.0000   -4.07176
350960.0000   -5.16457
351000.0000   -4.34075
351040.0000   -4.72862
351080.0000   -4.09849
351120.0000   -4.13634
351160.0000   -3.76971
351200.0000   -4.43582
351240.0000   -4.52991
351280.0000   -4.87968
351320.0000   -4.49759
351360.0000   -4.47888
351400.0000   -4.36197
351440.0000   -4.28537
351480.0000   -4.30107
351520.0000   -4.18737
351560.0000   -3.85063
351600.0000   -5.32418
351640.0000   -4.13366
351680.0000   -3.98756
351720.0000   -4.02766
351760.0000   -4.45019
351800.0000   -4.79648
351840.0000   -4.34237
351880.0000   -4.67167
351920.0000   -4.07527
351960.0000   -4.26895
352000.0000   -4.88543
352040.0000   -4.92878
352080.0000   -4.35922
352120.0000   -4.84111
352160.0000   -3.86351
352200.0000   -3.56685
352240.0000   -3.45807
352280.0000   -3.63133
352320.0000   -4.31943
352360.0000   -3.85967
352400.0000   -3.75678
352440.0000   -4.15269
352480.0000   -3.31088
352520.0000   -4.86807
352560.0000   -4.42549
352600.0000   -5.43650
352640.0000   -5.01774
352680.0000   -4.33224
352720.0000   -4.98849
352760.0000   -4.54898
352800.0000   -5.09947
352840.0000   -4.98436
352880.0000   -4.50309
352920.0000   -4.67913
352960.0000   -5.13667
353000.0000   -4.76313
353040.0000   -4.48433
353080.0000   -4.22951
353120.0000   -5.10661
353160.0000   -5.13150
353200.0000   -3.94885
353240.0000   -4.11374
353280.0000   -3.85846
353320.0000   -4.50667
353360.0000   -2.86187
353400.0000   -4.28654
353440.0000   -4.54197
353480.0000   -4.36447
353520.0000   -4.27838
353560.0000   -4.69128
353600.0000   -4.80741
353640.0000   -4.04284
353680.0000   -4.54365
353720.0000   -5.10325
353760.0000   -4.91748
353800.0000   -4.12974
353840.0000   -5.06097
353880.0000   -4.35622
353920.0000   -4.73162
353960.0000   -5.04370
354000.0000   -4.16375
354040.0000   -4.94495
354080.0000   -5.11658
354120.0000   -4.77545
354160.0000   -5.18408
354200.0000   -4.49214
354240.0000   -4.28796
354280.0000   -4.20621
354320.0000   -4.92148
354360.0000   -4.84167
354400.0000   -5.24062
354440.0000   -4.04792
354480.0000   -4.75628
354520.0000   -4.33519
354560.0000   -5.38590
354600.0000   -5.23317
354640.0000   -4.43968
354680.0000   -4.28892
354720.0000   -5.91300
354760.0000   -6.09145
354800.0000   -5.07740
354840.0000   -5.30073
354880.0000   -4.43937
354920.0000   -4.35851
354960.0000   -4.37544
355000.0000   -4.45581
355040.0000   -4.48272
355080.0000   -5.59589
355120.0000   -5.12112
355160.0000   -4.73313
355200.0000   -5.70452
355240.0000   -5.19624
355280.0000   -5.04302
355320.0000   -5.11945
355360.0000   -5.13570
355400.0000   -5.07386
355440.0000   -5.47038
355480.0000   -5.50968
355520.0000   -4.50820
355560.0000   -5.37034
355600.0000   -4.23314
355640.0000   -4.49102
355680.0000   -4.61126
355720.0000   -4.35696
355760.0000   -4.39762
355800.0000   -4.86668
355840.0000   -5.16784
355880.0000   -4.96517
355920.0000   -4.67669
355960.0000   -4.75171
356000.0000   -5.67701
356040.0000   -5.20733
356080.0000   -4.38972
356120.0000   -4.73146
356160.0000   -4.23799
356200.0000   -4.06324
356240.0000   -3.98765
356280.0000   -4.18326
356320.0000   -5.02551
356360.0000   -4.62859
356400.0000   -4.74507
356440.0000   -3.45085
356480.0000   -5.33578
356520.0000   -5.91167
356560.0000   -4.50345
356600.0000   -4.79374
356640.0000   -4.53295
356680.0000   -5.37143
356720.0000   -5.42069
356760.0000   -5.70972
356800.0000   -5.23447
356840.0000   -4.64693
356880.0000   -5.40877
356920.0000   -4.75260
356960.0000   -4.98887
357000.0000   -4.41623
357040.0000   -4.89764
357080.0000   -4.46872
357120.0000   -4.27178
357160.0000   -4.97785
357200.0000   -5.33617
357240.0000   -4.91137
357280.0000   -5.27257
357320.0000   -4.72249
357360.0000   -4.55398
357400.0000   -4.86142
357440.0000   -4.18657
357480.0000   -4.69987
357520.0000   -5.16191
357560.0000   -4.95092
357600.0000   -4.82919
357640.0000   -4.68897
357680.0000   -5.11989
357720.0000   -5.44150
357760.0000   -5.32167
357800.0000   -5.76332
357840.0000   -5.22220
357880.0000   -5.77415
357920.0000   -5.24536
357960.0000   -4.79773
358000.0000   -5.39625
358040.0000   -4.29170
358080.0000   -3.68933
358120.0000   -4.19957
358160.0000   -4.55029
358200.0000   -4.08071
358240.0000   -4.46875
358280.0000   -3.87168
358320.0000   -4.53336
358360.0000   -3.72676
358400.0000   -4.04155
358440.0000   -3.86035
358480.0000   -4.45302
358520.0000   -5.03172
358560.0000   -5.18784
358600.0000   -5.67822
358640.0000   -5.88320
358680.0000   -5.18680
358720.0000   -4.21845
358760.0000   -5.00530
358800.0000   -4.74828
358840.0000   -4.90307
358880.0000   -4.69119
358920.0000   -5.45924
358960.0000   -5.41364
359000.0000   -5.66721
359040.0000   -4.36992
359080.0000   -5.48350
359120.0000   -4.93151
359160.0000   -4.23121
359200.0000   -3.92748
359240.0000   -4.27336
359280.0000   -5.26231
359320.0000   -4.84494
359360.0000   -4.58361
359400.0000   -5.04450
359440.0000   -4.71895
359480.0000   -3.91295
359520.0000   -4.03116
359560.0000   -4.49384
359600.0000   -4.25336
359640.0000   -3.71007
359680.0000   -4.96921
359720.0000   -5.20988
359760.0000   -4.62828
359800.0000   -5.65996
359840.0000   -4.92348
359880.0000   -4.89130
359920.0000   -4.18750
359960.0000   -4.64646
360000.0000   -4.31293
360040.0000   -5.17383
360080.0000   -5.09760
360120.0000   -5.17670
360160.0000   -4.87674
360200.0000   -4.75541
360240.0000   -4.65978
360280.0000   -4.01840
360320.0000   -4.62896
360360.0000   -4.72541
360400.0000   -5.17881
360440.0000   -4.60449
360480.0000   -3.59720
360520.0000   -4.47282
360560.0000   -4.87652
360600.0000   -4.64973
360640.0000   -5.22579
360680.0000   -5.31865
360720.0000   -5.02947
360760.0000   -5.64528
360800.0000   -4.81609
360840.0000   -4.89538
360880.0000   -5.04931
360920.0000   -4.48479
360960.0000   -4.23146
361000.0000   -4.23064
361040.0000   -4.62614
361080.0000   -3.43075
361120.0000   -4.30153
361160.0000   -4.09813
361200.0000   -5.28786
361240.0000   -4.59206
361280.0000   -4.66215
361320.0000   -5.52640
361360.0000   -5.22868
361400.0000   -5.22628
361440.0000   -4.80827
361480.0000   -5.29372
361520.0000   -3.96243
361560.0000   -4.05338
361600.0000   -4.00696
361640.0000   -3.87197
361680.0000   -5.19460
361720.0000   -4.18711
361760.0000   -4.53133
361800.0000   -5.96963
361840.0000   -4.29767
361880.0000   -4.90770
361920.0000   -4.16464
361960.0000   -4.90340
362000.0000   -4.73081
362040.0000   -4.78628
362080.0000   -5.07080
362120.0000   -4.27972
362160.0000   -5.09502
362200.0000   -4.66266
362240.0000   -4.21911
362280.0000   -4.16775
362320.0000   -3.95777
362360.0000   -5.12710
362400.0000   -4.43608
362440.0000   -4.32441
362480.0000   -5.28666
362520.0000   -5.09284
362560.0000   -4.22627
362600.0000   -4.33019
362640.0000   -4.45231
362680.0000   -4.56861
362720.0000   -5.59286
362760.0000   -4.61765
362800.0000   -4.85318
362840.0000   -5.21069
362880.0000   -5.44081
362920.0000   -5.56702
362960.0000   -5.20864
363000.0000   -5.24401
363040.0000   -4.21375
363080.0000   -4.07704
363120.0000   -4.24043
363160.0000   -4.24716
363200.0000   -4.45326
363240.0000   -4.77852
363280.0000   -5.64622
363320.0000   -6.19872
363360.0000   -5.15199
363400.0000   -4.49290
363440.0000   -4.33557
363480.0000   -4.01584
363520.0000   -5.59902
363560.0000   -5.75647
363600.0000   -5.85413
363640.0000   -5.15437
363680.0000   -5.27093
363720.0000   -4.94733
363760.0000   -4.95619
363800.0000   -4.59638
363840.0000   -4.25702
363880.0000   -4.43227
363920.0000   -5.47257
363960.0000   -4.63434
364000.0000   -4.50836
364040.0000   -4.80095
364080.0000   -4.30403
364120.0000   -4.41804
364160.0000   -5.46494
364200.0000   -4.65362
364240.0000   -4.31433
364280.0000   -5.70324
364320.0000   -4.97130
364360.0000   -4.74608
364400.0000   -5.23194
364440.0000   -5.11119
364480.0000   -4.67592
364520.0000   -5.19936
364560.0000   -4.97675
364600.0000   -3.81376
364640.0000   -4.42433
364680.0000   -4.94664
364720.0000   -4.66259
364760.0000   -5.50152
364800.0000   -5.77190
364840.0000   -5.53029
364880.0000   -4.33108
364920.0000   -4.95062
364960.0000   -5.00388
365000.0000   -4.86396
365040.0000   -4.60437
365080.0000   -4.83010
365120.0000   -4.55424
365160.0000   -5.39443
365200.0000   -4.45714
365240.0000   -4.45065
365280.0000   -5.34430
365320.0000   -4.90899
365360.0000   -4.52780
365400.0000   -5.67737
365440.0000   -5.39095
365480.0000   -5.55968
365520.0000   -4.54305
365560.0000   -4.70247
365600.0000   -5.48300
365640.0000   -6.11212
365680.0000   -5.39529
365720.0000   -5.17133
365760.0000   -5.06695
365800.0000   -5.15170
365840.0000   -4.82352
365880.0000   -5.01076
365920.0000   -5.34294
365960.0000   -3.69943
366000.0000   -5.23864
366040.0000   -5.53476
366080.0000   -4.54563
366120.0000   -3.79954
366160.0000   -4.70525
366200.0000   -5.02392
366240.0000   -4.22922
366280.0000   -4.96896
366320.0000   -5.17252
366360.0000   -4.78804
366400.0000   -4.64852
366440.0000   -5.82694
366480.0000   -5.12268
366520.0000   -4.96638
366560.0000   -4.24462
366600.0000   -4.97118
366640.0000   -4.59554
366680.0000   -4.08403
366720.0000   -5.00847
366760.0000   -4.32760
366800.0000   -4.96971
366840.0000   -4.72179
366880.0000   -4.54738
366920.0000   -5.75526
366960.0000   -6.21934
367000.0000   -5.06562
367040.0000   -4.84015
367080.0000   -4.47699
367120.0000   -4.93537
367160.0000   -4.93819
367200.0000   -4.48280
367240.0000   -5.12847
367280.0000   -5.46932
367320.0000   -5.35180
367360.0000   -5.06318
367400.0000   -4.42222
367440.0000   -4.56389
367480.0000   -4.03151
367520.0000   -5.23899
367560.0000   -5.26889
367600.0000   -5.08053
367640.0000   -5.23485
367680.0000   -4.46964
367720.0000   -5.89043
367760.0000   -5.34295
367800.0000   -4.82241
367840.0000   -4.02853
367880.0000   -4.54625
367920.0000   -3.41879
367960.0000   -4.92943
368000.0000   -5.48319
368040.0000   -5.14559
368080.0000   -5.58717
368120.0000   -5.23042
368160.0000   -4.15702
368200.0000   -4.29931
368240.0000   -5.18827
368280.0000   -5.10220
368320.0000   -5.23377
368360.0000   -3.97950
368400.0000   -3.84459
368440.0000   -5.06162
368480.0000   -4.41375
368520.0000   -4.70244
368560.0000   -4.05471
368600.0000   -4.74178
368640.0000   -4.32094
368680.0000   -3.80410
368720.0000   -4.32697
368760.0000   -4.98702
368800.0000   -4.92973
368840.0000   -4.34871
368880.0000   -4.22312
368920.0000   -4.15833
368960.0000   -4.46510
369000.0000   -4.86175
369040.0000   -4.68396
369080.0000   -5.07160
369120.0000   -5.00329
369160.0000   -5.06839
369200.0000   -4.91102
369240.0000   -3.91995
369280.0000   -4.89289
369320.0000   -5.09197
369360.0000   -5.15004
369400.0000   -4.56015
369440.0000   -4.83391
369480.0000   -4.21985
369520.0000   -4.27461
369560.0000   -5.42469
369600.0000   -5.68939
369640.0000   -6.13025
369680.0000   -5.73406
369720.0000   -5.43785
369760.0000   -5.97792
369800.0000   -6.58750
369840.0000   -6.09700
369880.0000   -4.51965
369920.0000   -5.00657
369960.0000   -4.25778
370000.0000   -4.52017
370040.0000   -5.10969
370080.0000   -4.64344
370120.0000   -4.85192
370160.0000   -4.42748
370200.0000   -4.37657
370240.0000   -4.99776
370280.0000   -4.91549
370320.0000   -4.53690
370360.0000   -5.21900
370400.0000   -4.10043
370440.0000   -5.30741
370480.0000   -5.17326
370520.0000   -4.21351
370560.0000   -4.85769
370600.0000   -5.71930
370640.0000   -5.87685
370680.0000   -5.46175
370720.0000   -6.50045
370760.0000   -5.83048
370800.0000   -5.16028
370840.0000   -4.83219
370880.0000   -4.95710
370920.0000   -5.85386
370960.0000   -5.87776
371000.0000   -6.00231
371040.0000   -6.39483
371080.0000   -5.85102
371120.0000   -5.70329
371160.0000   -5.62030
371200.0000   -5.65681
371240.0000   -5.45638
371280.0000   -6.07273
371320.0000   -5.16266
371360.0000   -5.21593
371400.0000   -5.12538
371440.0000   -4.49460
371480.0000   -4.61054
371520.0000   -4.19897
371560.0000   -4.15425
371600.0000   -4.25810
371640.0000   -5.04416
371680.0000   -5.47157
371720.0000   -5.03806
371760.0000   -4.73428
371800.0000   -4.12825
371840.0000   -4.11367
371880.0000   -4.65796
371920.0000   -4.13408
371960.0000   -4.79184
372000.0000   -4.52197
372040.0000   -5.18805
372080.0000   -4.36577
372120.0000   -3.99296
372160.0000   -4.23858
372200.0000   -4.01082
372240.0000   -4.28193
372280.0000   -4.44832
372320.0000   -3.42711
372360.0000   -3.41951
372400.0000   -3.48105
372440.0000   -3.99165
372480.0000   -4.32292
372520.0000   -3.87866
372560.0000   -4.93683
372600.0000   -5.32608
372640.0000   -4.70135
372680.0000   -5.36718
372720.0000   -5.04421
372760.0000   -4.91014
372800.0000   -4.53990
372840.0000   -5.06699
372880.0000   -4.52368
372920.0000   -5.48463
372960.0000   -4.99313
373000.0000   -5.18884
373040.0000   -5.75091
373080.0000   -4.03658
373120.0000   -4.54246
373160.0000   -3.48341
373200.0000   -3.28674
373240.0000   -4.45343
373280.0000   -4.24886
373320.0000   -4.32366
373360.0000   -4.63586
373400.0000   -3.97749
373440.0000   -4.09177
373480.0000   -4.87776
373520.0000   -5.05145
373560.0000   -5.20199
373600.0000   -4.93032
373640.0000   -4.39909
373680.0000   -5.68539
373720.0000   -4.97013
373760.0000   -6.39668
373800.0000   -6.49703
373840.0000   -6.28773
373880.0000   -4.32376
373920.0000   -5.71067
373960.0000   -5.51091
374000.0000   -4.58080
374040.0000   -4.72097
374080.0000   -4.51140
374120.0000   -3.99962
374160.0000   -4.54290
374200.0000   -4.67695
374240.0000   -4.49747
374280.0000   -4.76034
374320.0000   -4.91534
374360.0000   -5.58368
374400.0000   -5.14468
374440.0000   -4.65556
374480.0000   -4.10370
374520.0000   -5.21049
374560.0000   -6.02140
374600.0000   -5.72552
374640.0000   -5.60565
374680.0000   -5.13333
374720.0000   -5.29006
374760.0000   -5.17275
374800.0000   -5.58967
374840.0000   -5.79548
374880.0000   -5.08748
374920.0000   -5.66463
374960.0000   -6.03564
375000.0000   -6.24603
375040.0000   -4.77192
375080.0000   -5.26373
375120.0000   -4.23940
375160.0000   -5.16106
375200.0000   -5.61756
375240.0000   -5.86550
375280.0000   -4.87380
375320.0000   -4.63562
375360.0000   -4.24070
375400.0000   -3.98773
375440.0000   -3.65124
375480.0000   -4.32039
375520.0000   -3.05052
375560.0000   -3.87611
375600.0000   -4.05174
375640.0000   -4.15865
375680.0000   -3.80601
375720.0000   -4.31065
375760.0000   -4.42056
375800.0000   -5.13355
375840.0000   -4.11590
375880.0000   -4.24602
375920.0000   -4.53965
375960.0000   -4.64044
376000.0000   -4.28853
376040.0000   -4.22037
376080.0000   -4.25801
376120.0000   -3.89057
376160.0000   -4.36368
376200.0000   -5.05899
376240.0000   -4.25785
376280.0000   -4.56263
376320.0000   -5.20842
376360.0000   -4.87246
376400.0000   -4.27488
376440.0000   -3.38562
376480.0000   -5.08779
376520.0000   -5.09995
376560.0000   -4.73552
376600.0000   -4.66929
376640.0000   -4.51227
376680.0000   -4.26378
376720.0000   -4.66315
376760.0000   -4.71992
376800.0000   -4.22226
376840.0000   -5.10138
376880.0000   -4.38236
376920.0000   -4.79783
376960.0000   -4.33257
377000.0000   -5.13587
377040.0000   -4.97743
377080.0000   -4.77158
377120.0000   -4.61157
377160.0000   -4.38209
377200.0000   -4.75356
377240.0000   -4.65305
377280.0000   -4.70104
377320.0000   -5.00039
377360.0000   -4.93021
377400.0000   -3.96942
377440.0000   -5.20410
377480.0000   -3.85572
377520.0000   -4.72216
377560.0000   -4.70546
377600.0000   -3.90148
377640.0000   -5.38123
377680.0000   -5.61742
377720.0000   -4.57426
377760.0000   -5.14675
377800.0000   -4.39059
377840.0000   -4.20408
377880.0000   -4.70817
377920.0000   -5.08722
377960.0000   -5.42893
378000.0000   -4.42068
378040.0000   -5.07343
378080.0000   -5.12184
378120.0000   -3.72634
378160.0000   -5.04174
378200.0000   -4.22797
378240.0000   -4.52261
378280.0000   -6.15405
378320.0000   -4.86172
378360.0000   -4.37305
378400.0000   -5.59521
378440.0000   -5.28281
378480.0000   -4.78872
378520.0000   -5.79396
378560.0000   -5.46550
378600.0000   -5.44857
378640.0000   -3.80759
378680.0000   -3.89614
378720.0000   -4.19929
378760.0000   -3.75599
378800.0000   -3.48691
378840.0000   -4.92237
378880.0000   -4.85421
378920.0000   -4.72552
378960.0000   -4.54171
379000.0000   -4.79439
379040.0000   -4.81294
379080.0000   -5.45907
379120.0000   -4.21175
379160.0000   -3.99649
379200.0000   -3.29479
379240.0000   -4.31827
379280.0000   -3.23958
379320.0000   -3.78893
379360.0000   -3.34428
379400.0000   -4.43291
379440.0000   -4.70204
379480.0000   -5.59747
379520.0000   -4.57197
379560.0000   -5.84963
379600.0000   -3.76182
379640.0000   -4.33425
379680.0000   -4.58733
379720.0000   -5.18729
379760.0000   -5.15446
379800.0000   -5.47842
379840.0000   -5.45465
379880.0000   -5.17115
379920.0000   -4.87473
379960.0000   -5.18202
380000.0000   -4.15844
380040.0000   -4.54012
380080.0000   -4.56005
380120.0000   -4.38083
380160.0000   -4.40609
380200.0000   -5.04761
380240.0000   -5.40579
380280.0000   -5.43628
380320.0000   -4.40135
380360.0000   -5.05541
380400.0000   -5.15075
380440.0000   -3.87029
380480.0000   -3.97178
380520.0000   -4.21009
380560.0000   -4.08344
380600.0000   -4.30075
380640.0000   -4.62119
380680.0000   -4.02541
380720.0000   -4.93422
380760.0000   -4.92985
380800.0000   -4.72413
380840.0000   -4.67177
380880.0000   -3.98850
380920.0000   -4.48581
380960.0000   -4.01752
381000.0000   -4.16420
381040.0000   -3.23876
381080.0000   -4.24971
381120.0000   -4.27161
381160.0000   -4.65286
381200.0000   -4.51970
381240.0000   -4.50559
381280.0000   -4.76769
381320.0000   -4.19143
381360.0000   -3.84308
381400.0000   -3.91427
381440.0000   -3.84493
381480.0000   -4.14899
381520.0000   -4.04157
381560.0000   -4.28604
381600.0000   -4.83517
381640.0000   -4.50942
381680.0000   -5.43011
381720.0000   -5.37454
381760.0000   -6.11802
381800.0000   -5.44206
381840.0000   -5.10412
381880.0000   -4.35728
381920.0000   -4.02008
381960.0000   -4.39903
382000.0000   -4.29928
382040.0000   -4.42480
382080.0000   -4.71554
382120.0000   -4.70098
382160.0000   -4.18742
382200.0000   -4.14186
382240.0000   -4.72459
382280.0000   -3.52754
382320.0000   -5.09289
382360.0000   -4.63776
382400.0000   -4.36221
382440.0000   -4.51169
382480.0000   -4.82262
382520.0000   -4.38290
382560.0000   -5.32744
382600.0000   -5.15833
382640.0000   -4.21376
382680.0000   -4.48927
382720.0000   -5.87374
382760.0000   -4.58681
382800.0000   -5.35417
382840.0000   -4.45133
382880.0000   -5.26577
382920.0000   -4.99544
382960.0000   -5.33366
383000.0000   -5.72504
383040.0000   -5.61788
383080.0000   -4.90617
383120.0000   -5.36533
383160.0000   -4.88552
383200.0000   -4.77278
383240.0000   -4.85596
383280.0000   -5.29376
383320.0000   -5.36996
383360.0000   -4.75501
383400.0000   -5.53030
383440.0000   -5.60374
383480.0000   -5.81510
383520.0000   -5.60491
383560.0000   -4.75862
383600.0000   -4.72337
383640.0000   -5.49394
383680.0000   -5.05168
383720.0000   -5.07985
383760.0000   -5.00469
383800.0000   -5.41607
383840.0000   -5.76987
383880.0000   -5.12821
383920.0000   -5.05047
383960.0000   -5.33559
384000.0000   -5.14240
384040.0000   -5.23460
384080.0000   -4.16334
384120.0000   -4.47492
384160.0000   -4.49186
384200.0000   -4.21722
384240.0000   -4.74241
384280.0000   -4.66788
384320.0000   -5.11437
384360.0000   -6.27759
384400.0000   -5.90267
384440.0000   -5.62083
384480.0000   -5.36190
384520.0000   -6.61579
384560.0000   -5.09436
384600.0000   -5.13710
384640.0000   -5.46693
384680.0000   -4.87608
384720.0000   -6.21590
384760.0000   -5.70092
384800.0000   -4.19590
384840.0000   -4.31623
384880.0000   -4.85876
384920.0000   -4.54134
384960.0000   -4.55066
385000.0000   -4.92019
385040.0000   -4.69255
385080.0000   -5.05388
385120.0000   -3.98248
385160.0000   -5.14144
385200.0000   -6.00161
385240.0000   -4.27630
385280.0000   -5.28711
385320.0000   -4.71494
385360.0000   -5.94621
385400.0000   -4.67102
385440.0000   -5.65107
385480.0000   -5.23062
385520.0000   -3.86079
385560.0000   -4.59275
385600.0000   -4.62957
385640.0000   -3.31084
385680.0000   -4.85046
385720.0000   -4.30621
385760.0000   -4.35475
385800.0000   -3.97182
385840.0000   -4.17110
385880.0000   -4.95544
385920.0000   -5.10866
385960.0000   -4.91515
386000.0000   -5.60815
386040.0000   -4.30781
386080.0000   -4.13366
386120.0000   -5.07837
386160.0000   -3.88293
386200.0000   -4.30917
386240.0000   -4.28845
386280.0000   -4.10565
386320.0000   -4.04682
386360.0000   -4.86202
386400.0000   -3.99798
386440.0000   -2.79549
386480.0000   -3.27444
386520.0000   -4.03609
386560.0000   -3.57901
386600.0000   -3.75943
386640.0000   -3.44297
386680.0000   -3.30146
386720.0000   -4.16138
386760.0000   -3.87290
386800.0000   -4.30242
386840.0000   -4.05290
386880.0000   -3.69154
386920.0000   -4.28518
386960.0000   -3.74938
387000.0000   -4.16561
387040.0000   -5.15903
387080.0000   -4.56148
387120.0000   -5.53914
387160.0000   -4.32657
387200.0000   -5.13727
387240.0000   -4.82408
387280.0000   -5.21708
387320.0000   -4.56945
387360.0000   -5.35748
387400.0000   -5.33961
387440.0000   -3.64169
387480.0000   -4.66544
387520.0000   -5.40060
387560.0000   -4.78348
387600.0000   -4.01671
387640.0000   -4.73806
387680.0000   -4.26739
387720.0000   -4.91763
387760.0000   -4.05827
387800.0000   -4.27155
387840.0000   -4.56030
387880.0000   -3.41245
387920.0000   -3.89032
387960.0000   -4.38414
388000.0000   -3.78407
388040.0000   -4.41325
388080.0000   -4.31893
388120.0000   -4.63202
388160.0000   -5.08523
388200.0000   -4.68526
388240.0000   -4.27879
388280.0000   -4.13681
388320.0000   -3.67764
388360.0000   -3.67589
388400.0000   -4.48773
388440.0000   -4.73776
388480.0000   -4.73143
388520.0000   -5.19585
388560.0000   -5.19638
388600.0000   -5.11673
388640.0000   -4.26088
388680.0000   -5.21458
388720.0000   -3.58478
388760.0000   -3.35978
388800.0000   -5.23591
388840.0000   -3.58962
388880.0000   -3.87145
388920.0000   -3.13600
388960.0000   -3.78141
389000.0000   -3.40450
389040.0000   -4.42015
389080.0000   -4.62173
389120.0000   -4.02802
389160.0000   -4.24376
389200.0000   -3.33607
389240.0000   -4.06066
389280.0000   -4.03402
389320.0000   -3.71946
389360.0000   -4.55162
389400.0000   -2.98133
389440.0000   -2.89266
389480.0000   -3.57641
389520.0000   -3.83552
389560.0000   -3.54971
389600.0000   -3.75849
389640.0000   -3.38410
389680.0000   -3.85908
389720.0000   -4.54076
389760.0000   -4.58630
389800.0000   -4.23279
389840.0000   -3.90821
389880.0000   -3.37456
389920.0000   -4.36559
389960.0000   -4.80474
390000.0000   -4.50760
390040.0000   -5.40260
390080.0000   -4.96786
390120.0000   -4.67119
390160.0000   -4.35687
390200.0000   -3.95590
390240.0000   -3.21969
390280.0000   -4.36344
390320.0000   -2.98115
390360.0000   -4.68823
390400.0000   -4.24518
390440.0000   -3.67115
390480.0000   -3.97727
390520.0000   -4.22862
390560.0000   -4.21423
390600.0000   -3.81027
390640.0000   -4.35578
390680.0000   -3.40746
390720.0000   -3.55765
390760.0000   -3.58363
390800.0000   -3.76220
390840.0000   -3.70608
390880.0000   -4.53516
390920.0000   -3.66644
390960.0000   -3.45456
391000.0000   -4.11896
391040.0000   -3.55715
391080.0000   -3.75990
391120.0000   -2.52881
391160.0000   -3.00049
391200.0000   -3.24603
391240.0000   -3.75547
391280.0000   -3.60668
391320.0000   -3.37590
391360.0000   -2.97168
391400.0000   -3.87968
391440.0000   -3.77580
391480.0000   -3.80564
391520.0000   -3.79175
391560.0000   -3.98454
391600.0000   -3.37417
391640.0000   -2.84930
391680.0000   -2.84802
391720.0000   -3.19529
391760.0000   -3.23619
391800.0000   -3.85006
391840.0000   -4.76339
391880.0000   -3.54983
391920.0000   -4.55472
391960.0000   -4.03255
392000.0000   -4.82718
392040.0000   -4.27788
392080.0000   -4.04995
392120.0000   -4.83027
392160.0000   -4.80396
392200.0000   -4.69091
392240.0000   -5.33643
392280.0000   -5.08815
392320.0000   -3.24467
392360.0000   -4.05308
392400.0000   -4.46297
392440.0000   -4.16937
392480.0000   -4.42276
392520.0000   -3.12866
392560.0000   -2.89039
392600.0000   -2.08068
392640.0000   -3.55354
392680.0000   -2.06324
392720.0000   -3.49272
392760.0000   -3.00201
392800.0000   -3.47696
392840.0000   -2.89361
392880.0000   -3.24674
392920.0000   -3.00935
392960.0000   -3.25248
393000.0000   -3.49828
393040.0000   -4.12810
393080.0000   -3.22554
393120.0000   -3.00067
393160.0000   -3.33259
393200.0000   -3.26090
393240.0000   -3.85683
393280.0000   -4.05513
393320.0000   -4.23653
393360.0000   -4.11063
393400.0000   -3.63534
393440.0000   -4.38755
393480.0000   -4.43369
393520.0000   -3.70795
393560.0000   -3.37759
393600.0000   -3.80877
393640.0000   -3.45104
393680.0000   -3.82526
393720.0000   -4.01190
393760.0000   -4.73237
393800.0000   -5.01227
393840.0000   -4.53656
393880.0000   -4.45492
393920.0000   -4.14162
393960.0000   -3.86788
394000.0000   -3.37036
394040.0000   -4.22758
394080.0000   -3.61033
394120.0000   -4.99285
394160.0000   -4.44188
394200.0000   -4.22776
394240.0000   -3.56845
394280.0000   -4.46538
394320.0000   -4.41849
394360.0000   -3.77012
394400.0000   -4.92529
394440.0000   -4.85666
394480.0000   -3.21469
394520.0000   -3.57654
394560.0000   -3.33036
394600.0000   -3.57178
394640.0000   -3.63461
394680.0000   -4.68353
394720.0000   -4.01202
394760.0000   -3.35276
394800.0000   -4.34209
394840.0000   -4.41600
394880.0000   -4.11495
394920.0000   -3.20994
394960.0000   -4.16952
395000.0000   -3.58149
395040.0000   -3.54933
395080.0000   -4.14197
395120.0000   -3.56607
395160.0000   -4.09630
395200.0000   -4.84585
395240.0000   -3.65887
395280.0000   -4.65671
395320.0000   -3.81368
395360.0000   -3.93364
395400.0000   -3.97584
395440.0000   -4.74922
395480.0000   -4.76411
395520.0000   -4.68936
395560.0000   -4.48278
395600.0000   -4.73906
395640.0000   -5.09518
395680.0000   -4.94842
395720.0000   -4.88033
395760.0000   -4.96850
395800.0000   -4.92175
395840.0000   -3.74943
395880.0000   -4.73067
395920.0000   -4.23439
395960.0000   -4.38499
396000.0000   -4.49797
396040.0000   -4.07789
396080.0000   -4.74385
396120.0000   -5.42622
396160.0000   -4.33040
396200.0000   -5.16433
396240.0000   -4.40446
396280.0000   -3.01657
396320.0000   -3.91709
396360.0000   -4.28341
396400.0000   -4.51068
396440.0000   -4.38948
396480.0000   -4.94796
396520.0000   -5.27738
396560.0000   -5.24007
396600.0000   -4.95949
396640.0000   -4.70735
396680.0000   -4.49986
396720.0000   -5.16680
396760.0000   -4.57069
396800.0000   -4.31348
396840.0000   -5.43694
396880.0000   -5.04447
396920.0000   -4.29674
396960.0000   -4.08043
397000.0000   -4.11062
397040.0000   -4.99392
397080.0000   -4.02325
397120.0000   -4.69248
397160.0000   -3.74701
397200.0000   -4.57690
397240.0000   -4.51712
397280.0000   -3.86998
397320.0000   -5.24036
397360.0000   -5.03351
397400.0000   -4.80875
397440.0000   -4.86442
397480.0000   -5.06728
397520.0000   -4.38536
397560.0000   -4.99301
397600.0000   -4.93200
397640.0000   -6.34521
397680.0000   -6.14035
397720.0000   -4.92107
397760.0000   -4.60426
397800.0000   -4.47580
397840.0000   -5.08018
397880.0000   -5.42270
397920.0000   -5.43596
397960.0000   -5.11343
398000.0000   -4.72925
398040.0000   -4.62978
398080.0000   -4.62470
398120.0000   -4.93096
398160.0000   -4.61892
398200.0000   -4.43222
398240.0000   -5.33167
398280.0000   -5.23007
398320.0000   -4.95723
398360.0000   -4.16497
398400.0000   -4.37949
398440.0000   -4.77154
398480.0000   -4.64293
398520.0000   -4.78538
398560.0000   -4.25521
398600.0000   -4.17122
398640.0000   -4.12483
398680.0000   -3.83483
398720.0000   -5.01352
398760.0000   -5.28587
398800.0000   -4.50331
398840.0000   -3.65023
398880.0000   -4.19558
398920.0000   -3.51310
398960.0000   -4.38587
399000.0000   -4.74502
399040.0000   -4.62525
399080.0000   -4.95905
399120.0000   -4.50846
399160.0000   -4.77814
399200.0000   -4.61447
399240.0000   -5.47419
399280.0000   -5.32191
399320.0000   -5.31582
399360.0000   -5.55241
399400.0000   -6.17516
399440.0000   -5.25124
399480.0000   -5.62025
399520.0000   -5.98854
399560.0000   -5.48595
399600.0000   -5.52838
399640.0000   -4.82841
399680.0000   -5.46684
399720.0000   -5.00043
399760.0000   -5.46365
399800.0000   -5.38431
399840.0000   -4.99869
399880.0000   -5.58307
399920.0000   -4.03780
399960.0000   -4.67128
400000.0000   -5.02058
400040.0000   -4.94618
400080.0000   -5.30353
400120.0000   -4.56221
400160.0000   -4.68600
400200.0000   -4.88697
400240.0000   -5.25911
400280.0000   -5.31825
400320.0000   -5.67670
400360.0000   -5.43141
400400.0000   -4.98471
400440.0000   -5.20783
400480.0000   -6.07956
400520.0000   -5.49629
400560.0000   -4.60627
400600.0000   -5.42348
400640.0000   -5.24069
400680.0000   -5.66479
400720.0000   -4.55523
400760.0000   -4.80491
400800.0000   -4.08641
400840.0000   -4.17479
400880.0000   -4.53445
400920.0000   -5.34517
400960.0000   -5.81441
401000.0000   -5.61674
401040.0000   -5.22259
401080.0000   -4.82199
401120.0000   -4.38629
401160.0000   -5.53037
401200.0000   -5.21308
401240.0000   -4.27910
401280.0000   -4.29158
401320.0000   -4.99983
401360.0000   -4.17044
401400.0000   -4.90930
401440.0000   -5.31342
401480.0000   -4.49740
401520.0000   -4.16716
401560.0000   -5.35683
401600.0000   -4.80403
401640.0000   -5.86117
401680.0000   -5.47501
401720.0000   -4.77959
401760.0000   -4.93741
401800.0000   -4.21360
401840.0000   -5.57772
401880.0000   -4.52637
401920.0000   -3.69950
401960.0000   -4.04283
402000.0000   -3.58970
402040.0000   -4.95649
402080.0000   -4.09006
402120.0000   -3.66009
402160.0000   -4.40409
402200.0000   -3.43760
402240.0000   -4.40334
402280.0000   -4.59128
402320.0000   -4.14537
402360.0000   -4.87480
402400.0000   -4.25665
402440.0000   -3.92895
402480.0000   -3.80108
402520.0000   -4.21958
402560.0000   -4.99398
402600.0000   -4.52500
402640.0000   -3.62948
402680.0000   -4.33002
402720.0000   -4.38734
402760.0000   -3.94463
402800.0000   -4.05316
402840.0000   -3.82897
402880.0000   -3.92118
402920.0000   -3.31832
402960.0000   -3.81875
403000.0000   -4.46815
403040.0000   -4.42582
403080.0000   -3.98805
403120.0000   -3.97430
403160.0000   -3.80561
403200.0000   -4.81633
403240.0000   -4.35427
403280.0000   -4.01394
403320.0000   -4.26454
403360.0000   -4.99754
403400.0000   -4.37718
403440.0000   -3.45553
403480.0000   -4.17078
403520.0000   -3.88332
403560.0000   -3.79074
403600.0000   -5.11591
403640.0000   -4.24403
403680.0000   -3.65351
403720.0000   -4.08671
403760.0000   -3.91918
403800.0000   -4.33219
403840.0000   -4.54600
403880.0000   -4.17013
403920.0000   -4.30045
403960.0000   -4.42377
404000.0000   -4.83984
404040.0000   -4.50260
404080.0000   -4.06181
404120.0000   -3.47494
404160.0000   -4.54645
404200.0000   -4.53483
404240.0000   -4.25188
404280.0000   -3.69605
404320.0000   -4.17089
404360.0000   -3.70338
404400.0000   -3.97388
404440.0000   -4.86923
404480.0000   -4.55678
404520.0000   -4.90597
404560.0000   -4.74138
404600.0000   -4.57941
404640.0000   -5.11444
404680.0000   -4.97786
404720.0000   -4.40813
404760.0000   -5.40478
404800.0000   -4.95144
404840.0000   -4.52470
404880.0000   -4.25338
404920.0000   -4.83326
404960.0000   -4.30050
405000.0000   -3.74725
405040.0000   -4.78633
405080.0000   -4.68792
405120.0000   -4.17105
405160.0000   -4.35005
405200.0000   -3.83889
405240.0000   -4.54245
405280.0000   -5.01518
405320.0000   -5.46521
405360.0000   -4.67855
405400.0000   -5.19929
405440.0000   -4.83075
405480.0000   -4.95888
405520.0000   -4.01677
405560.0000   -5.41016
405600.0000   -4.76846
405640.0000   -4.14731
405680.0000   -3.76983
405720.0000   -4.63397
405760.0000   -4.39440
405800.0000   -4.30212
405840.0000   -4.48335
405880.0000   -5.12797
405920.0000   -4.78170
405960.0000   -4.93621
406000.0000   -4.65943
406040.0000   -5.49385
406080.0000   -4.86194
406120.0000   -3.82180
406160.0000   -4.39842
406200.0000   -3.76623
406240.0000   -4.60135
406280.0000   -4.84536
406320.0000   -4.36197
406360.0000   -4.82662
406400.0000   -4.66310
406440.0000   -4.69183
406480.0000   -4.68047
406520.0000   -5.00180
406560.0000   -4.61231
406600.0000   -4.83979
406640.0000   -4.77935
406680.0000   -4.71664
406720.0000   -5.72871
406760.0000   -5.08795
406800.0000   -5.25253
406840.0000   -5.00944
406880.0000   -4.10607
406920.0000   -4.89096
406960.0000   -4.84131
407000.0000   -5.30714
407040.0000   -4.33967
407080.0000   -5.35513
407120.0000   -4.51495
407160.0000   -4.35220
407200.0000   -5.24184
407240.0000   -3.92782
407280.0000   -4.83674
407320.0000   -4.33145
407360.0000   -4.65293
407400.0000   -5.43633
407440.0000   -5.33679
407480.0000   -4.76078
407520.0000   -5.01130
407560.0000   -4.67351
407600.0000   -4.39200
407640.0000   -5.08002
407680.0000   -5.30029
407720.0000   -4.95709
407760.0000   -5.32839
407800.0000   -4.24671
407840.0000   -5.02532
407880.0000   -4.86833
407920.0000   -5.24844
407960.0000   -5.62947
408000.0000   -5.65116
408040.0000   -5.34282
408080.0000   -4.22505
408120.0000   -5.11226
408160.0000   -5.02730
408200.0000   -5.63912
408240.0000   -4.84164
408280.0000   -5.86771
408320.0000   -5.12008
408360.0000   -4.49334
408400.0000   -5.13275
408440.0000   -4.37746
408480.0000   -4.63206
408520.0000   -5.80490
408560.0000   -4.60891
408600.0000   -5.32194
408640.0000   -5.40574
408680.0000   -5.22931
408720.0000   -3.42259
408760.0000   -5.12660
408800.0000   -4.39915
408840.0000   -5.01764
408880.0000   -5.33724
408920.0000   -4.97484
408960.0000   -4.84392
409000.0000   -4.81077
409040.0000   -5.71726
409080.0000   -4.85541
409120.0000   -4.95216
409160.0000   -5.56968
409200.0000   -5.02822
409240.0000   -5.19552
409280.0000   -6.07448
409320.0000   -5.25565
409360.0000   -4.46821
409400.0000   -5.48169
409440.0000   -4.82692
409480.0000   -4.74196
409520.0000   -4.20199
409560.0000   -5.04351
409600.0000   -4.39216
409640.0000   -4.05315
409680.0000   -4.33658
409720.0000   -4.88505
409760.0000   -5.13172
409800.0000   -4.95772
409840.0000   -5.15277
409880.0000   -4.54292
409920.0000   -4.91690
409960.0000   -4.90041
410000.0000   -3.15682
410040.0000   -4.76463
410080.0000   -4.36684
410120.0000   -4.51749
410160.0000   -4.57864
410200.0000   -5.20994
410240.0000   -4.22312
410280.0000   -5.52883
410320.0000   -5.46513
410360.0000   -4.43801
410400.0000   -4.59646
410440.0000   -3.64649
410480.0000   -5.18803
410520.0000   -4.33149
410560.0000   -4.53806
410600.0000   -5.23400
410640.0000   -4.68783
410680.0000   -6.04251
410720.0000   -4.29737
410760.0000   -6.24165
410800.0000   -5.69438
410840.0000   -4.44090
410880.0000   -5.59191
410920.0000   -5.39464
410960.0000   -4.99753
411000.0000   -5.24787
411040.0000   -5.80154
411080.0000   -5.41983
411120.0000   -5.69261
411160.0000   -4.68351
411200.0000   -5.52268
411240.0000   -5.22249
411280.0000   -5.56097
411320.0000   -5.64128
411360.0000   -5.14458
411400.0000   -4.53558
411440.0000   -4.66822
411480.0000   -5.47077
411520.0000   -5.70643
411560.0000   -5.83342
411600.0000   -4.26392
411640.0000   -4.97516
411680.0000   -5.35479
411720.0000   -5.57782
411760.0000   -5.36736
411800.0000   -5.93337
411840.0000   -3.92354
411880.0000   -5.15296
411920.0000   -5.00324
411960.0000   -4.56339
412000.0000   -4.98554
412040.0000   -4.01425
412080.0000   -4.49995
412120.0000   -5.04758
412160.0000   -5.86029
412200.0000   -5.33283
412240.0000   -5.39163
412280.0000   -5.89443
412320.0000   -5.88332
412360.0000   -5.82065
412400.0000   -5.48348
412440.0000   -5.35552
412480.0000   -5.05516
412520.0000   -5.29030
412560.0000   -5.31023
412600.0000   -5.73561
412640.0000   -6.41398
412680.0000   -6.84735
412720.0000   -5.41965
412760.0000   -4.74919
412800.0000   -5.42769
412840.0000   -4.69883
412880.0000   -5.47340
412920.0000   -5.63477
412960.0000   -5.43887
413000.0000   -5.17487
413040.0000   -4.72147
413080.0000   -4.76583
413120.0000   -3.33682
413160.0000   -4.00156
413200.0000   -3.95168
413240.0000   -4.11078
413280.0000   -3.40656
413320.0000   -3.98563
413360.0000   -3.91695
413400.0000   -5.06753
413440.0000   -5.15020
413480.0000   -5.18556
413520.0000   -4.88957
413560.0000   -5.00601
413600.0000   -5.85228
413640.0000   -4.67617
413680.0000   -4.83314
413720.0000   -4.52592
413760.0000   -4.90998
413800.0000   -5.29796
413840.0000   -5.69033
413880.0000   -5.32613
413920.0000   -5.46449
413960.0000   -5.04634
414000.0000   -4.36545
414040.0000   -4.57160
414080.0000   -5.23182
414120.0000   -4.98196
414160.0000   -6.39312
414200.0000   -5.55062
414240.0000   -5.45797
414280.0000   -6.09110
414320.0000   -5.98945
414360.0000   -5.41705
414400.0000   -5.70821
414440.0000   -5.73318
414480.0000   -4.86922
414520.0000   -4.67622
414560.0000   -5.37010
414600.0000   -6.56423
414640.0000   -6.23352
414680.0000   -5.06911
414720.0000   -5.04555
414760.0000   -4.29866
414800.0000   -5.05950
414840.0000   -5.78861
414880.0000   -5.53998
414920.0000   -4.40577
414960.0000   -4.02476
415000.0000   -4.10962
415040.0000   -3.87556
415080.0000   -4.48353
415120.0000   -5.27039
415160.0000   -4.73283
415200.0000   -4.59112
415240.0000   -5.21771
415280.0000   -4.56663
415320.0000   -3.89756
415360.0000   -4.51944
415400.0000   -4.13050
415440.0000   -3.86747
415480.0000   -3.95441
415520.0000   -2.64871
415560.0000   -4.01992
415600.0000   -2.60921
415640.0000   -3.94051
415680.0000   -3.63129
415720.0000   -4.26748
415760.0000   -3.39233
415800.0000   -4.17459
415840.0000   -3.76078
415880.0000   -4.18562
415920.0000   -5.21740
415960.0000   -5.22990
416000.0000   -4.90371
416040.0000   -3.91602
416080.0000   -4.31904
416120.0000   -4.77188
416160.0000   -4.33782
416200.0000   -5.27680
416240.0000   -4.71237
416280.0000   -4.45328
416320.0000   -4.34166
416360.0000   -4.37406
416400.0000   -4.25147
416440.0000   -4.24909
416480.0000   -5.00249
416520.0000   -5.38615
416560.0000   -4.14173
416600.0000   -4.53542
416640.0000   -4.65307
416680.0000   -5.32198
416720.0000   -6.10908
416760.0000   -5.52346
416800.0000   -5.10760
416840.0000   -5.46367
416880.0000   -5.48208
416920.0000   -5.47461
416960.0000   -5.85552
417000.0000   -5.45231
417040.0000   -5.03276
417080.0000   -4.87478
417120.0000   -4.77420
417160.0000   -5.20301
417200.0000   -4.49589
417240.0000   -4.55979
417280.0000   -3.65758
417320.0000   -5.21939
417360.0000   -5.25360
417400.0000   -5.55196
417440.0000   -6.05649
417480.0000   -5.81028
417520.0000   -5.99625
417560.0000   -5.62819
417600.0000   -4.17928
417640.0000   -4.66613
417680.0000   -4.11617
417720.0000   -4.32696
417760.0000   -4.60805
417800.0000   -5.56017
417840.0000   -3.98966
417880.0000   -4.30865
417920.0000   -4.73903
417960.0000   -4.25459
418000.0000   -5.65363
418040.0000   -4.56635
418080.0000   -4.19579
418120.0000   -4.05316
418160.0000   -4.53374
418200.0000   -3.87921
418240.0000   -4.46487
418280.0000   -5.44563
418320.0000   -4.83266
418360.0000   -4.77892
418400.0000   -5.28626
418440.0000   -4.12482
418480.0000   -4.52692
418520.0000   -4.40899
418560.0000   -5.01665
418600.0000   -5.02451
418640.0000   -4.60364
418680.0000   -4.20208
418720.0000   -3.97132
418760.0000   -3.70533
418800.0000   -4.21947
418840.0000   -3.74257
418880.0000   -4.60755
418920.0000   -4.58534
418960.0000   -4.04441
419000.0000   -4.44228
419040.0000   -4.58446
419080.0000   -4.84961
419120.0000   -3.78506
419160.0000   -4.45320
419200.0000   -4.69873
419240.0000   -5.11011
419280.0000   -4.85376
419320.0000   -4.74544
419360.0000   -4.38437
419400.0000   -5.12985
419440.0000   -5.26673
419480.0000   -6.07600
419520.0000   -5.25002
419560.0000   -5.27687
419600.0000   -4.05912
419640.0000   -5.02791
419680.0000   -5.04971
419720.0000   -5.21876
419760.0000   -5.30705
419800.0000   -5.97938
419840.0000   -5.80943
419880.0000   -5.66665
419920.0000   -6.03088
419960.0000   -5.53739
420000.0000   -5.26397
420040.0000   -5.31997
420080.0000   -5.32247
420120.0000   -4.75257
420160.0000   -4.82311
420200.0000   -5.32743
420240.0000   -4.02830
420280.0000   -4.25355
420320.0000   -5.59414
420360.0000   -4.65541
420400.0000   -5.22369
420440.0000   -6.00710
420480.0000   -5.89942
420520.0000   -5.86226
420560.0000   -6.06672
420600.0000   -6.07308
420640.0000   -5.13195
420680.0000   -4.68704
420720.0000   -5.86006
420760.0000   -6.56003
420800.0000   -5.42066
420840.0000   -5.00338
420880.0000   -4.95605
420920.0000   -4.68570
420960.0000   -4.10770
421000.0000   -3.47737
421040.0000   -5.75845
421080.0000   -5.17108
421120.0000   -5.24572
421160.0000   -5.35942
421200.0000   -4.96380
421240.0000   -4.74577
421280.0000   -4.31557
421320.0000   -5.27968
421360.0000   -5.24274
421400.0000   -5.50142
421440.0000   -5.56937
421480.0000   -5.44043
421520.0000   -6.20330
421560.0000   -5.92072
421600.0000   -5.74491
421640.0000   -5.68068
421680.0000   -5.09020
421720.0000   -5.26330
421760.0000   -5.09426
421800.0000   -6.04843
421840.0000   -5.03015
421880.0000   -5.47160
421920.0000   -4.88619
421960.0000   -6.47432
422000.0000   -5.45299
422040.0000   -6.41965
422080.0000   -6.01756
422120.0000   -6.34919
422160.0000   -6.04650
422200.0000   -5.01244
422240.0000   -4.88718
422280.0000   -4.59435
422320.0000   -4.74000
422360.0000   -5.15543
422400.0000   -6.11969
422440.0000   -6.01642
422480.0000   -5.24753
422520.0000   -5.70688
422560.0000   -5.06325
422600.0000   -6.45035
422640.0000   -5.05745
422680.0000   -6.53825
422720.0000   -6.50837
422760.0000   -5.75969
422800.0000   -6.01107
422840.0000   -5.83729
422880.0000   -5.40221
422920.0000   -6.04194
422960.0000   -5.42240
423000.0000   -5.57590
423040.0000   -5.59892
423080.0000   -5.73969
423120.0000   -4.85224
423160.0000   -5.32752
423200.0000   -5.58547
423240.0000   -5.82150
423280.0000   -5.51689
423320.0000   -4.83859
423360.0000   -5.37449
423400.0000   -5.26009
423440.0000   -4.42553
423480.0000   -5.18572
423520.0000   -5.62358
423560.0000   -5.11426
423600.0000   -5.11358
423640.0000   -5.25030
423680.0000   -4.96311
423720.0000   -6.09757
423760.0000   -6.12561
423800.0000   -4.76002
423840.0000   -5.58435
423880.0000   -5.60902
423920.0000   -4.78497
423960.0000   -4.91618
424000.0000   -4.51801
424040.0000   -4.47181
424080.0000   -3.92102
424120.0000   -4.68382
424160.0000   -5.36265
424200.0000   -5.48013
424240.0000   -4.87943
424280.0000   -4.10725
424320.0000   -4.54438
424360.0000   -5.24909
424400.0000   -5.72210
424440.0000   -5.13888
424480.0000   -4.97097
424520.0000   -4.95837
424560.0000   -4.60893
424600.0000   -4.69702
424640.0000   -4.15627
424680.0000   -4.38573
424720.0000   -4.60778
424760.0000   -4.83077
424800.0000   -4.04804
424840.0000   -3.66770
424880.0000   -3.91087
424920.0000   -3.21024
424960.0000   -4.13450
425000.0000   -4.03782
425040.0000   -3.59611
425080.0000   -5.13074
425120.0000   -4.82020
425160.0000   -5.19806
425200.0000   -5.51011
425240.0000   -5.85632
425280.0000   -4.62360
425320.0000   -5.24853
425360.0000   -5.49165
425400.0000   -5.07815
425440.0000   -5.87167
425480.0000   -4.80875
425520.0000   -5.15645
425560.0000   -5.10302
425600.0000   -4.34248
425640.0000   -5.37943
425680.0000   -5.02256
425720.0000   -5.46523
425760.0000   -4.61408
425800.0000   -5.25657
425840.0000   -5.19285
425880.0000   -5.46593
425920.0000   -5.83446
425960.0000   -5.60789
426000.0000   -5.38916
426040.0000   -5.63695
426080.0000   -7.03570
426120.0000   -5.66480
426160.0000   -5.38463
426200.0000   -5.59855
426240.0000   -5.31273
426280.0000   -5.26054
426320.0000   -5.10939
426360.0000   -5.19309
426400.0000   -5.38736
426440.0000   -5.64114
426480.0000   -5.27769
426520.0000   -5.58459
426560.0000   -5.37853
426600.0000   -4.42600
426640.0000   -3.52829
426680.0000   -4.49852
426720.0000   -4.73706
426760.0000   -4.18983
426800.0000   -5.04339
426840.0000   -4.54686
426880.0000   -4.54917
426920.0000   -4.00658
426960.0000   -4.64082
427000.0000   -4.29423
427040.0000   -5.76148
427080.0000   -4.47437
427120.0000   -5.05209
427160.0000   -4.26838
427200.0000   -4.91252
427240.0000   -4.46119
427280.0000   -4.77295
427320.0000   -3.98765
427360.0000   -4.48513
427400.0000   -4.94727
427440.0000   -4.75626
427480.0000   -5.00779
427520.0000   -5.49363
427560.0000   -6.60569
427600.0000   -5.14166
427640.0000   -5.14355
427680.0000   -4.79310
427720.0000   -4.35317
427760.0000   -5.08493
427800.0000   -3.86694
427840.0000   -4.60283
427880.0000   -4.68777
427920.0000   -4.06258
427960.0000   -4.97916
428000.0000   -5.05138
428040.0000   -4.31738
428080.0000   -4.22584
428120.0000   -4.71484
428160.0000   -4.04166
428200.0000   -4.54965
428240.0000   -4.70019
428280.0000   -4.68247
428320.0000   -5.12152
428360.0000   -4.87711
428400.0000   -5.04436
428440.0000   -4.76067
428480.0000   -5.07147
428520.0000   -4.89432
428560.0000   -3.51163
428600.0000   -4.56908
428640.0000   -4.94974
428680.0000   -5.08897
428720.0000   -4.89688
428760.0000   -4.92299
428800.0000   -5.22028
428840.0000   -4.99328
428880.0000   -4.60734
428920.0000   -5.27424
428960.0000   -5.77504
429000.0000   -4.85278
429040.0000   -4.73767
429080.0000   -3.76786
429120.0000   -4.78650
429160.0000   -5.21594
429200.0000   -5.31768
429240.0000   -5.10395
429280.0000   -4.97856
429320.0000   -4.46619
429360.0000   -4.76802
429400.0000   -4.61094
429440.0000   -4.79157
429480.0000   -5.16042
429520.0000   -4.95503
429560.0000   -4.83680
429600.0000   -4.55912
429640.0000   -4.47605
429680.0000   -4.91283
429720.0000   -5.66278
429760.0000   -3.70887
429800.0000   -5.21851
429840.0000   -5.23771
429880.0000   -3.90547
429920.0000   -4.06946
429960.0000   -3.85679
430000.0000   -4.00928
430040.0000   -4.95473
430080.0000   -4.67355
430120.0000   -4.04566
430160.0000   -4.19103
430200.0000   -4.97275
430240.0000   -4.86279
430280.0000   -5.33613
430320.0000   -4.47452
430360.0000   -5.00551
430400.0000   -5.36494
430440.0000   -4.36476
430480.0000   -4.54058
430520.0000   -4.06935
430560.0000   -4.53405
430600.0000   -4.83878
430640.0000   -4.60985
430680.0000   -3.77809
430720.0000   -4.78002
430760.0000   -4.41123
430800.0000   -5.01568
430840.0000   -5.12001
430880.0000   -4.72516
430920.0000   -6.13248
430960.0000   -5.60113
431000.0000   -5.98600
431040.0000   -4.76584
431080.0000   -5.54583
431120.0000   -5.72671
431160.0000   -5.66864
431200.0000   -5.90760
431240.0000   -5.36255
431280.0000   -4.90580
431320.0000   -4.62426
431360.0000   -5.56551
431400.0000   -5.58366
431440.0000   -4.56835
431480.0000   -4.92488
431520.0000   -4.57717
431560.0000   -4.41183
431600.0000   -4.78711
431640.0000   -4.51595
431680.0000   -5.26294
431720.0000   -5.21187
431760.0000   -5.50133
431800.0000   -4.89797
431840.0000   -4.46389
431880.0000   -4.00288
431920.0000   -3.90380
431960.0000   -5.25842
432000.0000   -4.93366
432040.0000   -5.19922
432080.0000   -5.55772
432120.0000   -5.04730
432160.0000   -5.96672
432200.0000   -4.78422
432240.0000   -4.46788
432280.0000   -4.92047
432320.0000   -4.31979
432360.0000   -4.30196
432400.0000   -4.35028
432440.0000   -4.15623
432480.0000   -4.34178
432520.0000   -5.23246
432560.0000   -5.20239
432600.0000   -5.01222
432640.0000   -4.95934
432680.0000   -6.30129
432720.0000   -6.07677
432760.0000   -5.96525
432800.0000   -5.22345
432840.0000   -4.65930
432880.0000   -4.98152
432920.0000   -4.45293
432960.0000   -4.87048
433000.0000   -5.70259
433040.0000   -5.45619
433080.0000   -6.38846
433120.0000   -6.36245
433160.0000   -5.72291
433200.0000   -5.97277
433240.0000   -5.52710
433280.0000   -5.75852
433320.0000   -5.77693
433360.0000   -5.79024
433400.0000   -5.63939
433440.0000   -4.91244
433480.0000   -5.07891
433520.0000   -5.03541
433560.0000   -5.82696
433600.0000   -4.51856
433640.0000   -5.58927
433680.0000   -5.44310
433720.0000   -5.25304
433760.0000   -4.80419
433800.0000   -5.45049
433840.0000   -4.56604
433880.0000   -4.33334
433920.0000   -5.60356
433960.0000   -5.29897
434000.0000   -5.35768
434040.0000   -4.98807
434080.0000   -5.03583
434120.0000   -4.19081
434160.0000   -4.82664
434200.0000   -5.48159
434240.0000   -5.20470
434280.0000   -4.37678
434320.0000   -4.81611
434360.0000   -5.80441
434400.0000   -6.55807
434440.0000   -5.47123
434480.0000   -6.76336
434520.0000   -6.29831
434560.0000   -6.25934
434600.0000   -6.33017
434640.0000   -5.80416
434680.0000   -6.01669
434720.0000   -5.49712
434760.0000   -6.07885
434800.0000   -5.40296
434840.0000   -5.72314
434880.0000   -6.06694
434920.0000   -5.48659
434960.0000   -4.14260
435000.0000   -4.40495
435040.0000   -5.44995
435080.0000   -5.30506
435120.0000   -5.85464
435160.0000   -5.78849
435200.0000   -5.68991
435240.0000   -5.61491
435280.0000   -5.10638
435320.0000   -5.25746
435360.0000   -5.78079
435400.0000   -4.83177
435440.0000   -5.45848
435480.0000   -4.28835
435520.0000   -6.34301
435560.0000   -5.22901
435600.0000   -5.81180
435640.0000   -5.41807
435680.0000   -5.58046
435720.0000   -6.23653
435760.0000   -5.67592
435800.0000   -4.63286
435840.0000   -5.13981
435880.0000   -4.46301
435920.0000   -5.59639
435960.0000   -5.36000
436000.0000   -5.58063
436040.0000   -5.32415
436080.0000   -6.04592
436120.0000   -5.25981
436160.0000   -5.41719
436200.0000   -5.77532
436240.0000   -6.10559
436280.0000   -4.93033
436320.0000   -4.43022
436360.0000   -5.34076
436400.0000   -5.04286
436440.0000   -5.28790
436480.0000   -5.49521
436520.0000   -5.26361
436560.0000   -5.34270
436600.0000   -4.99628
436640.0000   -5.01079
436680.0000   -4.97959
436720.0000   -4.58675
436760.0000   -5.24072
436800.0000   -5.27639
436840.0000   -5.04470
436880.0000   -4.41061
436920.0000   -4.48472
436960.0000   -4.07051
437000.0000   -4.40670
437040.0000   -4.18556
437080.0000   -5.25703
437120.0000   -5.21176
437160.0000   -5.80418
437200.0000   -6.75441
437240.0000   -6.17058
437280.0000   -7.06919
437320.0000   -6.50640
437360.0000   -6.14567
437400.0000   -5.12624
437440.0000   -4.87584
437480.0000   -4.44832
437520.0000   -5.93051
437560.0000   -5.92401
437600.0000   -5.31148
437640.0000   -5.02496
437680.0000   -4.86600
437720.0000   -6.09023
437760.0000   -6.81084
437800.0000   -6.42734
437840.0000   -5.28657
437880.0000   -5.68734
437920.0000   -5.82216
437960.0000   -5.38039
438000.0000   -5.41528
438040.0000   -5.72908
438080.0000   -5.63649
438120.0000   -6.08692
438160.0000   -6.05902
438200.0000   -5.76137
438240.0000   -5.43442
438280.0000   -5.70783
438320.0000   -4.62756
438360.0000   -5.61838
438400.0000   -5.14550
438440.0000   -4.74586
438480.0000   -5.26689
438520.0000   -5.66437
438560.0000   -5.82349
438600.0000   -4.84859
438640.0000   -5.26103
438680.0000   -5.39254
438720.0000   -5.25463
438760.0000   -5.19745
438800.0000   -4.95932
438840.0000   -5.16940
438880.0000   -4.09328
438920.0000   -3.50947
438960.0000   -4.61160
439000.0000   -4.61444
439040.0000   -4.54197
439080.0000   -4.29762
439120.0000   -5.56011
439160.0000   -5.63654
439200.0000   -6.08115
439240.0000   -5.72537
439280.0000   -4.87507
439320.0000   -4.31145
439360.0000   -4.66500
439400.0000   -3.72201
439440.0000   -4.43283
439480.0000   -4.93041
439520.0000   -4.74196
439560.0000   -4.81287
439600.0000   -5.45139
439640.0000   -4.90258
439680.0000   -4.15637
439720.0000   -5.26303
439760.0000   -4.69890
439800.0000   -4.48131
439840.0000   -4.72159
439880.0000   -5.17204
439920.0000   -5.04728
439960.0000   -4.80668
440000.0000   -5.65453
440040.0000   -4.69576
440080.0000   -5.83548
440120.0000   -5.66500
440160.0000   -5.69559
440200.0000   -5.59261
440240.0000   -5.69889
440280.0000   -6.68776
440320.0000   -6.24857
440360.0000   -5.73236
440400.0000   -6.25868
440440.0000   -5.07499
440480.0000   -4.16155
440520.0000   -4.44019
440560.0000   -6.05787
440600.0000   -5.72185
440640.0000   -5.73478
440680.0000   -5.49962
440720.0000   -5.52056
440760.0000   -4.93785
440800.0000   -5.04370
440840.0000   -5.23866
440880.0000   -4.88800
440920.0000   -4.87313
440960.0000   -5.43173
441000.0000   -4.67071
441040.0000   -5.18717
441080.0000   -5.85483
441120.0000   -6.00235
441160.0000   -5.32884
441200.0000   -5.77868
441240.0000   -5.66371
441280.0000   -4.93357
441320.0000   -5.03029
441360.0000   -4.32708
441400.0000   -4.56655
441440.0000   -5.26771
441480.0000   -4.70145
441520.0000   -5.30065
441560.0000   -5.34423
441600.0000   -5.33242
441640.0000   -4.94891
441680.0000   -5.15964
441720.0000   -4.72469
441760.0000   -4.94912
441800.0000   -4.24188
441840.0000   -4.92266
441880.0000   -6.87241
441920.0000   -6.27545
441960.0000   -4.95107
442000.0000   -5.78005
442040.0000   -5.74423
442080.0000   -5.24576
442120.0000   -5.40822
442160.0000   -5.25408
442200.0000   -5.51132
442240.0000   -4.98888
442280.0000   -5.82448
442320.0000   -5.52963
442360.0000   -6.33260
442400.0000   -5.78657
442440.0000   -6.49697
442480.0000   -5.49376
442520.0000   -5.97799
442560.0000   -5.54215
442600.0000   -4.60553
442640.0000   -5.71826
442680.0000   -4.45131
442720.0000   -4.90019
442760.0000   -4.32651
442800.0000   -4.71469
442840.0000   -4.58960
442880.0000   -5.01543
442920.0000   -4.77060
442960.0000   -4.20592
443000.0000   -5.67901
443040.0000   -5.31091
443080.0000   -4.87878
443120.0000   -5.65904
443160.0000   -4.68911
443200.0000   -4.68792
443240.0000   -5.65421
443280.0000   -6.39230
443320.0000   -5.55852
443360.0000   -4.67641
443400.0000   -4.91789
443440.0000   -4.83998
443480.0000   -4.81948
443520.0000   -5.93668
443560.0000   -4.96570
443600.0000   -4.41573
443640.0000   -4.65152
443680.0000   -5.02852
443720.0000   -4.97814
443760.0000   -3.87061
443800.0000   -4.80808
443840.0000   -3.81597
443880.0000   -3.46830
443920.0000   -5.40864
443960.0000   -4.58334
444000.0000   -5.28015
444040.0000   -4.90867
444080.0000   -4.85348
444120.0000   -4.26364
444160.0000   -4.44626
444200.0000   -5.13731
444240.0000   -4.90819
444280.0000   -5.43044
444320.0000   -5.49141
444360.0000   -5.27372
444400.0000   -5.30020
444440.0000   -4.72028
444480.0000   -5.21805
444520.0000   -5.80713
444560.0000   -4.52934
444600.0000   -5.04671
444640.0000   -5.71700
444680.0000   -5.35308
444720.0000   -5.65969
444760.0000   -5.74783
444800.0000   -4.72407
444840.0000   -5.28238
444880.0000   -5.14441
444920.0000   -5.16787
444960.0000   -5.20585
445000.0000   -4.79970
445040.0000   -5.08934
445080.0000   -4.45113
445120.0000   -4.79355
445160.0000   -4.87934
445200.0000   -5.11176
445240.0000   -4.26157
445280.0000   -5.38306
445320.0000   -5.35350
445360.0000   -5.21663
445400.0000   -5.79344
445440.0000   -4.86131
445480.0000   -5.19325
445520.0000   -5.42963
445560.0000   -5.45522
445600.0000   -6.22699
445640.0000   -5.64561
445680.0000   -5.51774
445720.0000   -6.01993
445760.0000   -5.46977
445800.0000   -5.69207
445840.0000   -5.56357
445880.0000   -5.84028
445920.0000   -6.33719
445960.0000   -5.45111
446000.0000   -6.16985
446040.0000   -5.89675
446080.0000   -6.32833
446120.0000   -6.15333
446160.0000   -6.42657
446200.0000   -5.50128
446240.0000   -4.87429
446280.0000   -5.71149
446320.0000   -4.68292
446360.0000   -6.26654
446400.0000   -4.87138
446440.0000   -5.05767
446480.0000   -5.72310
446520.0000   -5.11230
446560.0000   -4.11069
446600.0000   -4.04490
446640.0000   -4.65990
446680.0000   -5.50706
446720.0000   -4.53323
446760.0000   -4.86646
446800.0000   -4.57150
446840.0000   -4.90650
446880.0000   -4.38507
446920.0000   -5.45090
446960.0000   -5.16624
447000.0000   -4.90587
447040.0000   -4.81691
447080.0000   -4.54997
447120.0000   -4.85145
447160.0000   -4.53540
447200.0000   -4.72129
447240.0000   -4.51936
447280.0000   -5.91630
447320.0000   -5.01140
447360.0000   -5.05382
447400.0000   -5.46666
447440.0000   -6.24782
447480.0000   -4.90315
447520.0000   -5.16126
447560.0000   -5.04388
447600.0000   -5.00723
447640.0000   -4.17200
447680.0000   -5.07532
447720.0000   -5.37382
447760.0000   -4.71910
447800.0000   -5.33822
447840.0000   -5.47146
447880.0000   -5.14374
447920.0000   -5.26708
447960.0000   -4.39850
448000.0000   -5.03798
448040.0000   -5.39737
448080.0000   -5.06413
448120.0000   -5.14696
448160.0000   -5.95342
448200.0000   -5.39434
448240.0000   -5.04604
448280.0000   -5.88835
448320.0000   -6.40135
448360.0000   -5.17369
448400.0000   -5.30153
448440.0000   -4.52698
448480.0000   -4.32140
448520.0000   -4.54212
448560.0000   -5.20857
448600.0000   -4.24209
448640.0000   -4.50442
448680.0000   -5.27566
448720.0000   -4.49775
448760.0000   -5.08731
448800.0000   -4.27373
448840.0000   -4.95105
448880.0000   -4.75554
448920.0000   -4.59960
448960.0000   -4.85746
449000.0000   -5.78391
449040.0000   -5.93053
449080.0000   -5.41354
449120.0000   -4.24522
449160.0000   -4.10249
449200.0000   -4.17371
449240.0000   -4.38550
449280.0000   -5.20752
449320.0000   -4.81598
449360.0000   -5.32846
449400.0000   -5.76565
449440.0000   -5.20057
449480.0000   -5.33516
449520.0000   -5.17267
449560.0000   -4.40886
449600.0000   -5.40317
449640.0000   -5.66243
449680.0000   -5.25033
449720.0000   -4.48894
449760.0000   -5.18778
449800.0000   -4.87215
449840.0000   -4.97865
449880.0000   -4.58993
449920.0000   -4.71206
449960.0000   -4.24073
450000.0000   -4.53587
450040.0000   -4.68185
450080.0000   -4.29512
450120.0000   -5.43912
450160.0000   -4.67774
450200.0000   -4.39107
450240.0000   -4.21274
450280.0000   -4.04493
450320.0000   -3.26830
450360.0000   -3.72241
450400.0000   -4.11632
450440.0000   -3.62778
450480.0000   -4.97795
450520.0000   -5.29280
450560.0000   -4.91256
450600.0000   -4.56428
450640.0000   -5.32631
450680.0000   -4.10912
450720.0000   -5.25926
450760.0000   -4.51416
450800.0000   -4.68457
450840.0000   -5.43479
450880.0000   -5.61288
450920.0000   -5.21137
450960.0000   -4.75199
451000.0000   -5.36893
451040.0000   -5.19658
451080.0000   -5.09645
451120.0000   -5.40478
451160.0000   -5.39456
451200.0000   -5.86140
451240.0000   -5.23291
451280.0000   -4.77284
451320.0000   -4.56593
451360.0000   -4.20551
451400.0000   -5.10580
451440.0000   -5.25606
451480.0000   -4.65053
451520.0000   -5.34676
451560.0000   -5.02207
451600.0000   -4.89163
451640.0000   -4.88844
451680.0000   -5.43759
451720.0000   -4.36770
451760.0000   -5.62007
451800.0000   -5.88336
451840.0000   -5.37787
451880.0000   -5.13066
451920.0000   -3.76707
451960.0000   -4.41446
452000.0000   -4.51594
452040.0000   -4.79820
452080.0000   -4.74242
452120.0000   -5.52336
452160.0000   -5.98428
452200.0000   -5.60465
452240.0000   -5.60660
452280.0000   -4.41760
452320.0000   -4.36051
452360.0000   -4.72947
452400.0000   -4.64406
452440.0000   -5.65328
452480.0000   -4.35453
452520.0000   -4.93132
452560.0000   -4.64863
452600.0000   -4.94411
452640.0000   -5.91553
452680.0000   -5.27179
452720.0000   -3.98162
452760.0000   -4.71743
452800.0000   -4.32010
452840.0000   -4.09712
452880.0000   -4.25963
452920.0000   -4.98055
452960.0000   -5.26359
453000.0000   -4.47067
453040.0000   -4.63703
453080.0000   -4.67218
453120.0000   -4.96478
453160.0000   -4.64221
453200.0000   -5.17894
453240.0000   -4.19677
453280.0000   -3.63457
453320.0000   -3.67580
453360.0000   -4.36143
453400.0000   -3.50466
453440.0000   -4.25934
453480.0000   -4.57736
453520.0000   -4.46560
453560.0000   -4.25603
453600.0000   -4.94396
453640.0000   -4.42223
453680.0000   -3.98617
453720.0000   -2.71125
453760.0000   -3.78879
453800.0000   -4.74382
453840.0000   -3.92601
453880.0000   -4.06744
453920.0000   -4.31541
453960.0000   -3.92068
454000.0000   -4.80352
454040.0000   -4.22913
454080.0000   -4.25030
454120.0000   -4.42987
454160.0000   -3.34097
454200.0000   -4.40479
454240.0000   -4.65168
454280.0000   -4.22164
454320.0000   -4.22430
454360.0000   -3.82330
454400.0000   -3.45050
454440.0000   -3.27336
454480.0000   -4.50531
454520.0000   -4.37253
454560.0000   -4.08533
454600.0000   -3.87272
454640.0000   -4.29797
454680.0000   -3.96469
454720.0000   -4.75288
454760.0000   -4.21970
454800.0000   -4.22634
454840.0000   -4.93759
454880.0000   -3.65318
454920.0000   -5.24930
454960.0000   -5.26398
455000.0000   -4.26578
455040.0000   -4.58795
455080.0000   -4.05619
455120.0000   -4.89933
455160.0000   -4.18786
455200.0000   -5.35922
455240.0000   -4.08993
455280.0000   -3.81272
455320.0000   -3.80325
455360.0000   -3.92555
455400.0000   -4.81965
455440.0000   -3.87343
455480.0000   -4.00648
455520.0000   -5.41707
455560.0000   -4.83705
455600.0000   -5.13271
455640.0000   -4.72401
455680.0000   -4.61615
455720.0000   -4.61556
455760.0000   -5.47758
455800.0000   -5.90905
455840.0000   -4.67350
455880.0000   -4.35395
455920.0000   -3.85770
455960.0000   -4.99080
456000.0000   -4.65429
456040.0000   -4.94878
456080.0000   -4.47657
456120.0000   -4.69693
456160.0000   -5.56618
456200.0000   -4.65485
456240.0000   -4.74146
456280.0000   -5.09315
456320.0000   -4.35383
456360.0000   -4.34472
456400.0000   -4.12402
456440.0000   -4.30591
456480.0000   -4.96145
456520.0000   -3.49636
456560.0000   -4.93580
456600.0000   -4.82824
456640.0000   -4.48704
456680.0000   -4.46487
456720.0000   -4.00512
456760.0000   -3.63514
456800.0000   -3.13626
456840.0000   -4.25499
456880.0000   -4.06643
456920.0000   -3.77951
456960.0000   -3.85937
457000.0000   -3.79967
457040.0000   -4.04895
457080.0000   -4.69011
457120.0000   -4.61739
457160.0000   -4.49329
457200.0000   -4.61512
457240.0000   -4.50806
457280.0000   -4.84079
457320.0000   -4.44997
457360.0000   -3.82358
457400.0000   -4.26650
457440.0000   -3.49796
457480.0000   -4.67669
457520.0000   -4.21299
457560.0000   -4.33842
457600.0000   -3.59563
457640.0000   -3.24173
457680.0000   -4.30052
457720.0000   -4.08169
457760.0000   -5.14180
457800.0000   -5.29288
457840.0000   -4.26304
457880.0000   -4.62167
457920.0000   -3.77973
457960.0000   -3.61541
458000.0000   -4.57971
458040.0000   -3.60694
458080.0000   -3.61616
458120.0000   -4.03761
458160.0000   -4.58275
458200.0000   -5.20578
458240.0000   -4.74701
458280.0000   -4.62652
458320.0000   -3.88945
458360.0000   -4.47394
458400.0000   -4.72427
458440.0000   -4.30792
458480.0000   -4.57591
458520.0000   -4.53310
458560.0000   -4.53473
458600.0000   -4.20009
458640.0000   -3.57750
458680.0000   -4.36873
458720.0000   -4.66387
458760.0000   -4.79376
458800.0000   -4.05187
458840.0000   -4.29892
458880.0000   -4.95535
458920.0000   -4.89308
458960.0000   -3.92783
459000.0000   -4.83221
459040.0000   -4.47003
459080.0000   -4.14866
459120.0000   -3.57056
459160.0000   -4.74194
459200.0000   -4.46037
459240.0000   -4.32037
459280.0000   -4.05224
459320.0000   -3.76048
459360.0000   -3.75195
459400.0000   -5.09920
459440.0000   -4.53982
459480.0000   -5.37495
459520.0000   -4.94600
459560.0000   -4.02301
459600.0000   -3.94353
459640.0000   -4.54003
459680.0000   -4.75043
459720.0000   -3.73350
459760.0000   -3.69786
459800.0000   -2.96516
459840.0000   -3.77521
459880.0000   -4.92214
459920.0000   -4.08951
459960.0000   -4.15941
460000.0000   -4.15177
460040.0000   -3.81494
460080.0000   -4.18140
460120.0000   -2.86758
460160.0000   -3.29778
460200.0000   -4.00749
460240.0000   -4.96429
460280.0000   -4.59973
460320.0000   -4.32635
460360.0000   -5.55093
460400.0000   -3.88812
460440.0000   -3.98286
460480.0000   -4.17797
460520.0000   -3.74853
460560.0000   -4.14509
460600.0000   -3.73027
460640.0000   -4.07221
460680.0000   -5.45924
460720.0000   -5.35677
460760.0000   -4.88009
460800.0000   -4.41097
460840.0000   -4.41344
460880.0000   -3.83800
460920.0000   -3.83001
460960.0000   -4.25037
461000.0000   -4.15357
461040.0000   -5.11646
461080.0000   -3.84742
461120.0000   -4.81325
461160.0000   -5.03593
461200.0000   -4.38033
461240.0000   -5.09961
461280.0000   -5.20759
461320.0000   -5.81147
461360.0000   -5.59138
461400.0000   -5.49828
461440.0000   -5.35363
461480.0000   -5.74225
461520.0000   -4.40885
461560.0000   -5.09382
461600.0000   -5.80421
461640.0000   -5.93536
461680.0000   -6.35672
461720.0000   -6.02739
461760.0000   -5.66439
461800.0000   -6.36256
461840.0000   -6.33867
461880.0000   -6.46277
461920.0000   -6.30780
461960.0000   -5.23715
462000.0000   -5.58376
462040.0000   -5.57443
462080.0000   -5.32656
462120.0000   -5.49525
462160.0000   -5.66569
462200.0000   -5.71867
462240.0000   -6.51920
462280.0000   -5.74723
462320.0000   -4.83888
462360.0000   -6.03713
462400.0000   -5.88233
462440.0000   -4.31603
462480.0000   -5.29825
462520.0000   -4.84575
462560.0000   -5.47286
462600.0000   -4.35426
462640.0000   -4.14158
462680.0000   -4.68988
462720.0000   -5.25833
462760.0000   -5.94557
462800.0000   -4.52678
462840.0000   -3.98799
462880.0000   -4.45150
462920.0000   -4.10668
462960.0000   -4.05433
463000.0000   -5.08844
463040.0000   -4.59431
463080.0000   -4.08892
463120.0000   -4.95379
463160.0000   -5.34728
463200.0000   -4.91190
463240.0000   -5.53608
463280.0000   -4.40673
463320.0000   -5.27990
463360.0000   -5.73521
463400.0000   -5.68279
463440.0000   -5.66791
463480.0000   -5.55984
463520.0000   -5.69789
463560.0000   -6.03590
463600.0000   -4.63459
463640.0000   -5.20379
463680.0000   -4.73705
463720.0000   -4.49577
463760.0000   -4.98168
463800.0000   -4.19197
463840.0000   -4.35846
463880.0000   -3.83606
463920.0000   -4.90410
463960.0000   -5.59667
464000.0000   -5.32237
464040.0000   -4.82132
464080.0000   -5.03566
464120.0000   -5.59059
464160.0000   -5.32382
464200.0000   -5.13693
464240.0000   -4.59872
464280.0000   -4.84394
464320.0000   -5.35287
464360.0000   -5.23468
464400.0000   -5.46570
464440.0000   -5.37534
464480.0000   -5.62906
464520.0000   -5.06794
464560.0000   -6.08841
464600.0000   -5.45347
464640.0000   -4.90899
464680.0000   -5.36307
464720.0000   -5.81483
464760.0000   -5.77158
464800.0000   -4.59791
464840.0000   -5.48940
464880.0000   -4.69133
464920.0000   -4.48661
464960.0000   -5.33921
465000.0000   -5.65380
465040.0000   -5.20257
465080.0000   -5.49874
465120.0000   -5.19765
465160.0000   -5.46719
465200.0000   -5.09294
465240.0000   -4.51304
465280.0000   -5.03393
465320.0000   -5.23723
465360.0000   -5.04830
465400.0000   -5.66039
465440.0000   -5.33095
465480.0000   -5.55038
465520.0000   -4.87514
465560.0000   -5.38414
465600.0000   -4.76829
465640.0000   -5.34427
465680.0000   -5.38397
465720.0000   -5.11612
465760.0000   -4.43740
465800.0000   -5.33687
465840.0000   -4.66628
465880.0000   -4.57414
465920.0000   -4.18053
465960.0000   -4.73716
466000.0000   -4.99727
466040.0000   -3.59913
466080.0000   -3.26196
466120.0000   -4.45852
466160.0000   -4.70747
466200.0000   -5.31804
466240.0000   -4.87905
466280.0000   -4.84301
466320.0000   -4.49998
466360.0000   -4.33867
466400.0000   -4.39408
466440.0000   -4.44474
466480.0000   -4.19568
466520.0000   -4.92758
466560.0000   -3.37218
466600.0000   -4.46176
466640.0000   -3.74110
466680.0000   -4.52401
466720.0000   -4.14408
466760.0000   -4.45338
466800.0000   -4.19388
466840.0000   -3.90134
466880.0000   -3.56132
466920.0000   -3.91391
466960.0000   -4.36366
467000.0000   -5.45381
467040.0000   -4.01194
467080.0000   -4.23040
467120.0000   -4.85280
467160.0000   -4.77769
467200.0000   -3.78708
467240.0000   -4.45107
467280.0000   -4.73987
467320.0000   -3.90276
467360.0000   -4.28370
467400.0000   -4.28652
467440.0000   -4.21841
467480.0000   -5.06288
467520.0000   -4.13717
467560.0000   -4.50770
467600.0000   -3.93363
467640.0000   -3.50384
467680.0000   -3.87352
467720.0000   -3.80166
467760.0000   -3.34151
467800.0000   -4.84794
467840.0000   -3.93908
467880.0000   -4.19872
467920.0000   -5.45511
467960.0000   -4.76189
468000.0000   -4.32782
468040.0000   -4.81656
468080.0000   -4.94218
468120.0000   -4.32267
468160.0000   -5.95227
468200.0000   -5.56123
468240.0000   -5.26661
468280.0000   -5.27744
468320.0000   -4.39702
468360.0000   -4.94515
468400.0000   -4.90303
468440.0000   -5.09200
468480.0000   -4.31872
468520.0000   -4.79377
468560.0000   -5.41835
468600.0000   -4.71563
468640.0000   -5.03125
468680.0000   -4.89034
468720.0000   -4.76026
468760.0000   -4.99304
468800.0000   -3.64368
468840.0000   -4.26608
468880.0000   -4.10141
468920.0000   -3.27569
468960.0000   -4.28312
469000.0000   -5.20619
469040.0000   -4.99891
469080.0000   -5.15290
469120.0000   -4.38484
469160.0000   -4.30177
469200.0000   -4.53477
469240.0000   -4.30011
469280.0000   -4.55575
469320.0000   -4.49677
469360.0000   -5.22523
469400.0000   -5.06684
469440.0000   -5.25249
469480.0000   -4.49732
469520.0000   -4.02579
469560.0000   -3.79228
469600.0000   -3.79942
469640.0000   -4.38003
469680.0000   -4.81720
469720.0000   -4.46813
469760.0000   -4.46040
469800.0000   -4.31466
469840.0000   -4.01920
469880.0000   -4.63406
469920.0000   -4.82482
469960.0000   -5.59411
470000.0000   -4.75462
470040.0000   -4.60104
470080.0000   -5.38997
470120.0000   -4.82775
470160.0000   -5.46397
470200.0000   -4.70698
470240.0000   -4.67695
470280.0000   -4.66674
470320.0000   -4.88783
470360.0000   -4.21679
470400.0000   -4.37101
470440.0000   -5.03025
470480.0000   -5.00410
470520.0000   -4.97739
470560.0000   -4.65930
470600.0000   -4.72741
470640.0000   -4.91906
470680.0000   -4.39958
470720.0000   -4.47480
470760.0000   -3.40265
470800.0000   -3.39546
470840.0000   -4.82099
470880.0000   -4.15939
470920.0000   -4.03687
470960.0000   -4.24377
471000.0000   -3.42565
471040.0000   -3.80667
471080.0000   -3.36867
471120.0000   -4.28496
471160.0000   -3.87193
471200.0000   -4.26852
471240.0000   -4.80746
471280.0000   -4.43001
471320.0000   -4.13086
471360.0000   -4.05990
471400.0000   -4.16212
471440.0000   -3.68190
471480.0000   -3.77599
471520.0000   -4.52535
471560.0000   -4.96544
471600.0000   -4.61137
471640.0000   -4.79325
471680.0000   -4.95836
471720.0000   -4.40095
471760.0000   -3.77989
471800.0000   -3.59205
471840.0000   -4.35779
471880.0000   -4.80251
471920.0000   -4.84271
471960.0000   -4.92231
472000.0000   -4.21966
472040.0000   -4.73225
472080.0000   -4.23896
472120.0000   -4.23337
472160.0000   -4.08904
472200.0000   -4.66183
472240.0000   -4.53637
472280.0000   -4.26010
472320.0000   -4.37019
472360.0000   -3.78088
472400.0000   -4.08891
472440.0000   -3.07711
472480.0000   -3.88684
472520.0000   -4.06144
472560.0000   -4.34711
472600.0000   -4.61430
472640.0000   -5.37657
472680.0000   -4.04381
472720.0000   -4.61721
472760.0000   -5.02684
472800.0000   -4.97151
472840.0000   -4.27970
472880.0000   -4.88786
472920.0000   -5.35903
472960.0000   -5.26848
473000.0000   -5.18803
473040.0000   -5.30415
473080.0000   -4.47118
473120.0000   -4.10053
473160.0000   -4.54305
473200.0000   -3.94394
473240.0000   -4.99735
473280.0000   -4.93143
473320.0000   -5.01617
473360.0000   -5.34274
473400.0000   -4.73715
473440.0000   -5.32547
473480.0000   -5.02540
473520.0000   -4.81379
473560.0000   -5.06225
473600.0000   -5.61395
473640.0000   -4.83631
473680.0000   -4.62867
473720.0000   -5.20175
473760.0000   -4.45837
473800.0000   -4.34754
473840.0000   -3.92659
473880.0000   -4.02617
473920.0000   -4.41989
473960.0000   -4.72114
474000.0000   -4.18956
474040.0000   -4.09893
474080.0000   -5.16673
474120.0000   -4.94980
474160.0000   -4.37511
474200.0000   -4.72959
474240.0000   -4.22947
474280.0000   -4.87856
474320.0000   -5.85361
474360.0000   -6.26762
474400.0000   -5.08728
474440.0000   -5.41195
474480.0000   -5.52900
474520.0000   -4.45540
474560.0000   -5.41431
474600.0000   -5.30911
474640.0000   -4.24060
474680.0000   -4.35007
474720.0000   -5.03309
474760.0000   -4.82920
474800.0000   -5.03672
474840.0000   -5.20367
474880.0000   -4.69512
474920.0000   -5.43891
474960.0000   -5.33745
475000.0000   -4.76155
475040.0000   -5.74003
475080.0000   -5.33270
475120.0000   -5.27347
475160.0000   -4.95631
475200.0000   -4.56681
475240.0000   -4.15619
475280.0000   -4.19662
475320.0000   -5.35397
475360.0000   -5.17664
475400.0000   -4.44101
475440.0000   -4.23965
475480.0000   -4.29707
475520.0000   -4.30640
475560.0000   -4.14219
475600.0000   -5.52523
475640.0000   -4.95508
475680.0000   -4.47870
475720.0000   -4.84542
475760.0000   -4.30496
475800.0000   -5.23857
475840.0000   -4.29103
475880.0000   -4.51115
475920.0000   -5.05024
475960.0000   -4.70074
476000.0000   -5.49536
476040.0000   -5.20564
476080.0000   -5.06210
476120.0000   -5.25352
476160.0000   -5.17371
476200.0000   -4.99336
476240.0000   -4.00595
476280.0000   -4.47798
476320.0000   -5.11129
476360.0000   -4.89349
476400.0000   -5.00842
476440.0000   -4.35633
476480.0000   -4.66630
476520.0000   -4.55958
476560.0000   -4.65883
476600.0000   -4.76185
476640.0000   -5.08848
476680.0000   -4.86707
476720.0000   -4.89366
476760.0000   -5.50562
476800.0000   -5.29141
476840.0000   -4.57860
476880.0000   -4.90103
476920.0000   -4.13746
476960.0000   -4.81648
477000.0000   -4.84510
477040.0000   -5.39830
477080.0000   -5.46893
477120.0000   -5.13199
477160.0000   -4.81331
477200.0000   -4.39718
477240.0000   -4.67032
477280.0000   -4.24255
477320.0000   -4.18698
477360.0000   -4.03578
477400.0000   -5.00903
477440.0000   -4.83891
477480.0000   -4.13185
477520.0000   -5.40370
477560.0000   -5.85754
477600.0000   -6.15353
477640.0000   -5.10923
477680.0000   -3.75905
477720.0000   -4.60357
477760.0000   -4.12751
477800.0000   -5.51322
477840.0000   -4.28781
477880.0000   -5.41887
477920.0000   -5.50016
477960.0000   -6.00534
478000.0000   -4.60846
478040.0000   -5.24173
478080.0000   -5.23835
478120.0000   -4.62451
478160.0000   -4.50219
478200.0000   -4.89981
478240.0000   -5.67030
478280.0000   -4.92027
478320.0000   -5.55689
478360.0000   -4.89783
478400.0000   -5.41828
478440.0000   -4.99522
478480.0000   -3.99399
478520.0000   -4.55598
478560.0000   -5.93732
478600.0000   -5.56834
478640.0000   -4.85659
478680.0000   -4.90105
478720.0000   -4.15352
478760.0000   -4.70251
478800.0000   -4.33968
478840.0000   -5.80422
478880.0000   -4.63109
478920.0000   -4.50165
478960.0000   -5.05576
479000.0000   -4.97574
479040.0000   -4.79357
479080.0000   -5.26347
479120.0000   -5.06512
479160.0000   -4.97646
479200.0000   -4.96957
479240.0000   -4.71898
479280.0000   -5.24653
479320.0000   -5.39914
479360.0000   -5.39947
479400.0000   -5.12151
479440.0000   -4.72464
479480.0000   -5.04225
479520.0000   -5.91505
479560.0000   -5.40366
479600.0000   -5.15875
479640.0000   -5.21919
479680.0000   -4.92668
479720.0000   -5.02104
479760.0000   -5.27467
479800.0000   -6.08882
479840.0000   -5.53671
479880.0000   -4.99300
479920.0000   -3.90193
479960.0000   -3.85947
480000.0000   -3.06434
480040.0000   -3.38784
480080.0000   -4.82374
480120.0000   -4.65769
480160.0000   -5.16705
480200.0000   -4.83325
480240.0000   -5.13000
480280.0000   -5.15824
480320.0000   -5.25251
480360.0000   -6.05730
480400.0000   -4.27048
480440.0000   -4.17468
480480.0000   -4.49427
480520.0000   -4.80253
480560.0000   -5.00981
480600.0000   -4.21452
480640.0000   -5.42392
480680.0000   -4.54443
480720.0000   -4.32166
480760.0000   -4.88045
480800.0000   -5.53157
480840.0000   -5.63622
480880.0000   -4.56176
480920.0000   -5.50455
480960.0000   -5.41151
481000.0000   -5.12987
481040.0000   -5.25304
481080.0000   -5.87581
481120.0000   -5.71794
481160.0000   -5.63801
481200.0000   -6.05916
481240.0000   -5.23328
481280.0000   -5.45652
481320.0000   -5.53066
481360.0000   -5.67242
481400.0000   -5.19667
481440.0000   -5.89321
481480.0000   -4.74430
481520.0000   -4.49769
481560.0000   -5.89559
481600.0000   -5.56078
481640.0000   -5.22432
481680.0000   -5.22980
481720.0000   -4.68258
481760.0000   -4.42176
481800.0000   -4.34124
481840.0000   -3.73043
481880.0000   -3.99378
481920.0000   -4.07908
481960.0000   -3.93957
482000.0000   -4.89072
482040.0000   -5.28589
482080.0000   -6.09989
482120.0000   -6.35095
482160.0000   -5.66948
482200.0000   -4.90748
482240.0000   -6.33018
482280.0000   -5.58033
482320.0000   -5.51804
482360.0000   -6.47455
482400.0000   -5.08752
482440.0000   -4.59258
482480.0000   -4.47610
482520.0000   -4.63642
482560.0000   -3.31624
482600.0000   -5.24882
482640.0000   -4.60427
482680.0000   -4.58380
482720.0000   -4.62857
482760.0000   -4.25657
482800.0000   -4.23993
482840.0000   -4.33921
482880.0000   -3.76971
482920.0000   -3.49533
482960.0000   -4.52477
483000.0000   -4.94088
483040.0000   -5.66665
483080.0000   -4.84400
483120.0000   -4.37561
483160.0000   -4.89219
483200.0000   -5.50559
483240.0000   -6.34423
483280.0000   -5.97232
483320.0000   -4.90569
483360.0000   -5.64992
483400.0000   -4.97508
483440.0000   -5.06400
483480.0000   -4.64740
483520.0000   -5.12804
483560.0000   -4.79897
483600.0000   -4.66732
483640.0000   -4.65347
483680.0000   -4.81377
483720.0000   -4.68585
483760.0000   -5.09145
483800.0000   -4.58020
483840.0000   -5.67057
483880.0000   -4.28851
483920.0000   -4.80827
483960.0000   -4.43201
484000.0000   -4.48783
484040.0000   -4.76292
484080.0000   -4.35709
484120.0000   -4.57576
484160.0000   -4.69879
484200.0000   -4.58223
484240.0000   -4.68364
484280.0000   -4.36892
484320.0000   -4.33241
484360.0000   -4.14021
484400.0000   -3.58485
484440.0000   -4.08704
484480.0000   -3.84748
484520.0000   -3.98417
484560.0000   -3.92191
484600.0000   -3.88406
484640.0000   -4.17456
484680.0000   -4.41706
484720.0000   -3.69639
484760.0000   -4.69516
484800.0000   -4.22798
484840.0000   -3.71888
484880.0000   -3.67166
484920.0000   -4.41642
484960.0000   -5.13436
485000.0000   -4.69723
485040.0000   -4.77209
485080.0000   -4.20999
485120.0000   -3.89956
485160.0000   -4.26826
485200.0000   -4.47524
485240.0000   -4.30262
485280.0000   -4.83911
485320.0000   -4.56558
485360.0000   -5.08382
485400.0000   -4.91239
485440.0000   -4.09411
485480.0000   -5.78159
485520.0000   -5.70948
485560.0000   -3.52575
485600.0000   -4.17870
485640.0000   -3.76627
485680.0000   -4.51727
485720.0000   -3.53265
485760.0000   -3.76345
485800.0000   -3.65937
485840.0000   -3.73311
485880.0000   -5.05765
485920.0000   -4.02145
485960.0000   -3.99991
486000.0000   -3.61760
486040.0000   -3.14609
486080.0000   -4.40248
486120.0000   -4.10033
486160.0000   -3.48761
486200.0000   -4.53509
486240.0000   -3.68839
486280.0000   -4.33338
486320.0000   -4.28388
486360.0000   -4.39465
486400.0000   -3.88788
486440.0000   -4.19005
486480.0000   -4.59380
486520.0000   -4.01456
486560.0000   -3.70573
486600.0000   -4.55573
486640.0000   -5.23714
486680.0000   -4.65379
486720.0000   -4.42444
486760.0000   -3.54193
486800.0000   -4.28452
486840.0000   -5.31097
486880.0000   -3.99921
486920.0000   -4.65270
486960.0000   -5.17174
487000.0000   -4.14727
487040.0000   -3.82282
487080.0000   -4.50979
487120.0000   -4.49943
487160.0000   -3.79335
487200.0000   -4.47923
487240.0000   -3.99939
487280.0000   -4.20335
487320.0000   -3.60358
487360.0000   -3.63643
487400.0000   -2.41689
487440.0000   -3.37509
487480.0000   -4.01534
487520.0000   -4.24370
487560.0000   -4.03925
487600.0000   -4.13479
487640.0000   -4.41133
487680.0000   -4.11103
487720.0000   -4.26850
487760.0000   -3.97041
487800.0000   -5.27316
487840.0000   -4.91255
487880.0000   -4.38506
487920.0000   -4.67890
487960.0000   -3.73387
488000.0000   -4.03519
488040.0000   -3.96555
488080.0000   -4.59449
488120.0000   -3.72584
488160.0000   -4.54054
488200.0000   -4.24515
488240.0000   -3.89010
488280.0000   -4.21521
488320.0000   -3.47615
488360.0000   -4.01716
488400.0000   -4.12843
488440.0000   -3.37488
488480.0000   -4.30005
488520.0000   -5.06497
488560.0000   -4.89671
488600.0000   -4.62454
488640.0000   -5.41976
488680.0000   -4.43745
488720.0000   -3.77182
488760.0000   -4.06137
488800.0000   -3.44186
488840.0000   -4.45425
488880.0000   -4.85297
488920.0000   -5.69440
488960.0000   -4.54872
489000.0000   -4.25649
489040.0000   -4.02385
489080.0000   -4.05069
489120.0000   -5.06085
489160.0000   -4.26041
489200.0000   -4.13456
489240.0000   -3.37935
489280.0000   -4.09561
489320.0000   -3.79090
489360.0000   -3.92377
489400.0000   -3.76106
489440.0000   -3.58426
489480.0000   -2.72533
489520.0000   -3.90127
489560.0000   -3.11628
489600.0000   -3.36637
489640.0000   -4.15300
489680.0000   -4.24841
489720.0000   -3.76078
489760.0000   -3.18193
489800.0000   -4.10823
489840.0000   -3.98185
489880.0000   -4.11986
489920.0000   -3.61568
489960.0000   -4.00757
490000.0000   -4.05781
490040.0000   -5.14259
490080.0000   -4.25829
490120.0000   -5.17083
490160.0000   -4.59341
490200.0000   -5.20218
490240.0000   -5.24594
490280.0000   -4.50304
490320.0000   -3.52828
490360.0000   -3.37181
490400.0000   -3.38945
490440.0000   -3.36334
490480.0000   -3.75386
490520.0000   -4.30801
490560.0000   -4.30271
490600.0000   -3.98867
490640.0000   -3.46876
490680.0000   -4.23585
490720.0000   -3.28818
490760.0000   -3.54858
490800.0000   -3.81251
490840.0000   -4.01455
490880.0000   -3.58539
490920.0000   -3.27044
490960.0000   -4.64407
491000.0000   -3.77437
491040.0000   -4.39717
491080.0000   -3.45873
491120.0000   -3.92481
491160.0000   -3.87521
491200.0000   -3.31652
491240.0000   -2.92383
491280.0000   -3.39169
491320.0000   -2.75080
491360.0000   -3.10853
491400.0000   -3.29825
491440.0000   -4.75801
491480.0000   -4.28739
491520.0000   -4.40342
491560.0000   -5.43935
491600.0000   -5.10920
491640.0000   -4.67505
491680.0000   -5.36179
491720.0000   -4.94700
491760.0000   -4.64393
491800.0000   -5.26697
491840.0000   -5.22966
491880.0000   -4.97294
491920.0000   -4.55806
491960.0000   -4.49791
492000.0000   -4.83993
492040.0000   -4.75931
492080.0000   -5.49603
492120.0000   -5.14492
492160.0000   -3.50749
492200.0000   -3.71243
492240.0000   -4.82221
492280.0000   -3.60652
492320.0000   -4.30120
492360.0000   -3.81705
492400.0000   -4.58563
492440.0000   -4.04018
492480.0000   -3.87683
492520.0000   -5.16768
492560.0000   -5.11626
492600.0000   -5.02962
492640.0000   -3.91186
492680.0000   -4.32180
492720.0000   -3.23384
492760.0000   -3.37342
492800.0000   -4.54378
492840.0000   -3.80112
492880.0000   -4.47580
492920.0000   -4.52588
492960.0000   -4.49398
493000.0000   -4.74635
493040.0000   -4.87174
493080.0000   -4.67397
493120.0000   -5.14488
493160.0000   -5.25953
493200.0000   -4.59675
493240.0000   -3.96427
493280.0000   -5.12308
493320.0000   -4.50423
493360.0000   -4.38023
493400.0000   -4.91009
493440.0000   -5.34723
493480.0000   -4.06683
493520.0000   -4.78568
493560.0000   -4.95291
493600.0000   -6.47042
493640.0000   -5.06531
493680.0000   -5.24342
493720.0000   -4.67194
493760.0000   -4.59014
493800.0000   -5.17173
493840.0000   -5.49611
493880.0000   -5.54560
493920.0000   -4.64934
493960.0000   -4.54588
494000.0000   -5.33832
494040.0000   -4.64748
494080.0000   -3.81566
494120.0000   -4.76708
494160.0000   -4.72697
494200.0000   -3.72703
494240.0000   -3.91091
494280.0000   -4.55989
494320.0000   -4.10906
494360.0000   -3.98261
494400.0000   -4.10422
494440.0000   -4.49410
494480.0000   -3.94824
494520.0000   -4.33506
494560.0000   -4.86740
494600.0000   -4.18380
494640.0000   -4.75271
494680.0000   -4.73160
494720.0000   -5.27929
494760.0000   -5.19233
494800.0000   -5.76157
494840.0000   -4.86575
494880.0000   -5.63369
494920.0000   -5.07873
494960.0000   -5.37933
495000.0000   -5.12904
495040.0000   -4.31076
495080.0000   -5.01407
495120.0000   -4.22299
495160.0000   -5.14394
495200.0000   -4.59682
495240.0000   -4.91680
495280.0000   -4.54166
495320.0000   -4.16598
495360.0000   -5.06436
495400.0000   -5.06473
495440.0000   -5.15694
495480.0000   -4.22438
495520.0000   -5.19363
495560.0000   -5.13631
495600.0000   -4.38049
495640.0000   -5.11539
495680.0000   -4.36028
495720.0000   -4.21699
495760.0000   -4.68716
495800.0000   -4.08440
495840.0000   -4.82145
495880.0000   -4.69617
495920.0000   -4.93974
495960.0000   -5.08893
496000.0000   -5.03906
496040.0000   -5.05141
496080.0000   -3.69962
496120.0000   -3.54525
496160.0000   -4.82349
496200.0000   -3.21064
496240.0000   -4.63651
496280.0000   -4.64345
496320.0000   -4.68593
496360.0000   -4.44255
496400.0000   -4.68163
496440.0000   -5.07476
496480.0000   -4.86611
496520.0000   -4.99534
496560.0000   -5.05920
496600.0000   -5.12722
496640.0000   -5.87941
496680.0000   -5.14196
496720.0000   -5.35704
496760.0000   -5.46239
496800.0000   -5.15304
496840.0000   -4.85844
496880.0000   -5.49985
496920.0000   -5.50281
496960.0000   -5.30368
497000.0000   -6.10862
497040.0000   -5.04318
497080.0000   -4.78555
497120.0000   -4.27513
497160.0000   -4.83149
497200.0000   -4.79741
497240.0000   -4.58303
497280.0000   -5.53133
497320.0000   -6.08035
497360.0000   -6.13778
497400.0000   -4.98793
497440.0000   -5.01294
497480.0000   -5.35123
497520.0000   -6.01992
497560.0000   -5.04832
497600.0000   -4.72687
497640.0000   -5.66354
497680.0000   -4.62251
497720.0000   -5.35542
497760.0000   -5.90013
497800.0000   -4.88879
497840.0000   -5.29895
497880.0000   -5.40295
497920.0000   -5.20421
497960.0000   -4.03610
498000.0000   -4.03245
498040.0000   -5.09064
498080.0000   -4.67924
498120.0000   -4.69685
498160.0000   -4.90608
498200.0000   -4.57809
498240.0000   -5.29123
498280.0000   -4.03519
498320.0000   -5.85664
498360.0000   -4.70238
498400.0000   -4.81123
498440.0000   -5.36180
498480.0000   -4.98403
498520.0000   -5.52851
498560.0000   -5.89247
498600.0000   -5.65940
498640.0000   -4.55660
498680.0000   -4.40933
498720.0000   -3.88283
498760.0000   -4.70322
498800.0000   -4.29674
498840.0000   -4.87475
498880.0000   -4.85871
498920.0000   -4.75177
498960.0000   -4.39924
499000.0000   -4.27289
499040.0000   -4.54485
499080.0000   -3.72438
499120.0000   -4.49336
499160.0000   -5.91716
499200.0000   -5.04011
499240.0000   -5.82684
499280.0000   -4.99615
499320.0000   -4.49625
499360.0000   -4.68824
499400.0000   -4.56340
499440.0000   -4.58756
499480.0000   -4.81356
499520.0000   -4.74047
499560.0000   -4.01710
499600.0000   -4.66334
499640.0000   -5.59775
499680.0000   -4.34439
499720.0000   -4.80029
499760.0000   -4.49750
499800.0000   -4.89583
499840.0000   -4.77238
499880.0000   -4.45651
499920.0000   -5.17723
499960.0000   -5.33511
500000.0000   -4.51245
500040.0000   -4.86366
500080.0000   -4.80457
500120.0000   -4.29967
500160.0000   -3.85367
500200.0000   -4.62438
500240.0000   -4.51487
500280.0000   -4.69210
500320.0000   -4.00448
500360.0000   -4.29320
500400.0000   -4.78688
500440.0000   -5.32626
500480.0000   -4.79787
500520.0000   -5.64266
500560.0000   -5.22519
500600.0000   -5.43831
500640.0000   -4.68658
500680.0000   -4.39413
500720.0000   -4.52533
500760.0000   -4.64624
500800.0000   -5.88708
500840.0000   -5.73877
500880.0000   -5.04753
500920.0000   -6.02564
500960.0000   -4.40548
501000.0000   -5.24273
501040.0000   -4.21697
501080.0000   -5.20924
501120.0000   -4.84458
501160.0000   -4.71959
501200.0000   -5.60923
501240.0000   -5.13815
501280.0000   -5.81622
501320.0000   -4.60522
501360.0000   -5.10607
501400.0000   -4.81012
501440.0000   -4.28015
501480.0000   -5.62678
501520.0000   -5.31809
501560.0000   -4.39861
501600.0000   -4.39328
501640.0000   -4.56256
501680.0000   -4.14774
501720.0000   -5.55665
501760.0000   -4.95933
501800.0000   -5.25929
501840.0000   -5.31683
501880.0000   -5.74169
501920.0000   -4.82059
501960.0000   -4.24398
502000.0000   -4.03960
502040.0000   -4.21399
502080.0000   -4.80016
502120.0000   -5.01482
502160.0000   -4.96132
502200.0000   -5.16025
502240.0000   -5.62812
502280.0000   -5.26776
502320.0000   -5.30537
502360.0000   -4.54941
502400.0000   -4.71580
502440.0000   -4.70592
502480.0000   -4.40183
502520.0000   -4.11696
502560.0000   -4.60845
502600.0000   -4.73638
502640.0000   -4.70534
502680.0000   -4.79915
502720.0000   -5.41450
502760.0000   -5.72248
502800.0000   -4.68315
502840.0000   -4.90203
502880.0000   -4.97913
502920.0000   -5.26616
502960.0000   -4.78974
503000.0000   -4.44156
503040.0000   -3.71150
503080.0000   -4.41317
503120.0000   -4.63922
503160.0000   -3.45121
503200.0000   -4.13002
503240.0000   -4.30379
503280.0000   -4.33113
503320.0000   -3.67444
503360.0000   -4.60700
503400.0000   -4.05955
503440.0000   -4.25809
503480.0000   -4.38685
503520.0000   -4.27616
503560.0000   -5.20801
503600.0000   -4.83711
503640.0000   -4.43794
503680.0000   -4.34274
503720.0000   -4.12267
503760.0000   -4.67764
503800.0000   -3.76148
503840.0000   -3.95370
503880.0000   -3.66217
503920.0000   -3.71378
503960.0000   -3.82239
504000.0000   -4.22635
504040.0000   -3.73015
504080.0000   -3.50917
504120.0000   -3.75508
504160.0000   -3.80397
504200.0000   -3.59552
504240.0000   -3.96751
504280.0000   -4.98720
504320.0000   -3.95250
504360.0000   -4.07262
504400.0000   -4.09139
504440.0000   -4.07620
504480.0000   -4.19689
504520.0000   -3.75439
504560.0000   -5.19515
504600.0000   -4.57777
504640.0000   -4.48764
504680.0000   -5.18400
504720.0000   -4.96811
504760.0000   -5.21993
504800.0000   -6.06281
504840.0000   -4.62561
504880.0000   -4.57888
504920.0000   -4.81059
504960.0000   -5.15851
505000.0000   -5.80336
505040.0000   -5.58747
505080.0000   -5.40686
505120.0000   -4.93394
505160.0000   -4.70612
505200.0000   -4.84219
505240.0000   -4.28050
505280.0000   -4.07217
505320.0000   -4.16682
505360.0000   -3.75515
505400.0000   -4.08508
505440.0000   -5.05934
505480.0000   -4.67772
505520.0000   -5.33181
505560.0000   -3.51033
505600.0000   -3.78113
505640.0000   -4.81121
505680.0000   -5.26675
505720.0000   -4.64332
505760.0000   -4.04100
505800.0000   -4.93530
505840.0000   -4.93208
505880.0000   -5.26803
505920.0000   -5.73661
505960.0000   -4.19086
506000.0000   -4.22544
506040.0000   -4.30163
506080.0000   -4.35427
506120.0000   -5.22967
506160.0000   -5.33632
506200.0000   -5.20991
506240.0000   -5.21301
506280.0000   -5.06028
506320.0000   -5.26364
506360.0000   -5.44232
506400.0000   -4.42644
506440.0000   -4.82914
506480.0000   -5.28396
506520.0000   -4.56083
506560.0000   -4.56805
506600.0000   -4.93200
506640.0000   -3.94005
506680.0000   -5.34968
506720.0000   -4.87463
506760.0000   -5.01118
506800.0000   -5.44727
506840.0000   -4.81067
506880.0000   -4.55126
506920.0000   -4.39288
506960.0000   -4.92543
507000.0000   -4.98145
507040.0000   -5.11922
507080.0000   -5.50768
507120.0000   -5.98157
507160.0000   -6.13913
507200.0000   -5.33462
507240.0000   -5.12913
507280.0000   -6.41415
507320.0000   -5.41119
507360.0000   -5.44201
507400.0000   -5.65313
507440.0000   -5.57089
507480.0000   -4.98211
507520.0000   -5.84392
507560.0000   -5.51659
507600.0000   -4.93347
507640.0000   -4.45623
507680.0000   -4.67278
507720.0000   -4.80697
507760.0000   -4.79084
507800.0000   -4.17333
507840.0000   -5.05863
507880.0000   -4.59443
507920.0000   -5.58682
507960.0000   -4.00141
508000.0000   -5.10950
508040.0000   -5.45343
508080.0000   -5.80778
508120.0000   -5.47982
508160.0000   -5.14134
508200.0000   -4.81825
508240.0000   -4.54121
508280.0000   -4.64785
508320.0000   -4.46118
508360.0000   -3.96694
508400.0000   -4.73513
508440.0000   -4.85333
508480.0000   -5.23506
508520.0000   -5.17667
508560.0000   -5.31834
508600.0000   -5.76480
508640.0000   -5.10516
508680.0000   -5.54680
508720.0000   -4.51167
508760.0000   -4.83466
508800.0000   -4.39930
508840.0000   -4.34128
508880.0000   -3.41119
508920.0000   -3.89311
508960.0000   -3.67388
509000.0000   -4.04301
509040.0000   -4.69806
509080.0000   -3.85283
509120.0000   -3.56916
509160.0000   -3.86204
509200.0000   -4.84163
509240.0000   -4.73267
509280.0000   -5.07189
509320.0000   -4.40976
509360.0000   -5.08712
509400.0000   -4.08176
509440.0000   -5.01527
509480.0000   -4.55082
509520.0000   -4.88142
509560.0000   -3.98080
509600.0000   -4.61197
509640.0000   -5.27042
509680.0000   -5.98692
509720.0000   -5.21805
509760.0000   -5.55830
509800.0000   -5.20247
509840.0000   -5.30018
509880.0000   -5.32653
509920.0000   -5.29426
509960.0000   -5.44942
510000.0000   -4.07863
510040.0000   -4.73342
510080.0000   -4.10279
510120.0000   -4.74644
510160.0000   -5.44325
510200.0000   -5.71728
510240.0000   -5.33672
510280.0000   -5.68478
510320.0000   -5.28887
510360.0000   -4.69857
510400.0000   -4.72265
510440.0000   -4.39592
510480.0000   -4.80312
510520.0000   -4.46747
510560.0000   -4.63623
510600.0000   -5.61225
510640.0000   -5.28694
510680.0000   -4.52073
510720.0000   -4.84614
510760.0000   -5.14627
510800.0000   -4.54622
510840.0000   -4.26973
510880.0000   -4.88519
510920.0000   -4.33117
510960.0000   -3.96728
511000.0000   -3.91897
511040.0000   -5.05123
511080.0000   -5.65898
511120.0000   -5.21915
511160.0000   -3.69227
511200.0000   -4.13605
511240.0000   -4.69740
511280.0000   -4.05659
511320.0000   -4.19839
511360.0000   -4.47614
511400.0000   -4.03773
511440.0000   -4.69015
511480.0000   -4.63739
511520.0000   -4.61660
511560.0000   -5.00692
511600.0000   -5.09523
511640.0000   -5.35936
511680.0000   -4.78202
511720.0000   -4.43323
511760.0000   -4.30958
511800.0000   -4.12970
511840.0000   -4.93784
511880.0000   -4.11260
511920.0000   -4.60972
511960.0000   -3.97420
512000.0000   -5.34539
512040.0000   -5.03346
512080.0000   -5.48302
512120.0000   -4.73740
512160.0000   -3.98491
512200.0000   -5.03076
512240.0000   -4.63061
512280.0000   -5.24671
512320.0000   -5.27422
512360.0000   -5.55082
512400.0000   -5.58822
512440.0000   -5.80034
512480.0000   -5.21962
512520.0000   -5.60510
512560.0000   -5.50195
512600.0000   -5.26949
512640.0000   -5.32402
512680.0000   -5.24920
512720.0000   -6.27365
512760.0000   -5.17848
512800.0000   -4.95182
512840.0000   -4.01567
512880.0000   -4.81562
512920.0000   -5.40153
512960.0000   -4.98488
513000.0000   -5.13913
513040.0000   -5.58441
513080.0000   -4.96885
513120.0000   -5.02929
513160.0000   -4.86918
513200.0000   -4.46526
513240.0000   -5.16308
513280.0000   -4.98358
513320.0000   -5.71754
513360.0000   -4.29322
513400.0000   -5.50912
513440.0000   -5.36908
513480.0000   -4.89781
513520.0000   -5.06344
513560.0000   -5.12133
513600.0000   -5.41420
513640.0000   -4.54193
513680.0000   -4.62805
513720.0000   -4.92038
513760.0000   -5.35259
513800.0000   -4.96831
513840.0000   -4.75424
513880.0000   -5.02100
513920.0000   -4.57860
513960.0000   -4.93695
514000.0000   -5.11357
514040.0000   -4.48511
514080.0000   -4.96010
514120.0000   -4.84123
514160.0000   -5.44880
514200.0000   -5.85597
514240.0000   -5.33012
514280.0000   -5.26356
514320.0000   -5.20607
514360.0000   -5.06924
514400.0000   -5.17627
514440.0000   -4.15333
514480.0000   -5.44088
514520.0000   -4.73611
514560.0000   -4.81224
514600.0000   -5.78416
514640.0000   -4.30121
514680.0000   -4.67761
514720.0000   -3.66880
514760.0000   -4.28144
514800.0000   -4.66485
514840.0000   -4.46436
514880.0000   -5.08288
514920.0000   -5.12045
514960.0000   -4.18872
515000.0000   -4.63352
515040.0000   -4.31352
515080.0000   -3.53694
515120.0000   -4.49522
515160.0000   -5.06369
515200.0000   -4.15392
515240.0000   -4.37129
515280.0000   -4.23265
515320.0000   -4.21613
515360.0000   -4.46098
515400.0000   -3.95790
515440.0000   -4.24604
515480.0000   -5.36654
515520.0000   -5.08916
515560.0000   -4.99811
515600.0000   -5.65176
515640.0000   -5.37469
515680.0000   -5.23974
515720.0000   -4.19704
515760.0000   -4.41371
515800.0000   -5.64528
515840.0000   -4.60389
515880.0000   -5.52196
515920.0000   -5.14601
515960.0000   -4.91349
516000.0000   -5.04938
516040.0000   -4.84791
516080.0000   -4.96942
516120.0000   -4.19020
516160.0000   -4.28295
516200.0000   -4.40466
516240.0000   -4.45418
516280.0000   -5.17361
516320.0000   -4.91173
516360.0000   -4.35878
516400.0000   -4.30366
516440.0000   -4.51143
516480.0000   -4.08100
516520.0000   -4.76253
516560.0000   -3.90402
516600.0000   -4.42360
516640.0000   -3.70107
516680.0000   -4.32669
516720.0000   -4.77156
516760.0000   -4.81079
516800.0000   -4.25407
516840.0000   -3.87257
516880.0000   -4.18076
516920.0000   -4.36619
516960.0000   -5.05028
517000.0000   -3.96987
517040.0000   -4.43024
517080.0000   -4.08963
517120.0000   -4.54183
517160.0000   -4.17072
517200.0000   -4.67139
517240.0000   -4.34840
517280.0000   -4.40899
517320.0000   -4.54070
517360.0000   -4.89011
517400.0000   -4.72832
517440.0000   -4.88947
517480.0000   -4.94225
517520.0000   -4.81690
517560.0000   -4.27771
517600.0000   -4.49494
517640.0000   -5.34238
517680.0000   -4.58528
517720.0000   -4.79072
517760.0000   -4.67447
517800.0000   -4.91597
517840.0000   -3.50621
517880.0000   -3.92565
517920.0000   -4.88760
517960.0000   -3.71732
518000.0000   -3.19426
518040.0000   -4.40060
518080.0000   -4.21928
518120.0000   -4.66649
518160.0000   -3.87811
518200.0000   -5.01409
518240.0000   -5.35662
518280.0000   -4.84259
518320.0000   -4.49648
518360.0000   -5.82997
518400.0000   -4.38727
518440.0000   -4.78384
518480.0000   -4.72754
518520.0000   -4.26383
518560.0000   -4.92962
518600.0000   -3.94049
518640.0000   -4.64787
518680.0000   -4.99440
518720.0000   -5.09835
518760.0000   -4.38618
518800.0000   -4.75388
518840.0000   -4.73147
518880.0000   -5.08526
518920.0000   -4.80062
518960.0000   -4.71116
519000.0000   -4.83147
519040.0000   -4.64510
519080.0000   -4.58776
519120.0000   -4.66072
519160.0000   -4.05559
519200.0000   -5.03858
519240.0000   -4.36685
519280.0000   -3.88528
519320.0000   -4.16857
519360.0000   -4.81769
519400.0000   -4.63022
519440.0000   -4.58104
519480.0000   -5.10806
519520.0000   -4.31089
519560.0000   -4.42261
519600.0000   -5.43748
519640.0000   -4.35305
519680.0000   -4.66910
519720.0000   -4.05609
519760.0000   -4.96913
519800.0000   -5.69647
519840.0000   -4.75602
519880.0000   -4.27260
519920.0000   -4.56522
519960.0000   -4.03850
520000.0000   -4.75171
520040.0000   -4.96180
520080.0000   -3.63950
520120.0000   -4.37918
520160.0000   -3.93717
520200.0000   -3.45817
520240.0000   -4.94200
520280.0000   -4.92840
520320.0000   -4.29452
520360.0000   -5.32757
520400.0000   -4.62819
520440.0000   -3.90309
520480.0000   -4.92931
520520.0000   -3.42776
520560.0000   -3.79502
520600.0000   -3.74433
520640.0000   -3.65284
520680.0000   -4.38001
520720.0000   -4.58742
520760.0000   -3.69262
520800.0000   -4.59092
520840.0000   -4.90533
520880.0000   -4.85999
520920.0000   -4.67498
520960.0000   -4.18416
521000.0000   -5.26345
521040.0000   -4.65865
521080.0000   -4.74964
521120.0000   -5.16872
521160.0000   -4.55419
521200.0000   -4.59280
521240.0000   -4.52947
521280.0000   -4.99274
521320.0000   -5.99603
521360.0000   -5.56728
521400.0000   -4.42934
521440.0000   -5.15194
521480.0000   -4.90609
521520.0000   -5.91309
521560.0000   -4.97481
521600.0000   -4.88177
521640.0000   -5.54786
521680.0000   -5.24286
521720.0000   -4.64327
521760.0000   -5.36485
521800.0000   -5.57576
521840.0000   -4.87218
521880.0000   -5.35583
521920.0000   -5.39410
521960.0000   -5.48526
522000.0000   -5.76141
522040.0000   -4.89764
522080.0000   -5.08289
522120.0000   -5.40711
522160.0000   -4.66770
522200.0000   -4.86737
522240.0000   -5.83567
522280.0000   -4.95062
522320.0000   -4.72494
522360.0000   -5.28741
522400.0000   -4.53417
522440.0000   -4.00329
522480.0000   -4.56154
522520.0000   -4.24771
522560.0000   -4.23961
522600.0000   -4.41338
522640.0000   -4.48064
522680.0000   -3.98664
522720.0000   -4.08239
522760.0000   -4.92747
522800.0000   -3.82926
522840.0000   -4.18388
522880.0000   -3.95776
522920.0000   -3.73699
522960.0000   -3.94144
523000.0000   -3.83759
523040.0000   -3.96317
523080.0000   -4.09015
523120.0000   -3.52930
523160.0000   -3.74130
523200.0000   -4.69269
523240.0000   -4.23286
523280.0000   -4.91156
523320.0000   -4.98710
523360.0000   -4.71469
523400.0000   -5.30399
523440.0000   -4.50414
523480.0000   -4.70566
523520.0000   -5.00502
523560.0000   -4.05293
523600.0000   -4.33377
523640.0000   -5.34698
523680.0000   -5.18865
523720.0000   -4.53683
523760.0000   -4.45827
523800.0000   -4.56730
523840.0000   -4.85297
523880.0000   -4.93373
523920.0000   -4.38285
523960.0000   -4.33375
524000.0000   -4.84510
524040.0000   -5.09529
524080.0000   -5.10893
524120.0000   -5.04973
524160.0000   -5.64410
524200.0000   -5.32275
524240.0000   -5.31625
524280.0000   -4.75769
524320.0000   -5.29664
524360.0000   -4.72649
524400.0000   -5.65398
524440.0000   -4.90647
524480.0000   -5.09908
524520.0000   -4.63606
524560.0000   -4.72303
524600.0000   -5.42145
524640.0000   -5.94206
524680.0000   -5.42625
524720.0000   -4.97959
524760.0000   -5.73844
524800.0000   -4.99913
524840.0000   -5.13943
524880.0000   -5.39620
524920.0000   -4.91918
524960.0000   -4.59395
525000.0000   -4.53231
525040.0000   -5.06113
525080.0000   -5.63900
525120.0000   -5.33259
525160.0000   -5.35052
525200.0000   -4.67170
525240.0000   -5.04836
525280.0000   -5.16012
525320.0000   -5.05621
525360.0000   -5.23695
525400.0000   -5.68980
525440.0000   -5.31638
525480.0000   -5.86729
525520.0000   -4.29983
525560.0000   -5.09792
525600.0000   -4.83238
525640.0000   -5.47080
525680.0000   -4.98345
525720.0000   -5.90440
525760.0000   -5.67743
525800.0000   -4.97440
525840.0000   -4.79950
525880.0000   -5.15938
525920.0000   -5.26873
525960.0000   -4.92484
526000.0000   -4.98309
526040.0000   -4.62822
526080.0000   -5.75578
526120.0000   -4.71828
526160.0000   -5.10684
526200.0000   -5.25594
526240.0000   -5.88682
526280.0000   -5.04827
526320.0000   -5.38755
526360.0000   -5.11769
526400.0000   -4.49589
526440.0000   -5.18057
526480.0000   -6.06118
526520.0000   -4.96726
526560.0000   -4.80999
526600.0000   -5.62883
526640.0000   -5.34083
526680.0000   -5.11943
526720.0000   -5.39111
526760.0000   -5.18738
526800.0000   -4.85781
526840.0000   -4.29726
526880.0000   -3.70156
526920.0000   -4.25221
526960.0000   -5.17624
527000.0000   -4.29438
527040.0000   -4.92140
527080.0000   -4.28932
527120.0000   -5.48654
527160.0000   -5.46850
527200.0000   -5.06992
527240.0000   -4.77719
527280.0000   -4.96030
527320.0000   -6.41699
527360.0000   -6.52974
527400.0000   -5.72142
527440.0000   -5.31647
527480.0000   -5.34083
527520.0000   -5.27984
527560.0000   -5.63239
527600.0000   -6.02047
527640.0000   -5.93913
527680.0000   -6.20714
527720.0000   -5.27577
527760.0000   -4.83163
527800.0000   -4.19087
527840.0000   -4.52298
527880.0000   -5.35875
527920.0000   -5.24750
527960.0000   -4.46622
528000.0000   -5.22699
528040.0000   -5.79623
528080.0000   -5.97069
528120.0000   -6.14014
528160.0000   -5.69913
528200.0000   -5.60219
528240.0000   -4.96877
528280.0000   -5.61100
528320.0000   -4.70868
528360.0000   -5.58608
528400.0000   -6.28400
528440.0000   -5.89348
528480.0000   -5.68061
528520.0000   -4.86966
528560.0000   -4.67610
528600.0000   -4.04364
528640.0000   -6.24510
528680.0000   -5.35845
528720.0000   -5.45104
528760.0000   -4.52935
528800.0000   -4.76354
528840.0000   -4.09698
528880.0000   -5.73319
528920.0000   -4.87482
528960.0000   -4.97402
529000.0000   -5.35928
529040.0000   -4.04813
529080.0000   -4.70518
529120.0000   -5.79147
529160.0000   -5.25510
529200.0000   -6.00780
529240.0000   -5.15987
529280.0000   -5.45644
529320.0000   -5.11516
529360.0000   -5.51975
529400.0000   -4.76219
529440.0000   -5.55734
529480.0000   -5.08257
529520.0000   -5.10279
529560.0000   -5.55212
529600.0000   -5.03424
529640.0000   -5.29642
529680.0000   -5.31800
529720.0000   -5.57271
529760.0000   -5.87545
529800.0000   -4.72162
529840.0000   -5.22417
529880.0000   -6.27866
529920.0000   -6.13172
529960.0000   -6.02136
530000.0000   -5.80604
530040.0000   -5.39576
530080.0000   -5.92890
530120.0000   -5.36500
530160.0000   -6.67075
530200.0000   -5.40185
530240.0000   -5.41413
530280.0000   -4.96248
530320.0000   -5.04718
530360.0000   -4.93787
530400.0000   -5.61266
530440.0000   -5.40524
530480.0000   -6.18256
530520.0000   -5.78562
530560.0000   -5.80293
530600.0000   -5.85454
530640.0000   -5.29199
530680.0000   -5.52810
530720.0000   -4.96606
530760.0000   -4.86987
530800.0000   -5.67948
530840.0000   -5.50933
530880.0000   -5.37813
530920.0000   -5.00354
530960.0000   -4.67310
531000.0000   -4.67373
531040.0000   -5.70570
531080.0000   -5.44676
531120.0000   -5.04436
531160.0000   -5.31343
531200.0000   -5.60067
531240.0000   -5.53484
531280.0000   -5.17416
531320.0000   -5.90641
531360.0000   -5.80358
531400.0000   -5.69253
531440.0000   -5.23507
531480.0000   -4.57004
531520.0000   -5.49758
531560.0000   -5.04842
531600.0000   -5.87802
531640.0000   -4.99372
531680.0000   -4.61650
531720.0000   -4.51563
531760.0000   -5.56815
531800.0000   -6.05748
531840.0000   -5.65246
531880.0000   -6.07027
531920.0000   -5.97127
531960.0000   -4.97801
532000.0000   -6.37643
532040.0000   -5.32414
532080.0000   -6.01912
532120.0000   -5.90917
532160.0000   -5.48526
532200.0000   -6.28578
532240.0000   -6.29163
532280.0000   -6.27481
532320.0000   -6.57044
532360.0000   -6.59027
532400.0000   -6.78540
532440.0000   -6.47677
532480.0000   -6.03386
532520.0000   -5.92094
532560.0000   -6.82985
532600.0000   -6.51322
532640.0000   -6.28138
532680.0000   -6.79367
532720.0000   -6.55898
532760.0000   -6.59437
532800.0000   -6.61728
532840.0000   -6.64865
532880.0000   -5.89402
532920.0000   -5.28097
532960.0000   -6.23048
533000.0000   -4.92833
533040.0000   -5.73753
533080.0000   -5.95668
533120.0000   -5.26002
533160.0000   -6.50031
533200.0000   -5.64031
533240.0000   -6.42847
533280.0000   -5.66552
533320.0000   -7.08699
533360.0000   -6.67492
533400.0000   -5.90415
533440.0000   -6.19886
533480.0000   -6.18653
533520.0000   -5.99928
533560.0000   -6.29506
533600.0000   -6.69412
533640.0000   -6.97792
533680.0000   -6.30051
533720.0000   -5.93967
533760.0000   -6.04964
533800.0000   -5.58437
533840.0000   -5.84453
533880.0000   -5.52618
533920.0000   -5.73189
533960.0000   -5.82543
534000.0000   -6.53594
534040.0000   -5.83666
534080.0000   -5.04138
534120.0000   -6.42344
534160.0000   -6.65192
534200.0000   -6.28800
534240.0000   -5.99804
534280.0000   -5.59024
534320.0000   -5.45176
534360.0000   -6.57076
534400.0000   -5.97091
534440.0000   -4.96395
534480.0000   -6.09920
534520.0000   -5.02406
534560.0000   -5.19232
534600.0000   -6.19868
534640.0000   -4.72165
534680.0000   -5.63156
534720.0000   -6.32530
534760.0000   -6.25193
534800.0000   -5.61885
534840.0000   -6.48324
534880.0000   -6.12654
534920.0000   -6.58692
534960.0000   -7.33350
535000.0000   -7.13075
535040.0000   -5.07751
535080.0000   -6.13149
535120.0000   -5.67736
535160.0000   -6.00258
535200.0000   -5.87301
535240.0000   -6.72607
535280.0000   -5.87334
535320.0000   -5.54140
535360.0000   -5.92120
535400.0000   -6.10995
535440.0000   -5.32908
535480.0000   -5.53061
535520.0000   -4.13079
535560.0000   -4.72319
535600.0000   -5.47997
535640.0000   -4.80980
535680.0000   -6.08608
535720.0000   -5.58579
535760.0000   -4.87776
535800.0000   -4.60906
535840.0000   -4.18232
535880.0000   -4.29606
535920.0000   -3.75962
535960.0000   -3.81793
536000.0000   -4.32219
536040.0000   -5.02830
536080.0000   -6.11769
536120.0000   -5.57219
536160.0000   -4.71874
536200.0000   -4.61748
536240.0000   -4.59127
536280.0000   -4.90823
536320.0000   -5.51808
536360.0000   -4.87494
536400.0000   -4.57169
536440.0000   -4.75980
536480.0000   -4.90596
536520.0000   -4.93795
536560.0000   -5.56957
536600.0000   -4.88578
536640.0000   -4.97576
536680.0000   -4.52281
536720.0000   -5.15258
536760.0000   -4.54801
536800.0000   -5.51465
536840.0000   -4.35978
536880.0000   -3.81065
536920.0000   -3.72116
536960.0000   -3.94162
537000.0000   -4.32344
537040.0000   -4.83633
537080.0000   -4.83983
537120.0000   -5.07726
537160.0000   -5.65473
537200.0000   -5.52526
537240.0000   -5.72991
537280.0000   -6.03460
537320.0000   -5.35964
537360.0000   -4.94065
537400.0000   -4.24274
537440.0000   -4.87883
537480.0000   -4.94261
537520.0000   -4.27690
537560.0000   -5.08982
537600.0000   -4.58828
537640.0000   -4.35612
537680.0000   -5.68475
537720.0000   -5.31459
537760.0000   -4.62340
537800.0000   -5.14421
537840.0000   -5.08837
537880.0000   -4.68955
537920.0000   -5.05890
537960.0000   -4.25662
538000.0000   -4.83059
538040.0000   -4.70890
538080.0000   -4.20926
538120.0000   -5.02405
538160.0000   -5.14427
538200.0000   -4.45108
538240.0000   -3.87089
538280.0000   -4.98619
538320.0000   -4.42071
538360.0000   -5.60156
538400.0000   -4.16997
538440.0000   -4.38684
538480.0000   -4.11901
538520.0000   -4.04807
538560.0000   -4.73064
538600.0000   -3.66824
538640.0000   -4.18775
538680.0000   -3.91988
538720.0000   -4.70773
538760.0000   -5.56208
538800.0000   -4.96305
538840.0000   -4.22063
538880.0000   -3.96692
538920.0000   -4.75183
538960.0000   -4.88047
539000.0000   -3.64766
539040.0000   -5.62956
539080.0000   -5.27787
539120.0000   -4.42231
539160.0000   -4.33864
539200.0000   -4.53825
539240.0000   -4.83632
539280.0000   -5.22909
539320.0000   -4.77399
539360.0000   -4.26327
539400.0000   -4.49596
539440.0000   -5.53927
539480.0000   -5.42184
539520.0000   -4.52491
539560.0000   -5.10550
539600.0000   -4.16093
539640.0000   -3.97754
539680.0000   -4.75816
539720.0000   -4.26132
539760.0000   -4.23044
539800.0000   -4.30530
539840.0000   -4.09914
539880.0000   -4.74210
539920.0000   -5.12439
539960.0000   -5.13868
540000.0000   -5.38766
540040.0000   -5.18110
540080.0000   -4.12222
540120.0000   -4.14128
540160.0000   -5.92516
540200.0000   -5.85953
540240.0000   -4.54944
540280.0000   -4.05016
540320.0000   -5.44793
540360.0000   -5.35974
540400.0000   -6.14912
540440.0000   -4.41729
540480.0000   -4.73734
540520.0000   -5.05503
540560.0000   -5.06656
540600.0000   -5.43989
540640.0000   -5.23671
540680.0000   -5.47578
540720.0000   -4.56844
540760.0000   -5.42660
540800.0000   -3.82398
540840.0000   -3.22270
540880.0000   -4.59104
540920.0000   -3.38322
540960.0000   -3.50707
541000.0000   -3.69772
541040.0000   -4.99110
541080.0000   -4.17710
541120.0000   -3.82842
541160.0000   -4.34958
541200.0000   -4.74483
541240.0000   -5.45998
541280.0000   -5.25088
541320.0000   -4.38896
541360.0000   -5.04540
541400.0000   -3.51842
541440.0000   -4.72827
541480.0000   -4.31523
541520.0000   -4.82471
541560.0000   -4.75405
541600.0000   -3.72500
541640.0000   -3.85869
541680.0000   -4.08582
541720.0000   -3.97881
541760.0000   -4.19550
541800.0000   -4.82700
541840.0000   -4.70523
541880.0000   -4.50545
541920.0000   -4.01823
541960.0000   -4.17343
542000.0000   -4.06057
542040.0000   -5.03680
542080.0000   -5.21004
542120.0000   -4.15965
542160.0000   -3.86031
542200.0000   -5.76851
542240.0000   -4.88674
542280.0000   -4.63919
542320.0000   -4.95816
542360.0000   -5.04409
542400.0000   -5.69995
542440.0000   -5.98293
542480.0000   -4.52278
542520.0000   -4.30031
542560.0000   -4.78833
542600.0000   -6.53218
542640.0000   -4.74406
542680.0000   -5.40444
542720.0000   -4.36767
542760.0000   -4.40602
542800.0000   -4.52019
542840.0000   -5.44085
542880.0000   -4.32390
542920.0000   -4.44363
542960.0000   -5.71249
543000.0000   -4.41900
543040.0000   -5.11323
543080.0000   -4.93291
543120.0000   -4.85739
543160.0000   -4.83539
543200.0000   -4.87766
543240.0000   -5.18591
543280.0000   -5.03648
543320.0000   -4.12190
543360.0000   -4.25292
543400.0000   -4.06576
543440.0000   -4.75064
543480.0000   -4.75854
543520.0000   -5.20749
543560.0000   -5.73665
543600.0000   -4.99624
543640.0000   -5.66920
543680.0000   -5.15351
543720.0000   -5.33167
543760.0000   -4.96182
543800.0000   -3.13454
543840.0000   -3.49531
543880.0000   -4.38660
543920.0000   -4.24561
543960.0000   -4.08786
544000.0000   -3.84874
544040.0000   -4.30442
544080.0000   -4.79285
544120.0000   -4.18427
544160.0000   -4.34482
544200.0000   -3.98406
544240.0000   -3.76940
544280.0000   -3.03591
544320.0000   -2.60655
544360.0000   -4.16976
544400.0000   -4.38790
544440.0000   -4.28143
544480.0000   -4.29287
544520.0000   -3.55111
544560.0000   -4.42863
544600.0000   -3.34816
544640.0000   -4.33001
544680.0000   -4.29291
544720.0000   -3.83228
544760.0000   -3.67275
544800.0000   -4.12923
544840.0000   -4.54140
544880.0000   -3.74022
544920.0000   -4.25033
544960.0000   -3.90591
545000.0000   -4.09631
545040.0000   -4.03107
545080.0000   -4.99906
545120.0000   -3.62403
545160.0000   -4.69263
545200.0000   -4.50602
545240.0000   -4.41059
545280.0000   -4.79651
545320.0000   -4.83376
545360.0000   -4.20331
545400.0000   -2.59490
545440.0000   -4.34708
545480.0000   -4.13650
545520.0000   -3.97808
545560.0000   -4.59821
545600.0000   -4.19315
545640.0000   -3.98341
545680.0000   -4.34923
545720.0000   -4.27246
545760.0000   -4.45594
545800.0000   -4.64891
545840.0000   -4.03796
545880.0000   -4.30180
545920.0000   -4.08533
545960.0000   -3.93932
546000.0000   -3.44504
546040.0000   -4.06523
546080.0000   -4.63999
546120.0000   -3.73157
546160.0000   -3.47680
546200.0000   -4.42756
546240.0000   -4.26740
546280.0000   -3.65816
546320.0000   -4.33728
546360.0000   -4.57314
546400.0000   -4.11949
546440.0000   -3.67535
546480.0000   -2.89128
546520.0000   -2.67691
546560.0000   -2.81263
546600.0000   -3.66015
546640.0000   -2.94188
546680.0000   -2.72969
546720.0000   -4.70961
546760.0000   -4.44974
546800.0000   -4.31420
546840.0000   -2.77048
546880.0000   -3.53536
546920.0000   -4.23433
546960.0000   -3.27350
547000.0000   -3.59952
547040.0000   -4.05844
547080.0000   -3.90378
547120.0000   -4.28166
547160.0000   -4.38751
547200.0000   -4.18067
547240.0000   -3.28619
547280.0000   -3.87773
547320.0000   -3.11138
547360.0000   -3.28768
547400.0000   -3.05467
547440.0000   -3.58476
547480.0000   -3.28262
547520.0000   -3.76887
547560.0000   -3.69236
547600.0000   -3.81845
547640.0000   -3.61560
547680.0000   -3.91115
547720.0000   -4.80119
547760.0000   -4.00164
547800.0000   -3.43342
547840.0000   -4.54004
547880.0000   -3.91090
547920.0000   -4.00274
547960.0000   -4.37577
548000.0000   -3.44217
548040.0000   -3.04247
548080.0000   -3.51276
548120.0000   -3.84147
548160.0000   -4.17649
548200.0000   -3.37699
548240.0000   -5.18298
548280.0000   -4.21735
548320.0000   -4.15753
548360.0000   -4.83232
548400.0000   -4.23498
548440.0000   -4.53868
548480.0000   -4.43356
548520.0000   -4.63915
548560.0000   -5.46570
548600.0000   -4.38134
548640.0000   -4.35312
548680.0000   -4.59896
548720.0000   -5.45723
548760.0000   -4.11190
548800.0000   -4.15499
548840.0000   -4.48536
548880.0000   -4.47595
548920.0000   -4.51027
548960.0000   -4.71574
549000.0000   -4.76757
549040.0000   -4.58057
549080.0000   -3.09743
549120.0000   -3.67388
549160.0000   -4.80548
549200.0000   -4.88044
549240.0000   -4.91351
549280.0000   -4.06388
549320.0000   -4.67421
549360.0000   -4.34726
549400.0000   -4.11726
549440.0000   -4.01517
549480.0000   -4.55614
549520.0000   -4.25091
549560.0000   -3.76397
549600.0000   -4.52295
549640.0000   -4.86942
549680.0000   -3.93145
549720.0000   -3.31600
549760.0000   -4.10665
549800.0000   -4.17835
549840.0000   -4.62397
549880.0000   -4.46872
549920.0000   -4.78330
549960.0000   -4.54032
550000.0000   -4.39736
550040.0000   -4.30620
550080.0000   -5.02534
550120.0000   -5.61000
550160.0000   -5.40792
550200.0000   -5.12231
550240.0000   -4.58287
550280.0000   -4.41984
550320.0000   -5.13587
550360.0000   -5.27162
550400.0000   -4.41146
550440.0000   -5.08696
550480.0000   -4.19612
550520.0000   -5.14394
550560.0000   -3.86218
550600.0000   -4.18132
550640.0000   -4.83548
550680.0000   -4.70238
550720.0000   -5.42135
550760.0000   -5.75576
550800.0000   -5.87766
550840.0000   -5.44030
550880.0000   -4.48965
550920.0000   -3.45963
550960.0000   -4.45797
551000.0000   -4.54873
551040.0000   -5.46162
551080.0000   -5.66971
551120.0000   -5.01421
551160.0000   -4.84860
551200.0000   -4.56728
551240.0000   -4.05580
551280.0000   -5.71400
551320.0000   -5.38175
551360.0000   -5.44960
551400.0000   -4.60572
551440.0000   -4.31177
551480.0000   -4.85655
551520.0000   -5.95427
551560.0000   -5.29207
551600.0000   -4.73814
551640.0000   -5.03157
551680.0000   -5.41700
551720.0000   -4.16802
551760.0000   -4.49062
551800.0000   -4.51099
551840.0000   -5.95323
551880.0000   -4.08465
551920.0000   -4.53412
551960.0000   -4.15727
552000.0000   -3.73372
552040.0000   -4.48570
552080.0000   -4.70042
552120.0000   -4.70356
552160.0000   -6.27605
552200.0000   -6.10560
552240.0000   -4.59762
552280.0000   -4.95953
552320.0000   -5.86523
552360.0000   -4.32100
552400.0000   -4.80844
552440.0000   -5.15884
552480.0000   -6.18366
552520.0000   -5.61463
552560.0000   -5.47222
552600.0000   -4.04947
552640.0000   -4.90055
552680.0000   -4.66571
552720.0000   -4.68758
552760.0000   -4.87131
552800.0000   -4.61357
552840.0000   -5.35711
552880.0000   -5.20051
552920.0000   -5.67865
552960.0000   -4.40744
553000.0000   -4.82806
553040.0000   -5.37712
553080.0000   -4.86021
553120.0000   -3.74736
553160.0000   -4.21532
553200.0000   -4.77682
553240.0000   -5.10671
553280.0000   -4.96286
553320.0000   -4.90376
553360.0000   -4.75037
553400.0000   -3.52196
553440.0000   -5.38858
553480.0000   -4.75120
553520.0000   -3.93778
553560.0000   -3.85879
553600.0000   -4.57924
553640.0000   -5.32186
553680.0000   -5.83660
553720.0000   -5.78202
553760.0000   -5.11830
553800.0000   -4.82538
553840.0000   -5.39552
553880.0000   -5.44480
553920.0000   -5.08059
553960.0000   -5.44825
554000.0000   -4.65126
554040.0000   -4.64465
554080.0000   -4.81062
554120.0000   -4.98024
554160.0000   -5.34284
554200.0000   -4.70214
554240.0000   -5.31404
554280.0000   -4.93570
554320.0000   -4.94325
554360.0000   -5.48087
554400.0000   -4.45263
554440.0000   -5.95352
554480.0000   -6.24839
554520.0000   -4.98770
554560.0000   -5.04809
554600.0000   -4.78719
554640.0000   -5.42471
554680.0000   -4.74305
554720.0000   -5.41327
554760.0000   -4.73787
554800.0000   -4.95300
554840.0000   -4.26223
554880.0000   -3.72182
554920.0000   -3.66132
554960.0000   -4.11539
555000.0000   -4.10029
555040.0000   -4.22393
555080.0000   -4.57883
555120.0000   -4.61230
555160.0000   -5.62307
555200.0000   -4.68115
555240.0000   -4.57863
555280.0000   -3.51529
555320.0000   -3.72126
555360.0000   -4.27795
555400.0000   -3.54456
555440.0000   -3.96397
555480.0000   -3.80135
555520.0000   -3.69622
555560.0000   -4.01631
555600.0000   -4.63501
555640.0000   -4.46036
555680.0000   -3.23578
555720.0000   -3.00106
555760.0000   -3.80753
555800.0000   -3.91623
555840.0000   -4.18798
555880.0000   -3.96426
555920.0000   -4.36756
555960.0000   -4.35673
556000.0000   -3.55378
556040.0000   -4.08674
556080.0000   -4.09592
556120.0000   -3.56539
556160.0000   -4.78166
556200.0000   -4.71603
556240.0000   -4.95110
556280.0000   -4.13664
556320.0000   -5.14686
556360.0000   -5.35520
556400.0000   -5.29487
556440.0000   -5.67649
556480.0000   -3.88704
556520.0000   -4.40600
556560.0000   -5.33845
556600.0000   -5.87244
556640.0000   -5.60380
556680.0000   -5.22805
556720.0000   -3.90830
556760.0000   -4.34482
556800.0000   -5.35673
556840.0000   -4.32530
556880.0000   -3.98858
556920.0000   -3.89941
556960.0000   -5.13213
557000.0000   -4.24708
557040.0000   -4.31162
557080.0000   -4.20347
557120.0000   -5.34271
557160.0000   -5.01274
557200.0000   -5.09804
557240.0000   -5.29800
557280.0000   -5.45386
557320.0000   -5.05368
557360.0000   -4.94652
557400.0000   -5.47989
557440.0000   -4.83011
557480.0000   -4.30106
557520.0000   -5.88441
557560.0000   -4.87441
557600.0000   -4.81579
557640.0000   -4.36796
557680.0000   -4.88028
557720.0000   -4.17100
557760.0000   -4.40430
557800.0000   -3.74193
557840.0000   -4.60464
557880.0000   -4.68430
557920.0000   -4.74136
557960.0000   -5.16207
558000.0000   -4.37551
558040.0000   -5.39450
558080.0000   -4.37199
558120.0000   -4.22723
558160.0000   -3.70492
558200.0000   -3.08805
558240.0000   -3.79621
558280.0000   -3.45093
558320.0000   -3.63938
558360.0000   -4.02657
558400.0000   -4.06451
558440.0000   -3.07004
558480.0000   -2.92507
558520.0000   -3.38303
558560.0000   -2.71910
558600.0000   -3.64555
558640.0000   -4.19815
558680.0000   -3.09235
558720.0000   -3.03367
558760.0000   -3.93314
558800.0000   -3.99859
558840.0000   -4.42592
558880.0000   -4.11369
558920.0000   -3.01865
558960.0000   -3.28637
559000.0000   -4.67092
559040.0000   -3.38534
559080.0000   -3.37178
559120.0000   -4.45781
559160.0000   -3.52519
559200.0000   -4.16261
559240.0000   -4.34247
559280.0000   -4.32741
559320.0000   -4.49155
559360.0000   -3.52492
559400.0000   -2.09987
559440.0000   -3.50627
559480.0000   -4.20132
559520.0000   -5.05175
559560.0000   -4.69434
559600.0000   -4.14366
559640.0000   -2.81742
559680.0000   -3.08840
559720.0000   -4.26037
559760.0000   -3.93888
559800.0000   -2.59738
559840.0000   -2.44980
559880.0000   -2.59769
559920.0000   -2.45652
559960.0000   -2.89842
560000.0000   -1.75499
560040.0000   -3.22169
560080.0000   -3.52783
560120.0000   -3.59543
560160.0000   -2.85791
560200.0000   -3.48579
560240.0000   -3.11041
560280.0000   -2.74635
560320.0000   -2.44016
560360.0000   -3.34363
560400.0000   -3.84512
560440.0000   -3.92242
560480.0000   -3.84333
560520.0000   -3.75696
560560.0000   -4.25383
560600.0000   -4.22463
560640.0000   -3.63844
560680.0000   -3.80478
560720.0000   -4.35375
560760.0000   -3.36185
560800.0000   -3.98527
560840.0000   -3.74814
560880.0000   -4.12328
560920.0000   -3.45776
560960.0000   -3.40363
561000.0000   -3.46513
561040.0000   -3.28054
561080.0000   -2.56136
561120.0000   -2.42109
561160.0000   -2.07682
561200.0000   -1.99249
561240.0000   -1.46926
561280.0000   -2.75583
561320.0000   -1.54174
561360.0000   -2.05590
561400.0000   -2.56084
561440.0000   -3.03573
561480.0000   -1.73712
561520.0000   -2.45915
561560.0000   -3.20219
561600.0000   -2.95052
561640.0000   -3.73576
561680.0000   -2.99382
561720.0000   -2.78070
561760.0000   -3.77830
561800.0000   -3.75003
561840.0000   -3.02034
561880.0000   -3.24408
561920.0000   -2.43344
561960.0000   -2.12634
562000.0000   -2.58224
562040.0000   -1.91224
562080.0000   -3.34684
562120.0000   -3.44873
562160.0000   -3.69553
562200.0000   -3.64367
562240.0000   -2.69090
562280.0000   -3.16000
562320.0000   -2.96157
562360.0000   -3.41343
562400.0000   -3.54536
562440.0000   -2.94618
562480.0000   -4.22581
562520.0000   -2.99726
562560.0000   -4.10365
562600.0000   -3.08380
562640.0000   -3.04398
562680.0000   -2.78457
562720.0000   -4.64949
562760.0000   -4.01810
562800.0000   -3.23047
562840.0000   -3.59903
562880.0000   -2.26612
562920.0000   -1.17290
562960.0000   -2.38019
563000.0000   -1.37734
563040.0000   -2.03763
563080.0000   -1.75140
563120.0000   -3.15277
563160.0000   -3.20278
563200.0000   -3.72828
563240.0000   -4.18600
563280.0000   -3.09055
563320.0000   -4.59415
563360.0000   -4.81279
563400.0000   -4.64406
563440.0000   -3.93060
563480.0000   -4.64744
563520.0000   -3.81599
563560.0000   -2.89449
563600.0000   -2.99959
563640.0000   -2.69220
563680.0000   -2.86683
563720.0000   -4.09318
563760.0000   -4.00265
563800.0000   -2.90217
563840.0000   -2.37599
563880.0000   -4.82337
563920.0000   -4.92663
563960.0000   -5.68512
564000.0000   -4.01282
564040.0000   -4.70364
564080.0000   -5.14134
564120.0000   -4.34521
564160.0000   -3.35040
564200.0000   -2.68216
564240.0000   -5.28433
564280.0000   -4.80015
564320.0000   -4.89823
564360.0000   -4.41729
564400.0000   -5.43373
564440.0000   -5.65258
564480.0000   -4.95624
564520.0000   -3.56844
564560.0000   -4.91725
564600.0000   -5.02054
564640.0000   -4.26440
564680.0000   -4.02740
564720.0000   -4.43338
564760.0000   -5.27081
564800.0000   -5.39489
564840.0000   -4.54247
564880.0000   -4.28362
564920.0000   -4.99006
564960.0000   -4.32331
565000.0000   -3.79108
565040.0000   -4.01304
565080.0000   -3.66666
565120.0000   -3.65066
565160.0000   -2.75231
565200.0000   -3.17184
565240.0000   -4.04639
565280.0000   -3.59724
565320.0000   -3.55646
565360.0000   -3.69033
565400.0000   -3.41438
565440.0000   -4.06241
565480.0000   -4.30724
565520.0000   -4.49610
565560.0000   -3.34187
565600.0000   -3.59249
565640.0000   -3.30379
565680.0000   -3.74993
565720.0000   -3.82540
565760.0000   -4.11415
565800.0000   -3.61025
565840.0000   -3.28367
565880.0000   -3.49952
565920.0000   -3.66814
565960.0000   -3.20957
566000.0000   -4.05386
566040.0000   -3.22883
566080.0000   -3.84307
566120.0000   -3.11143
566160.0000   -3.77633
566200.0000   -4.97469
566240.0000   -3.75867
566280.0000   -4.07509
566320.0000   -3.10288
566360.0000   -4.43724
566400.0000   -4.29754
566440.0000   -4.42279
566480.0000   -5.03099
566520.0000   -4.34826
566560.0000   -5.35656
566600.0000   -4.40343
566640.0000   -5.24454
566680.0000   -5.24299
566720.0000   -4.89549
566760.0000   -4.06907
566800.0000   -4.94249
566840.0000   -3.71740
566880.0000   -4.19043
566920.0000   -5.31659
566960.0000   -5.69624
567000.0000   -5.29139
567040.0000   -5.55906
567080.0000   -6.14520
567120.0000   -4.51521
567160.0000   -5.44956
567200.0000   -6.15691
567240.0000   -5.79456
567280.0000   -5.08899
567320.0000   -5.47955
567360.0000   -5.11165
567400.0000   -4.62974
567440.0000   -4.75395
567480.0000   -5.12596
567520.0000   -4.57483
567560.0000   -3.61731
567600.0000   -4.45056
567640.0000   -3.42256
567680.0000   -3.62401
567720.0000   -4.70535
567760.0000   -4.50100
567800.0000   -4.13466
567840.0000   -3.89105
567880.0000   -4.73866
567920.0000   -4.00219
567960.0000   -5.09848
568000.0000   -4.52180
568040.0000   -4.60119
568080.0000   -4.93219
568120.0000   -4.83495
568160.0000   -4.29986
568200.0000   -5.13105
568240.0000   -4.84661
568280.0000   -4.01574
568320.0000   -4.44027
568360.0000   -4.64234
568400.0000   -4.25328
568440.0000   -4.42898
568480.0000   -4.49219
568520.0000   -3.82293
568560.0000   -4.32324
568600.0000   -5.07715
568640.0000   -4.71490
568680.0000   -4.36429
568720.0000   -4.66153
568760.0000   -4.39868
568800.0000   -3.33364
568840.0000   -3.23124
568880.0000   -4.02709
568920.0000   -6.80418
568960.0000   -5.51461
569000.0000   -3.77787
569040.0000   -5.22389
569080.0000   -4.46882
569120.0000   -4.39858
569160.0000   -5.92095
569200.0000   -5.27599
569240.0000   -5.76787
569280.0000   -5.91640
569320.0000   -5.25547
569360.0000   -5.12972
569400.0000   -4.72490
569440.0000   -4.63996
569480.0000   -5.39014
569520.0000   -4.27978
569560.0000   -4.80922
569600.0000   -4.11155
569640.0000   -4.35134
569680.0000   -5.22840
569720.0000   -4.48036
569760.0000   -3.73921
569800.0000   -4.21840
569840.0000   -3.55856
569880.0000   -3.86409
569920.0000   -4.84552
569960.0000   -4.23156
570000.0000   -5.07570
570040.0000   -4.33846
570080.0000   -4.16057
570120.0000   -4.32775
570160.0000   -5.33004
570200.0000   -3.99867
570240.0000   -4.48586
570280.0000   -5.80982
570320.0000   -4.94918
570360.0000   -4.35979
570400.0000   -4.35493
570440.0000   -5.18469
570480.0000   -5.37716
570520.0000   -5.25163
570560.0000   -3.79947
570600.0000   -4.59262
570640.0000   -4.37518
570680.0000   -3.40050
570720.0000   -3.97258
570760.0000   -4.32050
570800.0000   -4.65406
570840.0000   -4.72122
570880.0000   -4.79971
570920.0000   -5.66088
570960.0000   -5.61622
571000.0000   -4.92280
571040.0000   -4.78786
571080.0000   -5.15696
571120.0000   -4.46621
571160.0000   -4.88485
571200.0000   -4.24837
571240.0000   -4.11445
571280.0000   -4.65820
571320.0000   -4.30529
571360.0000   -3.93253
571400.0000   -4.85361
571440.0000   -4.24161
571480.0000   -4.42001
571520.0000   -3.57468
571560.0000   -4.57256
571600.0000   -4.83263
571640.0000   -4.13917
571680.0000   -4.02922
571720.0000   -3.81933
571760.0000   -3.69798
571800.0000   -4.34699
571840.0000   -3.41976
571880.0000   -3.66594
571920.0000   -4.48234
571960.0000   -4.63634
572000.0000   -3.32742
572040.0000   -3.21465
572080.0000   -3.80306
572120.0000   -3.49715
572160.0000   -5.57082
572200.0000   -4.54292
572240.0000   -4.92701
572280.0000   -4.68687
572320.0000   -4.32578
572360.0000   -4.54131
572400.0000   -4.61024
572440.0000   -4.90185
572480.0000   -4.93954
572520.0000   -4.28056
572560.0000   -5.68248
572600.0000   -6.19298
572640.0000   -4.29037
572680.0000   -3.86752
572720.0000   -4.06925
572760.0000   -4.74527
572800.0000   -5.25198
572840.0000   -4.04361
572880.0000   -3.63945
572920.0000   -4.27002
572960.0000   -3.95891
573000.0000   -5.08764
573040.0000   -4.24029
573080.0000   -3.53054
573120.0000   -3.81796
573160.0000   -3.73976
573200.0000   -3.59629
573240.0000   -3.82944
573280.0000   -3.54473
573320.0000   -3.86732
573360.0000   -4.11342
573400.0000   -4.48557
573440.0000   -4.90498
573480.0000   -4.14705
573520.0000   -3.79183
573560.0000   -3.99276
573600.0000   -3.15903
573640.0000   -4.66174
573680.0000   -4.63664
573720.0000   -3.72488
573760.0000   -3.52540
573800.0000   -2.60447
573840.0000   -2.23989
573880.0000   -3.81200
573920.0000   -5.21883
573960.0000   -3.70868
574000.0000   -3.54311
574040.0000   -4.63627
574080.0000   -4.82897
574120.0000   -4.43856
574160.0000   -3.43250
574200.0000   -3.89579
574240.0000   -3.42906
574280.0000   -3.76445
574320.0000   -2.53943
574360.0000   -4.75543
574400.0000   -4.72807
574440.0000   -4.50202
574480.0000   -4.91595
574520.0000   -4.26142
574560.0000   -3.83315
574600.0000   -4.49410
574640.0000   -3.46937
574680.0000   -4.61706
574720.0000   -4.17858
574760.0000   -4.52286
574800.0000   -4.52267
574840.0000   -3.88198
574880.0000   -3.73668
574920.0000   -3.64549
574960.0000   -3.87735
575000.0000   -3.97486
575040.0000   -4.36931
575080.0000   -3.83008
575120.0000   -3.82203
575160.0000   -2.66329
575200.0000   -3.11154
575240.0000   -2.86363
575280.0000   -3.29171
575320.0000   -3.07104
575360.0000   -3.71094
575400.0000   -3.41150
575440.0000   -3.67160
575480.0000   -3.34940
575520.0000   -3.92400
575560.0000   -4.05012
575600.0000   -3.04951
575640.0000   -4.35001
575680.0000   -3.88374
575720.0000   -2.45061
575760.0000   -2.81012
575800.0000   -3.68042
575840.0000   -2.02707
575880.0000   -3.09477
575920.0000   -3.09803
575960.0000   -3.14818
576000.0000   -3.96633
576040.0000   -4.11456
576080.0000   -4.76707
576120.0000   -3.76898
576160.0000   -3.75394
576200.0000   -3.98427
576240.0000   -3.43547
576280.0000   -3.37261
576320.0000   -4.71237
576360.0000   -4.69752
576400.0000   -4.69914
576440.0000   -3.29385
576480.0000   -4.11438
576520.0000   -3.96379
576560.0000   -3.67856
576600.0000   -4.58230
576640.0000   -4.67045
576680.0000   -4.18552
576720.0000   -4.57903
576760.0000   -3.91931
576800.0000   -4.15981
576840.0000   -3.47276
576880.0000   -3.33906
576920.0000   -4.31725
576960.0000   -2.79867
577000.0000   -3.16256
577040.0000   -3.45313
577080.0000   -1.79808
577120.0000   -3.23006
577160.0000   -2.86498
577200.0000   -3.36501
577240.0000   -2.62324
577280.0000   -2.35737
577320.0000   -3.30832
577360.0000   -3.63951
577400.0000   -2.83654
577440.0000   -3.07485
577480.0000   -3.78739
577520.0000   -3.27316
577560.0000   -3.69066
577600.0000   -2.77885
577640.0000   -3.08356
577680.0000   -3.55550
577720.0000   -3.69796
577760.0000   -2.70218
577800.0000   -2.76514
577840.0000   -4.45959
577880.0000   -3.96057
577920.0000   -4.63800
577960.0000   -4.55641
578000.0000   -3.25440
578040.0000   -3.75756
578080.0000   -3.00783
578120.0000   -3.50030
578160.0000   -3.83457
578200.0000   -4.05014
578240.0000   -4.58722
578280.0000   -5.02346
578320.0000   -4.33442
578360.0000   -3.36547
578400.0000   -4.48879
578440.0000   -3.46931
578480.0000   -4.47027
578520.0000   -4.32262
578560.0000   -4.99663
578600.0000   -4.59130
578640.0000   -4.06037
578680.0000   -3.53934
578720.0000   -3.95605
578760.0000   -4.03145
578800.0000   -4.28064
578840.0000   -4.39682
578880.0000   -4.68459
578920.0000   -4.66019
578960.0000   -5.37624
579000.0000   -4.94421
579040.0000   -4.44953
579080.0000   -4.23175
579120.0000   -3.96572
579160.0000   -4.68670
579200.0000   -4.28834
579240.0000   -5.35864
579280.0000   -4.47018
579320.0000   -3.86109
579360.0000   -4.34307
579400.0000   -4.24699
579440.0000   -5.30136
579480.0000   -6.19308
579520.0000   -4.72208
579560.0000   -3.95526
579600.0000   -4.39090
579640.0000   -3.69935
579680.0000   -3.90489
579720.0000   -2.79886
579760.0000   -2.98013
579800.0000   -4.28929
579840.0000   -3.75230
579880.0000   -4.68362
579920.0000   -3.12323
579960.0000   -3.54251
580000.0000   -3.18711
580040.0000   -4.15861
580080.0000   -3.56882
580120.0000   -4.03569
580160.0000   -3.64048
580200.0000   -3.91980
580240.0000   -4.12369
580280.0000   -3.21464
580320.0000   -3.76663
580360.0000   -4.09520
580400.0000   -4.51584
580440.0000   -3.48679
580480.0000   -4.43854
580520.0000   -3.90139
580560.0000   -3.43236
580600.0000   -4.02442
580640.0000   -3.40118
580680.0000   -3.88015
580720.0000   -3.49964
580760.0000   -3.87501
580800.0000   -4.10520
580840.0000   -4.05372
580880.0000   -3.49521
580920.0000   -1.77817
580960.0000   -2.36693
581000.0000   -3.65765
581040.0000   -4.16159
581080.0000   -4.47834
581120.0000   -3.89934
581160.0000   -3.14087
581200.0000   -2.67295
581240.0000   -2.27218
581280.0000   -2.43826
581320.0000   -2.21112
581360.0000   -3.13338
581400.0000   -1.94984
581440.0000   -2.36765
581480.0000   -3.30354
581520.0000   -2.63090
581560.0000   -2.57833
581600.0000   -2.03588
581640.0000   -2.17798
581680.0000   -1.82400
581720.0000   -2.40866
581760.0000   -2.36261
581800.0000   -2.54921
581840.0000   -3.40200
581880.0000   -2.26089
581920.0000   -1.61691
581960.0000   -2.16837
582000.0000   -2.30155
582040.0000   -2.34442
582080.0000   -2.07802
582120.0000   -2.00438
582160.0000   -1.42648
582200.0000   -2.31342
582240.0000   -1.53054
582280.0000   -2.45097
582320.0000   -2.46953
582360.0000   -2.47459
582400.0000   -2.02795
582440.0000   -1.65208
582480.0000   -2.56248
582520.0000   -1.39388
582560.0000   -2.04287
582600.0000   -1.79523
582640.0000   -1.89385
582680.0000   -1.68426
582720.0000   -1.85117
582760.0000   -1.17059
582800.0000   -1.43366
582840.0000   -1.62686
582880.0000   -1.71824
582920.0000   -1.23310
582960.0000   -1.29727
583000.0000   -1.34397
583040.0000   -1.15908
583080.0000   -1.24690
583120.0000   -1.70934
583160.0000   -0.86884
583200.0000   -1.13405
583240.0000   -1.87276
583280.0000   -2.18847
583320.0000   -2.03757
583360.0000   -1.96110
583400.0000   -2.03503
583440.0000   -2.41204
583480.0000   -2.12662
583520.0000   -1.28086
583560.0000   -1.32432
583600.0000   -1.54042
583640.0000   -1.60380
583680.0000   -1.80887
583720.0000   -0.95779
583760.0000   -0.97134
583800.0000   -0.49227
583840.0000   -1.55430
583880.0000   -2.37872
583920.0000   -1.86333
583960.0000   -2.00541
584000.0000   -2.11632
584040.0000   -1.52015
584080.0000   -2.67014
584120.0000   -2.19359
584160.0000   -2.03386
584200.0000   -1.86882
584240.0000   -2.42957
584280.0000   -2.72851
584320.0000   -2.75825
584360.0000   -3.58563
584400.0000   -2.29352
584440.0000   -2.57880
584480.0000   -1.47682
584520.0000   -2.23242
584560.0000   -1.92541
584600.0000   -1.67565
584640.0000   -1.48382
584680.0000   -1.41218
584720.0000   -2.03518
584760.0000   -1.54523
584800.0000   -2.32517
584840.0000   -2.27107
584880.0000   -2.47697
584920.0000   -2.88863
584960.0000   -2.74110
585000.0000   -3.48947
585040.0000   -2.48267
585080.0000   -2.44286
585120.0000   -2.16604
585160.0000   -2.11522
585200.0000   -1.83612
585240.0000   -1.31609
585280.0000   -1.78962
585320.0000   -2.24392
585360.0000   -1.69577
585400.0000   -1.61963
585440.0000   -2.64863
585480.0000   -2.32840
585520.0000   -2.71140
585560.0000   -1.51701
585600.0000   -1.80523
585640.0000   -1.68735
585680.0000   -1.58258
585720.0000   -1.20405
585760.0000   -1.94769
585800.0000   -2.30662
585840.0000   -1.99351
585880.0000   -2.06101
585920.0000   -2.76684
585960.0000   -2.45997
586000.0000   -2.06272
586040.0000   -1.98985
586080.0000   -2.25421
586120.0000   -2.20909
586160.0000   -1.31631
586200.0000   -2.01344
586240.0000   -2.28853
586280.0000   -2.55536
586320.0000   -1.79568
586360.0000   -2.12670
586400.0000   -2.70986
586440.0000   -2.51100
586480.0000   -2.17524
586520.0000   -2.08852
586560.0000   -1.71172
586600.0000   -1.89009
586640.0000   -2.09323
586680.0000   -2.99226
586720.0000   -1.94578
586760.0000   -2.19129
586800.0000   -3.06244
586840.0000   -3.50071
586880.0000   -2.54025
586920.0000   -2.40701
586960.0000   -3.29728
587000.0000   -3.95851
587040.0000   -3.02483
587080.0000   -2.84041
587120.0000   -3.13873
587160.0000   -3.05941
587200.0000   -2.72339
587240.0000   -2.37075
587280.0000   -2.91519
587320.0000   -1.87822
587360.0000   -1.91100
587400.0000   -2.49277
587440.0000   -2.42177
587480.0000   -2.57155
587520.0000   -2.35758
587560.0000   -2.45697
587600.0000   -3.03098
587640.0000   -2.60499
587680.0000   -3.16214
587720.0000   -3.46260
587760.0000   -2.60673
587800.0000   -2.50301
587840.0000   -3.39649
587880.0000   -2.75740
587920.0000   -3.23939
587960.0000   -1.86790
588000.0000   -1.71462
588040.0000   -2.33601
588080.0000   -2.64106
588120.0000   -2.04215
588160.0000   -2.51479
588200.0000   -2.43462
588240.0000   -2.68023
588280.0000   -2.13216
588320.0000   -3.12521
588360.0000   -2.40472
588400.0000   -2.37004
588440.0000   -2.58587
588480.0000   -2.95510
588520.0000   -2.50176
588560.0000   -2.20532
588600.0000   -2.03110
588640.0000   -1.59997
588680.0000   -1.64753
588720.0000   -1.59491
588760.0000   -1.92506
588800.0000   -1.37733
588840.0000   -2.46094
588880.0000   -2.63116
588920.0000   -2.77605
588960.0000   -2.31279
589000.0000   -2.96483
589040.0000   -2.45519
589080.0000   -2.66195
589120.0000   -2.97644
589160.0000   -1.57930
589200.0000   -2.38521
589240.0000   -2.83889
589280.0000   -1.34746
589320.0000   -2.35564
589360.0000   -1.38395
589400.0000   -1.57879
589440.0000   -2.65091
589480.0000   -2.74742
589520.0000   -1.85890
589560.0000   -1.99835
589600.0000   -2.23815
589640.0000   -2.74282
589680.0000   -2.25142
589720.0000   -2.34157
589760.0000   -2.55613
589800.0000   -1.82040
589840.0000   -1.78867
589880.0000   -1.73522
589920.0000   -0.96010
589960.0000   -1.40779
590000.0000   -0.94059
590040.0000   -1.09120
590080.0000   -1.82382
590120.0000   -3.22116
590160.0000   -2.69582
590200.0000   -2.23627
590240.0000   -2.08426
590280.0000   -2.18042
590320.0000   -0.82234
590360.0000   -1.66037
590400.0000   -1.78335
590440.0000   -1.89826
590480.0000   -2.41598
590520.0000   -2.92648
590560.0000   -2.35838
590600.0000   -1.37451
590640.0000   -1.35546
590680.0000   -2.06567
590720.0000   -2.09001
590760.0000   -2.19601
590800.0000   -1.46912
590840.0000   -3.19307
590880.0000   -1.88992
590920.0000   -2.33592
590960.0000   -2.18595
591000.0000   -2.70737
591040.0000   -2.09349
591080.0000   -3.24063
591120.0000   -2.72013
591160.0000   -1.88062
591200.0000   -2.97732
591240.0000   -2.95365
591280.0000   -2.79041
591320.0000   -3.21692
591360.0000   -2.84477
591400.0000   -1.94938
591440.0000   -2.14187
591480.0000   -1.97300
591520.0000   -2.02261
591560.0000   -1.89908
591600.0000   -2.07184
591640.0000   -2.96735
591680.0000   -1.96460
591720.0000   -3.19445
591760.0000   -2.97076
591800.0000   -1.60426
591840.0000   -2.54084
591880.0000   -1.37583
591920.0000   -1.98488
591960.0000   -2.11618
592000.0000   -2.81999
592040.0000   -3.36677
592080.0000   -3.51159
592120.0000   -2.37457
592160.0000   -1.68489
592200.0000   -2.06129
592240.0000   -2.17070
592280.0000   -3.21345
592320.0000   -3.02886
592360.0000   -3.49479
592400.0000   -2.41139
592440.0000   -1.80644
592480.0000   -2.75659
592520.0000   -3.17003
592560.0000   -2.71429
592600.0000   -2.25472
592640.0000   -2.77688
592680.0000   -2.01912
592720.0000   -2.33904
592760.0000   -2.35711
592800.0000   -2.17890
592840.0000   -1.63505
592880.0000   -1.56471
592920.0000   -2.31667
592960.0000   -2.09338
593000.0000   -2.05790
593040.0000   -2.00675
593080.0000   -2.91055
593120.0000   -2.37507
593160.0000   -2.40745
593200.0000   -1.87207
593240.0000   -2.77851
593280.0000   -1.84484
593320.0000   -2.11307
593360.0000   -2.53532
593400.0000   -1.94237
593440.0000   -2.39480
593480.0000   -2.93060
593520.0000   -2.35163
593560.0000   -2.98536
593600.0000   -1.58038
593640.0000   -2.60907
593680.0000   -2.15071
593720.0000   -1.74891
593760.0000   -3.23737
593800.0000   -1.65702
593840.0000   -2.07426
593880.0000   -2.19244
593920.0000   -1.65220
593960.0000   -2.39472
594000.0000   -3.04790
594040.0000   -3.72274
594080.0000   -2.88948
594120.0000   -2.51996
594160.0000   -2.43683
594200.0000   -1.94758
594240.0000   -2.43234
594280.0000   -1.42636
594320.0000   -1.24767
594360.0000   -1.17961
594400.0000   -0.61039
594440.0000   -1.72161
594480.0000   -1.25126
594520.0000   -2.58786
594560.0000   -1.91308
594600.0000   -1.58453
594640.0000   -2.15912
594680.0000   -1.05246
594720.0000   -1.58726
594760.0000   -1.15782
594800.0000   -1.48479
594840.0000   -1.48650
594880.0000   -1.52335
594920.0000   -1.50009
594960.0000   -0.92145
595000.0000   -1.82573
595040.0000   -0.80621
595080.0000   -1.31888
595120.0000   -1.34249
595160.0000   -2.32082
595200.0000   -1.79872
595240.0000   -1.14451
595280.0000   -1.63881
595320.0000   -2.38624
595360.0000   -1.35867
595400.0000   -1.81513
595440.0000   -1.48021
595480.0000   -0.85689
595520.0000   -1.84137
595560.0000   -2.16840
595600.0000   -2.67192
595640.0000   -2.51681
595680.0000   -1.83865
595720.0000   -1.94812
595760.0000   -1.44858
595800.0000   -1.53390
595840.0000   -2.32522
595880.0000   -1.51022
595920.0000   -1.92519
595960.0000   -1.42998
596000.0000   -2.03464
596040.0000   -1.68985
596080.0000   -1.60769
596120.0000   -1.53475
596160.0000   -1.75281
596200.0000   -2.52218
596240.0000   -1.53036
596280.0000   -1.11426
596320.0000   -1.78056
596360.0000   -2.42337
596400.0000   -2.48228
596440.0000   -2.32914
596480.0000   -2.15049
596520.0000   -1.10472
596560.0000   -1.82569
596600.0000   -2.39368
596640.0000   -2.14228
596680.0000   -2.26356
596720.0000   -1.93159
596760.0000   -1.91323
596800.0000   -1.61987
596840.0000   -2.07752
596880.0000   -1.61971
596920.0000   -1.41256
596960.0000   -0.88524
597000.0000   -2.36268
597040.0000   -1.03934
597080.0000   -2.12455
597120.0000   -2.21991
597160.0000   -2.23914
597200.0000   -1.68837
597240.0000   -1.94503
597280.0000   -1.75461
597320.0000   -2.17813
597360.0000   -2.16019
597400.0000   -1.61968
597440.0000   -1.97861
597480.0000   -1.89709
597520.0000   -2.46125
597560.0000   -2.01973
597600.0000   -2.66571
597640.0000   -2.64789
597680.0000   -1.73224
597720.0000   -2.48151
597760.0000   -4.09150
597800.0000   -2.76778
597840.0000   -3.20714
597880.0000   -2.02631
597920.0000   -1.96483
597960.0000   -1.99206
598000.0000   -1.02425
598040.0000   -1.70018
598080.0000   -1.48099
598120.0000   -2.93131
598160.0000   -2.72134
598200.0000   -4.12318
598240.0000   -3.50089
598280.0000   -2.39584
598320.0000   -3.30612
598360.0000   -2.55137
598400.0000   -1.53879
598440.0000   -1.90410
598480.0000   -1.90936
598520.0000   -2.73043
598560.0000   -2.38101
598600.0000   -3.13575
598640.0000   -3.40884
598680.0000   -3.97555
598720.0000   -3.52020
598760.0000   -3.46766
598800.0000   -3.29762
598840.0000   -3.17945
598880.0000   -3.75899
598920.0000   -2.91810
598960.0000   -1.78133
599000.0000   -3.14979
599040.0000   -3.06693
599080.0000   -3.44649
599120.0000   -2.87246
599160.0000   -3.27409
599200.0000   -3.70030
599240.0000   -2.71263
599280.0000   -3.47583
599320.0000   -2.35076
599360.0000   -3.15366
599400.0000   -2.80936
599440.0000   -2.92939
599480.0000   -3.17646
599520.0000   -4.04034
599560.0000   -2.60050
599600.0000   -3.11938
599640.0000   -3.14685
599680.0000   -3.28339
599720.0000   -2.28356
599760.0000   -3.66053
599800.0000   -3.67597
599840.0000   -3.69618
599880.0000   -2.95633
599920.0000   -3.09348
599960.0000   -2.93625
600000.0000   -3.65959
600040.0000   -3.86347
600080.0000   -3.83093
600120.0000   -3.20394
600160.0000   -2.78698
600200.0000   -3.49646
600240.0000   -3.83083
600280.0000   -2.88470
600320.0000   -2.82622
600360.0000   -3.12602
600400.0000   -4.05792
600440.0000   -3.82651
600480.0000   -4.08671
600520.0000   -3.40335
600560.0000   -3.95500
600600.0000   -2.95364
600640.0000   -1.49746
600680.0000   -2.25807
600720.0000   -2.46249
600760.0000   -2.80583
600800.0000   -2.62220
600840.0000   -2.58660
600880.0000   -2.70303
600920.0000   -2.89926
600960.0000   -3.15637
601000.0000   -2.17545
601040.0000   -1.71629
601080.0000   -3.32963
601120.0000   -2.78109
601160.0000   -3.04815
601200.0000   -2.18345
601240.0000   -1.69604
601280.0000   -1.66583
601320.0000   -2.04104
601360.0000   -2.72397
601400.0000   -1.66349
601440.0000   -1.21951
601480.0000   -0.98995
601520.0000   -1.89348
601560.0000   -1.35235
601600.0000   -1.65502
601640.0000   -2.80857
601680.0000   -2.07581
601720.0000   -1.35671
601760.0000   -2.13252
601800.0000   -2.36723
601840.0000   -2.25910
601880.0000   -2.09522
601920.0000   -2.59181
601960.0000   -2.86113
602000.0000   -2.49297
602040.0000   -3.54371
602080.0000   -3.40349
602120.0000   -3.28797
602160.0000   -3.13870
602200.0000   -3.11215
602240.0000   -3.07122
602280.0000   -3.15760
602320.0000   -3.13720
602360.0000   -2.87425
602400.0000   -2.55671
602440.0000   -2.33913
602480.0000   -3.68767
602520.0000   -3.41465
602560.0000   -2.88919
602600.0000   -2.16309
602640.0000   -2.32817
602680.0000   -2.17272
602720.0000   -3.23035
602760.0000   -2.53783
602800.0000   -3.21439
602840.0000   -2.95711
602880.0000   -3.14687
602920.0000   -3.43241
602960.0000   -3.19797
603000.0000   -2.52530
603040.0000   -2.06569
603080.0000   -2.45635
603120.0000   -3.44688
603160.0000   -4.26433
603200.0000   -4.16679
603240.0000   -3.81282
603280.0000   -4.42333
603320.0000   -3.80290
603360.0000   -4.30909
603400.0000   -4.36167
603440.0000   -4.44953
603480.0000   -4.34451
603520.0000   -3.70103
603560.0000   -4.41343
603600.0000   -4.05138
603640.0000   -4.09107
603680.0000   -3.54457
603720.0000   -3.53903
603760.0000   -4.49319
603800.0000   -4.06309
603840.0000   -3.87635
603880.0000   -4.01829
603920.0000   -3.42831
603960.0000   -3.48927
604000.0000   -3.73247
604040.0000   -3.68961
604080.0000   -3.56711
604120.0000   -3.47135
604160.0000   -3.51620
604200.0000   -3.95387
604240.0000   -5.17922
604280.0000   -4.40780
604320.0000   -3.76976
604360.0000   -4.97124
604400.0000   -4.59065
604440.0000   -4.43896
604480.0000   -2.77633
604520.0000   -3.78675
604560.0000   -3.00544
604600.0000   -3.31585
604640.0000   -3.00506
604680.0000   -3.60408
604720.0000   -3.75611
604760.0000   -3.56004
604800.0000   -3.44980
604840.0000   -3.50508
604880.0000   -3.50065
604920.0000   -3.37759
604960.0000   -2.15094
605000.0000   -2.84386
605040.0000   -3.25462
605080.0000   -3.92130
605120.0000   -3.20849
605160.0000   -4.07323
605200.0000   -3.15752
605240.0000   -3.53420
605280.0000   -2.72155
605320.0000   -2.87371
605360.0000   -4.05367
605400.0000   -4.03456
605440.0000   -4.28904
605480.0000   -3.97710
605520.0000   -3.13979
605560.0000   -2.08281
605600.0000   -2.54141
605640.0000   -3.26671
605680.0000   -4.16818
605720.0000   -3.59975
605760.0000   -2.78479
605800.0000   -3.60649
605840.0000   -3.23901
605880.0000   -3.08776
605920.0000   -3.89845
605960.0000   -3.42327
606000.0000   -3.75723
606040.0000   -3.43018
606080.0000   -3.36792
606120.0000   -3.35527
606160.0000   -3.69840
606200.0000   -3.38160
606240.0000   -3.13878
606280.0000   -3.83004
606320.0000   -2.75218
606360.0000   -3.14005
606400.0000   -2.33898
606440.0000   -2.60585
606480.0000   -4.24516
606520.0000   -5.08232
606560.0000   -4.49038
606600.0000   -3.61982
606640.0000   -3.55490
606680.0000   -3.72947
606720.0000   -3.29143
606760.0000   -2.52801
606800.0000   -2.92510
606840.0000   -3.29123
606880.0000   -4.00054
606920.0000   -3.63310
606960.0000   -2.24669
607000.0000   -2.26855
607040.0000   -1.71829
607080.0000   -2.19718
607120.0000   -1.25705
607160.0000   -1.63551
607200.0000   -2.56185
607240.0000   -2.71431
607280.0000   -2.65769
607320.0000   -1.71999
607360.0000   -2.50517
607400.0000   -1.85461
607440.0000   -2.84084
607480.0000   -2.01414
607520.0000   -2.34286
607560.0000   -2.09850
607600.0000   -2.99447
607640.0000   -2.88663
607680.0000   -3.62346
607720.0000   -3.21068
607760.0000   -3.62734
607800.0000   -2.51308
607840.0000   -3.01356
607880.0000   -1.66972
607920.0000   -2.19558
607960.0000   -2.60466
608000.0000   -3.17066
608040.0000   -2.67403
608080.0000   -3.28150
608120.0000   -3.47865
608160.0000   -3.30985
608200.0000   -3.17332
608240.0000   -2.18822
608280.0000   -1.97423
608320.0000   -2.31042
608360.0000   -2.85985
608400.0000   -3.02318
608440.0000   -2.85277
608480.0000   -2.63467
608520.0000   -2.28950
608560.0000   -1.89714
608600.0000   -2.72951
608640.0000   -2.49381
608680.0000   -3.53465
608720.0000   -2.39304
608760.0000   -3.93115
608800.0000   -2.15949
608840.0000   -2.09104
608880.0000   -2.19418
608920.0000   -2.34581
608960.0000   -3.12094
609000.0000   -3.31018
609040.0000   -2.49236
609080.0000   -2.29480
609120.0000   -2.36953
609160.0000   -3.06395
609200.0000   -3.32989
609240.0000   -3.82239
609280.0000   -3.43492
609320.0000   -3.76617
609360.0000   -3.71650
609400.0000   -4.16248
609440.0000   -4.35371
609480.0000   -4.39671
609520.0000   -5.06016
609560.0000   -4.48180
609600.0000   -4.46543
609640.0000   -3.95233
609680.0000   -4.45402
609720.0000   -4.25585
609760.0000   -4.16245
609800.0000   -3.51381
609840.0000   -3.77049
609880.0000   -4.10843
609920.0000   -3.14324
609960.0000   -3.92374
610000.0000   -3.37218
610040.0000   -3.42287
610080.0000   -3.69170
610120.0000   -2.50909
610160.0000   -2.74299
610200.0000   -3.64893
610240.0000   -3.49680
610280.0000   -3.82761
610320.0000   -4.06425
610360.0000   -3.10876
610400.0000   -3.54803
610440.0000   -3.15356
610480.0000   -3.65833
610520.0000   -3.41490
610560.0000   -3.83396
610600.0000   -3.78347
610640.0000   -3.97391
610680.0000   -3.76129
610720.0000   -3.55933
610760.0000   -4.08138
610800.0000   -3.59203
610840.0000   -3.99791
610880.0000   -3.77348
610920.0000   -3.56800
610960.0000   -3.61110
611000.0000   -3.43921
611040.0000   -3.39274
611080.0000   -4.38349
611120.0000   -3.54226
611160.0000   -3.17724
611200.0000   -4.02612
611240.0000   -3.60650
611280.0000   -3.09292
611320.0000   -2.89055
611360.0000   -4.45270
611400.0000   -3.90956
611440.0000   -4.91342
611480.0000   -4.28673
611520.0000   -3.72143
611560.0000   -4.07330
611600.0000   -3.67992
611640.0000   -4.06063
611680.0000   -3.80722
611720.0000   -3.25550
611760.0000   -3.54833
611800.0000   -3.87536
611840.0000   -3.75921
611880.0000   -3.81391
611920.0000   -3.61621
611960.0000   -3.19249
612000.0000   -2.47598
612040.0000   -3.48216
612080.0000   -3.66842
612120.0000   -3.53698
612160.0000   -2.69885
612200.0000   -3.63245
612240.0000   -3.82261
612280.0000   -4.12812
612320.0000   -4.19705
612360.0000   -3.87479
612400.0000   -2.82102
612440.0000   -4.31396
612480.0000   -3.86679
612520.0000   -3.76784
612560.0000   -3.82746
612600.0000   -2.78560
612640.0000   -3.07324
612680.0000   -3.56046
612720.0000   -3.06876
612760.0000   -2.29584
612800.0000   -2.73676
612840.0000   -2.57312
612880.0000   -2.97939
612920.0000   -2.70329
612960.0000   -2.52441
613000.0000   -2.45579
613040.0000   -1.98359
613080.0000   -2.20365
613120.0000   -2.16642
613160.0000   -2.48780
613200.0000   -2.81267
613240.0000   -2.98133
613280.0000   -3.89341
613320.0000   -3.69354
613360.0000   -3.70688
613400.0000   -2.89785
613440.0000   -2.24683
613480.0000   -1.98746
613520.0000   -2.87419
613560.0000   -2.66485
613600.0000   -3.25767
613640.0000   -2.31113
613680.0000   -2.10952
613720.0000   -2.47709
613760.0000   -2.65983
613800.0000   -2.96136
613840.0000   -3.22278
613880.0000   -2.34390
613920.0000   -2.49702
613960.0000   -1.77352
614000.0000   -2.03492
614040.0000   -1.85873
614080.0000   -2.37872
614120.0000   -2.00275
614160.0000   -2.45634
614200.0000   -3.27573
614240.0000   -2.82802
614280.0000   -3.75568
614320.0000   -3.41640
614360.0000   -2.68217
614400.0000   -3.05189
614440.0000   -2.83905
614480.0000   -2.63936
614520.0000   -3.25623
614560.0000   -2.51963
614600.0000   -2.74652
614640.0000   -3.17509
614680.0000   -3.01730
614720.0000   -3.54704
614760.0000   -4.57075
614800.0000   -3.17288
614840.0000   -3.26843
614880.0000   -2.86265
614920.0000   -2.74343
614960.0000   -3.77360
615000.0000   -3.64361
615040.0000   -3.92548
615080.0000   -4.21597
615120.0000   -4.51299
615160.0000   -4.09576
615200.0000   -5.25603
615240.0000   -4.18701
615280.0000   -4.83059
615320.0000   -3.91309
615360.0000   -3.27528
615400.0000   -2.74389
615440.0000   -3.88161
615480.0000   -4.07481
615520.0000   -3.13960
615560.0000   -2.91140
615600.0000   -3.55375
615640.0000   -3.45947
615680.0000   -3.57634
615720.0000   -3.96035
615760.0000   -4.08851
615800.0000   -5.08939
615840.0000   -4.65736
615880.0000   -3.88447
615920.0000   -3.78031
615960.0000   -3.35513
616000.0000   -2.43679
616040.0000   -3.38136
616080.0000   -2.95603
616120.0000   -2.48294
616160.0000   -2.54949
616200.0000   -2.52624
616240.0000   -3.15810
616280.0000   -4.13728
616320.0000   -4.28947
616360.0000   -4.00436
616400.0000   -3.69301
616440.0000   -3.19337
616480.0000   -3.11442
616520.0000   -3.06143
616560.0000   -3.56167
616600.0000   -4.06952
616640.0000   -3.67176
616680.0000   -4.06285
616720.0000   -4.68918
616760.0000   -4.30986
616800.0000   -5.05643
616840.0000   -3.99265
616880.0000   -3.78270
616920.0000   -3.69650
616960.0000   -3.94655
617000.0000   -3.70343
617040.0000   -4.00854
617080.0000   -3.77143
617120.0000   -2.26753
617160.0000   -2.89822
617200.0000   -3.23098
617240.0000   -3.27919
617280.0000   -3.69095
617320.0000   -3.83673
617360.0000   -3.46075
617400.0000   -2.22189
617440.0000   -3.37004
617480.0000   -3.79637
617520.0000   -3.51800
617560.0000   -4.34244
617600.0000   -4.15728
617640.0000   -4.02655
617680.0000   -4.45174
617720.0000   -4.24488
617760.0000   -4.68912
617800.0000   -4.33484
617840.0000   -3.49453
617880.0000   -3.34307
617920.0000   -3.74569
617960.0000   -4.12268
618000.0000   -3.96086
618040.0000   -3.70767
618080.0000   -3.58746
618120.0000   -4.45720
618160.0000   -3.39104
618200.0000   -2.69233
618240.0000   -3.63796
618280.0000   -3.13625
618320.0000   -4.15872
618360.0000   -2.31766
618400.0000   -3.39076
618440.0000   -3.10239
618480.0000   -4.07469
618520.0000   -4.05260
618560.0000   -3.67794
618600.0000   -4.09583
618640.0000   -4.13994
618680.0000   -3.73008
618720.0000   -4.33676
618760.0000   -3.68784
618800.0000   -3.29160
618840.0000   -3.59599
618880.0000   -3.97464
618920.0000   -3.41572
618960.0000   -3.75946
619000.0000   -3.54501
619040.0000   -3.72833
619080.0000   -4.13155
619120.0000   -3.39396
619160.0000   -3.06994
619200.0000   -3.67219
619240.0000   -2.71335
619280.0000   -2.86823
619320.0000   -3.79834
619360.0000   -3.72316
619400.0000   -3.63296
619440.0000   -2.89324
619480.0000   -3.45577
619520.0000   -3.30029
619560.0000   -4.15905
619600.0000   -3.58689
619640.0000   -3.82393
619680.0000   -4.08649
619720.0000   -4.58182
619760.0000   -3.84955
619800.0000   -4.27662
619840.0000   -3.48375
619880.0000   -4.80746
619920.0000   -4.36549
619960.0000   -4.51390
620000.0000   -3.75153
620040.0000   -4.55426
620080.0000   -3.94121
620120.0000   -4.52385
620160.0000   -3.96462
620200.0000   -4.15879
620240.0000   -3.56699
620280.0000   -2.96372
620320.0000   -2.84908
620360.0000   -2.29103
620400.0000   -2.78996
620440.0000   -3.37340
620480.0000   -3.56776
620520.0000   -3.05574
620560.0000   -3.09696
620600.0000   -3.67831
620640.0000   -4.06948
620680.0000   -3.70747
620720.0000   -2.44719
620760.0000   -3.39207
620800.0000   -3.27662
620840.0000   -3.71919
620880.0000   -3.32908
620920.0000   -4.33342
620960.0000   -4.17488
621000.0000   -4.53289
621040.0000   -4.31593
621080.0000   -4.22539
621120.0000   -4.44969
621160.0000   -4.28037
621200.0000   -3.89750
621240.0000   -3.86694
621280.0000   -3.93618
621320.0000   -2.91518
621360.0000   -4.03971
621400.0000   -3.08781
621440.0000   -4.18432
621480.0000   -4.34644
621520.0000   -3.42255
621560.0000   -3.52394
621600.0000   -3.22080
621640.0000   -3.46442
621680.0000   -3.14498
621720.0000   -3.07090
621760.0000   -2.47530
621800.0000   -2.92125
621840.0000   -3.31829
621880.0000   -3.81491
621920.0000   -3.34677
621960.0000   -3.51568
622000.0000   -3.27539
622040.0000   -2.58709
622080.0000   -3.09369
622120.0000   -2.82065
622160.0000   -4.31686
622200.0000   -3.95403
622240.0000   -4.49519
622280.0000   -3.45277
622320.0000   -3.62030
622360.0000   -2.94866
622400.0000   -4.51060
622440.0000   -3.11397
622480.0000   -2.86955
622520.0000   -2.17014
622560.0000   -2.13828
622600.0000   -3.17475
622640.0000   -3.12628
622680.0000   -3.28373
622720.0000   -2.67072
622760.0000   -2.41498
622800.0000   -3.17478
622840.0000   -2.90223
622880.0000   -1.95670
622920.0000   -2.53066
622960.0000   -2.16836
623000.0000   -2.80238
623040.0000   -2.67282
623080.0000   -2.94045
623120.0000   -3.35978
623160.0000   -1.98565
623200.0000   -2.55145
623240.0000   -2.94142
623280.0000   -3.72780
623320.0000   -4.48652
623360.0000   -3.55610
623400.0000   -3.20926
623440.0000   -3.61609
623480.0000   -4.34368
623520.0000   -3.96605
623560.0000   -3.82078
623600.0000   -4.82203
623640.0000   -3.53012
623680.0000   -3.95596
623720.0000   -2.98754
623760.0000   -3.14421
623800.0000   -3.49709
623840.0000   -3.34892
623880.0000   -2.42634
623920.0000   -2.63254
623960.0000   -2.86934
624000.0000   -3.18577
624040.0000   -2.28349
624080.0000   -2.52019
624120.0000   -3.71696
624160.0000   -4.05141
624200.0000   -3.17068
624240.0000   -3.48111
624280.0000   -2.69178
624320.0000   -2.83950
624360.0000   -3.48336
624400.0000   -3.37277
624440.0000   -4.02356
624480.0000   -3.30934
624520.0000   -3.30527
624560.0000   -4.17158
624600.0000   -3.28820
624640.0000   -2.27788
624680.0000   -3.52291
624720.0000   -3.57515
624760.0000   -3.87937
624800.0000   -3.62510
624840.0000   -3.40406
624880.0000   -3.62069
624920.0000   -3.65556
624960.0000   -3.60068
625000.0000   -3.27991
625040.0000   -4.80865
625080.0000   -3.26436
625120.0000   -3.03829
625160.0000   -3.51652
625200.0000   -3.42038
625240.0000   -3.11269
625280.0000   -3.26748
625320.0000   -3.72644
625360.0000   -3.56213
625400.0000   -3.35299
625440.0000   -2.64233
625480.0000   -3.06684
625520.0000   -2.73716
625560.0000   -2.80374
625600.0000   -2.29046
625640.0000   -2.87527
625680.0000   -3.05867
625720.0000   -2.61436
625760.0000   -2.61876
625800.0000   -2.98656
625840.0000   -2.61370
625880.0000   -3.30150
625920.0000   -2.52257
625960.0000   -3.14576
626000.0000   -2.97689
626040.0000   -3.13284
626080.0000   -2.60204
626120.0000   -3.45284
626160.0000   -3.63856
626200.0000   -3.13602
626240.0000   -4.29150
626280.0000   -4.19292
626320.0000   -5.31949
626360.0000   -4.33312
626400.0000   -4.12908
626440.0000   -2.89178
626480.0000   -1.92330
626520.0000   -3.70624
626560.0000   -2.81581
626600.0000   -3.29788
626640.0000   -3.36847
626680.0000   -3.88218
626720.0000   -3.69184
626760.0000   -4.00385
626800.0000   -3.17826
626840.0000   -3.26192
626880.0000   -2.19091
626920.0000   -3.26529
626960.0000   -2.50230
627000.0000   -3.02205
627040.0000   -3.45476
627080.0000   -2.93010
627120.0000   -2.99114
627160.0000   -3.19161
627200.0000   -2.74052
627240.0000   -3.01299
627280.0000   -3.85470
627320.0000   -4.07488
627360.0000   -4.88637
627400.0000   -3.46012
627440.0000   -3.82940
627480.0000   -4.60312
627520.0000   -3.57899
627560.0000   -3.79082
627600.0000   -4.26828
627640.0000   -3.74441
627680.0000   -3.27595
627720.0000   -3.34539
627760.0000   -3.30054
627800.0000   -4.22960
627840.0000   -4.32168
627880.0000   -4.37836
627920.0000   -3.81084
627960.0000   -3.47803
628000.0000   -3.82941
628040.0000   -3.99108
628080.0000   -3.21450
628120.0000   -3.42086
628160.0000   -2.85530
628200.0000   -3.07222
628240.0000   -3.63482
628280.0000   -3.43866
628320.0000   -3.32276
628360.0000   -3.25865
628400.0000   -3.93161
628440.0000   -3.64635
628480.0000   -3.07714
628520.0000   -4.10018
628560.0000   -3.84245
628600.0000   -4.44624
628640.0000   -4.22842
628680.0000   -3.83754
628720.0000   -4.24579
628760.0000   -4.23472
628800.0000   -4.87180
628840.0000   -3.56696
628880.0000   -4.16490
628920.0000   -3.40432
628960.0000   -3.91492
629000.0000   -4.15748
629040.0000   -3.92171
629080.0000   -3.48345
629120.0000   -3.09508
629160.0000   -3.54540
629200.0000   -4.27429
629240.0000   -3.69103
629280.0000   -4.23330
629320.0000   -4.50600
629360.0000   -4.23264
629400.0000   -4.21110
629440.0000   -3.72605
629480.0000   -3.28145
629520.0000   -4.00053
629560.0000   -3.56590
629600.0000   -3.82977
629640.0000   -4.40323
629680.0000   -3.39469
629720.0000   -3.51973
629760.0000   -3.74236
629800.0000   -3.86288
629840.0000   -4.15986
629880.0000   -4.54624
629920.0000   -4.35834
629960.0000   -3.58032
630000.0000   -4.30024
630040.0000   -3.70548
630080.0000   -3.34274
630120.0000   -4.03174
630160.0000   -3.63812
630200.0000   -3.70992
630240.0000   -3.47268
630280.0000   -3.67832
630320.0000   -3.70633
630360.0000   -3.25030
630400.0000   -3.13895
630440.0000   -3.49199
630480.0000   -3.46650
630520.0000   -3.67809
630560.0000   -3.29506
630600.0000   -2.77355
630640.0000   -3.18428
630680.0000   -3.49307
630720.0000   -2.85427
630760.0000   -2.73024
630800.0000   -3.26095
630840.0000   -2.85377
630880.0000   -2.82596
630920.0000   -2.90940
630960.0000   -2.88465
631000.0000   -2.57225
631040.0000   -2.22076
631080.0000   -2.76003
631120.0000   -2.32768
631160.0000   -2.33287
631200.0000   -2.35396
631240.0000   -3.00126
631280.0000   -2.74912
631320.0000   -2.74230
631360.0000   -2.82590
631400.0000   -2.61554
631440.0000   -1.89501
631480.0000   -2.42603
631520.0000   -1.55749
631560.0000   -2.15330
631600.0000   -2.78244
631640.0000   -3.06913
631680.0000   -2.91780
631720.0000   -3.19151
631760.0000   -2.52210
631800.0000   -1.83026
631840.0000   -3.46359
631880.0000   -2.67028
631920.0000   -3.19348
631960.0000   -3.33052
632000.0000   -2.55973
632040.0000   -3.00150
632080.0000   -3.09401
632120.0000   -3.50309
632160.0000   -3.63315
632200.0000   -3.16734
632240.0000   -4.25355
632280.0000   -2.63424
632320.0000   -2.44299
632360.0000   -1.65239
632400.0000   -2.20462
632440.0000   -2.73476
632480.0000   -1.80381
632520.0000   -2.20512
632560.0000   -2.47131
632600.0000   -2.39890
632640.0000   -3.32505
632680.0000   -2.08392
632720.0000   -2.29169
632760.0000   -1.91494
632800.0000   -2.26528
632840.0000   -2.57439
632880.0000   -2.29430
632920.0000   -2.25601
632960.0000   -2.29197
633000.0000   -1.71231
633040.0000   -1.61814
633080.0000   -2.04521
633120.0000   -2.17140
633160.0000   -1.58181
633200.0000   -1.18618
633240.0000   -1.60418
633280.0000   -2.00270
633320.0000   -1.92707
633360.0000   -2.18774
633400.0000   -1.97656
633440.0000   -1.76264
633480.0000   -2.01960
633520.0000   -2.19844
633560.0000   -2.50691
633600.0000   -2.76240
633640.0000   -2.57988
633680.0000   -1.41166
633720.0000   -2.22595
633760.0000   -1.79683
633800.0000   -2.24630
633840.0000   -1.63950
633880.0000   -1.77075
633920.0000   -1.61393
633960.0000   -1.89755
634000.0000   -2.71912
634040.0000   -1.92266
634080.0000   -2.39903
634120.0000   -1.45566
634160.0000   -2.58246
634200.0000   -2.03078
634240.0000   -1.10535
634280.0000   -1.37308
634320.0000   -1.56464
634360.0000   -1.67700
634400.0000   -2.30483
634440.0000   -2.09822
634480.0000   -2.95455
634520.0000   -2.79518
634560.0000   -1.46795
634600.0000   -2.15629
634640.0000   -2.61632
634680.0000   -1.70212
634720.0000   -1.18303
634760.0000   -1.01090
634800.0000   -1.68312
634840.0000   -1.26508
634880.0000   -1.26199
634920.0000   -1.34571
634960.0000   -2.26841
635000.0000   -2.05167
635040.0000   -1.93860
635080.0000   -1.22718
635120.0000   -2.00032
635160.0000   -0.89923
635200.0000   -1.66256
635240.0000   -2.47575
635280.0000   -2.24195
635320.0000   -1.80644
635360.0000   -1.30242
635400.0000   -1.60669
635440.0000   -1.04895
635480.0000   -1.83281
635520.0000   -2.03295
635560.0000   -1.58872
635600.0000   -1.75407
635640.0000   -1.39486
635680.0000   -1.95474
635720.0000   -1.26267
635760.0000   -1.59057
635800.0000   -1.45147
635840.0000   -1.56556
635880.0000   -2.28453
635920.0000   -1.30929
635960.0000   -0.97424
636000.0000   -0.71544
636040.0000   -2.20215
636080.0000   -1.05491
636120.0000   -1.62306
636160.0000   -1.13302
636200.0000   -0.68663
636240.0000   -1.90689
636280.0000   -1.01247
636320.0000   -1.40826
636360.0000   -1.68084
636400.0000   -1.12182
636440.0000   -1.27670
636480.0000   -0.01451
636520.0000   -0.44415
636560.0000   -1.16779
636600.0000   -1.35705
636640.0000   -1.26942
636680.0000   -1.95286
636720.0000   -1.54476
636760.0000   -1.16181
636800.0000   -2.35581
636840.0000   -1.95449
636880.0000   -0.98992
636920.0000   -1.32585
636960.0000   -1.78985
637000.0000   -2.10423
637040.0000   -1.93307
637080.0000   -2.57619
637120.0000   -1.92016
637160.0000   -1.57277
637200.0000   -3.63896
637240.0000   -1.83029
637280.0000   -3.35777
637320.0000   -2.32945
637360.0000   -2.54446
637400.0000   -2.27170
637440.0000   -3.08921
637480.0000   -1.56488
637520.0000   -1.47704
637560.0000   -1.80268
637600.0000   -1.16578
637640.0000   -2.40378
637680.0000   -2.81177
637720.0000   -2.76587
637760.0000   -2.07343
637800.0000   -2.02008
637840.0000   -1.95753
637880.0000   -3.01800
637920.0000   -2.58032
637960.0000   -3.07312
638000.0000   -2.73760
638040.0000   -2.53211
638080.0000   -3.01908
638120.0000   -2.51332
638160.0000   -3.63737
638200.0000   -3.66507
638240.0000   -3.44700
638280.0000   -3.50991
638320.0000   -2.38842
638360.0000   -2.21546
638400.0000   -1.80381
638440.0000   -3.00915
638480.0000   -1.80865
638520.0000   -2.47882
638560.0000   -2.82757
638600.0000   -2.09486
638640.0000   -2.38320
638680.0000   -3.22016
638720.0000   -2.71625
638760.0000   -3.78176
638800.0000   -2.05223
638840.0000   -2.81539
638880.0000   -2.82784
638920.0000   -2.47588
638960.0000   -2.59052
639000.0000   -2.67542
639040.0000   -2.52019
639080.0000   -1.92624
639120.0000   -2.48418
639160.0000   -2.01693
639200.0000   -2.34323
639240.0000   -2.09145
639280.0000   -3.20593
639320.0000   -2.35355
639360.0000   -2.56226
639400.0000   -3.24150
639440.0000   -2.69818
639480.0000   -1.88107
639520.0000   -3.46565
639560.0000   -3.17570
639600.0000   -2.95846
639640.0000   -2.27621
639680.0000   -1.98218
639720.0000   -2.58807
639760.0000   -2.23084
639800.0000   -1.94584
639840.0000   -2.09832
639880.0000   -1.51217
639920.0000   -2.26723
639960.0000   -1.69692
640000.0000   -1.59419
640040.0000   -1.28511
640080.0000   -1.27749
640120.0000   -0.90584
640160.0000   -1.15238
640200.0000   -0.52158
640240.0000   -1.29752
640280.0000   -1.48773
640320.0000   -1.34445
640360.0000   -1.40677
640400.0000   -0.86103
640440.0000   -0.95578
640480.0000   -1.81638
640520.0000   -1.49413
640560.0000   -1.14055
640600.0000   -0.90787
640640.0000   -2.51703
640680.0000   -1.98087
640720.0000   -1.31658
640760.0000   -1.18934
640800.0000   -1.49723
640840.0000   -2.13960
640880.0000   -2.08135
640920.0000   -2.38965
640960.0000   -1.63143
641000.0000   -2.03265
641040.0000   -2.19089
641080.0000   -1.62578
641120.0000   -1.68285
641160.0000   -1.70656
641200.0000   -1.73203
641240.0000   -1.28908
641280.0000   -1.45042
641320.0000   -2.26575
641360.0000   -1.57768
641400.0000   -1.37512
641440.0000   -1.01100
641480.0000   -1.80799
641520.0000   -1.15842
641560.0000   -1.08462
641600.0000   -2.04605
641640.0000   -1.34423
641680.0000   -2.30937
641720.0000   -2.11759
641760.0000   -2.21539
641800.0000   -2.33898
641840.0000   -2.80306
641880.0000   -2.68043
641920.0000   -1.99939
641960.0000   -2.44479
642000.0000   -2.27678
642040.0000   -2.41950
642080.0000   -2.82405
642120.0000   -2.43593
642160.0000   -2.80055
642200.0000   -2.99383
642240.0000   -2.12099
642280.0000   -2.68258
642320.0000   -2.79282
642360.0000   -2.77431
642400.0000   -2.47834
642440.0000   -2.64545
642480.0000   -3.15135
642520.0000   -3.13735
642560.0000   -2.49072
642600.0000   -3.65772
642640.0000   -3.32798
642680.0000   -3.19386
642720.0000   -3.08791
642760.0000   -3.15000
642800.0000   -3.23055
642840.0000   -2.98419
642880.0000   -3.42278
642920.0000   -2.87581
642960.0000   -3.31988
643000.0000   -3.28265
643040.0000   -3.17663
643080.0000   -3.15838
643120.0000   -2.16888
643160.0000   -3.29035
643200.0000   -3.54452
643240.0000   -2.69447
643280.0000   -2.65532
643320.0000   -2.96661
643360.0000   -3.32476
643400.0000   -2.49559
643440.0000   -1.81712
643480.0000   -3.28048
643520.0000   -2.45296
643560.0000   -2.85976
643600.0000   -3.37725
643640.0000   -2.92068
643680.0000   -2.51454
643720.0000   -3.60747
643760.0000   -2.26333
643800.0000   -1.72927
643840.0000   -2.82158
643880.0000   -2.92642
643920.0000   -2.26753
643960.0000   -2.85549
644000.0000   -2.59396
644040.0000   -2.10528
644080.0000   -2.49424
644120.0000   -2.99093
644160.0000   -3.17490
644200.0000   -2.23193
644240.0000   -2.66564
644280.0000   -2.18839
644320.0000   -1.56602
644360.0000   -2.20521
644400.0000   -1.57056
644440.0000   -3.52504
644480.0000   -2.43094
644520.0000   -1.91346
644560.0000   -2.05232
644600.0000   -2.18991
644640.0000   -2.80272
644680.0000   -1.81895
644720.0000   -1.91822
644760.0000   -1.54519
644800.0000   -2.48706
644840.0000   -2.01226
644880.0000   -1.88678
644920.0000   -2.07007
644960.0000   -1.62530
645000.0000   -2.33260
645040.0000   -2.75821
645080.0000   -1.92179
645120.0000   -1.89681
645160.0000   -2.32934
645200.0000   -2.48639
645240.0000   -2.49610
645280.0000   -2.35603
645320.0000   -2.93263
645360.0000   -3.02918
645400.0000   -3.29636
645440.0000   -2.58062
645480.0000   -2.71248
645520.0000   -2.44552
645560.0000   -2.65750
645600.0000   -2.82557
645640.0000   -2.12944
645680.0000   -2.75364
645720.0000   -2.10767
645760.0000   -2.23208
645800.0000   -2.07935
645840.0000   -1.99421
645880.0000   -1.95810
645920.0000   -1.32376
645960.0000   -1.60314
646000.0000   -1.83684
646040.0000   -2.50356
646080.0000   -0.85361
646120.0000   -2.32533
646160.0000   -2.08985
646200.0000   -2.62085
646240.0000   -3.18769
646280.0000   -2.17573
646320.0000   -2.08091
646360.0000   -1.97979
646400.0000   -2.73795
646440.0000   -1.74376
646480.0000   -1.74644
646520.0000   -2.21810
646560.0000   -1.24707
646600.0000   -1.42005
646640.0000   -2.10155
646680.0000   -2.11317
646720.0000   -1.76295
646760.0000   -2.11931
646800.0000   -1.54898
646840.0000   -1.40008
646880.0000   -1.67119
646920.0000   -1.89724
646960.0000   -1.05016
647000.0000   -0.54882
647040.0000   -0.09253
647080.0000    0.74893
647120.0000    0.24457
647160.0000   -0.69531
647200.0000   -0.55902
647240.0000   -0.93383
647280.0000   -0.25216
647320.0000    0.18055
647360.0000   -0.62724
647400.0000   -0.99123
647440.0000    0.40654
647480.0000   -0.15390
647520.0000   -0.44490
647560.0000   -0.59733
647600.0000   -0.36728
647640.0000   -0.68141
647680.0000   -0.61244
647720.0000    0.15356
647760.0000   -0.07805
647800.0000   -0.92632
647840.0000   -0.24719
647880.0000   -0.82405
647920.0000   -0.21497
647960.0000    0.27830
648000.0000   -0.21406
648040.0000   -0.17402
648080.0000    0.30874
648120.0000    0.03243
648160.0000   -0.71131
648200.0000   -0.30040
648240.0000   -0.97912
648280.0000   -1.10091
648320.0000   -1.49995
648360.0000   -0.60820
648400.0000   -0.93964
648440.0000   -1.35979
648480.0000   -1.30886
648520.0000   -0.98044
648560.0000   -0.72488
648600.0000   -0.23882
648640.0000   -0.20076
648680.0000   -0.23994
648720.0000   -0.95116
648760.0000   -0.60453
648800.0000   -0.38987
648840.0000   -0.93563
648880.0000   -1.04958
648920.0000   -0.42776
648960.0000    0.31392
649000.0000   -0.49586
649040.0000   -1.02279
649080.0000   -0.92584
649120.0000   -0.66373
649160.0000   -0.21800
649200.0000   -1.06135
649240.0000   -0.96905
649280.0000    0.03831
649320.0000    0.25984
649360.0000    0.31646
649400.0000   -0.26402
649440.0000   -0.84402
649480.0000   -0.77213
649520.0000   -1.28572
649560.0000   -0.77757
649600.0000   -0.73335
649640.0000   -0.51225
649680.0000   -0.62103
649720.0000   -0.60360
649760.0000   -0.63592
649800.0000   -0.46063
649840.0000   -0.74327
649880.0000   -0.71027
649920.0000   -0.64231
649960.0000   -0.14081
650000.0000   -0.59731
650040.0000   -0.22180
650080.0000   -0.77958
650120.0000   -0.85052
650160.0000   -0.59018
650200.0000   -0.74924
650240.0000   -1.25786
650280.0000   -1.20158
650320.0000    0.07988
650360.0000   -0.37218
650400.0000    0.81759
650440.0000    0.01635
650480.0000    0.27864
650520.0000   -0.57277
650560.0000   -0.25620
650600.0000    0.06982
650640.0000   -0.32346
650680.0000    0.27452
650720.0000   -0.29778
650760.0000   -0.99412
650800.0000   -0.05441
650840.0000   -0.53903
650880.0000   -0.83568
650920.0000   -0.32364
650960.0000   -0.44719
651000.0000   -0.75655
651040.0000   -0.63897
651080.0000   -0.81795
651120.0000   -0.61238
651160.0000   -0.28863
651200.0000   -0.93305
651240.0000   -0.88426
651280.0000   -0.47777
651320.0000   -0.32673
651360.0000   -0.35578
651400.0000    0.16923
651440.0000   -0.10277
651480.0000   -0.00086
651520.0000   -0.24260
651560.0000    0.41864
651600.0000   -0.63923
651640.0000   -0.51512
651680.0000   -0.01104
651720.0000   -0.23424
651760.0000   -0.75562
651800.0000    0.05370
651840.0000   -0.23868
651880.0000   -0.49338
651920.0000   -0.10834
651960.0000   -1.10500
652000.0000   -0.34329
652040.0000   -0.82656
652080.0000   -0.66050
652120.0000   -1.23485
652160.0000    0.01346
652200.0000   -1.12723
652240.0000   -0.57051
652280.0000   -0.90155
652320.0000   -0.38197
652360.0000   -0.38410
652400.0000   -1.31383
652440.0000   -1.44219
652480.0000   -1.50093
652520.0000   -1.29729
652560.0000   -0.32108
652600.0000   -0.31516
652640.0000   -0.69224
652680.0000   -0.89830
652720.0000   -0.19898
652760.0000   -0.37328
652800.0000   -0.42143
652840.0000    0.16586
652880.0000   -0.14647
652920.0000   -0.05594
652960.0000   -0.61608
653000.0000   -0.88599
653040.0000   -0.67263
653080.0000   -0.12966
653120.0000   -0.38282
653160.0000   -0.72794
653200.0000   -0.46909
653240.0000   -0.77233
653280.0000   -0.34812
653320.0000   -0.73065
653360.0000   -0.10914
653400.0000   -0.26497
653440.0000   -0.22308
653480.0000   -0.39516
653520.0000    0.15303
653560.0000   -0.51409
653600.0000   -0.52254
653640.0000   -0.90864
653680.0000   -1.38334
653720.0000   -0.58000
653760.0000   -0.07731
653800.0000   -0.49647
653840.0000   -0.89225
653880.0000   -0.68938
653920.0000   -0.54708
653960.0000   -0.96275
654000.0000   -0.29313
654040.0000   -0.41090
654080.0000   -0.22370
654120.0000   -0.46396
654160.0000    0.34416
654200.0000    0.38034
654240.0000    0.11926
654280.0000    0.26493
654320.0000   -0.02652
654360.0000   -0.11192
654400.0000    0.02660
654440.0000    0.63460
654480.0000    0.13751
654520.0000   -0.33032
654560.0000   -0.22493
654600.0000   -0.25279
654640.0000   -0.93536
654680.0000   -1.27315
654720.0000   -0.81458
654760.0000    0.07404
654800.0000   -0.10129
654840.0000    0.12992
654880.0000    0.68501
654920.0000   -0.11479
654960.0000   -0.12065
655000.0000   -0.38957
655040.0000   -0.13474
655080.0000   -0.24633
655120.0000   -0.00147
655160.0000    0.79396
655200.0000    1.26633
655240.0000    0.59719
655280.0000   -0.19675
655320.0000   -0.12774
655360.0000   -0.87963
655400.0000    0.20863
655440.0000    0.39112
655480.0000    0.50694
655520.0000    0.29492
655560.0000    0.19371
655600.0000   -0.10702
655640.0000    0.29530
655680.0000    0.18182
655720.0000    0.62918
655760.0000    0.05153
655800.0000    0.33284
655840.0000    0.78834
655880.0000   -0.38309
655920.0000    0.07974
655960.0000   -0.74783
656000.0000   -0.47596
656040.0000    0.55661
656080.0000    0.14097
656120.0000    0.03279
656160.0000    0.07053
656200.0000    0.05621
656240.0000   -0.32281
656280.0000   -0.07033
656320.0000   -1.01695
656360.0000   -1.47070
656400.0000   -0.80274
656440.0000   -0.52216
656480.0000   -0.24987
656520.0000    0.30359
656560.0000    0.64067
656600.0000    0.46346
656640.0000    0.49470
656680.0000    0.46996
656720.0000   -0.27970
656760.0000    0.02472
656800.0000    1.20300
656840.0000    0.82919
656880.0000    0.98138
656920.0000    0.78713
656960.0000    0.62429
657000.0000    0.85330
657040.0000    0.33128
657080.0000    0.60156
657120.0000    0.75174
657160.0000    0.20662
657200.0000    0.68567
657240.0000    0.87913
657280.0000   -0.69244
657320.0000    0.14734
657360.0000    0.35012
657400.0000    0.15031
657440.0000   -0.53290
657480.0000   -0.38591
657520.0000   -0.46264
657560.0000   -0.48820
657600.0000   -0.13948
657640.0000   -0.68455
657680.0000   -0.69480
657720.0000   -1.21465
657760.0000   -0.55302
657800.0000   -0.99789
657840.0000   -1.11555
657880.0000   -1.12639
657920.0000   -0.40888
657960.0000   -0.23828
658000.0000   -0.96338
658040.0000   -1.49086
658080.0000   -1.69096
658120.0000   -0.88471
658160.0000   -0.48340
658200.0000   -0.35337
658240.0000   -0.38156
658280.0000   -0.63671
658320.0000   -0.52395
658360.0000   -0.02883
658400.0000   -0.09621
658440.0000   -0.40296
658480.0000   -0.33517
658520.0000   -0.52340
658560.0000   -0.59649
658600.0000   -0.77255
658640.0000   -0.27332
658680.0000   -1.17700
658720.0000   -0.98101
658760.0000   -0.45292
658800.0000   -0.83800
658840.0000   -0.81766
658880.0000   -0.73974
658920.0000   -0.93362
658960.0000   -1.23316
659000.0000   -0.67065
659040.0000   -0.30052
659080.0000   -0.64001
659120.0000   -1.09488
659160.0000   -1.23329
659200.0000   -0.75042
659240.0000   -0.65563
659280.0000   -0.40334
659320.0000   -0.58418
659360.0000    0.59489
659400.0000    0.37769
659440.0000    1.29774
659480.0000    0.69113
659520.0000    0.60419
659560.0000    1.16065
659600.0000   -0.17672
659640.0000    0.09389
659680.0000    0.73406
659720.0000    0.36805
659760.0000    0.44544
659800.0000    1.12989
659840.0000    0.46623
659880.0000    0.33127
659920.0000    0.45636
659960.0000    0.86404
660000.0000    1.27439
660040.0000    0.74441
660080.0000    1.23905
660120.0000    0.66930
660160.0000    0.84098
660200.0000    0.27597
660240.0000    0.70886
660280.0000    0.37968
660320.0000    0.56579
660360.0000    0.22355
660400.0000    1.16036
660440.0000    1.12289
660480.0000    1.00523
660520.0000    1.04665
660560.0000    1.33572
660600.0000    1.93319
660640.0000    1.59671
660680.0000    1.45927
660720.0000    0.95108
660760.0000    1.43501
660800.0000    1.33343
660840.0000    1.19274
660880.0000    1.05896
660920.0000    0.95312
660960.0000    0.92808
661000.0000    1.75953
661040.0000    0.90728
661080.0000    0.87553
661120.0000    0.91319
661160.0000    0.86183
661200.0000    0.90796
661240.0000    1.34185
661280.0000    0.83812
661320.0000    0.85864
661360.0000    0.63671
661400.0000    1.24479
661440.0000    0.37709
661480.0000    0.33419
661520.0000    0.50763
661560.0000    0.44944
661600.0000    0.14805
661640.0000    0.38817
661680.0000    0.97575
661720.0000    1.03393
661760.0000    1.25504
661800.0000    1.29692
661840.0000    0.81240
661880.0000    1.21711
661920.0000    0.52772
661960.0000    1.35202
662000.0000    1.11542
662040.0000    0.60076
662080.0000    0.36739
662120.0000    0.83733
662160.0000    0.57680
662200.0000    0.24311
662240.0000    1.20139
662280.0000    1.68111
662320.0000    0.93323
662360.0000    0.61700
662400.0000    1.29624
662440.0000    0.81593
662480.0000    1.59103
662520.0000    1.30599
662560.0000    0.82609
662600.0000    0.70819
662640.0000    0.30707
662680.0000    0.20530
662720.0000    0.41241
662760.0000    0.93228
662800.0000    0.73448
662840.0000    0.55549
662880.0000    0.06980
662920.0000    0.12413
662960.0000    0.44442
663000.0000    0.74866
663040.0000    0.57101
663080.0000    0.72582
663120.0000   -0.18520
663160.0000    0.92757
663200.0000    0.65524
663240.0000    0.14746
663280.0000    0.79497
663320.0000    0.21650
663360.0000    0.65086
663400.0000    0.66824
663440.0000    0.80612
663480.0000    0.19742
663520.0000    0.63728
663560.0000   -0.13682
663600.0000   -0.16719
663640.0000    0.88441
663680.0000   -0.12894
663720.0000    1.01364
663760.0000    0.49275
663800.0000    0.11959
663840.0000    0.57139
663880.0000    0.87173
663920.0000    0.51876
663960.0000    0.80103
664000.0000    0.42938
664040.0000    0.62300
664080.0000    0.14969
664120.0000    0.59392
664160.0000    0.17761
664200.0000    0.11689
664240.0000    0.06411
664280.0000    0.13653
664320.0000   -0.31488
664360.0000    0.36821
664400.0000    0.01866
664440.0000   -1.36569
664480.0000   -0.79638
664520.0000   -0.34620
664560.0000   -1.28783
664600.0000   -0.32827
664640.0000    0.04957
664680.0000    0.06181
664720.0000   -0.24658
664760.0000   -1.42289
664800.0000   -0.91198
664840.0000   -0.92581
664880.0000   -0.15813
664920.0000   -0.55172
664960.0000   -1.09874
665000.0000   -0.16607
665040.0000   -0.33054
665080.0000   -0.08332
665120.0000    0.26037
665160.0000    0.69441
665200.0000    0.25555
665240.0000   -0.05566
665280.0000   -0.16993
665320.0000    0.30823
665360.0000    0.11838
665400.0000   -0.06206
665440.0000    0.62575
665480.0000    0.50805
665520.0000    0.03008
665560.0000    0.00698
665600.0000    0.20239
665640.0000   -0.69633
665680.0000   -0.25545
665720.0000   -0.63371
665760.0000   -0.56523
665800.0000   -0.02406
665840.0000    0.72206
665880.0000   -0.15323
665920.0000    0.28712
665960.0000   -0.02080
666000.0000   -0.74660
666040.0000   -0.24054
666080.0000   -0.48917
666120.0000   -0.39707
666160.0000    0.03668
666200.0000   -0.30896
666240.0000    0.10616
666280.0000   -0.40330
666320.0000    0.63891
666360.0000    0.66196
666400.0000   -0.25194
666440.0000    0.14211
666480.0000    0.42957
666520.0000    0.02928
666560.0000   -0.11467
666600.0000   -0.31381
666640.0000    0.26842
666680.0000   -0.22283
666720.0000    0.13422
666760.0000   -0.22847
666800.0000   -0.74724
666840.0000   -0.91220
666880.0000   -0.02806
666920.0000   -0.45276
666960.0000    0.27196
667000.0000   -0.45393
667040.0000   -0.25134
667080.0000   -0.55613
667120.0000    0.04841
667160.0000   -0.51679
667200.0000   -0.42222
667240.0000   -0.80197
667280.0000    0.03975
667320.0000   -0.06497
667360.0000    0.07194
667400.0000    0.17248
667440.0000    0.53377
667480.0000    0.93237
667520.0000    0.26857
667560.0000    0.26504
667600.0000   -0.11431
667640.0000    0.56495
667680.0000    0.19133
667720.0000    0.06860
667760.0000   -0.71258
667800.0000   -0.54019
667840.0000    0.02742
667880.0000   -0.40352
667920.0000   -0.32697
667960.0000   -0.75490
668000.0000   -0.27782
668040.0000   -0.51092
668080.0000   -0.16556
668120.0000   -0.17108
668160.0000   -0.34811
668200.0000   -0.56264
668240.0000   -0.77213
668280.0000   -0.95801
668320.0000   -0.65854
668360.0000   -0.61994
668400.0000   -0.80211
668440.0000   -1.61458
668480.0000   -0.40013
668520.0000    0.25654
668560.0000   -0.76740
668600.0000   -0.78617
668640.0000   -0.87902
668680.0000   -0.42629
668720.0000   -0.48269
668760.0000   -0.78878
668800.0000   -0.33385
668840.0000   -0.73786
668880.0000   -0.30772
668920.0000   -0.21098
668960.0000   -0.09690
669000.0000   -0.46045
669040.0000   -0.70281
669080.0000   -0.19943
669120.0000   -0.87400
669160.0000   -0.54066
669200.0000    0.13909
669240.0000   -0.42817
669280.0000    0.68822
669320.0000   -0.57266
669360.0000    0.64695
669400.0000    0.38066
669440.0000   -0.43847
669480.0000   -0.11136
669520.0000   -0.81802
669560.0000    0.14459
669600.0000    0.11773
669640.0000   -0.14314
669680.0000    0.21441
669720.0000   -0.46150
669760.0000   -0.76908
669800.0000   -1.20614
669840.0000   -0.30707
669880.0000   -0.52260
669920.0000   -0.69431
669960.0000   -0.24455
670000.0000   -0.99311
670040.0000   -0.05021
670080.0000   -0.78221
670120.0000   -0.39325
670160.0000   -1.00080
670200.0000   -0.78316
670240.0000   -0.49366
670280.0000   -0.54176
670320.0000   -0.26072
670360.0000   -0.46684
670400.0000   -0.31579
670440.0000   -0.37889
670480.0000   -0.59843
670520.0000   -0.41102
670560.0000   -0.17507
670600.0000   -0.73836
670640.0000    0.56780
670680.0000    0.00500
670720.0000   -0.46108
670760.0000   -0.28685
670800.0000   -0.49225
670840.0000   -0.68146
670880.0000    0.18599
670920.0000    0.17737
670960.0000    0.13137
671000.0000   -0.30181
671040.0000    0.51011
671080.0000   -0.22997
671120.0000   -0.16574
671160.0000   -0.61738
671200.0000   -0.36196
671240.0000   -0.57930
671280.0000   -0.27269
671320.0000    0.24379
671360.0000    0.48658
671400.0000   -0.10841
671440.0000    0.17589
671480.0000    0.94383
671520.0000    0.69203
671560.0000    0.02264
671600.0000   -0.10457
671640.0000    0.13208
671680.0000    0.00098
671720.0000    0.15437
671760.0000   -0.12139
671800.0000    0.44633
671840.0000    0.58315
671880.0000    0.30785
671920.0000    0.90675
671960.0000    1.08917
672000.0000    0.28426
672040.0000    0.86363
672080.0000    0.24108
672120.0000    0.10910
672160.0000    0.13485
672200.0000    0.54676
672240.0000    0.10268
672280.0000    0.14472
672320.0000    0.01066
672360.0000   -0.05378
672400.0000    0.07545
672440.0000    0.95403
672480.0000    0.09218
672520.0000    0.10435
672560.0000    0.27339
672600.0000    0.30089
672640.0000   -0.38771
672680.0000   -0.11485
672720.0000   -0.02534
672760.0000    0.26115
672800.0000   -0.11235
672840.0000    0.04386
672880.0000   -0.60905
672920.0000    0.05705
672960.0000    0.30195
673000.0000    0.12298
673040.0000   -0.41474
673080.0000   -0.12121
673120.0000    0.19357
673160.0000    0.42165
673200.0000    0.62699
673240.0000    0.02903
673280.0000    0.02410
673320.0000    0.28612
673360.0000    0.16444
673400.0000    0.33165
673440.0000    0.42697
673480.0000   -0.52366
673520.0000   -0.14519
673560.0000   -0.32149
673600.0000   -0.78912
673640.0000   -0.47231
673680.0000   -0.07066
673720.0000    0.33332
673760.0000    0.21706
673800.0000   -0.66185
673840.0000   -0.23023
673880.0000   -0.24182
673920.0000   -0.27677
673960.0000   -0.83860
674000.0000   -0.04001
674040.0000   -0.03645
674080.0000   -0.75549
674120.0000   -0.23463
674160.0000    0.26114
674200.0000   -0.24750
674240.0000    0.58797
674280.0000    0.42322
674320.0000    0.77144
674360.0000    0.24991
674400.0000    0.32335
674440.0000    0.84009
674480.0000    0.25502
674520.0000    0.47831
674560.0000    0.81909
674600.0000    1.47597
674640.0000    1.45360
674680.0000    0.89884
674720.0000    0.73010
674760.0000    1.08792
674800.0000    1.69056
674840.0000    1.59220
674880.0000    0.75459
674920.0000    0.69493
674960.0000    0.89339
675000.0000    0.96271
675040.0000    1.04595
675080.0000    0.93979
675120.0000    1.46212
675160.0000    1.09723
675200.0000    0.61155
675240.0000    0.54920
675280.0000    0.57515
675320.0000    0.61806
675360.0000    0.56502
675400.0000    1.15635
675440.0000    0.96044
675480.0000    1.47074
675520.0000    0.98656
675560.0000    1.28079
675600.0000    0.49951
675640.0000    0.88290
675680.0000    0.48818
675720.0000    1.13375
675760.0000    0.27677
675800.0000    0.59085
675840.0000    1.13112
675880.0000    0.42903
675920.0000    1.38766
675960.0000    0.86586
676000.0000    0.23340
676040.0000    0.73027
676080.0000    1.23361
676120.0000    0.77804
676160.0000    0.42992
676200.0000    0.74528
676240.0000    1.32195
676280.0000    0.88597
676320.0000    0.67343
676360.0000    0.76933
676400.0000    0.55412
676440.0000    0.29481
676480.0000    0.60124
676520.0000    0.86659
676560.0000    1.36790
676600.0000    0.61151
676640.0000    1.64337
676680.0000    1.67251
676720.0000    0.55179
676760.0000    0.64042
676800.0000    0.88821
676840.0000    0.90910
676880.0000    0.69973
676920.0000    1.27604
676960.0000    1.10682
677000.0000    1.37146
677040.0000    2.42479
677080.0000    1.31787
677120.0000    1.46386
677160.0000    1.01000
677200.0000    1.87309
677240.0000    0.83249
677280.0000    1.17957
677320.0000    1.15205
677360.0000    0.73580
677400.0000    0.88833
677440.0000    0.98965
677480.0000    0.97228
677520.0000    1.12637
677560.0000    1.05302
677600.0000    1.07423
677640.0000    0.98177
677680.0000    0.26028
677720.0000    1.10140
677760.0000    1.05089
677800.0000    0.91965
677840.0000    1.90059
677880.0000    1.79228
677920.0000    1.09299
677960.0000    1.91406
678000.0000    1.53758
678040.0000    1.65971
678080.0000    1.06505
678120.0000    1.63716
678160.0000    1.84684
678200.0000    1.69316
678240.0000    0.78534
678280.0000    0.76418
678320.0000    1.24054
678360.0000    1.52490
678400.0000    0.92267
678440.0000    0.65730
678480.0000    0.62618
678520.0000    1.35694
678560.0000    1.32978
678600.0000    1.03337
678640.0000    1.45974
678680.0000    0.78168
678720.0000    1.28410
678760.0000    1.19248
678800.0000    0.92375
678840.0000    1.01796
678880.0000    1.05649
678920.0000    1.43794
678960.0000    1.04299
679000.0000    0.64139
679040.0000    1.51735
679080.0000    0.70682
679120.0000    0.85595
679160.0000    1.32490
679200.0000    0.25559
679240.0000    0.91545
679280.0000    0.89605
679320.0000    1.34007
679360.0000    1.24418
679400.0000    0.94224
679440.0000    1.00715
679480.0000    1.22782
679520.0000    0.64335
679560.0000    1.02070
679600.0000    1.38915
679640.0000    0.64809
679680.0000    0.88886
679720.0000    1.27627
679760.0000    1.12783
679800.0000    0.73722
679840.0000    1.03811
679880.0000    0.55666
679920.0000    1.16483
679960.0000    0.66392
680000.0000    0.56903
680040.0000    0.88899
680080.0000    0.65229
680120.0000    0.74388
680160.0000    1.17803
680200.0000    0.58050
680240.0000    0.89777
680280.0000    1.25071
680320.0000    1.42043
680360.0000    1.18464
680400.0000    0.87590
680440.0000    1.48625
680480.0000    0.97763
680520.0000    1.09548
680560.0000    0.91233
680600.0000    1.73820
680640.0000    1.53231
680680.0000    0.83686
680720.0000    0.55313
680760.0000    0.97479
680800.0000    0.61688
680840.0000    1.06611
680880.0000    0.79896
680920.0000    0.47911
680960.0000    0.61415
681000.0000    1.50683
681040.0000   -0.01767
681080.0000    0.24307
681120.0000    0.52140
681160.0000   -0.08603
681200.0000   -0.38466
681240.0000    0.05769
681280.0000    0.45896
681320.0000    0.07379
681360.0000    0.24539
681400.0000    0.07780
681440.0000    0.42718
681480.0000    0.06757
681520.0000    0.11955
681560.0000    0.16299
681600.0000   -0.59067
681640.0000   -0.18701
681680.0000   -0.04755
681720.0000   -0.10221
681760.0000    0.71652
681800.0000    0.52788
681840.0000    0.48719
681880.0000    0.65441
681920.0000    0.37228
681960.0000    0.67401
682000.0000    1.87538
682040.0000    1.37270
682080.0000    0.08360
682120.0000    1.46035
682160.0000    0.76519
682200.0000    1.07329
682240.0000    0.18447
682280.0000    0.92771
682320.0000    0.84021
682360.0000    0.39923
682400.0000    0.44513
682440.0000    0.80425
682480.0000    0.36708
682520.0000    1.10795
682560.0000    1.06588
682600.0000    1.22942
682640.0000    1.29539
682680.0000   -0.03409
682720.0000    1.03170
682760.0000    1.08169
682800.0000    1.21705
682840.0000    0.67548
682880.0000    0.31781
682920.0000   -0.18808
682960.0000    0.51031
683000.0000    0.48649
683040.0000    0.21442
683080.0000    0.12103
683120.0000    0.27577
683160.0000    0.73536
683200.0000    0.43665
683240.0000    0.53600
683280.0000    0.50405
683320.0000    0.11079
683360.0000    0.67733
683400.0000    0.71584
683440.0000    0.41232
683480.0000    0.15769
683520.0000    0.50289
683560.0000    0.43687
683600.0000    0.54886
683640.0000    0.46325
683680.0000    0.93006
683720.0000    0.42594
683760.0000    0.54713
683800.0000   -0.35100
683840.0000   -0.32270
683880.0000   -0.00176
683920.0000    0.38245
683960.0000   -0.20159
684000.0000    0.43667
684040.0000    0.48622
684080.0000    1.24270
684120.0000    1.46687
684160.0000    1.12200
684200.0000    0.88624
684240.0000    0.99222
684280.0000    0.63761
684320.0000    0.71072
684360.0000    0.60559
684400.0000    0.91011
684440.0000    1.03248
684480.0000    0.56457
684520.0000    0.80734
684560.0000    0.81303
684600.0000    0.53380
684640.0000    0.79649
684680.0000    0.25529
684720.0000    0.88099
684760.0000    0.98456
684800.0000    0.76142
684840.0000    0.56470
684880.0000    0.46829
684920.0000    0.81418
684960.0000    1.31643
685000.0000    0.30317
685040.0000    0.64723
685080.0000    0.84119
685120.0000    0.70084
685160.0000    0.40067
685200.0000    0.16635
685240.0000    0.06271
685280.0000    0.27192
685320.0000    0.10426
685360.0000   -0.18026
685400.0000   -0.13319
685440.0000   -0.20029
685480.0000    0.52877
685520.0000   -0.27930
685560.0000   -0.33917
685600.0000   -0.30287
685640.0000    0.10832
685680.0000   -0.60668
685720.0000   -0.10877
685760.0000   -0.38958
685800.0000   -0.56142
685840.0000    0.49630
685880.0000    0.34429
685920.0000   -0.66349
685960.0000   -0.03830
686000.0000    0.01787
686040.0000    0.49582
686080.0000    0.06489
686120.0000    0.13610
686160.0000   -0.19001
686200.0000    0.36415
686240.0000   -0.45228
686280.0000    0.70170
686320.0000   -0.31778
686360.0000   -0.57920
686400.0000   -0.50031
686440.0000    0.13831
686480.0000    0.28101
686520.0000    0.38942
686560.0000    0.86453
686600.0000    1.18193
686640.0000    1.14446
686680.0000    0.49671
686720.0000    0.79935
686760.0000    0.76671
686800.0000    0.11628
686840.0000   -0.07509
686880.0000    0.66386
686920.0000    0.71648
686960.0000    0.86183
687000.0000    1.05037
687040.0000    0.81844
687080.0000    0.22679
687120.0000    1.37812
687160.0000    0.50896
687200.0000    1.15753
687240.0000    1.50177
687280.0000    0.83963
687320.0000    1.26118
687360.0000    1.22195
687400.0000    1.47773
687440.0000    0.64603
687480.0000    0.83604
687520.0000    1.53748
687560.0000    0.98295
687600.0000    1.24119
687640.0000    1.07544
687680.0000    0.78613
687720.0000    0.87710
687760.0000    1.41699
687800.0000    1.21468
687840.0000    1.31551
687880.0000    1.30173
687920.0000    1.61630
687960.0000    1.37241
688000.0000    1.20093
688040.0000    1.48899
688080.0000    1.34116
688120.0000    0.98842
688160.0000    1.17481
688200.0000    1.17761
688240.0000    1.83590
688280.0000    0.81211
688320.0000    1.60999
688360.0000    0.68031
688400.0000    1.48530
688440.0000    0.86989
688480.0000    0.29585
688520.0000    0.49213
688560.0000    1.05164
688600.0000    0.78472
688640.0000    0.54044
688680.0000    0.83506
688720.0000    0.38041
688760.0000    1.03365
688800.0000    0.98358
688840.0000    1.04524
688880.0000    1.59328
688920.0000    1.73103
688960.0000    1.83656
689000.0000    1.48570
689040.0000    1.59870
689080.0000    1.93481
689120.0000    1.98477
689160.0000    1.56343
689200.0000    1.45349
689240.0000    1.11334
689280.0000    1.31201
689320.0000    1.36637
689360.0000    1.90067
689400.0000    1.21067
689440.0000    2.30080
689480.0000    0.56776
689520.0000    0.93770
689560.0000    2.21860
689600.0000    1.82610
689640.0000    1.49508
689680.0000    1.95364
689720.0000    2.28984
689760.0000    1.67378
689800.0000    1.81297
689840.0000    1.90032
689880.0000    1.20827
689920.0000    1.78159
689960.0000    1.81163
690000.0000    1.25771
690040.0000    1.52551
690080.0000    0.78478
690120.0000    1.55307
690160.0000    1.41466
690200.0000    1.69535
690240.0000    0.61144
690280.0000    1.14079
690320.0000    0.77673
690360.0000    1.19134
690400.0000    1.55911
690440.0000    1.91682
690480.0000    2.32721
690520.0000    2.14466
690560.0000    1.58480
690600.0000    1.31960
690640.0000    1.05819
690680.0000    0.84612
690720.0000    1.11430
690760.0000    0.90244
690800.0000    1.29661
690840.0000    0.63840
690880.0000    0.29172
690920.0000    1.16563
690960.0000    1.41952
691000.0000    0.61390
691040.0000    1.33700
691080.0000    2.11639
691120.0000    1.82652
691160.0000    1.03978
691200.0000    1.40439
691240.0000    1.16998
691280.0000    1.56137
691320.0000    1.46063
691360.0000    2.34026
691400.0000    1.23343
691440.0000    0.75316
691480.0000    0.87698
691520.0000    0.52570
691560.0000   -0.14661
691600.0000    0.28588
691640.0000    1.25587
691680.0000    1.53996
691720.0000    1.07319
691760.0000    0.62895
691800.0000    0.50106
691840.0000    0.51117
691880.0000    1.52458
691920.0000    0.90556
691960.0000    1.03203
692000.0000    1.54041
692040.0000    1.44251
692080.0000    1.00738
692120.0000    1.57551
692160.0000    0.62703
692200.0000    1.32881
692240.0000    1.11065
692280.0000    1.50068
692320.0000    1.97497
692360.0000    1.84626
692400.0000    1.06814
692440.0000    0.73056
692480.0000    0.20418
692520.0000    0.37531
692560.0000    2.00833
692600.0000    1.09382
692640.0000    0.75652
692680.0000    1.29231
692720.0000    0.12043
692760.0000    0.58704
692800.0000   -0.29406
692840.0000   -0.03547
692880.0000    0.81613
692920.0000    0.88667
692960.0000    1.66260
693000.0000    0.56524
693040.0000    0.05581
693080.0000    1.17450
693120.0000    0.97539
693160.0000    1.04351
693200.0000    0.69962
693240.0000    1.69928
693280.0000    1.95182
693320.0000    0.56364
693360.0000    1.02554
693400.0000    1.12819
693440.0000    0.00039
693480.0000    0.50984
693520.0000    1.28501
693560.0000   -0.33009
693600.0000    1.13968
693640.0000    0.70058
693680.0000    1.34091
693720.0000    1.16797
693760.0000    1.08317
693800.0000    1.07326
693840.0000    0.93308
693880.0000    0.25102
693920.0000    0.75112
693960.0000    1.46477
694000.0000    0.73294
694040.0000    1.20293
694080.0000    0.47098
694120.0000    0.71440
694160.0000    1.52108
694200.0000    1.40810
694240.0000    1.30726
694280.0000    1.29148
694320.0000    2.21426
694360.0000    1.37462
694400.0000    1.92427
694440.0000    1.58464
694480.0000    0.82936
694520.0000    1.57713
694560.0000    1.97333
694600.0000    1.13623
694640.0000    1.10988
694680.0000    1.17445
694720.0000    1.10189
694760.0000    0.88331
694800.0000    1.25313
694840.0000    0.85394
694880.0000    1.36371
694920.0000    1.40935
694960.0000    1.50746
695000.0000    2.10779
695040.0000    1.26647
695080.0000    0.62100
695120.0000    1.29750
695160.0000    0.89660
695200.0000    0.90912
695240.0000    1.04160
695280.0000    1.38849
695320.0000    1.16236
695360.0000    1.82885
695400.0000    1.80523
695440.0000    1.26143
695480.0000    1.08814
695520.0000    1.40633
695560.0000    1.49782
695600.0000    1.89335
695640.0000    1.25842
695680.0000    1.79687
695720.0000    1.83367
695760.0000    2.39250
695800.0000    1.93049
695840.0000    1.70703
695880.0000    1.10803
695920.0000    1.61996
695960.0000    1.45234
696000.0000    1.69843
696040.0000    1.34586
696080.0000    1.55419
696120.0000    1.10052
696160.0000    1.27568
696200.0000    1.38855
696240.0000    0.93676
696280.0000    1.54934
696320.0000    1.29584
696360.0000    0.82156
696400.0000    0.82784
696440.0000   -0.13170
696480.0000    0.74695
696520.0000    0.56813
696560.0000   -0.37014
696600.0000    0.20139
696640.0000    0.12722
696680.0000    0.39489
696720.0000    0.10421
696760.0000    0.47280
696800.0000   -0.29594
696840.0000    1.18462
696880.0000    0.44031
696920.0000    0.71995
696960.0000    0.81736
697000.0000    0.34371
697040.0000    1.09873
697080.0000    1.33958
697120.0000    0.90722
697160.0000    1.17037
697200.0000    0.59087
697240.0000    0.97824
697280.0000    1.58025
697320.0000    0.75853
697360.0000    0.74510
697400.0000    1.48265
697440.0000    0.85761
697480.0000    1.53709
697520.0000    1.16474
697560.0000    0.73254
697600.0000    0.75542
697640.0000    0.83301
697680.0000    0.23728
697720.0000    0.12602
697760.0000    0.80636
697800.0000    0.86454
697840.0000    1.31789
697880.0000    0.79758
697920.0000    0.91011
697960.0000    1.50223
698000.0000    0.85308
698040.0000    0.98618
698080.0000    0.99048
698120.0000    0.60607
698160.0000    1.38353
698200.0000    1.60390
698240.0000    1.06154
698280.0000    1.23811
698320.0000    0.73670
698360.0000    1.28681
698400.0000    1.61847
698440.0000    1.33001
698480.0000    0.95556
698520.0000    0.70688
698560.0000    2.05456
698600.0000    0.95732
698640.0000    1.48930
698680.0000    1.33551
698720.0000    0.74611
698760.0000    1.21279
698800.0000    0.00014
698840.0000    0.62114
698880.0000    0.92600
698920.0000    0.41951
698960.0000    0.94847
699000.0000    1.98781
[truncated: 173,079 more chars]
