# Supplementary material for: Comment on 'Valid molecular dynamics simulations of human hemoglobin require a surprisingly large box size'
Source: eLife. 2019 Jun 20;8:e44718. doi: 10.7554/eLife.44718 (PMC6586461; doi:10.7554/eLife.44718)
Supplement: Figure 1—source data 1. — The zip archive contains a README file describing which source files correspond to the different panels. [file elife-44718-fig1-data1.zip › figure1/panel_C/120A/8/proj.xvg]

@ autoscale onread none
@ with g0
@ g0 on
@ title "projection on eigenvectors (nm)"
@ xaxis  label "Time (ps)"
@ world xmin 0
@ world xmax 1e+06
@ world ymin -9.42904
@ world ymax 5.75367
@ view xmin 0.15
@ view xmax 0.85
@ view ymin 0.15
@ view ymax 0.85
@ yaxis  label "vec 1"
@ xaxis tick major 250000
@ xaxis tick minor 125000
@ xaxis ticklabel start type spec
@ xaxis ticklabel start -0
@ yaxis tick major 5
@ yaxis tick minor 2.5
@ yaxis ticklabel start type spec
@ yaxis ticklabel start -5
@ zeroxaxis bar on
@ zeroxaxis bar linestyle 3
    0.0000   -5.06943
   40.0000   -6.08346
   80.0000   -5.29466
  120.0000   -5.28972
  160.0000   -5.63336
  200.0000   -4.88450
  240.0000   -5.48848
  280.0000   -5.82363
  320.0000   -6.87557
  360.0000   -6.28555
  400.0000   -5.67696
  440.0000   -6.06393
  480.0000   -6.23599
  520.0000   -5.57277
  560.0000   -5.11246
  600.0000   -5.05233
  640.0000   -5.84291
  680.0000   -5.18755
  720.0000   -4.91202
  760.0000   -5.15248
  800.0000   -4.99120
  840.0000   -5.25499
  880.0000   -5.09707
  920.0000   -5.36647
  960.0000   -5.40692
 1000.0000   -5.95105
 1040.0000   -6.39023
 1080.0000   -5.48320
 1120.0000   -5.79431
 1160.0000   -5.97113
 1200.0000   -6.32742
 1240.0000   -5.89716
 1280.0000   -5.63251
 1320.0000   -5.16756
 1360.0000   -5.75587
 1400.0000   -5.15593
 1440.0000   -6.18838
 1480.0000   -5.53870
 1520.0000   -5.99428
 1560.0000   -5.93604
 1600.0000   -6.25784
 1640.0000   -5.80154
 1680.0000   -5.57497
 1720.0000   -5.05035
 1760.0000   -5.30849
 1800.0000   -5.92934
 1840.0000   -5.77507
 1880.0000   -6.15770
 1920.0000   -6.04284
 1960.0000   -5.24350
 2000.0000   -5.07398
 2040.0000   -5.47916
 2080.0000   -5.91889
 2120.0000   -5.87819
 2160.0000   -5.14429
 2200.0000   -5.37769
 2240.0000   -5.91442
 2280.0000   -6.44950
 2320.0000   -6.06176
 2360.0000   -4.97646
 2400.0000   -5.36157
 2440.0000   -5.93314
 2480.0000   -5.08059
 2520.0000   -4.29504
 2560.0000   -6.24009
 2600.0000   -6.69589
 2640.0000   -6.90549
 2680.0000   -6.74414
 2720.0000   -6.64481
 2760.0000   -5.62404
 2800.0000   -5.13240
 2840.0000   -4.61990
 2880.0000   -5.52939
 2920.0000   -5.35758
 2960.0000   -5.14751
 3000.0000   -4.92884
 3040.0000   -4.83205
 3080.0000   -4.94911
 3120.0000   -4.38150
 3160.0000   -4.23582
 3200.0000   -4.48907
 3240.0000   -4.59809
 3280.0000   -5.30536
 3320.0000   -5.64676
 3360.0000   -5.52632
 3400.0000   -5.00226
 3440.0000   -5.31252
 3480.0000   -5.44697
 3520.0000   -4.73690
 3560.0000   -5.02024
 3600.0000   -5.98037
 3640.0000   -4.97938
 3680.0000   -4.68116
 3720.0000   -4.57247
 3760.0000   -4.91968
 3800.0000   -6.16467
 3840.0000   -4.10026
 3880.0000   -3.79501
 3920.0000   -4.34785
 3960.0000   -4.98914
 4000.0000   -4.98317
 4040.0000   -4.83975
 4080.0000   -4.82829
 4120.0000   -5.32441
 4160.0000   -4.90291
 4200.0000   -5.22064
 4240.0000   -5.34311
 4280.0000   -5.40682
 4320.0000   -5.59070
 4360.0000   -4.45866
 4400.0000   -5.07121
 4440.0000   -5.41121
 4480.0000   -5.49547
 4520.0000   -5.92124
 4560.0000   -6.28911
 4600.0000   -6.24123
 4640.0000   -5.93049
 4680.0000   -5.63278
 4720.0000   -5.91465
 4760.0000   -5.79912
 4800.0000   -5.38276
 4840.0000   -5.51068
 4880.0000   -5.29245
 4920.0000   -5.19033
 4960.0000   -5.77203
 5000.0000   -5.37097
 5040.0000   -5.33640
 5080.0000   -5.44042
 5120.0000   -6.53227
 5160.0000   -6.86696
 5200.0000   -6.45588
 5240.0000   -6.10201
 5280.0000   -6.04682
 5320.0000   -5.91072
 5360.0000   -6.71200
 5400.0000   -6.59259
 5440.0000   -5.62027
 5480.0000   -7.01931
 5520.0000   -6.31086
 5560.0000   -6.01488
 5600.0000   -5.37490
 5640.0000   -6.13283
 5680.0000   -5.44228
 5720.0000   -5.15149
 5760.0000   -5.43718
 5800.0000   -5.64028
 5840.0000   -5.45759
 5880.0000   -5.78369
 5920.0000   -5.09644
 5960.0000   -5.65001
 6000.0000   -5.21759
 6040.0000   -5.41235
 6080.0000   -5.68986
 6120.0000   -5.78240
 6160.0000   -5.43481
 6200.0000   -5.02505
 6240.0000   -5.03973
 6280.0000   -4.67307
 6320.0000   -4.71627
 6360.0000   -5.62372
 6400.0000   -5.08955
 6440.0000   -5.09429
 6480.0000   -5.13333
 6520.0000   -5.61781
 6560.0000   -5.31845
 6600.0000   -4.43262
 6640.0000   -5.83658
 6680.0000   -4.61513
 6720.0000   -5.27915
 6760.0000   -4.99192
 6800.0000   -4.81550
 6840.0000   -5.74344
 6880.0000   -5.39996
 6920.0000   -5.88453
 6960.0000   -4.80379
 7000.0000   -4.91433
 7040.0000   -4.49986
 7080.0000   -5.51666
 7120.0000   -5.56453
 7160.0000   -4.88349
 7200.0000   -5.23989
 7240.0000   -6.05608
 7280.0000   -5.78941
 7320.0000   -5.69535
 7360.0000   -5.86153
 7400.0000   -6.54548
 7440.0000   -6.46486
 7480.0000   -6.43218
 7520.0000   -6.13797
 7560.0000   -6.62767
 7600.0000   -5.93684
 7640.0000   -5.46618
 7680.0000   -6.27072
 7720.0000   -5.62633
 7760.0000   -6.30061
 7800.0000   -6.11451
 7840.0000   -5.86435
 7880.0000   -5.55722
 7920.0000   -6.04165
 7960.0000   -5.71196
 8000.0000   -5.25106
 8040.0000   -5.47338
 8080.0000   -5.40340
 8120.0000   -5.44136
 8160.0000   -6.36501
 8200.0000   -4.74839
 8240.0000   -6.08681
 8280.0000   -6.82156
 8320.0000   -6.89766
 8360.0000   -6.56403
 8400.0000   -6.84197
 8440.0000   -6.42491
 8480.0000   -6.90985
 8520.0000   -5.78239
 8560.0000   -6.20832
 8600.0000   -7.12530
 8640.0000   -6.43086
 8680.0000   -5.94703
 8720.0000   -6.26039
 8760.0000   -6.80521
 8800.0000   -6.55600
 8840.0000   -6.13742
 8880.0000   -5.66606
 8920.0000   -6.51548
 8960.0000   -5.91159
 9000.0000   -6.17143
 9040.0000   -6.24832
 9080.0000   -6.82482
 9120.0000   -7.36153
 9160.0000   -8.17427
 9200.0000   -5.42799
 9240.0000   -6.32898
 9280.0000   -6.24992
 9320.0000   -6.28813
 9360.0000   -6.13898
 9400.0000   -6.04118
 9440.0000   -6.38157
 9480.0000   -6.47267
 9520.0000   -5.98464
 9560.0000   -7.01917
 9600.0000   -6.07565
 9640.0000   -6.02465
 9680.0000   -6.29676
 9720.0000   -5.82674
 9760.0000   -6.22520
 9800.0000   -6.29337
 9840.0000   -5.95950
 9880.0000   -6.39124
 9920.0000   -6.02008
 9960.0000   -5.72414
10000.0000   -4.64288
10040.0000   -6.00814
10080.0000   -5.73131
10120.0000   -5.73124
10160.0000   -4.83673
10200.0000   -5.15881
10240.0000   -5.77005
10280.0000   -6.02007
10320.0000   -6.25787
10360.0000   -5.72186
10400.0000   -6.80620
10440.0000   -6.80082
10480.0000   -6.84020
10520.0000   -6.40261
10560.0000   -6.85422
10600.0000   -6.34403
10640.0000   -6.68998
10680.0000   -7.11080
10720.0000   -6.85455
10760.0000   -6.45209
10800.0000   -5.97783
10840.0000   -5.78776
10880.0000   -7.07977
10920.0000   -6.31225
10960.0000   -5.69680
11000.0000   -4.96723
11040.0000   -5.32794
11080.0000   -5.05827
11120.0000   -5.66895
11160.0000   -5.56775
11200.0000   -5.82982
11240.0000   -5.10126
11280.0000   -5.89466
11320.0000   -6.87771
11360.0000   -6.90028
11400.0000   -5.90671
11440.0000   -6.19745
11480.0000   -5.72211
11520.0000   -5.68950
11560.0000   -6.14081
11600.0000   -6.70782
11640.0000   -5.99341
11680.0000   -6.11662
11720.0000   -5.73333
11760.0000   -6.26711
11800.0000   -5.92951
11840.0000   -5.46496
11880.0000   -5.66670
11920.0000   -5.07182
11960.0000   -5.64143
12000.0000   -5.73576
12040.0000   -6.05245
12080.0000   -5.67431
12120.0000   -5.19847
12160.0000   -4.66463
12200.0000   -5.52750
12240.0000   -5.10647
12280.0000   -5.64355
12320.0000   -5.56146
12360.0000   -5.77646
12400.0000   -6.07743
12440.0000   -4.95181
12480.0000   -4.81975
12520.0000   -5.06986
12560.0000   -5.24160
12600.0000   -5.22117
12640.0000   -5.70650
12680.0000   -5.38247
12720.0000   -5.18072
12760.0000   -5.49023
12800.0000   -5.37952
12840.0000   -5.65837
12880.0000   -6.03806
12920.0000   -5.98190
12960.0000   -5.28211
13000.0000   -6.03396
13040.0000   -6.08798
13080.0000   -5.71127
13120.0000   -5.02458
13160.0000   -5.43993
13200.0000   -5.63473
13240.0000   -4.80174
13280.0000   -5.22379
13320.0000   -4.96599
13360.0000   -6.26039
13400.0000   -5.65537
13440.0000   -5.49244
13480.0000   -6.27561
13520.0000   -5.52449
13560.0000   -5.60852
13600.0000   -5.14057
13640.0000   -5.37510
13680.0000   -5.86509
13720.0000   -5.99572
13760.0000   -5.94145
13800.0000   -5.44234
13840.0000   -5.89664
13880.0000   -6.43281
13920.0000   -5.97326
13960.0000   -5.75058
14000.0000   -6.47604
14040.0000   -5.66721
14080.0000   -6.13920
14120.0000   -6.02196
14160.0000   -5.40729
14200.0000   -5.02847
14240.0000   -5.96462
14280.0000   -6.00349
14320.0000   -6.00681
14360.0000   -5.92134
14400.0000   -5.60719
14440.0000   -6.01709
14480.0000   -6.85844
14520.0000   -6.72723
14560.0000   -5.31014
14600.0000   -5.95409
14640.0000   -6.13101
14680.0000   -5.96341
14720.0000   -5.22356
14760.0000   -6.32523
14800.0000   -5.46503
14840.0000   -6.30997
14880.0000   -5.87814
14920.0000   -5.21689
14960.0000   -5.06899
15000.0000   -6.07272
15040.0000   -5.96224
15080.0000   -5.78987
15120.0000   -5.01317
15160.0000   -6.06491
15200.0000   -5.12840
15240.0000   -5.70321
15280.0000   -5.84077
15320.0000   -5.28505
15360.0000   -4.78245
15400.0000   -5.92719
15440.0000   -4.54880
15480.0000   -5.42368
15520.0000   -5.72559
15560.0000   -5.27361
15600.0000   -5.59712
15640.0000   -5.65437
15680.0000   -4.64690
15720.0000   -5.43643
15760.0000   -5.18504
15800.0000   -4.95460
15840.0000   -5.09728
15880.0000   -4.67951
15920.0000   -5.81125
15960.0000   -5.34731
16000.0000   -5.43569
16040.0000   -5.58094
16080.0000   -5.38289
16120.0000   -5.09376
16160.0000   -5.15254
16200.0000   -4.18302
16240.0000   -5.04816
16280.0000   -5.09388
16320.0000   -6.04076
16360.0000   -5.22368
16400.0000   -5.58018
16440.0000   -5.65206
16480.0000   -5.57443
16520.0000   -6.51741
16560.0000   -5.95370
16600.0000   -5.26083
16640.0000   -5.55060
16680.0000   -5.11513
16720.0000   -5.51019
16760.0000   -5.45488
16800.0000   -5.59466
16840.0000   -5.15817
16880.0000   -6.41115
16920.0000   -5.87144
16960.0000   -6.15711
17000.0000   -5.61861
17040.0000   -4.93040
17080.0000   -5.74891
17120.0000   -5.75985
17160.0000   -5.39289
17200.0000   -5.30312
17240.0000   -4.62553
17280.0000   -4.41451
17320.0000   -4.97565
17360.0000   -5.14695
17400.0000   -5.57460
17440.0000   -5.53369
17480.0000   -5.83694
17520.0000   -5.44428
17560.0000   -5.69424
17600.0000   -5.32239
17640.0000   -6.40705
17680.0000   -5.68435
17720.0000   -5.96195
17760.0000   -5.47868
17800.0000   -5.03569
17840.0000   -6.84270
17880.0000   -6.63049
17920.0000   -5.74915
17960.0000   -6.34226
18000.0000   -5.58055
18040.0000   -6.36557
18080.0000   -6.73062
18120.0000   -5.67253
18160.0000   -6.05242
18200.0000   -5.78278
18240.0000   -5.89810
18280.0000   -5.51348
18320.0000   -4.93906
18360.0000   -5.53951
18400.0000   -5.80625
18440.0000   -6.25757
18480.0000   -5.94440
18520.0000   -5.92638
18560.0000   -5.14227
18600.0000   -6.34642
18640.0000   -6.26685
18680.0000   -5.76599
18720.0000   -6.18678
18760.0000   -6.13389
18800.0000   -5.80860
18840.0000   -5.56982
18880.0000   -5.24220
18920.0000   -5.14925
18960.0000   -4.61575
19000.0000   -4.51417
19040.0000   -5.31559
19080.0000   -4.83775
19120.0000   -5.25267
19160.0000   -5.83623
19200.0000   -5.72702
19240.0000   -5.43952
19280.0000   -5.50229
19320.0000   -5.80065
19360.0000   -5.08781
19400.0000   -3.82561
19440.0000   -5.24329
19480.0000   -5.77538
19520.0000   -4.82772
19560.0000   -5.14941
19600.0000   -4.18010
19640.0000   -5.03782
19680.0000   -5.26483
19720.0000   -5.00632
19760.0000   -5.52000
19800.0000   -4.89542
19840.0000   -4.75016
19880.0000   -4.28139
19920.0000   -5.41182
19960.0000   -4.95051
20000.0000   -4.77479
20040.0000   -5.23308
20080.0000   -4.89676
20120.0000   -5.54302
20160.0000   -5.43106
20200.0000   -5.35338
20240.0000   -4.62347
20280.0000   -5.03021
20320.0000   -4.24739
20360.0000   -5.25571
20400.0000   -4.44156
20440.0000   -4.95521
20480.0000   -5.10321
20520.0000   -5.28815
20560.0000   -5.71482
20600.0000   -4.92939
20640.0000   -5.49731
20680.0000   -5.54509
20720.0000   -5.82385
20760.0000   -5.83712
20800.0000   -5.64408
20840.0000   -5.71133
20880.0000   -6.22116
20920.0000   -5.31314
20960.0000   -5.06452
21000.0000   -6.05874
21040.0000   -5.81824
21080.0000   -5.33588
21120.0000   -5.25150
21160.0000   -5.58767
21200.0000   -5.45115
21240.0000   -5.43747
21280.0000   -5.25926
21320.0000   -6.01033
21360.0000   -5.77240
21400.0000   -5.47446
21440.0000   -5.35076
21480.0000   -6.93795
21520.0000   -5.55512
21560.0000   -5.85616
21600.0000   -5.02640
21640.0000   -5.76803
21680.0000   -6.45364
21720.0000   -6.23081
21760.0000   -5.58377
21800.0000   -5.12823
21840.0000   -6.99126
21880.0000   -6.35716
21920.0000   -5.76024
21960.0000   -5.45129
22000.0000   -6.14766
22040.0000   -5.62345
22080.0000   -5.61326
22120.0000   -6.19559
22160.0000   -5.61627
22200.0000   -5.27311
22240.0000   -5.16729
22280.0000   -5.75337
22320.0000   -5.48086
22360.0000   -5.60993
22400.0000   -5.68104
22440.0000   -4.59851
22480.0000   -4.74112
22520.0000   -4.80250
22560.0000   -5.87446
22600.0000   -5.78115
22640.0000   -5.48992
22680.0000   -5.38309
22720.0000   -4.93217
22760.0000   -5.00394
22800.0000   -5.14990
22840.0000   -4.76807
22880.0000   -5.02870
22920.0000   -5.79089
22960.0000   -5.46477
23000.0000   -5.68635
23040.0000   -5.82505
23080.0000   -6.55238
23120.0000   -6.55234
23160.0000   -6.22042
23200.0000   -5.90949
23240.0000   -6.99866
23280.0000   -6.62603
23320.0000   -5.87564
23360.0000   -5.90222
23400.0000   -6.04750
23440.0000   -5.84151
23480.0000   -5.57185
23520.0000   -6.20887
23560.0000   -5.14845
23600.0000   -6.30694
23640.0000   -5.80254
23680.0000   -6.24424
23720.0000   -5.99229
23760.0000   -6.56857
23800.0000   -5.91133
23840.0000   -6.30515
23880.0000   -6.53746
23920.0000   -6.72722
23960.0000   -6.06581
24000.0000   -5.98217
24040.0000   -5.99554
24080.0000   -4.93469
24120.0000   -5.21756
24160.0000   -5.24978
24200.0000   -4.60740
24240.0000   -5.16327
24280.0000   -6.15545
24320.0000   -6.31000
24360.0000   -6.16419
24400.0000   -6.12546
24440.0000   -5.63595
24480.0000   -6.04042
24520.0000   -5.65599
24560.0000   -5.63660
24600.0000   -5.87635
24640.0000   -6.20223
24680.0000   -5.40538
24720.0000   -6.41046
24760.0000   -6.36582
24800.0000   -5.72975
24840.0000   -6.41080
24880.0000   -6.81590
24920.0000   -6.35054
24960.0000   -6.39880
25000.0000   -5.99476
25040.0000   -4.91942
25080.0000   -5.75215
25120.0000   -6.48761
25160.0000   -5.25768
25200.0000   -4.85728
25240.0000   -6.02686
25280.0000   -5.55080
25320.0000   -5.90133
25360.0000   -5.09743
25400.0000   -6.22842
25440.0000   -5.92839
25480.0000   -4.99030
25520.0000   -5.29259
25560.0000   -5.27285
25600.0000   -5.82370
25640.0000   -4.90233
25680.0000   -4.60920
25720.0000   -5.27380
25760.0000   -6.19044
25800.0000   -6.30434
25840.0000   -5.39775
25880.0000   -5.73626
25920.0000   -5.87427
25960.0000   -6.24839
26000.0000   -5.96657
26040.0000   -5.36286
26080.0000   -5.62110
26120.0000   -5.78123
26160.0000   -6.13011
26200.0000   -5.12968
26240.0000   -5.76161
26280.0000   -4.93122
26320.0000   -6.04588
26360.0000   -6.24144
26400.0000   -5.51486
26440.0000   -5.98986
26480.0000   -5.68593
26520.0000   -5.99823
26560.0000   -5.97316
26600.0000   -4.99152
26640.0000   -5.12546
26680.0000   -5.60787
26720.0000   -5.06837
26760.0000   -5.13172
26800.0000   -6.12762
26840.0000   -4.76060
26880.0000   -4.89130
26920.0000   -5.44383
26960.0000   -5.15268
27000.0000   -5.17402
27040.0000   -5.68220
27080.0000   -5.38718
27120.0000   -5.88533
27160.0000   -5.80868
27200.0000   -4.60776
27240.0000   -4.71694
27280.0000   -5.85537
27320.0000   -5.82367
27360.0000   -5.25441
27400.0000   -4.96019
27440.0000   -5.57383
27480.0000   -5.45008
27520.0000   -6.14087
27560.0000   -5.44606
27600.0000   -5.96478
27640.0000   -6.17767
27680.0000   -6.74661
27720.0000   -6.11885
27760.0000   -4.89120
27800.0000   -5.38069
27840.0000   -5.38460
27880.0000   -5.81769
27920.0000   -5.38262
27960.0000   -6.20880
28000.0000   -5.36856
28040.0000   -5.84731
28080.0000   -5.21793
28120.0000   -5.14932
28160.0000   -4.56565
28200.0000   -4.72109
28240.0000   -5.43902
28280.0000   -5.30698
28320.0000   -4.62048
28360.0000   -5.87822
28400.0000   -5.03977
28440.0000   -5.39629
28480.0000   -5.94845
28520.0000   -5.28764
28560.0000   -4.87393
28600.0000   -4.82532
28640.0000   -4.97029
28680.0000   -5.41258
28720.0000   -6.69205
28760.0000   -6.50044
28800.0000   -5.58715
28840.0000   -5.42039
28880.0000   -5.69584
28920.0000   -5.05180
28960.0000   -5.73778
29000.0000   -5.52131
29040.0000   -6.99111
29080.0000   -6.63479
29120.0000   -5.79137
29160.0000   -5.33533
29200.0000   -6.01844
29240.0000   -5.74639
29280.0000   -5.51976
29320.0000   -5.80834
29360.0000   -6.08108
29400.0000   -5.24582
29440.0000   -5.68794
29480.0000   -6.39491
29520.0000   -6.17294
29560.0000   -5.57880
29600.0000   -6.07225
29640.0000   -6.00680
29680.0000   -5.18674
29720.0000   -6.41574
29760.0000   -6.57820
29800.0000   -6.32366
29840.0000   -6.76381
29880.0000   -5.98277
29920.0000   -5.47598
29960.0000   -5.76994
30000.0000   -4.87799
30040.0000   -5.47204
30080.0000   -5.53441
30120.0000   -4.59591
30160.0000   -4.71266
30200.0000   -5.51314
30240.0000   -5.67970
30280.0000   -5.94501
30320.0000   -5.32899
30360.0000   -5.58991
30400.0000   -5.45298
30440.0000   -4.69377
30480.0000   -5.27619
30520.0000   -6.11659
30560.0000   -4.67212
30600.0000   -6.46539
30640.0000   -4.84725
30680.0000   -5.37049
30720.0000   -7.16438
30760.0000   -6.47309
30800.0000   -6.35612
30840.0000   -6.32038
30880.0000   -6.24740
30920.0000   -5.39074
30960.0000   -5.51787
31000.0000   -5.42972
31040.0000   -5.65765
31080.0000   -5.84375
31120.0000   -6.04147
31160.0000   -4.45379
31200.0000   -5.15304
31240.0000   -6.06331
31280.0000   -5.90047
31320.0000   -6.87046
31360.0000   -5.92530
31400.0000   -5.66757
31440.0000   -5.59544
31480.0000   -5.84680
31520.0000   -5.33882
31560.0000   -5.35075
31600.0000   -5.46551
31640.0000   -5.68524
31680.0000   -5.97698
31720.0000   -6.81025
31760.0000   -6.25252
31800.0000   -6.64796
31840.0000   -5.96904
31880.0000   -6.68580
31920.0000   -5.65939
31960.0000   -5.64685
32000.0000   -6.09908
32040.0000   -5.83785
32080.0000   -5.50863
32120.0000   -5.58388
32160.0000   -6.26480
32200.0000   -6.60413
32240.0000   -5.55927
32280.0000   -5.93008
32320.0000   -5.69956
32360.0000   -5.39846
32400.0000   -6.09911
32440.0000   -6.26418
32480.0000   -6.08387
32520.0000   -5.10005
32560.0000   -5.03218
32600.0000   -5.31688
32640.0000   -5.59125
32680.0000   -6.34211
32720.0000   -6.13080
32760.0000   -5.20061
32800.0000   -6.38955
32840.0000   -6.36731
32880.0000   -5.55426
32920.0000   -5.80252
32960.0000   -5.46722
33000.0000   -5.57261
33040.0000   -6.07448
33080.0000   -5.75793
33120.0000   -5.43199
33160.0000   -6.31762
33200.0000   -5.36042
33240.0000   -6.55010
33280.0000   -5.96521
33320.0000   -6.82327
33360.0000   -6.51582
33400.0000   -5.60444
33440.0000   -5.41756
33480.0000   -5.27737
33520.0000   -5.48616
33560.0000   -6.02578
33600.0000   -5.00773
33640.0000   -5.27069
33680.0000   -5.63171
33720.0000   -6.26655
33760.0000   -6.81914
33800.0000   -6.09308
33840.0000   -6.81131
33880.0000   -6.14541
33920.0000   -6.17495
33960.0000   -5.93745
34000.0000   -5.01890
34040.0000   -5.50915
34080.0000   -6.74291
34120.0000   -5.25260
34160.0000   -6.04340
34200.0000   -6.86078
34240.0000   -6.52278
34280.0000   -5.34092
34320.0000   -5.86185
34360.0000   -6.38689
34400.0000   -6.20694
34440.0000   -5.67122
34480.0000   -5.34619
34520.0000   -5.92428
34560.0000   -6.38607
34600.0000   -5.97756
34640.0000   -6.36378
34680.0000   -6.40920
34720.0000   -6.13336
34760.0000   -6.00480
34800.0000   -6.39756
34840.0000   -6.54469
34880.0000   -5.96954
34920.0000   -6.21923
34960.0000   -6.14432
35000.0000   -5.57402
35040.0000   -5.04827
35080.0000   -5.37883
35120.0000   -5.18206
35160.0000   -5.79072
35200.0000   -4.85154
35240.0000   -5.05337
35280.0000   -5.87103
35320.0000   -5.86301
35360.0000   -4.96871
35400.0000   -5.39272
35440.0000   -5.24548
35480.0000   -4.91360
35520.0000   -6.16457
35560.0000   -4.70360
35600.0000   -4.60374
35640.0000   -5.44090
35680.0000   -5.96201
35720.0000   -5.15162
35760.0000   -4.37662
35800.0000   -4.63397
35840.0000   -5.74887
35880.0000   -6.09877
35920.0000   -6.09272
35960.0000   -5.81756
36000.0000   -5.10160
36040.0000   -6.49721
36080.0000   -5.71560
36120.0000   -4.42674
36160.0000   -4.64491
36200.0000   -4.91314
36240.0000   -6.03949
36280.0000   -5.26941
36320.0000   -5.41635
36360.0000   -5.68220
36400.0000   -6.07015
36440.0000   -5.46054
36480.0000   -6.04393
36520.0000   -5.21504
36560.0000   -5.63108
36600.0000   -5.68188
36640.0000   -6.46398
36680.0000   -5.80358
36720.0000   -5.64624
36760.0000   -5.59147
36800.0000   -5.50355
36840.0000   -6.45947
36880.0000   -6.38271
36920.0000   -5.28842
36960.0000   -6.00331
37000.0000   -5.58414
37040.0000   -5.80808
37080.0000   -5.16993
37120.0000   -5.44636
37160.0000   -5.80065
37200.0000   -5.13947
37240.0000   -5.74813
37280.0000   -6.01235
37320.0000   -6.53689
37360.0000   -6.64074
37400.0000   -6.23081
37440.0000   -7.39294
37480.0000   -7.15063
37520.0000   -6.52912
37560.0000   -6.47683
37600.0000   -5.44950
37640.0000   -5.18374
37680.0000   -5.70748
37720.0000   -6.35581
37760.0000   -6.82878
37800.0000   -6.41277
37840.0000   -6.38648
37880.0000   -6.30266
37920.0000   -6.07897
37960.0000   -5.59176
38000.0000   -5.68876
38040.0000   -6.02984
38080.0000   -5.94752
38120.0000   -5.78049
38160.0000   -5.33551
38200.0000   -5.78189
38240.0000   -6.17189
38280.0000   -5.80041
38320.0000   -5.25134
38360.0000   -4.81802
38400.0000   -5.45712
38440.0000   -6.88628
38480.0000   -5.90283
38520.0000   -6.67228
38560.0000   -6.27403
38600.0000   -6.62490
38640.0000   -6.18236
38680.0000   -6.00793
38720.0000   -6.41353
38760.0000   -6.10827
38800.0000   -6.57561
38840.0000   -6.32529
38880.0000   -5.89879
38920.0000   -5.65739
38960.0000   -6.55473
39000.0000   -6.75306
39040.0000   -6.32990
39080.0000   -6.06276
39120.0000   -5.27988
39160.0000   -5.52538
39200.0000   -4.90008
39240.0000   -4.96804
39280.0000   -5.96476
39320.0000   -5.36918
39360.0000   -5.05911
39400.0000   -4.64192
39440.0000   -5.69180
39480.0000   -5.50155
39520.0000   -6.20598
39560.0000   -6.22976
39600.0000   -5.29838
39640.0000   -5.20477
39680.0000   -5.40767
39720.0000   -6.51011
39760.0000   -5.89126
39800.0000   -4.94118
39840.0000   -5.76160
39880.0000   -5.60414
39920.0000   -4.92098
39960.0000   -5.72781
40000.0000   -5.03993
40040.0000   -4.78169
40080.0000   -4.46703
40120.0000   -4.53405
40160.0000   -3.83887
40200.0000   -5.40617
40240.0000   -5.37492
40280.0000   -5.99667
40320.0000   -5.95163
40360.0000   -6.39626
40400.0000   -6.19143
40440.0000   -6.84037
40480.0000   -6.25189
40520.0000   -5.36940
40560.0000   -6.17907
40600.0000   -5.52151
40640.0000   -4.98076
40680.0000   -5.75773
40720.0000   -4.56380
40760.0000   -5.35440
40800.0000   -5.81969
40840.0000   -6.02899
40880.0000   -4.68438
40920.0000   -5.22387
40960.0000   -5.60288
41000.0000   -5.39201
41040.0000   -5.33121
41080.0000   -4.49765
41120.0000   -4.66443
41160.0000   -4.97694
41200.0000   -5.63035
41240.0000   -6.04842
41280.0000   -5.02260
41320.0000   -5.16842
41360.0000   -5.80817
41400.0000   -5.84437
41440.0000   -6.34933
41480.0000   -5.33723
41520.0000   -5.69566
41560.0000   -5.63237
41600.0000   -5.45137
41640.0000   -5.29139
41680.0000   -4.62898
41720.0000   -4.97666
41760.0000   -5.51774
41800.0000   -6.11192
41840.0000   -5.45513
41880.0000   -5.12209
41920.0000   -5.31573
41960.0000   -4.62715
42000.0000   -4.45713
42040.0000   -4.51736
42080.0000   -4.45873
42120.0000   -5.19727
42160.0000   -4.99733
42200.0000   -5.47294
42240.0000   -5.27540
42280.0000   -5.60098
42320.0000   -5.91343
42360.0000   -6.18515
42400.0000   -5.74388
42440.0000   -5.35764
42480.0000   -5.04502
42520.0000   -5.02796
42560.0000   -5.28181
42600.0000   -5.71468
42640.0000   -4.14813
42680.0000   -5.49770
42720.0000   -5.39157
42760.0000   -5.31900
42800.0000   -5.66357
42840.0000   -4.84099
42880.0000   -5.21415
42920.0000   -4.88358
42960.0000   -5.58544
43000.0000   -5.43806
43040.0000   -5.15215
43080.0000   -4.97761
43120.0000   -5.26560
43160.0000   -4.95574
43200.0000   -5.42707
43240.0000   -5.85754
43280.0000   -4.83974
43320.0000   -5.81786
43360.0000   -4.97848
43400.0000   -5.53220
43440.0000   -6.08418
43480.0000   -5.65921
43520.0000   -5.56790
43560.0000   -5.68584
43600.0000   -5.60565
43640.0000   -5.90077
43680.0000   -5.67976
43720.0000   -5.35687
43760.0000   -5.30148
43800.0000   -5.48028
43840.0000   -4.82442
43880.0000   -5.52903
43920.0000   -5.84070
43960.0000   -6.22719
44000.0000   -5.26960
44040.0000   -5.26797
44080.0000   -5.76278
44120.0000   -5.58594
44160.0000   -5.72584
44200.0000   -5.73659
44240.0000   -5.60920
44280.0000   -5.40926
44320.0000   -5.43560
44360.0000   -5.33032
44400.0000   -5.65630
44440.0000   -4.99576
44480.0000   -5.06436
44520.0000   -5.89955
44560.0000   -5.87610
44600.0000   -5.30354
44640.0000   -6.16554
44680.0000   -5.89422
44720.0000   -5.68266
44760.0000   -4.06774
44800.0000   -4.54890
44840.0000   -4.65443
44880.0000   -5.16145
44920.0000   -5.64264
44960.0000   -4.94717
45000.0000   -4.97389
45040.0000   -4.58498
45080.0000   -5.31194
45120.0000   -4.91213
45160.0000   -5.03684
45200.0000   -4.65224
45240.0000   -4.90106
45280.0000   -4.58707
45320.0000   -4.98500
45360.0000   -5.80664
45400.0000   -5.19322
45440.0000   -5.01988
45480.0000   -5.58351
45520.0000   -5.59479
45560.0000   -5.59903
45600.0000   -6.48107
45640.0000   -5.63859
45680.0000   -6.06841
45720.0000   -5.86818
45760.0000   -5.66640
45800.0000   -5.40147
45840.0000   -5.50546
45880.0000   -6.03206
45920.0000   -6.32054
45960.0000   -5.63420
46000.0000   -5.26800
46040.0000   -5.13957
46080.0000   -5.90076
46120.0000   -5.18809
46160.0000   -4.69509
46200.0000   -4.81794
46240.0000   -5.76638
46280.0000   -5.04324
46320.0000   -5.43435
46360.0000   -5.85750
46400.0000   -5.09876
46440.0000   -5.14865
46480.0000   -5.95833
46520.0000   -5.88045
46560.0000   -5.14726
46600.0000   -5.19819
46640.0000   -5.95740
46680.0000   -4.37452
46720.0000   -5.30168
46760.0000   -6.23611
46800.0000   -5.61279
46840.0000   -5.16077
46880.0000   -5.32001
46920.0000   -5.78753
46960.0000   -4.91230
47000.0000   -5.55982
47040.0000   -4.59241
47080.0000   -6.03604
47120.0000   -5.19522
47160.0000   -5.38387
47200.0000   -4.17833
47240.0000   -5.18693
47280.0000   -4.59426
47320.0000   -4.48615
47360.0000   -5.45754
47400.0000   -5.76678
47440.0000   -6.50715
47480.0000   -6.47466
47520.0000   -6.78827
47560.0000   -5.73219
47600.0000   -5.30202
47640.0000   -5.80312
47680.0000   -5.92867
47720.0000   -6.14707
47760.0000   -5.49516
47800.0000   -5.81730
47840.0000   -5.85630
47880.0000   -5.15896
47920.0000   -5.29690
47960.0000   -5.41281
48000.0000   -5.72036
48040.0000   -5.76588
48080.0000   -6.42396
48120.0000   -5.69024
48160.0000   -5.95325
48200.0000   -5.16958
48240.0000   -6.00250
48280.0000   -6.72793
48320.0000   -6.53999
48360.0000   -6.88443
48400.0000   -5.55584
48440.0000   -6.20151
48480.0000   -5.71607
48520.0000   -5.17511
48560.0000   -5.34057
48600.0000   -5.10271
48640.0000   -6.67646
48680.0000   -6.84465
48720.0000   -6.01281
48760.0000   -5.63811
48800.0000   -5.45479
48840.0000   -5.86446
48880.0000   -4.83338
48920.0000   -5.66471
48960.0000   -5.82505
49000.0000   -5.51592
49040.0000   -5.88926
49080.0000   -5.50800
49120.0000   -5.85631
49160.0000   -6.79294
49200.0000   -6.02521
49240.0000   -5.77210
49280.0000   -6.54580
49320.0000   -5.77975
49360.0000   -5.79472
49400.0000   -6.16395
49440.0000   -5.39245
49480.0000   -4.96132
49520.0000   -5.62185
49560.0000   -5.06591
49600.0000   -6.54962
49640.0000   -6.39657
49680.0000   -5.99927
49720.0000   -6.56978
49760.0000   -6.56209
49800.0000   -6.15983
49840.0000   -6.09880
49880.0000   -6.32221
49920.0000   -6.52751
49960.0000   -5.95182
50000.0000   -7.23388
50040.0000   -5.99516
50080.0000   -5.52795
50120.0000   -6.21208
50160.0000   -6.11327
50200.0000   -6.14905
50240.0000   -4.77857
50280.0000   -5.63535
50320.0000   -4.90066
50360.0000   -5.36267
50400.0000   -5.25103
50440.0000   -4.55479
50480.0000   -5.75312
50520.0000   -6.14565
50560.0000   -5.67706
50600.0000   -4.86239
50640.0000   -5.39127
50680.0000   -5.21205
50720.0000   -4.80914
50760.0000   -5.49120
50800.0000   -5.03441
50840.0000   -5.82610
50880.0000   -5.38884
50920.0000   -4.16772
50960.0000   -5.09334
51000.0000   -6.08297
51040.0000   -5.11812
51080.0000   -5.12507
51120.0000   -6.33401
51160.0000   -5.68901
51200.0000   -5.24264
51240.0000   -5.74429
51280.0000   -5.77421
51320.0000   -4.78985
51360.0000   -5.57438
51400.0000   -4.93376
51440.0000   -5.98356
51480.0000   -5.03439
51520.0000   -5.84226
51560.0000   -5.19917
51600.0000   -5.82289
51640.0000   -5.38184
51680.0000   -6.29225
51720.0000   -6.29941
51760.0000   -6.77719
51800.0000   -6.42189
51840.0000   -5.74633
51880.0000   -5.92057
51920.0000   -6.53489
51960.0000   -5.91053
52000.0000   -5.79022
52040.0000   -6.77677
52080.0000   -6.28205
52120.0000   -5.23881
52160.0000   -5.83124
52200.0000   -5.50563
52240.0000   -4.91481
52280.0000   -4.96686
52320.0000   -5.37959
52360.0000   -5.65869
52400.0000   -4.63118
52440.0000   -5.69476
52480.0000   -4.97724
52520.0000   -5.48618
52560.0000   -5.46540
52600.0000   -5.10109
52640.0000   -5.25279
52680.0000   -4.52594
52720.0000   -5.39568
52760.0000   -6.24166
52800.0000   -6.39039
52840.0000   -6.33468
52880.0000   -5.19050
52920.0000   -5.26518
52960.0000   -4.94565
53000.0000   -5.38414
53040.0000   -6.17533
53080.0000   -4.86274
53120.0000   -5.04041
53160.0000   -5.72076
53200.0000   -5.38040
53240.0000   -5.85492
53280.0000   -4.80461
53320.0000   -5.37927
53360.0000   -5.51286
53400.0000   -5.96615
53440.0000   -6.01480
53480.0000   -5.01061
53520.0000   -5.35037
53560.0000   -5.14890
53600.0000   -4.80003
53640.0000   -4.99901
53680.0000   -5.16545
53720.0000   -5.20645
53760.0000   -4.31346
53800.0000   -5.15862
53840.0000   -4.77976
53880.0000   -4.44306
53920.0000   -4.56076
53960.0000   -4.39069
54000.0000   -4.68725
54040.0000   -4.56871
54080.0000   -3.86264
54120.0000   -4.94151
54160.0000   -4.55619
54200.0000   -5.22664
54240.0000   -4.93407
54280.0000   -4.03687
54320.0000   -5.16332
54360.0000   -5.61419
54400.0000   -5.63922
54440.0000   -5.27491
54480.0000   -5.16647
54520.0000   -5.25925
54560.0000   -4.54541
54600.0000   -4.15756
54640.0000   -4.59640
54680.0000   -4.02768
54720.0000   -5.51872
54760.0000   -6.10541
54800.0000   -5.48061
54840.0000   -5.28500
54880.0000   -5.53758
54920.0000   -5.45228
54960.0000   -5.72581
55000.0000   -6.49142
55040.0000   -5.62029
55080.0000   -6.64185
55120.0000   -5.99260
55160.0000   -5.93135
55200.0000   -5.98964
55240.0000   -5.77853
55280.0000   -5.90379
55320.0000   -5.32022
55360.0000   -5.84019
55400.0000   -4.91368
55440.0000   -4.77308
55480.0000   -6.07847
55520.0000   -5.48982
55560.0000   -5.81974
55600.0000   -5.44569
55640.0000   -5.42480
55680.0000   -5.89111
55720.0000   -5.24357
55760.0000   -5.81670
55800.0000   -5.43558
55840.0000   -6.42446
55880.0000   -5.91935
55920.0000   -5.15509
55960.0000   -6.49480
56000.0000   -5.89715
56040.0000   -5.71299
56080.0000   -4.91685
56120.0000   -5.11936
56160.0000   -5.59351
56200.0000   -5.56974
56240.0000   -6.24384
56280.0000   -5.05766
56320.0000   -5.29661
56360.0000   -5.08903
56400.0000   -5.68573
56440.0000   -5.52075
56480.0000   -5.36738
56520.0000   -6.01096
56560.0000   -6.07097
56600.0000   -6.32323
56640.0000   -6.84901
56680.0000   -5.38058
56720.0000   -5.20862
56760.0000   -5.78964
56800.0000   -5.83144
56840.0000   -5.18571
56880.0000   -4.90953
56920.0000   -5.48451
56960.0000   -5.15310
57000.0000   -5.15245
57040.0000   -4.42628
57080.0000   -5.16631
57120.0000   -3.96268
57160.0000   -4.79791
57200.0000   -4.32081
57240.0000   -4.48452
57280.0000   -4.92971
57320.0000   -4.45813
57360.0000   -4.62652
57400.0000   -4.78823
57440.0000   -6.41684
57480.0000   -5.43254
57520.0000   -5.29521
57560.0000   -5.05737
57600.0000   -5.19870
57640.0000   -5.44995
57680.0000   -5.54934
57720.0000   -5.62696
57760.0000   -5.81016
57800.0000   -5.54866
57840.0000   -5.69086
57880.0000   -5.87412
57920.0000   -4.82830
57960.0000   -5.24625
58000.0000   -5.37444
58040.0000   -4.30949
58080.0000   -5.23611
58120.0000   -5.77717
58160.0000   -5.69560
58200.0000   -5.43809
58240.0000   -4.90664
58280.0000   -5.76530
58320.0000   -5.14948
58360.0000   -5.16712
58400.0000   -5.57529
58440.0000   -5.67116
58480.0000   -5.29074
58520.0000   -6.71587
58560.0000   -5.85656
58600.0000   -4.98714
58640.0000   -5.69981
58680.0000   -5.01692
58720.0000   -4.85848
58760.0000   -5.50283
58800.0000   -5.82930
58840.0000   -5.30707
58880.0000   -5.64215
58920.0000   -5.93875
58960.0000   -6.84893
59000.0000   -6.13329
59040.0000   -5.93032
59080.0000   -5.91962
59120.0000   -5.74108
59160.0000   -5.64419
59200.0000   -5.52104
59240.0000   -6.03267
59280.0000   -5.79834
59320.0000   -5.51344
59360.0000   -6.46953
59400.0000   -6.46193
59440.0000   -6.21130
59480.0000   -5.87478
59520.0000   -5.93152
59560.0000   -5.18396
59600.0000   -5.66819
59640.0000   -5.54586
59680.0000   -5.54981
59720.0000   -5.76870
59760.0000   -6.11680
59800.0000   -6.37219
59840.0000   -5.99102
59880.0000   -5.34236
59920.0000   -5.47392
59960.0000   -6.36935
60000.0000   -5.41304
60040.0000   -5.79281
60080.0000   -6.05668
60120.0000   -6.17822
60160.0000   -5.12349
60200.0000   -5.58255
60240.0000   -5.33666
60280.0000   -6.24604
60320.0000   -5.82405
60360.0000   -6.51205
60400.0000   -5.73799
60440.0000   -5.58722
60480.0000   -6.63672
60520.0000   -5.61796
60560.0000   -5.37082
60600.0000   -5.00157
60640.0000   -5.84541
60680.0000   -6.65075
60720.0000   -5.88499
60760.0000   -6.15813
60800.0000   -5.75418
60840.0000   -5.22304
60880.0000   -5.60596
60920.0000   -6.13053
60960.0000   -6.47603
61000.0000   -6.95364
61040.0000   -6.74741
61080.0000   -6.76649
61120.0000   -6.40085
61160.0000   -6.04491
61200.0000   -6.45495
61240.0000   -5.79831
61280.0000   -5.74328
61320.0000   -7.21562
61360.0000   -6.41892
61400.0000   -6.06698
61440.0000   -5.12916
61480.0000   -5.33153
61520.0000   -6.04088
61560.0000   -5.90192
61600.0000   -5.71162
61640.0000   -5.67844
61680.0000   -4.86947
61720.0000   -5.45275
61760.0000   -5.29873
61800.0000   -5.75453
61840.0000   -5.05808
61880.0000   -6.17660
61920.0000   -6.37751
61960.0000   -6.09138
62000.0000   -6.24401
62040.0000   -6.24946
62080.0000   -5.87356
62120.0000   -5.67710
62160.0000   -5.77798
62200.0000   -5.75324
62240.0000   -6.70102
62280.0000   -6.13099
62320.0000   -6.00081
62360.0000   -5.98008
62400.0000   -5.37922
62440.0000   -5.48033
62480.0000   -5.41005
62520.0000   -5.60811
62560.0000   -5.57709
62600.0000   -5.86547
62640.0000   -5.32507
62680.0000   -5.30706
62720.0000   -5.06893
62760.0000   -5.91237
62800.0000   -5.09663
62840.0000   -5.18739
62880.0000   -5.49903
62920.0000   -5.82331
62960.0000   -6.09798
63000.0000   -5.73301
63040.0000   -5.30195
63080.0000   -5.36637
63120.0000   -5.29806
63160.0000   -5.48982
63200.0000   -4.80575
63240.0000   -5.88640
63280.0000   -5.16419
63320.0000   -5.61801
63360.0000   -5.55858
63400.0000   -5.10273
63440.0000   -6.15170
63480.0000   -5.38066
63520.0000   -5.41397
63560.0000   -6.29087
63600.0000   -5.77349
63640.0000   -5.35989
63680.0000   -5.34856
63720.0000   -5.76821
63760.0000   -5.51829
63800.0000   -5.76209
63840.0000   -5.48533
63880.0000   -4.57263
63920.0000   -5.05468
63960.0000   -5.69186
64000.0000   -5.08731
64040.0000   -5.47534
64080.0000   -4.98203
64120.0000   -4.75980
64160.0000   -6.35362
64200.0000   -5.94217
64240.0000   -5.76240
64280.0000   -6.42460
64320.0000   -4.88532
64360.0000   -5.79985
64400.0000   -5.20615
64440.0000   -5.04298
64480.0000   -5.35330
64520.0000   -5.28222
64560.0000   -4.98684
64600.0000   -4.10359
64640.0000   -4.54455
64680.0000   -5.06598
64720.0000   -5.17610
64760.0000   -4.82967
64800.0000   -5.96713
64840.0000   -5.89717
64880.0000   -4.35084
64920.0000   -5.92196
64960.0000   -5.92810
65000.0000   -5.76640
65040.0000   -5.97619
65080.0000   -4.89327
65120.0000   -5.86000
65160.0000   -5.61524
65200.0000   -5.42171
65240.0000   -4.96439
65280.0000   -6.06149
65320.0000   -5.25627
65360.0000   -4.49447
65400.0000   -5.97119
65440.0000   -5.15646
65480.0000   -6.06803
65520.0000   -5.98841
65560.0000   -5.65874
65600.0000   -5.68971
65640.0000   -6.31023
65680.0000   -5.05607
65720.0000   -5.07816
65760.0000   -5.95205
65800.0000   -5.52846
65840.0000   -4.85441
65880.0000   -5.42913
65920.0000   -5.92398
65960.0000   -5.23988
66000.0000   -5.25331
66040.0000   -5.09393
66080.0000   -5.00572
66120.0000   -5.29543
66160.0000   -5.69505
66200.0000   -5.00258
66240.0000   -5.38304
66280.0000   -5.63517
66320.0000   -5.43787
66360.0000   -5.87242
66400.0000   -5.10824
66440.0000   -6.03253
66480.0000   -5.93681
66520.0000   -5.54109
66560.0000   -5.86499
66600.0000   -5.21558
66640.0000   -5.62652
66680.0000   -5.00030
66720.0000   -4.76143
66760.0000   -5.75928
66800.0000   -4.90176
66840.0000   -6.05666
66880.0000   -5.33633
66920.0000   -5.34471
66960.0000   -5.95190
67000.0000   -6.04191
67040.0000   -6.70061
67080.0000   -4.71309
67120.0000   -6.04823
67160.0000   -6.79076
67200.0000   -5.89903
67240.0000   -5.47793
67280.0000   -5.49447
67320.0000   -4.84732
67360.0000   -4.88586
67400.0000   -5.84747
67440.0000   -4.92251
67480.0000   -5.46842
67520.0000   -6.36320
67560.0000   -6.59647
67600.0000   -5.49881
67640.0000   -5.70092
67680.0000   -5.74847
67720.0000   -6.02253
67760.0000   -5.82053
67800.0000   -5.43614
67840.0000   -5.18896
67880.0000   -6.00932
67920.0000   -5.41651
67960.0000   -4.75509
68000.0000   -4.70604
68040.0000   -5.85061
68080.0000   -5.46195
68120.0000   -5.45910
68160.0000   -6.53134
68200.0000   -5.50529
68240.0000   -6.02717
68280.0000   -5.43107
68320.0000   -5.26375
68360.0000   -5.07868
68400.0000   -5.00573
68440.0000   -5.37627
68480.0000   -5.18153
68520.0000   -5.82153
68560.0000   -6.00598
68600.0000   -5.51820
68640.0000   -6.04278
68680.0000   -5.53278
68720.0000   -5.82607
68760.0000   -5.62969
68800.0000   -6.68175
68840.0000   -5.88407
68880.0000   -5.13966
68920.0000   -5.77164
68960.0000   -4.95018
69000.0000   -5.95096
69040.0000   -5.51178
69080.0000   -5.46266
69120.0000   -5.53407
69160.0000   -5.98303
69200.0000   -5.36881
69240.0000   -5.12290
69280.0000   -4.74921
69320.0000   -5.57869
69360.0000   -5.18275
69400.0000   -5.07758
69440.0000   -4.87046
69480.0000   -5.69588
69520.0000   -5.94644
69560.0000   -5.31418
69600.0000   -4.95644
69640.0000   -5.53933
69680.0000   -5.68628
69720.0000   -6.10513
69760.0000   -6.05852
69800.0000   -6.31669
69840.0000   -5.92160
69880.0000   -5.91475
69920.0000   -5.48617
69960.0000   -5.50819
70000.0000   -5.82386
70040.0000   -6.29287
70080.0000   -6.80567
70120.0000   -6.72356
70160.0000   -6.80628
70200.0000   -6.41648
70240.0000   -6.10997
70280.0000   -6.52652
70320.0000   -5.86854
70360.0000   -5.76922
70400.0000   -6.57777
70440.0000   -6.35900
70480.0000   -5.96759
70520.0000   -5.73334
70560.0000   -6.62083
70600.0000   -6.39920
70640.0000   -6.81998
70680.0000   -6.39583
70720.0000   -5.99111
70760.0000   -6.16360
70800.0000   -5.97740
70840.0000   -5.74016
70880.0000   -5.46614
70920.0000   -5.39232
70960.0000   -4.51401
71000.0000   -6.75085
71040.0000   -6.53852
71080.0000   -5.97965
71120.0000   -6.29832
71160.0000   -5.75671
71200.0000   -6.58741
71240.0000   -6.39260
71280.0000   -5.99634
71320.0000   -6.51189
71360.0000   -5.53434
71400.0000   -6.98653
71440.0000   -5.57383
71480.0000   -6.50676
71520.0000   -6.94037
71560.0000   -6.26912
71600.0000   -6.76415
71640.0000   -6.52386
71680.0000   -5.54145
71720.0000   -5.45932
71760.0000   -4.96277
71800.0000   -5.72110
71840.0000   -6.11608
71880.0000   -5.21288
71920.0000   -5.45212
71960.0000   -6.32503
72000.0000   -5.56131
72040.0000   -5.86550
72080.0000   -6.34508
72120.0000   -6.29754
72160.0000   -6.25310
72200.0000   -5.68714
72240.0000   -5.80924
72280.0000   -5.26959
72320.0000   -6.12908
72360.0000   -4.92250
72400.0000   -5.41833
72440.0000   -5.60682
72480.0000   -5.36235
72520.0000   -5.69674
72560.0000   -5.47680
72600.0000   -5.95335
72640.0000   -6.22997
72680.0000   -5.02331
72720.0000   -6.07424
72760.0000   -6.33445
72800.0000   -7.35978
72840.0000   -6.10561
72880.0000   -7.06728
72920.0000   -6.03258
72960.0000   -5.89048
73000.0000   -5.37499
73040.0000   -5.63694
73080.0000   -5.59068
73120.0000   -5.19095
73160.0000   -6.02262
73200.0000   -5.65508
73240.0000   -5.26566
73280.0000   -5.51541
73320.0000   -5.98722
73360.0000   -6.06831
73400.0000   -4.92592
73440.0000   -5.58508
73480.0000   -5.54212
73520.0000   -5.86284
73560.0000   -7.27304
73600.0000   -5.12359
73640.0000   -6.24190
73680.0000   -5.60395
73720.0000   -5.99347
73760.0000   -6.51794
73800.0000   -6.18833
73840.0000   -6.28505
73880.0000   -6.05582
73920.0000   -6.24671
73960.0000   -4.45371
74000.0000   -5.26491
74040.0000   -5.61998
74080.0000   -6.21204
74120.0000   -5.42815
74160.0000   -5.81668
74200.0000   -6.27169
74240.0000   -7.03175
74280.0000   -7.34146
74320.0000   -6.75900
74360.0000   -5.69878
74400.0000   -6.59386
74440.0000   -5.90777
74480.0000   -5.34944
74520.0000   -5.65726
74560.0000   -6.09959
74600.0000   -6.21814
74640.0000   -5.70567
74680.0000   -6.51312
74720.0000   -6.54369
74760.0000   -6.82967
74800.0000   -6.19374
74840.0000   -5.87555
74880.0000   -5.46408
74920.0000   -5.98659
74960.0000   -6.02229
75000.0000   -5.88579
75040.0000   -5.12242
75080.0000   -5.95780
75120.0000   -5.28042
75160.0000   -5.99702
75200.0000   -6.16187
75240.0000   -5.88052
75280.0000   -6.26023
75320.0000   -6.54985
75360.0000   -6.40641
75400.0000   -6.20723
75440.0000   -5.63081
75480.0000   -6.63177
75520.0000   -6.83892
75560.0000   -5.75483
75600.0000   -5.75474
75640.0000   -5.65771
75680.0000   -6.59076
75720.0000   -6.03004
75760.0000   -5.56491
75800.0000   -5.54078
75840.0000   -5.03820
75880.0000   -5.63000
75920.0000   -5.69942
75960.0000   -6.09046
76000.0000   -6.96491
76040.0000   -5.86541
76080.0000   -6.17024
76120.0000   -6.26649
76160.0000   -6.32806
76200.0000   -7.41025
76240.0000   -6.69301
76280.0000   -6.26442
76320.0000   -5.90472
76360.0000   -5.03134
76400.0000   -6.02448
76440.0000   -5.78469
76480.0000   -6.77299
76520.0000   -6.28804
76560.0000   -6.26305
76600.0000   -6.67557
76640.0000   -5.98395
76680.0000   -5.55349
76720.0000   -6.66739
76760.0000   -6.47255
76800.0000   -6.11932
76840.0000   -5.90023
76880.0000   -5.99031
76920.0000   -7.52970
76960.0000   -6.22755
77000.0000   -6.01836
77040.0000   -4.89128
77080.0000   -6.04443
77120.0000   -5.74908
77160.0000   -6.27810
77200.0000   -6.64867
77240.0000   -6.55696
77280.0000   -6.47664
77320.0000   -6.19069
77360.0000   -6.13638
77400.0000   -6.70678
77440.0000   -5.89631
77480.0000   -5.62688
77520.0000   -5.98144
77560.0000   -5.97369
77600.0000   -5.50319
77640.0000   -5.75490
77680.0000   -6.08082
77720.0000   -5.45018
77760.0000   -5.42244
77800.0000   -5.72119
77840.0000   -4.56035
77880.0000   -6.23993
77920.0000   -6.11370
77960.0000   -6.63406
78000.0000   -5.90470
78040.0000   -5.37238
78080.0000   -6.02345
78120.0000   -6.57006
78160.0000   -6.38099
78200.0000   -6.35085
78240.0000   -6.39177
78280.0000   -5.24437
78320.0000   -4.43200
78360.0000   -4.99921
78400.0000   -5.48918
78440.0000   -5.83945
78480.0000   -5.25274
78520.0000   -4.54163
78560.0000   -5.46861
78600.0000   -6.00729
78640.0000   -6.00836
78680.0000   -6.02999
78720.0000   -5.58021
78760.0000   -5.87656
78800.0000   -4.76371
78840.0000   -5.51575
78880.0000   -6.57076
78920.0000   -5.62211
78960.0000   -5.53967
79000.0000   -5.79706
79040.0000   -5.51880
79080.0000   -5.81478
79120.0000   -5.68117
79160.0000   -6.41489
79200.0000   -5.78186
79240.0000   -6.78698
79280.0000   -6.63061
79320.0000   -6.39775
79360.0000   -6.28690
79400.0000   -6.80761
79440.0000   -6.79441
79480.0000   -5.19779
79520.0000   -5.33887
79560.0000   -6.93102
79600.0000   -5.79646
79640.0000   -6.54657
79680.0000   -5.92231
79720.0000   -5.81557
79760.0000   -6.71966
79800.0000   -6.54966
79840.0000   -5.15098
79880.0000   -6.24231
79920.0000   -4.84498
79960.0000   -5.77050
80000.0000   -5.97610
80040.0000   -6.34801
80080.0000   -6.31724
80120.0000   -6.85635
80160.0000   -6.82143
80200.0000   -6.32836
80240.0000   -7.00906
80280.0000   -6.82096
80320.0000   -6.42677
80360.0000   -6.62335
80400.0000   -6.26013
80440.0000   -6.50668
80480.0000   -6.00696
80520.0000   -5.65027
80560.0000   -6.39208
80600.0000   -6.84016
80640.0000   -6.64915
80680.0000   -6.11866
80720.0000   -5.58133
80760.0000   -5.64844
80800.0000   -6.40061
80840.0000   -6.56670
80880.0000   -5.86360
80920.0000   -6.07045
80960.0000   -7.33089
81000.0000   -6.55397
81040.0000   -5.69338
81080.0000   -6.59784
81120.0000   -6.35418
81160.0000   -7.40789
81200.0000   -5.78967
81240.0000   -6.08255
81280.0000   -5.87161
81320.0000   -6.35091
81360.0000   -7.20399
81400.0000   -5.78929
81440.0000   -5.45217
81480.0000   -5.92512
81520.0000   -5.66650
81560.0000   -6.35383
81600.0000   -5.57662
81640.0000   -6.02296
81680.0000   -5.33967
81720.0000   -5.32535
81760.0000   -6.80167
81800.0000   -5.64240
81840.0000   -6.18701
81880.0000   -5.97827
81920.0000   -6.14922
81960.0000   -5.93426
82000.0000   -5.98484
82040.0000   -6.76528
82080.0000   -5.86136
82120.0000   -6.28946
82160.0000   -6.16918
82200.0000   -5.98370
82240.0000   -5.40425
82280.0000   -6.05442
82320.0000   -6.03106
82360.0000   -6.81119
82400.0000   -6.53015
82440.0000   -6.60308
82480.0000   -6.24627
82520.0000   -5.69471
82560.0000   -4.67880
82600.0000   -5.73447
82640.0000   -6.96906
82680.0000   -5.67399
82720.0000   -6.94042
82760.0000   -6.87569
82800.0000   -6.55064
82840.0000   -6.21221
82880.0000   -5.46760
82920.0000   -6.49741
82960.0000   -5.48420
83000.0000   -5.48010
83040.0000   -4.91102
83080.0000   -5.30407
83120.0000   -4.99208
83160.0000   -5.00295
83200.0000   -6.35272
83240.0000   -5.83478
83280.0000   -6.03617
83320.0000   -6.01573
83360.0000   -6.80542
83400.0000   -5.89593
83440.0000   -7.21928
83480.0000   -7.01239
83520.0000   -6.43987
83560.0000   -6.54898
83600.0000   -6.14280
83640.0000   -6.40384
83680.0000   -5.62253
83720.0000   -6.26148
83760.0000   -6.85296
83800.0000   -7.07054
83840.0000   -6.78299
83880.0000   -6.54862
83920.0000   -6.09346
83960.0000   -7.45769
84000.0000   -7.40785
84040.0000   -7.41023
84080.0000   -7.05263
84120.0000   -6.42989
84160.0000   -6.76003
84200.0000   -6.27415
84240.0000   -6.87505
84280.0000   -6.74856
84320.0000   -5.62772
84360.0000   -5.76642
84400.0000   -5.75324
84440.0000   -5.75396
84480.0000   -4.63548
84520.0000   -5.85321
84560.0000   -5.36183
84600.0000   -5.22435
84640.0000   -4.51019
84680.0000   -5.75649
84720.0000   -6.32005
84760.0000   -6.36356
84800.0000   -6.01726
84840.0000   -7.21244
84880.0000   -6.77134
84920.0000   -6.11239
84960.0000   -7.03541
85000.0000   -6.27502
85040.0000   -5.54716
85080.0000   -6.81458
85120.0000   -5.47443
85160.0000   -7.15415
85200.0000   -7.28343
85240.0000   -6.66556
85280.0000   -6.83955
85320.0000   -5.69737
85360.0000   -5.27233
85400.0000   -4.81062
85440.0000   -5.59610
85480.0000   -5.70070
85520.0000   -6.31178
85560.0000   -5.22601
85600.0000   -5.90189
85640.0000   -6.28157
85680.0000   -5.88358
85720.0000   -5.82186
85760.0000   -5.54028
85800.0000   -6.74861
85840.0000   -6.38772
85880.0000   -5.72587
85920.0000   -5.86080
85960.0000   -4.28076
86000.0000   -5.89084
86040.0000   -5.05204
86080.0000   -5.86005
86120.0000   -5.87196
86160.0000   -4.58828
86200.0000   -5.87701
86240.0000   -6.02243
86280.0000   -5.73827
86320.0000   -5.48633
86360.0000   -5.32693
86400.0000   -6.16013
86440.0000   -5.43590
86480.0000   -5.69312
86520.0000   -5.39727
86560.0000   -5.41671
86600.0000   -5.78157
86640.0000   -5.41022
86680.0000   -5.87660
86720.0000   -5.74186
86760.0000   -5.98728
86800.0000   -5.44221
86840.0000   -5.97080
86880.0000   -5.64567
86920.0000   -5.04316
86960.0000   -5.87572
87000.0000   -5.53611
87040.0000   -5.83880
87080.0000   -6.05090
87120.0000   -6.38616
87160.0000   -4.95289
87200.0000   -6.12494
87240.0000   -6.09459
87280.0000   -5.65397
87320.0000   -5.25853
87360.0000   -6.44042
87400.0000   -6.32925
87440.0000   -6.27590
87480.0000   -5.16665
87520.0000   -5.99526
87560.0000   -5.73270
87600.0000   -6.01156
87640.0000   -5.14377
87680.0000   -5.70124
87720.0000   -6.21049
87760.0000   -6.43906
87800.0000   -5.56342
87840.0000   -5.70114
87880.0000   -4.84069
87920.0000   -5.52119
87960.0000   -5.65232
88000.0000   -6.12646
88040.0000   -5.71742
88080.0000   -6.13399
88120.0000   -5.83284
88160.0000   -6.23850
88200.0000   -6.26278
88240.0000   -6.98734
88280.0000   -6.85812
88320.0000   -7.28763
88360.0000   -7.19858
88400.0000   -6.06834
88440.0000   -6.41542
88480.0000   -5.39225
88520.0000   -6.06251
88560.0000   -5.57759
88600.0000   -6.02619
88640.0000   -5.77965
88680.0000   -6.68321
88720.0000   -7.85647
88760.0000   -5.98057
88800.0000   -6.77029
88840.0000   -6.53252
88880.0000   -6.73509
88920.0000   -6.87024
88960.0000   -6.88762
89000.0000   -5.85191
89040.0000   -6.75782
89080.0000   -6.63244
89120.0000   -6.79974
89160.0000   -7.03189
89200.0000   -5.37567
89240.0000   -5.65562
89280.0000   -5.38120
89320.0000   -5.55595
89360.0000   -4.96298
89400.0000   -5.95327
89440.0000   -5.91468
89480.0000   -6.31209
89520.0000   -5.83109
89560.0000   -5.53480
89600.0000   -6.03126
89640.0000   -5.91340
89680.0000   -6.95720
89720.0000   -6.41644
89760.0000   -5.80582
89800.0000   -6.73258
89840.0000   -5.68743
89880.0000   -6.10793
89920.0000   -5.82147
89960.0000   -6.99373
90000.0000   -5.36664
90040.0000   -6.19676
90080.0000   -5.38411
90120.0000   -5.95466
90160.0000   -5.66007
90200.0000   -5.08793
90240.0000   -5.77086
90280.0000   -5.74899
90320.0000   -5.15393
90360.0000   -5.77706
90400.0000   -5.74855
90440.0000   -4.96576
90480.0000   -5.71530
90520.0000   -6.70814
90560.0000   -6.16397
90600.0000   -7.15407
90640.0000   -6.56626
90680.0000   -6.15419
90720.0000   -5.93507
90760.0000   -5.78378
90800.0000   -6.05453
90840.0000   -5.44932
90880.0000   -6.55231
90920.0000   -6.55255
90960.0000   -5.70619
91000.0000   -5.81013
91040.0000   -6.12613
91080.0000   -5.36732
91120.0000   -5.54432
91160.0000   -5.59944
91200.0000   -5.20186
91240.0000   -5.54201
91280.0000   -6.03986
91320.0000   -5.49595
91360.0000   -5.86358
91400.0000   -7.39270
91440.0000   -6.58992
91480.0000   -6.86556
91520.0000   -6.72610
91560.0000   -6.09038
91600.0000   -5.77500
91640.0000   -5.41480
91680.0000   -6.32516
91720.0000   -5.66193
91760.0000   -5.57528
91800.0000   -6.43140
91840.0000   -6.07930
91880.0000   -6.70763
91920.0000   -6.16984
91960.0000   -7.03790
92000.0000   -6.03100
92040.0000   -6.06633
92080.0000   -6.36497
92120.0000   -6.46790
92160.0000   -6.53806
92200.0000   -6.37006
92240.0000   -5.46490
92280.0000   -5.29473
92320.0000   -6.12941
92360.0000   -5.22267
92400.0000   -6.17306
92440.0000   -6.77325
92480.0000   -5.98686
92520.0000   -7.02390
92560.0000   -5.48422
92600.0000   -6.27854
92640.0000   -6.49326
92680.0000   -5.37765
92720.0000   -5.78910
92760.0000   -5.02208
92800.0000   -5.75282
92840.0000   -4.81116
92880.0000   -5.89994
92920.0000   -6.32059
92960.0000   -5.92719
93000.0000   -6.17468
93040.0000   -6.22337
93080.0000   -5.85019
93120.0000   -5.00172
93160.0000   -5.70537
93200.0000   -5.99167
93240.0000   -5.46290
93280.0000   -5.05956
93320.0000   -4.95306
93360.0000   -5.33124
93400.0000   -5.50464
93440.0000   -6.20193
93480.0000   -5.87856
93520.0000   -5.16517
93560.0000   -5.02929
93600.0000   -5.47830
93640.0000   -3.34748
93680.0000   -4.98723
93720.0000   -4.87783
93760.0000   -4.35046
93800.0000   -3.71499
93840.0000   -3.67116
93880.0000   -3.11238
93920.0000   -4.54975
93960.0000   -5.42428
94000.0000   -5.23248
94040.0000   -5.42468
94080.0000   -4.75296
94120.0000   -5.55246
94160.0000   -4.72016
94200.0000   -5.22268
94240.0000   -3.28767
94280.0000   -3.52828
94320.0000   -4.24094
94360.0000   -4.02307
94400.0000   -3.97427
94440.0000   -4.08530
94480.0000   -3.34805
94520.0000   -4.50353
94560.0000   -4.66259
94600.0000   -4.46769
94640.0000   -4.29417
94680.0000   -4.09111
94720.0000   -4.24393
94760.0000   -3.67731
94800.0000   -3.93757
94840.0000   -4.16657
94880.0000   -4.14203
94920.0000   -4.48214
94960.0000   -4.28674
95000.0000   -4.09083
95040.0000   -4.91887
95080.0000   -5.29912
95120.0000   -5.84180
95160.0000   -5.04304
95200.0000   -6.13357
95240.0000   -5.96139
95280.0000   -5.32121
95320.0000   -5.54937
95360.0000   -4.74601
95400.0000   -5.48737
95440.0000   -5.77819
95480.0000   -5.47908
95520.0000   -6.28116
95560.0000   -4.86621
95600.0000   -4.97405
95640.0000   -5.46701
95680.0000   -5.69032
95720.0000   -5.43890
95760.0000   -5.84643
95800.0000   -5.69082
95840.0000   -5.31079
95880.0000   -6.14010
95920.0000   -5.21836
95960.0000   -6.06370
96000.0000   -5.81996
96040.0000   -5.54027
96080.0000   -5.43460
96120.0000   -5.71045
96160.0000   -4.95452
96200.0000   -4.62758
96240.0000   -5.78469
96280.0000   -6.12708
96320.0000   -6.06515
96360.0000   -5.27623
96400.0000   -5.66045
96440.0000   -5.66422
96480.0000   -5.30159
96520.0000   -5.57540
96560.0000   -4.73450
96600.0000   -4.93666
96640.0000   -4.61553
96680.0000   -4.77202
96720.0000   -4.98136
96760.0000   -5.60648
96800.0000   -5.05513
96840.0000   -5.66105
96880.0000   -6.04847
96920.0000   -5.52392
96960.0000   -4.91136
97000.0000   -6.34481
97040.0000   -6.01838
97080.0000   -5.01407
97120.0000   -4.60911
97160.0000   -4.58840
97200.0000   -4.80183
97240.0000   -5.10862
97280.0000   -4.15018
97320.0000   -5.25482
97360.0000   -6.22193
97400.0000   -5.60580
97440.0000   -5.46380
97480.0000   -5.84767
97520.0000   -5.75635
97560.0000   -5.95359
97600.0000   -4.64365
97640.0000   -5.14892
97680.0000   -5.41999
97720.0000   -4.36437
97760.0000   -5.67392
97800.0000   -4.16501
97840.0000   -5.22383
97880.0000   -4.26025
97920.0000   -4.98192
97960.0000   -3.92832
98000.0000   -5.43447
98040.0000   -5.71488
98080.0000   -5.05594
98120.0000   -5.84504
98160.0000   -5.46835
98200.0000   -6.20678
98240.0000   -6.32571
98280.0000   -6.31543
98320.0000   -5.90875
98360.0000   -5.27344
98400.0000   -5.11101
98440.0000   -4.72296
98480.0000   -4.96325
98520.0000   -4.34782
98560.0000   -4.95226
98600.0000   -5.40775
98640.0000   -4.99966
98680.0000   -5.95933
98720.0000   -5.76154
98760.0000   -5.45721
98800.0000   -5.71778
98840.0000   -6.03272
98880.0000   -5.39401
98920.0000   -5.13624
98960.0000   -6.02190
99000.0000   -5.93501
99040.0000   -5.64108
99080.0000   -5.00858
99120.0000   -6.32728
99160.0000   -5.47132
99200.0000   -6.08574
99240.0000   -6.30006
99280.0000   -5.17582
99320.0000   -5.97652
99360.0000   -5.57367
99400.0000   -5.04724
99440.0000   -5.29684
99480.0000   -5.45458
99520.0000   -4.49994
99560.0000   -5.04069
99600.0000   -5.17804
99640.0000   -5.26214
99680.0000   -5.20786
99720.0000   -5.43439
99760.0000   -5.77540
99800.0000   -4.98090
99840.0000   -5.56385
99880.0000   -6.37590
99920.0000   -6.09387
99960.0000   -6.36286
100000.0000   -6.85339
100040.0000   -5.94517
100080.0000   -5.37197
100120.0000   -6.65472
100160.0000   -6.00766
100200.0000   -5.39284
100240.0000   -5.03810
100280.0000   -6.18809
100320.0000   -5.85938
100360.0000   -6.90194
100400.0000   -5.48062
100440.0000   -6.71742
100480.0000   -5.44562
100520.0000   -6.03451
100560.0000   -5.95870
100600.0000   -6.08424
100640.0000   -5.95420
100680.0000   -5.92191
100720.0000   -6.27553
100760.0000   -6.10313
100800.0000   -5.83112
100840.0000   -5.60703
100880.0000   -5.96868
100920.0000   -5.51413
100960.0000   -5.78944
101000.0000   -6.78193
101040.0000   -5.80846
101080.0000   -5.77286
101120.0000   -5.48749
101160.0000   -5.68620
101200.0000   -6.22075
101240.0000   -5.43195
101280.0000   -5.43841
101320.0000   -5.83740
101360.0000   -5.91210
101400.0000   -5.98058
101440.0000   -5.24490
101480.0000   -5.78863
101520.0000   -5.21859
101560.0000   -5.79235
101600.0000   -5.83399
101640.0000   -5.44088
101680.0000   -5.57667
101720.0000   -4.95859
101760.0000   -4.89205
101800.0000   -5.64568
101840.0000   -5.56801
101880.0000   -5.45727
101920.0000   -5.69957
101960.0000   -4.94196
102000.0000   -6.53726
102040.0000   -5.80775
102080.0000   -5.81117
102120.0000   -4.78019
102160.0000   -4.28087
102200.0000   -5.00232
102240.0000   -4.19287
102280.0000   -5.57056
102320.0000   -5.69744
102360.0000   -4.94436
102400.0000   -5.19613
102440.0000   -5.33066
102480.0000   -4.81236
102520.0000   -5.63223
102560.0000   -5.56985
102600.0000   -5.28348
102640.0000   -4.43118
102680.0000   -4.34389
102720.0000   -4.65619
102760.0000   -4.78198
102800.0000   -4.73795
102840.0000   -5.25707
102880.0000   -5.28146
102920.0000   -4.94152
102960.0000   -5.02793
103000.0000   -4.86793
103040.0000   -4.15521
103080.0000   -4.63515
103120.0000   -4.05464
103160.0000   -5.05847
103200.0000   -5.25998
103240.0000   -4.33301
103280.0000   -4.50751
103320.0000   -5.04249
103360.0000   -5.10373
103400.0000   -5.71514
103440.0000   -4.67903
103480.0000   -5.18963
103520.0000   -5.25888
103560.0000   -5.46102
103600.0000   -5.50985
103640.0000   -5.83600
103680.0000   -5.33151
103720.0000   -4.68909
103760.0000   -6.22170
103800.0000   -5.34940
103840.0000   -5.13945
103880.0000   -5.21441
103920.0000   -6.28982
103960.0000   -5.82129
104000.0000   -4.79560
104040.0000   -5.03786
104080.0000   -4.55658
104120.0000   -4.59642
104160.0000   -3.92375
104200.0000   -4.82219
104240.0000   -4.42708
104280.0000   -4.91169
104320.0000   -4.63100
104360.0000   -5.27601
104400.0000   -4.38357
104440.0000   -5.04264
104480.0000   -5.95217
104520.0000   -5.69187
104560.0000   -4.67525
104600.0000   -5.43051
104640.0000   -4.88259
104680.0000   -5.04825
104720.0000   -3.85073
104760.0000   -4.61455
104800.0000   -4.72623
104840.0000   -4.75220
104880.0000   -5.04653
104920.0000   -4.76386
104960.0000   -5.75440
105000.0000   -6.07814
105040.0000   -5.94579
105080.0000   -5.17669
105120.0000   -4.66600
105160.0000   -4.83617
105200.0000   -6.32600
105240.0000   -4.96636
105280.0000   -4.97160
105320.0000   -5.31846
105360.0000   -6.13307
105400.0000   -5.08232
105440.0000   -5.39672
105480.0000   -5.62949
105520.0000   -4.33886
105560.0000   -4.22046
105600.0000   -4.91474
105640.0000   -4.57143
105680.0000   -4.73921
105720.0000   -4.27709
105760.0000   -4.81269
105800.0000   -4.04470
105840.0000   -3.94088
105880.0000   -4.39000
105920.0000   -4.68556
105960.0000   -5.47596
106000.0000   -3.93440
106040.0000   -4.41610
106080.0000   -3.95518
106120.0000   -3.89740
106160.0000   -3.85467
106200.0000   -5.21139
106240.0000   -4.48169
106280.0000   -5.77789
106320.0000   -4.84296
106360.0000   -5.02267
106400.0000   -5.49584
106440.0000   -5.21939
106480.0000   -5.47570
106520.0000   -5.66617
106560.0000   -5.35258
106600.0000   -5.63972
106640.0000   -6.15749
106680.0000   -5.87583
106720.0000   -5.78249
106760.0000   -4.45802
106800.0000   -4.69455
106840.0000   -5.06486
106880.0000   -4.64311
106920.0000   -3.77999
106960.0000   -4.06845
107000.0000   -4.06627
107040.0000   -3.82247
107080.0000   -5.23665
107120.0000   -4.55480
107160.0000   -5.33047
107200.0000   -5.64414
107240.0000   -4.98826
107280.0000   -5.57510
107320.0000   -4.62102
107360.0000   -5.22389
107400.0000   -4.88596
107440.0000   -4.69950
107480.0000   -5.26347
107520.0000   -5.76566
107560.0000   -5.71648
107600.0000   -6.20811
107640.0000   -5.30212
107680.0000   -5.26081
107720.0000   -5.53399
107760.0000   -5.21071
107800.0000   -5.64053
107840.0000   -4.32146
107880.0000   -5.39623
107920.0000   -5.73920
107960.0000   -4.18884
108000.0000   -3.94395
108040.0000   -4.04241
108080.0000   -4.51589
108120.0000   -4.41924
108160.0000   -4.40325
108200.0000   -4.57161
108240.0000   -5.26056
108280.0000   -3.92928
108320.0000   -4.37464
108360.0000   -4.94333
108400.0000   -4.75254
108440.0000   -5.34867
108480.0000   -5.10625
108520.0000   -4.88701
108560.0000   -4.02571
108600.0000   -4.78312
108640.0000   -4.39033
108680.0000   -5.33338
108720.0000   -5.07626
108760.0000   -5.40695
108800.0000   -4.98184
108840.0000   -5.19567
108880.0000   -5.67345
108920.0000   -5.51712
108960.0000   -4.90770
109000.0000   -4.21568
109040.0000   -5.08117
109080.0000   -5.07497
109120.0000   -5.73847
109160.0000   -5.08459
109200.0000   -5.66490
109240.0000   -4.89675
109280.0000   -4.58163
109320.0000   -4.89227
109360.0000   -4.97147
109400.0000   -4.31243
109440.0000   -4.66981
109480.0000   -5.60826
109520.0000   -4.55437
109560.0000   -4.33823
109600.0000   -4.73340
109640.0000   -4.52252
109680.0000   -4.87055
109720.0000   -4.68589
109760.0000   -5.04018
109800.0000   -4.47790
109840.0000   -3.88090
109880.0000   -3.24377
109920.0000   -3.95352
109960.0000   -3.14888
110000.0000   -3.98600
110040.0000   -4.80715
110080.0000   -4.63154
110120.0000   -4.87366
110160.0000   -5.13439
110200.0000   -5.43994
110240.0000   -5.05940
110280.0000   -5.22095
110320.0000   -5.33711
110360.0000   -4.34348
110400.0000   -4.68433
110440.0000   -5.79257
110480.0000   -4.41486
110520.0000   -4.58446
110560.0000   -4.05166
110600.0000   -4.11779
110640.0000   -3.90628
110680.0000   -4.24295
110720.0000   -5.86420
110760.0000   -5.24458
110800.0000   -4.88102
110840.0000   -4.80695
110880.0000   -4.38573
110920.0000   -5.37978
110960.0000   -5.26576
111000.0000   -5.66196
111040.0000   -3.41111
111080.0000   -4.49209
111120.0000   -5.03838
111160.0000   -4.55421
111200.0000   -4.92702
111240.0000   -5.83517
111280.0000   -5.35849
111320.0000   -6.10996
111360.0000   -4.85469
111400.0000   -4.67683
111440.0000   -5.15404
111480.0000   -5.25445
111520.0000   -5.77819
111560.0000   -5.46387
111600.0000   -5.36244
111640.0000   -5.33363
111680.0000   -5.36535
111720.0000   -4.56405
111760.0000   -4.34643
111800.0000   -4.51008
111840.0000   -4.74866
111880.0000   -5.54001
111920.0000   -5.42950
111960.0000   -4.62314
112000.0000   -5.48788
112040.0000   -4.69950
112080.0000   -4.03567
112120.0000   -4.66635
112160.0000   -4.39889
112200.0000   -4.80042
112240.0000   -4.13854
112280.0000   -4.09642
112320.0000   -4.00470
112360.0000   -3.93564
112400.0000   -5.15232
112440.0000   -4.73793
112480.0000   -5.44206
112520.0000   -5.19701
112560.0000   -5.12103
112600.0000   -5.66512
112640.0000   -5.27235
112680.0000   -5.64604
112720.0000   -6.19570
112760.0000   -5.97651
112800.0000   -5.62102
112840.0000   -4.71941
112880.0000   -4.79352
112920.0000   -5.19511
112960.0000   -4.08029
113000.0000   -5.02947
113040.0000   -5.28480
113080.0000   -5.34190
113120.0000   -5.37448
113160.0000   -5.46637
113200.0000   -4.97712
113240.0000   -5.57521
113280.0000   -5.50167
113320.0000   -5.06839
113360.0000   -4.20369
113400.0000   -4.71256
113440.0000   -5.52979
113480.0000   -5.61456
113520.0000   -5.69728
113560.0000   -6.29542
113600.0000   -5.66361
113640.0000   -5.38367
113680.0000   -5.17692
113720.0000   -5.26155
113760.0000   -5.30761
113800.0000   -5.94225
113840.0000   -5.32535
113880.0000   -5.42335
113920.0000   -4.36669
113960.0000   -4.65730
114000.0000   -5.01872
114040.0000   -4.56909
114080.0000   -5.91562
114120.0000   -6.02388
114160.0000   -5.39536
114200.0000   -5.69440
114240.0000   -5.95599
114280.0000   -6.50666
114320.0000   -5.86967
114360.0000   -5.28735
114400.0000   -5.13372
114440.0000   -5.05609
114480.0000   -5.34378
114520.0000   -6.75363
114560.0000   -7.06024
114600.0000   -5.50212
114640.0000   -5.64348
114680.0000   -5.85176
114720.0000   -6.33567
114760.0000   -5.72373
114800.0000   -5.67329
114840.0000   -5.28761
114880.0000   -5.89619
114920.0000   -4.17508
114960.0000   -5.13843
115000.0000   -4.70726
115040.0000   -4.95278
115080.0000   -4.69086
115120.0000   -5.57590
115160.0000   -5.77106
115200.0000   -5.41818
115240.0000   -5.61559
115280.0000   -6.04950
115320.0000   -5.56036
115360.0000   -4.93863
115400.0000   -4.91813
115440.0000   -5.50818
115480.0000   -6.01536
115520.0000   -5.17649
115560.0000   -5.97630
115600.0000   -5.72603
115640.0000   -5.15502
115680.0000   -5.35595
115720.0000   -5.59998
115760.0000   -4.85061
115800.0000   -4.62369
115840.0000   -4.78782
115880.0000   -5.19297
115920.0000   -5.04249
115960.0000   -5.32555
116000.0000   -4.90736
116040.0000   -5.48910
116080.0000   -5.05792
116120.0000   -4.86814
116160.0000   -4.48436
116200.0000   -5.19837
116240.0000   -5.60958
116280.0000   -4.84866
116320.0000   -5.38806
116360.0000   -5.99867
116400.0000   -5.31112
116440.0000   -5.62324
116480.0000   -4.79632
116520.0000   -4.80024
116560.0000   -5.09021
116600.0000   -5.03098
116640.0000   -5.17758
116680.0000   -5.44078
116720.0000   -5.57618
116760.0000   -4.45315
116800.0000   -4.62685
116840.0000   -4.83335
116880.0000   -5.48364
116920.0000   -5.30212
116960.0000   -5.89306
117000.0000   -5.77560
117040.0000   -5.87631
117080.0000   -4.70518
117120.0000   -5.44140
117160.0000   -5.25999
117200.0000   -4.91278
117240.0000   -5.70232
117280.0000   -5.40068
117320.0000   -5.90652
117360.0000   -3.87985
117400.0000   -4.67299
117440.0000   -4.88621
117480.0000   -5.09647
117520.0000   -6.52011
117560.0000   -4.85297
117600.0000   -5.57527
117640.0000   -5.47994
117680.0000   -4.78368
117720.0000   -5.37023
117760.0000   -4.84766
117800.0000   -5.18068
117840.0000   -5.76550
117880.0000   -5.09520
117920.0000   -4.66333
117960.0000   -4.64098
118000.0000   -4.79071
118040.0000   -4.84643
118080.0000   -4.41445
118120.0000   -4.33008
118160.0000   -5.68588
118200.0000   -4.38083
118240.0000   -4.52438
118280.0000   -5.08089
118320.0000   -5.91514
118360.0000   -5.19521
118400.0000   -6.29314
118440.0000   -6.29076
118480.0000   -4.64182
118520.0000   -5.75430
118560.0000   -5.51646
118600.0000   -4.30955
118640.0000   -5.14861
118680.0000   -4.83183
118720.0000   -5.54483
118760.0000   -5.12891
118800.0000   -5.16597
118840.0000   -5.47788
118880.0000   -5.91192
118920.0000   -5.84889
118960.0000   -5.60930
119000.0000   -5.49222
119040.0000   -5.37173
119080.0000   -5.04934
119120.0000   -5.47491
119160.0000   -5.53974
119200.0000   -6.22181
119240.0000   -5.49003
119280.0000   -5.37104
119320.0000   -5.69304
119360.0000   -5.90244
119400.0000   -5.83407
119440.0000   -6.29322
119480.0000   -6.17135
119520.0000   -5.98754
119560.0000   -6.72553
119600.0000   -6.04883
119640.0000   -5.12698
119680.0000   -5.18303
119720.0000   -5.67025
119760.0000   -5.41087
119800.0000   -5.58466
119840.0000   -6.50484
119880.0000   -6.41171
119920.0000   -5.58938
119960.0000   -6.27442
120000.0000   -6.50301
120040.0000   -5.15751
120080.0000   -5.97395
120120.0000   -5.24176
120160.0000   -5.93931
120200.0000   -6.11917
120240.0000   -5.93322
120280.0000   -5.38945
120320.0000   -4.69284
120360.0000   -5.56228
120400.0000   -5.33601
120440.0000   -5.17224
120480.0000   -6.14416
120520.0000   -5.72342
120560.0000   -5.65493
120600.0000   -5.08404
120640.0000   -5.39487
120680.0000   -5.01367
120720.0000   -5.35101
120760.0000   -5.76549
120800.0000   -5.93851
120840.0000   -5.50236
120880.0000   -6.14664
120920.0000   -6.43612
120960.0000   -5.87959
121000.0000   -5.87879
121040.0000   -5.85884
121080.0000   -5.12577
121120.0000   -5.17510
121160.0000   -5.23671
121200.0000   -5.06674
121240.0000   -5.04765
121280.0000   -4.77214
121320.0000   -5.68597
121360.0000   -5.64594
121400.0000   -6.12191
121440.0000   -5.10286
121480.0000   -5.76696
121520.0000   -5.03905
121560.0000   -5.05268
121600.0000   -5.21291
121640.0000   -5.11994
121680.0000   -5.05785
121720.0000   -5.75882
121760.0000   -4.53629
121800.0000   -5.96167
121840.0000   -4.50971
121880.0000   -5.96027
121920.0000   -6.42085
121960.0000   -6.24483
122000.0000   -5.67695
122040.0000   -5.21593
122080.0000   -5.41409
122120.0000   -5.12583
122160.0000   -4.58258
122200.0000   -5.74309
122240.0000   -5.88702
122280.0000   -5.68698
122320.0000   -5.77765
122360.0000   -5.53804
122400.0000   -4.76465
122440.0000   -4.78680
122480.0000   -5.08793
122520.0000   -4.81173
122560.0000   -4.15031
122600.0000   -4.27702
122640.0000   -4.34762
122680.0000   -4.65542
122720.0000   -4.97586
122760.0000   -4.96354
122800.0000   -5.70457
122840.0000   -5.78082
122880.0000   -4.60745
122920.0000   -5.28120
122960.0000   -5.06121
123000.0000   -5.36710
123040.0000   -5.22652
123080.0000   -5.09242
123120.0000   -5.76701
123160.0000   -5.24727
123200.0000   -5.08678
123240.0000   -4.59752
123280.0000   -5.03303
123320.0000   -5.04090
123360.0000   -4.63404
123400.0000   -4.95652
123440.0000   -4.70387
123480.0000   -5.19510
123520.0000   -5.18267
123560.0000   -6.32557
123600.0000   -5.26474
123640.0000   -5.72719
123680.0000   -5.07577
123720.0000   -5.32096
123760.0000   -4.79251
123800.0000   -5.63950
123840.0000   -5.77345
123880.0000   -5.15502
123920.0000   -5.83332
123960.0000   -5.62276
124000.0000   -5.70313
124040.0000   -5.42094
124080.0000   -5.55812
124120.0000   -5.39451
124160.0000   -5.07404
124200.0000   -5.43202
124240.0000   -5.26920
124280.0000   -4.32288
124320.0000   -5.31594
124360.0000   -5.30083
124400.0000   -5.44855
124440.0000   -5.80672
124480.0000   -5.29540
124520.0000   -5.24375
124560.0000   -5.32361
124600.0000   -5.72837
124640.0000   -5.47896
124680.0000   -4.60081
124720.0000   -4.95267
124760.0000   -5.18237
124800.0000   -4.63737
124840.0000   -4.61070
124880.0000   -5.60944
124920.0000   -4.88369
124960.0000   -5.50251
125000.0000   -5.17525
125040.0000   -4.28366
125080.0000   -5.03260
125120.0000   -5.54142
125160.0000   -6.32365
125200.0000   -5.36420
125240.0000   -5.94006
125280.0000   -5.80556
125320.0000   -5.57575
125360.0000   -5.41849
125400.0000   -4.69066
125440.0000   -5.54079
125480.0000   -5.62558
125520.0000   -5.61033
125560.0000   -5.17541
125600.0000   -5.09635
125640.0000   -6.07494
125680.0000   -5.65239
125720.0000   -6.08442
125760.0000   -5.80007
125800.0000   -5.44429
125840.0000   -5.85386
125880.0000   -5.30269
125920.0000   -5.26861
125960.0000   -5.10476
126000.0000   -5.06775
126040.0000   -5.12745
126080.0000   -5.35725
126120.0000   -5.63518
126160.0000   -5.92634
126200.0000   -5.25483
126240.0000   -5.17127
126280.0000   -5.59926
126320.0000   -5.86734
126360.0000   -5.40079
126400.0000   -5.42671
126440.0000   -5.84431
126480.0000   -5.22470
126520.0000   -4.63519
126560.0000   -5.45712
126600.0000   -5.87556
126640.0000   -5.72456
126680.0000   -5.56728
126720.0000   -5.17948
126760.0000   -5.03077
126800.0000   -5.31709
126840.0000   -4.69564
126880.0000   -5.31665
126920.0000   -5.59747
126960.0000   -5.46399
127000.0000   -4.97824
127040.0000   -5.11082
127080.0000   -5.23931
127120.0000   -5.25915
127160.0000   -6.19696
127200.0000   -5.87530
127240.0000   -5.80967
127280.0000   -6.09065
127320.0000   -5.06039
127360.0000   -5.34671
127400.0000   -5.43621
127440.0000   -5.38954
127480.0000   -5.52264
127520.0000   -5.95263
127560.0000   -5.06419
127600.0000   -5.44196
127640.0000   -5.11650
127680.0000   -4.38078
127720.0000   -5.33119
127760.0000   -5.16020
127800.0000   -6.05917
127840.0000   -4.89087
127880.0000   -4.81737
127920.0000   -4.64728
127960.0000   -4.76626
128000.0000   -4.56629
128040.0000   -4.64359
128080.0000   -4.70606
128120.0000   -4.38272
128160.0000   -5.40849
128200.0000   -4.33771
128240.0000   -4.75938
128280.0000   -5.04741
128320.0000   -5.82229
128360.0000   -4.96797
128400.0000   -5.14789
128440.0000   -4.87432
128480.0000   -5.13985
128520.0000   -5.45520
128560.0000   -6.32121
128600.0000   -5.61817
128640.0000   -5.48469
128680.0000   -5.12939
128720.0000   -5.41037
128760.0000   -6.57845
128800.0000   -6.37095
128840.0000   -6.11533
128880.0000   -5.78904
128920.0000   -4.98123
128960.0000   -5.67169
129000.0000   -5.04161
129040.0000   -5.34889
129080.0000   -5.79870
129120.0000   -5.25532
129160.0000   -4.97440
129200.0000   -5.19655
129240.0000   -4.66569
129280.0000   -4.59951
129320.0000   -4.52445
129360.0000   -5.23721
129400.0000   -5.21080
129440.0000   -5.06061
129480.0000   -4.96321
129520.0000   -4.51648
129560.0000   -4.98289
129600.0000   -4.77026
129640.0000   -5.42933
129680.0000   -5.01300
129720.0000   -4.49948
129760.0000   -4.71164
129800.0000   -5.63648
129840.0000   -5.26911
129880.0000   -4.95821
129920.0000   -4.66618
129960.0000   -4.52816
130000.0000   -4.24475
130040.0000   -5.08034
130080.0000   -5.20607
130120.0000   -4.96626
130160.0000   -5.48016
130200.0000   -5.38720
130240.0000   -5.64719
130280.0000   -5.75707
130320.0000   -4.35648
130360.0000   -5.43221
130400.0000   -4.93094
130440.0000   -4.84434
130480.0000   -5.15851
130520.0000   -6.23460
130560.0000   -5.96740
130600.0000   -5.57910
130640.0000   -5.98425
130680.0000   -5.14851
130720.0000   -5.35939
130760.0000   -6.10689
130800.0000   -6.02575
130840.0000   -5.90884
130880.0000   -7.37100
130920.0000   -6.08150
130960.0000   -5.54481
131000.0000   -6.83852
131040.0000   -6.17310
131080.0000   -5.60404
131120.0000   -5.77149
131160.0000   -5.82727
131200.0000   -5.49764
131240.0000   -5.64143
131280.0000   -5.87244
131320.0000   -5.49064
131360.0000   -5.90679
131400.0000   -5.32077
131440.0000   -5.74394
131480.0000   -5.55595
131520.0000   -5.62259
131560.0000   -5.45503
131600.0000   -5.04128
131640.0000   -5.23228
131680.0000   -4.21438
131720.0000   -5.18651
131760.0000   -5.33922
131800.0000   -4.39346
131840.0000   -4.94959
131880.0000   -5.86168
131920.0000   -6.26506
131960.0000   -5.66466
132000.0000   -5.04994
132040.0000   -4.95342
132080.0000   -5.74691
132120.0000   -5.50208
132160.0000   -5.28488
132200.0000   -5.04802
132240.0000   -5.91527
132280.0000   -6.21924
132320.0000   -6.08944
132360.0000   -4.70928
132400.0000   -5.57839
132440.0000   -5.31919
132480.0000   -5.80191
132520.0000   -5.32010
132560.0000   -4.77325
132600.0000   -6.05653
132640.0000   -5.33452
132680.0000   -5.28879
132720.0000   -5.94329
132760.0000   -5.26351
132800.0000   -5.03275
132840.0000   -4.59095
132880.0000   -4.81752
132920.0000   -5.25982
132960.0000   -4.94217
133000.0000   -4.70106
133040.0000   -5.18731
133080.0000   -5.34955
133120.0000   -4.49530
133160.0000   -5.13209
133200.0000   -5.05086
133240.0000   -5.63918
133280.0000   -4.26746
133320.0000   -6.23829
133360.0000   -5.73154
133400.0000   -6.84126
133440.0000   -5.32253
133480.0000   -5.63232
133520.0000   -4.93546
133560.0000   -5.43456
133600.0000   -4.80768
133640.0000   -6.10279
133680.0000   -6.13318
133720.0000   -5.77364
133760.0000   -5.97024
133800.0000   -5.40388
133840.0000   -5.19353
133880.0000   -4.91760
133920.0000   -5.39677
133960.0000   -6.51856
134000.0000   -5.19549
134040.0000   -5.01205
134080.0000   -4.86493
134120.0000   -5.18489
134160.0000   -5.77186
134200.0000   -5.25686
134240.0000   -5.60985
134280.0000   -5.67459
134320.0000   -4.92322
134360.0000   -5.59759
134400.0000   -5.92441
134440.0000   -4.84658
134480.0000   -5.23571
134520.0000   -5.13342
134560.0000   -5.01047
134600.0000   -6.87678
134640.0000   -5.70852
134680.0000   -5.41600
134720.0000   -5.67408
134760.0000   -5.00069
134800.0000   -5.10613
134840.0000   -4.74485
134880.0000   -4.36327
134920.0000   -5.33629
134960.0000   -5.81005
135000.0000   -5.19200
135040.0000   -5.61624
135080.0000   -5.08584
135120.0000   -5.69110
135160.0000   -4.93104
135200.0000   -4.97358
135240.0000   -4.68631
135280.0000   -4.40941
135320.0000   -4.47868
135360.0000   -5.39036
135400.0000   -5.21857
135440.0000   -5.50442
135480.0000   -5.47782
135520.0000   -5.86024
135560.0000   -5.60347
135600.0000   -5.33844
135640.0000   -5.44211
135680.0000   -4.92594
135720.0000   -5.18258
135760.0000   -4.81127
135800.0000   -5.22688
135840.0000   -5.82678
135880.0000   -5.91664
135920.0000   -5.12366
135960.0000   -5.54911
136000.0000   -3.79665
136040.0000   -5.49388
136080.0000   -6.13791
136120.0000   -5.66893
136160.0000   -6.22157
136200.0000   -6.29222
136240.0000   -5.77180
136280.0000   -5.03144
136320.0000   -5.00955
136360.0000   -5.54815
136400.0000   -5.37225
136440.0000   -6.24313
136480.0000   -5.84216
136520.0000   -5.79711
136560.0000   -6.08970
136600.0000   -5.41860
136640.0000   -5.54064
136680.0000   -5.17715
136720.0000   -4.71074
136760.0000   -5.30109
136800.0000   -5.57471
136840.0000   -4.83579
136880.0000   -4.63745
136920.0000   -5.01256
136960.0000   -5.08493
137000.0000   -5.35265
137040.0000   -4.55233
137080.0000   -4.92309
137120.0000   -5.18966
137160.0000   -4.73007
137200.0000   -4.85594
137240.0000   -4.51473
137280.0000   -4.90688
137320.0000   -4.23278
137360.0000   -4.91544
137400.0000   -4.87740
137440.0000   -4.98731
137480.0000   -4.44980
137520.0000   -4.54882
137560.0000   -5.46435
137600.0000   -3.97065
137640.0000   -4.70354
137680.0000   -4.02601
137720.0000   -4.81809
137760.0000   -5.07131
137800.0000   -5.41707
137840.0000   -5.63947
137880.0000   -6.35992
137920.0000   -6.40103
137960.0000   -5.27908
138000.0000   -5.67718
138040.0000   -5.59921
138080.0000   -5.37772
138120.0000   -5.48522
138160.0000   -6.25599
138200.0000   -6.75857
138240.0000   -6.43383
138280.0000   -6.30466
138320.0000   -6.33468
138360.0000   -5.73912
138400.0000   -6.00862
138440.0000   -5.21802
138480.0000   -5.80152
138520.0000   -6.10781
138560.0000   -6.51831
138600.0000   -5.90809
138640.0000   -5.49622
138680.0000   -5.62149
138720.0000   -4.27118
138760.0000   -5.19854
138800.0000   -5.71221
138840.0000   -5.06110
138880.0000   -5.50148
138920.0000   -5.14640
138960.0000   -5.37821
139000.0000   -6.85956
139040.0000   -6.10261
139080.0000   -5.65088
139120.0000   -5.98239
139160.0000   -6.27379
139200.0000   -5.19498
139240.0000   -5.74881
139280.0000   -5.86983
139320.0000   -5.19367
139360.0000   -5.85956
139400.0000   -5.97783
139440.0000   -4.62999
139480.0000   -5.53825
139520.0000   -5.86742
139560.0000   -5.30335
139600.0000   -4.99496
139640.0000   -4.40730
139680.0000   -5.32071
139720.0000   -5.42538
139760.0000   -4.69255
139800.0000   -5.32048
139840.0000   -5.55412
139880.0000   -6.47616
139920.0000   -6.64935
139960.0000   -5.76285
140000.0000   -6.26981
140040.0000   -6.14656
140080.0000   -5.72487
140120.0000   -5.05929
140160.0000   -6.03469
140200.0000   -5.08814
140240.0000   -5.66467
140280.0000   -5.65846
140320.0000   -5.35367
140360.0000   -5.51611
140400.0000   -5.29359
140440.0000   -5.76729
140480.0000   -4.83099
140520.0000   -5.06248
140560.0000   -5.21030
140600.0000   -5.13122
140640.0000   -5.50730
140680.0000   -6.45905
140720.0000   -4.86845
140760.0000   -5.66321
140800.0000   -5.82428
140840.0000   -5.05511
140880.0000   -4.94235
140920.0000   -5.23681
140960.0000   -5.53564
141000.0000   -5.10633
141040.0000   -5.15179
141080.0000   -6.08081
141120.0000   -5.47993
141160.0000   -5.09398
141200.0000   -5.45896
141240.0000   -5.26463
141280.0000   -5.16372
141320.0000   -5.86236
141360.0000   -6.62244
141400.0000   -5.32796
141440.0000   -5.33447
141480.0000   -5.60922
141520.0000   -5.42758
141560.0000   -5.38656
141600.0000   -4.74737
141640.0000   -5.10522
141680.0000   -5.23656
141720.0000   -5.49549
141760.0000   -5.80428
141800.0000   -5.86221
141840.0000   -5.60098
141880.0000   -5.53518
141920.0000   -5.90759
141960.0000   -5.91959
142000.0000   -6.50422
142040.0000   -5.87873
142080.0000   -6.23115
142120.0000   -6.05310
142160.0000   -5.45647
142200.0000   -6.09664
142240.0000   -5.52026
142280.0000   -5.24334
142320.0000   -5.49612
142360.0000   -5.69438
142400.0000   -5.43408
142440.0000   -4.90633
142480.0000   -6.01031
142520.0000   -5.87155
142560.0000   -5.35140
142600.0000   -5.98060
142640.0000   -5.94082
142680.0000   -5.49764
142720.0000   -5.58494
142760.0000   -5.25323
142800.0000   -5.88136
142840.0000   -5.22602
142880.0000   -5.94964
142920.0000   -5.53424
142960.0000   -6.13722
143000.0000   -6.25074
143040.0000   -6.56255
143080.0000   -5.86085
143120.0000   -5.81096
143160.0000   -7.01756
143200.0000   -7.10379
143240.0000   -5.90758
143280.0000   -4.75887
143320.0000   -3.96755
143360.0000   -5.44641
143400.0000   -6.20441
143440.0000   -6.43189
143480.0000   -5.88311
143520.0000   -5.67645
143560.0000   -5.30484
143600.0000   -5.10463
143640.0000   -5.27151
143680.0000   -5.77096
143720.0000   -5.58402
143760.0000   -5.63434
143800.0000   -6.21529
143840.0000   -5.78566
143880.0000   -5.27441
143920.0000   -5.80615
143960.0000   -5.58911
144000.0000   -6.19686
144040.0000   -5.16185
144080.0000   -5.89194
144120.0000   -6.06647
144160.0000   -6.92123
144200.0000   -6.57973
144240.0000   -5.55065
144280.0000   -5.22386
144320.0000   -5.02952
144360.0000   -4.47331
144400.0000   -4.61223
144440.0000   -6.35888
144480.0000   -5.84984
144520.0000   -5.44024
144560.0000   -5.27363
144600.0000   -5.70615
144640.0000   -5.26850
144680.0000   -5.39515
144720.0000   -5.77545
144760.0000   -5.73746
144800.0000   -5.76985
144840.0000   -5.97846
144880.0000   -4.42134
144920.0000   -4.77385
144960.0000   -5.59384
145000.0000   -4.94138
145040.0000   -5.00065
145080.0000   -4.77666
145120.0000   -5.25411
145160.0000   -5.27842
145200.0000   -5.71822
145240.0000   -5.46436
145280.0000   -6.76708
145320.0000   -6.27640
145360.0000   -5.72040
145400.0000   -5.60037
145440.0000   -5.19395
145480.0000   -5.39338
145520.0000   -5.96515
145560.0000   -5.78358
145600.0000   -6.16758
145640.0000   -5.31698
145680.0000   -5.10767
145720.0000   -5.92607
145760.0000   -4.61765
145800.0000   -6.25259
145840.0000   -5.17236
145880.0000   -6.12388
145920.0000   -5.25956
145960.0000   -4.91489
146000.0000   -4.54225
146040.0000   -5.09282
146080.0000   -4.82758
146120.0000   -4.43212
146160.0000   -4.70300
146200.0000   -4.90293
146240.0000   -4.96761
146280.0000   -5.16390
146320.0000   -5.45518
146360.0000   -5.96093
146400.0000   -5.51655
146440.0000   -5.92542
146480.0000   -5.42300
146520.0000   -5.07896
146560.0000   -4.84313
146600.0000   -5.61188
146640.0000   -4.71540
146680.0000   -4.70989
146720.0000   -4.91591
146760.0000   -4.91906
146800.0000   -5.50911
146840.0000   -4.90578
146880.0000   -5.09898
146920.0000   -5.43494
146960.0000   -4.96493
147000.0000   -5.41153
147040.0000   -4.59113
147080.0000   -4.87403
147120.0000   -5.90808
147160.0000   -5.21812
147200.0000   -4.95867
147240.0000   -5.73562
147280.0000   -5.62306
147320.0000   -6.20139
147360.0000   -6.43625
147400.0000   -4.99902
147440.0000   -5.83621
147480.0000   -5.30411
147520.0000   -3.93277
147560.0000   -5.13543
147600.0000   -4.79710
147640.0000   -5.65462
147680.0000   -4.63394
147720.0000   -5.01916
147760.0000   -5.91372
147800.0000   -5.85496
147840.0000   -5.91114
147880.0000   -4.28973
147920.0000   -5.28016
147960.0000   -4.79512
148000.0000   -5.05912
148040.0000   -5.01207
148080.0000   -4.96736
148120.0000   -5.04235
148160.0000   -4.83461
148200.0000   -5.94467
148240.0000   -5.16627
148280.0000   -5.54702
148320.0000   -4.75456
148360.0000   -4.52844
148400.0000   -5.18705
148440.0000   -5.82147
148480.0000   -5.31020
148520.0000   -5.49907
148560.0000   -5.89134
148600.0000   -6.28087
148640.0000   -5.51355
148680.0000   -5.68525
148720.0000   -5.70566
148760.0000   -6.42500
148800.0000   -5.27164
148840.0000   -6.12601
148880.0000   -5.32670
148920.0000   -4.95178
148960.0000   -4.74812
149000.0000   -5.17537
149040.0000   -4.67240
149080.0000   -5.22578
149120.0000   -4.69301
149160.0000   -4.96738
149200.0000   -5.02478
149240.0000   -4.61238
149280.0000   -4.88413
149320.0000   -4.54704
149360.0000   -4.61456
149400.0000   -4.21468
149440.0000   -4.84139
149480.0000   -5.23547
149520.0000   -4.75639
149560.0000   -4.91690
149600.0000   -5.75020
149640.0000   -6.02527
149680.0000   -5.49287
149720.0000   -5.31607
149760.0000   -5.41164
149800.0000   -5.17218
149840.0000   -5.63995
149880.0000   -6.00769
149920.0000   -5.98953
149960.0000   -5.28787
150000.0000   -6.34779
150040.0000   -5.33663
150080.0000   -6.48770
150120.0000   -6.93387
150160.0000   -6.08749
150200.0000   -6.02603
150240.0000   -6.46945
150280.0000   -6.08795
150320.0000   -5.13447
150360.0000   -6.57685
150400.0000   -5.22966
150440.0000   -5.19617
150480.0000   -4.64498
150520.0000   -6.12286
150560.0000   -4.53195
150600.0000   -5.33771
150640.0000   -4.89420
150680.0000   -5.08716
150720.0000   -6.05848
150760.0000   -6.08942
150800.0000   -5.94734
150840.0000   -5.50949
150880.0000   -5.71506
150920.0000   -6.33687
150960.0000   -5.42081
151000.0000   -5.30980
151040.0000   -5.80936
151080.0000   -5.57164
151120.0000   -6.18516
151160.0000   -5.62832
151200.0000   -4.79904
151240.0000   -4.01412
151280.0000   -4.28452
151320.0000   -5.32197
151360.0000   -5.42031
151400.0000   -5.11971
151440.0000   -5.08798
151480.0000   -5.26229
151520.0000   -5.95456
151560.0000   -6.15461
151600.0000   -5.30764
151640.0000   -5.44198
151680.0000   -5.48342
151720.0000   -5.71485
151760.0000   -5.62924
151800.0000   -5.37519
151840.0000   -5.24428
151880.0000   -5.17635
151920.0000   -5.13037
151960.0000   -4.53992
152000.0000   -5.32640
152040.0000   -5.83625
152080.0000   -5.51675
152120.0000   -5.09710
152160.0000   -5.01602
152200.0000   -5.78779
152240.0000   -6.15713
152280.0000   -5.99487
152320.0000   -6.28034
152360.0000   -5.93632
152400.0000   -5.69196
152440.0000   -4.80266
152480.0000   -5.30137
152520.0000   -4.78743
152560.0000   -5.07117
152600.0000   -5.63397
152640.0000   -5.34635
152680.0000   -5.52582
152720.0000   -5.78850
152760.0000   -4.43176
152800.0000   -5.16138
152840.0000   -4.67052
152880.0000   -4.29118
152920.0000   -4.49786
152960.0000   -4.91594
153000.0000   -4.72570
153040.0000   -5.42311
153080.0000   -5.21530
153120.0000   -4.65758
153160.0000   -4.25531
153200.0000   -5.01443
153240.0000   -5.22745
153280.0000   -5.15253
153320.0000   -5.60627
153360.0000   -5.15659
153400.0000   -5.28684
153440.0000   -5.47849
153480.0000   -5.94969
153520.0000   -5.50661
153560.0000   -4.74209
153600.0000   -5.20476
153640.0000   -4.86028
153680.0000   -5.44639
153720.0000   -5.01128
153760.0000   -6.05465
153800.0000   -6.41005
153840.0000   -6.62238
153880.0000   -5.25735
153920.0000   -5.17731
153960.0000   -4.40977
154000.0000   -4.11179
154040.0000   -4.63631
154080.0000   -5.34483
154120.0000   -4.73213
154160.0000   -5.25567
154200.0000   -4.98949
154240.0000   -5.07360
154280.0000   -6.65034
154320.0000   -5.60929
154360.0000   -4.91457
154400.0000   -5.23559
154440.0000   -6.17972
154480.0000   -5.35770
154520.0000   -5.42800
154560.0000   -4.33172
154600.0000   -5.18575
154640.0000   -5.31544
154680.0000   -5.67617
154720.0000   -5.90881
154760.0000   -6.21577
154800.0000   -4.62592
154840.0000   -4.48926
154880.0000   -4.29096
154920.0000   -4.80058
154960.0000   -5.00136
155000.0000   -4.24390
155040.0000   -4.85089
155080.0000   -5.70437
155120.0000   -5.79997
155160.0000   -5.46070
155200.0000   -5.64474
155240.0000   -5.26501
155280.0000   -4.38691
155320.0000   -5.49047
155360.0000   -4.96338
155400.0000   -5.69992
155440.0000   -5.51211
155480.0000   -5.24112
155520.0000   -4.69835
155560.0000   -5.23286
155600.0000   -4.63548
155640.0000   -5.44891
155680.0000   -5.93748
155720.0000   -5.47718
155760.0000   -4.91305
155800.0000   -4.52321
155840.0000   -5.22497
155880.0000   -4.54053
155920.0000   -4.55668
155960.0000   -5.80071
156000.0000   -6.12897
156040.0000   -5.65391
156080.0000   -5.71559
156120.0000   -5.37808
156160.0000   -5.91568
156200.0000   -5.88076
156240.0000   -5.19349
156280.0000   -5.04133
156320.0000   -4.88521
156360.0000   -6.14218
156400.0000   -4.72845
156440.0000   -5.13588
156480.0000   -5.88558
156520.0000   -5.99378
156560.0000   -5.60953
156600.0000   -5.00109
156640.0000   -5.33377
156680.0000   -4.44500
156720.0000   -5.21019
156760.0000   -5.12879
156800.0000   -4.78632
156840.0000   -5.22465
156880.0000   -6.11215
156920.0000   -5.90241
156960.0000   -5.74434
157000.0000   -5.02158
157040.0000   -5.12113
157080.0000   -5.08383
157120.0000   -6.13167
157160.0000   -5.80634
157200.0000   -5.05928
157240.0000   -5.42789
157280.0000   -5.67597
157320.0000   -5.50793
157360.0000   -5.05795
157400.0000   -4.95292
157440.0000   -5.73870
157480.0000   -6.00476
157520.0000   -5.94584
157560.0000   -5.82137
157600.0000   -6.04397
157640.0000   -6.17020
157680.0000   -6.18242
157720.0000   -4.52559
157760.0000   -5.14649
157800.0000   -4.76163
157840.0000   -5.44870
157880.0000   -4.67453
157920.0000   -5.38446
157960.0000   -5.99779
158000.0000   -4.42663
158040.0000   -5.12666
158080.0000   -4.57811
158120.0000   -4.25497
158160.0000   -4.19769
158200.0000   -5.67745
158240.0000   -5.10940
158280.0000   -6.36230
158320.0000   -4.71226
158360.0000   -5.27963
158400.0000   -5.74987
158440.0000   -4.97376
158480.0000   -4.09738
158520.0000   -4.82566
158560.0000   -5.16390
158600.0000   -4.35758
158640.0000   -4.47039
158680.0000   -4.76646
158720.0000   -4.69305
158760.0000   -5.19978
158800.0000   -5.16565
158840.0000   -4.71301
158880.0000   -5.55022
158920.0000   -4.88471
158960.0000   -5.23404
159000.0000   -5.46122
159040.0000   -5.24733
159080.0000   -4.38316
159120.0000   -4.25456
159160.0000   -5.80159
159200.0000   -5.02990
159240.0000   -5.08719
159280.0000   -5.54820
159320.0000   -5.05408
159360.0000   -4.99276
159400.0000   -4.89457
159440.0000   -5.76709
159480.0000   -5.01528
159520.0000   -4.85567
159560.0000   -4.64654
159600.0000   -5.14314
159640.0000   -3.25032
159680.0000   -3.58676
159720.0000   -4.70778
159760.0000   -4.25193
159800.0000   -4.80603
159840.0000   -5.66739
159880.0000   -5.23856
159920.0000   -4.74057
159960.0000   -4.75857
160000.0000   -5.18397
160040.0000   -4.88428
160080.0000   -4.77429
160120.0000   -4.28136
160160.0000   -5.00929
160200.0000   -5.16996
160240.0000   -6.08424
160280.0000   -5.98758
160320.0000   -5.45178
160360.0000   -6.05095
160400.0000   -5.77600
160440.0000   -6.16651
160480.0000   -5.38229
160520.0000   -5.28350
160560.0000   -5.29559
160600.0000   -4.85482
160640.0000   -5.27136
160680.0000   -5.43239
160720.0000   -4.55470
160760.0000   -5.32066
160800.0000   -5.08813
160840.0000   -5.03495
160880.0000   -5.68010
160920.0000   -5.68804
160960.0000   -5.13658
161000.0000   -4.57269
161040.0000   -5.01173
161080.0000   -4.72849
161120.0000   -4.21826
161160.0000   -4.21823
161200.0000   -4.74455
161240.0000   -4.19193
161280.0000   -4.27646
161320.0000   -5.08377
161360.0000   -5.66313
161400.0000   -4.62583
161440.0000   -4.99541
161480.0000   -5.30331
161520.0000   -5.25783
161560.0000   -4.64323
161600.0000   -4.05056
161640.0000   -3.89439
161680.0000   -5.06191
161720.0000   -4.72028
161760.0000   -4.39225
161800.0000   -4.87444
161840.0000   -4.32170
161880.0000   -5.30815
161920.0000   -5.02593
161960.0000   -4.16986
162000.0000   -4.56316
162040.0000   -4.42916
162080.0000   -4.59593
162120.0000   -4.57963
162160.0000   -4.13773
162200.0000   -3.98353
162240.0000   -4.48918
162280.0000   -3.91033
162320.0000   -4.38113
162360.0000   -4.47651
162400.0000   -5.15787
162440.0000   -5.74784
162480.0000   -5.36675
162520.0000   -4.36920
162560.0000   -4.80270
162600.0000   -4.32006
162640.0000   -5.11476
162680.0000   -4.88706
162720.0000   -4.49680
162760.0000   -5.10518
162800.0000   -4.57549
162840.0000   -5.29677
162880.0000   -4.93365
162920.0000   -4.85713
162960.0000   -4.90793
163000.0000   -5.19193
163040.0000   -4.32837
163080.0000   -4.73904
163120.0000   -4.32727
163160.0000   -4.44609
163200.0000   -5.03321
163240.0000   -5.03441
163280.0000   -5.41800
163320.0000   -4.73491
163360.0000   -5.48251
163400.0000   -4.66149
163440.0000   -4.69269
163480.0000   -4.17735
163520.0000   -3.66116
163560.0000   -3.79422
163600.0000   -3.73385
163640.0000   -4.33062
163680.0000   -4.89713
163720.0000   -3.71525
163760.0000   -4.67646
163800.0000   -4.02532
163840.0000   -4.84516
163880.0000   -4.07623
163920.0000   -3.81344
163960.0000   -4.30699
164000.0000   -4.08485
164040.0000   -4.31339
164080.0000   -3.58408
164120.0000   -3.50240
164160.0000   -3.46253
164200.0000   -3.84343
164240.0000   -4.51050
164280.0000   -5.10714
164320.0000   -4.69512
164360.0000   -5.01027
164400.0000   -4.73432
164440.0000   -3.74851
164480.0000   -3.99408
164520.0000   -4.48986
164560.0000   -4.68168
164600.0000   -4.22531
164640.0000   -4.57944
164680.0000   -5.48783
164720.0000   -4.90376
164760.0000   -5.22659
164800.0000   -4.82446
164840.0000   -4.99023
164880.0000   -4.73458
164920.0000   -4.07673
164960.0000   -4.51182
165000.0000   -4.85383
165040.0000   -4.47774
165080.0000   -5.02756
165120.0000   -4.40841
165160.0000   -4.28525
165200.0000   -5.20631
165240.0000   -4.87582
165280.0000   -4.49851
165320.0000   -5.32166
165360.0000   -5.19960
165400.0000   -5.85324
165440.0000   -4.81272
165480.0000   -4.83195
165520.0000   -5.27462
165560.0000   -5.32364
165600.0000   -4.84976
165640.0000   -5.51678
165680.0000   -5.16772
165720.0000   -5.31587
165760.0000   -5.33318
165800.0000   -4.52122
165840.0000   -5.28020
165880.0000   -5.11292
165920.0000   -5.30346
165960.0000   -5.72746
166000.0000   -5.66517
166040.0000   -4.74927
166080.0000   -3.95756
166120.0000   -5.22297
166160.0000   -5.08813
166200.0000   -4.86236
166240.0000   -4.44746
166280.0000   -3.92494
166320.0000   -4.26575
166360.0000   -4.51757
166400.0000   -4.05590
166440.0000   -4.39707
166480.0000   -3.87030
166520.0000   -4.35259
166560.0000   -4.70698
166600.0000   -5.10461
166640.0000   -5.04060
166680.0000   -5.18042
166720.0000   -5.74439
166760.0000   -4.51575
166800.0000   -5.18765
166840.0000   -4.44925
166880.0000   -4.53602
166920.0000   -5.81330
166960.0000   -3.96241
167000.0000   -4.21222
167040.0000   -4.14424
167080.0000   -4.58377
167120.0000   -5.08728
167160.0000   -5.56687
167200.0000   -5.17528
167240.0000   -5.53431
167280.0000   -5.02369
167320.0000   -3.56767
167360.0000   -4.36347
167400.0000   -5.01092
167440.0000   -4.96117
167480.0000   -3.99255
167520.0000   -4.93821
167560.0000   -4.45550
167600.0000   -4.41822
167640.0000   -5.35967
167680.0000   -3.68546
167720.0000   -3.57627
167760.0000   -4.88843
167800.0000   -5.31295
167840.0000   -5.05108
167880.0000   -4.30852
167920.0000   -5.17589
167960.0000   -5.48553
168000.0000   -6.08240
168040.0000   -5.58045
168080.0000   -4.94265
168120.0000   -4.15261
168160.0000   -4.67623
168200.0000   -4.56874
168240.0000   -4.32641
168280.0000   -4.18829
168320.0000   -4.11084
168360.0000   -3.60885
168400.0000   -4.41980
168440.0000   -3.99962
168480.0000   -3.80079
168520.0000   -4.10711
168560.0000   -3.22290
168600.0000   -3.46755
168640.0000   -2.72318
168680.0000   -3.28615
168720.0000   -3.99440
168760.0000   -3.40025
168800.0000   -4.26395
168840.0000   -4.96037
168880.0000   -4.65986
168920.0000   -4.10509
168960.0000   -3.52416
169000.0000   -4.07478
169040.0000   -3.85441
169080.0000   -4.57855
169120.0000   -4.29319
169160.0000   -5.17784
169200.0000   -4.75135
169240.0000   -4.49963
169280.0000   -5.67984
169320.0000   -5.55927
169360.0000   -5.56181
169400.0000   -5.18401
169440.0000   -5.13393
169480.0000   -5.83802
169520.0000   -5.78863
169560.0000   -4.57141
169600.0000   -3.90268
169640.0000   -5.51004
169680.0000   -4.46385
169720.0000   -4.12117
169760.0000   -4.32636
169800.0000   -3.52861
169840.0000   -3.60186
169880.0000   -4.42858
169920.0000   -3.61649
169960.0000   -4.52524
170000.0000   -3.92493
170040.0000   -4.27578
170080.0000   -4.55777
170120.0000   -3.99868
170160.0000   -4.24811
170200.0000   -3.96040
170240.0000   -4.27969
170280.0000   -4.53506
170320.0000   -4.77150
170360.0000   -4.80177
170400.0000   -5.64032
170440.0000   -5.52193
170480.0000   -4.61267
170520.0000   -4.03693
170560.0000   -4.52547
170600.0000   -4.52523
170640.0000   -4.88598
170680.0000   -5.27264
170720.0000   -3.52749
170760.0000   -4.45535
170800.0000   -3.80146
170840.0000   -4.65557
170880.0000   -3.98587
170920.0000   -4.29244
170960.0000   -4.43590
171000.0000   -4.21616
171040.0000   -4.25250
171080.0000   -4.61785
171120.0000   -4.63083
171160.0000   -3.43337
171200.0000   -4.82669
171240.0000   -4.75604
171280.0000   -5.06739
171320.0000   -4.33531
171360.0000   -4.58230
171400.0000   -3.83877
171440.0000   -5.03003
171480.0000   -5.25469
171520.0000   -3.87440
171560.0000   -4.28422
171600.0000   -4.75154
171640.0000   -4.70881
171680.0000   -5.03150
171720.0000   -4.99438
171760.0000   -4.41362
171800.0000   -4.31124
171840.0000   -4.04154
171880.0000   -3.91239
171920.0000   -4.28336
171960.0000   -4.38753
172000.0000   -4.07131
172040.0000   -3.95844
172080.0000   -2.74004
172120.0000   -3.08240
172160.0000   -3.80820
172200.0000   -3.76186
172240.0000   -4.20173
172280.0000   -3.97857
172320.0000   -4.78786
172360.0000   -4.77386
172400.0000   -4.51554
172440.0000   -3.53017
172480.0000   -4.29041
172520.0000   -3.93660
172560.0000   -3.80739
172600.0000   -4.51913
172640.0000   -3.96154
172680.0000   -3.75615
172720.0000   -3.82962
172760.0000   -4.51057
172800.0000   -4.76544
172840.0000   -4.21607
172880.0000   -4.54135
172920.0000   -3.90030
172960.0000   -4.55971
173000.0000   -5.41651
173040.0000   -5.39920
173080.0000   -4.92919
173120.0000   -5.26064
173160.0000   -6.00984
173200.0000   -5.47084
173240.0000   -4.47543
173280.0000   -5.01859
173320.0000   -4.00623
173360.0000   -3.75496
173400.0000   -4.39639
173440.0000   -4.89563
173480.0000   -3.39650
173520.0000   -3.77024
173560.0000   -4.07853
173600.0000   -4.56031
173640.0000   -4.70094
173680.0000   -3.71063
173720.0000   -4.65647
173760.0000   -4.26149
173800.0000   -4.53800
173840.0000   -5.07843
173880.0000   -5.23222
173920.0000   -5.64595
173960.0000   -4.97166
174000.0000   -5.11474
174040.0000   -5.92661
174080.0000   -4.73222
174120.0000   -4.74644
174160.0000   -4.72376
174200.0000   -3.94576
174240.0000   -4.39566
174280.0000   -4.44713
174320.0000   -4.37869
174360.0000   -4.50523
174400.0000   -3.92566
174440.0000   -5.13701
174480.0000   -5.43187
174520.0000   -5.66346
174560.0000   -4.74184
174600.0000   -4.09312
174640.0000   -4.04429
174680.0000   -3.85632
174720.0000   -4.52906
174760.0000   -4.71229
174800.0000   -4.39594
174840.0000   -4.94439
174880.0000   -5.27102
174920.0000   -5.42542
174960.0000   -5.06293
175000.0000   -4.89950
175040.0000   -5.18490
175080.0000   -4.58190
175120.0000   -5.19620
175160.0000   -4.99206
175200.0000   -5.73906
175240.0000   -4.88438
175280.0000   -5.79259
175320.0000   -5.33735
175360.0000   -5.11860
175400.0000   -5.67824
175440.0000   -5.52237
175480.0000   -4.90212
175520.0000   -4.48780
175560.0000   -4.60971
175600.0000   -5.56381
175640.0000   -4.56801
175680.0000   -4.31885
175720.0000   -4.48492
175760.0000   -4.86386
175800.0000   -5.23939
175840.0000   -5.42688
175880.0000   -5.40221
175920.0000   -4.87237
175960.0000   -5.15538
176000.0000   -4.83005
176040.0000   -4.98577
176080.0000   -5.30810
176120.0000   -5.38522
176160.0000   -4.43757
176200.0000   -4.47395
176240.0000   -5.39287
176280.0000   -4.36899
176320.0000   -5.13750
176360.0000   -4.33975
176400.0000   -4.16283
176440.0000   -3.84645
176480.0000   -4.16815
176520.0000   -5.14296
176560.0000   -4.95921
176600.0000   -3.98282
176640.0000   -4.37671
176680.0000   -4.69299
176720.0000   -4.64627
176760.0000   -5.07175
176800.0000   -4.77473
176840.0000   -4.63615
176880.0000   -3.56463
176920.0000   -3.59147
176960.0000   -4.69295
177000.0000   -4.06662
177040.0000   -5.70810
177080.0000   -4.68954
177120.0000   -4.25399
177160.0000   -4.25272
177200.0000   -4.20001
177240.0000   -3.75953
177280.0000   -4.26241
177320.0000   -4.58465
177360.0000   -5.66662
177400.0000   -6.24895
177440.0000   -6.11073
177480.0000   -4.00214
177520.0000   -3.76421
177560.0000   -4.19824
177600.0000   -4.07591
177640.0000   -4.72658
177680.0000   -3.75980
177720.0000   -4.57205
177760.0000   -4.66998
177800.0000   -3.84574
177840.0000   -3.95012
177880.0000   -4.61996
177920.0000   -4.60379
177960.0000   -4.41810
178000.0000   -5.32818
178040.0000   -5.04209
178080.0000   -4.71173
178120.0000   -5.06900
178160.0000   -5.35817
178200.0000   -5.27703
178240.0000   -3.89159
178280.0000   -4.87083
178320.0000   -4.63002
178360.0000   -4.66764
178400.0000   -4.04839
178440.0000   -4.24667
178480.0000   -4.76097
178520.0000   -4.44952
178560.0000   -5.00356
178600.0000   -4.67977
178640.0000   -4.42001
178680.0000   -4.57537
178720.0000   -4.36025
178760.0000   -4.12147
178800.0000   -4.47592
178840.0000   -3.78833
178880.0000   -5.29106
178920.0000   -5.01212
178960.0000   -4.95321
179000.0000   -5.12092
179040.0000   -4.48924
179080.0000   -4.89625
179120.0000   -4.58120
179160.0000   -4.63493
179200.0000   -4.96320
179240.0000   -4.82624
179280.0000   -5.23634
179320.0000   -5.69314
179360.0000   -4.92837
179400.0000   -5.42828
179440.0000   -4.74360
179480.0000   -5.63142
179520.0000   -5.43401
179560.0000   -5.77047
179600.0000   -4.89323
179640.0000   -4.44286
179680.0000   -5.18148
179720.0000   -4.77196
179760.0000   -4.01828
179800.0000   -4.66655
179840.0000   -4.40532
179880.0000   -4.23414
179920.0000   -4.50248
179960.0000   -4.41195
180000.0000   -4.85978
180040.0000   -5.13395
180080.0000   -5.04938
180120.0000   -4.82631
180160.0000   -5.09471
180200.0000   -4.88176
180240.0000   -4.99510
180280.0000   -4.74942
180320.0000   -5.16200
180360.0000   -5.77766
180400.0000   -5.86704
180440.0000   -5.73577
180480.0000   -5.15224
180520.0000   -5.33557
180560.0000   -4.82226
180600.0000   -5.19368
180640.0000   -4.71155
180680.0000   -4.58829
180720.0000   -4.83893
180760.0000   -5.01303
180800.0000   -5.16175
180840.0000   -4.58242
180880.0000   -4.98391
180920.0000   -4.86770
180960.0000   -4.55583
181000.0000   -4.14133
181040.0000   -5.08467
181080.0000   -4.81457
181120.0000   -4.51035
181160.0000   -5.14746
181200.0000   -5.24127
181240.0000   -4.79079
181280.0000   -4.31770
181320.0000   -4.86386
181360.0000   -5.26180
181400.0000   -4.14952
181440.0000   -4.35772
181480.0000   -3.96420
181520.0000   -3.74137
181560.0000   -3.56276
181600.0000   -4.52772
181640.0000   -5.14159
181680.0000   -4.74984
181720.0000   -5.70082
181760.0000   -5.45240
181800.0000   -5.22259
181840.0000   -4.60298
181880.0000   -5.39834
181920.0000   -4.48985
181960.0000   -4.42198
182000.0000   -4.81929
182040.0000   -5.32794
182080.0000   -4.16644
182120.0000   -3.65580
182160.0000   -5.01905
182200.0000   -4.70233
182240.0000   -5.07259
182280.0000   -4.35777
182320.0000   -4.12997
182360.0000   -4.86297
182400.0000   -4.15413
182440.0000   -5.11041
182480.0000   -5.56880
182520.0000   -5.60800
182560.0000   -5.31776
182600.0000   -5.61073
182640.0000   -4.71953
182680.0000   -4.22364
182720.0000   -5.29228
182760.0000   -5.09850
182800.0000   -4.73386
182840.0000   -5.24930
182880.0000   -4.43922
182920.0000   -4.88608
182960.0000   -5.13699
183000.0000   -5.69223
183040.0000   -5.37571
183080.0000   -5.26540
183120.0000   -4.22629
183160.0000   -5.13964
183200.0000   -5.62436
183240.0000   -4.85155
183280.0000   -4.76171
183320.0000   -4.23543
183360.0000   -4.27629
183400.0000   -5.04143
183440.0000   -4.75400
183480.0000   -4.27430
183520.0000   -4.59713
183560.0000   -4.14109
183600.0000   -5.55266
183640.0000   -5.06701
183680.0000   -5.28118
183720.0000   -5.54282
183760.0000   -5.83016
183800.0000   -4.90803
183840.0000   -4.76605
183880.0000   -3.87882
183920.0000   -4.45391
183960.0000   -4.61516
184000.0000   -4.61230
184040.0000   -5.06177
184080.0000   -4.78410
184120.0000   -5.43242
184160.0000   -5.09874
184200.0000   -5.24587
184240.0000   -5.10641
184280.0000   -5.22568
184320.0000   -5.67245
184360.0000   -5.34621
184400.0000   -4.37549
184440.0000   -5.19559
184480.0000   -4.72800
184520.0000   -5.11749
184560.0000   -5.20542
184600.0000   -5.04008
184640.0000   -5.27921
184680.0000   -5.91063
184720.0000   -6.47070
184760.0000   -5.20169
184800.0000   -4.80268
184840.0000   -5.38022
184880.0000   -5.42745
184920.0000   -4.40696
184960.0000   -4.88809
185000.0000   -4.21747
185040.0000   -5.17127
185080.0000   -4.91721
185120.0000   -5.29012
185160.0000   -5.07382
185200.0000   -5.57041
185240.0000   -4.70859
185280.0000   -5.11049
185320.0000   -4.60287
185360.0000   -4.82815
185400.0000   -5.47894
185440.0000   -4.68321
185480.0000   -4.85880
185520.0000   -4.09534
185560.0000   -4.00130
185600.0000   -4.92817
185640.0000   -4.53951
185680.0000   -5.31857
185720.0000   -4.51550
185760.0000   -4.39130
185800.0000   -4.81420
185840.0000   -4.18509
185880.0000   -4.72383
185920.0000   -5.77284
185960.0000   -4.94330
186000.0000   -5.46615
186040.0000   -3.90371
186080.0000   -5.06274
186120.0000   -4.37699
186160.0000   -4.93772
186200.0000   -5.33115
186240.0000   -5.30156
186280.0000   -4.76580
186320.0000   -4.97391
186360.0000   -4.97013
186400.0000   -4.67812
186440.0000   -5.21173
186480.0000   -4.75826
186520.0000   -4.91549
186560.0000   -5.10720
186600.0000   -5.45787
186640.0000   -6.52333
186680.0000   -4.75247
186720.0000   -4.34173
186760.0000   -4.48736
186800.0000   -4.91806
186840.0000   -5.67577
186880.0000   -5.79050
186920.0000   -6.03050
186960.0000   -5.94597
187000.0000   -6.18824
187040.0000   -5.83758
187080.0000   -3.78351
187120.0000   -4.09433
187160.0000   -5.50172
187200.0000   -4.45318
187240.0000   -5.22713
187280.0000   -5.05928
187320.0000   -5.22669
187360.0000   -4.51333
187400.0000   -5.41409
187440.0000   -4.78120
187480.0000   -5.46713
187520.0000   -5.61526
187560.0000   -5.50199
187600.0000   -5.65792
187640.0000   -4.56672
187680.0000   -4.58788
187720.0000   -4.19991
187760.0000   -5.30277
187800.0000   -5.63065
187840.0000   -5.47517
187880.0000   -6.05765
187920.0000   -5.57711
187960.0000   -5.96735
188000.0000   -6.09737
188040.0000   -6.70077
188080.0000   -6.04341
188120.0000   -5.34708
188160.0000   -6.36977
188200.0000   -6.11660
188240.0000   -5.26490
188280.0000   -5.11283
188320.0000   -4.80219
188360.0000   -4.53528
188400.0000   -5.58397
188440.0000   -5.74433
188480.0000   -4.93766
188520.0000   -5.85503
188560.0000   -5.11555
188600.0000   -5.51446
188640.0000   -5.91196
188680.0000   -5.04869
188720.0000   -4.61317
188760.0000   -4.94009
188800.0000   -5.60589
188840.0000   -4.65326
188880.0000   -5.22543
188920.0000   -4.30217
188960.0000   -4.82489
189000.0000   -4.71773
189040.0000   -5.55269
189080.0000   -4.93656
189120.0000   -5.58126
189160.0000   -5.51639
189200.0000   -6.54375
189240.0000   -5.21788
189280.0000   -5.35612
189320.0000   -5.19597
189360.0000   -5.54827
189400.0000   -5.20960
189440.0000   -5.16532
189480.0000   -5.61015
189520.0000   -5.42976
189560.0000   -5.14217
189600.0000   -5.63104
189640.0000   -5.41546
189680.0000   -6.17522
189720.0000   -5.89600
189760.0000   -5.83760
189800.0000   -6.38627
189840.0000   -5.80108
189880.0000   -5.23258
189920.0000   -5.57974
189960.0000   -5.30243
190000.0000   -5.51966
190040.0000   -5.97943
190080.0000   -5.75441
190120.0000   -5.11388
190160.0000   -4.20460
190200.0000   -5.22751
190240.0000   -5.33827
190280.0000   -6.23183
190320.0000   -5.54720
190360.0000   -4.97458
190400.0000   -5.27378
190440.0000   -5.36654
190480.0000   -5.62932
190520.0000   -6.39802
190560.0000   -5.70901
190600.0000   -5.18532
190640.0000   -5.54503
190680.0000   -5.48260
190720.0000   -5.40234
190760.0000   -5.56705
190800.0000   -6.17222
190840.0000   -5.77885
190880.0000   -5.99085
190920.0000   -4.74507
190960.0000   -5.16452
191000.0000   -5.28659
191040.0000   -6.13390
191080.0000   -6.72992
191120.0000   -5.31416
191160.0000   -5.51791
191200.0000   -6.22225
191240.0000   -5.83396
191280.0000   -5.21506
191320.0000   -5.91173
191360.0000   -5.51115
191400.0000   -5.12072
191440.0000   -5.28354
191480.0000   -5.89785
191520.0000   -4.49764
191560.0000   -4.95165
191600.0000   -4.72732
191640.0000   -4.78043
191680.0000   -4.74797
191720.0000   -5.57193
191760.0000   -5.16310
191800.0000   -6.37636
191840.0000   -4.99840
191880.0000   -5.45663
191920.0000   -5.73851
191960.0000   -5.06029
192000.0000   -5.88586
192040.0000   -5.74460
192080.0000   -5.54949
192120.0000   -5.54331
192160.0000   -6.79083
192200.0000   -5.54116
192240.0000   -5.65640
192280.0000   -5.52101
192320.0000   -5.83850
192360.0000   -5.98728
192400.0000   -7.06428
192440.0000   -6.53715
192480.0000   -6.93397
192520.0000   -5.61926
192560.0000   -5.98474
192600.0000   -6.31443
192640.0000   -5.51187
192680.0000   -6.02982
192720.0000   -5.72334
192760.0000   -6.13315
192800.0000   -6.16242
192840.0000   -5.36830
192880.0000   -5.07134
192920.0000   -5.35389
192960.0000   -5.23659
193000.0000   -4.95899
193040.0000   -5.19141
193080.0000   -4.47573
193120.0000   -4.82879
193160.0000   -4.96822
193200.0000   -5.12618
193240.0000   -5.54743
193280.0000   -5.68205
193320.0000   -5.03218
193360.0000   -5.82340
193400.0000   -4.99216
193440.0000   -5.94436
193480.0000   -5.79675
193520.0000   -6.35683
193560.0000   -5.90715
193600.0000   -5.26830
193640.0000   -5.91247
193680.0000   -5.81800
193720.0000   -5.91569
193760.0000   -4.86091
193800.0000   -4.79381
193840.0000   -5.76469
193880.0000   -6.20011
193920.0000   -6.61033
193960.0000   -5.78709
194000.0000   -6.08223
194040.0000   -5.55955
194080.0000   -4.84089
194120.0000   -5.13092
194160.0000   -6.06440
194200.0000   -5.88300
194240.0000   -6.55025
194280.0000   -5.30878
194320.0000   -5.72935
194360.0000   -4.58174
194400.0000   -5.43423
194440.0000   -5.34246
194480.0000   -5.91486
194520.0000   -5.76401
194560.0000   -5.73333
194600.0000   -5.20423
194640.0000   -5.90822
194680.0000   -5.59327
194720.0000   -5.09887
194760.0000   -5.16863
194800.0000   -5.42910
194840.0000   -4.82268
194880.0000   -4.50190
194920.0000   -5.08512
194960.0000   -5.63600
195000.0000   -6.10136
195040.0000   -4.65109
195080.0000   -5.04778
195120.0000   -4.60264
195160.0000   -4.94607
195200.0000   -5.01653
195240.0000   -5.55832
195280.0000   -4.78182
195320.0000   -5.48862
195360.0000   -4.70729
195400.0000   -5.62907
195440.0000   -5.90019
195480.0000   -5.14340
195520.0000   -6.58003
195560.0000   -5.65295
195600.0000   -5.42258
195640.0000   -6.02935
195680.0000   -5.01714
195720.0000   -5.33258
195760.0000   -5.69409
195800.0000   -4.50892
195840.0000   -5.12531
195880.0000   -5.11751
195920.0000   -4.42807
195960.0000   -5.24451
196000.0000   -4.88872
196040.0000   -3.54473
196080.0000   -4.52814
196120.0000   -5.08341
196160.0000   -4.47006
196200.0000   -5.41256
196240.0000   -3.96805
196280.0000   -5.28628
196320.0000   -4.16860
196360.0000   -5.25807
196400.0000   -4.60426
196440.0000   -5.21941
196480.0000   -4.52170
196520.0000   -5.01951
196560.0000   -4.53672
196600.0000   -4.59259
196640.0000   -5.48062
196680.0000   -5.84000
196720.0000   -5.10124
196760.0000   -4.51911
196800.0000   -4.54176
196840.0000   -4.55019
196880.0000   -4.86955
196920.0000   -5.50704
196960.0000   -5.92319
197000.0000   -5.62290
197040.0000   -5.79947
197080.0000   -5.21954
197120.0000   -6.29036
197160.0000   -5.96963
197200.0000   -5.79027
197240.0000   -5.60755
197280.0000   -5.70242
197320.0000   -6.05305
197360.0000   -5.38514
197400.0000   -5.28356
197440.0000   -5.05329
197480.0000   -5.66265
197520.0000   -5.35443
197560.0000   -5.33273
197600.0000   -5.43201
197640.0000   -5.26410
197680.0000   -5.07705
197720.0000   -4.27046
197760.0000   -4.40643
197800.0000   -4.54793
197840.0000   -5.39860
197880.0000   -4.70998
197920.0000   -4.73701
197960.0000   -5.48198
198000.0000   -4.75695
198040.0000   -4.60627
198080.0000   -5.24419
198120.0000   -4.38405
198160.0000   -4.59870
198200.0000   -5.33596
198240.0000   -5.60321
198280.0000   -5.53493
198320.0000   -5.11123
198360.0000   -5.29810
198400.0000   -4.27836
198440.0000   -5.89545
198480.0000   -5.23219
198520.0000   -5.86038
198560.0000   -5.99451
198600.0000   -5.33270
198640.0000   -5.90293
198680.0000   -5.49487
198720.0000   -4.98543
198760.0000   -5.92387
198800.0000   -6.32682
198840.0000   -6.01503
198880.0000   -6.17804
198920.0000   -7.03961
198960.0000   -6.04467
199000.0000   -5.83214
199040.0000   -5.48368
199080.0000   -5.75826
199120.0000   -5.24833
199160.0000   -5.54956
199200.0000   -5.96076
199240.0000   -6.12909
199280.0000   -6.28525
199320.0000   -5.20073
199360.0000   -5.71642
199400.0000   -4.56812
199440.0000   -4.95497
199480.0000   -4.83367
199520.0000   -5.28883
199560.0000   -5.52052
199600.0000   -5.51949
199640.0000   -4.89869
199680.0000   -5.54524
199720.0000   -5.36502
199760.0000   -5.14774
199800.0000   -5.23715
199840.0000   -4.93142
199880.0000   -4.95699
199920.0000   -4.54327
199960.0000   -4.82184
200000.0000   -6.10881
200040.0000   -6.07218
200080.0000   -5.47119
200120.0000   -5.93627
200160.0000   -5.35897
200200.0000   -4.67808
200240.0000   -5.18055
200280.0000   -5.48404
200320.0000   -5.68622
200360.0000   -4.54341
200400.0000   -5.52968
200440.0000   -5.16087
200480.0000   -5.11048
200520.0000   -5.44135
200560.0000   -4.76257
200600.0000   -5.11943
200640.0000   -5.44374
200680.0000   -4.60625
200720.0000   -4.66146
200760.0000   -4.70507
200800.0000   -4.93514
200840.0000   -4.60465
200880.0000   -4.90965
200920.0000   -5.51480
200960.0000   -5.40181
201000.0000   -5.81395
201040.0000   -5.12726
201080.0000   -4.67044
201120.0000   -5.29049
201160.0000   -4.92373
201200.0000   -4.78427
201240.0000   -4.47935
201280.0000   -5.15733
201320.0000   -5.24880
201360.0000   -5.84568
201400.0000   -5.34569
201440.0000   -5.07677
201480.0000   -4.80752
201520.0000   -4.82345
201560.0000   -4.44599
201600.0000   -4.65901
201640.0000   -5.35890
201680.0000   -5.58517
201720.0000   -5.84493
201760.0000   -4.87267
201800.0000   -5.44629
201840.0000   -5.20209
201880.0000   -5.05953
201920.0000   -4.48586
201960.0000   -4.69676
202000.0000   -5.50772
202040.0000   -4.37666
202080.0000   -5.14210
202120.0000   -5.12354
202160.0000   -5.33376
202200.0000   -5.58488
202240.0000   -5.21831
202280.0000   -5.73566
202320.0000   -5.83359
202360.0000   -5.39676
202400.0000   -5.21605
202440.0000   -5.11407
202480.0000   -5.33732
202520.0000   -5.18708
202560.0000   -5.48561
202600.0000   -5.34691
202640.0000   -5.18558
202680.0000   -5.92909
202720.0000   -5.83035
202760.0000   -5.06469
202800.0000   -4.49611
202840.0000   -5.26299
202880.0000   -6.02898
202920.0000   -4.60032
202960.0000   -5.37659
203000.0000   -5.06507
203040.0000   -5.65845
203080.0000   -5.09546
203120.0000   -5.20395
203160.0000   -5.09384
203200.0000   -5.70973
203240.0000   -4.87015
203280.0000   -4.89443
203320.0000   -6.10161
203360.0000   -4.71258
203400.0000   -5.68879
203440.0000   -5.06880
203480.0000   -5.37095
203520.0000   -5.07673
203560.0000   -5.56210
203600.0000   -5.32147
203640.0000   -4.82036
203680.0000   -5.91651
203720.0000   -4.70118
203760.0000   -5.06004
203800.0000   -4.77625
203840.0000   -5.29464
203880.0000   -4.56680
203920.0000   -4.81728
203960.0000   -4.91456
204000.0000   -5.05097
204040.0000   -5.32868
204080.0000   -5.06893
204120.0000   -5.15985
204160.0000   -6.21177
204200.0000   -5.68814
204240.0000   -4.88151
204280.0000   -5.40429
204320.0000   -4.94457
204360.0000   -5.31858
204400.0000   -5.60194
204440.0000   -6.03066
204480.0000   -5.40171
204520.0000   -5.78927
204560.0000   -5.72578
204600.0000   -5.73186
204640.0000   -6.17548
204680.0000   -5.79969
204720.0000   -5.17560
204760.0000   -5.46991
204800.0000   -5.79023
204840.0000   -5.60442
204880.0000   -4.95374
204920.0000   -5.80251
204960.0000   -5.61473
205000.0000   -4.97044
205040.0000   -6.03509
205080.0000   -5.23249
205120.0000   -5.36893
205160.0000   -5.72109
205200.0000   -5.40654
205240.0000   -5.84586
205280.0000   -6.95690
205320.0000   -5.79921
205360.0000   -5.22148
205400.0000   -4.69912
205440.0000   -6.04288
205480.0000   -4.72378
205520.0000   -5.18902
205560.0000   -4.67645
205600.0000   -5.05363
205640.0000   -5.26955
205680.0000   -4.46691
205720.0000   -5.36368
205760.0000   -5.14743
205800.0000   -5.10468
205840.0000   -5.05736
205880.0000   -5.11966
205920.0000   -5.57025
205960.0000   -4.87541
206000.0000   -5.56645
206040.0000   -5.13022
206080.0000   -4.96366
206120.0000   -5.48889
206160.0000   -5.05697
206200.0000   -5.89674
206240.0000   -5.65099
206280.0000   -5.55500
206320.0000   -5.13736
206360.0000   -4.75299
206400.0000   -4.08756
206440.0000   -4.36521
206480.0000   -4.55723
206520.0000   -5.14207
206560.0000   -4.92399
206600.0000   -4.03817
206640.0000   -5.36429
206680.0000   -4.45085
206720.0000   -4.74048
206760.0000   -4.59435
206800.0000   -5.28827
206840.0000   -5.08370
206880.0000   -5.02360
206920.0000   -5.03872
206960.0000   -5.37362
207000.0000   -3.96304
207040.0000   -5.34652
207080.0000   -6.37609
207120.0000   -6.01552
207160.0000   -5.56566
207200.0000   -4.67976
207240.0000   -5.39837
207280.0000   -5.54953
207320.0000   -5.61709
207360.0000   -6.08037
207400.0000   -5.86393
207440.0000   -5.97325
207480.0000   -6.72754
207520.0000   -6.03685
207560.0000   -6.34016
207600.0000   -5.96085
207640.0000   -4.43191
207680.0000   -4.70056
207720.0000   -4.62835
207760.0000   -5.30340
207800.0000   -6.21734
207840.0000   -5.16931
207880.0000   -5.82693
207920.0000   -5.07047
207960.0000   -4.94146
208000.0000   -5.23657
208040.0000   -4.68550
208080.0000   -5.04553
208120.0000   -5.98268
208160.0000   -5.68934
208200.0000   -6.18855
208240.0000   -5.00949
208280.0000   -5.64813
208320.0000   -5.27333
208360.0000   -4.96162
208400.0000   -4.89072
208440.0000   -4.91753
208480.0000   -6.00264
208520.0000   -5.33500
208560.0000   -4.78021
208600.0000   -5.64551
208640.0000   -4.87359
208680.0000   -5.24981
208720.0000   -4.72021
208760.0000   -6.36462
208800.0000   -4.51670
208840.0000   -4.76514
208880.0000   -5.57237
208920.0000   -5.73923
208960.0000   -5.47278
209000.0000   -4.69366
209040.0000   -4.98800
209080.0000   -4.61432
209120.0000   -4.78759
209160.0000   -4.88001
209200.0000   -4.88736
209240.0000   -5.15060
209280.0000   -5.19799
209320.0000   -4.86919
209360.0000   -5.39950
209400.0000   -5.33327
209440.0000   -5.16401
209480.0000   -5.33498
209520.0000   -5.93152
209560.0000   -5.53840
209600.0000   -6.00558
209640.0000   -5.37664
209680.0000   -5.74510
209720.0000   -5.57400
209760.0000   -4.67886
209800.0000   -5.00966
209840.0000   -5.67574
209880.0000   -5.22884
209920.0000   -4.93843
209960.0000   -5.29575
210000.0000   -5.00561
210040.0000   -5.49791
210080.0000   -5.05998
210120.0000   -5.68694
210160.0000   -5.83598
210200.0000   -5.12905
210240.0000   -5.18319
210280.0000   -5.08736
210320.0000   -4.70868
210360.0000   -3.96220
210400.0000   -4.64968
210440.0000   -5.06097
210480.0000   -5.64167
210520.0000   -5.22325
210560.0000   -4.93543
210600.0000   -4.93369
210640.0000   -5.19752
210680.0000   -5.64481
210720.0000   -4.22622
210760.0000   -4.11615
210800.0000   -5.60711
210840.0000   -5.82229
210880.0000   -5.34599
210920.0000   -5.85638
210960.0000   -5.12872
211000.0000   -4.41661
211040.0000   -5.22751
211080.0000   -5.14575
211120.0000   -5.29101
211160.0000   -4.83282
211200.0000   -5.07571
211240.0000   -4.67065
211280.0000   -4.71513
211320.0000   -5.30108
211360.0000   -5.23417
211400.0000   -5.60087
211440.0000   -5.38839
211480.0000   -5.70173
211520.0000   -5.47127
211560.0000   -5.97848
211600.0000   -4.89865
211640.0000   -5.11679
211680.0000   -4.00036
211720.0000   -4.20070
211760.0000   -4.58605
211800.0000   -4.41654
211840.0000   -5.27483
211880.0000   -4.68241
211920.0000   -3.49530
211960.0000   -4.68056
212000.0000   -5.25226
212040.0000   -4.10686
212080.0000   -4.45074
212120.0000   -5.10008
212160.0000   -4.70494
212200.0000   -6.03718
212240.0000   -5.10355
212280.0000   -4.90339
212320.0000   -4.85412
212360.0000   -4.85841
212400.0000   -5.01226
212440.0000   -5.34706
212480.0000   -5.16469
212520.0000   -5.82289
212560.0000   -5.95138
212600.0000   -5.21941
212640.0000   -4.36626
212680.0000   -5.50524
212720.0000   -4.49329
212760.0000   -5.44674
212800.0000   -5.56611
212840.0000   -5.50519
212880.0000   -4.78447
212920.0000   -5.02104
212960.0000   -5.62270
213000.0000   -4.85983
213040.0000   -6.17492
213080.0000   -5.06197
213120.0000   -5.97849
213160.0000   -6.16906
213200.0000   -6.15678
213240.0000   -5.04622
213280.0000   -5.21528
213320.0000   -6.09653
213360.0000   -6.27648
213400.0000   -5.19706
213440.0000   -6.25568
213480.0000   -5.37246
213520.0000   -6.03115
213560.0000   -5.99962
213600.0000   -4.98568
213640.0000   -5.74792
213680.0000   -6.35830
213720.0000   -5.86256
213760.0000   -4.97691
213800.0000   -5.99338
213840.0000   -5.61596
213880.0000   -4.20473
213920.0000   -4.38686
213960.0000   -5.15217
214000.0000   -5.49805
214040.0000   -6.05086
214080.0000   -5.23979
214120.0000   -5.17622
214160.0000   -5.32584
214200.0000   -5.66995
214240.0000   -5.26657
214280.0000   -4.61852
214320.0000   -5.69495
214360.0000   -6.29348
214400.0000   -6.05748
214440.0000   -5.82756
214480.0000   -6.17259
214520.0000   -5.68141
214560.0000   -6.44537
214600.0000   -6.11438
214640.0000   -6.25119
214680.0000   -5.93849
214720.0000   -6.09130
214760.0000   -4.94062
214800.0000   -6.24068
214840.0000   -6.26049
214880.0000   -5.58660
214920.0000   -6.06033
214960.0000   -5.61872
215000.0000   -6.98670
215040.0000   -6.36775
215080.0000   -6.41650
215120.0000   -6.77638
215160.0000   -6.18544
215200.0000   -6.45548
215240.0000   -5.17503
215280.0000   -5.30313
215320.0000   -5.37158
215360.0000   -6.32711
215400.0000   -6.55230
215440.0000   -5.61460
215480.0000   -5.12144
215520.0000   -5.84831
215560.0000   -5.39803
215600.0000   -5.26865
215640.0000   -6.26216
215680.0000   -6.13414
215720.0000   -5.88977
215760.0000   -5.65777
215800.0000   -6.12035
215840.0000   -5.53470
215880.0000   -5.67298
215920.0000   -5.30235
215960.0000   -6.16116
216000.0000   -5.32852
216040.0000   -6.02326
216080.0000   -6.05980
216120.0000   -4.70539
216160.0000   -5.58870
216200.0000   -4.95951
216240.0000   -5.02366
216280.0000   -5.14711
216320.0000   -5.41550
216360.0000   -5.45448
216400.0000   -4.53621
216440.0000   -5.31000
216480.0000   -4.70322
216520.0000   -5.23614
216560.0000   -5.01821
216600.0000   -5.42739
216640.0000   -5.37583
216680.0000   -6.09218
216720.0000   -5.93616
216760.0000   -5.74216
216800.0000   -5.51287
216840.0000   -4.88912
216880.0000   -4.63795
216920.0000   -4.43654
216960.0000   -4.38388
217000.0000   -5.15528
217040.0000   -5.50977
217080.0000   -4.76173
217120.0000   -5.71601
217160.0000   -6.06954
217200.0000   -5.40308
217240.0000   -6.34931
217280.0000   -6.11447
217320.0000   -5.86379
217360.0000   -5.18184
217400.0000   -5.99308
217440.0000   -5.00849
217480.0000   -4.83170
217520.0000   -5.12657
217560.0000   -6.10588
217600.0000   -5.09068
217640.0000   -5.37920
217680.0000   -5.32029
217720.0000   -5.45283
217760.0000   -6.01484
217800.0000   -5.37795
217840.0000   -5.51903
217880.0000   -5.97376
217920.0000   -5.96549
217960.0000   -6.81983
218000.0000   -6.54399
218040.0000   -5.42153
218080.0000   -5.99340
218120.0000   -5.56077
218160.0000   -6.43240
218200.0000   -5.75444
218240.0000   -5.20315
218280.0000   -4.74523
218320.0000   -5.51682
218360.0000   -5.09392
218400.0000   -5.24887
218440.0000   -5.33988
218480.0000   -5.52120
218520.0000   -5.76129
218560.0000   -6.22358
218600.0000   -5.28779
218640.0000   -6.07035
218680.0000   -5.88126
218720.0000   -5.07861
218760.0000   -4.97211
218800.0000   -5.36920
218840.0000   -5.96167
218880.0000   -5.72355
218920.0000   -5.97310
218960.0000   -5.40058
219000.0000   -5.01383
219040.0000   -5.72147
219080.0000   -5.95404
219120.0000   -6.23585
219160.0000   -5.66378
219200.0000   -5.94492
219240.0000   -5.07952
219280.0000   -5.58756
219320.0000   -4.86324
219360.0000   -5.66305
219400.0000   -5.04433
219440.0000   -5.60780
219480.0000   -5.46644
219520.0000   -5.80484
219560.0000   -5.99976
219600.0000   -5.25399
219640.0000   -5.99959
219680.0000   -5.58129
219720.0000   -4.80834
219760.0000   -5.76193
219800.0000   -5.01751
219840.0000   -4.74879
219880.0000   -5.62555
219920.0000   -5.38792
219960.0000   -5.53015
220000.0000   -5.13232
220040.0000   -5.41616
220080.0000   -6.26433
220120.0000   -5.26136
220160.0000   -5.72970
220200.0000   -5.02246
220240.0000   -4.94353
220280.0000   -5.05857
220320.0000   -4.78037
220360.0000   -4.92983
220400.0000   -5.56378
220440.0000   -5.82525
220480.0000   -6.09593
220520.0000   -5.35123
220560.0000   -5.34153
220600.0000   -4.67209
220640.0000   -4.76099
220680.0000   -5.40911
220720.0000   -5.19954
220760.0000   -5.07824
220800.0000   -5.47138
220840.0000   -5.71166
220880.0000   -5.89631
220920.0000   -5.87274
220960.0000   -5.86577
221000.0000   -6.64301
221040.0000   -5.94776
221080.0000   -5.75594
221120.0000   -6.20208
221160.0000   -6.04506
221200.0000   -5.86873
221240.0000   -6.67559
221280.0000   -6.29833
221320.0000   -5.54023
221360.0000   -5.03176
221400.0000   -5.22850
221440.0000   -5.65560
221480.0000   -5.23486
221520.0000   -5.15487
221560.0000   -5.11729
221600.0000   -4.88530
221640.0000   -5.69553
221680.0000   -5.40748
221720.0000   -4.40088
221760.0000   -4.99825
221800.0000   -6.50328
221840.0000   -5.82092
221880.0000   -5.09623
221920.0000   -4.86838
221960.0000   -5.86203
222000.0000   -5.64053
222040.0000   -5.17842
222080.0000   -5.24908
222120.0000   -6.57201
222160.0000   -5.98726
222200.0000   -6.97182
222240.0000   -5.89430
222280.0000   -6.01557
222320.0000   -6.36797
222360.0000   -6.63035
222400.0000   -6.61317
222440.0000   -6.05720
222480.0000   -5.64986
222520.0000   -5.83884
222560.0000   -5.99428
222600.0000   -6.03862
222640.0000   -6.99330
222680.0000   -6.91306
222720.0000   -6.73524
222760.0000   -6.76579
222800.0000   -5.56029
222840.0000   -6.24702
222880.0000   -6.15394
222920.0000   -6.24919
222960.0000   -6.10821
223000.0000   -5.42969
223040.0000   -5.83317
223080.0000   -5.56405
223120.0000   -6.26571
223160.0000   -5.79754
223200.0000   -5.77713
223240.0000   -5.59504
223280.0000   -6.04345
223320.0000   -5.50962
223360.0000   -5.72129
223400.0000   -5.57955
223440.0000   -5.51300
223480.0000   -4.62762
223520.0000   -4.70931
223560.0000   -5.78990
223600.0000   -5.20089
223640.0000   -5.68473
223680.0000   -5.65363
223720.0000   -6.26117
223760.0000   -5.94797
223800.0000   -5.24313
223840.0000   -6.21118
223880.0000   -6.17803
223920.0000   -5.28281
223960.0000   -6.58410
224000.0000   -5.47137
224040.0000   -5.33970
224080.0000   -5.36765
224120.0000   -4.94491
224160.0000   -5.29812
224200.0000   -5.27310
224240.0000   -5.97082
224280.0000   -5.93330
224320.0000   -5.70561
224360.0000   -5.58931
224400.0000   -5.03731
224440.0000   -4.89496
224480.0000   -4.99625
224520.0000   -5.05601
224560.0000   -4.98911
224600.0000   -4.73808
224640.0000   -5.27250
224680.0000   -5.26573
224720.0000   -5.13526
224760.0000   -5.51503
224800.0000   -5.65187
224840.0000   -5.75404
224880.0000   -5.96299
224920.0000   -6.05454
224960.0000   -6.49577
225000.0000   -5.41997
225040.0000   -4.94631
225080.0000   -6.24213
225120.0000   -5.65444
225160.0000   -5.76963
225200.0000   -4.60637
225240.0000   -6.77398
225280.0000   -4.95539
225320.0000   -6.17829
225360.0000   -5.11058
225400.0000   -5.89689
225440.0000   -6.09610
225480.0000   -5.69600
225520.0000   -6.11244
225560.0000   -5.97617
225600.0000   -6.36189
225640.0000   -5.79499
225680.0000   -5.82310
225720.0000   -5.46623
225760.0000   -5.35626
225800.0000   -5.31854
225840.0000   -5.76003
225880.0000   -5.31360
225920.0000   -4.58800
225960.0000   -5.62493
226000.0000   -6.11691
226040.0000   -5.88796
226080.0000   -6.35975
226120.0000   -5.61403
226160.0000   -6.31972
226200.0000   -5.74431
226240.0000   -5.82885
226280.0000   -6.88914
226320.0000   -6.59497
226360.0000   -6.29357
226400.0000   -6.29224
226440.0000   -5.88214
226480.0000   -6.09684
226520.0000   -5.95665
226560.0000   -5.26902
226600.0000   -5.55616
226640.0000   -6.35830
226680.0000   -5.54041
226720.0000   -4.96118
226760.0000   -4.74227
226800.0000   -5.50115
226840.0000   -5.53283
226880.0000   -4.98365
226920.0000   -6.17166
226960.0000   -6.00399
227000.0000   -6.97196
227040.0000   -7.28107
227080.0000   -6.80933
227120.0000   -6.36936
227160.0000   -6.27154
227200.0000   -7.43139
227240.0000   -6.84654
227280.0000   -5.59003
227320.0000   -7.14682
227360.0000   -6.50227
227400.0000   -6.81104
227440.0000   -6.31859
227480.0000   -5.49328
227520.0000   -5.49839
227560.0000   -5.30029
227600.0000   -5.27494
227640.0000   -6.18292
227680.0000   -5.18583
227720.0000   -5.62424
227760.0000   -5.48017
227800.0000   -5.56039
227840.0000   -5.46622
227880.0000   -5.41309
227920.0000   -5.37617
227960.0000   -4.36065
228000.0000   -3.61315
228040.0000   -5.35525
228080.0000   -5.12444
228120.0000   -5.85223
228160.0000   -5.72303
228200.0000   -5.68473
228240.0000   -5.85634
228280.0000   -4.97599
228320.0000   -5.77092
228360.0000   -5.72351
228400.0000   -5.84116
228440.0000   -5.83375
228480.0000   -6.06709
228520.0000   -5.81863
228560.0000   -5.00669
228600.0000   -6.34966
228640.0000   -5.94119
228680.0000   -5.37742
228720.0000   -6.63479
228760.0000   -5.17541
228800.0000   -6.17499
228840.0000   -5.92847
228880.0000   -6.00776
228920.0000   -6.18605
228960.0000   -5.96507
229000.0000   -6.27022
229040.0000   -4.86499
229080.0000   -5.28015
229120.0000   -6.03685
229160.0000   -5.30563
229200.0000   -5.33491
229240.0000   -5.22864
229280.0000   -4.94352
229320.0000   -5.59234
229360.0000   -4.95716
229400.0000   -4.85627
229440.0000   -5.65566
229480.0000   -5.49366
229520.0000   -5.58754
229560.0000   -5.38819
229600.0000   -5.24450
229640.0000   -5.19475
229680.0000   -5.23174
229720.0000   -5.28144
229760.0000   -4.71233
229800.0000   -4.46905
229840.0000   -4.55128
229880.0000   -4.56231
229920.0000   -4.81781
229960.0000   -4.63852
230000.0000   -5.43508
230040.0000   -5.68186
230080.0000   -5.44698
230120.0000   -5.64286
230160.0000   -6.07871
230200.0000   -5.05775
230240.0000   -4.53355
230280.0000   -5.46551
230320.0000   -5.82000
230360.0000   -6.18567
230400.0000   -5.01906
230440.0000   -4.27707
230480.0000   -3.64302
230520.0000   -4.42093
230560.0000   -4.61533
230600.0000   -5.25535
230640.0000   -4.81391
230680.0000   -5.17475
230720.0000   -4.97682
230760.0000   -4.84226
230800.0000   -4.64931
230840.0000   -5.24752
230880.0000   -4.86293
230920.0000   -4.60969
230960.0000   -5.84710
231000.0000   -5.07396
231040.0000   -4.38876
231080.0000   -5.83417
231120.0000   -5.17064
231160.0000   -4.54918
231200.0000   -4.66026
231240.0000   -4.94358
231280.0000   -4.82676
231320.0000   -5.20582
231360.0000   -5.75082
231400.0000   -5.85635
231440.0000   -5.58609
231480.0000   -5.84089
231520.0000   -5.44543
231560.0000   -6.39433
231600.0000   -6.19880
231640.0000   -6.05216
231680.0000   -5.81871
231720.0000   -5.54109
231760.0000   -5.38303
231800.0000   -5.06554
231840.0000   -5.33332
231880.0000   -5.48842
231920.0000   -5.33082
231960.0000   -4.97830
232000.0000   -5.88538
232040.0000   -6.52034
232080.0000   -5.70756
232120.0000   -5.35402
232160.0000   -5.05122
232200.0000   -5.82452
232240.0000   -5.93017
232280.0000   -5.33227
232320.0000   -5.35636
232360.0000   -6.24950
232400.0000   -5.95014
232440.0000   -5.58935
232480.0000   -5.71233
232520.0000   -5.01268
232560.0000   -5.92823
232600.0000   -5.16794
232640.0000   -6.09565
232680.0000   -5.02917
232720.0000   -5.18557
232760.0000   -5.94379
232800.0000   -6.36864
232840.0000   -6.23571
232880.0000   -6.31820
232920.0000   -4.68427
232960.0000   -5.35131
233000.0000   -5.64454
233040.0000   -5.43313
233080.0000   -5.05467
233120.0000   -5.67580
233160.0000   -5.04879
233200.0000   -5.92992
233240.0000   -5.92782
233280.0000   -6.46553
233320.0000   -5.01248
233360.0000   -5.39826
233400.0000   -5.77758
233440.0000   -5.97866
233480.0000   -4.64644
233520.0000   -4.91683
233560.0000   -5.91900
233600.0000   -4.83804
233640.0000   -5.86100
233680.0000   -6.00895
233720.0000   -7.34513
233760.0000   -5.39216
233800.0000   -5.75428
233840.0000   -5.84834
233880.0000   -5.41041
233920.0000   -4.56962
233960.0000   -5.66543
234000.0000   -4.46993
234040.0000   -5.20961
234080.0000   -5.68621
234120.0000   -4.94062
234160.0000   -5.75222
234200.0000   -5.61368
234240.0000   -5.18839
234280.0000   -4.90524
234320.0000   -5.29632
234360.0000   -5.01515
234400.0000   -4.54456
234440.0000   -5.25464
234480.0000   -5.63963
234520.0000   -4.97164
234560.0000   -4.64473
234600.0000   -5.76057
234640.0000   -6.62473
234680.0000   -5.68375
234720.0000   -5.63102
234760.0000   -6.43189
234800.0000   -6.13907
234840.0000   -5.51987
234880.0000   -5.33699
234920.0000   -5.64213
234960.0000   -5.16793
235000.0000   -5.59710
235040.0000   -4.98884
235080.0000   -5.47718
235120.0000   -6.33295
235160.0000   -5.77355
235200.0000   -6.67794
235240.0000   -4.70215
235280.0000   -4.74685
235320.0000   -5.43966
235360.0000   -5.92580
235400.0000   -5.54961
235440.0000   -5.13404
235480.0000   -5.50003
235520.0000   -5.58887
235560.0000   -5.25707
235600.0000   -5.84336
235640.0000   -5.89460
235680.0000   -5.56841
235720.0000   -6.54206
235760.0000   -6.78138
235800.0000   -6.06734
235840.0000   -6.05474
235880.0000   -5.10057
235920.0000   -6.31041
235960.0000   -5.83074
236000.0000   -5.92206
236040.0000   -5.92186
236080.0000   -6.33255
236120.0000   -6.61113
236160.0000   -6.54553
236200.0000   -5.62422
236240.0000   -5.75435
236280.0000   -5.24768
236320.0000   -4.56970
236360.0000   -5.50627
236400.0000   -5.13904
236440.0000   -4.68840
236480.0000   -5.29707
236520.0000   -4.89739
236560.0000   -5.20034
236600.0000   -5.67923
236640.0000   -5.67354
236680.0000   -5.16931
236720.0000   -4.93868
236760.0000   -5.42596
236800.0000   -5.17832
236840.0000   -5.53339
236880.0000   -5.76431
236920.0000   -6.42404
236960.0000   -5.22130
237000.0000   -4.74357
237040.0000   -5.68877
237080.0000   -5.84033
237120.0000   -4.77713
237160.0000   -5.96620
237200.0000   -5.58857
237240.0000   -5.57123
237280.0000   -5.30149
237320.0000   -4.56395
237360.0000   -5.81567
237400.0000   -6.10655
237440.0000   -5.87819
237480.0000   -4.56782
237520.0000   -5.38699
237560.0000   -5.61256
237600.0000   -5.38979
237640.0000   -5.17737
237680.0000   -5.67916
237720.0000   -5.80856
237760.0000   -5.30894
237800.0000   -4.82706
237840.0000   -5.80703
237880.0000   -5.92473
237920.0000   -5.57101
237960.0000   -5.87135
238000.0000   -5.81104
238040.0000   -5.46777
238080.0000   -5.89811
238120.0000   -5.98130
238160.0000   -5.19289
238200.0000   -5.38113
238240.0000   -5.47873
238280.0000   -5.88496
238320.0000   -6.03449
238360.0000   -5.98240
238400.0000   -6.03439
238440.0000   -5.38714
238480.0000   -6.06600
238520.0000   -6.06602
238560.0000   -6.16893
238600.0000   -6.49456
238640.0000   -5.62033
238680.0000   -4.59443
238720.0000   -5.22078
238760.0000   -6.32658
238800.0000   -5.90526
238840.0000   -5.65680
238880.0000   -5.57599
238920.0000   -5.59006
238960.0000   -5.36913
239000.0000   -6.33252
239040.0000   -6.44842
239080.0000   -5.58296
239120.0000   -6.37414
239160.0000   -5.65147
239200.0000   -5.70793
239240.0000   -5.19956
239280.0000   -5.15406
239320.0000   -5.21065
239360.0000   -6.18797
239400.0000   -6.23893
239440.0000   -5.57666
239480.0000   -6.33051
239520.0000   -6.55640
239560.0000   -5.50737
239600.0000   -5.81381
239640.0000   -6.60895
239680.0000   -5.34313
239720.0000   -5.88523
239760.0000   -5.75839
239800.0000   -5.62103
239840.0000   -5.81795
239880.0000   -5.38615
239920.0000   -6.67153
239960.0000   -6.16207
240000.0000   -5.94173
240040.0000   -6.33550
240080.0000   -5.92423
240120.0000   -6.11494
240160.0000   -5.29849
240200.0000   -6.02542
240240.0000   -5.88154
240280.0000   -5.59421
240320.0000   -6.34212
240360.0000   -4.34212
240400.0000   -4.82881
240440.0000   -5.38901
240480.0000   -5.90883
240520.0000   -5.62121
240560.0000   -5.10523
240600.0000   -5.00400
240640.0000   -5.74346
240680.0000   -5.76058
240720.0000   -5.12742
240760.0000   -6.29306
240800.0000   -6.55438
240840.0000   -6.10482
240880.0000   -6.11869
240920.0000   -6.30349
240960.0000   -4.71871
241000.0000   -5.62366
241040.0000   -5.62321
241080.0000   -5.44826
241120.0000   -5.99594
241160.0000   -5.37643
241200.0000   -5.98176
241240.0000   -5.60057
241280.0000   -5.71847
241320.0000   -6.58247
241360.0000   -6.84573
241400.0000   -6.22720
241440.0000   -6.84144
241480.0000   -6.07028
241520.0000   -6.27259
241560.0000   -5.77816
241600.0000   -5.69283
241640.0000   -5.99107
241680.0000   -6.32481
241720.0000   -5.77753
241760.0000   -5.97815
241800.0000   -5.90567
241840.0000   -6.15861
241880.0000   -5.83853
241920.0000   -5.43427
241960.0000   -5.62858
242000.0000   -5.61606
242040.0000   -5.15981
242080.0000   -4.95311
242120.0000   -5.77032
242160.0000   -5.48593
242200.0000   -5.09878
242240.0000   -5.30550
242280.0000   -6.47669
242320.0000   -5.39437
242360.0000   -4.90180
242400.0000   -5.53067
242440.0000   -5.13286
242480.0000   -5.49596
242520.0000   -6.14078
242560.0000   -5.44519
242600.0000   -5.87672
242640.0000   -6.16223
242680.0000   -6.32179
242720.0000   -6.57310
242760.0000   -7.24741
242800.0000   -6.95882
242840.0000   -7.07250
242880.0000   -5.58495
242920.0000   -7.27956
242960.0000   -6.04464
243000.0000   -6.25689
243040.0000   -6.15983
243080.0000   -6.53813
243120.0000   -5.51574
243160.0000   -5.81695
243200.0000   -6.24674
243240.0000   -5.80236
243280.0000   -4.86574
243320.0000   -5.87547
243360.0000   -5.80488
243400.0000   -6.23551
243440.0000   -6.69588
243480.0000   -5.59962
243520.0000   -5.42276
243560.0000   -5.51008
243600.0000   -5.91028
243640.0000   -5.67099
243680.0000   -6.04846
243720.0000   -5.71068
243760.0000   -5.70660
243800.0000   -6.18429
243840.0000   -5.90462
243880.0000   -6.07769
243920.0000   -4.79903
243960.0000   -4.96797
244000.0000   -5.81846
244040.0000   -5.32744
244080.0000   -5.89745
244120.0000   -4.03532
244160.0000   -5.44036
244200.0000   -6.04364
244240.0000   -6.27883
244280.0000   -5.25373
244320.0000   -6.21901
244360.0000   -6.88317
244400.0000   -5.76790
244440.0000   -5.70098
244480.0000   -6.31139
244520.0000   -5.47924
244560.0000   -5.80561
244600.0000   -6.60834
244640.0000   -5.71966
244680.0000   -5.39070
244720.0000   -5.68158
244760.0000   -6.44720
244800.0000   -6.48255
244840.0000   -5.70247
244880.0000   -5.19541
244920.0000   -5.27546
244960.0000   -5.60795
245000.0000   -6.04457
245040.0000   -5.56895
245080.0000   -5.43683
245120.0000   -5.72436
245160.0000   -5.14736
245200.0000   -5.39044
245240.0000   -5.88570
245280.0000   -5.44515
245320.0000   -5.73511
245360.0000   -5.87831
245400.0000   -5.47316
245440.0000   -5.91633
245480.0000   -4.46278
245520.0000   -5.42879
245560.0000   -5.59898
245600.0000   -4.83542
245640.0000   -5.03999
245680.0000   -4.22331
245720.0000   -5.16019
245760.0000   -5.79976
245800.0000   -5.61920
245840.0000   -5.24360
245880.0000   -5.52664
245920.0000   -5.16448
245960.0000   -5.68482
246000.0000   -5.21764
246040.0000   -6.21178
246080.0000   -5.06285
246120.0000   -5.64233
246160.0000   -5.13806
246200.0000   -6.12727
246240.0000   -5.73272
246280.0000   -6.32139
246320.0000   -5.67949
246360.0000   -5.52004
246400.0000   -5.86737
246440.0000   -5.21003
246480.0000   -5.85493
246520.0000   -5.94424
246560.0000   -5.14228
246600.0000   -4.95722
246640.0000   -5.99589
246680.0000   -4.89522
246720.0000   -5.73621
246760.0000   -5.56231
246800.0000   -6.02233
246840.0000   -6.03237
246880.0000   -5.14259
246920.0000   -5.05171
246960.0000   -5.00815
247000.0000   -5.11866
247040.0000   -5.33429
247080.0000   -5.77043
247120.0000   -6.42041
247160.0000   -5.25145
247200.0000   -4.95369
247240.0000   -4.41908
247280.0000   -6.05864
247320.0000   -5.68763
247360.0000   -5.12999
247400.0000   -4.96975
247440.0000   -5.53450
247480.0000   -5.78375
247520.0000   -5.79513
247560.0000   -5.10363
247600.0000   -5.09647
247640.0000   -5.49108
247680.0000   -5.09154
247720.0000   -5.87082
247760.0000   -5.19895
247800.0000   -5.36546
247840.0000   -6.07517
247880.0000   -5.56985
247920.0000   -5.73735
247960.0000   -5.21154
248000.0000   -5.89727
248040.0000   -6.07954
248080.0000   -5.61160
248120.0000   -4.88478
248160.0000   -5.03803
248200.0000   -5.40613
248240.0000   -5.32350
248280.0000   -5.98284
248320.0000   -5.31730
248360.0000   -5.63285
248400.0000   -5.63549
248440.0000   -5.72487
248480.0000   -5.52901
248520.0000   -5.63941
248560.0000   -5.80803
248600.0000   -5.43443
248640.0000   -5.29581
248680.0000   -5.09927
248720.0000   -6.13059
248760.0000   -5.18832
248800.0000   -4.87597
248840.0000   -4.89532
248880.0000   -6.08493
248920.0000   -4.94333
248960.0000   -4.74120
249000.0000   -5.39522
249040.0000   -5.86120
249080.0000   -6.46703
249120.0000   -5.61803
249160.0000   -5.21946
249200.0000   -5.31224
249240.0000   -5.79498
249280.0000   -5.73250
249320.0000   -5.90391
249360.0000   -5.81146
249400.0000   -6.34262
249440.0000   -5.34202
249480.0000   -5.28013
249520.0000   -5.87426
249560.0000   -5.79712
249600.0000   -5.26932
249640.0000   -5.48279
249680.0000   -5.98874
249720.0000   -5.15317
249760.0000   -6.43946
249800.0000   -5.55416
249840.0000   -5.52684
249880.0000   -4.24949
249920.0000   -3.57803
249960.0000   -4.60847
250000.0000   -4.27626
250040.0000   -5.22769
250080.0000   -4.55853
250120.0000   -4.51733
250160.0000   -5.20815
250200.0000   -4.79455
250240.0000   -4.84379
250280.0000   -5.70584
250320.0000   -5.09629
250360.0000   -6.43478
250400.0000   -5.46760
250440.0000   -6.15303
250480.0000   -5.53094
250520.0000   -5.62115
250560.0000   -5.79402
250600.0000   -5.60562
250640.0000   -6.04811
250680.0000   -5.53044
250720.0000   -5.86608
250760.0000   -5.94529
250800.0000   -5.42312
250840.0000   -5.54119
250880.0000   -5.41010
250920.0000   -5.03801
250960.0000   -6.49219
251000.0000   -5.41919
251040.0000   -5.43442
251080.0000   -5.90115
251120.0000   -5.49279
251160.0000   -5.77241
251200.0000   -5.51201
251240.0000   -6.40979
251280.0000   -5.92134
251320.0000   -5.53563
251360.0000   -5.59669
251400.0000   -6.38812
251440.0000   -4.50877
251480.0000   -5.30943
251520.0000   -6.11143
251560.0000   -6.61522
251600.0000   -5.07879
251640.0000   -4.89603
251680.0000   -5.81299
251720.0000   -6.43774
251760.0000   -6.35258
251800.0000   -5.43654
251840.0000   -4.78365
251880.0000   -5.96634
251920.0000   -5.21941
251960.0000   -5.82513
252000.0000   -6.40434
252040.0000   -4.22284
252080.0000   -5.13519
252120.0000   -5.13838
252160.0000   -5.29829
252200.0000   -5.11669
252240.0000   -4.34368
252280.0000   -5.43782
252320.0000   -5.70162
252360.0000   -5.71966
252400.0000   -4.65758
252440.0000   -5.72451
252480.0000   -6.15270
252520.0000   -4.70198
252560.0000   -4.99489
252600.0000   -5.56835
252640.0000   -4.91772
252680.0000   -5.61674
252720.0000   -5.45511
252760.0000   -5.68217
252800.0000   -5.43240
252840.0000   -5.73368
252880.0000   -5.78839
252920.0000   -5.74598
252960.0000   -5.14098
253000.0000   -4.80622
253040.0000   -5.70454
253080.0000   -4.92881
253120.0000   -5.01594
253160.0000   -5.70953
253200.0000   -4.88790
253240.0000   -5.24183
253280.0000   -4.55479
253320.0000   -4.78810
253360.0000   -5.42828
253400.0000   -5.43233
253440.0000   -5.44651
253480.0000   -4.25624
253520.0000   -5.19265
253560.0000   -5.63363
253600.0000   -4.71874
253640.0000   -5.18097
253680.0000   -5.20610
253720.0000   -5.03876
253760.0000   -5.62427
253800.0000   -5.33888
253840.0000   -4.46547
253880.0000   -4.44553
253920.0000   -5.24432
253960.0000   -4.70652
254000.0000   -4.43060
254040.0000   -3.94568
254080.0000   -4.51131
254120.0000   -4.86962
254160.0000   -5.16236
254200.0000   -5.37572
254240.0000   -5.75836
254280.0000   -5.69777
254320.0000   -5.59021
254360.0000   -4.90527
254400.0000   -4.80608
254440.0000   -4.51448
254480.0000   -5.53025
254520.0000   -5.73721
254560.0000   -6.28010
254600.0000   -6.23531
254640.0000   -5.97165
254680.0000   -5.70291
254720.0000   -5.46780
254760.0000   -5.29608
254800.0000   -5.32538
254840.0000   -4.07816
254880.0000   -4.31209
254920.0000   -6.12562
254960.0000   -5.82984
255000.0000   -4.90901
255040.0000   -4.26257
255080.0000   -4.25247
255120.0000   -4.51883
255160.0000   -5.04030
255200.0000   -4.80468
255240.0000   -5.34507
255280.0000   -5.43049
255320.0000   -5.58715
255360.0000   -4.77726
255400.0000   -5.00164
255440.0000   -4.59753
255480.0000   -4.87739
255520.0000   -4.70185
255560.0000   -6.09407
255600.0000   -5.28895
255640.0000   -4.97739
255680.0000   -4.25979
255720.0000   -6.16596
255760.0000   -7.33560
255800.0000   -5.70069
255840.0000   -5.15788
255880.0000   -5.49281
255920.0000   -5.91005
255960.0000   -5.96139
256000.0000   -5.84436
256040.0000   -5.91523
256080.0000   -5.56792
256120.0000   -6.21239
256160.0000   -4.70661
256200.0000   -6.39379
256240.0000   -5.34321
256280.0000   -6.43961
256320.0000   -6.32050
256360.0000   -5.34764
256400.0000   -6.43061
256440.0000   -4.62468
256480.0000   -6.54755
256520.0000   -4.82209
256560.0000   -5.15831
256600.0000   -4.87565
256640.0000   -6.28081
256680.0000   -4.81272
256720.0000   -5.71714
256760.0000   -5.71145
256800.0000   -5.95266
256840.0000   -5.43381
256880.0000   -6.21618
256920.0000   -5.45591
256960.0000   -5.18111
257000.0000   -6.16022
257040.0000   -6.41886
257080.0000   -5.65189
257120.0000   -5.61476
257160.0000   -6.24134
257200.0000   -5.75146
257240.0000   -4.08631
257280.0000   -5.42918
257320.0000   -4.81313
257360.0000   -6.31939
257400.0000   -5.59831
257440.0000   -5.31755
257480.0000   -6.24465
257520.0000   -5.58057
257560.0000   -5.67465
257600.0000   -5.09348
257640.0000   -5.14576
257680.0000   -5.63982
257720.0000   -4.89892
257760.0000   -5.43545
257800.0000   -4.89195
257840.0000   -5.87628
257880.0000   -5.69952
257920.0000   -4.79322
257960.0000   -5.38865
258000.0000   -6.67903
258040.0000   -5.90236
258080.0000   -6.53275
258120.0000   -5.47327
258160.0000   -5.25468
258200.0000   -5.64825
258240.0000   -6.36655
258280.0000   -4.80985
258320.0000   -5.82169
258360.0000   -5.43099
258400.0000   -5.36219
258440.0000   -5.59517
258480.0000   -5.74760
258520.0000   -4.70108
258560.0000   -5.80963
258600.0000   -5.05829
258640.0000   -5.17004
258680.0000   -4.99808
258720.0000   -5.11188
258760.0000   -5.11100
258800.0000   -5.39811
258840.0000   -5.77946
258880.0000   -5.27433
258920.0000   -5.10394
258960.0000   -4.67794
259000.0000   -5.38569
259040.0000   -5.02019
259080.0000   -4.76941
259120.0000   -4.65447
259160.0000   -4.42757
259200.0000   -3.66899
259240.0000   -4.95239
259280.0000   -4.32012
259320.0000   -4.64746
259360.0000   -4.79532
259400.0000   -4.20290
259440.0000   -4.32701
259480.0000   -5.07609
259520.0000   -4.59408
259560.0000   -4.01803
259600.0000   -4.83357
259640.0000   -5.56078
259680.0000   -5.84799
259720.0000   -5.08011
259760.0000   -5.33497
259800.0000   -4.53326
259840.0000   -4.64692
259880.0000   -5.05388
259920.0000   -4.92277
259960.0000   -5.18880
260000.0000   -6.01729
260040.0000   -5.35804
260080.0000   -4.96723
260120.0000   -5.25736
260160.0000   -5.59225
260200.0000   -5.82137
260240.0000   -5.08706
260280.0000   -5.90978
260320.0000   -5.58447
260360.0000   -4.40806
260400.0000   -4.00454
260440.0000   -5.22709
260480.0000   -5.43635
260520.0000   -4.99135
260560.0000   -5.34455
260600.0000   -4.80194
260640.0000   -5.11180
260680.0000   -4.19722
260720.0000   -4.85073
260760.0000   -4.66972
260800.0000   -5.00122
260840.0000   -4.65708
260880.0000   -5.24618
260920.0000   -3.90751
260960.0000   -4.24087
261000.0000   -4.10097
261040.0000   -5.37855
261080.0000   -5.16633
261120.0000   -3.90341
261160.0000   -4.50576
261200.0000   -4.55479
261240.0000   -5.55151
261280.0000   -4.56775
261320.0000   -4.95674
261360.0000   -5.62441
261400.0000   -5.58963
261440.0000   -4.58453
261480.0000   -5.62552
261520.0000   -4.58184
261560.0000   -5.23717
261600.0000   -4.59691
261640.0000   -4.65637
261680.0000   -4.89883
261720.0000   -5.11741
261760.0000   -4.62114
261800.0000   -5.17786
261840.0000   -4.81459
261880.0000   -5.56626
261920.0000   -4.60798
261960.0000   -5.29168
262000.0000   -4.62885
262040.0000   -5.88846
262080.0000   -5.24327
262120.0000   -4.45478
262160.0000   -4.86570
262200.0000   -4.53540
262240.0000   -4.02743
262280.0000   -4.70505
262320.0000   -5.18711
262360.0000   -4.84946
262400.0000   -3.66878
262440.0000   -5.17725
262480.0000   -4.21626
262520.0000   -5.55240
262560.0000   -4.77024
262600.0000   -5.62398
262640.0000   -5.07416
262680.0000   -4.34891
262720.0000   -5.41049
262760.0000   -4.52176
262800.0000   -4.00131
262840.0000   -3.99725
262880.0000   -5.61232
262920.0000   -4.66564
262960.0000   -4.16846
263000.0000   -5.18324
263040.0000   -5.14685
263080.0000   -4.85463
263120.0000   -5.08745
263160.0000   -4.52151
263200.0000   -5.46571
263240.0000   -5.87179
263280.0000   -6.12196
263320.0000   -5.26381
263360.0000   -6.48578
263400.0000   -5.73086
263440.0000   -4.99211
263480.0000   -5.33483
263520.0000   -5.75777
263560.0000   -5.40626
263600.0000   -6.38595
263640.0000   -5.76983
263680.0000   -5.68212
263720.0000   -5.29638
263760.0000   -6.21009
263800.0000   -5.80756
263840.0000   -6.24434
263880.0000   -5.48818
263920.0000   -6.20024
263960.0000   -6.73326
264000.0000   -5.59231
264040.0000   -5.39943
264080.0000   -6.80342
264120.0000   -6.90185
264160.0000   -6.53685
264200.0000   -6.69544
264240.0000   -5.82885
264280.0000   -4.98988
264320.0000   -5.87908
264360.0000   -5.72706
264400.0000   -4.83007
264440.0000   -6.13017
264480.0000   -6.51483
264520.0000   -5.67298
264560.0000   -5.68711
264600.0000   -6.20441
264640.0000   -5.68625
264680.0000   -6.06807
264720.0000   -4.97818
264760.0000   -5.61843
264800.0000   -4.93499
264840.0000   -4.82005
264880.0000   -5.48473
264920.0000   -5.07119
264960.0000   -4.03481
265000.0000   -5.27351
265040.0000   -5.81911
265080.0000   -5.57333
265120.0000   -6.25991
265160.0000   -4.98353
265200.0000   -5.15287
265240.0000   -4.87085
265280.0000   -5.22474
265320.0000   -5.21988
265360.0000   -4.86439
265400.0000   -5.20691
265440.0000   -5.35007
265480.0000   -5.87352
265520.0000   -5.66686
265560.0000   -5.84067
265600.0000   -5.40148
265640.0000   -5.77010
265680.0000   -5.80963
265720.0000   -5.76225
265760.0000   -5.82209
265800.0000   -5.25645
265840.0000   -5.12454
265880.0000   -6.47320
265920.0000   -5.64208
265960.0000   -4.51393
266000.0000   -5.42836
266040.0000   -5.46732
266080.0000   -5.58083
266120.0000   -4.64537
266160.0000   -4.23648
266200.0000   -4.73209
266240.0000   -5.21644
266280.0000   -5.63754
266320.0000   -5.18231
266360.0000   -5.43589
266400.0000   -5.42280
266440.0000   -5.81858
266480.0000   -6.61120
266520.0000   -6.42361
266560.0000   -4.77953
266600.0000   -5.97066
266640.0000   -5.58973
266680.0000   -5.04882
266720.0000   -4.99447
266760.0000   -4.84646
266800.0000   -4.95643
266840.0000   -4.29235
266880.0000   -5.25983
266920.0000   -4.56552
266960.0000   -6.20605
267000.0000   -5.33339
267040.0000   -4.72099
267080.0000   -5.79986
267120.0000   -4.75545
267160.0000   -5.51785
267200.0000   -5.95958
267240.0000   -5.96505
267280.0000   -5.71543
267320.0000   -5.14741
267360.0000   -4.48222
267400.0000   -5.32053
267440.0000   -4.34597
267480.0000   -4.34180
267520.0000   -5.06903
267560.0000   -3.97900
267600.0000   -5.93153
267640.0000   -5.44585
267680.0000   -5.11669
267720.0000   -4.95081
267760.0000   -5.16861
267800.0000   -4.95967
267840.0000   -4.35220
267880.0000   -5.61575
267920.0000   -5.71616
267960.0000   -5.32598
268000.0000   -5.37966
268040.0000   -5.21821
268080.0000   -6.32328
268120.0000   -6.24139
268160.0000   -6.29345
268200.0000   -5.58810
268240.0000   -6.33560
268280.0000   -4.91878
268320.0000   -5.37513
268360.0000   -4.42706
268400.0000   -4.60471
268440.0000   -5.11934
268480.0000   -5.90666
268520.0000   -5.21888
268560.0000   -5.70501
268600.0000   -5.38649
268640.0000   -5.54503
268680.0000   -5.95589
268720.0000   -6.49442
268760.0000   -6.52091
268800.0000   -5.60428
268840.0000   -6.05577
268880.0000   -6.17084
268920.0000   -6.43279
268960.0000   -5.37894
269000.0000   -4.91414
269040.0000   -5.65726
269080.0000   -5.40577
269120.0000   -5.04404
269160.0000   -4.70291
269200.0000   -5.22406
269240.0000   -5.43965
269280.0000   -4.66157
269320.0000   -5.26748
269360.0000   -5.63262
269400.0000   -4.60026
269440.0000   -5.66053
269480.0000   -5.44568
269520.0000   -5.62536
269560.0000   -5.00558
269600.0000   -5.02681
269640.0000   -5.13484
269680.0000   -5.30634
269720.0000   -5.43929
269760.0000   -4.97314
269800.0000   -4.42124
269840.0000   -4.50766
269880.0000   -4.76845
269920.0000   -4.45628
269960.0000   -5.22466
270000.0000   -4.91189
270040.0000   -4.84252
270080.0000   -4.13059
270120.0000   -3.80325
270160.0000   -3.95450
270200.0000   -4.42110
270240.0000   -4.22976
270280.0000   -4.63219
270320.0000   -5.00725
270360.0000   -4.94081
270400.0000   -4.78696
270440.0000   -4.44090
270480.0000   -5.33444
270520.0000   -4.90199
270560.0000   -5.33838
270600.0000   -4.81356
270640.0000   -4.56678
270680.0000   -4.54912
270720.0000   -4.89708
270760.0000   -5.15717
270800.0000   -4.74992
270840.0000   -4.36164
270880.0000   -4.40176
270920.0000   -5.06652
270960.0000   -5.20634
271000.0000   -4.84587
271040.0000   -4.53948
271080.0000   -5.51082
271120.0000   -3.28175
271160.0000   -4.80064
271200.0000   -4.18599
271240.0000   -4.68618
271280.0000   -4.40475
271320.0000   -4.88343
271360.0000   -5.34896
271400.0000   -5.59571
271440.0000   -5.46774
271480.0000   -4.98046
271520.0000   -5.35284
271560.0000   -5.55731
271600.0000   -4.93376
271640.0000   -5.70695
271680.0000   -5.98224
271720.0000   -5.38081
271760.0000   -5.65992
271800.0000   -6.10561
271840.0000   -4.92544
271880.0000   -5.78795
271920.0000   -4.83954
271960.0000   -5.20789
272000.0000   -5.07990
272040.0000   -5.42611
272080.0000   -6.90716
272120.0000   -5.36439
272160.0000   -4.72133
272200.0000   -5.17364
272240.0000   -5.87594
272280.0000   -6.25871
272320.0000   -5.30895
272360.0000   -5.93280
272400.0000   -6.43605
272440.0000   -5.97336
272480.0000   -5.70924
272520.0000   -6.35823
272560.0000   -6.41929
272600.0000   -5.06293
272640.0000   -4.75557
272680.0000   -5.50533
272720.0000   -5.30980
272760.0000   -5.86949
272800.0000   -5.41724
272840.0000   -5.50899
272880.0000   -5.29278
272920.0000   -5.37173
272960.0000   -4.74254
273000.0000   -4.36278
273040.0000   -4.20627
273080.0000   -4.10042
273120.0000   -4.88961
273160.0000   -4.77331
273200.0000   -4.81515
273240.0000   -5.77596
273280.0000   -4.50772
273320.0000   -4.97289
273360.0000   -4.93109
273400.0000   -5.11119
273440.0000   -4.98757
273480.0000   -4.59205
273520.0000   -5.01297
273560.0000   -5.54258
273600.0000   -6.38980
273640.0000   -6.40651
273680.0000   -5.86794
273720.0000   -6.06971
273760.0000   -5.29934
273800.0000   -6.52514
273840.0000   -5.51970
273880.0000   -5.25470
273920.0000   -5.39999
273960.0000   -6.25957
274000.0000   -6.05406
274040.0000   -6.16708
274080.0000   -5.68692
274120.0000   -6.44931
274160.0000   -5.93937
274200.0000   -5.96851
274240.0000   -6.83075
274280.0000   -6.17205
274320.0000   -5.74495
274360.0000   -4.79160
274400.0000   -5.58563
274440.0000   -5.16066
274480.0000   -5.88769
274520.0000   -5.17341
274560.0000   -5.79961
274600.0000   -5.84414
274640.0000   -5.47343
274680.0000   -4.86436
274720.0000   -4.93950
274760.0000   -4.40888
274800.0000   -5.28196
274840.0000   -5.20842
274880.0000   -5.13798
274920.0000   -6.01407
274960.0000   -4.93987
275000.0000   -5.78780
275040.0000   -5.35678
275080.0000   -5.81199
275120.0000   -6.28088
275160.0000   -5.85246
275200.0000   -5.13800
275240.0000   -5.47840
275280.0000   -4.48617
275320.0000   -4.87253
275360.0000   -4.96110
275400.0000   -5.50584
275440.0000   -6.36469
275480.0000   -6.12226
275520.0000   -4.64195
275560.0000   -4.64229
275600.0000   -4.64706
275640.0000   -5.59305
275680.0000   -5.62135
275720.0000   -5.59457
275760.0000   -5.51698
275800.0000   -6.26086
275840.0000   -6.04956
275880.0000   -5.86830
275920.0000   -5.33503
275960.0000   -6.44597
276000.0000   -5.65048
276040.0000   -5.74542
276080.0000   -6.11578
276120.0000   -5.41638
276160.0000   -6.04548
276200.0000   -6.13591
276240.0000   -5.53603
276280.0000   -5.34738
276320.0000   -5.77864
276360.0000   -5.52259
276400.0000   -5.07669
276440.0000   -5.76315
276480.0000   -5.65047
276520.0000   -6.43376
276560.0000   -6.80379
276600.0000   -5.95050
276640.0000   -5.93182
276680.0000   -5.75269
276720.0000   -5.56833
276760.0000   -5.59558
276800.0000   -6.07918
276840.0000   -5.93408
276880.0000   -5.85017
276920.0000   -5.19460
276960.0000   -6.72108
277000.0000   -7.08566
277040.0000   -7.02311
277080.0000   -6.51441
277120.0000   -6.91686
277160.0000   -5.78331
277200.0000   -5.30131
277240.0000   -5.53896
277280.0000   -4.67957
277320.0000   -4.83590
277360.0000   -5.79524
277400.0000   -5.65230
277440.0000   -6.41280
277480.0000   -5.78886
277520.0000   -5.62209
277560.0000   -5.72637
277600.0000   -5.15315
277640.0000   -5.45735
277680.0000   -5.65133
277720.0000   -5.99974
277760.0000   -6.55712
277800.0000   -5.51758
277840.0000   -5.08505
277880.0000   -5.70424
277920.0000   -5.81121
277960.0000   -5.42085
278000.0000   -5.91335
278040.0000   -6.56052
278080.0000   -6.80635
278120.0000   -6.34417
278160.0000   -5.96688
278200.0000   -5.43792
278240.0000   -6.10870
278280.0000   -5.85187
278320.0000   -4.65770
278360.0000   -5.28082
278400.0000   -5.61269
278440.0000   -5.40584
278480.0000   -4.88546
278520.0000   -4.62276
278560.0000   -5.36061
278600.0000   -5.12448
278640.0000   -5.05188
278680.0000   -4.26972
278720.0000   -5.79593
278760.0000   -5.30549
278800.0000   -4.95947
278840.0000   -5.53914
278880.0000   -6.01754
278920.0000   -4.94301
278960.0000   -5.09237
279000.0000   -5.22379
279040.0000   -4.75031
279080.0000   -5.62443
279120.0000   -4.98357
279160.0000   -5.24609
279200.0000   -4.85262
279240.0000   -4.90086
279280.0000   -5.31177
279320.0000   -5.00112
279360.0000   -4.46121
279400.0000   -5.66103
279440.0000   -5.68653
279480.0000   -6.08717
279520.0000   -6.12421
279560.0000   -5.33130
279600.0000   -6.48613
279640.0000   -5.98717
279680.0000   -5.63988
279720.0000   -5.48020
279760.0000   -5.35057
279800.0000   -5.50992
279840.0000   -5.66025
279880.0000   -4.86696
279920.0000   -5.98751
279960.0000   -5.56969
280000.0000   -4.49938
280040.0000   -5.49978
280080.0000   -5.03256
280120.0000   -5.45723
280160.0000   -5.68415
280200.0000   -5.41709
280240.0000   -5.87678
280280.0000   -5.15332
280320.0000   -4.35363
280360.0000   -4.80658
280400.0000   -4.54226
280440.0000   -4.35151
280480.0000   -4.91783
280520.0000   -5.68002
280560.0000   -5.53080
280600.0000   -5.04997
280640.0000   -5.47319
280680.0000   -5.02894
280720.0000   -5.21210
280760.0000   -4.88626
280800.0000   -5.18525
280840.0000   -5.40455
280880.0000   -4.65180
280920.0000   -4.86780
280960.0000   -4.13035
281000.0000   -4.78715
281040.0000   -5.65854
281080.0000   -4.17962
281120.0000   -3.95816
281160.0000   -4.23343
281200.0000   -5.24575
281240.0000   -4.91868
281280.0000   -4.21615
281320.0000   -5.52268
281360.0000   -5.17952
281400.0000   -5.04197
281440.0000   -5.10030
281480.0000   -4.49550
281520.0000   -5.18693
281560.0000   -5.24564
281600.0000   -5.25756
281640.0000   -4.90852
281680.0000   -5.28587
281720.0000   -4.55253
281760.0000   -4.92892
281800.0000   -4.92800
281840.0000   -5.45494
281880.0000   -4.41356
281920.0000   -4.88141
281960.0000   -4.51426
282000.0000   -4.66807
282040.0000   -5.45602
282080.0000   -5.92838
282120.0000   -5.86272
282160.0000   -4.99030
282200.0000   -6.13360
282240.0000   -6.31031
282280.0000   -5.05372
282320.0000   -4.81966
282360.0000   -6.14813
282400.0000   -5.33039
282440.0000   -4.94325
282480.0000   -5.41643
282520.0000   -5.76908
282560.0000   -6.06975
282600.0000   -5.54846
282640.0000   -5.26747
282680.0000   -5.79221
282720.0000   -5.48792
282760.0000   -5.15734
282800.0000   -5.53977
282840.0000   -4.51341
282880.0000   -4.91660
282920.0000   -5.36628
282960.0000   -5.56944
283000.0000   -4.88910
283040.0000   -4.86117
283080.0000   -4.10720
283120.0000   -5.22364
283160.0000   -5.37206
283200.0000   -5.64666
283240.0000   -6.07394
283280.0000   -5.49450
283320.0000   -5.47634
283360.0000   -5.47345
283400.0000   -6.32927
283440.0000   -5.79497
283480.0000   -4.90079
283520.0000   -5.15757
283560.0000   -4.82472
283600.0000   -4.97649
283640.0000   -5.00520
283680.0000   -4.69493
283720.0000   -4.46578
283760.0000   -5.20650
283800.0000   -5.61085
283840.0000   -4.65266
283880.0000   -5.25521
283920.0000   -5.69395
283960.0000   -4.73663
284000.0000   -5.24714
284040.0000   -5.90225
284080.0000   -5.53149
284120.0000   -5.09889
284160.0000   -4.40588
284200.0000   -4.79237
284240.0000   -5.09113
284280.0000   -5.47900
284320.0000   -4.81177
284360.0000   -4.89750
284400.0000   -4.67864
284440.0000   -4.97742
284480.0000   -4.76641
284520.0000   -5.24588
284560.0000   -5.42095
284600.0000   -4.48242
284640.0000   -4.89615
284680.0000   -5.71759
284720.0000   -5.61301
284760.0000   -5.87961
284800.0000   -5.28941
284840.0000   -6.19357
284880.0000   -5.86992
284920.0000   -6.18465
284960.0000   -5.17551
285000.0000   -6.38504
285040.0000   -5.79662
285080.0000   -5.79886
285120.0000   -5.59703
285160.0000   -5.39471
285200.0000   -5.01702
285240.0000   -5.05716
285280.0000   -4.69207
285320.0000   -4.73008
285360.0000   -4.11339
285400.0000   -5.78779
285440.0000   -5.72763
285480.0000   -4.80326
285520.0000   -4.76593
285560.0000   -5.32784
285600.0000   -4.31769
285640.0000   -4.64931
285680.0000   -4.61973
285720.0000   -5.27584
285760.0000   -5.09617
285800.0000   -5.34903
285840.0000   -4.49991
285880.0000   -5.21541
285920.0000   -4.81717
285960.0000   -5.69587
286000.0000   -5.11917
286040.0000   -4.79293
286080.0000   -5.93712
286120.0000   -5.82893
286160.0000   -5.99385
286200.0000   -5.25893
286240.0000   -6.30929
286280.0000   -5.57603
286320.0000   -4.96244
286360.0000   -5.00006
286400.0000   -5.23506
286440.0000   -5.15530
286480.0000   -4.43341
286520.0000   -5.12201
286560.0000   -5.94920
286600.0000   -4.94279
286640.0000   -5.53542
286680.0000   -4.79249
286720.0000   -5.56626
286760.0000   -5.77409
286800.0000   -5.74708
286840.0000   -5.39317
286880.0000   -5.16635
286920.0000   -5.71319
286960.0000   -5.36930
287000.0000   -5.16826
287040.0000   -4.26454
287080.0000   -4.17775
287120.0000   -6.40722
287160.0000   -5.45522
287200.0000   -5.56178
287240.0000   -4.77786
287280.0000   -5.68178
287320.0000   -5.47054
287360.0000   -4.92111
287400.0000   -5.09145
287440.0000   -4.95298
287480.0000   -4.38249
287520.0000   -5.55368
287560.0000   -5.25979
287600.0000   -5.41458
287640.0000   -4.71135
287680.0000   -4.29688
287720.0000   -5.26498
287760.0000   -4.53923
287800.0000   -4.74073
287840.0000   -4.69600
287880.0000   -5.23977
287920.0000   -5.36386
287960.0000   -5.14269
288000.0000   -5.50130
288040.0000   -5.23081
288080.0000   -5.90446
288120.0000   -4.98547
288160.0000   -4.73406
288200.0000   -4.31500
288240.0000   -4.47093
288280.0000   -4.89105
288320.0000   -5.48279
288360.0000   -4.56671
288400.0000   -4.97514
288440.0000   -4.54238
288480.0000   -4.74020
288520.0000   -5.15145
288560.0000   -4.38045
288600.0000   -4.84885
288640.0000   -4.69769
288680.0000   -4.84620
288720.0000   -5.38740
288760.0000   -5.11472
288800.0000   -5.60201
288840.0000   -6.44566
288880.0000   -4.63412
288920.0000   -5.22264
288960.0000   -5.26792
289000.0000   -4.93627
289040.0000   -5.30189
289080.0000   -5.59790
289120.0000   -4.60184
289160.0000   -5.45947
289200.0000   -5.59524
289240.0000   -5.67231
289280.0000   -5.17515
289320.0000   -6.00282
289360.0000   -5.29628
289400.0000   -5.84175
289440.0000   -5.47557
289480.0000   -5.74335
289520.0000   -4.85413
289560.0000   -4.87330
289600.0000   -5.40727
289640.0000   -4.30562
289680.0000   -3.97614
289720.0000   -5.45775
289760.0000   -4.91778
289800.0000   -4.90951
289840.0000   -4.78831
289880.0000   -5.73212
289920.0000   -6.05276
289960.0000   -5.61123
290000.0000   -6.09625
290040.0000   -5.99439
290080.0000   -5.98032
290120.0000   -5.97659
290160.0000   -5.42136
290200.0000   -5.14767
290240.0000   -5.11364
290280.0000   -5.59413
290320.0000   -5.86312
290360.0000   -5.34468
290400.0000   -5.30481
290440.0000   -6.17270
290480.0000   -5.43963
290520.0000   -5.67578
290560.0000   -5.43554
290600.0000   -5.51892
290640.0000   -4.59587
290680.0000   -5.27648
290720.0000   -5.14100
290760.0000   -5.90304
290800.0000   -5.71431
290840.0000   -5.32750
290880.0000   -4.88311
290920.0000   -4.43858
290960.0000   -5.06636
291000.0000   -4.55830
291040.0000   -4.66726
291080.0000   -5.12406
291120.0000   -4.28912
291160.0000   -4.60656
291200.0000   -5.53552
291240.0000   -5.45372
291280.0000   -4.97332
291320.0000   -5.05323
291360.0000   -4.26553
291400.0000   -4.63424
291440.0000   -5.64324
291480.0000   -5.96147
291520.0000   -5.60127
291560.0000   -5.83114
291600.0000   -5.09704
291640.0000   -5.03831
291680.0000   -5.86428
291720.0000   -5.13237
291760.0000   -4.97394
291800.0000   -5.15374
291840.0000   -4.57848
291880.0000   -5.98015
291920.0000   -5.96427
291960.0000   -5.06757
292000.0000   -4.94122
292040.0000   -4.43310
292080.0000   -4.75659
292120.0000   -5.89068
292160.0000   -5.14717
292200.0000   -5.59071
292240.0000   -5.69003
292280.0000   -4.98986
292320.0000   -5.20311
292360.0000   -5.56733
292400.0000   -5.13058
292440.0000   -4.69166
292480.0000   -4.11777
292520.0000   -5.04727
292560.0000   -4.06647
292600.0000   -4.19672
292640.0000   -4.72400
292680.0000   -4.08018
292720.0000   -4.99652
292760.0000   -4.88826
292800.0000   -5.58673
292840.0000   -4.80895
292880.0000   -5.56439
292920.0000   -4.55595
292960.0000   -5.03017
293000.0000   -4.55753
293040.0000   -5.44428
293080.0000   -4.56401
293120.0000   -3.88201
293160.0000   -5.26409
293200.0000   -5.02288
293240.0000   -5.27397
293280.0000   -4.94333
293320.0000   -4.68198
293360.0000   -5.17352
293400.0000   -5.53564
293440.0000   -5.84249
293480.0000   -4.49737
293520.0000   -5.35085
293560.0000   -6.61315
293600.0000   -6.28328
293640.0000   -5.58125
293680.0000   -5.63331
293720.0000   -5.69868
293760.0000   -6.11202
293800.0000   -6.81182
293840.0000   -5.93391
293880.0000   -6.06405
293920.0000   -6.02719
293960.0000   -5.31110
294000.0000   -6.07710
294040.0000   -5.78727
294080.0000   -6.02556
294120.0000   -5.15615
294160.0000   -5.45609
294200.0000   -4.32045
294240.0000   -5.53923
294280.0000   -5.53901
294320.0000   -5.05592
294360.0000   -4.56880
294400.0000   -5.86477
294440.0000   -5.28150
294480.0000   -5.12044
294520.0000   -4.82907
294560.0000   -4.94454
294600.0000   -5.44209
294640.0000   -6.15673
294680.0000   -4.96133
294720.0000   -5.36762
294760.0000   -4.87768
294800.0000   -4.98712
294840.0000   -5.07323
294880.0000   -4.83294
294920.0000   -6.11782
294960.0000   -5.94967
295000.0000   -4.71115
295040.0000   -4.94439
295080.0000   -5.16675
295120.0000   -5.55141
295160.0000   -5.73263
295200.0000   -6.00952
295240.0000   -5.44385
295280.0000   -5.43655
295320.0000   -5.41319
295360.0000   -5.14962
295400.0000   -5.16352
295440.0000   -4.99597
295480.0000   -4.91934
295520.0000   -4.64421
295560.0000   -4.49907
295600.0000   -4.34956
295640.0000   -4.10059
295680.0000   -4.38066
295720.0000   -3.72335
295760.0000   -4.28891
295800.0000   -4.57213
295840.0000   -4.65334
295880.0000   -4.40135
295920.0000   -4.34824
295960.0000   -5.43987
296000.0000   -4.94691
296040.0000   -5.29599
296080.0000   -4.78018
296120.0000   -5.23918
296160.0000   -4.96876
296200.0000   -6.14789
296240.0000   -6.76392
296280.0000   -5.04349
296320.0000   -5.08901
296360.0000   -5.46489
296400.0000   -5.09227
296440.0000   -6.05556
296480.0000   -5.53741
296520.0000   -5.72505
296560.0000   -6.03425
296600.0000   -5.98522
296640.0000   -5.86624
296680.0000   -5.59793
296720.0000   -6.33141
296760.0000   -6.35869
296800.0000   -5.27813
296840.0000   -5.87594
296880.0000   -6.59190
296920.0000   -6.44131
296960.0000   -5.92454
297000.0000   -6.50443
297040.0000   -6.31707
297080.0000   -5.99157
297120.0000   -6.26952
297160.0000   -6.01334
297200.0000   -6.39939
297240.0000   -5.96719
297280.0000   -6.43050
297320.0000   -5.51862
297360.0000   -6.28982
297400.0000   -6.49242
297440.0000   -5.48234
297480.0000   -5.71599
297520.0000   -5.80490
297560.0000   -4.74643
297600.0000   -6.08979
297640.0000   -5.91366
297680.0000   -5.13450
297720.0000   -5.23246
297760.0000   -5.85197
297800.0000   -5.58564
297840.0000   -5.38856
297880.0000   -4.73933
297920.0000   -4.81908
297960.0000   -5.59760
298000.0000   -5.30069
298040.0000   -5.14080
298080.0000   -5.49144
298120.0000   -5.28890
298160.0000   -5.23302
298200.0000   -5.90738
298240.0000   -6.14302
298280.0000   -5.62130
298320.0000   -6.25227
298360.0000   -6.12641
298400.0000   -5.69595
298440.0000   -5.41426
298480.0000   -4.58044
298520.0000   -5.39266
298560.0000   -4.71298
298600.0000   -5.14196
298640.0000   -4.98266
298680.0000   -4.96525
298720.0000   -6.29580
298760.0000   -5.38281
298800.0000   -5.31104
298840.0000   -4.67441
298880.0000   -5.35559
298920.0000   -4.81741
298960.0000   -4.76273
299000.0000   -5.06280
299040.0000   -4.89858
299080.0000   -5.24359
299120.0000   -5.92326
299160.0000   -5.54183
299200.0000   -5.18647
299240.0000   -5.79834
299280.0000   -5.61106
299320.0000   -5.69386
299360.0000   -4.81072
299400.0000   -6.18406
299440.0000   -5.34611
299480.0000   -5.27311
299520.0000   -4.49900
299560.0000   -4.97806
299600.0000   -5.03945
299640.0000   -4.53802
299680.0000   -5.19420
299720.0000   -4.75470
299760.0000   -4.91156
299800.0000   -5.63131
299840.0000   -5.80155
299880.0000   -5.62184
299920.0000   -6.14671
299960.0000   -5.47924
300000.0000   -4.81474
300040.0000   -5.22994
300080.0000   -4.70373
300120.0000   -5.33967
300160.0000   -5.59314
300200.0000   -4.89196
300240.0000   -5.15926
300280.0000   -5.07556
300320.0000   -5.14702
300360.0000   -5.79515
300400.0000   -5.23041
300440.0000   -5.60130
300480.0000   -5.68456
300520.0000   -5.33923
300560.0000   -6.48917
300600.0000   -6.70041
300640.0000   -5.96877
300680.0000   -6.10130
300720.0000   -5.30895
300760.0000   -6.82885
300800.0000   -5.15192
300840.0000   -4.58035
300880.0000   -5.30177
300920.0000   -5.37653
300960.0000   -4.19396
301000.0000   -5.09050
301040.0000   -5.11342
301080.0000   -5.26829
301120.0000   -6.26171
301160.0000   -5.52259
301200.0000   -4.97864
301240.0000   -4.96554
301280.0000   -4.51745
301320.0000   -4.75055
301360.0000   -5.08262
301400.0000   -5.18588
301440.0000   -5.40739
301480.0000   -5.50897
301520.0000   -5.02299
301560.0000   -5.14684
301600.0000   -5.35841
301640.0000   -4.95735
301680.0000   -4.99130
301720.0000   -4.65782
301760.0000   -5.93887
301800.0000   -5.87678
301840.0000   -6.47143
301880.0000   -5.91771
301920.0000   -6.75555
301960.0000   -5.86420
302000.0000   -5.40938
302040.0000   -5.10944
302080.0000   -6.58135
302120.0000   -6.11485
302160.0000   -5.50738
302200.0000   -5.22199
302240.0000   -5.04850
302280.0000   -6.00058
302320.0000   -5.80845
302360.0000   -4.96093
302400.0000   -5.76506
302440.0000   -5.39052
302480.0000   -5.21338
302520.0000   -5.55243
302560.0000   -6.62968
302600.0000   -5.63184
302640.0000   -5.91349
302680.0000   -6.31042
302720.0000   -6.13790
302760.0000   -6.49112
302800.0000   -6.25060
302840.0000   -6.31562
302880.0000   -7.01636
302920.0000   -6.71752
302960.0000   -6.03480
303000.0000   -6.07239
303040.0000   -5.44977
303080.0000   -5.70579
303120.0000   -5.22625
303160.0000   -4.20472
303200.0000   -5.39635
303240.0000   -5.81915
303280.0000   -5.54124
303320.0000   -5.50694
303360.0000   -6.94322
303400.0000   -6.98355
303440.0000   -7.07584
303480.0000   -6.36782
303520.0000   -6.06369
303560.0000   -6.25638
303600.0000   -6.25902
303640.0000   -5.88901
303680.0000   -6.02118
303720.0000   -6.64688
303760.0000   -6.08104
303800.0000   -6.21332
303840.0000   -6.82813
303880.0000   -6.73132
303920.0000   -7.00797
303960.0000   -6.28240
304000.0000   -6.80239
304040.0000   -6.07283
304080.0000   -6.50940
304120.0000   -5.41956
304160.0000   -5.45585
304200.0000   -6.50900
304240.0000   -6.69934
304280.0000   -5.99963
304320.0000   -6.73235
304360.0000   -6.00154
304400.0000   -6.22064
304440.0000   -4.93799
304480.0000   -4.82837
304520.0000   -5.10736
304560.0000   -5.36786
304600.0000   -6.02952
304640.0000   -5.44764
304680.0000   -5.96357
304720.0000   -6.15275
304760.0000   -5.58333
304800.0000   -6.43396
304840.0000   -6.68775
304880.0000   -6.27429
304920.0000   -5.95397
304960.0000   -5.99603
305000.0000   -5.04465
305040.0000   -4.87343
305080.0000   -5.36354
305120.0000   -5.33740
305160.0000   -6.44889
305200.0000   -6.57831
305240.0000   -6.50482
305280.0000   -5.89477
305320.0000   -5.42583
305360.0000   -6.26498
305400.0000   -6.62740
305440.0000   -6.26191
305480.0000   -5.89796
305520.0000   -5.77468
305560.0000   -5.10977
305600.0000   -5.48220
305640.0000   -5.51264
305680.0000   -5.79576
305720.0000   -6.40621
305760.0000   -5.84153
305800.0000   -4.80875
305840.0000   -4.98621
305880.0000   -5.99602
305920.0000   -5.33640
305960.0000   -6.52879
306000.0000   -6.44368
306040.0000   -6.66976
306080.0000   -5.43960
306120.0000   -5.72230
306160.0000   -5.80575
306200.0000   -5.59124
306240.0000   -5.74744
306280.0000   -6.33537
306320.0000   -5.20575
306360.0000   -5.43180
306400.0000   -5.13342
306440.0000   -5.09775
306480.0000   -4.53199
306520.0000   -4.95574
306560.0000   -5.11655
306600.0000   -4.36152
306640.0000   -3.77344
306680.0000   -4.86356
306720.0000   -5.77868
306760.0000   -5.71689
306800.0000   -5.45994
306840.0000   -4.97311
306880.0000   -5.42860
306920.0000   -5.45641
306960.0000   -4.89205
307000.0000   -5.07039
307040.0000   -5.73847
307080.0000   -6.06210
307120.0000   -4.64912
307160.0000   -5.22958
307200.0000   -4.76748
307240.0000   -5.30940
307280.0000   -5.64305
307320.0000   -5.49603
307360.0000   -4.74771
307400.0000   -4.87317
307440.0000   -5.39642
307480.0000   -4.50493
307520.0000   -5.24529
307560.0000   -5.24124
307600.0000   -5.30095
307640.0000   -4.73978
307680.0000   -5.12370
307720.0000   -5.27797
307760.0000   -5.18141
307800.0000   -5.00075
307840.0000   -4.81987
307880.0000   -5.87620
307920.0000   -5.40690
307960.0000   -5.23759
308000.0000   -5.88187
308040.0000   -5.52432
308080.0000   -5.12587
308120.0000   -4.71415
308160.0000   -5.95108
308200.0000   -5.21721
308240.0000   -4.98560
308280.0000   -5.04926
308320.0000   -5.24034
308360.0000   -5.06120
308400.0000   -4.75258
308440.0000   -5.05219
308480.0000   -5.37791
308520.0000   -5.50080
308560.0000   -5.70889
308600.0000   -6.14166
308640.0000   -5.41790
308680.0000   -6.57545
308720.0000   -5.95514
308760.0000   -6.59256
308800.0000   -6.30532
308840.0000   -5.45454
308880.0000   -5.89400
308920.0000   -5.10653
308960.0000   -5.89339
309000.0000   -5.92232
309040.0000   -5.73999
309080.0000   -6.05854
309120.0000   -5.93740
309160.0000   -5.70289
309200.0000   -6.10754
309240.0000   -6.37783
309280.0000   -6.52465
309320.0000   -5.62387
309360.0000   -4.68764
309400.0000   -4.89221
309440.0000   -4.98443
309480.0000   -5.71154
309520.0000   -4.80692
309560.0000   -5.09848
309600.0000   -5.60458
309640.0000   -5.86052
309680.0000   -5.24859
309720.0000   -5.76669
309760.0000   -5.26064
309800.0000   -5.58566
309840.0000   -4.97381
309880.0000   -5.31322
309920.0000   -5.37311
309960.0000   -4.90733
310000.0000   -5.40197
310040.0000   -5.14232
310080.0000   -5.46004
310120.0000   -5.55514
310160.0000   -5.46119
310200.0000   -5.66829
310240.0000   -5.60910
310280.0000   -5.47847
310320.0000   -5.16620
310360.0000   -5.29201
310400.0000   -4.65824
310440.0000   -5.11603
310480.0000   -5.30775
310520.0000   -5.95975
310560.0000   -5.51159
310600.0000   -5.88095
310640.0000   -5.31455
310680.0000   -4.16071
310720.0000   -5.76428
310760.0000   -5.50935
310800.0000   -4.92783
310840.0000   -5.68359
310880.0000   -4.76931
310920.0000   -4.42509
310960.0000   -4.64324
311000.0000   -5.01345
311040.0000   -5.56641
311080.0000   -6.10663
311120.0000   -5.95230
311160.0000   -5.72110
311200.0000   -7.26733
311240.0000   -6.50800
311280.0000   -5.25085
311320.0000   -5.86467
311360.0000   -6.10982
311400.0000   -4.82806
311440.0000   -5.06544
311480.0000   -5.55248
311520.0000   -5.36704
311560.0000   -4.80345
311600.0000   -4.56468
311640.0000   -4.67878
311680.0000   -5.90347
311720.0000   -5.10103
311760.0000   -4.86859
311800.0000   -4.12387
311840.0000   -5.29594
311880.0000   -5.17931
311920.0000   -5.24715
311960.0000   -5.88249
312000.0000   -5.41757
312040.0000   -4.88975
312080.0000   -5.03490
312120.0000   -4.47856
312160.0000   -5.34203
312200.0000   -5.86028
312240.0000   -5.85094
312280.0000   -6.42785
312320.0000   -4.68953
312360.0000   -5.02359
312400.0000   -5.22460
312440.0000   -5.00833
312480.0000   -5.02521
312520.0000   -5.55835
312560.0000   -5.95345
312600.0000   -5.88162
312640.0000   -6.10919
312680.0000   -5.62978
312720.0000   -5.49787
312760.0000   -4.74492
312800.0000   -5.22534
312840.0000   -5.09406
312880.0000   -5.60688
312920.0000   -5.27888
312960.0000   -5.90373
313000.0000   -5.86695
313040.0000   -5.62014
313080.0000   -5.54128
313120.0000   -5.29434
313160.0000   -5.42155
313200.0000   -5.52739
313240.0000   -5.67034
313280.0000   -6.33741
313320.0000   -5.84857
313360.0000   -5.30418
313400.0000   -4.71276
313440.0000   -4.79633
313480.0000   -4.77704
313520.0000   -4.98844
313560.0000   -4.52823
313600.0000   -4.53329
313640.0000   -5.03620
313680.0000   -4.97492
313720.0000   -5.46237
313760.0000   -5.26199
313800.0000   -5.78584
313840.0000   -5.12874
313880.0000   -5.37060
313920.0000   -5.48108
313960.0000   -6.06272
314000.0000   -5.53907
314040.0000   -6.37183
314080.0000   -6.08728
314120.0000   -5.32596
314160.0000   -4.80183
314200.0000   -5.57141
314240.0000   -4.60094
314280.0000   -4.67961
314320.0000   -4.27562
314360.0000   -4.81107
314400.0000   -4.46711
314440.0000   -4.34194
314480.0000   -4.82804
314520.0000   -5.33596
314560.0000   -4.78423
314600.0000   -5.16968
314640.0000   -5.55705
314680.0000   -4.70270
314720.0000   -4.56353
314760.0000   -4.40543
314800.0000   -5.06055
314840.0000   -5.60421
314880.0000   -5.03966
314920.0000   -5.01214
314960.0000   -4.27437
315000.0000   -4.92124
315040.0000   -5.45832
315080.0000   -5.28619
315120.0000   -6.47455
315160.0000   -5.30041
315200.0000   -6.38502
315240.0000   -6.31513
315280.0000   -6.58339
315320.0000   -5.39152
315360.0000   -6.59812
315400.0000   -6.30682
315440.0000   -5.90872
315480.0000   -5.65881
315520.0000   -6.36562
315560.0000   -6.02909
315600.0000   -5.87899
315640.0000   -6.53583
315680.0000   -6.28912
315720.0000   -7.21910
315760.0000   -6.23060
315800.0000   -5.84685
315840.0000   -6.76024
315880.0000   -6.27195
315920.0000   -4.82712
315960.0000   -5.46806
316000.0000   -5.91339
316040.0000   -5.75122
316080.0000   -5.21167
316120.0000   -5.89563
316160.0000   -5.99417
316200.0000   -5.60322
316240.0000   -5.98004
316280.0000   -6.12451
316320.0000   -5.74821
316360.0000   -6.04040
316400.0000   -5.61887
316440.0000   -5.37907
316480.0000   -5.87292
316520.0000   -6.09830
316560.0000   -5.75482
316600.0000   -5.58776
316640.0000   -5.17447
316680.0000   -4.99300
316720.0000   -4.92926
316760.0000   -5.45595
316800.0000   -5.27652
316840.0000   -5.25587
316880.0000   -5.36516
316920.0000   -5.55795
316960.0000   -5.11646
317000.0000   -4.65255
317040.0000   -5.23874
317080.0000   -5.21654
317120.0000   -6.02253
317160.0000   -5.30607
317200.0000   -5.80020
317240.0000   -6.17362
317280.0000   -4.89660
317320.0000   -5.92874
317360.0000   -5.38553
317400.0000   -5.07770
317440.0000   -5.68298
317480.0000   -4.75713
317520.0000   -4.72500
317560.0000   -5.21773
317600.0000   -4.99938
317640.0000   -5.81674
317680.0000   -5.61316
317720.0000   -4.91324
317760.0000   -5.26819
317800.0000   -4.50727
317840.0000   -5.27566
317880.0000   -5.42281
317920.0000   -4.59704
317960.0000   -4.75425
318000.0000   -4.06916
318040.0000   -4.61463
318080.0000   -4.61250
318120.0000   -5.05021
318160.0000   -4.97758
318200.0000   -4.92999
318240.0000   -6.03669
318280.0000   -5.54925
318320.0000   -5.52901
318360.0000   -4.28463
318400.0000   -5.03502
318440.0000   -5.04209
318480.0000   -6.00487
318520.0000   -5.33459
318560.0000   -5.17087
318600.0000   -4.80846
318640.0000   -4.65721
318680.0000   -5.30614
318720.0000   -6.45046
318760.0000   -5.79850
318800.0000   -5.06441
318840.0000   -5.21259
318880.0000   -4.41982
318920.0000   -4.87420
318960.0000   -5.52590
319000.0000   -5.54265
319040.0000   -5.95465
319080.0000   -5.69491
319120.0000   -5.67574
319160.0000   -5.51832
319200.0000   -4.67302
319240.0000   -5.63419
319280.0000   -5.51152
319320.0000   -6.18436
319360.0000   -5.49815
319400.0000   -6.05028
319440.0000   -5.33312
319480.0000   -5.44657
319520.0000   -5.30114
319560.0000   -5.40743
319600.0000   -5.29796
319640.0000   -5.12110
319680.0000   -5.11804
319720.0000   -4.60211
319760.0000   -5.75869
319800.0000   -5.52117
319840.0000   -4.96858
319880.0000   -5.87041
319920.0000   -6.25038
319960.0000   -4.99814
320000.0000   -5.24638
320040.0000   -5.93841
320080.0000   -4.93513
320120.0000   -5.78150
320160.0000   -5.54234
320200.0000   -6.20553
320240.0000   -6.40797
320280.0000   -5.63546
320320.0000   -5.65268
320360.0000   -6.07700
320400.0000   -6.29910
320440.0000   -6.24587
320480.0000   -6.09302
320520.0000   -6.40580
320560.0000   -6.84187
320600.0000   -5.84910
320640.0000   -6.09205
320680.0000   -6.74414
320720.0000   -6.17751
320760.0000   -6.22000
320800.0000   -4.72927
320840.0000   -5.96891
320880.0000   -5.26396
320920.0000   -4.96799
320960.0000   -5.68371
321000.0000   -5.66202
321040.0000   -6.46389
321080.0000   -5.33148
321120.0000   -5.97985
321160.0000   -6.09310
321200.0000   -5.48903
321240.0000   -5.36482
321280.0000   -4.95594
321320.0000   -5.57593
321360.0000   -5.69276
321400.0000   -5.36943
321440.0000   -5.01758
321480.0000   -4.98571
321520.0000   -4.92425
321560.0000   -4.84062
321600.0000   -4.99849
321640.0000   -5.95751
321680.0000   -5.60032
321720.0000   -5.29191
321760.0000   -5.72520
321800.0000   -5.86095
321840.0000   -5.54970
321880.0000   -5.26145
321920.0000   -5.07011
321960.0000   -4.71778
322000.0000   -4.97944
322040.0000   -5.29724
322080.0000   -3.84207
322120.0000   -5.21618
322160.0000   -5.18192
322200.0000   -5.65578
322240.0000   -5.90948
322280.0000   -6.52109
322320.0000   -6.50716
322360.0000   -4.45369
322400.0000   -5.34098
322440.0000   -5.47800
322480.0000   -5.83381
322520.0000   -5.60028
322560.0000   -5.51297
322600.0000   -6.54717
322640.0000   -6.13843
322680.0000   -6.01300
322720.0000   -6.23810
322760.0000   -5.87430
322800.0000   -6.67694
322840.0000   -5.40734
322880.0000   -5.83027
322920.0000   -6.03922
322960.0000   -6.67485
323000.0000   -6.83590
323040.0000   -6.14763
323080.0000   -6.50825
323120.0000   -6.50507
323160.0000   -5.51488
323200.0000   -5.66968
323240.0000   -5.90790
323280.0000   -5.19261
323320.0000   -6.07041
323360.0000   -6.34193
323400.0000   -5.18218
323440.0000   -5.24021
323480.0000   -6.41842
323520.0000   -5.76239
323560.0000   -4.56034
323600.0000   -4.48531
323640.0000   -4.72529
323680.0000   -5.12114
323720.0000   -4.80259
323760.0000   -5.62148
323800.0000   -5.49320
323840.0000   -5.67279
323880.0000   -4.80493
323920.0000   -5.28439
323960.0000   -5.27722
324000.0000   -5.37755
324040.0000   -5.53479
324080.0000   -6.11063
324120.0000   -4.52563
324160.0000   -4.78394
324200.0000   -5.46254
324240.0000   -5.84238
324280.0000   -5.68598
324320.0000   -6.09221
324360.0000   -5.68482
324400.0000   -5.50791
324440.0000   -5.34679
324480.0000   -5.46662
324520.0000   -5.97058
324560.0000   -5.59152
324600.0000   -5.62815
324640.0000   -5.25168
324680.0000   -5.84631
324720.0000   -6.12416
324760.0000   -5.02317
324800.0000   -4.60135
324840.0000   -4.40464
324880.0000   -5.81449
324920.0000   -5.75159
324960.0000   -5.10719
325000.0000   -4.80710
325040.0000   -5.38272
325080.0000   -5.48604
325120.0000   -5.19359
325160.0000   -5.82712
325200.0000   -5.54828
325240.0000   -4.41398
325280.0000   -5.90564
325320.0000   -5.40319
325360.0000   -5.78784
325400.0000   -5.37999
325440.0000   -5.46151
325480.0000   -5.64013
325520.0000   -5.09579
325560.0000   -4.57218
325600.0000   -5.49541
325640.0000   -5.00400
325680.0000   -4.68581
325720.0000   -4.90202
325760.0000   -4.61822
325800.0000   -3.99765
325840.0000   -4.31268
325880.0000   -5.48785
325920.0000   -5.32584
325960.0000   -5.19382
326000.0000   -5.54743
326040.0000   -5.78106
326080.0000   -5.88437
326120.0000   -5.40067
326160.0000   -5.54760
326200.0000   -6.11895
326240.0000   -5.15739
326280.0000   -5.53093
326320.0000   -6.12743
326360.0000   -5.60379
326400.0000   -5.48716
326440.0000   -3.73001
326480.0000   -5.31899
326520.0000   -4.78687
326560.0000   -4.71143
326600.0000   -4.98394
326640.0000   -5.14460
326680.0000   -4.78514
326720.0000   -4.57601
326760.0000   -5.41558
326800.0000   -5.70945
326840.0000   -5.59501
326880.0000   -5.24171
326920.0000   -5.02494
326960.0000   -5.41119
327000.0000   -5.71071
327040.0000   -6.24466
327080.0000   -6.74130
327120.0000   -6.09469
327160.0000   -5.88766
327200.0000   -5.92425
327240.0000   -5.88658
327280.0000   -6.87069
327320.0000   -6.19480
327360.0000   -6.20844
327400.0000   -6.00142
327440.0000   -5.51211
327480.0000   -6.30942
327520.0000   -5.80771
327560.0000   -6.11935
327600.0000   -6.17276
327640.0000   -6.56363
327680.0000   -6.01025
327720.0000   -5.76667
327760.0000   -5.11766
327800.0000   -5.24914
327840.0000   -4.45286
327880.0000   -5.30586
327920.0000   -5.37673
327960.0000   -5.03389
328000.0000   -5.41155
328040.0000   -6.29791
328080.0000   -5.47686
328120.0000   -5.50371
328160.0000   -6.01227
328200.0000   -6.33681
328240.0000   -6.12009
328280.0000   -6.06027
328320.0000   -6.51075
328360.0000   -5.35210
328400.0000   -5.82273
328440.0000   -6.01666
328480.0000   -5.73482
328520.0000   -4.75834
328560.0000   -5.26985
328600.0000   -5.37323
328640.0000   -4.77779
328680.0000   -5.90843
328720.0000   -5.16144
328760.0000   -5.55044
328800.0000   -6.16988
328840.0000   -5.35666
328880.0000   -5.24014
328920.0000   -4.71500
328960.0000   -4.74844
329000.0000   -5.52011
329040.0000   -4.57962
329080.0000   -5.31500
329120.0000   -5.05198
329160.0000   -4.94820
329200.0000   -5.68412
329240.0000   -4.94815
329280.0000   -5.07959
329320.0000   -5.66170
329360.0000   -5.77666
329400.0000   -5.29770
329440.0000   -4.53147
329480.0000   -5.58744
329520.0000   -4.92724
329560.0000   -4.97598
329600.0000   -5.28604
329640.0000   -5.29498
329680.0000   -5.82253
329720.0000   -5.65781
329760.0000   -6.16341
329800.0000   -6.30193
329840.0000   -6.10603
329880.0000   -4.74834
329920.0000   -5.47638
329960.0000   -5.56972
330000.0000   -4.94130
330040.0000   -5.50839
330080.0000   -6.42548
330120.0000   -6.54791
330160.0000   -5.74836
330200.0000   -6.34008
330240.0000   -6.32717
330280.0000   -6.98775
330320.0000   -6.07530
330360.0000   -6.22977
330400.0000   -5.47183
330440.0000   -5.10865
330480.0000   -5.59924
330520.0000   -5.55218
330560.0000   -5.92068
330600.0000   -6.51936
330640.0000   -5.57244
330680.0000   -5.87617
330720.0000   -5.32772
330760.0000   -5.91425
330800.0000   -5.57616
330840.0000   -5.45752
330880.0000   -5.99574
330920.0000   -5.48279
330960.0000   -5.30158
331000.0000   -6.11599
331040.0000   -5.75865
331080.0000   -5.74213
331120.0000   -5.23848
331160.0000   -4.96557
331200.0000   -5.69657
331240.0000   -5.79892
331280.0000   -5.93304
331320.0000   -5.75750
331360.0000   -5.47551
331400.0000   -5.83373
331440.0000   -6.11105
331480.0000   -6.33239
331520.0000   -5.77635
331560.0000   -6.13998
331600.0000   -6.19512
331640.0000   -5.24363
331680.0000   -6.61956
331720.0000   -5.72363
331760.0000   -5.89128
331800.0000   -6.09678
331840.0000   -5.51759
331880.0000   -6.08256
331920.0000   -5.46377
331960.0000   -5.54006
332000.0000   -5.21818
332040.0000   -5.32665
332080.0000   -5.84805
332120.0000   -4.99367
332160.0000   -5.67223
332200.0000   -5.29492
332240.0000   -6.01452
332280.0000   -5.95630
332320.0000   -4.89861
332360.0000   -6.06208
332400.0000   -6.08094
332440.0000   -6.01380
332480.0000   -6.83756
332520.0000   -5.61987
332560.0000   -6.20915
332600.0000   -4.98056
332640.0000   -6.67770
332680.0000   -6.04720
332720.0000   -6.67628
332760.0000   -4.83546
332800.0000   -5.90514
332840.0000   -6.85902
332880.0000   -5.25936
332920.0000   -5.91018
332960.0000   -5.68189
333000.0000   -5.94522
333040.0000   -5.12383
333080.0000   -4.67489
333120.0000   -5.50760
333160.0000   -6.11301
333200.0000   -5.12800
333240.0000   -6.34635
333280.0000   -5.51402
333320.0000   -5.38141
333360.0000   -5.31761
333400.0000   -6.33530
333440.0000   -6.12957
333480.0000   -6.35253
333520.0000   -4.99227
333560.0000   -6.00803
333600.0000   -6.92268
333640.0000   -5.50469
333680.0000   -6.13871
333720.0000   -5.24814
333760.0000   -6.57117
333800.0000   -6.22863
333840.0000   -5.52669
333880.0000   -5.90521
333920.0000   -5.17747
333960.0000   -5.72370
334000.0000   -5.55056
334040.0000   -5.82103
334080.0000   -4.94645
334120.0000   -5.82258
334160.0000   -4.76437
334200.0000   -7.08264
334240.0000   -5.39937
334280.0000   -5.48406
334320.0000   -5.36566
334360.0000   -6.47880
334400.0000   -7.10279
334440.0000   -6.87871
334480.0000   -6.60260
334520.0000   -6.55991
334560.0000   -5.94710
334600.0000   -5.86613
334640.0000   -5.60060
334680.0000   -6.31585
334720.0000   -6.74576
334760.0000   -6.13086
334800.0000   -6.38816
334840.0000   -5.79392
334880.0000   -6.29438
334920.0000   -7.56659
334960.0000   -7.27327
335000.0000   -7.22898
335040.0000   -7.25902
335080.0000   -7.63255
335120.0000   -6.19785
335160.0000   -6.40551
335200.0000   -5.29209
335240.0000   -6.13747
335280.0000   -5.58698
335320.0000   -5.65559
335360.0000   -6.41037
335400.0000   -6.67785
335440.0000   -7.17413
335480.0000   -6.32484
335520.0000   -6.05154
335560.0000   -6.69477
335600.0000   -5.08767
335640.0000   -6.13750
335680.0000   -6.20078
335720.0000   -5.81173
335760.0000   -5.46804
335800.0000   -5.21446
335840.0000   -4.80721
335880.0000   -5.62341
335920.0000   -5.11306
335960.0000   -4.98668
336000.0000   -5.21997
336040.0000   -6.02140
336080.0000   -6.04034
336120.0000   -5.07863
336160.0000   -5.59762
336200.0000   -5.70187
336240.0000   -6.36304
336280.0000   -5.49098
336320.0000   -5.85155
336360.0000   -5.57980
336400.0000   -5.04513
336440.0000   -5.40543
336480.0000   -6.18217
336520.0000   -4.36755
336560.0000   -5.33325
336600.0000   -4.50506
336640.0000   -4.46632
336680.0000   -5.20034
336720.0000   -5.04248
336760.0000   -6.16093
336800.0000   -5.95273
336840.0000   -5.50016
336880.0000   -5.41181
336920.0000   -5.02335
336960.0000   -5.55986
337000.0000   -5.47458
337040.0000   -5.74021
337080.0000   -5.32653
337120.0000   -5.36066
337160.0000   -5.44789
337200.0000   -6.31808
337240.0000   -6.32880
337280.0000   -6.05131
337320.0000   -6.46991
337360.0000   -5.61074
337400.0000   -5.85715
337440.0000   -5.99672
337480.0000   -5.96691
337520.0000   -5.79308
337560.0000   -5.61721
337600.0000   -5.36094
337640.0000   -4.52658
337680.0000   -4.35996
337720.0000   -5.47188
337760.0000   -4.53552
337800.0000   -4.48197
337840.0000   -4.71454
337880.0000   -4.82103
337920.0000   -4.93106
337960.0000   -5.85843
338000.0000   -6.13847
338040.0000   -6.10536
338080.0000   -6.19088
338120.0000   -5.22271
338160.0000   -6.06911
338200.0000   -6.24917
338240.0000   -5.93734
338280.0000   -6.69137
338320.0000   -5.34400
338360.0000   -5.24885
338400.0000   -5.91764
338440.0000   -4.98045
338480.0000   -4.55761
338520.0000   -5.27646
338560.0000   -5.97190
338600.0000   -5.14299
338640.0000   -6.54499
338680.0000   -6.22677
338720.0000   -5.38199
338760.0000   -6.07388
338800.0000   -6.26272
338840.0000   -5.91708
338880.0000   -5.96179
338920.0000   -5.56752
338960.0000   -4.83618
339000.0000   -5.97923
339040.0000   -6.04566
339080.0000   -5.41140
339120.0000   -5.85020
339160.0000   -5.65605
339200.0000   -5.06731
339240.0000   -5.70406
339280.0000   -5.16484
339320.0000   -5.41220
339360.0000   -5.30451
339400.0000   -5.05281
339440.0000   -5.18926
339480.0000   -4.76221
339520.0000   -5.89084
339560.0000   -5.11831
339600.0000   -5.23219
339640.0000   -4.30204
339680.0000   -4.81166
339720.0000   -5.35349
339760.0000   -5.98235
339800.0000   -5.67135
339840.0000   -4.90791
339880.0000   -5.47709
339920.0000   -4.46630
339960.0000   -4.85274
340000.0000   -5.26899
340040.0000   -5.51329
340080.0000   -4.55995
340120.0000   -4.82090
340160.0000   -5.17078
340200.0000   -5.73470
340240.0000   -5.82684
340280.0000   -6.41990
340320.0000   -5.92535
340360.0000   -6.79768
340400.0000   -5.82075
340440.0000   -5.81850
340480.0000   -6.06871
340520.0000   -6.12103
340560.0000   -6.28147
340600.0000   -5.44192
340640.0000   -5.45132
340680.0000   -5.47863
340720.0000   -5.81459
340760.0000   -4.46534
340800.0000   -4.60190
340840.0000   -4.94781
340880.0000   -4.97873
340920.0000   -4.39370
340960.0000   -5.92695
341000.0000   -5.22835
341040.0000   -5.89063
341080.0000   -6.34217
341120.0000   -5.23251
341160.0000   -4.47069
341200.0000   -4.84570
341240.0000   -4.96186
341280.0000   -4.91808
341320.0000   -4.95706
341360.0000   -4.11323
341400.0000   -5.28905
341440.0000   -4.32588
341480.0000   -5.12826
341520.0000   -4.63896
341560.0000   -5.59370
341600.0000   -4.74737
341640.0000   -5.12612
341680.0000   -5.68082
341720.0000   -5.06007
341760.0000   -4.86435
341800.0000   -4.81000
341840.0000   -5.57660
341880.0000   -5.11095
341920.0000   -5.14578
341960.0000   -4.76805
342000.0000   -4.92725
342040.0000   -4.08333
342080.0000   -4.66709
342120.0000   -5.20837
342160.0000   -5.25888
342200.0000   -6.14299
342240.0000   -5.24779
342280.0000   -4.82678
342320.0000   -5.06416
342360.0000   -5.73939
342400.0000   -5.78132
342440.0000   -5.98830
342480.0000   -4.30005
342520.0000   -4.91973
342560.0000   -4.54311
342600.0000   -5.16147
342640.0000   -5.10663
342680.0000   -5.61984
342720.0000   -5.61941
342760.0000   -5.89911
342800.0000   -5.14169
342840.0000   -4.69102
342880.0000   -4.92928
342920.0000   -4.87848
342960.0000   -5.17900
343000.0000   -5.42881
343040.0000   -6.20424
343080.0000   -5.50260
343120.0000   -5.92652
343160.0000   -5.31930
343200.0000   -5.48395
343240.0000   -5.63970
343280.0000   -4.37757
343320.0000   -5.56194
343360.0000   -6.26861
343400.0000   -5.17773
343440.0000   -3.88098
343480.0000   -4.27832
343520.0000   -5.33561
343560.0000   -5.38120
343600.0000   -4.99956
343640.0000   -5.65366
343680.0000   -6.18622
343720.0000   -5.19146
343760.0000   -5.89908
343800.0000   -6.77181
343840.0000   -5.90655
343880.0000   -5.99567
343920.0000   -5.88324
343960.0000   -6.17392
344000.0000   -6.05234
344040.0000   -4.62302
344080.0000   -4.44426
344120.0000   -6.00510
344160.0000   -6.35171
344200.0000   -6.55545
344240.0000   -6.08716
344280.0000   -5.88208
344320.0000   -6.54091
344360.0000   -5.52285
344400.0000   -5.73826
344440.0000   -6.58549
344480.0000   -6.20321
344520.0000   -6.33092
344560.0000   -5.83367
344600.0000   -4.92049
344640.0000   -5.67335
344680.0000   -4.67587
344720.0000   -5.49060
344760.0000   -4.39765
344800.0000   -4.70359
344840.0000   -4.54777
344880.0000   -6.17329
344920.0000   -5.05930
344960.0000   -5.61888
345000.0000   -5.16320
345040.0000   -4.89949
345080.0000   -4.69048
345120.0000   -4.46106
345160.0000   -5.42080
345200.0000   -5.14956
345240.0000   -4.65938
345280.0000   -3.92498
345320.0000   -4.63993
345360.0000   -4.42046
345400.0000   -5.11618
345440.0000   -5.02551
345480.0000   -6.13438
345520.0000   -5.73994
345560.0000   -5.84898
345600.0000   -5.84535
345640.0000   -4.89534
345680.0000   -4.71292
345720.0000   -5.31515
345760.0000   -5.36685
345800.0000   -5.29725
345840.0000   -5.19790
345880.0000   -5.94157
345920.0000   -5.72910
345960.0000   -5.78928
346000.0000   -5.18929
346040.0000   -5.29502
346080.0000   -4.54210
346120.0000   -6.17312
346160.0000   -5.07101
346200.0000   -5.90194
346240.0000   -6.29877
346280.0000   -6.06054
346320.0000   -6.01450
346360.0000   -6.59219
346400.0000   -6.61354
346440.0000   -5.96311
346480.0000   -5.96169
346520.0000   -4.81190
346560.0000   -4.91353
346600.0000   -5.70415
346640.0000   -5.80381
346680.0000   -4.81384
346720.0000   -4.62206
346760.0000   -5.43310
346800.0000   -5.42091
346840.0000   -5.97039
346880.0000   -5.95336
346920.0000   -5.49320
346960.0000   -5.10317
347000.0000   -6.35590
347040.0000   -5.71845
347080.0000   -6.45208
347120.0000   -5.32019
347160.0000   -5.16063
347200.0000   -5.30674
347240.0000   -4.63221
347280.0000   -5.52397
347320.0000   -6.35613
347360.0000   -5.45682
347400.0000   -5.59199
347440.0000   -5.67715
347480.0000   -4.02524
347520.0000   -5.28280
347560.0000   -5.47132
347600.0000   -5.22579
347640.0000   -6.02424
347680.0000   -5.73784
347720.0000   -5.67300
347760.0000   -5.74965
347800.0000   -6.23231
347840.0000   -6.24404
347880.0000   -5.74029
347920.0000   -5.46983
347960.0000   -6.40307
348000.0000   -5.69026
348040.0000   -6.28359
348080.0000   -5.80928
348120.0000   -5.79939
348160.0000   -5.53256
348200.0000   -5.52640
348240.0000   -5.45667
348280.0000   -5.41874
348320.0000   -5.59334
348360.0000   -5.37204
348400.0000   -4.53768
348440.0000   -6.02178
348480.0000   -5.33412
348520.0000   -6.46108
348560.0000   -6.00319
348600.0000   -4.81686
348640.0000   -5.43030
348680.0000   -5.78585
348720.0000   -5.92788
348760.0000   -5.59380
348800.0000   -5.93552
348840.0000   -5.69718
348880.0000   -5.42574
348920.0000   -5.06027
348960.0000   -5.88530
349000.0000   -5.25584
349040.0000   -5.63641
349080.0000   -4.80300
349120.0000   -5.77962
349160.0000   -5.35419
349200.0000   -5.00307
349240.0000   -6.20298
349280.0000   -5.53883
349320.0000   -5.56584
349360.0000   -5.75184
349400.0000   -4.66192
349440.0000   -5.43508
349480.0000   -5.82293
349520.0000   -5.80632
349560.0000   -5.54095
349600.0000   -4.97140
349640.0000   -4.95109
349680.0000   -4.63613
349720.0000   -5.39693
349760.0000   -4.65072
349800.0000   -4.87121
349840.0000   -4.87781
349880.0000   -5.51090
349920.0000   -5.30399
349960.0000   -4.81362
350000.0000   -4.36818
350040.0000   -4.97093
350080.0000   -5.40977
350120.0000   -5.07954
350160.0000   -4.12779
350200.0000   -5.26507
350240.0000   -4.73386
350280.0000   -5.01596
350320.0000   -4.81788
350360.0000   -5.89199
350400.0000   -5.16753
350440.0000   -4.67622
350480.0000   -4.95930
350520.0000   -5.33984
350560.0000   -4.69014
350600.0000   -4.09502
350640.0000   -4.35601
350680.0000   -4.40626
350720.0000   -4.31546
350760.0000   -4.21486
350800.0000   -5.09479
350840.0000   -5.43790
350880.0000   -5.35774
350920.0000   -4.32040
350960.0000   -4.75224
351000.0000   -5.84184
351040.0000   -5.25520
351080.0000   -5.05127
351120.0000   -4.84303
351160.0000   -4.68185
351200.0000   -5.05069
351240.0000   -4.64508
351280.0000   -4.29033
351320.0000   -4.66657
351360.0000   -4.61159
351400.0000   -4.60855
351440.0000   -4.61526
351480.0000   -4.83328
351520.0000   -5.04303
351560.0000   -5.06139
351600.0000   -5.25553
351640.0000   -4.60552
351680.0000   -5.18488
351720.0000   -5.65319
351760.0000   -4.62259
351800.0000   -5.96015
351840.0000   -5.58765
351880.0000   -5.44003
351920.0000   -5.02718
351960.0000   -5.54957
352000.0000   -5.20157
352040.0000   -5.35266
352080.0000   -5.86308
352120.0000   -5.00140
352160.0000   -4.34766
352200.0000   -5.63076
352240.0000   -5.21306
352280.0000   -4.94097
352320.0000   -4.20699
352360.0000   -5.79360
352400.0000   -5.38098
352440.0000   -5.14324
352480.0000   -5.62955
352520.0000   -5.12102
352560.0000   -5.47662
352600.0000   -4.99800
352640.0000   -5.38776
352680.0000   -5.40177
352720.0000   -5.45410
352760.0000   -4.97192
352800.0000   -5.10754
352840.0000   -5.16966
352880.0000   -5.16400
352920.0000   -5.44690
352960.0000   -5.87378
353000.0000   -5.55075
353040.0000   -5.74583
353080.0000   -6.34806
353120.0000   -6.25595
353160.0000   -6.68546
353200.0000   -5.61923
353240.0000   -5.88906
353280.0000   -5.68817
353320.0000   -5.96534
353360.0000   -6.26843
353400.0000   -5.87780
353440.0000   -5.51425
353480.0000   -5.98339
353520.0000   -5.91557
353560.0000   -6.32516
353600.0000   -5.08619
353640.0000   -5.64307
353680.0000   -5.34133
353720.0000   -5.65099
353760.0000   -5.44990
353800.0000   -5.42528
353840.0000   -6.06491
353880.0000   -4.91403
353920.0000   -6.15730
353960.0000   -5.98740
354000.0000   -6.03726
354040.0000   -5.11041
354080.0000   -4.67389
354120.0000   -5.18672
354160.0000   -4.66216
354200.0000   -5.27495
354240.0000   -4.96324
354280.0000   -6.28359
354320.0000   -5.23506
354360.0000   -6.56029
354400.0000   -5.39306
354440.0000   -6.20219
354480.0000   -6.91329
354520.0000   -7.17564
354560.0000   -6.22531
354600.0000   -5.72959
354640.0000   -6.34948
354680.0000   -5.04561
354720.0000   -5.97383
354760.0000   -5.45804
354800.0000   -6.38528
354840.0000   -5.53773
354880.0000   -6.20928
354920.0000   -6.27736
354960.0000   -6.74373
355000.0000   -5.72746
355040.0000   -5.96942
355080.0000   -6.51254
355120.0000   -6.26675
355160.0000   -4.96351
355200.0000   -4.55017
355240.0000   -5.28743
355280.0000   -4.54648
355320.0000   -5.35189
355360.0000   -5.17417
355400.0000   -4.57615
355440.0000   -4.92708
355480.0000   -5.04135
355520.0000   -4.91887
355560.0000   -6.08573
355600.0000   -4.28336
355640.0000   -5.17022
355680.0000   -5.35172
355720.0000   -5.85580
355760.0000   -6.56604
355800.0000   -6.57049
355840.0000   -6.04709
355880.0000   -5.40963
355920.0000   -5.54189
355960.0000   -5.66931
356000.0000   -5.70004
356040.0000   -5.73415
356080.0000   -6.03940
356120.0000   -5.95711
356160.0000   -5.60451
356200.0000   -5.61933
356240.0000   -5.35108
356280.0000   -5.16264
356320.0000   -5.34365
356360.0000   -5.37760
356400.0000   -5.18543
356440.0000   -3.74013
356480.0000   -5.73766
356520.0000   -5.16548
356560.0000   -5.58211
356600.0000   -6.49091
356640.0000   -5.28270
356680.0000   -5.94374
356720.0000   -5.54895
356760.0000   -5.01675
356800.0000   -4.53393
356840.0000   -5.10000
356880.0000   -5.63132
356920.0000   -5.47392
356960.0000   -4.55212
357000.0000   -5.27789
357040.0000   -6.43115
357080.0000   -6.14941
357120.0000   -5.92093
357160.0000   -5.92876
357200.0000   -6.39850
357240.0000   -5.53281
357280.0000   -7.06304
357320.0000   -5.85823
357360.0000   -6.59088
357400.0000   -7.16611
357440.0000   -6.31212
357480.0000   -6.95908
357520.0000   -6.95868
357560.0000   -5.47528
357600.0000   -6.38388
357640.0000   -6.00048
357680.0000   -6.10708
357720.0000   -6.30659
357760.0000   -6.14122
357800.0000   -7.09317
357840.0000   -7.17715
357880.0000   -6.27807
357920.0000   -5.71839
357960.0000   -5.62553
358000.0000   -5.21610
358040.0000   -5.24759
358080.0000   -5.35463
358120.0000   -5.29652
358160.0000   -5.11245
358200.0000   -6.46332
358240.0000   -6.24326
358280.0000   -5.79431
358320.0000   -6.57632
358360.0000   -6.72179
358400.0000   -6.59618
358440.0000   -6.69382
358480.0000   -6.14864
358520.0000   -6.65016
358560.0000   -6.08704
358600.0000   -5.45151
358640.0000   -6.79316
358680.0000   -6.02818
358720.0000   -6.16845
358760.0000   -6.43762
358800.0000   -5.64556
358840.0000   -5.79350
358880.0000   -5.07715
358920.0000   -6.19467
358960.0000   -5.80275
359000.0000   -5.85988
359040.0000   -5.25731
359080.0000   -6.13257
359120.0000   -5.78995
359160.0000   -5.31126
359200.0000   -5.35903
359240.0000   -5.65910
359280.0000   -4.96818
359320.0000   -5.51851
359360.0000   -5.16592
359400.0000   -5.37233
359440.0000   -4.41628
359480.0000   -4.91635
359520.0000   -5.59646
359560.0000   -4.46723
359600.0000   -4.56985
359640.0000   -4.86369
359680.0000   -4.62835
359720.0000   -5.18382
359760.0000   -5.39273
359800.0000   -6.02908
359840.0000   -4.54741
359880.0000   -4.03293
359920.0000   -5.03514
359960.0000   -5.24328
360000.0000   -5.41381
360040.0000   -4.78999
360080.0000   -4.58694
360120.0000   -4.76758
360160.0000   -5.39637
360200.0000   -5.82419
360240.0000   -4.25893
360280.0000   -4.47695
360320.0000   -5.00356
360360.0000   -5.15484
360400.0000   -5.02957
360440.0000   -5.62402
360480.0000   -4.91069
360520.0000   -5.67270
360560.0000   -5.01231
360600.0000   -4.04033
360640.0000   -4.12309
360680.0000   -4.98393
360720.0000   -6.27454
360760.0000   -5.59555
360800.0000   -5.08025
360840.0000   -5.07466
360880.0000   -5.01150
360920.0000   -4.31789
360960.0000   -5.02931
361000.0000   -5.10408
361040.0000   -4.44463
361080.0000   -4.29977
361120.0000   -4.22075
361160.0000   -5.01207
361200.0000   -4.85830
361240.0000   -5.21423
361280.0000   -4.97664
361320.0000   -4.23922
361360.0000   -4.28886
361400.0000   -4.34405
361440.0000   -4.40162
361480.0000   -4.25378
361520.0000   -4.02109
361560.0000   -3.96407
361600.0000   -4.15827
361640.0000   -4.64678
361680.0000   -3.99424
361720.0000   -4.54461
361760.0000   -4.24071
361800.0000   -4.40865
361840.0000   -5.42752
361880.0000   -3.70893
361920.0000   -5.07653
361960.0000   -5.28754
362000.0000   -4.10016
362040.0000   -4.61080
362080.0000   -4.80865
362120.0000   -4.31064
362160.0000   -4.31289
362200.0000   -3.64933
362240.0000   -4.67308
362280.0000   -4.79917
362320.0000   -3.40393
362360.0000   -4.05236
362400.0000   -3.86296
362440.0000   -4.52506
362480.0000   -4.15295
362520.0000   -4.06359
362560.0000   -4.08587
362600.0000   -4.04444
362640.0000   -3.97201
362680.0000   -4.54559
362720.0000   -3.01445
362760.0000   -4.08008
362800.0000   -3.25138
362840.0000   -4.09796
362880.0000   -3.81463
362920.0000   -3.99987
362960.0000   -3.68980
363000.0000   -4.50606
363040.0000   -3.49000
363080.0000   -3.40508
363120.0000   -4.41129
363160.0000   -4.24796
363200.0000   -4.33594
363240.0000   -4.29266
363280.0000   -4.53870
363320.0000   -5.01647
363360.0000   -4.68064
363400.0000   -3.92048
363440.0000   -3.77145
363480.0000   -3.72319
363520.0000   -4.23460
363560.0000   -4.56233
363600.0000   -5.62343
363640.0000   -4.42921
363680.0000   -4.73127
363720.0000   -3.71035
363760.0000   -4.27297
363800.0000   -4.76911
363840.0000   -4.76626
363880.0000   -4.59820
363920.0000   -4.67686
363960.0000   -4.87083
364000.0000   -5.41563
364040.0000   -4.21431
364080.0000   -4.97634
364120.0000   -4.79398
364160.0000   -4.12262
364200.0000   -3.93274
364240.0000   -3.69488
364280.0000   -4.83754
364320.0000   -3.95921
364360.0000   -5.10597
364400.0000   -4.55777
364440.0000   -5.35128
364480.0000   -4.02928
364520.0000   -4.57635
364560.0000   -4.56885
364600.0000   -4.72669
364640.0000   -5.26635
364680.0000   -4.00002
364720.0000   -4.84867
364760.0000   -6.13316
364800.0000   -4.82880
364840.0000   -3.81130
364880.0000   -4.11553
364920.0000   -4.30035
364960.0000   -4.40132
365000.0000   -3.40858
365040.0000   -3.89922
365080.0000   -3.80223
365120.0000   -4.03149
365160.0000   -3.58725
365200.0000   -3.51147
365240.0000   -3.82198
365280.0000   -3.24287
365320.0000   -3.87511
365360.0000   -3.77322
365400.0000   -3.33390
365440.0000   -4.70533
365480.0000   -3.44964
365520.0000   -3.29150
365560.0000   -3.58003
365600.0000   -4.69976
365640.0000   -3.08917
365680.0000   -3.13376
365720.0000   -3.46817
365760.0000   -4.14401
365800.0000   -3.88758
365840.0000   -3.64423
365880.0000   -3.44042
365920.0000   -4.04555
365960.0000   -3.67726
366000.0000   -3.54496
366040.0000   -4.48303
366080.0000   -3.97538
366120.0000   -4.66509
366160.0000   -5.13264
366200.0000   -4.76744
366240.0000   -4.85066
366280.0000   -5.26048
366320.0000   -5.04456
366360.0000   -4.89463
366400.0000   -4.11337
366440.0000   -4.58055
366480.0000   -4.35937
366520.0000   -4.54955
366560.0000   -4.30492
366600.0000   -3.40335
366640.0000   -3.66672
366680.0000   -3.67952
366720.0000   -4.25997
366760.0000   -3.76072
366800.0000   -4.60380
366840.0000   -5.32729
366880.0000   -5.64197
366920.0000   -5.08386
366960.0000   -5.45996
367000.0000   -3.94604
367040.0000   -4.86271
367080.0000   -4.97381
367120.0000   -5.11506
367160.0000   -4.83618
367200.0000   -4.77992
367240.0000   -3.80501
367280.0000   -5.13741
367320.0000   -5.55326
367360.0000   -4.42433
367400.0000   -5.45682
367440.0000   -4.53618
367480.0000   -5.13856
367520.0000   -4.68763
367560.0000   -5.25667
367600.0000   -5.13131
367640.0000   -5.69384
367680.0000   -6.09456
367720.0000   -5.68615
367760.0000   -6.30903
367800.0000   -5.92389
367840.0000   -5.52136
367880.0000   -6.55500
367920.0000   -5.96139
367960.0000   -5.22016
368000.0000   -4.86937
368040.0000   -5.75589
368080.0000   -5.43029
368120.0000   -5.50675
368160.0000   -6.12421
368200.0000   -6.15478
368240.0000   -5.85277
368280.0000   -5.73643
368320.0000   -5.98091
368360.0000   -5.27530
368400.0000   -5.08298
368440.0000   -5.07335
368480.0000   -4.57831
368520.0000   -4.64974
368560.0000   -5.54098
368600.0000   -4.62986
368640.0000   -5.17181
368680.0000   -5.20873
368720.0000   -6.42912
368760.0000   -5.64231
368800.0000   -5.96347
368840.0000   -6.51347
368880.0000   -6.03045
368920.0000   -6.19665
368960.0000   -5.44105
369000.0000   -5.28790
369040.0000   -5.92839
369080.0000   -4.55943
369120.0000   -4.63764
369160.0000   -4.99994
369200.0000   -5.03324
369240.0000   -5.76435
369280.0000   -5.42959
369320.0000   -5.45414
369360.0000   -4.47532
369400.0000   -4.65113
369440.0000   -4.41351
369480.0000   -4.64433
369520.0000   -4.60228
369560.0000   -4.75903
369600.0000   -5.28739
369640.0000   -4.81027
369680.0000   -5.17445
369720.0000   -5.33885
369760.0000   -6.00455
369800.0000   -5.42439
369840.0000   -5.55772
369880.0000   -5.01343
369920.0000   -5.31796
369960.0000   -5.07014
370000.0000   -5.75025
370040.0000   -5.56141
370080.0000   -4.98415
370120.0000   -5.42738
370160.0000   -5.72592
370200.0000   -5.84081
370240.0000   -6.34426
370280.0000   -6.13599
370320.0000   -5.64666
370360.0000   -4.91898
370400.0000   -5.07850
370440.0000   -4.94548
370480.0000   -4.36962
370520.0000   -5.44017
370560.0000   -4.55416
370600.0000   -5.11196
370640.0000   -5.19334
370680.0000   -5.40379
370720.0000   -5.60438
370760.0000   -5.93205
370800.0000   -5.86691
370840.0000   -4.30980
370880.0000   -4.97331
370920.0000   -5.29911
370960.0000   -5.35410
371000.0000   -5.55845
371040.0000   -5.26812
371080.0000   -4.90073
371120.0000   -5.15380
371160.0000   -5.58332
371200.0000   -5.46027
371240.0000   -5.15072
371280.0000   -5.43617
371320.0000   -5.88414
371360.0000   -6.06533
371400.0000   -6.06853
371440.0000   -5.79542
371480.0000   -5.25480
371520.0000   -4.74308
371560.0000   -5.75183
371600.0000   -5.41583
371640.0000   -4.60817
371680.0000   -5.13675
371720.0000   -5.33933
371760.0000   -5.40029
371800.0000   -5.26145
371840.0000   -5.03215
371880.0000   -4.50437
371920.0000   -5.11015
371960.0000   -5.05602
372000.0000   -5.72824
372040.0000   -5.36065
372080.0000   -5.93385
372120.0000   -6.13061
372160.0000   -4.89452
372200.0000   -5.01152
372240.0000   -5.10562
372280.0000   -5.48620
372320.0000   -6.34214
372360.0000   -5.62815
372400.0000   -5.70054
372440.0000   -6.24594
372480.0000   -5.43604
372520.0000   -5.83739
372560.0000   -5.38411
372600.0000   -4.22133
372640.0000   -5.31062
372680.0000   -5.49385
372720.0000   -5.40113
372760.0000   -4.68394
372800.0000   -4.59307
372840.0000   -5.06069
372880.0000   -4.35823
372920.0000   -4.08892
372960.0000   -4.82117
373000.0000   -4.83295
373040.0000   -5.85726
373080.0000   -5.13772
373120.0000   -4.50804
373160.0000   -5.29561
373200.0000   -5.10282
373240.0000   -4.93311
373280.0000   -4.84449
373320.0000   -4.84268
373360.0000   -4.09715
373400.0000   -4.68909
373440.0000   -5.37499
373480.0000   -5.36360
373520.0000   -4.87503
373560.0000   -5.07629
373600.0000   -4.12435
373640.0000   -4.51177
373680.0000   -5.06415
373720.0000   -4.75479
373760.0000   -4.74797
373800.0000   -5.43402
373840.0000   -4.31630
373880.0000   -5.06792
373920.0000   -4.71864
373960.0000   -4.47292
374000.0000   -4.97665
374040.0000   -5.16461
374080.0000   -5.70723
374120.0000   -6.05216
374160.0000   -6.13446
374200.0000   -4.95341
374240.0000   -5.21458
374280.0000   -5.51047
374320.0000   -5.76656
374360.0000   -5.43028
374400.0000   -4.91493
374440.0000   -4.50052
374480.0000   -5.12539
374520.0000   -4.20742
374560.0000   -4.26533
374600.0000   -5.49419
374640.0000   -5.72002
374680.0000   -4.14518
374720.0000   -5.30297
374760.0000   -4.49590
374800.0000   -4.65640
374840.0000   -5.62153
374880.0000   -5.96311
374920.0000   -5.36747
374960.0000   -5.11079
375000.0000   -5.61279
375040.0000   -5.33351
375080.0000   -4.63999
375120.0000   -5.61445
375160.0000   -4.61423
375200.0000   -4.69812
375240.0000   -4.96897
375280.0000   -5.01297
375320.0000   -5.63275
375360.0000   -5.16588
375400.0000   -4.00628
375440.0000   -4.55808
375480.0000   -5.01024
375520.0000   -5.91451
375560.0000   -6.21168
375600.0000   -4.46543
375640.0000   -4.45728
375680.0000   -4.43418
375720.0000   -4.98488
375760.0000   -4.47212
375800.0000   -5.22819
375840.0000   -3.88969
375880.0000   -5.05911
375920.0000   -4.22933
375960.0000   -3.69237
376000.0000   -4.59993
376040.0000   -5.23178
376080.0000   -4.00104
376120.0000   -5.44117
376160.0000   -4.74790
376200.0000   -4.95160
376240.0000   -4.81685
376280.0000   -4.38042
376320.0000   -4.47979
376360.0000   -4.53245
376400.0000   -4.36730
376440.0000   -5.28608
376480.0000   -3.66851
376520.0000   -4.64759
376560.0000   -4.45358
376600.0000   -5.00999
376640.0000   -4.44656
376680.0000   -4.65658
376720.0000   -4.53199
376760.0000   -3.62749
376800.0000   -4.48698
376840.0000   -4.87841
376880.0000   -4.94703
376920.0000   -5.46309
376960.0000   -5.42532
377000.0000   -4.45029
377040.0000   -3.99205
377080.0000   -3.76080
377120.0000   -4.59384
377160.0000   -5.61816
377200.0000   -4.10727
377240.0000   -3.23539
377280.0000   -4.50491
377320.0000   -3.95229
377360.0000   -4.66118
377400.0000   -5.03855
377440.0000   -4.15208
377480.0000   -4.47840
377520.0000   -4.52642
377560.0000   -4.16761
377600.0000   -4.47747
377640.0000   -3.80064
377680.0000   -4.76021
377720.0000   -5.06552
377760.0000   -5.58481
377800.0000   -5.07506
377840.0000   -4.18693
377880.0000   -4.51977
377920.0000   -4.41393
377960.0000   -4.37599
378000.0000   -4.96006
378040.0000   -5.19494
378080.0000   -4.95193
378120.0000   -5.71789
378160.0000   -4.50849
378200.0000   -5.24278
378240.0000   -4.84263
378280.0000   -4.41115
378320.0000   -4.91576
378360.0000   -4.78009
378400.0000   -4.80683
378440.0000   -5.24037
378480.0000   -5.37489
378520.0000   -4.94561
378560.0000   -4.22579
378600.0000   -4.33452
378640.0000   -4.35832
378680.0000   -4.00772
378720.0000   -4.75854
378760.0000   -4.05240
378800.0000   -4.99177
378840.0000   -4.07170
378880.0000   -3.74269
378920.0000   -4.60518
378960.0000   -4.38075
379000.0000   -4.60588
379040.0000   -3.46952
379080.0000   -4.99168
379120.0000   -5.75764
379160.0000   -6.23957
379200.0000   -6.05271
379240.0000   -4.61096
379280.0000   -4.44764
379320.0000   -5.22992
379360.0000   -3.85015
379400.0000   -4.67426
379440.0000   -4.13770
379480.0000   -4.95714
379520.0000   -4.21286
379560.0000   -4.21525
379600.0000   -5.08084
379640.0000   -4.19509
379680.0000   -5.26794
379720.0000   -5.32256
379760.0000   -4.31340
379800.0000   -5.17125
379840.0000   -5.67351
379880.0000   -5.00236
379920.0000   -4.50978
379960.0000   -4.97966
380000.0000   -4.51201
380040.0000   -4.55711
380080.0000   -4.41401
380120.0000   -4.66420
380160.0000   -4.86393
380200.0000   -3.54283
380240.0000   -4.41835
380280.0000   -4.80030
380320.0000   -4.12400
380360.0000   -4.15238
380400.0000   -3.68017
380440.0000   -4.17863
380480.0000   -4.49544
380520.0000   -3.97930
380560.0000   -4.15007
380600.0000   -4.96901
380640.0000   -5.33099
380680.0000   -5.07180
380720.0000   -5.52268
380760.0000   -5.49480
380800.0000   -4.88940
380840.0000   -4.70875
380880.0000   -4.25276
380920.0000   -4.16152
380960.0000   -4.29380
381000.0000   -6.19571
381040.0000   -5.71091
381080.0000   -6.08974
381120.0000   -5.72087
381160.0000   -5.64565
381200.0000   -5.32309
381240.0000   -5.52859
381280.0000   -5.14375
381320.0000   -4.50742
381360.0000   -5.27995
381400.0000   -5.18793
381440.0000   -5.20286
381480.0000   -5.46479
381520.0000   -3.94986
381560.0000   -4.98771
381600.0000   -4.53393
381640.0000   -4.87584
381680.0000   -4.99028
381720.0000   -6.26078
381760.0000   -5.89361
381800.0000   -5.50557
381840.0000   -5.95430
381880.0000   -5.76023
381920.0000   -6.57804
381960.0000   -5.70689
382000.0000   -6.68987
382040.0000   -6.09443
382080.0000   -5.11604
382120.0000   -6.16128
382160.0000   -5.73889
382200.0000   -6.01435
382240.0000   -6.50804
382280.0000   -5.75485
382320.0000   -5.83875
382360.0000   -5.79587
382400.0000   -6.24312
382440.0000   -5.23240
382480.0000   -4.20230
382520.0000   -4.52555
382560.0000   -5.07795
382600.0000   -5.67380
382640.0000   -5.51122
382680.0000   -4.84012
382720.0000   -3.78454
382760.0000   -4.13520
382800.0000   -5.01684
382840.0000   -4.73394
382880.0000   -4.29510
382920.0000   -5.34663
382960.0000   -5.35167
383000.0000   -5.67920
383040.0000   -4.98399
383080.0000   -4.83873
383120.0000   -5.40733
383160.0000   -5.62442
383200.0000   -6.17856
383240.0000   -5.99966
383280.0000   -5.12350
383320.0000   -5.48653
383360.0000   -5.22891
383400.0000   -4.62470
383440.0000   -5.36248
383480.0000   -4.39673
383520.0000   -5.20287
383560.0000   -5.52910
383600.0000   -5.22672
383640.0000   -5.11420
383680.0000   -4.55728
383720.0000   -5.27469
383760.0000   -5.33861
383800.0000   -3.98031
383840.0000   -4.71277
383880.0000   -4.80389
383920.0000   -5.32171
383960.0000   -5.33627
384000.0000   -4.28637
384040.0000   -4.48142
384080.0000   -3.88461
384120.0000   -3.70225
384160.0000   -3.92142
384200.0000   -3.70009
384240.0000   -5.10059
384280.0000   -4.13978
384320.0000   -4.94437
384360.0000   -4.54709
384400.0000   -5.47905
384440.0000   -4.61058
384480.0000   -5.09153
384520.0000   -4.81022
384560.0000   -5.71191
384600.0000   -5.93085
384640.0000   -5.58785
384680.0000   -5.55888
384720.0000   -6.60005
384760.0000   -5.74327
384800.0000   -6.16488
384840.0000   -5.48854
384880.0000   -4.80862
384920.0000   -5.34296
384960.0000   -4.77457
385000.0000   -4.64972
385040.0000   -5.10443
385080.0000   -5.26465
385120.0000   -5.21664
385160.0000   -4.91581
385200.0000   -5.64082
385240.0000   -5.05763
385280.0000   -5.51142
385320.0000   -5.20653
385360.0000   -6.84613
385400.0000   -6.23464
385440.0000   -6.50110
385480.0000   -6.34411
385520.0000   -5.53299
385560.0000   -6.42643
385600.0000   -6.41382
385640.0000   -6.15341
385680.0000   -5.65309
385720.0000   -6.06618
385760.0000   -5.86477
385800.0000   -4.39127
385840.0000   -4.17833
385880.0000   -5.39512
385920.0000   -5.23409
385960.0000   -5.33305
386000.0000   -5.45776
386040.0000   -5.69133
386080.0000   -4.89919
386120.0000   -5.27049
386160.0000   -5.14982
386200.0000   -4.95124
386240.0000   -5.02439
386280.0000   -4.28920
386320.0000   -3.87354
386360.0000   -4.54625
386400.0000   -4.92611
386440.0000   -4.89660
386480.0000   -4.88404
386520.0000   -4.26562
386560.0000   -4.70212
386600.0000   -5.69859
386640.0000   -4.97729
386680.0000   -4.76120
386720.0000   -4.85834
386760.0000   -4.68928
386800.0000   -4.35379
386840.0000   -4.57843
386880.0000   -5.47889
386920.0000   -5.51148
386960.0000   -5.16043
387000.0000   -5.19852
387040.0000   -4.17370
387080.0000   -4.98292
387120.0000   -5.17925
387160.0000   -5.12369
387200.0000   -5.72784
387240.0000   -4.76265
387280.0000   -5.83874
387320.0000   -5.91007
387360.0000   -5.38009
387400.0000   -6.19582
387440.0000   -5.16896
387480.0000   -4.93290
387520.0000   -5.43564
387560.0000   -4.68460
387600.0000   -4.77529
387640.0000   -5.62686
387680.0000   -5.60052
387720.0000   -5.38070
387760.0000   -5.45866
387800.0000   -4.94643
387840.0000   -5.12649
387880.0000   -4.94340
387920.0000   -5.20235
387960.0000   -4.65553
388000.0000   -4.62095
388040.0000   -5.39524
388080.0000   -4.48386
388120.0000   -4.91628
388160.0000   -4.35897
388200.0000   -4.58707
388240.0000   -4.27323
388280.0000   -4.30400
388320.0000   -4.33497
388360.0000   -5.10436
388400.0000   -4.25613
388440.0000   -4.78382
388480.0000   -4.29005
388520.0000   -4.05650
388560.0000   -3.89544
388600.0000   -5.14094
388640.0000   -4.28752
388680.0000   -4.54874
388720.0000   -4.70099
388760.0000   -5.32595
388800.0000   -5.41096
388840.0000   -4.95091
388880.0000   -5.25545
388920.0000   -4.65795
388960.0000   -5.50686
389000.0000   -4.90663
389040.0000   -4.81212
389080.0000   -5.27539
389120.0000   -4.23005
389160.0000   -5.12712
389200.0000   -5.04519
389240.0000   -4.93919
389280.0000   -5.20274
389320.0000   -5.03802
389360.0000   -5.75490
389400.0000   -4.88351
389440.0000   -5.21244
389480.0000   -4.27173
389520.0000   -3.88756
389560.0000   -4.52063
389600.0000   -4.45080
389640.0000   -4.48149
389680.0000   -5.08466
389720.0000   -4.56885
389760.0000   -5.06522
389800.0000   -4.63796
389840.0000   -4.86677
389880.0000   -4.51990
389920.0000   -3.92168
389960.0000   -3.87326
390000.0000   -3.62148
390040.0000   -4.52108
390080.0000   -4.56556
390120.0000   -4.99769
390160.0000   -5.07231
390200.0000   -5.10111
390240.0000   -4.37940
390280.0000   -4.19681
390320.0000   -5.31176
390360.0000   -4.53211
390400.0000   -4.38840
390440.0000   -4.56928
390480.0000   -4.64230
390520.0000   -5.03212
390560.0000   -5.13190
390600.0000   -4.79913
390640.0000   -4.81680
390680.0000   -4.28954
390720.0000   -4.43009
390760.0000   -5.02973
390800.0000   -3.70205
390840.0000   -5.35845
390880.0000   -5.07304
390920.0000   -4.93113
390960.0000   -5.13433
391000.0000   -4.35305
391040.0000   -4.04338
391080.0000   -5.13798
391120.0000   -5.32617
391160.0000   -4.29933
391200.0000   -4.52679
391240.0000   -4.89102
391280.0000   -5.24532
391320.0000   -5.08452
391360.0000   -4.94422
391400.0000   -4.75867
391440.0000   -3.97687
391480.0000   -5.08816
391520.0000   -5.69656
391560.0000   -4.84314
391600.0000   -5.83686
391640.0000   -5.44749
391680.0000   -4.64002
391720.0000   -4.63203
391760.0000   -5.91766
391800.0000   -5.24203
391840.0000   -5.65434
391880.0000   -4.69622
391920.0000   -4.16697
391960.0000   -4.89107
392000.0000   -4.46527
392040.0000   -4.93136
392080.0000   -5.99178
392120.0000   -5.64988
392160.0000   -5.39747
392200.0000   -4.36141
392240.0000   -4.79795
392280.0000   -5.12821
392320.0000   -5.64600
392360.0000   -6.00662
392400.0000   -5.33849
392440.0000   -5.38489
392480.0000   -5.88183
392520.0000   -5.25329
392560.0000   -5.87592
392600.0000   -4.98364
392640.0000   -5.16665
392680.0000   -5.63953
392720.0000   -6.02684
392760.0000   -5.67714
392800.0000   -5.06249
392840.0000   -5.37903
392880.0000   -5.06207
392920.0000   -5.55117
392960.0000   -5.44978
393000.0000   -5.63276
393040.0000   -4.64855
393080.0000   -5.08259
393120.0000   -5.46730
393160.0000   -6.06597
393200.0000   -6.72039
393240.0000   -5.46396
393280.0000   -5.94967
393320.0000   -5.51809
393360.0000   -4.24706
393400.0000   -5.09499
393440.0000   -5.63860
393480.0000   -5.74849
393520.0000   -5.10964
393560.0000   -5.51924
393600.0000   -5.28084
393640.0000   -4.50317
393680.0000   -4.63346
393720.0000   -5.85410
393760.0000   -5.43056
393800.0000   -4.82061
393840.0000   -5.53795
393880.0000   -5.63977
393920.0000   -5.29187
393960.0000   -5.21816
394000.0000   -5.15192
394040.0000   -5.73472
394080.0000   -4.41197
394120.0000   -5.65419
394160.0000   -5.90413
394200.0000   -4.51811
394240.0000   -4.32336
394280.0000   -4.72598
394320.0000   -5.35461
394360.0000   -5.87128
394400.0000   -5.06316
394440.0000   -5.03573
394480.0000   -5.16237
394520.0000   -5.54655
394560.0000   -5.06953
394600.0000   -4.89221
394640.0000   -5.67155
394680.0000   -5.80244
394720.0000   -5.02424
394760.0000   -5.68108
394800.0000   -6.20159
394840.0000   -6.13681
394880.0000   -6.23414
394920.0000   -5.67302
394960.0000   -5.52168
395000.0000   -6.55725
395040.0000   -5.62834
395080.0000   -5.39496
395120.0000   -5.79832
395160.0000   -5.73881
395200.0000   -5.30475
395240.0000   -5.86566
395280.0000   -6.45813
395320.0000   -5.45570
395360.0000   -6.01143
395400.0000   -5.80658
395440.0000   -5.23222
395480.0000   -6.02079
395520.0000   -6.52384
395560.0000   -5.82179
395600.0000   -5.71930
395640.0000   -5.72023
395680.0000   -5.47063
395720.0000   -5.02676
395760.0000   -5.96239
395800.0000   -4.98072
395840.0000   -4.43023
395880.0000   -4.16241
395920.0000   -4.65230
395960.0000   -5.78425
396000.0000   -5.88777
396040.0000   -5.63212
396080.0000   -5.36034
396120.0000   -5.73682
396160.0000   -5.51196
396200.0000   -5.61619
396240.0000   -5.03285
396280.0000   -4.44138
396320.0000   -5.51717
396360.0000   -5.97597
396400.0000   -5.81441
396440.0000   -6.21440
396480.0000   -5.91975
396520.0000   -5.55591
396560.0000   -6.09019
396600.0000   -5.78450
396640.0000   -6.02655
396680.0000   -6.56847
396720.0000   -5.74543
396760.0000   -6.18224
396800.0000   -5.78905
396840.0000   -5.50401
396880.0000   -5.72708
396920.0000   -6.21692
396960.0000   -5.41030
397000.0000   -5.55170
397040.0000   -4.81870
397080.0000   -6.03907
397120.0000   -5.59726
397160.0000   -5.52060
397200.0000   -5.71565
397240.0000   -5.26188
397280.0000   -5.96807
397320.0000   -5.52838
397360.0000   -5.93604
397400.0000   -6.23053
397440.0000   -4.83941
397480.0000   -5.83559
397520.0000   -5.45876
397560.0000   -5.54379
397600.0000   -6.28880
397640.0000   -5.56252
397680.0000   -6.10262
397720.0000   -6.21415
397760.0000   -4.92341
397800.0000   -5.69980
397840.0000   -5.27772
397880.0000   -5.11756
397920.0000   -6.37350
397960.0000   -5.37590
398000.0000   -5.10744
398040.0000   -4.76728
398080.0000   -5.38814
398120.0000   -4.64365
398160.0000   -5.48898
398200.0000   -6.03632
398240.0000   -5.22515
398280.0000   -5.77628
398320.0000   -5.32080
398360.0000   -6.24722
398400.0000   -6.04121
398440.0000   -5.32862
398480.0000   -4.82689
398520.0000   -4.98816
398560.0000   -5.36189
398600.0000   -4.59953
398640.0000   -5.77487
398680.0000   -4.46910
398720.0000   -5.17992
398760.0000   -5.40324
398800.0000   -5.22951
398840.0000   -5.67878
398880.0000   -5.52984
398920.0000   -5.28409
398960.0000   -6.46037
399000.0000   -5.06510
399040.0000   -5.38339
399080.0000   -5.08915
399120.0000   -5.21036
399160.0000   -5.50468
399200.0000   -4.32686
399240.0000   -4.01764
399280.0000   -5.13900
399320.0000   -4.03992
399360.0000   -4.82044
399400.0000   -4.29301
399440.0000   -4.54162
399480.0000   -4.69930
399520.0000   -4.73515
399560.0000   -5.12308
399600.0000   -5.37360
399640.0000   -5.15941
399680.0000   -6.28868
399720.0000   -4.84596
399760.0000   -5.02831
399800.0000   -5.24003
399840.0000   -5.63047
399880.0000   -6.60062
399920.0000   -6.67865
399960.0000   -4.93567
400000.0000   -5.77458
400040.0000   -5.60695
400080.0000   -5.64049
400120.0000   -5.91150
400160.0000   -5.81241
400200.0000   -4.85490
400240.0000   -5.05232
400280.0000   -6.12689
400320.0000   -5.40300
400360.0000   -4.60047
400400.0000   -5.37576
400440.0000   -5.79586
400480.0000   -5.47335
400520.0000   -5.42169
400560.0000   -6.04968
400600.0000   -5.54870
400640.0000   -5.29722
400680.0000   -5.45181
400720.0000   -5.68694
400760.0000   -5.20472
400800.0000   -5.40825
400840.0000   -5.57555
400880.0000   -6.37130
400920.0000   -5.02878
400960.0000   -5.67583
401000.0000   -6.14190
401040.0000   -4.67369
401080.0000   -5.46437
401120.0000   -5.61356
401160.0000   -5.80371
401200.0000   -5.16923
401240.0000   -5.73811
401280.0000   -5.80622
401320.0000   -5.94143
401360.0000   -6.24954
401400.0000   -5.77733
401440.0000   -5.92714
401480.0000   -6.49010
401520.0000   -6.07370
401560.0000   -6.44141
401600.0000   -6.01311
401640.0000   -5.24190
401680.0000   -6.19063
401720.0000   -5.54141
401760.0000   -5.56326
401800.0000   -5.65612
401840.0000   -5.24176
401880.0000   -5.40309
401920.0000   -6.06147
401960.0000   -6.30125
402000.0000   -5.21096
402040.0000   -5.38785
402080.0000   -5.37891
402120.0000   -5.77901
402160.0000   -5.28348
402200.0000   -5.88715
402240.0000   -5.85180
402280.0000   -5.55006
402320.0000   -5.74379
402360.0000   -5.67299
402400.0000   -5.27294
402440.0000   -4.37308
402480.0000   -5.12634
402520.0000   -4.69668
402560.0000   -5.19434
402600.0000   -5.64580
402640.0000   -5.29931
402680.0000   -5.40723
402720.0000   -5.67536
402760.0000   -5.11787
402800.0000   -4.55440
402840.0000   -4.46808
402880.0000   -4.50301
402920.0000   -4.71656
402960.0000   -4.62379
403000.0000   -4.86283
403040.0000   -4.25521
403080.0000   -4.95642
403120.0000   -4.46038
403160.0000   -4.81421
403200.0000   -4.85272
403240.0000   -5.62330
403280.0000   -5.53369
403320.0000   -4.85291
403360.0000   -4.41870
403400.0000   -5.40381
403440.0000   -4.40657
403480.0000   -5.00521
403520.0000   -4.47346
403560.0000   -4.84810
403600.0000   -4.61241
403640.0000   -4.31820
403680.0000   -4.10748
403720.0000   -4.11955
403760.0000   -4.53416
403800.0000   -4.67163
403840.0000   -4.56093
403880.0000   -4.37809
403920.0000   -4.46171
403960.0000   -5.02410
404000.0000   -5.04573
404040.0000   -5.23962
404080.0000   -4.63183
404120.0000   -4.87811
404160.0000   -4.71095
404200.0000   -3.91281
404240.0000   -3.71105
404280.0000   -4.27837
404320.0000   -4.68459
404360.0000   -4.49494
404400.0000   -3.70169
404440.0000   -3.73947
404480.0000   -4.79458
404520.0000   -3.80640
404560.0000   -4.63084
404600.0000   -4.63196
404640.0000   -4.32390
404680.0000   -3.59993
404720.0000   -4.75192
404760.0000   -4.76064
404800.0000   -5.91670
404840.0000   -4.65073
404880.0000   -4.79339
404920.0000   -4.42063
404960.0000   -4.57452
405000.0000   -4.83709
405040.0000   -4.30513
405080.0000   -5.24354
405120.0000   -5.04585
405160.0000   -5.53263
405200.0000   -5.03841
405240.0000   -5.21698
405280.0000   -5.65410
405320.0000   -4.47651
405360.0000   -4.90079
405400.0000   -5.07585
405440.0000   -5.03663
405480.0000   -4.96860
405520.0000   -5.60312
405560.0000   -5.64377
405600.0000   -5.60737
405640.0000   -5.48243
405680.0000   -5.69502
405720.0000   -5.57848
405760.0000   -4.47861
405800.0000   -4.43354
405840.0000   -4.88241
405880.0000   -4.70873
405920.0000   -5.09920
405960.0000   -4.54209
406000.0000   -4.92104
406040.0000   -4.87465
406080.0000   -4.23275
406120.0000   -4.48976
406160.0000   -4.92885
406200.0000   -4.60835
406240.0000   -5.54961
406280.0000   -4.21842
406320.0000   -5.11072
406360.0000   -5.48210
406400.0000   -5.58581
406440.0000   -4.88581
406480.0000   -5.93344
406520.0000   -4.44791
406560.0000   -5.03294
406600.0000   -4.12635
406640.0000   -3.90187
406680.0000   -5.22052
406720.0000   -4.45342
406760.0000   -3.84879
406800.0000   -4.51817
406840.0000   -3.84562
406880.0000   -4.37463
406920.0000   -5.69544
406960.0000   -5.07452
407000.0000   -4.75198
407040.0000   -4.16675
407080.0000   -4.53131
407120.0000   -5.09825
407160.0000   -3.92970
407200.0000   -4.25458
407240.0000   -4.95439
407280.0000   -4.32901
407320.0000   -4.16457
407360.0000   -4.53804
407400.0000   -4.17541
407440.0000   -5.04051
407480.0000   -4.60753
407520.0000   -4.17746
407560.0000   -4.94781
407600.0000   -5.90635
407640.0000   -5.78342
407680.0000   -5.35136
407720.0000   -5.18512
407760.0000   -4.83266
407800.0000   -5.43072
407840.0000   -5.23836
407880.0000   -5.29251
407920.0000   -5.09987
407960.0000   -6.67895
408000.0000   -6.27943
408040.0000   -5.91231
408080.0000   -4.90715
408120.0000   -5.16067
408160.0000   -5.11216
408200.0000   -4.21498
408240.0000   -5.73736
408280.0000   -5.54362
408320.0000   -5.23146
408360.0000   -5.44444
408400.0000   -5.97611
408440.0000   -4.84502
408480.0000   -5.70710
408520.0000   -4.73002
408560.0000   -5.09979
408600.0000   -4.89910
408640.0000   -5.23267
408680.0000   -5.50690
408720.0000   -5.09031
408760.0000   -5.58424
408800.0000   -5.52634
408840.0000   -6.26238
408880.0000   -6.15113
408920.0000   -5.54935
408960.0000   -5.34837
409000.0000   -4.72046
409040.0000   -6.25383
409080.0000   -5.02364
409120.0000   -5.68365
409160.0000   -4.86469
409200.0000   -5.41023
409240.0000   -6.15459
409280.0000   -4.92699
409320.0000   -6.18158
409360.0000   -5.72728
409400.0000   -5.65737
409440.0000   -5.21328
409480.0000   -4.62035
409520.0000   -4.92485
409560.0000   -4.80418
409600.0000   -5.08291
409640.0000   -4.91242
409680.0000   -4.73656
409720.0000   -4.26876
409760.0000   -4.81715
409800.0000   -5.13910
409840.0000   -4.26117
409880.0000   -4.71135
409920.0000   -5.38621
409960.0000   -5.03135
410000.0000   -5.36147
410040.0000   -5.32323
410080.0000   -5.45691
410120.0000   -6.10415
410160.0000   -5.73526
410200.0000   -5.32543
410240.0000   -4.90433
410280.0000   -5.38611
410320.0000   -4.78525
410360.0000   -4.79526
410400.0000   -4.34292
410440.0000   -5.07409
410480.0000   -5.68959
410520.0000   -5.39237
410560.0000   -4.87863
410600.0000   -5.86118
410640.0000   -5.67667
410680.0000   -5.63198
410720.0000   -5.45807
410760.0000   -5.63285
410800.0000   -5.75946
410840.0000   -5.92825
410880.0000   -5.36845
410920.0000   -4.96968
410960.0000   -4.84851
411000.0000   -4.93858
411040.0000   -4.65945
411080.0000   -4.79903
411120.0000   -4.95085
411160.0000   -5.40184
411200.0000   -6.17845
411240.0000   -5.79965
411280.0000   -5.45940
411320.0000   -6.06885
411360.0000   -5.16202
411400.0000   -5.54261
411440.0000   -5.24244
411480.0000   -5.86087
411520.0000   -5.75184
411560.0000   -5.27553
411600.0000   -3.51595
411640.0000   -4.49471
411680.0000   -4.67369
411720.0000   -5.29341
411760.0000   -4.26120
411800.0000   -5.08290
411840.0000   -4.66885
411880.0000   -4.99596
411920.0000   -5.73748
411960.0000   -5.14582
412000.0000   -5.76855
412040.0000   -6.07294
412080.0000   -5.80493
412120.0000   -6.34198
412160.0000   -5.85560
412200.0000   -5.03907
412240.0000   -4.99172
412280.0000   -5.50280
412320.0000   -4.59040
412360.0000   -3.84538
412400.0000   -3.95025
412440.0000   -3.73849
412480.0000   -5.26164
412520.0000   -5.55450
412560.0000   -6.10257
412600.0000   -5.71511
412640.0000   -5.95561
412680.0000   -6.00524
412720.0000   -5.57251
412760.0000   -5.32138
412800.0000   -4.46442
412840.0000   -4.99993
412880.0000   -4.92021
412920.0000   -4.92042
412960.0000   -5.05900
413000.0000   -5.30742
413040.0000   -4.73035
413080.0000   -4.42594
413120.0000   -4.89087
413160.0000   -4.80797
413200.0000   -4.44805
413240.0000   -4.63722
413280.0000   -4.90794
413320.0000   -4.52923
413360.0000   -4.61965
413400.0000   -4.88870
413440.0000   -5.49868
413480.0000   -4.49449
413520.0000   -4.81464
413560.0000   -5.55055
413600.0000   -5.56209
413640.0000   -4.72265
413680.0000   -4.75558
413720.0000   -5.18171
413760.0000   -4.68248
413800.0000   -4.83609
413840.0000   -4.77178
413880.0000   -5.06801
413920.0000   -4.99891
413960.0000   -6.03439
414000.0000   -5.05393
414040.0000   -4.94215
414080.0000   -4.76461
414120.0000   -4.12635
414160.0000   -4.94538
414200.0000   -5.22313
414240.0000   -5.09922
414280.0000   -4.41127
414320.0000   -4.18263
414360.0000   -5.16133
414400.0000   -4.67387
414440.0000   -4.76446
414480.0000   -6.21337
414520.0000   -4.87838
414560.0000   -5.65001
414600.0000   -5.66287
414640.0000   -4.73424
414680.0000   -5.31958
414720.0000   -5.92083
414760.0000   -5.47698
414800.0000   -5.41072
414840.0000   -5.11754
414880.0000   -5.77297
414920.0000   -5.31544
414960.0000   -5.40929
415000.0000   -5.38836
415040.0000   -5.97252
415080.0000   -5.40289
415120.0000   -5.47738
415160.0000   -6.08979
415200.0000   -5.34753
415240.0000   -5.70323
415280.0000   -5.73125
415320.0000   -6.04342
415360.0000   -5.30240
415400.0000   -5.69452
415440.0000   -5.21683
415480.0000   -4.84949
415520.0000   -5.97286
415560.0000   -4.73334
415600.0000   -4.80559
415640.0000   -5.59904
415680.0000   -5.37554
415720.0000   -5.70529
415760.0000   -5.90493
415800.0000   -6.30958
415840.0000   -5.88425
415880.0000   -6.38412
415920.0000   -6.10361
415960.0000   -5.15383
416000.0000   -5.18346
416040.0000   -5.79502
416080.0000   -4.88913
416120.0000   -5.17307
416160.0000   -5.70223
416200.0000   -5.55247
416240.0000   -6.26871
416280.0000   -6.04539
416320.0000   -4.96591
416360.0000   -5.42579
416400.0000   -5.34779
416440.0000   -5.60319
416480.0000   -5.23450
416520.0000   -5.22382
416560.0000   -5.19594
416600.0000   -6.04470
416640.0000   -5.66260
416680.0000   -4.71021
416720.0000   -5.50978
416760.0000   -4.85532
416800.0000   -4.97670
416840.0000   -5.54177
416880.0000   -6.12831
416920.0000   -5.03548
416960.0000   -4.65724
417000.0000   -5.75091
417040.0000   -4.43144
417080.0000   -4.92061
417120.0000   -5.21473
417160.0000   -5.55766
417200.0000   -4.61936
417240.0000   -4.86149
417280.0000   -4.97746
417320.0000   -5.62196
417360.0000   -4.66330
417400.0000   -3.90224
417440.0000   -4.41019
417480.0000   -4.85578
417520.0000   -6.18769
417560.0000   -6.00404
417600.0000   -5.02748
417640.0000   -4.88125
417680.0000   -4.40291
417720.0000   -4.81694
417760.0000   -4.33179
417800.0000   -4.27114
417840.0000   -3.79391
417880.0000   -4.02733
417920.0000   -5.19242
417960.0000   -5.49566
418000.0000   -4.40547
418040.0000   -5.55376
418080.0000   -5.81514
418120.0000   -5.82677
418160.0000   -5.64431
418200.0000   -5.51901
418240.0000   -4.98569
418280.0000   -5.29856
418320.0000   -5.58734
418360.0000   -4.89126
418400.0000   -5.05664
418440.0000   -5.43980
418480.0000   -5.15858
418520.0000   -5.62756
418560.0000   -5.30078
418600.0000   -5.51631
418640.0000   -5.43293
418680.0000   -4.58379
418720.0000   -4.45473
418760.0000   -4.89594
418800.0000   -5.06148
418840.0000   -4.98653
418880.0000   -4.90370
418920.0000   -5.03685
418960.0000   -4.75361
419000.0000   -5.37850
419040.0000   -4.80900
419080.0000   -6.03673
419120.0000   -6.24984
419160.0000   -6.46692
419200.0000   -5.58183
419240.0000   -5.81197
419280.0000   -5.73160
419320.0000   -5.57829
419360.0000   -5.41285
419400.0000   -5.40600
419440.0000   -4.42706
419480.0000   -4.70789
419520.0000   -5.19446
419560.0000   -6.16293
419600.0000   -5.36970
419640.0000   -5.91261
419680.0000   -5.16420
419720.0000   -5.91895
419760.0000   -5.43296
419800.0000   -4.93006
419840.0000   -6.00479
419880.0000   -5.54972
419920.0000   -6.54837
419960.0000   -5.39370
420000.0000   -5.41310
420040.0000   -5.71136
420080.0000   -7.30792
420120.0000   -6.30951
420160.0000   -6.07448
420200.0000   -6.30901
420240.0000   -6.81938
420280.0000   -5.23227
420320.0000   -5.66515
420360.0000   -5.05051
420400.0000   -5.14399
420440.0000   -5.10179
420480.0000   -5.67169
420520.0000   -4.75134
420560.0000   -5.73855
420600.0000   -4.63775
420640.0000   -4.38149
420680.0000   -4.91665
420720.0000   -5.65675
420760.0000   -5.53948
420800.0000   -6.12692
420840.0000   -5.86172
420880.0000   -6.31004
420920.0000   -6.12118
420960.0000   -6.33972
421000.0000   -6.02908
421040.0000   -4.12684
421080.0000   -4.97237
421120.0000   -4.75346
421160.0000   -5.23873
421200.0000   -5.49807
421240.0000   -5.45875
421280.0000   -5.07201
421320.0000   -5.82465
421360.0000   -5.36258
421400.0000   -4.91797
421440.0000   -5.56307
421480.0000   -5.15251
421520.0000   -4.96683
421560.0000   -4.77031
421600.0000   -5.35223
421640.0000   -4.88147
421680.0000   -5.28690
421720.0000   -5.16137
421760.0000   -5.42252
421800.0000   -5.84629
421840.0000   -4.63114
421880.0000   -5.16334
421920.0000   -6.21113
421960.0000   -5.49830
422000.0000   -5.27939
422040.0000   -5.95426
422080.0000   -5.97456
422120.0000   -5.50904
422160.0000   -5.48060
422200.0000   -6.17706
422240.0000   -5.69926
422280.0000   -5.39853
422320.0000   -5.46109
422360.0000   -7.07997
422400.0000   -5.66765
422440.0000   -5.05293
422480.0000   -3.84220
422520.0000   -4.16487
422560.0000   -4.11052
422600.0000   -4.34423
422640.0000   -4.97972
422680.0000   -4.93926
422720.0000   -4.72685
422760.0000   -5.20011
422800.0000   -5.01537
422840.0000   -4.28299
422880.0000   -4.02084
422920.0000   -4.58633
422960.0000   -4.90872
423000.0000   -5.62566
423040.0000   -5.48743
423080.0000   -5.86183
423120.0000   -5.99834
423160.0000   -6.83237
423200.0000   -6.02854
423240.0000   -5.77387
423280.0000   -4.08706
423320.0000   -5.65530
423360.0000   -5.26490
423400.0000   -5.83826
423440.0000   -6.08295
423480.0000   -5.99501
423520.0000   -4.84471
423560.0000   -5.28613
423600.0000   -5.13305
423640.0000   -6.13205
423680.0000   -5.62971
423720.0000   -5.46655
423760.0000   -5.75871
423800.0000   -5.59906
423840.0000   -5.46201
423880.0000   -6.10842
423920.0000   -5.52472
423960.0000   -5.38799
424000.0000   -6.01064
424040.0000   -6.02694
424080.0000   -5.64715
424120.0000   -5.77518
424160.0000   -5.36193
424200.0000   -5.03390
424240.0000   -5.79405
424280.0000   -5.77668
424320.0000   -6.39584
424360.0000   -5.95842
424400.0000   -4.21324
424440.0000   -3.80114
424480.0000   -5.40635
424520.0000   -5.22365
424560.0000   -6.73494
424600.0000   -5.14611
424640.0000   -6.35997
424680.0000   -5.52536
424720.0000   -5.73225
424760.0000   -4.81523
424800.0000   -5.84271
424840.0000   -6.10741
424880.0000   -6.03375
424920.0000   -5.32325
424960.0000   -5.84504
425000.0000   -5.63943
425040.0000   -5.85094
425080.0000   -5.74145
425120.0000   -5.66762
425160.0000   -5.87009
425200.0000   -5.70623
425240.0000   -6.17178
425280.0000   -5.59524
425320.0000   -4.70361
425360.0000   -5.30544
425400.0000   -5.14139
425440.0000   -5.19199
425480.0000   -6.00435
425520.0000   -5.37825
425560.0000   -5.81182
425600.0000   -5.17866
425640.0000   -5.25612
425680.0000   -5.45385
425720.0000   -5.75396
425760.0000   -5.84261
425800.0000   -6.13980
425840.0000   -6.02906
425880.0000   -5.43978
425920.0000   -6.21074
425960.0000   -5.79931
426000.0000   -5.05190
426040.0000   -5.30004
426080.0000   -6.32144
426120.0000   -5.41757
426160.0000   -5.08412
426200.0000   -5.85336
426240.0000   -5.52757
426280.0000   -5.82344
426320.0000   -5.71923
426360.0000   -5.66142
426400.0000   -5.86376
426440.0000   -5.32800
426480.0000   -5.50951
426520.0000   -5.26347
426560.0000   -5.73344
426600.0000   -5.90477
426640.0000   -5.43467
426680.0000   -6.23055
426720.0000   -6.32581
426760.0000   -5.97211
426800.0000   -5.58892
426840.0000   -4.43247
426880.0000   -5.29784
426920.0000   -4.94994
426960.0000   -5.34483
427000.0000   -5.77580
427040.0000   -5.62078
427080.0000   -4.78551
427120.0000   -6.02986
427160.0000   -5.26663
427200.0000   -5.74762
427240.0000   -5.23482
427280.0000   -5.20234
427320.0000   -5.27225
427360.0000   -6.14178
427400.0000   -6.09519
427440.0000   -5.96870
427480.0000   -6.30785
427520.0000   -6.25194
427560.0000   -5.77535
427600.0000   -6.51132
427640.0000   -6.13130
427680.0000   -6.89859
427720.0000   -6.13775
427760.0000   -5.89765
427800.0000   -6.20698
427840.0000   -6.14989
427880.0000   -6.06761
427920.0000   -6.29389
427960.0000   -6.07046
428000.0000   -6.16944
428040.0000   -5.98488
428080.0000   -5.53998
428120.0000   -5.04645
428160.0000   -6.08190
428200.0000   -6.09408
428240.0000   -5.39783
428280.0000   -5.20531
428320.0000   -5.52170
428360.0000   -6.21876
428400.0000   -5.52069
428440.0000   -6.42138
428480.0000   -5.64006
428520.0000   -6.01097
428560.0000   -5.50147
428600.0000   -5.94229
428640.0000   -4.95759
428680.0000   -4.70836
428720.0000   -4.39091
428760.0000   -4.67591
428800.0000   -5.60526
428840.0000   -4.97273
428880.0000   -5.50040
428920.0000   -5.58085
428960.0000   -6.12708
429000.0000   -5.78727
429040.0000   -5.63992
429080.0000   -6.04784
429120.0000   -5.67005
429160.0000   -4.81772
429200.0000   -5.04585
429240.0000   -5.13250
429280.0000   -5.71850
429320.0000   -5.15560
429360.0000   -5.20950
429400.0000   -5.76902
429440.0000   -5.80576
429480.0000   -5.65519
429520.0000   -5.28530
429560.0000   -6.01874
429600.0000   -5.73282
429640.0000   -4.59481
429680.0000   -4.79848
429720.0000   -4.71091
429760.0000   -4.38690
429800.0000   -5.20721
429840.0000   -5.94504
429880.0000   -5.20476
429920.0000   -5.36835
429960.0000   -5.41898
430000.0000   -5.65925
430040.0000   -5.58162
430080.0000   -6.13517
430120.0000   -5.88138
430160.0000   -5.70784
430200.0000   -5.85581
430240.0000   -4.93231
430280.0000   -5.33254
430320.0000   -5.08713
430360.0000   -5.32471
430400.0000   -5.46713
430440.0000   -4.85833
430480.0000   -5.44550
430520.0000   -5.49404
430560.0000   -6.27243
430600.0000   -5.49729
430640.0000   -4.94522
430680.0000   -5.50986
430720.0000   -5.13088
430760.0000   -5.07297
430800.0000   -6.11126
430840.0000   -6.21746
430880.0000   -5.78523
430920.0000   -5.39858
430960.0000   -5.60840
431000.0000   -5.18633
431040.0000   -5.16738
431080.0000   -5.13359
431120.0000   -5.71539
431160.0000   -4.58929
431200.0000   -5.30420
431240.0000   -4.90046
431280.0000   -5.17603
431320.0000   -5.06580
431360.0000   -6.10230
431400.0000   -5.45090
431440.0000   -4.41829
431480.0000   -5.58094
431520.0000   -5.49085
431560.0000   -5.76004
431600.0000   -5.70896
431640.0000   -5.13622
431680.0000   -4.57129
431720.0000   -5.89511
431760.0000   -4.49646
431800.0000   -5.06419
431840.0000   -4.94115
431880.0000   -4.58930
431920.0000   -4.91299
431960.0000   -5.64442
432000.0000   -4.99165
432040.0000   -5.20380
432080.0000   -5.21356
432120.0000   -4.74721
432160.0000   -5.47835
432200.0000   -5.23081
432240.0000   -5.75659
432280.0000   -5.90114
432320.0000   -5.82947
432360.0000   -5.60467
432400.0000   -5.69898
432440.0000   -6.06888
432480.0000   -6.36396
432520.0000   -5.71552
432560.0000   -6.58046
432600.0000   -5.84022
432640.0000   -6.49691
432680.0000   -5.73151
432720.0000   -5.80020
432760.0000   -5.56437
432800.0000   -5.65183
432840.0000   -5.57187
432880.0000   -7.04583
432920.0000   -6.99229
432960.0000   -7.24897
433000.0000   -6.52277
433040.0000   -6.36727
433080.0000   -6.16231
433120.0000   -5.01664
433160.0000   -5.13426
433200.0000   -4.87662
433240.0000   -5.16556
433280.0000   -6.16050
433320.0000   -5.73847
433360.0000   -6.42750
433400.0000   -6.21535
433440.0000   -6.74190
433480.0000   -6.01386
433520.0000   -6.80110
433560.0000   -5.43157
433600.0000   -5.31952
433640.0000   -5.87334
433680.0000   -5.60371
433720.0000   -5.10548
433760.0000   -6.36661
433800.0000   -6.88667
433840.0000   -6.26317
433880.0000   -6.74217
433920.0000   -6.15800
433960.0000   -5.75878
434000.0000   -5.55232
434040.0000   -6.12124
434080.0000   -5.92898
434120.0000   -5.79586
434160.0000   -5.90651
434200.0000   -5.54907
434240.0000   -6.34677
434280.0000   -6.39741
434320.0000   -6.77870
434360.0000   -5.69243
434400.0000   -5.75249
434440.0000   -5.68664
434480.0000   -6.53290
434520.0000   -6.75794
434560.0000   -5.74228
434600.0000   -6.21506
434640.0000   -6.31187
434680.0000   -6.51441
434720.0000   -6.00754
434760.0000   -6.24376
434800.0000   -6.31429
434840.0000   -6.59228
434880.0000   -5.11185
434920.0000   -5.13297
434960.0000   -4.96780
435000.0000   -5.33845
435040.0000   -5.09328
435080.0000   -4.71633
435120.0000   -5.09074
435160.0000   -5.14138
435200.0000   -4.82635
435240.0000   -4.07191
435280.0000   -4.51170
435320.0000   -5.73922
435360.0000   -6.50839
435400.0000   -5.07843
435440.0000   -4.23578
435480.0000   -4.14918
435520.0000   -4.62673
435560.0000   -5.52078
435600.0000   -4.88770
435640.0000   -5.32079
435680.0000   -5.19265
435720.0000   -6.08273
435760.0000   -5.12633
435800.0000   -5.50985
435840.0000   -5.45135
435880.0000   -5.29728
435920.0000   -5.94430
435960.0000   -5.63732
436000.0000   -5.56385
436040.0000   -4.98218
436080.0000   -5.20192
436120.0000   -5.01369
436160.0000   -5.43607
436200.0000   -5.10428
436240.0000   -4.60087
436280.0000   -5.46194
436320.0000   -5.59784
436360.0000   -5.05851
436400.0000   -5.66381
436440.0000   -5.29682
436480.0000   -5.78231
436520.0000   -5.72160
436560.0000   -5.18440
436600.0000   -5.00148
436640.0000   -4.50129
436680.0000   -3.94338
436720.0000   -4.50611
436760.0000   -4.79621
436800.0000   -5.08324
436840.0000   -4.55414
436880.0000   -4.65013
436920.0000   -5.60438
436960.0000   -5.51826
437000.0000   -5.51182
437040.0000   -5.22072
437080.0000   -5.75986
437120.0000   -5.78773
437160.0000   -5.13851
437200.0000   -5.80763
437240.0000   -5.73759
437280.0000   -5.87098
437320.0000   -5.94962
437360.0000   -6.34302
437400.0000   -6.81397
437440.0000   -5.73822
437480.0000   -5.21327
437520.0000   -5.50206
437560.0000   -4.72552
437600.0000   -4.95712
437640.0000   -5.27234
437680.0000   -6.17709
437720.0000   -5.32731
437760.0000   -5.09938
437800.0000   -4.58456
437840.0000   -4.80210
437880.0000   -5.52634
437920.0000   -4.76381
437960.0000   -4.93164
438000.0000   -4.38072
438040.0000   -4.13633
438080.0000   -4.23766
438120.0000   -4.00360
438160.0000   -3.68345
438200.0000   -4.04894
438240.0000   -5.02067
438280.0000   -5.30656
438320.0000   -5.14091
438360.0000   -4.81144
438400.0000   -5.67987
438440.0000   -5.14032
438480.0000   -4.75306
438520.0000   -4.33548
438560.0000   -4.96240
438600.0000   -4.99137
438640.0000   -5.03408
438680.0000   -4.87429
438720.0000   -5.02569
438760.0000   -4.65413
438800.0000   -4.38656
438840.0000   -6.45126
438880.0000   -5.17988
438920.0000   -5.69239
438960.0000   -5.08874
439000.0000   -5.10204
439040.0000   -4.91609
439080.0000   -5.64532
439120.0000   -6.23812
439160.0000   -5.36504
439200.0000   -5.63632
439240.0000   -5.00722
439280.0000   -5.01572
439320.0000   -5.16322
439360.0000   -4.92203
439400.0000   -6.40345
439440.0000   -5.51472
439480.0000   -4.15107
439520.0000   -5.26796
439560.0000   -4.91019
439600.0000   -4.88032
439640.0000   -4.52208
439680.0000   -5.19916
439720.0000   -5.49677
439760.0000   -4.75709
439800.0000   -5.06165
439840.0000   -4.78469
439880.0000   -5.82384
439920.0000   -5.41542
439960.0000   -5.26637
440000.0000   -5.55728
440040.0000   -5.31715
440080.0000   -5.36484
440120.0000   -5.08163
440160.0000   -4.92292
440200.0000   -5.54660
440240.0000   -4.51738
440280.0000   -4.40372
440320.0000   -4.70168
440360.0000   -4.94009
440400.0000   -3.56540
440440.0000   -4.41855
440480.0000   -3.66123
440520.0000   -5.27389
440560.0000   -5.74503
440600.0000   -4.42668
440640.0000   -3.51889
440680.0000   -4.34418
440720.0000   -4.25538
440760.0000   -4.53280
440800.0000   -5.05329
440840.0000   -4.79675
440880.0000   -5.00105
440920.0000   -6.10190
440960.0000   -6.52113
441000.0000   -5.82532
441040.0000   -6.40728
441080.0000   -5.59394
441120.0000   -5.64949
441160.0000   -5.39211
441200.0000   -5.51218
441240.0000   -5.40310
441280.0000   -5.04714
441320.0000   -5.64236
441360.0000   -3.93445
441400.0000   -4.78156
441440.0000   -5.31465
441480.0000   -3.81160
441520.0000   -3.53017
441560.0000   -3.28486
441600.0000   -2.57507
441640.0000   -2.16011
441680.0000   -1.98000
441720.0000   -2.13995
441760.0000   -2.67788
441800.0000   -3.04490
441840.0000   -2.27660
441880.0000   -3.51233
441920.0000   -2.33852
441960.0000   -2.80167
442000.0000   -3.05201
442040.0000   -3.79287
442080.0000   -3.20328
442120.0000   -2.71404
442160.0000   -2.56130
442200.0000   -2.68773
442240.0000   -2.38906
442280.0000   -2.86155
442320.0000   -2.26781
442360.0000   -2.47914
442400.0000   -2.47220
442440.0000   -2.38829
442480.0000   -3.24374
442520.0000   -2.27075
442560.0000   -2.19424
442600.0000   -2.72994
442640.0000   -3.06974
442680.0000   -2.18880
442720.0000   -1.74863
442760.0000   -1.87355
442800.0000   -2.01789
442840.0000   -1.82557
442880.0000   -1.77813
442920.0000   -2.11930
442960.0000   -1.43435
443000.0000   -1.05071
443040.0000   -1.72010
443080.0000   -1.96073
443120.0000   -1.86253
443160.0000   -1.81612
443200.0000   -2.33683
443240.0000   -1.44531
443280.0000   -1.89788
443320.0000   -2.24443
443360.0000   -2.37047
443400.0000   -1.85065
443440.0000   -2.04437
443480.0000   -3.00092
443520.0000   -3.08507
443560.0000   -2.64836
443600.0000   -2.97659
443640.0000   -2.41670
443680.0000   -3.37428
443720.0000   -2.71640
443760.0000   -2.83336
443800.0000   -3.32805
443840.0000   -2.41785
443880.0000   -2.69834
443920.0000   -2.36013
443960.0000   -2.41458
444000.0000   -2.43922
444040.0000   -2.53235
444080.0000   -2.48450
444120.0000   -1.91728
444160.0000   -2.84338
444200.0000   -2.79284
444240.0000   -2.93353
444280.0000   -2.07314
444320.0000   -1.89923
444360.0000   -2.20265
444400.0000   -2.89928
444440.0000   -3.41954
444480.0000   -3.97433
444520.0000   -3.26900
444560.0000   -3.97402
444600.0000   -3.29225
444640.0000   -3.38451
444680.0000   -3.67039
444720.0000   -3.52644
444760.0000   -3.87447
444800.0000   -3.28851
444840.0000   -2.36490
444880.0000   -2.86568
444920.0000   -2.02447
444960.0000   -2.57744
445000.0000   -2.84213
445040.0000   -2.08576
445080.0000   -3.53838
445120.0000   -2.83024
445160.0000   -2.91775
445200.0000   -2.49530
445240.0000   -1.59271
445280.0000   -1.53708
445320.0000   -1.85944
445360.0000   -2.31622
445400.0000   -3.51393
445440.0000   -4.07362
445480.0000   -3.53141
445520.0000   -3.04331
445560.0000   -3.01663
445600.0000   -3.30628
445640.0000   -2.89562
445680.0000   -3.42411
445720.0000   -3.41648
445760.0000   -3.02659
445800.0000   -2.97570
445840.0000   -2.66240
445880.0000   -3.21526
445920.0000   -3.14025
445960.0000   -3.35975
446000.0000   -1.81464
446040.0000   -2.69781
446080.0000   -2.24847
446120.0000   -3.20784
446160.0000   -2.20290
446200.0000   -1.83758
446240.0000   -2.38522
446280.0000   -2.57252
446320.0000   -2.91502
446360.0000   -2.74491
446400.0000   -2.60227
446440.0000   -2.50463
446480.0000   -2.86299
446520.0000   -2.55763
446560.0000   -2.76134
446600.0000   -2.55853
446640.0000   -2.87601
446680.0000   -3.24509
446720.0000   -1.88815
446760.0000   -2.61583
446800.0000   -2.27733
446840.0000   -2.46616
446880.0000   -2.54591
446920.0000   -2.00000
446960.0000   -2.02863
447000.0000   -3.50111
447040.0000   -3.14471
447080.0000   -3.04464
447120.0000   -3.25347
447160.0000   -2.54642
447200.0000   -3.09140
447240.0000   -3.34296
447280.0000   -3.71786
447320.0000   -2.37015
447360.0000   -3.09884
447400.0000   -3.04592
447440.0000   -2.69921
447480.0000   -2.24114
447520.0000   -2.33750
447560.0000   -1.95232
447600.0000   -2.41269
447640.0000   -2.95649
447680.0000   -2.51727
447720.0000   -4.40284
447760.0000   -2.99132
447800.0000   -2.82026
447840.0000   -3.60050
447880.0000   -3.10332
447920.0000   -2.67790
447960.0000   -2.46791
448000.0000   -2.90649
448040.0000   -3.16535
448080.0000   -2.14201
448120.0000   -2.33109
448160.0000   -2.56235
448200.0000   -3.46683
448240.0000   -2.69410
448280.0000   -3.53556
448320.0000   -3.51929
448360.0000   -4.04635
448400.0000   -3.11020
448440.0000   -3.03818
448480.0000   -2.17708
448520.0000   -2.86392
448560.0000   -3.01199
448600.0000   -2.67979
448640.0000   -2.28634
448680.0000   -3.20327
448720.0000   -3.39490
448760.0000   -2.49538
448800.0000   -3.62155
448840.0000   -3.43009
448880.0000   -2.82030
448920.0000   -3.30803
448960.0000   -2.92889
449000.0000   -2.28830
449040.0000   -3.21837
449080.0000   -1.81523
449120.0000   -2.53148
449160.0000   -2.11721
449200.0000   -3.43340
449240.0000   -2.57257
449280.0000   -2.35582
449320.0000   -2.38914
449360.0000   -2.35583
449400.0000   -2.33864
449440.0000   -2.75013
449480.0000   -2.78241
449520.0000   -2.62200
449560.0000   -2.03697
449600.0000   -2.96666
449640.0000   -1.80827
449680.0000   -3.14170
449720.0000   -3.07990
449760.0000   -3.92228
449800.0000   -2.65382
449840.0000   -2.53378
449880.0000   -3.33351
449920.0000   -2.82959
449960.0000   -2.66954
450000.0000   -3.42620
450040.0000   -3.98498
450080.0000   -4.18838
450120.0000   -3.30926
450160.0000   -2.88481
450200.0000   -3.53696
450240.0000   -3.27499
450280.0000   -1.49650
450320.0000   -3.54280
450360.0000   -2.78164
450400.0000   -2.59759
450440.0000   -2.58387
450480.0000   -2.91650
450520.0000   -2.21574
450560.0000   -3.31090
450600.0000   -2.12184
450640.0000   -4.20411
450680.0000   -3.16355
450720.0000   -3.44343
450760.0000   -3.80640
450800.0000   -4.96884
450840.0000   -3.33961
450880.0000   -3.10765
450920.0000   -2.62588
450960.0000   -3.05983
451000.0000   -3.57114
451040.0000   -3.73823
451080.0000   -4.58589
451120.0000   -3.50805
451160.0000   -5.06543
451200.0000   -4.24990
451240.0000   -4.43611
451280.0000   -3.23666
451320.0000   -2.78320
451360.0000   -4.63410
451400.0000   -4.04336
451440.0000   -4.54676
451480.0000   -3.97170
451520.0000   -4.16741
451560.0000   -4.11389
451600.0000   -4.02615
451640.0000   -3.80111
451680.0000   -3.32265
451720.0000   -3.18035
451760.0000   -3.60908
451800.0000   -2.93913
451840.0000   -2.75223
451880.0000   -2.14912
451920.0000   -3.09638
451960.0000   -2.55982
452000.0000   -2.56836
452040.0000   -2.75089
452080.0000   -2.40244
452120.0000   -2.72919
452160.0000   -2.71339
452200.0000   -2.53668
452240.0000   -2.89406
452280.0000   -2.20601
452320.0000   -2.24633
452360.0000   -2.33108
452400.0000   -2.34091
452440.0000   -2.12229
452480.0000   -1.81290
452520.0000   -1.76577
452560.0000   -1.13533
452600.0000   -1.69963
452640.0000   -1.91460
452680.0000   -2.31718
452720.0000   -2.74708
452760.0000   -2.46959
452800.0000   -3.06574
452840.0000   -3.14639
452880.0000   -2.24514
452920.0000   -3.31214
452960.0000   -2.52987
453000.0000   -2.56619
453040.0000   -1.44314
453080.0000   -1.27275
453120.0000   -2.39835
453160.0000   -1.99931
453200.0000   -2.38211
453240.0000   -2.01303
453280.0000   -3.66457
453320.0000   -2.73776
453360.0000   -2.02394
453400.0000   -3.36403
453440.0000   -2.35787
453480.0000   -1.92074
453520.0000   -1.22124
453560.0000   -2.04052
453600.0000   -3.25021
453640.0000   -2.46361
453680.0000   -2.45441
453720.0000   -1.74381
453760.0000   -1.98320
453800.0000   -2.36247
453840.0000   -1.88072
453880.0000   -2.43521
453920.0000   -1.45160
453960.0000   -1.74492
454000.0000   -3.20601
454040.0000   -1.86496
454080.0000   -2.20053
454120.0000   -2.40925
454160.0000   -2.51710
454200.0000   -2.20438
454240.0000   -2.36274
454280.0000   -3.50139
454320.0000   -2.73803
454360.0000   -2.48666
454400.0000   -2.28371
454440.0000   -1.93559
454480.0000   -2.07865
454520.0000   -1.62170
454560.0000   -2.54436
454600.0000   -2.84897
454640.0000   -1.53619
454680.0000   -1.79760
454720.0000   -2.43215
454760.0000   -3.10266
454800.0000   -3.14755
454840.0000   -2.84881
454880.0000   -1.73309
454920.0000   -2.25202
454960.0000   -2.30451
455000.0000   -2.32788
455040.0000   -3.36692
455080.0000   -3.33663
455120.0000   -3.38973
455160.0000   -3.68658
455200.0000   -2.39210
455240.0000   -2.47565
455280.0000   -2.52162
455320.0000   -2.63971
455360.0000   -2.70816
455400.0000   -2.40703
455440.0000   -2.32741
455480.0000   -1.79984
455520.0000   -1.61449
455560.0000   -2.90031
455600.0000   -2.01390
455640.0000   -1.78107
455680.0000   -3.21675
455720.0000   -2.55800
455760.0000   -2.78618
455800.0000   -2.30497
455840.0000   -2.37747
455880.0000   -1.20270
455920.0000   -2.20516
455960.0000   -2.40058
456000.0000   -2.73519
456040.0000   -2.65289
456080.0000   -2.44318
456120.0000   -2.69497
456160.0000   -2.71518
456200.0000   -2.89984
456240.0000   -2.42127
456280.0000   -2.32638
456320.0000   -3.14430
456360.0000   -3.77591
456400.0000   -2.81684
456440.0000   -2.63109
456480.0000   -2.65276
456520.0000   -2.45756
456560.0000   -2.35756
456600.0000   -2.63379
456640.0000   -2.55495
456680.0000   -1.87241
456720.0000   -1.26965
456760.0000   -1.88121
456800.0000   -1.35949
456840.0000   -1.60901
456880.0000   -2.27046
456920.0000   -1.86844
456960.0000   -2.56112
457000.0000   -1.72900
457040.0000   -1.95163
457080.0000   -2.54583
457120.0000   -2.94391
457160.0000   -2.16810
457200.0000   -2.04341
457240.0000   -1.35828
457280.0000   -2.68946
457320.0000   -2.38755
457360.0000   -2.77607
457400.0000   -2.25608
457440.0000   -0.98797
457480.0000   -1.92370
457520.0000   -2.10572
457560.0000   -2.68512
457600.0000   -2.49480
457640.0000   -2.16936
457680.0000   -2.69596
457720.0000   -2.09236
457760.0000   -2.21199
457800.0000   -2.51962
457840.0000   -2.65861
457880.0000   -3.15172
457920.0000   -2.56251
457960.0000   -2.35855
458000.0000   -2.31452
458040.0000   -3.06621
458080.0000   -2.66024
458120.0000   -3.11964
458160.0000   -2.34205
458200.0000   -2.59096
458240.0000   -1.88589
458280.0000   -2.68646
458320.0000   -3.00739
458360.0000   -2.54353
458400.0000   -2.48709
458440.0000   -2.82069
458480.0000   -3.24630
458520.0000   -2.57146
458560.0000   -3.21469
458600.0000   -2.82425
458640.0000   -2.50341
458680.0000   -2.51817
458720.0000   -2.40741
458760.0000   -3.14662
458800.0000   -2.41265
458840.0000   -2.48550
458880.0000   -2.68027
458920.0000   -3.53150
458960.0000   -2.95272
459000.0000   -2.97391
459040.0000   -3.51755
459080.0000   -3.78821
459120.0000   -2.51267
459160.0000   -2.84612
459200.0000   -2.66270
459240.0000   -2.66981
459280.0000   -2.92907
459320.0000   -2.45021
459360.0000   -3.31247
459400.0000   -2.47868
459440.0000   -1.67192
459480.0000   -1.96050
459520.0000   -2.35773
459560.0000   -2.85723
459600.0000   -2.65526
459640.0000   -2.10317
459680.0000   -4.29362
459720.0000   -3.39711
459760.0000   -2.93350
459800.0000   -3.67507
459840.0000   -3.14155
459880.0000   -4.20213
459920.0000   -3.20256
459960.0000   -3.52074
460000.0000   -3.07196
460040.0000   -3.21474
460080.0000   -3.14574
460120.0000   -2.85685
460160.0000   -2.99715
460200.0000   -2.65877
460240.0000   -2.85326
460280.0000   -2.72943
460320.0000   -3.15192
460360.0000   -3.50667
460400.0000   -2.76966
460440.0000   -3.01847
460480.0000   -3.98735
460520.0000   -1.98377
460560.0000   -1.78674
460600.0000   -2.65484
460640.0000   -2.17157
460680.0000   -1.62796
460720.0000   -3.20544
460760.0000   -3.18477
460800.0000   -2.27438
460840.0000   -2.75389
460880.0000   -3.25522
460920.0000   -3.09422
460960.0000   -3.00761
461000.0000   -2.83155
461040.0000   -2.16399
461080.0000   -3.29672
461120.0000   -2.52368
461160.0000   -2.74030
461200.0000   -2.35883
461240.0000   -3.88721
461280.0000   -3.31806
461320.0000   -3.00434
461360.0000   -3.25421
461400.0000   -2.49627
461440.0000   -2.81516
461480.0000   -3.27710
461520.0000   -3.77981
461560.0000   -3.10855
461600.0000   -3.90110
461640.0000   -3.84181
461680.0000   -3.70255
461720.0000   -3.85670
461760.0000   -3.79676
461800.0000   -3.68933
461840.0000   -3.16408
461880.0000   -3.06132
461920.0000   -3.77914
461960.0000   -4.04625
462000.0000   -3.12015
462040.0000   -2.58989
462080.0000   -2.99367
462120.0000   -4.15589
462160.0000   -3.23665
462200.0000   -2.77764
462240.0000   -2.56268
462280.0000   -2.43066
462320.0000   -2.40408
462360.0000   -2.23394
462400.0000   -1.46403
462440.0000   -2.52156
462480.0000   -2.89860
462520.0000   -2.01366
462560.0000   -2.88309
462600.0000   -3.21124
462640.0000   -2.19160
462680.0000   -1.90841
462720.0000   -2.06748
462760.0000   -2.57226
462800.0000   -2.67843
462840.0000   -2.34765
462880.0000   -2.25887
462920.0000   -2.64177
462960.0000   -2.48717
463000.0000   -3.93530
463040.0000   -4.14493
463080.0000   -3.15606
463120.0000   -2.54439
463160.0000   -2.45294
463200.0000   -3.13770
463240.0000   -3.54399
463280.0000   -3.03137
463320.0000   -3.82567
463360.0000   -3.93794
463400.0000   -4.64357
463440.0000   -3.32629
463480.0000   -3.42718
463520.0000   -2.98445
463560.0000   -3.43468
463600.0000   -2.56260
463640.0000   -3.24706
463680.0000   -3.51115
463720.0000   -3.47382
463760.0000   -4.18657
463800.0000   -3.52034
463840.0000   -3.32671
463880.0000   -4.75509
463920.0000   -4.53662
463960.0000   -5.62055
464000.0000   -4.40247
464040.0000   -4.45588
464080.0000   -3.81179
464120.0000   -4.70042
464160.0000   -4.21025
464200.0000   -4.40443
464240.0000   -4.59945
464280.0000   -5.05619
464320.0000   -3.88822
464360.0000   -4.49306
464400.0000   -4.43235
464440.0000   -4.81779
464480.0000   -4.99915
464520.0000   -5.24265
464560.0000   -4.47789
464600.0000   -4.82490
464640.0000   -4.76769
464680.0000   -5.14579
464720.0000   -5.17920
464760.0000   -4.44283
464800.0000   -5.25925
464840.0000   -3.98471
464880.0000   -4.04883
464920.0000   -4.01850
464960.0000   -5.15063
465000.0000   -4.72440
465040.0000   -3.98667
465080.0000   -3.87274
465120.0000   -4.39692
465160.0000   -4.64413
465200.0000   -4.59581
465240.0000   -4.32733
465280.0000   -3.97592
465320.0000   -5.36688
465360.0000   -4.61437
465400.0000   -4.40059
465440.0000   -4.67616
465480.0000   -4.19862
465520.0000   -4.97382
465560.0000   -5.29103
465600.0000   -5.35288
465640.0000   -5.44227
465680.0000   -6.10372
465720.0000   -5.30453
465760.0000   -5.24736
465800.0000   -4.96655
465840.0000   -6.14465
465880.0000   -4.62958
465920.0000   -4.22531
465960.0000   -5.21498
466000.0000   -5.12778
466040.0000   -4.82489
466080.0000   -4.75401
466120.0000   -4.08097
466160.0000   -4.52449
466200.0000   -3.85906
466240.0000   -5.05999
466280.0000   -4.26594
466320.0000   -5.36757
466360.0000   -5.20236
466400.0000   -4.55464
466440.0000   -4.79513
466480.0000   -4.91259
466520.0000   -3.85939
466560.0000   -4.79978
466600.0000   -5.39165
466640.0000   -4.05755
466680.0000   -3.54305
466720.0000   -4.49070
466760.0000   -4.60126
466800.0000   -4.84716
466840.0000   -4.64198
466880.0000   -5.36061
466920.0000   -5.20437
466960.0000   -5.01880
467000.0000   -5.84996
467040.0000   -6.12471
467080.0000   -6.53580
467120.0000   -6.53042
467160.0000   -4.66585
467200.0000   -5.24625
467240.0000   -6.43874
467280.0000   -5.82822
467320.0000   -4.81859
467360.0000   -6.03091
467400.0000   -6.27416
467440.0000   -6.61187
467480.0000   -6.02730
467520.0000   -6.39599
467560.0000   -5.51238
467600.0000   -5.76892
467640.0000   -5.72345
467680.0000   -4.96585
467720.0000   -5.37339
467760.0000   -4.76915
467800.0000   -5.98773
467840.0000   -5.70566
467880.0000   -6.09695
467920.0000   -5.18329
467960.0000   -4.44256
468000.0000   -5.02640
468040.0000   -4.72110
468080.0000   -4.54547
468120.0000   -5.10380
468160.0000   -5.73381
468200.0000   -5.28284
468240.0000   -4.89514
468280.0000   -4.27541
468320.0000   -5.72330
468360.0000   -4.86888
468400.0000   -5.37392
468440.0000   -5.01093
468480.0000   -4.97890
468520.0000   -4.93184
468560.0000   -3.83776
468600.0000   -4.36681
468640.0000   -5.63059
468680.0000   -6.12326
468720.0000   -6.28006
468760.0000   -5.68772
468800.0000   -4.78054
468840.0000   -4.99545
468880.0000   -5.67902
468920.0000   -5.08007
468960.0000   -5.75339
469000.0000   -4.56281
469040.0000   -4.90133
469080.0000   -5.20729
469120.0000   -5.48603
469160.0000   -5.49809
469200.0000   -4.98356
469240.0000   -4.80125
469280.0000   -6.15465
469320.0000   -5.52822
469360.0000   -5.69766
469400.0000   -6.01237
469440.0000   -5.88876
469480.0000   -4.79902
469520.0000   -6.66498
469560.0000   -6.37138
469600.0000   -6.16771
469640.0000   -5.16044
469680.0000   -5.38839
469720.0000   -4.68314
469760.0000   -4.76045
469800.0000   -5.90279
469840.0000   -5.96477
469880.0000   -5.84194
469920.0000   -4.52150
469960.0000   -5.07205
470000.0000   -5.21966
470040.0000   -5.84353
470080.0000   -5.59042
470120.0000   -4.57609
470160.0000   -5.33699
470200.0000   -5.20541
470240.0000   -6.12877
470280.0000   -6.07897
470320.0000   -5.29839
470360.0000   -6.29326
470400.0000   -6.79862
470440.0000   -6.12545
470480.0000   -7.71846
470520.0000   -6.22264
470560.0000   -6.15212
470600.0000   -5.82178
470640.0000   -5.04231
470680.0000   -5.81161
470720.0000   -4.62068
470760.0000   -4.96658
470800.0000   -5.31954
470840.0000   -5.54063
470880.0000   -4.79301
470920.0000   -5.70958
470960.0000   -7.12507
471000.0000   -5.55635
471040.0000   -5.49318
471080.0000   -5.67507
471120.0000   -4.49100
471160.0000   -4.84334
471200.0000   -5.12289
471240.0000   -5.20054
471280.0000   -4.66720
471320.0000   -5.59029
471360.0000   -4.29700
471400.0000   -5.05124
471440.0000   -5.79979
471480.0000   -4.99826
471520.0000   -4.94041
471560.0000   -5.04244
471600.0000   -4.49958
471640.0000   -5.08339
471680.0000   -4.99037
471720.0000   -4.70003
471760.0000   -4.47853
471800.0000   -4.92319
471840.0000   -5.01419
471880.0000   -4.89697
471920.0000   -4.62534
471960.0000   -4.30073
472000.0000   -5.08294
472040.0000   -4.77882
472080.0000   -5.98417
472120.0000   -4.37490
472160.0000   -5.75215
472200.0000   -5.21842
472240.0000   -5.06061
472280.0000   -4.87950
472320.0000   -5.89974
472360.0000   -5.49606
472400.0000   -4.55533
472440.0000   -3.85505
472480.0000   -3.69536
472520.0000   -4.10428
472560.0000   -3.69500
472600.0000   -4.30607
472640.0000   -4.31929
472680.0000   -3.85273
472720.0000   -4.27870
472760.0000   -4.76081
472800.0000   -5.32525
472840.0000   -4.71308
472880.0000   -5.20787
472920.0000   -4.29459
472960.0000   -5.10256
473000.0000   -5.68799
473040.0000   -4.40377
473080.0000   -4.43933
473120.0000   -4.18642
473160.0000   -4.98861
473200.0000   -4.61950
473240.0000   -4.63142
473280.0000   -4.63392
473320.0000   -5.23328
473360.0000   -3.99987
473400.0000   -5.00054
473440.0000   -4.83777
473480.0000   -4.22638
473520.0000   -4.29005
473560.0000   -4.27018
473600.0000   -4.34826
473640.0000   -3.47451
473680.0000   -4.27887
473720.0000   -4.12857
473760.0000   -4.91235
473800.0000   -4.76526
473840.0000   -4.73868
473880.0000   -4.31222
473920.0000   -3.88724
473960.0000   -4.56281
474000.0000   -3.60400
474040.0000   -4.39700
474080.0000   -4.40780
474120.0000   -4.20053
474160.0000   -4.76746
474200.0000   -5.10711
474240.0000   -4.55738
474280.0000   -3.81579
474320.0000   -4.27597
474360.0000   -4.01134
474400.0000   -3.59424
474440.0000   -4.92336
474480.0000   -4.20037
474520.0000   -4.33185
474560.0000   -3.63258
474600.0000   -3.61781
474640.0000   -4.01184
474680.0000   -4.71638
474720.0000   -3.99161
474760.0000   -4.64493
474800.0000   -5.62470
474840.0000   -5.39848
474880.0000   -5.54741
474920.0000   -4.30786
474960.0000   -4.86442
475000.0000   -4.96654
475040.0000   -5.43296
475080.0000   -4.47766
475120.0000   -4.80090
475160.0000   -4.76495
475200.0000   -5.18161
475240.0000   -5.44751
475280.0000   -4.04920
475320.0000   -3.91401
475360.0000   -4.08254
475400.0000   -4.58650
475440.0000   -4.18738
475480.0000   -5.78688
475520.0000   -4.24541
475560.0000   -4.86982
475600.0000   -4.07356
475640.0000   -4.76507
475680.0000   -4.41767
475720.0000   -3.88217
475760.0000   -4.19314
475800.0000   -3.14609
475840.0000   -3.81536
475880.0000   -4.14123
475920.0000   -3.80785
475960.0000   -3.60357
476000.0000   -3.31569
476040.0000   -4.89208
476080.0000   -5.29872
476120.0000   -4.43500
476160.0000   -4.15232
476200.0000   -4.94902
476240.0000   -4.91598
476280.0000   -4.69093
476320.0000   -5.50093
476360.0000   -4.58348
476400.0000   -5.47501
476440.0000   -5.45986
476480.0000   -4.73991
476520.0000   -4.39728
476560.0000   -4.29782
476600.0000   -4.70478
476640.0000   -4.39996
476680.0000   -3.90344
476720.0000   -4.13950
476760.0000   -4.67166
476800.0000   -4.53368
476840.0000   -3.61338
476880.0000   -3.55448
476920.0000   -3.91881
476960.0000   -3.76910
477000.0000   -3.41346
477040.0000   -4.65172
477080.0000   -4.67286
477120.0000   -4.71686
477160.0000   -4.63523
477200.0000   -5.30860
477240.0000   -4.46977
477280.0000   -4.50353
477320.0000   -4.02201
477360.0000   -4.30231
477400.0000   -4.46093
477440.0000   -3.73802
477480.0000   -3.62853
477520.0000   -3.73233
477560.0000   -3.62876
477600.0000   -4.32141
477640.0000   -3.87477
477680.0000   -4.91415
477720.0000   -5.54715
477760.0000   -5.46945
477800.0000   -4.88321
477840.0000   -5.54746
477880.0000   -4.56305
477920.0000   -5.25222
477960.0000   -4.36651
478000.0000   -4.25978
478040.0000   -4.73334
478080.0000   -4.20418
478120.0000   -3.84539
478160.0000   -3.89547
478200.0000   -4.23149
478240.0000   -4.64822
478280.0000   -4.67066
478320.0000   -4.40827
478360.0000   -4.29581
478400.0000   -5.06241
478440.0000   -5.26018
478480.0000   -5.43986
478520.0000   -5.73735
478560.0000   -5.74091
478600.0000   -4.88905
478640.0000   -5.59849
478680.0000   -5.57848
478720.0000   -5.46246
478760.0000   -5.75000
478800.0000   -6.11274
478840.0000   -5.90061
478880.0000   -5.21247
478920.0000   -5.29684
478960.0000   -5.13926
479000.0000   -4.87876
479040.0000   -4.37968
479080.0000   -4.12684
479120.0000   -4.19203
479160.0000   -4.89480
479200.0000   -4.64615
479240.0000   -4.29698
479280.0000   -4.96306
479320.0000   -4.77022
479360.0000   -5.47486
479400.0000   -5.38802
479440.0000   -5.30964
479480.0000   -6.76616
479520.0000   -5.08941
479560.0000   -5.14701
479600.0000   -5.03493
479640.0000   -5.25672
479680.0000   -6.10477
479720.0000   -5.60863
479760.0000   -5.63685
479800.0000   -5.40771
479840.0000   -5.38652
479880.0000   -5.12795
479920.0000   -6.64502
479960.0000   -5.78407
480000.0000   -5.52366
480040.0000   -5.78063
480080.0000   -4.98609
480120.0000   -4.62139
480160.0000   -3.71821
480200.0000   -4.50164
480240.0000   -5.23446
480280.0000   -4.46960
480320.0000   -4.51078
480360.0000   -4.08997
480400.0000   -4.56158
480440.0000   -5.35258
480480.0000   -5.01313
480520.0000   -5.05304
480560.0000   -5.61721
480600.0000   -5.07272
480640.0000   -4.24057
480680.0000   -5.52620
480720.0000   -5.79950
480760.0000   -4.13008
480800.0000   -5.15926
480840.0000   -4.82955
480880.0000   -5.50291
480920.0000   -4.58765
480960.0000   -5.03662
481000.0000   -5.23599
481040.0000   -5.59879
481080.0000   -4.77819
481120.0000   -4.79122
481160.0000   -4.74304
481200.0000   -4.98703
481240.0000   -4.68252
481280.0000   -3.75474
481320.0000   -5.34991
481360.0000   -5.00200
481400.0000   -4.80256
481440.0000   -4.30710
481480.0000   -4.91901
481520.0000   -4.13680
481560.0000   -4.95233
481600.0000   -5.16952
481640.0000   -5.51230
481680.0000   -5.90639
481720.0000   -4.96768
481760.0000   -5.66310
481800.0000   -5.22433
481840.0000   -5.77405
481880.0000   -4.91662
481920.0000   -5.05777
481960.0000   -5.23911
482000.0000   -5.25132
482040.0000   -4.53801
482080.0000   -4.66662
482120.0000   -3.24547
482160.0000   -4.34521
482200.0000   -4.44917
482240.0000   -3.92046
482280.0000   -3.92631
482320.0000   -4.61506
482360.0000   -4.85902
482400.0000   -4.97587
482440.0000   -4.47043
482480.0000   -4.62614
482520.0000   -5.33262
482560.0000   -4.16739
482600.0000   -3.98763
482640.0000   -5.03130
482680.0000   -4.97274
482720.0000   -4.96977
482760.0000   -5.27512
482800.0000   -5.15431
482840.0000   -4.66905
482880.0000   -4.97716
482920.0000   -4.99690
482960.0000   -4.61725
483000.0000   -4.40746
483040.0000   -4.93147
483080.0000   -4.36590
483120.0000   -4.80588
483160.0000   -4.02865
483200.0000   -4.74120
483240.0000   -5.09913
483280.0000   -5.00373
483320.0000   -5.52488
483360.0000   -5.00793
483400.0000   -5.67289
483440.0000   -4.73298
483480.0000   -5.71833
483520.0000   -5.48371
483560.0000   -4.95445
483600.0000   -5.10189
483640.0000   -4.47025
483680.0000   -4.14863
483720.0000   -4.16207
483760.0000   -5.12994
483800.0000   -4.63126
483840.0000   -6.61796
483880.0000   -6.00618
483920.0000   -4.83422
483960.0000   -5.19906
484000.0000   -5.12655
484040.0000   -4.65561
484080.0000   -4.09066
484120.0000   -4.56324
484160.0000   -3.71719
484200.0000   -3.57428
484240.0000   -5.43659
484280.0000   -4.53905
484320.0000   -5.01267
484360.0000   -4.51855
484400.0000   -5.19929
484440.0000   -4.14517
484480.0000   -5.41091
484520.0000   -5.23147
484560.0000   -5.59209
484600.0000   -5.80685
484640.0000   -4.58904
484680.0000   -5.85855
484720.0000   -5.41710
484760.0000   -5.03903
484800.0000   -5.94428
484840.0000   -5.24082
484880.0000   -4.84357
484920.0000   -4.71510
484960.0000   -4.96129
485000.0000   -4.17384
485040.0000   -4.41808
485080.0000   -3.79008
485120.0000   -4.14639
485160.0000   -4.75875
485200.0000   -5.56624
485240.0000   -5.83512
485280.0000   -4.04703
485320.0000   -4.08198
485360.0000   -4.80296
485400.0000   -4.95862
485440.0000   -4.79965
485480.0000   -4.78714
485520.0000   -4.57611
485560.0000   -4.67337
485600.0000   -4.36594
485640.0000   -4.21617
485680.0000   -4.09746
485720.0000   -4.93812
485760.0000   -4.28679
485800.0000   -3.69493
485840.0000   -3.98160
485880.0000   -4.78644
485920.0000   -5.09314
485960.0000   -4.12798
486000.0000   -4.83308
486040.0000   -4.89979
486080.0000   -5.50914
486120.0000   -5.88397
486160.0000   -5.48367
486200.0000   -5.38841
486240.0000   -4.92891
486280.0000   -3.85345
486320.0000   -4.83293
486360.0000   -4.60190
486400.0000   -4.15608
486440.0000   -5.26250
486480.0000   -3.92061
486520.0000   -4.10201
486560.0000   -4.99541
486600.0000   -4.71130
486640.0000   -5.46101
486680.0000   -5.05472
486720.0000   -3.54505
486760.0000   -4.37151
486800.0000   -3.76224
486840.0000   -5.03870
486880.0000   -4.77482
486920.0000   -4.39157
486960.0000   -3.91905
487000.0000   -4.65562
487040.0000   -4.35328
487080.0000   -4.31807
487120.0000   -4.67651
487160.0000   -5.07907
487200.0000   -5.75329
487240.0000   -4.72241
487280.0000   -4.38739
487320.0000   -4.00091
487360.0000   -4.12917
487400.0000   -3.85560
487440.0000   -4.49383
487480.0000   -4.87626
487520.0000   -4.97432
487560.0000   -5.11034
487600.0000   -4.34189
487640.0000   -4.60910
487680.0000   -4.74211
487720.0000   -5.37184
487760.0000   -5.23040
487800.0000   -5.05481
487840.0000   -4.99324
487880.0000   -4.86086
487920.0000   -5.35082
487960.0000   -5.10677
488000.0000   -5.92291
488040.0000   -5.13647
488080.0000   -5.41514
488120.0000   -5.28356
488160.0000   -5.65995
488200.0000   -5.41708
488240.0000   -3.62473
488280.0000   -4.88584
488320.0000   -5.40277
488360.0000   -5.17499
488400.0000   -4.99925
488440.0000   -4.42105
488480.0000   -4.41035
488520.0000   -5.09959
488560.0000   -4.96979
488600.0000   -5.35419
488640.0000   -5.23910
488680.0000   -4.80904
488720.0000   -5.15062
488760.0000   -5.82576
488800.0000   -4.74306
488840.0000   -5.26296
488880.0000   -4.68156
488920.0000   -5.21698
488960.0000   -4.89632
489000.0000   -5.21540
489040.0000   -4.78460
489080.0000   -5.16670
489120.0000   -5.06466
489160.0000   -5.00391
489200.0000   -4.93764
489240.0000   -5.18544
489280.0000   -4.86087
489320.0000   -5.52606
489360.0000   -4.61710
489400.0000   -4.57227
489440.0000   -3.55037
489480.0000   -4.33701
489520.0000   -5.41024
489560.0000   -4.74621
489600.0000   -4.92296
489640.0000   -4.69416
489680.0000   -4.95678
489720.0000   -5.48757
489760.0000   -5.68876
489800.0000   -5.15574
489840.0000   -4.42853
489880.0000   -4.11849
489920.0000   -3.84472
489960.0000   -4.18187
490000.0000   -4.25472
490040.0000   -5.32076
490080.0000   -4.20881
490120.0000   -4.55998
490160.0000   -4.52893
490200.0000   -6.45433
490240.0000   -5.80003
490280.0000   -5.40656
490320.0000   -5.34529
490360.0000   -4.81317
490400.0000   -5.04041
490440.0000   -4.61593
490480.0000   -4.19816
490520.0000   -5.35598
490560.0000   -5.49586
490600.0000   -5.30896
490640.0000   -5.86632
490680.0000   -4.25209
490720.0000   -6.05868
490760.0000   -5.08476
490800.0000   -4.66412
490840.0000   -5.41176
490880.0000   -5.27629
490920.0000   -5.54324
490960.0000   -4.71871
491000.0000   -5.09417
491040.0000   -4.52376
491080.0000   -5.78334
491120.0000   -5.00757
491160.0000   -5.70971
491200.0000   -4.45198
491240.0000   -5.18750
491280.0000   -4.88963
491320.0000   -5.18397
491360.0000   -5.46658
491400.0000   -3.62704
491440.0000   -4.72309
491480.0000   -4.59450
491520.0000   -4.27471
491560.0000   -3.61159
491600.0000   -3.36740
491640.0000   -3.71904
491680.0000   -3.70684
491720.0000   -2.98348
491760.0000   -3.18962
491800.0000   -4.19676
491840.0000   -4.85707
491880.0000   -4.55649
491920.0000   -4.34357
491960.0000   -4.36741
492000.0000   -4.31964
492040.0000   -4.03687
492080.0000   -4.47765
492120.0000   -5.03968
492160.0000   -4.38078
492200.0000   -4.78742
492240.0000   -5.51139
492280.0000   -4.46037
492320.0000   -5.11376
492360.0000   -4.95621
492400.0000   -5.23112
492440.0000   -5.35093
492480.0000   -4.77374
492520.0000   -4.97266
492560.0000   -4.73464
492600.0000   -5.03582
492640.0000   -4.49860
492680.0000   -4.94823
492720.0000   -5.19420
492760.0000   -3.95995
492800.0000   -4.27287
492840.0000   -5.18770
492880.0000   -5.45898
492920.0000   -5.69075
492960.0000   -5.36767
493000.0000   -5.52332
493040.0000   -4.26608
493080.0000   -4.08263
493120.0000   -4.48312
493160.0000   -4.73714
493200.0000   -3.71404
493240.0000   -4.53269
493280.0000   -4.16173
493320.0000   -3.68186
493360.0000   -3.92373
493400.0000   -3.44617
493440.0000   -3.73642
493480.0000   -4.36125
493520.0000   -3.87379
493560.0000   -4.15674
493600.0000   -4.75405
493640.0000   -3.79449
493680.0000   -3.71106
493720.0000   -3.28723
493760.0000   -4.92590
493800.0000   -4.05020
493840.0000   -4.41019
493880.0000   -4.42595
493920.0000   -3.91176
493960.0000   -3.84548
494000.0000   -3.66238
494040.0000   -3.55225
494080.0000   -4.22106
494120.0000   -4.11806
494160.0000   -3.54521
494200.0000   -2.96115
494240.0000   -4.27283
494280.0000   -3.68544
494320.0000   -4.44716
494360.0000   -4.19576
494400.0000   -3.51841
494440.0000   -4.49692
494480.0000   -4.03847
494520.0000   -5.00960
494560.0000   -4.43279
494600.0000   -3.56985
494640.0000   -3.96752
494680.0000   -3.29512
494720.0000   -4.14767
494760.0000   -3.88709
494800.0000   -3.55670
494840.0000   -3.45909
494880.0000   -4.22740
494920.0000   -4.11277
494960.0000   -4.82257
495000.0000   -4.31822
495040.0000   -3.80699
495080.0000   -3.82804
495120.0000   -4.15850
495160.0000   -4.52489
495200.0000   -3.83897
495240.0000   -5.02594
495280.0000   -5.67527
495320.0000   -5.45102
495360.0000   -5.51406
495400.0000   -3.98635
495440.0000   -4.34579
495480.0000   -5.16839
495520.0000   -4.52315
495560.0000   -4.40027
495600.0000   -4.68633
495640.0000   -4.61816
495680.0000   -5.35844
495720.0000   -4.57614
495760.0000   -4.89164
495800.0000   -5.14845
495840.0000   -4.54397
495880.0000   -4.80568
495920.0000   -4.71832
495960.0000   -4.53202
496000.0000   -5.22516
496040.0000   -4.52914
496080.0000   -4.62958
496120.0000   -4.08037
496160.0000   -4.00447
496200.0000   -4.21275
496240.0000   -4.61954
496280.0000   -4.56541
496320.0000   -4.15721
496360.0000   -4.20568
496400.0000   -4.21535
496440.0000   -4.76448
496480.0000   -4.33432
496520.0000   -4.33128
496560.0000   -4.12978
496600.0000   -3.69379
496640.0000   -3.94377
496680.0000   -4.42865
496720.0000   -4.85460
496760.0000   -4.17449
496800.0000   -4.69145
496840.0000   -4.40320
496880.0000   -4.11200
496920.0000   -4.09420
496960.0000   -3.62008
497000.0000   -4.60113
497040.0000   -5.00154
497080.0000   -4.36130
497120.0000   -4.42487
497160.0000   -5.02872
497200.0000   -5.52203
497240.0000   -5.30167
497280.0000   -4.91095
497320.0000   -4.46703
497360.0000   -4.28642
497400.0000   -4.40416
497440.0000   -5.27566
497480.0000   -5.80444
497520.0000   -4.99632
497560.0000   -5.04617
497600.0000   -4.23377
497640.0000   -4.27135
497680.0000   -4.80068
497720.0000   -4.86828
497760.0000   -4.76235
497800.0000   -3.99861
497840.0000   -4.62968
497880.0000   -4.29878
497920.0000   -4.29129
497960.0000   -4.44002
498000.0000   -3.99060
498040.0000   -4.52508
498080.0000   -4.40720
498120.0000   -4.46207
498160.0000   -4.13123
498200.0000   -3.86894
498240.0000   -4.27610
498280.0000   -4.31708
498320.0000   -3.98794
498360.0000   -3.28061
498400.0000   -4.14713
498440.0000   -4.46681
498480.0000   -5.11053
498520.0000   -5.37699
498560.0000   -4.35764
498600.0000   -4.95476
498640.0000   -4.76645
498680.0000   -4.37678
498720.0000   -4.63986
498760.0000   -3.78329
498800.0000   -3.74817
498840.0000   -4.50538
498880.0000   -3.93065
498920.0000   -4.71274
498960.0000   -3.58730
499000.0000   -4.35348
499040.0000   -3.97646
499080.0000   -5.26595
499120.0000   -4.94248
499160.0000   -4.55101
499200.0000   -4.72502
499240.0000   -4.16606
499280.0000   -5.30011
499320.0000   -5.22006
499360.0000   -5.61533
499400.0000   -5.29745
499440.0000   -4.76928
499480.0000   -4.63728
499520.0000   -5.23211
499560.0000   -5.37171
499600.0000   -4.87587
499640.0000   -3.90069
499680.0000   -4.39327
499720.0000   -4.81766
499760.0000   -4.16494
499800.0000   -3.49563
499840.0000   -5.57744
499880.0000   -4.75542
499920.0000   -4.81987
499960.0000   -4.40684
500000.0000   -4.30707
500040.0000   -4.31600
500080.0000   -4.76450
500120.0000   -5.25513
500160.0000   -4.78464
500200.0000   -5.86125
500240.0000   -5.27888
500280.0000   -5.08023
500320.0000   -4.48345
500360.0000   -4.23609
500400.0000   -4.26071
500440.0000   -3.83550
500480.0000   -4.49620
500520.0000   -4.20211
500560.0000   -5.06736
500600.0000   -4.41645
500640.0000   -4.29761
500680.0000   -4.80366
500720.0000   -5.43301
500760.0000   -4.67230
500800.0000   -3.97900
500840.0000   -4.17832
500880.0000   -4.39658
500920.0000   -4.15921
500960.0000   -4.61679
501000.0000   -4.47436
501040.0000   -4.61063
501080.0000   -5.39114
501120.0000   -4.09610
501160.0000   -4.56153
501200.0000   -4.54630
501240.0000   -3.91708
501280.0000   -3.42333
501320.0000   -4.19269
501360.0000   -3.86259
501400.0000   -4.88456
501440.0000   -4.07153
501480.0000   -4.62066
501520.0000   -4.48716
501560.0000   -3.88951
501600.0000   -3.42906
501640.0000   -3.65301
501680.0000   -3.65153
501720.0000   -3.84879
501760.0000   -4.77880
501800.0000   -3.83083
501840.0000   -3.02641
501880.0000   -3.71782
501920.0000   -4.61071
501960.0000   -3.96602
502000.0000   -4.86537
502040.0000   -5.16762
502080.0000   -4.17318
502120.0000   -4.78519
502160.0000   -5.00437
502200.0000   -4.83074
502240.0000   -6.11424
502280.0000   -5.04771
502320.0000   -5.88156
502360.0000   -6.09742
502400.0000   -4.96398
502440.0000   -4.24574
502480.0000   -4.02753
502520.0000   -4.47382
502560.0000   -4.19501
502600.0000   -4.80769
502640.0000   -4.63681
502680.0000   -4.16294
502720.0000   -5.47076
502760.0000   -5.48410
502800.0000   -4.64666
502840.0000   -4.31301
502880.0000   -3.97521
502920.0000   -3.97089
502960.0000   -4.29409
503000.0000   -2.82742
503040.0000   -4.21304
503080.0000   -3.69845
503120.0000   -3.61147
503160.0000   -3.73163
503200.0000   -4.08883
503240.0000   -3.43510
503280.0000   -3.23731
503320.0000   -3.11381
503360.0000   -2.97401
503400.0000   -3.84258
503440.0000   -3.35531
503480.0000   -3.72188
503520.0000   -3.70958
503560.0000   -3.78231
503600.0000   -3.39468
503640.0000   -3.63734
503680.0000   -4.19634
503720.0000   -3.55856
503760.0000   -3.91417
503800.0000   -4.13813
503840.0000   -4.70286
503880.0000   -4.76416
503920.0000   -4.09375
503960.0000   -4.82715
504000.0000   -3.77970
504040.0000   -4.91254
504080.0000   -4.66654
504120.0000   -4.43939
504160.0000   -4.48122
504200.0000   -4.67422
504240.0000   -4.06335
504280.0000   -5.27087
504320.0000   -4.27959
504360.0000   -4.72947
504400.0000   -4.20465
504440.0000   -4.00322
504480.0000   -4.36279
504520.0000   -4.08754
504560.0000   -5.02520
504600.0000   -4.40678
504640.0000   -4.37076
504680.0000   -4.30670
504720.0000   -3.85686
504760.0000   -5.30725
504800.0000   -4.28307
504840.0000   -5.27536
504880.0000   -3.95593
504920.0000   -4.29418
504960.0000   -4.56041
505000.0000   -4.97968
505040.0000   -3.99925
505080.0000   -4.16391
505120.0000   -4.36493
505160.0000   -3.92104
505200.0000   -4.77617
505240.0000   -4.29695
505280.0000   -4.67923
505320.0000   -4.57493
505360.0000   -4.60431
505400.0000   -4.61597
505440.0000   -3.68840
505480.0000   -4.69837
505520.0000   -4.35224
505560.0000   -3.57631
505600.0000   -3.77089
505640.0000   -4.53828
505680.0000   -3.56661
505720.0000   -3.84273
505760.0000   -3.96305
505800.0000   -4.23055
505840.0000   -4.37593
505880.0000   -4.45554
505920.0000   -4.32711
505960.0000   -4.32321
506000.0000   -4.00123
506040.0000   -3.73149
506080.0000   -3.66149
506120.0000   -3.95126
506160.0000   -3.05751
506200.0000   -4.42131
506240.0000   -3.62649
506280.0000   -4.49252
506320.0000   -4.37340
506360.0000   -3.75997
506400.0000   -3.76798
506440.0000   -4.34558
506480.0000   -4.99904
506520.0000   -4.25185
506560.0000   -4.25591
506600.0000   -4.65560
506640.0000   -4.07982
506680.0000   -4.27826
506720.0000   -3.96004
506760.0000   -3.47536
506800.0000   -3.87774
506840.0000   -3.68883
506880.0000   -3.22708
506920.0000   -4.57022
506960.0000   -3.07341
507000.0000   -4.16824
507040.0000   -4.03701
507080.0000   -3.51639
507120.0000   -3.66206
507160.0000   -3.00581
507200.0000   -4.69467
507240.0000   -3.48882
507280.0000   -4.56843
507320.0000   -4.18179
507360.0000   -4.81552
507400.0000   -3.79941
507440.0000   -3.97801
507480.0000   -3.63042
507520.0000   -4.23136
507560.0000   -3.95036
507600.0000   -3.66890
507640.0000   -4.29590
507680.0000   -4.18407
507720.0000   -4.75609
507760.0000   -3.89074
507800.0000   -3.61896
507840.0000   -4.04431
507880.0000   -4.85315
507920.0000   -3.89807
507960.0000   -3.54972
508000.0000   -4.48615
508040.0000   -4.48102
508080.0000   -4.19766
508120.0000   -3.48502
508160.0000   -4.46361
508200.0000   -4.44982
508240.0000   -5.04336
508280.0000   -3.88479
508320.0000   -5.45674
508360.0000   -4.05581
508400.0000   -4.34340
508440.0000   -4.78865
508480.0000   -3.74238
508520.0000   -5.09114
508560.0000   -5.03237
508600.0000   -5.56929
508640.0000   -4.60755
508680.0000   -4.15674
508720.0000   -4.89071
508760.0000   -3.95809
508800.0000   -4.00093
508840.0000   -4.23908
508880.0000   -4.16835
508920.0000   -4.61759
508960.0000   -3.88024
509000.0000   -3.90795
509040.0000   -3.94112
509080.0000   -5.06241
509120.0000   -4.15364
509160.0000   -3.55985
509200.0000   -4.26792
509240.0000   -4.43699
509280.0000   -4.02828
509320.0000   -4.45172
509360.0000   -4.87795
509400.0000   -3.98654
509440.0000   -4.01815
509480.0000   -5.12771
509520.0000   -4.43114
509560.0000   -4.41466
509600.0000   -4.78990
509640.0000   -4.98242
509680.0000   -4.78158
509720.0000   -5.98514
509760.0000   -5.56436
509800.0000   -5.35436
509840.0000   -5.08928
509880.0000   -6.04772
509920.0000   -5.10163
509960.0000   -5.34322
510000.0000   -5.30249
510040.0000   -5.47251
510080.0000   -6.10500
510120.0000   -5.49911
510160.0000   -4.37340
510200.0000   -4.28120
510240.0000   -4.29623
510280.0000   -3.67451
510320.0000   -5.18093
510360.0000   -4.30840
510400.0000   -4.98250
510440.0000   -4.94819
510480.0000   -4.47350
510520.0000   -4.13484
510560.0000   -4.55028
510600.0000   -4.66123
510640.0000   -4.81628
510680.0000   -5.45802
510720.0000   -5.58611
510760.0000   -5.66876
510800.0000   -3.36941
510840.0000   -4.62957
510880.0000   -5.07621
510920.0000   -5.10030
510960.0000   -4.79404
511000.0000   -4.54868
511040.0000   -4.01715
511080.0000   -4.01958
511120.0000   -5.01316
511160.0000   -5.49361
511200.0000   -5.71632
511240.0000   -5.66840
511280.0000   -5.04037
511320.0000   -5.46269
511360.0000   -4.75479
511400.0000   -4.92620
511440.0000   -5.10106
511480.0000   -4.49565
511520.0000   -4.89134
511560.0000   -4.02043
511600.0000   -4.07318
511640.0000   -4.71769
511680.0000   -4.68991
511720.0000   -3.60935
511760.0000   -4.68902
511800.0000   -4.99554
511840.0000   -4.50577
511880.0000   -4.28192
511920.0000   -4.50324
511960.0000   -5.61792
512000.0000   -5.12193
512040.0000   -4.47036
512080.0000   -4.91657
512120.0000   -4.57159
512160.0000   -4.91154
512200.0000   -5.12191
512240.0000   -5.45160
512280.0000   -4.92746
512320.0000   -5.21338
512360.0000   -4.78870
512400.0000   -4.90300
512440.0000   -4.87231
512480.0000   -5.15372
512520.0000   -5.11530
512560.0000   -5.75522
512600.0000   -5.42336
512640.0000   -4.30914
512680.0000   -4.87465
512720.0000   -4.69833
512760.0000   -5.19916
512800.0000   -5.14625
512840.0000   -5.18151
512880.0000   -4.72500
512920.0000   -5.60014
512960.0000   -5.56761
513000.0000   -5.30505
513040.0000   -5.41829
513080.0000   -4.95199
513120.0000   -4.77896
513160.0000   -4.16099
513200.0000   -3.67652
513240.0000   -4.81184
513280.0000   -4.78423
513320.0000   -4.37095
513360.0000   -4.94517
513400.0000   -6.01686
513440.0000   -4.62536
513480.0000   -4.49367
513520.0000   -4.78698
513560.0000   -4.37972
513600.0000   -4.17344
513640.0000   -4.51054
513680.0000   -4.34283
513720.0000   -4.40988
513760.0000   -5.07372
513800.0000   -4.31938
513840.0000   -4.84876
513880.0000   -4.71810
513920.0000   -3.58044
513960.0000   -4.43560
514000.0000   -4.73780
514040.0000   -4.16620
514080.0000   -4.94735
514120.0000   -3.85877
514160.0000   -5.12821
514200.0000   -3.69735
514240.0000   -4.33233
514280.0000   -5.15896
514320.0000   -4.36391
514360.0000   -4.91937
514400.0000   -4.82284
514440.0000   -4.95718
514480.0000   -4.23461
514520.0000   -4.63909
514560.0000   -4.53392
514600.0000   -5.21586
514640.0000   -5.25730
514680.0000   -4.33836
514720.0000   -4.69521
514760.0000   -4.13852
514800.0000   -3.91220
514840.0000   -5.04096
514880.0000   -3.89404
514920.0000   -4.29218
514960.0000   -5.06912
515000.0000   -5.03767
515040.0000   -5.19390
515080.0000   -4.74371
515120.0000   -3.67219
515160.0000   -4.33621
515200.0000   -3.99251
515240.0000   -3.63682
515280.0000   -3.41702
515320.0000   -4.47099
515360.0000   -4.40637
515400.0000   -4.76121
515440.0000   -3.69152
515480.0000   -4.28858
515520.0000   -4.57744
515560.0000   -5.40201
515600.0000   -5.35701
515640.0000   -5.56621
515680.0000   -5.00071
515720.0000   -4.33497
515760.0000   -5.20688
515800.0000   -4.78062
515840.0000   -4.24399
515880.0000   -5.72242
515920.0000   -5.58303
515960.0000   -5.10592
516000.0000   -6.63015
516040.0000   -5.83127
516080.0000   -5.80447
516120.0000   -4.48065
516160.0000   -5.08174
516200.0000   -5.49743
516240.0000   -4.36776
516280.0000   -4.91163
516320.0000   -3.89947
516360.0000   -3.78220
516400.0000   -4.75846
516440.0000   -5.57613
516480.0000   -4.55408
516520.0000   -4.52254
516560.0000   -3.81138
516600.0000   -5.19452
516640.0000   -4.79175
516680.0000   -4.25862
516720.0000   -5.03924
516760.0000   -4.77078
516800.0000   -5.61178
516840.0000   -4.68931
516880.0000   -5.23099
516920.0000   -4.39754
516960.0000   -4.14066
517000.0000   -4.68403
517040.0000   -5.00655
517080.0000   -4.35028
517120.0000   -4.73803
517160.0000   -3.11890
517200.0000   -3.85132
517240.0000   -4.25999
517280.0000   -4.44268
517320.0000   -4.71667
517360.0000   -4.33017
517400.0000   -4.53176
517440.0000   -4.17601
517480.0000   -4.21962
517520.0000   -4.36529
517560.0000   -5.71603
517600.0000   -4.96485
517640.0000   -3.90884
517680.0000   -3.76375
517720.0000   -4.11151
517760.0000   -3.75347
517800.0000   -3.27983
517840.0000   -4.01165
517880.0000   -4.73026
517920.0000   -5.19624
517960.0000   -5.12905
518000.0000   -4.45830
518040.0000   -4.45723
518080.0000   -3.95051
518120.0000   -4.69979
518160.0000   -3.73881
518200.0000   -4.16156
518240.0000   -4.93777
518280.0000   -4.70972
518320.0000   -5.21691
518360.0000   -5.22197
518400.0000   -4.41721
518440.0000   -5.54584
518480.0000   -6.48065
518520.0000   -5.25196
518560.0000   -4.51625
518600.0000   -4.86580
518640.0000   -5.35978
518680.0000   -6.39560
518720.0000   -5.61887
518760.0000   -4.97148
518800.0000   -5.20956
518840.0000   -5.03129
518880.0000   -4.56356
518920.0000   -5.23036
518960.0000   -5.52732
519000.0000   -5.43278
519040.0000   -5.84381
519080.0000   -5.82344
519120.0000   -4.91756
519160.0000   -6.04541
519200.0000   -5.66379
519240.0000   -5.14806
519280.0000   -4.04659
519320.0000   -4.19589
519360.0000   -4.93819
519400.0000   -4.91269
519440.0000   -5.13346
519480.0000   -5.02221
519520.0000   -5.54850
519560.0000   -6.09714
519600.0000   -4.44707
519640.0000   -4.46152
519680.0000   -3.86357
519720.0000   -4.58097
519760.0000   -4.66511
519800.0000   -5.40516
519840.0000   -4.59699
519880.0000   -5.60961
519920.0000   -5.25491
519960.0000   -4.00350
520000.0000   -5.79331
520040.0000   -5.48115
520080.0000   -5.23065
520120.0000   -5.73320
520160.0000   -5.65397
520200.0000   -5.19576
520240.0000   -5.09778
520280.0000   -5.40781
520320.0000   -4.68157
520360.0000   -5.32537
520400.0000   -5.51690
520440.0000   -4.95032
520480.0000   -5.21216
520520.0000   -4.98669
520560.0000   -4.87104
520600.0000   -5.06724
520640.0000   -5.56681
520680.0000   -5.16434
520720.0000   -4.96562
520760.0000   -5.43084
520800.0000   -4.94366
520840.0000   -5.37547
520880.0000   -4.96249
520920.0000   -4.10975
520960.0000   -4.31560
521000.0000   -5.75748
521040.0000   -5.63055
521080.0000   -5.45250
521120.0000   -4.82621
521160.0000   -3.86593
521200.0000   -4.26587
521240.0000   -4.23844
521280.0000   -3.68593
521320.0000   -5.30675
521360.0000   -4.74026
521400.0000   -4.59644
521440.0000   -3.97276
521480.0000   -4.39168
521520.0000   -4.40914
521560.0000   -3.25733
521600.0000   -3.46796
521640.0000   -2.27102
521680.0000   -3.48395
521720.0000   -2.55266
521760.0000   -3.64005
521800.0000   -2.80826
521840.0000   -3.78443
521880.0000   -2.12468
521920.0000   -3.11620
521960.0000   -2.73144
522000.0000   -2.40310
522040.0000   -2.03954
522080.0000   -1.85094
522120.0000   -2.84148
522160.0000   -2.20927
522200.0000   -1.92287
522240.0000   -2.22789
522280.0000   -2.12447
522320.0000   -1.87619
522360.0000   -3.43355
522400.0000   -2.98098
522440.0000   -3.79996
522480.0000   -2.34887
522520.0000   -2.42493
522560.0000   -2.67910
522600.0000   -2.84897
522640.0000   -4.00169
522680.0000   -2.78912
522720.0000   -2.81227
522760.0000   -2.97545
522800.0000   -3.20350
522840.0000   -3.23312
522880.0000   -3.73437
522920.0000   -3.05504
522960.0000   -4.25578
523000.0000   -4.05829
523040.0000   -3.52454
523080.0000   -4.40297
523120.0000   -3.89021
523160.0000   -3.51576
523200.0000   -3.46857
523240.0000   -4.19948
523280.0000   -3.29460
523320.0000   -3.26165
523360.0000   -2.62629
523400.0000   -3.03322
523440.0000   -3.92896
523480.0000   -3.64819
523520.0000   -3.15241
523560.0000   -4.09736
523600.0000   -3.54317
523640.0000   -3.22451
523680.0000   -3.31101
523720.0000   -4.10374
523760.0000   -3.13189
523800.0000   -3.34238
523840.0000   -2.76949
523880.0000   -2.46307
523920.0000   -3.22014
523960.0000   -3.36473
524000.0000   -3.28367
524040.0000   -3.40012
524080.0000   -3.59570
524120.0000   -3.81487
524160.0000   -3.67737
524200.0000   -4.30928
524240.0000   -3.66694
524280.0000   -4.24715
524320.0000   -3.76989
524360.0000   -3.46108
524400.0000   -2.80233
524440.0000   -3.21485
524480.0000   -3.92609
524520.0000   -4.36481
524560.0000   -4.19812
524600.0000   -4.43543
524640.0000   -3.10362
524680.0000   -3.41628
524720.0000   -3.55312
524760.0000   -3.48836
524800.0000   -2.67882
524840.0000   -3.45580
524880.0000   -3.51752
524920.0000   -3.31507
524960.0000   -3.28470
525000.0000   -4.52892
525040.0000   -3.16384
525080.0000   -4.58925
525120.0000   -3.82981
525160.0000   -3.89106
525200.0000   -4.34950
525240.0000   -4.79764
525280.0000   -4.30142
525320.0000   -4.40869
525360.0000   -2.84558
525400.0000   -3.78490
525440.0000   -3.68743
525480.0000   -2.72694
525520.0000   -3.52508
525560.0000   -3.75422
525600.0000   -3.66010
525640.0000   -2.62883
525680.0000   -3.32179
525720.0000   -3.97205
525760.0000   -4.23307
525800.0000   -4.01606
525840.0000   -3.47023
525880.0000   -5.37838
525920.0000   -3.72085
525960.0000   -3.01981
526000.0000   -3.33267
526040.0000   -3.93178
526080.0000   -3.87078
526120.0000   -4.22769
526160.0000   -3.85530
526200.0000   -3.60292
526240.0000   -2.94247
526280.0000   -3.43413
526320.0000   -3.27413
526360.0000   -3.39792
526400.0000   -3.84832
526440.0000   -3.24334
526480.0000   -4.28398
526520.0000   -3.23417
526560.0000   -2.88747
526600.0000   -3.60851
526640.0000   -2.82664
526680.0000   -3.11417
526720.0000   -3.21879
526760.0000   -2.97450
526800.0000   -3.76816
526840.0000   -3.74969
526880.0000   -3.68817
526920.0000   -4.23277
526960.0000   -4.02453
527000.0000   -3.48487
527040.0000   -3.81242
527080.0000   -4.30467
527120.0000   -3.33601
527160.0000   -4.00416
527200.0000   -3.90286
527240.0000   -4.19219
527280.0000   -4.81636
527320.0000   -4.48938
527360.0000   -4.16097
527400.0000   -3.84089
527440.0000   -5.11120
527480.0000   -4.41684
527520.0000   -4.40878
527560.0000   -5.31018
527600.0000   -4.65961
527640.0000   -4.29755
527680.0000   -4.00560
527720.0000   -4.20341
527760.0000   -4.37061
527800.0000   -4.15919
527840.0000   -4.26668
527880.0000   -4.74833
527920.0000   -5.36476
527960.0000   -4.28322
528000.0000   -4.69196
528040.0000   -5.22411
528080.0000   -4.67999
528120.0000   -4.59636
528160.0000   -4.72679
528200.0000   -4.03961
528240.0000   -4.95106
528280.0000   -4.85341
528320.0000   -4.71520
528360.0000   -4.60356
528400.0000   -4.99466
528440.0000   -5.42465
528480.0000   -4.33193
528520.0000   -3.78750
528560.0000   -5.60583
528600.0000   -4.86793
528640.0000   -5.21996
528680.0000   -5.35829
528720.0000   -4.57021
528760.0000   -4.31971
528800.0000   -4.58035
528840.0000   -3.91428
528880.0000   -4.13299
528920.0000   -4.87989
528960.0000   -5.42492
529000.0000   -5.04404
529040.0000   -5.61381
529080.0000   -5.52614
529120.0000   -4.61765
529160.0000   -5.10278
529200.0000   -4.84872
529240.0000   -5.05930
529280.0000   -5.18981
529320.0000   -6.17989
529360.0000   -5.79258
529400.0000   -4.86599
529440.0000   -4.43338
529480.0000   -4.60008
529520.0000   -5.27896
529560.0000   -5.29795
529600.0000   -5.19393
529640.0000   -5.46155
529680.0000   -5.48540
529720.0000   -5.72695
529760.0000   -5.90862
529800.0000   -6.26843
529840.0000   -5.95628
529880.0000   -4.74630
529920.0000   -5.22161
529960.0000   -5.47224
530000.0000   -4.68544
530040.0000   -6.11390
530080.0000   -5.57463
530120.0000   -5.69587
530160.0000   -4.71334
530200.0000   -5.22567
530240.0000   -5.48971
530280.0000   -4.84562
530320.0000   -5.90978
530360.0000   -5.44718
530400.0000   -5.43539
530440.0000   -4.58479
530480.0000   -5.70890
530520.0000   -4.79704
530560.0000   -4.73709
530600.0000   -5.09939
530640.0000   -5.48391
530680.0000   -6.19749
530720.0000   -5.99050
530760.0000   -6.21270
530800.0000   -6.37491
530840.0000   -5.85912
530880.0000   -6.37148
530920.0000   -5.93653
530960.0000   -5.76423
531000.0000   -5.00270
531040.0000   -5.94916
531080.0000   -5.70228
531120.0000   -5.72156
531160.0000   -5.41916
531200.0000   -5.61301
531240.0000   -6.11667
531280.0000   -5.81432
531320.0000   -4.69100
531360.0000   -4.78885
531400.0000   -5.78387
531440.0000   -5.61322
531480.0000   -4.69157
531520.0000   -4.84905
531560.0000   -4.78754
531600.0000   -5.52460
531640.0000   -6.07267
531680.0000   -6.34860
531720.0000   -5.69270
531760.0000   -6.12166
531800.0000   -5.34458
531840.0000   -5.01700
531880.0000   -5.67927
531920.0000   -5.31297
531960.0000   -5.18326
532000.0000   -4.77251
532040.0000   -4.83130
532080.0000   -5.38860
532120.0000   -4.94929
532160.0000   -4.32783
532200.0000   -5.26468
532240.0000   -5.08961
532280.0000   -5.42481
532320.0000   -5.82913
532360.0000   -5.35712
532400.0000   -4.56855
532440.0000   -5.22274
532480.0000   -4.97245
532520.0000   -5.42352
532560.0000   -6.20029
532600.0000   -4.97871
532640.0000   -4.75012
532680.0000   -5.01955
532720.0000   -4.73041
532760.0000   -5.16005
532800.0000   -6.23284
532840.0000   -6.10271
532880.0000   -4.36320
532920.0000   -5.63915
532960.0000   -5.87345
533000.0000   -6.82479
533040.0000   -5.30656
533080.0000   -6.39550
533120.0000   -5.49658
533160.0000   -4.29000
533200.0000   -4.74254
533240.0000   -5.30232
533280.0000   -4.54081
533320.0000   -4.03702
533360.0000   -5.32645
533400.0000   -4.91548
533440.0000   -4.99174
533480.0000   -4.89246
533520.0000   -5.31413
533560.0000   -5.48033
533600.0000   -4.73275
533640.0000   -4.19931
533680.0000   -4.60576
533720.0000   -5.26495
533760.0000   -4.54913
533800.0000   -5.31098
533840.0000   -4.62965
533880.0000   -3.69833
533920.0000   -4.31669
533960.0000   -4.22357
534000.0000   -3.89173
534040.0000   -4.79470
534080.0000   -5.15996
534120.0000   -5.30850
534160.0000   -5.21769
534200.0000   -4.86797
534240.0000   -5.00582
534280.0000   -5.02550
534320.0000   -5.10275
534360.0000   -5.59431
534400.0000   -5.82049
534440.0000   -5.54808
534480.0000   -6.78427
534520.0000   -6.11368
534560.0000   -6.88262
534600.0000   -5.53789
534640.0000   -6.04129
534680.0000   -5.59163
534720.0000   -5.76017
534760.0000   -5.18118
534800.0000   -5.61016
534840.0000   -5.80830
534880.0000   -5.38715
534920.0000   -5.41343
534960.0000   -4.46034
535000.0000   -5.57153
535040.0000   -4.77097
535080.0000   -4.88199
535120.0000   -4.55532
535160.0000   -4.13597
535200.0000   -4.17558
535240.0000   -4.10200
535280.0000   -4.34305
535320.0000   -5.75296
535360.0000   -5.49559
535400.0000   -4.85822
535440.0000   -5.04619
535480.0000   -4.20234
535520.0000   -4.76526
535560.0000   -5.25807
535600.0000   -5.09259
535640.0000   -4.62412
535680.0000   -4.60447
535720.0000   -5.46064
535760.0000   -5.40727
535800.0000   -4.67769
535840.0000   -4.69501
535880.0000   -4.25204
535920.0000   -4.33115
535960.0000   -4.05938
536000.0000   -4.07370
536040.0000   -5.08801
536080.0000   -4.80700
536120.0000   -4.87562
536160.0000   -5.47832
536200.0000   -5.16684
536240.0000   -3.92802
536280.0000   -5.70238
536320.0000   -5.30914
536360.0000   -4.83669
536400.0000   -4.81672
536440.0000   -5.69790
536480.0000   -4.34672
536520.0000   -5.24771
536560.0000   -5.16212
536600.0000   -4.65280
536640.0000   -4.62960
536680.0000   -4.26571
536720.0000   -4.68859
536760.0000   -4.45273
536800.0000   -5.68648
536840.0000   -4.79082
536880.0000   -4.33280
536920.0000   -4.94804
536960.0000   -4.81375
537000.0000   -4.40833
537040.0000   -4.50974
537080.0000   -4.09294
537120.0000   -3.17681
537160.0000   -4.66465
537200.0000   -4.29010
537240.0000   -5.08472
537280.0000   -4.04827
537320.0000   -4.41478
537360.0000   -4.54194
537400.0000   -4.67289
537440.0000   -4.58940
537480.0000   -3.71879
537520.0000   -4.50476
537560.0000   -4.33816
537600.0000   -3.87450
537640.0000   -4.46329
537680.0000   -4.30573
537720.0000   -4.67457
537760.0000   -4.50006
537800.0000   -3.89560
537840.0000   -3.43737
537880.0000   -3.55257
537920.0000   -4.61138
537960.0000   -5.33253
538000.0000   -5.09741
538040.0000   -4.91324
538080.0000   -3.84821
538120.0000   -2.99535
538160.0000   -4.44986
538200.0000   -3.39124
538240.0000   -4.08643
538280.0000   -4.01782
538320.0000   -3.21994
538360.0000   -3.65435
538400.0000   -3.23084
538440.0000   -3.35912
538480.0000   -3.98416
538520.0000   -3.95841
538560.0000   -3.65942
538600.0000   -5.04034
538640.0000   -5.24024
538680.0000   -5.06636
538720.0000   -3.81352
538760.0000   -4.74166
538800.0000   -3.73583
538840.0000   -4.41300
538880.0000   -4.99924
538920.0000   -3.77409
538960.0000   -4.76410
539000.0000   -4.54915
539040.0000   -4.51732
539080.0000   -5.06499
539120.0000   -5.70036
539160.0000   -4.37219
539200.0000   -4.47830
539240.0000   -3.92163
539280.0000   -3.93218
539320.0000   -4.27367
539360.0000   -4.41869
539400.0000   -4.57424
539440.0000   -3.66242
539480.0000   -3.41215
539520.0000   -4.31570
539560.0000   -4.28553
539600.0000   -4.21499
539640.0000   -3.14513
539680.0000   -4.34070
539720.0000   -4.02349
539760.0000   -4.65658
539800.0000   -4.54457
539840.0000   -4.11079
539880.0000   -3.22850
539920.0000   -4.57434
539960.0000   -3.65788
540000.0000   -4.73388
540040.0000   -4.24566
540080.0000   -4.34602
540120.0000   -4.61099
540160.0000   -4.79964
540200.0000   -4.87785
540240.0000   -4.47358
540280.0000   -4.51783
540320.0000   -3.97829
540360.0000   -6.00498
540400.0000   -5.24031
540440.0000   -4.64575
540480.0000   -4.55807
540520.0000   -4.02119
540560.0000   -4.60196
540600.0000   -4.41350
540640.0000   -4.03878
540680.0000   -4.61843
540720.0000   -3.83706
540760.0000   -5.28982
540800.0000   -3.94564
540840.0000   -4.68890
540880.0000   -4.79217
540920.0000   -4.77919
540960.0000   -4.80258
541000.0000   -4.65739
541040.0000   -5.89822
541080.0000   -4.91609
541120.0000   -5.20258
541160.0000   -5.42647
541200.0000   -5.58813
541240.0000   -5.72638
541280.0000   -5.42793
541320.0000   -6.65297
541360.0000   -5.31043
541400.0000   -4.58159
541440.0000   -4.31285
541480.0000   -4.52932
541520.0000   -4.89197
541560.0000   -4.83437
541600.0000   -5.43852
541640.0000   -4.62963
541680.0000   -4.55838
541720.0000   -5.18089
541760.0000   -4.83332
541800.0000   -5.58074
541840.0000   -5.48210
541880.0000   -5.23108
541920.0000   -5.42606
541960.0000   -5.95447
542000.0000   -6.46232
542040.0000   -5.85495
542080.0000   -6.37986
542120.0000   -6.48020
542160.0000   -6.42225
542200.0000   -5.88139
542240.0000   -6.25151
542280.0000   -6.40146
542320.0000   -5.55926
542360.0000   -4.62706
542400.0000   -5.40175
542440.0000   -5.05798
542480.0000   -4.81659
542520.0000   -4.99440
542560.0000   -4.57273
542600.0000   -4.61858
542640.0000   -5.18473
542680.0000   -5.09652
542720.0000   -4.00694
542760.0000   -4.50491
542800.0000   -5.14056
542840.0000   -5.54705
542880.0000   -5.47082
542920.0000   -6.00664
542960.0000   -5.28589
543000.0000   -5.87666
543040.0000   -5.98660
543080.0000   -5.46250
543120.0000   -5.71302
543160.0000   -6.07801
543200.0000   -4.81879
543240.0000   -5.04248
543280.0000   -5.33058
543320.0000   -5.62095
543360.0000   -5.39252
543400.0000   -6.07276
543440.0000   -6.09710
543480.0000   -5.74831
543520.0000   -6.01999
543560.0000   -5.95849
543600.0000   -5.64262
543640.0000   -4.84596
543680.0000   -5.12913
543720.0000   -4.82311
543760.0000   -4.49062
543800.0000   -5.20915
543840.0000   -4.43348
543880.0000   -4.47404
543920.0000   -4.53380
543960.0000   -4.32163
544000.0000   -4.61679
544040.0000   -5.01795
544080.0000   -4.89536
544120.0000   -5.15500
544160.0000   -4.57790
544200.0000   -5.01535
544240.0000   -5.35335
544280.0000   -5.72864
544320.0000   -5.25471
544360.0000   -5.97769
544400.0000   -5.46204
544440.0000   -4.99040
544480.0000   -5.45583
544520.0000   -5.32752
544560.0000   -5.44187
544600.0000   -5.82149
544640.0000   -4.92097
544680.0000   -5.56816
544720.0000   -6.03016
544760.0000   -5.63910
544800.0000   -6.16262
544840.0000   -5.36543
544880.0000   -6.03058
544920.0000   -6.22618
544960.0000   -5.98903
545000.0000   -6.68159
545040.0000   -5.79356
545080.0000   -5.41738
545120.0000   -4.45774
545160.0000   -4.39989
545200.0000   -5.07787
545240.0000   -4.82700
545280.0000   -5.18833
545320.0000   -5.39186
545360.0000   -5.37379
545400.0000   -5.79283
545440.0000   -6.70975
545480.0000   -6.74860
545520.0000   -5.58760
545560.0000   -5.57362
545600.0000   -6.01506
545640.0000   -6.16944
545680.0000   -6.10389
545720.0000   -5.72698
545760.0000   -6.90905
545800.0000   -6.03705
545840.0000   -6.25919
545880.0000   -5.77798
545920.0000   -4.90905
545960.0000   -4.91642
546000.0000   -7.25737
546040.0000   -4.97868
546080.0000   -5.87173
546120.0000   -5.70630
546160.0000   -6.43000
546200.0000   -4.67860
546240.0000   -4.99723
546280.0000   -5.63512
546320.0000   -7.65247
546360.0000   -6.20639
546400.0000   -5.77753
546440.0000   -5.75863
546480.0000   -5.84002
546520.0000   -5.46579
546560.0000   -5.18000
546600.0000   -5.60359
546640.0000   -5.67366
546680.0000   -5.11951
546720.0000   -5.18691
546760.0000   -5.55715
546800.0000   -6.00569
546840.0000   -5.23838
546880.0000   -5.93504
546920.0000   -5.57292
546960.0000   -5.25330
547000.0000   -5.45353
547040.0000   -5.19477
547080.0000   -4.64007
547120.0000   -4.32011
547160.0000   -4.65169
547200.0000   -5.27253
547240.0000   -6.20091
547280.0000   -5.06774
547320.0000   -5.52170
547360.0000   -6.00088
547400.0000   -4.98125
547440.0000   -6.04457
547480.0000   -5.40563
547520.0000   -5.60553
547560.0000   -5.97953
547600.0000   -6.00591
547640.0000   -5.88539
547680.0000   -5.93205
547720.0000   -5.48504
547760.0000   -5.32775
547800.0000   -5.35558
547840.0000   -4.89050
547880.0000   -5.06658
547920.0000   -5.12564
547960.0000   -4.19193
548000.0000   -4.76835
548040.0000   -4.77611
548080.0000   -4.62206
548120.0000   -5.32335
548160.0000   -4.63349
548200.0000   -5.08927
548240.0000   -4.94734
548280.0000   -6.62091
548320.0000   -5.99813
548360.0000   -5.83504
548400.0000   -5.87532
548440.0000   -6.03618
548480.0000   -6.48020
548520.0000   -5.05816
548560.0000   -5.53564
548600.0000   -4.61314
548640.0000   -5.65723
548680.0000   -5.23253
548720.0000   -5.91470
548760.0000   -5.56929
548800.0000   -5.80784
548840.0000   -5.55001
548880.0000   -6.11040
548920.0000   -4.89596
548960.0000   -4.52540
549000.0000   -5.23193
549040.0000   -4.79603
549080.0000   -3.50379
549120.0000   -3.86833
549160.0000   -5.18371
549200.0000   -4.23315
549240.0000   -4.00535
549280.0000   -4.19429
549320.0000   -4.37615
549360.0000   -5.04862
549400.0000   -5.27437
549440.0000   -4.58791
549480.0000   -4.11250
549520.0000   -3.54234
549560.0000   -4.49869
549600.0000   -3.97444
549640.0000   -3.99543
549680.0000   -3.81389
549720.0000   -3.91175
549760.0000   -3.67172
549800.0000   -3.88267
549840.0000   -4.34417
549880.0000   -3.48202
549920.0000   -3.78570
549960.0000   -3.60138
550000.0000   -3.53926
550040.0000   -5.01424
550080.0000   -4.37230
550120.0000   -4.47274
550160.0000   -4.14533
550200.0000   -5.02232
550240.0000   -4.85512
550280.0000   -4.46146
550320.0000   -4.38121
550360.0000   -5.11392
550400.0000   -5.68293
550440.0000   -6.08388
550480.0000   -5.49523
550520.0000   -6.21063
550560.0000   -5.75760
550600.0000   -5.99860
550640.0000   -4.44898
550680.0000   -5.32827
550720.0000   -4.89335
550760.0000   -4.92070
550800.0000   -6.43748
550840.0000   -6.08821
550880.0000   -5.68998
550920.0000   -6.04778
550960.0000   -7.07537
551000.0000   -5.66432
551040.0000   -6.88428
551080.0000   -6.18763
551120.0000   -5.99601
551160.0000   -5.91534
551200.0000   -6.63806
551240.0000   -7.14693
551280.0000   -6.46113
551320.0000   -5.82153
551360.0000   -5.96320
551400.0000   -5.90210
551440.0000   -6.07305
551480.0000   -6.09576
551520.0000   -6.52305
551560.0000   -6.25067
551600.0000   -6.46186
551640.0000   -5.30865
551680.0000   -4.32287
551720.0000   -4.68517
551760.0000   -5.76451
551800.0000   -6.09706
551840.0000   -4.85988
551880.0000   -4.61658
551920.0000   -5.16562
551960.0000   -5.94073
552000.0000   -5.74008
552040.0000   -5.64676
552080.0000   -5.88988
552120.0000   -4.48934
552160.0000   -5.11407
552200.0000   -5.19852
552240.0000   -5.37258
552280.0000   -5.09853
552320.0000   -5.83400
552360.0000   -4.61506
552400.0000   -4.93433
552440.0000   -5.85522
552480.0000   -4.44933
552520.0000   -4.61142
552560.0000   -3.94815
552600.0000   -5.29971
552640.0000   -4.71707
552680.0000   -4.78826
552720.0000   -4.65873
552760.0000   -4.56822
552800.0000   -5.24077
552840.0000   -5.14339
552880.0000   -4.86443
552920.0000   -5.17371
552960.0000   -5.39500
553000.0000   -4.42285
553040.0000   -4.85866
553080.0000   -5.11789
553120.0000   -5.28277
553160.0000   -5.72290
553200.0000   -5.49030
553240.0000   -5.33054
553280.0000   -5.51725
553320.0000   -6.44320
553360.0000   -4.91615
553400.0000   -5.93450
553440.0000   -5.96960
553480.0000   -5.19737
553520.0000   -5.49739
553560.0000   -5.21646
553600.0000   -5.79318
553640.0000   -5.51822
553680.0000   -4.86848
553720.0000   -5.28314
553760.0000   -4.94328
553800.0000   -5.17193
553840.0000   -5.50458
553880.0000   -4.94872
553920.0000   -5.14867
553960.0000   -5.57552
554000.0000   -5.50113
554040.0000   -5.55455
554080.0000   -5.65353
554120.0000   -6.14640
554160.0000   -6.37686
554200.0000   -5.89400
554240.0000   -5.30026
554280.0000   -5.02344
554320.0000   -4.61964
554360.0000   -5.43556
554400.0000   -4.71467
554440.0000   -6.01289
554480.0000   -6.14404
554520.0000   -5.17198
554560.0000   -5.94260
554600.0000   -5.23217
554640.0000   -4.58861
554680.0000   -5.78639
554720.0000   -5.34856
554760.0000   -4.83258
554800.0000   -3.81158
554840.0000   -5.77094
554880.0000   -4.84898
554920.0000   -4.95608
554960.0000   -5.65499
555000.0000   -5.38114
555040.0000   -5.80848
555080.0000   -5.13383
555120.0000   -5.33202
555160.0000   -4.82416
555200.0000   -5.35801
555240.0000   -4.87366
555280.0000   -4.76577
555320.0000   -5.91920
555360.0000   -5.48990
555400.0000   -4.76301
555440.0000   -5.73617
555480.0000   -5.03163
555520.0000   -5.60815
555560.0000   -4.86221
555600.0000   -5.61193
555640.0000   -5.93015
555680.0000   -5.29404
555720.0000   -5.26557
555760.0000   -5.01143
555800.0000   -4.46202
555840.0000   -4.78978
555880.0000   -4.73977
555920.0000   -4.79848
555960.0000   -4.99106
556000.0000   -4.81933
556040.0000   -5.46521
556080.0000   -5.03292
556120.0000   -5.41334
556160.0000   -5.49779
556200.0000   -4.69342
556240.0000   -4.59994
556280.0000   -5.44509
556320.0000   -4.61546
556360.0000   -5.71220
556400.0000   -5.85605
556440.0000   -5.48389
556480.0000   -6.37309
556520.0000   -6.64742
556560.0000   -5.74896
556600.0000   -5.64249
556640.0000   -4.87962
556680.0000   -5.20481
556720.0000   -5.28499
556760.0000   -5.82032
556800.0000   -5.94645
556840.0000   -5.81578
556880.0000   -5.39862
556920.0000   -5.73592
556960.0000   -6.23372
557000.0000   -6.11436
557040.0000   -4.72889
557080.0000   -4.62089
557120.0000   -4.83488
557160.0000   -5.54513
557200.0000   -6.00285
557240.0000   -4.94725
557280.0000   -4.78914
557320.0000   -5.22189
557360.0000   -5.64892
557400.0000   -5.63568
557440.0000   -4.97823
557480.0000   -5.12344
557520.0000   -4.50719
557560.0000   -5.07632
557600.0000   -4.89891
557640.0000   -5.48813
557680.0000   -5.78208
557720.0000   -5.52304
557760.0000   -5.34828
557800.0000   -5.71134
557840.0000   -6.47835
557880.0000   -5.82218
557920.0000   -5.82403
557960.0000   -5.78040
558000.0000   -5.83218
558040.0000   -6.42362
558080.0000   -5.12473
558120.0000   -5.11674
558160.0000   -5.81990
558200.0000   -5.11875
558240.0000   -4.83317
558280.0000   -6.08870
558320.0000   -5.83907
558360.0000   -5.11550
558400.0000   -4.87127
558440.0000   -5.87488
558480.0000   -5.24209
558520.0000   -4.75257
558560.0000   -5.69123
558600.0000   -5.68744
558640.0000   -5.37971
558680.0000   -5.23211
558720.0000   -5.34160
558760.0000   -5.39406
558800.0000   -5.67257
558840.0000   -5.59752
558880.0000   -5.95856
558920.0000   -5.82095
558960.0000   -5.51167
559000.0000   -4.46617
559040.0000   -5.14629
559080.0000   -5.60446
559120.0000   -4.69889
559160.0000   -5.70460
559200.0000   -5.34800
559240.0000   -5.53833
559280.0000   -6.05682
559320.0000   -5.89031
559360.0000   -5.70613
559400.0000   -5.57030
559440.0000   -5.46961
559480.0000   -4.25192
559520.0000   -4.99821
559560.0000   -5.78193
559600.0000   -5.46140
559640.0000   -5.09926
559680.0000   -5.31051
559720.0000   -4.67439
559760.0000   -6.04381
559800.0000   -5.90720
559840.0000   -5.82671
559880.0000   -5.32574
559920.0000   -5.57294
559960.0000   -5.32643
560000.0000   -5.65508
560040.0000   -5.45482
560080.0000   -4.60466
560120.0000   -5.18765
560160.0000   -4.84049
560200.0000   -5.62983
560240.0000   -6.02690
560280.0000   -7.16810
560320.0000   -6.98600
560360.0000   -6.19686
560400.0000   -5.58078
560440.0000   -5.12832
560480.0000   -4.84656
560520.0000   -4.96172
560560.0000   -5.31815
560600.0000   -4.92669
560640.0000   -5.30842
560680.0000   -5.99743
560720.0000   -5.72081
560760.0000   -5.95618
560800.0000   -5.33344
560840.0000   -5.42387
560880.0000   -5.50278
560920.0000   -5.14314
560960.0000   -5.39070
561000.0000   -4.39023
561040.0000   -5.43287
561080.0000   -5.12725
561120.0000   -5.32722
561160.0000   -4.93276
561200.0000   -3.87364
561240.0000   -5.63818
561280.0000   -5.25433
561320.0000   -5.10313
561360.0000   -5.53462
561400.0000   -5.83844
561440.0000   -6.44348
561480.0000   -6.09217
561520.0000   -4.56718
561560.0000   -4.97374
561600.0000   -5.09525
561640.0000   -5.47761
561680.0000   -5.16715
561720.0000   -6.07589
561760.0000   -5.99691
561800.0000   -5.78412
561840.0000   -5.86435
561880.0000   -5.61193
561920.0000   -6.45576
561960.0000   -6.11441
562000.0000   -6.32645
562040.0000   -5.46633
562080.0000   -4.99348
562120.0000   -5.05721
562160.0000   -6.34035
562200.0000   -5.73256
562240.0000   -5.42177
562280.0000   -5.67882
562320.0000   -5.19185
562360.0000   -5.84888
562400.0000   -6.50612
562440.0000   -5.22731
562480.0000   -4.69144
562520.0000   -5.49585
562560.0000   -4.33715
562600.0000   -4.98522
562640.0000   -5.66289
562680.0000   -5.25433
562720.0000   -5.31508
562760.0000   -4.94558
562800.0000   -4.55283
562840.0000   -5.50530
562880.0000   -5.55032
562920.0000   -5.17271
562960.0000   -5.53281
563000.0000   -5.44549
563040.0000   -6.45246
563080.0000   -5.52288
563120.0000   -6.36973
563160.0000   -6.06411
563200.0000   -5.21017
563240.0000   -4.98502
563280.0000   -4.93921
563320.0000   -5.51906
563360.0000   -4.97913
563400.0000   -5.70866
563440.0000   -6.17839
563480.0000   -5.24721
563520.0000   -5.30937
563560.0000   -6.61155
563600.0000   -6.30055
563640.0000   -4.97120
563680.0000   -4.77325
563720.0000   -5.58300
563760.0000   -5.63864
563800.0000   -5.98992
563840.0000   -5.60509
563880.0000   -4.68723
563920.0000   -6.06816
563960.0000   -6.14603
564000.0000   -5.17784
564040.0000   -4.88638
564080.0000   -5.34317
564120.0000   -5.31948
564160.0000   -4.92732
564200.0000   -4.48634
564240.0000   -5.41679
564280.0000   -5.28182
564320.0000   -4.92907
564360.0000   -5.04626
564400.0000   -5.00476
564440.0000   -5.29057
564480.0000   -5.15382
564520.0000   -5.08611
564560.0000   -5.06104
564600.0000   -4.71035
564640.0000   -4.63440
564680.0000   -4.17450
564720.0000   -6.00535
564760.0000   -4.42858
564800.0000   -4.47848
564840.0000   -4.59304
564880.0000   -4.34873
564920.0000   -5.65030
564960.0000   -5.82208
565000.0000   -5.61619
565040.0000   -4.05947
565080.0000   -4.82018
565120.0000   -4.90341
565160.0000   -4.00627
565200.0000   -5.04832
565240.0000   -5.43453
565280.0000   -4.96870
565320.0000   -5.59329
565360.0000   -4.88614
565400.0000   -5.25833
565440.0000   -4.28797
565480.0000   -4.63144
565520.0000   -4.93731
565560.0000   -4.88022
565600.0000   -3.86857
565640.0000   -4.64560
565680.0000   -4.66317
565720.0000   -5.29807
565760.0000   -4.60562
565800.0000   -4.59784
565840.0000   -4.36615
565880.0000   -4.34204
565920.0000   -4.37108
565960.0000   -5.43882
566000.0000   -5.29505
566040.0000   -4.80718
566080.0000   -3.66101
566120.0000   -4.53207
566160.0000   -3.18893
566200.0000   -3.85108
566240.0000   -5.18537
566280.0000   -4.44972
566320.0000   -4.31178
566360.0000   -4.59450
566400.0000   -4.62152
566440.0000   -5.06172
566480.0000   -4.84954
566520.0000   -5.39833
566560.0000   -5.95204
566600.0000   -4.35185
566640.0000   -5.26419
566680.0000   -5.20056
566720.0000   -3.65756
566760.0000   -4.20166
566800.0000   -3.65383
566840.0000   -4.30359
566880.0000   -4.86679
566920.0000   -4.64206
566960.0000   -5.05503
567000.0000   -5.16174
567040.0000   -4.99038
567080.0000   -5.37126
567120.0000   -4.88981
567160.0000   -4.92799
567200.0000   -4.72808
567240.0000   -4.01062
567280.0000   -4.61096
567320.0000   -5.36581
567360.0000   -4.70945
567400.0000   -4.85934
567440.0000   -4.14299
567480.0000   -4.16268
567520.0000   -3.87981
567560.0000   -5.11878
567600.0000   -4.92115
567640.0000   -4.80560
567680.0000   -5.08119
567720.0000   -5.00196
567760.0000   -4.09526
567800.0000   -4.01699
567840.0000   -4.18350
567880.0000   -3.68968
567920.0000   -4.07770
567960.0000   -4.30948
568000.0000   -3.49155
568040.0000   -4.42137
568080.0000   -4.61117
568120.0000   -4.56351
568160.0000   -4.51790
568200.0000   -5.08612
568240.0000   -5.33989
568280.0000   -4.78103
568320.0000   -5.17266
568360.0000   -4.45272
568400.0000   -4.76182
568440.0000   -4.76554
568480.0000   -4.40252
568520.0000   -4.51600
568560.0000   -4.22705
568600.0000   -4.43230
568640.0000   -5.23910
568680.0000   -5.06128
568720.0000   -5.13678
568760.0000   -5.46863
568800.0000   -4.95023
568840.0000   -4.36570
568880.0000   -3.67528
568920.0000   -2.79011
568960.0000   -3.70691
569000.0000   -2.39571
569040.0000   -3.36432
569080.0000   -2.92812
569120.0000   -3.56159
569160.0000   -4.08253
569200.0000   -3.10160
569240.0000   -3.22718
569280.0000   -3.37225
569320.0000   -3.24306
569360.0000   -3.53043
569400.0000   -3.27762
569440.0000   -3.24579
569480.0000   -3.33189
569520.0000   -4.28683
569560.0000   -3.09766
569600.0000   -4.62336
569640.0000   -4.95045
569680.0000   -4.43174
569720.0000   -4.67301
569760.0000   -4.13971
569800.0000   -3.82125
569840.0000   -3.92739
569880.0000   -5.39464
569920.0000   -4.37428
569960.0000   -5.69086
570000.0000   -5.40665
570040.0000   -4.33864
570080.0000   -4.55798
570120.0000   -5.00978
570160.0000   -4.21552
570200.0000   -4.34929
570240.0000   -4.09153
570280.0000   -4.15279
570320.0000   -4.24981
570360.0000   -3.88926
570400.0000   -4.37820
570440.0000   -4.38042
570480.0000   -4.03238
570520.0000   -3.76041
570560.0000   -3.81885
570600.0000   -3.84459
570640.0000   -5.03458
570680.0000   -3.95566
570720.0000   -4.93015
570760.0000   -3.51485
570800.0000   -3.60400
570840.0000   -3.83081
570880.0000   -4.19080
570920.0000   -3.14207
570960.0000   -2.50582
571000.0000   -4.24719
571040.0000   -4.35549
571080.0000   -3.63176
571120.0000   -2.76387
571160.0000   -3.58276
571200.0000   -2.75481
571240.0000   -4.17618
571280.0000   -5.11810
571320.0000   -4.38105
571360.0000   -4.37374
571400.0000   -5.26661
571440.0000   -3.61562
571480.0000   -5.26486
571520.0000   -4.55948
571560.0000   -4.17739
571600.0000   -3.60190
571640.0000   -4.43969
571680.0000   -4.24299
571720.0000   -3.32191
571760.0000   -4.02260
571800.0000   -3.80596
571840.0000   -3.51517
571880.0000   -3.04074
571920.0000   -3.02096
571960.0000   -3.49783
572000.0000   -3.18169
572040.0000   -2.77821
572080.0000   -3.82793
572120.0000   -3.28632
572160.0000   -3.60965
572200.0000   -4.31770
572240.0000   -3.56068
572280.0000   -4.12609
572320.0000   -4.04266
572360.0000   -4.58103
572400.0000   -3.91179
572440.0000   -4.55350
572480.0000   -4.00636
572520.0000   -3.48511
572560.0000   -3.70250
572600.0000   -4.31697
572640.0000   -4.57579
572680.0000   -3.71577
572720.0000   -4.29300
572760.0000   -3.26418
572800.0000   -3.98711
572840.0000   -4.31497
572880.0000   -4.73266
572920.0000   -4.39061
572960.0000   -5.78822
573000.0000   -6.62817
573040.0000   -4.98359
573080.0000   -4.57193
573120.0000   -4.16881
573160.0000   -3.35197
573200.0000   -3.61411
573240.0000   -5.24988
573280.0000   -3.31159
573320.0000   -4.09284
573360.0000   -4.20346
573400.0000   -3.27433
573440.0000   -4.31467
573480.0000   -3.83221
573520.0000   -5.00168
573560.0000   -4.57668
573600.0000   -5.94741
573640.0000   -3.79158
573680.0000   -5.73461
573720.0000   -4.79374
573760.0000   -4.89444
573800.0000   -4.45060
573840.0000   -5.88875
573880.0000   -5.04189
573920.0000   -5.09206
573960.0000   -4.39531
574000.0000   -4.17555
574040.0000   -4.20446
574080.0000   -4.35738
574120.0000   -4.93729
574160.0000   -5.01025
574200.0000   -4.96307
574240.0000   -5.60697
574280.0000   -4.91655
574320.0000   -4.90003
574360.0000   -5.13357
574400.0000   -5.77179
574440.0000   -5.11583
574480.0000   -5.42232
574520.0000   -5.83278
574560.0000   -6.40347
574600.0000   -6.15911
574640.0000   -5.57345
574680.0000   -6.01715
574720.0000   -6.72223
574760.0000   -3.45727
574800.0000   -4.26527
574840.0000   -5.15903
574880.0000   -4.89024
574920.0000   -5.41475
574960.0000   -4.98281
575000.0000   -6.13770
575040.0000   -5.71412
575080.0000   -6.10688
575120.0000   -5.90586
575160.0000   -5.35256
575200.0000   -5.20221
575240.0000   -5.91603
575280.0000   -5.56244
575320.0000   -5.28830
575360.0000   -5.05927
575400.0000   -5.67770
575440.0000   -5.74054
575480.0000   -5.51701
575520.0000   -5.10809
575560.0000   -3.98536
575600.0000   -3.78343
575640.0000   -4.50630
575680.0000   -4.35975
575720.0000   -4.74074
575760.0000   -4.37168
575800.0000   -4.72926
575840.0000   -4.30203
575880.0000   -4.92614
575920.0000   -5.20132
575960.0000   -5.70553
576000.0000   -5.39949
576040.0000   -5.37453
576080.0000   -4.48786
576120.0000   -5.21425
576160.0000   -4.49124
576200.0000   -4.99262
576240.0000   -4.24723
576280.0000   -4.37179
576320.0000   -3.17558
576360.0000   -3.56861
576400.0000   -4.24895
576440.0000   -3.92820
576480.0000   -4.43648
576520.0000   -4.25988
576560.0000   -4.38262
576600.0000   -4.49431
576640.0000   -5.10335
576680.0000   -4.16357
576720.0000   -4.49247
576760.0000   -5.36852
576800.0000   -5.76189
576840.0000   -3.83413
576880.0000   -5.47766
576920.0000   -4.23019
576960.0000   -4.30607
577000.0000   -4.30639
577040.0000   -3.57429
577080.0000   -3.62424
577120.0000   -3.72061
577160.0000   -2.90017
577200.0000   -3.20357
577240.0000   -4.85446
577280.0000   -3.74379
577320.0000   -4.47278
577360.0000   -3.84230
577400.0000   -4.33339
577440.0000   -4.74078
577480.0000   -4.86910
577520.0000   -4.05867
577560.0000   -4.07895
577600.0000   -3.29716
577640.0000   -3.64184
577680.0000   -3.44075
577720.0000   -3.84796
577760.0000   -4.05062
577800.0000   -3.23320
577840.0000   -5.19743
577880.0000   -4.57545
577920.0000   -4.14107
577960.0000   -3.05849
578000.0000   -3.19155
578040.0000   -4.13317
578080.0000   -4.98944
578120.0000   -4.15567
578160.0000   -5.01910
578200.0000   -4.60343
578240.0000   -4.86523
578280.0000   -4.71732
578320.0000   -4.16324
578360.0000   -5.26866
578400.0000   -4.85228
578440.0000   -4.73795
578480.0000   -5.26360
578520.0000   -4.58970
578560.0000   -4.24764
578600.0000   -4.68792
578640.0000   -4.92252
578680.0000   -4.35589
578720.0000   -4.88361
578760.0000   -5.32552
578800.0000   -5.11042
578840.0000   -4.52874
578880.0000   -5.05376
578920.0000   -5.37907
578960.0000   -4.83888
579000.0000   -4.16737
579040.0000   -3.17612
579080.0000   -4.08643
579120.0000   -5.21334
579160.0000   -4.35028
579200.0000   -4.02497
579240.0000   -3.21307
579280.0000   -3.99945
579320.0000   -4.27927
579360.0000   -4.75986
579400.0000   -4.44053
579440.0000   -4.64760
579480.0000   -4.65677
579520.0000   -4.83075
579560.0000   -5.07436
579600.0000   -5.25948
579640.0000   -5.88447
579680.0000   -6.06994
579720.0000   -5.97813
579760.0000   -5.93357
579800.0000   -6.20750
579840.0000   -5.14544
579880.0000   -5.06115
579920.0000   -5.81737
579960.0000   -5.74854
580000.0000   -5.73842
580040.0000   -5.25527
580080.0000   -5.76293
580120.0000   -4.64072
580160.0000   -5.13212
580200.0000   -4.92134
580240.0000   -5.75407
580280.0000   -6.18941
580320.0000   -6.33609
580360.0000   -6.14364
580400.0000   -6.39043
580440.0000   -6.89934
580480.0000   -5.20667
580520.0000   -6.00458
580560.0000   -5.73398
580600.0000   -5.28682
580640.0000   -5.71642
580680.0000   -6.18796
580720.0000   -5.59477
580760.0000   -5.37846
580800.0000   -5.47546
580840.0000   -6.18605
580880.0000   -6.60902
580920.0000   -6.24283
580960.0000   -5.36187
581000.0000   -5.71705
581040.0000   -5.86844
581080.0000   -6.37152
581120.0000   -5.04743
581160.0000   -5.54027
581200.0000   -5.23391
581240.0000   -5.40023
581280.0000   -5.47602
581320.0000   -4.47985
581360.0000   -4.93681
581400.0000   -4.92706
581440.0000   -5.39496
581480.0000   -5.03773
581520.0000   -5.35044
581560.0000   -6.03849
581600.0000   -5.44578
581640.0000   -6.01580
581680.0000   -5.02618
581720.0000   -5.39160
581760.0000   -4.85305
581800.0000   -5.34675
581840.0000   -4.49349
581880.0000   -5.84722
581920.0000   -4.86341
581960.0000   -5.35460
582000.0000   -4.73983
582040.0000   -6.11905
582080.0000   -5.78417
582120.0000   -5.44944
582160.0000   -5.40306
582200.0000   -5.15474
582240.0000   -5.17188
582280.0000   -5.21457
582320.0000   -4.35976
582360.0000   -5.64326
582400.0000   -5.22169
582440.0000   -3.93799
582480.0000   -5.02112
582520.0000   -5.11506
582560.0000   -5.33860
582600.0000   -4.56127
582640.0000   -5.23536
582680.0000   -5.71588
582720.0000   -4.71574
582760.0000   -4.35463
582800.0000   -5.14708
582840.0000   -5.27687
582880.0000   -4.52981
582920.0000   -4.23527
582960.0000   -3.50963
583000.0000   -4.33257
583040.0000   -3.98939
583080.0000   -3.51008
583120.0000   -4.06633
583160.0000   -2.93383
583200.0000   -4.18291
583240.0000   -4.68762
583280.0000   -4.22156
583320.0000   -4.61670
583360.0000   -4.25751
583400.0000   -4.10845
583440.0000   -4.72485
583480.0000   -3.59470
583520.0000   -3.18229
583560.0000   -3.73640
583600.0000   -4.04126
583640.0000   -3.48162
583680.0000   -3.47325
583720.0000   -3.38642
583760.0000   -2.59264
583800.0000   -3.39208
583840.0000   -3.71714
583880.0000   -4.16533
583920.0000   -4.91167
583960.0000   -3.07329
584000.0000   -4.04382
584040.0000   -3.15338
584080.0000   -4.43616
584120.0000   -4.54386
584160.0000   -4.33810
584200.0000   -4.46460
584240.0000   -3.97348
584280.0000   -4.00448
584320.0000   -4.69371
584360.0000   -3.87569
584400.0000   -5.42901
584440.0000   -5.56837
584480.0000   -5.40863
584520.0000   -5.75774
584560.0000   -4.56350
584600.0000   -3.72444
584640.0000   -4.47422
584680.0000   -4.27384
584720.0000   -4.11652
584760.0000   -4.24682
584800.0000   -3.58278
584840.0000   -4.21480
584880.0000   -5.03299
584920.0000   -3.56749
584960.0000   -4.27264
585000.0000   -4.62785
585040.0000   -4.78077
585080.0000   -3.83273
585120.0000   -5.07066
585160.0000   -4.78255
585200.0000   -4.42741
585240.0000   -4.70722
585280.0000   -4.72885
585320.0000   -4.55569
585360.0000   -4.77321
585400.0000   -3.85187
585440.0000   -4.57799
585480.0000   -4.07470
585520.0000   -4.51512
585560.0000   -4.40592
585600.0000   -3.88149
585640.0000   -4.58792
585680.0000   -4.99316
585720.0000   -5.10612
585760.0000   -4.30101
585800.0000   -5.87562
585840.0000   -5.04910
585880.0000   -4.43558
585920.0000   -4.10096
585960.0000   -3.84141
586000.0000   -5.14276
586040.0000   -4.17021
586080.0000   -4.93619
586120.0000   -5.56837
586160.0000   -5.25161
586200.0000   -5.12865
586240.0000   -5.36565
586280.0000   -5.38323
586320.0000   -4.94138
586360.0000   -5.72245
586400.0000   -4.85224
586440.0000   -4.23270
586480.0000   -5.39090
586520.0000   -4.81098
586560.0000   -4.43906
586600.0000   -4.12870
586640.0000   -4.66816
586680.0000   -6.07161
586720.0000   -4.72940
586760.0000   -5.05153
586800.0000   -4.10277
586840.0000   -4.22336
586880.0000   -5.05251
586920.0000   -4.88985
586960.0000   -3.74566
587000.0000   -4.58043
587040.0000   -4.55858
587080.0000   -4.41522
587120.0000   -5.17461
587160.0000   -4.77096
587200.0000   -5.40077
587240.0000   -5.57179
587280.0000   -5.15038
587320.0000   -4.65667
587360.0000   -4.27544
587400.0000   -3.91988
587440.0000   -4.31110
587480.0000   -3.82050
587520.0000   -4.47400
587560.0000   -2.98934
587600.0000   -3.38486
587640.0000   -3.60176
587680.0000   -5.01511
587720.0000   -4.42126
587760.0000   -4.90105
587800.0000   -3.88883
587840.0000   -3.42842
587880.0000   -4.21854
587920.0000   -3.84313
587960.0000   -3.95754
588000.0000   -5.20688
588040.0000   -4.20201
588080.0000   -4.40858
588120.0000   -4.10960
588160.0000   -3.45280
588200.0000   -3.12355
588240.0000   -2.87533
588280.0000   -4.24020
588320.0000   -3.90520
588360.0000   -3.68165
588400.0000   -3.37738
588440.0000   -3.82188
588480.0000   -3.94865
588520.0000   -4.52942
588560.0000   -3.97819
588600.0000   -4.76953
588640.0000   -3.18570
588680.0000   -3.23447
588720.0000   -3.08462
588760.0000   -3.90927
588800.0000   -3.57256
588840.0000   -3.42491
588880.0000   -2.81450
588920.0000   -3.23775
588960.0000   -4.22883
589000.0000   -3.96057
589040.0000   -3.69040
589080.0000   -3.89984
589120.0000   -3.31059
589160.0000   -2.72045
589200.0000   -2.37164
589240.0000   -1.64162
589280.0000   -2.83307
589320.0000   -2.15859
589360.0000   -2.95129
589400.0000   -2.63012
589440.0000   -2.78499
589480.0000   -2.85633
589520.0000   -2.19203
589560.0000   -2.72534
589600.0000   -3.45480
589640.0000   -2.37910
589680.0000   -2.07635
589720.0000   -3.39385
589760.0000   -2.75207
589800.0000   -3.71351
589840.0000   -2.84820
589880.0000   -2.20025
589920.0000   -3.59949
589960.0000   -3.17808
590000.0000   -3.73039
590040.0000   -2.47989
590080.0000   -2.79811
590120.0000   -2.43240
590160.0000   -2.26872
590200.0000   -2.48741
590240.0000   -2.47152
590280.0000   -2.12992
590320.0000   -2.46681
590360.0000   -1.71535
590400.0000   -1.94312
590440.0000   -3.22496
590480.0000   -2.52648
590520.0000   -2.49315
590560.0000   -2.09653
590600.0000   -1.31826
590640.0000   -2.26744
590680.0000   -1.88785
590720.0000   -3.34497
590760.0000   -2.94574
590800.0000   -2.79628
590840.0000   -2.67919
590880.0000   -2.57225
590920.0000   -3.55550
590960.0000   -3.96809
591000.0000   -3.37460
591040.0000   -3.05072
591080.0000   -2.83267
591120.0000   -3.57927
591160.0000   -4.23613
591200.0000   -2.34649
591240.0000   -3.15774
591280.0000   -2.92505
591320.0000   -2.93984
591360.0000   -3.29893
591400.0000   -3.06866
591440.0000   -3.71528
591480.0000   -2.73308
591520.0000   -2.66956
591560.0000   -3.05365
591600.0000   -3.36110
591640.0000   -2.67078
591680.0000   -3.35584
591720.0000   -2.49060
591760.0000   -2.42143
591800.0000   -1.84335
591840.0000   -3.57546
591880.0000   -3.15645
591920.0000   -3.33368
591960.0000   -2.57445
592000.0000   -2.54003
592040.0000   -1.91219
592080.0000   -2.16042
592120.0000   -2.62551
592160.0000   -1.88218
592200.0000   -1.85306
592240.0000   -1.67219
592280.0000   -2.05566
592320.0000   -1.32681
592360.0000   -1.97744
592400.0000   -2.07052
592440.0000   -2.42889
592480.0000   -1.85450
592520.0000   -2.19720
592560.0000   -1.63597
592600.0000   -2.39048
592640.0000   -2.38206
592680.0000   -1.74815
592720.0000   -1.96509
592760.0000   -1.31341
592800.0000   -1.65500
592840.0000   -1.55414
592880.0000   -1.64008
592920.0000   -2.30357
592960.0000   -2.43179
593000.0000   -1.81479
593040.0000   -2.42110
593080.0000   -2.61342
593120.0000   -2.82887
593160.0000   -2.97083
593200.0000   -1.84165
593240.0000   -2.24619
593280.0000   -2.04980
593320.0000   -1.91665
593360.0000   -1.60578
593400.0000   -1.88822
593440.0000   -1.99512
593480.0000   -1.96978
593520.0000   -2.14578
593560.0000   -2.82220
593600.0000   -2.40428
593640.0000   -2.04393
593680.0000   -2.52495
593720.0000   -2.59550
593760.0000   -1.50660
593800.0000   -2.47935
593840.0000   -2.34018
593880.0000   -2.21041
593920.0000   -1.52370
593960.0000   -2.00530
594000.0000   -1.64720
594040.0000   -1.64097
594080.0000   -1.93588
594120.0000   -0.81753
594160.0000   -1.40280
594200.0000   -1.78077
594240.0000   -1.91344
594280.0000   -2.86310
594320.0000   -2.67946
594360.0000   -3.20483
594400.0000   -3.16526
594440.0000   -2.52574
594480.0000   -2.61943
594520.0000   -2.40163
594560.0000   -3.33193
594600.0000   -3.29776
594640.0000   -3.47552
594680.0000   -3.76880
594720.0000   -3.33750
594760.0000   -3.30297
594800.0000   -3.14994
594840.0000   -2.85048
594880.0000   -3.94280
594920.0000   -3.25579
594960.0000   -2.21456
595000.0000   -3.47126
595040.0000   -2.60736
595080.0000   -3.11704
595120.0000   -2.62331
595160.0000   -2.74414
595200.0000   -3.08268
595240.0000   -2.38748
595280.0000   -2.14435
595320.0000   -1.42061
595360.0000   -2.67139
595400.0000   -2.67446
595440.0000   -2.29923
595480.0000   -2.64467
595520.0000   -2.02004
595560.0000   -2.48784
595600.0000   -1.90407
595640.0000   -2.89048
595680.0000   -3.30770
595720.0000   -3.14394
595760.0000   -3.51599
595800.0000   -4.91487
595840.0000   -4.14760
595880.0000   -4.46486
595920.0000   -4.99853
595960.0000   -4.32696
596000.0000   -4.12941
596040.0000   -4.36008
596080.0000   -2.82828
596120.0000   -3.22605
596160.0000   -3.61489
596200.0000   -2.52137
596240.0000   -3.68032
596280.0000   -4.01997
596320.0000   -3.11332
596360.0000   -4.02028
596400.0000   -2.69178
596440.0000   -2.97603
596480.0000   -3.51560
596520.0000   -3.92235
596560.0000   -3.78116
596600.0000   -3.33371
596640.0000   -3.71584
596680.0000   -3.44726
596720.0000   -4.09969
596760.0000   -3.07225
596800.0000   -3.85113
596840.0000   -2.90594
596880.0000   -1.49758
596920.0000   -1.41014
596960.0000   -1.82942
597000.0000   -1.15888
597040.0000   -2.54634
597080.0000   -2.52480
597120.0000   -2.51340
597160.0000   -2.57151
597200.0000   -2.72680
597240.0000   -2.19433
597280.0000   -2.95537
597320.0000   -3.14660
597360.0000   -2.23321
597400.0000   -3.31771
597440.0000   -3.32114
597480.0000   -2.52929
597520.0000   -3.36794
597560.0000   -3.85716
597600.0000   -3.64617
597640.0000   -2.18116
597680.0000   -3.33989
597720.0000   -2.71507
597760.0000   -2.45340
597800.0000   -2.39351
597840.0000   -2.51225
597880.0000   -2.66131
597920.0000   -2.23967
597960.0000   -2.61912
598000.0000   -2.36164
598040.0000   -2.86379
598080.0000   -3.37457
598120.0000   -2.28148
598160.0000   -2.21674
598200.0000   -1.90933
598240.0000   -2.94743
598280.0000   -3.28158
598320.0000   -2.99921
598360.0000   -2.81713
598400.0000   -2.53367
598440.0000   -2.09150
598480.0000   -2.27419
598520.0000   -1.75281
598560.0000   -2.00248
598600.0000   -1.38112
598640.0000   -2.37957
598680.0000   -2.04840
598720.0000   -2.32993
598760.0000   -2.34459
598800.0000   -2.06476
598840.0000   -2.33187
598880.0000   -1.52732
598920.0000   -3.32382
598960.0000   -3.18243
599000.0000   -3.04008
599040.0000   -3.75236
599080.0000   -3.38547
599120.0000   -2.76767
599160.0000   -2.84211
599200.0000   -2.50193
599240.0000   -2.35978
599280.0000   -2.81638
599320.0000   -2.66885
599360.0000   -2.54462
599400.0000   -2.66700
599440.0000   -2.80670
599480.0000   -2.97580
599520.0000   -2.23679
599560.0000   -3.24576
599600.0000   -2.95480
599640.0000   -2.48787
599680.0000   -2.93034
599720.0000   -2.37310
599760.0000   -2.23275
599800.0000   -3.30763
599840.0000   -3.20136
599880.0000   -3.74991
599920.0000   -3.61350
599960.0000   -3.37319
600000.0000   -3.12732
600040.0000   -2.45867
600080.0000   -3.44644
600120.0000   -3.45956
600160.0000   -3.47289
600200.0000   -3.92555
600240.0000   -3.15583
600280.0000   -3.11509
600320.0000   -3.15770
600360.0000   -3.10240
600400.0000   -2.92783
600440.0000   -2.71670
600480.0000   -3.46585
600520.0000   -3.26253
600560.0000   -3.43396
600600.0000   -3.39894
600640.0000   -3.58639
600680.0000   -3.31070
600720.0000   -3.90459
600760.0000   -3.86591
600800.0000   -4.03933
600840.0000   -3.34705
600880.0000   -3.63389
600920.0000   -3.60547
600960.0000   -4.25453
601000.0000   -3.52978
601040.0000   -3.35801
601080.0000   -2.71769
601120.0000   -2.57604
601160.0000   -2.90027
601200.0000   -3.28884
601240.0000   -3.06288
601280.0000   -3.09320
601320.0000   -3.09789
601360.0000   -2.42849
601400.0000   -3.43175
601440.0000   -3.84882
601480.0000   -3.41674
601520.0000   -3.59540
601560.0000   -3.12119
601600.0000   -3.60439
601640.0000   -2.63164
601680.0000   -2.43290
601720.0000   -3.15426
601760.0000   -3.47719
601800.0000   -3.68326
601840.0000   -3.74482
601880.0000   -3.10636
601920.0000   -3.98723
601960.0000   -2.56646
602000.0000   -2.02678
602040.0000   -1.03131
602080.0000   -2.40526
602120.0000   -2.74073
602160.0000   -3.27816
602200.0000   -3.06311
602240.0000   -4.00095
602280.0000   -3.78770
602320.0000   -3.31225
602360.0000   -4.04391
602400.0000   -3.80108
602440.0000   -3.20621
602480.0000   -3.25010
602520.0000   -2.95695
602560.0000   -3.18461
602600.0000   -2.89179
602640.0000   -3.42817
602680.0000   -3.65882
602720.0000   -2.72500
602760.0000   -2.80980
602800.0000   -3.15409
602840.0000   -3.46804
602880.0000   -2.98011
602920.0000   -3.32307
602960.0000   -2.10458
603000.0000   -2.53940
603040.0000   -3.09172
603080.0000   -3.28190
603120.0000   -3.73246
603160.0000   -2.58490
603200.0000   -3.18265
603240.0000   -3.00362
603280.0000   -2.82191
603320.0000   -2.73498
603360.0000   -2.69286
603400.0000   -3.26583
603440.0000   -2.80571
603480.0000   -3.89239
603520.0000   -3.59800
603560.0000   -3.56711
603600.0000   -2.81221
603640.0000   -2.90713
603680.0000   -3.05817
603720.0000   -2.91199
603760.0000   -4.08381
603800.0000   -2.94181
603840.0000   -2.86259
603880.0000   -3.90955
603920.0000   -2.68570
603960.0000   -3.30370
604000.0000   -3.02143
604040.0000   -2.96816
604080.0000   -2.74927
604120.0000   -3.02826
604160.0000   -3.80903
604200.0000   -3.17680
604240.0000   -2.73133
604280.0000   -2.52151
604320.0000   -3.01742
604360.0000   -3.19730
604400.0000   -3.57359
604440.0000   -3.83649
604480.0000   -2.94234
604520.0000   -3.15168
604560.0000   -3.88074
604600.0000   -3.02237
604640.0000   -3.62297
604680.0000   -2.51805
604720.0000   -3.09521
604760.0000   -2.81957
604800.0000   -2.95039
604840.0000   -2.12055
604880.0000   -1.52405
604920.0000   -1.96489
604960.0000   -2.48833
605000.0000   -1.80159
605040.0000   -2.42537
605080.0000   -1.92821
605120.0000   -2.08257
605160.0000   -2.58621
605200.0000   -1.67868
605240.0000   -2.16491
605280.0000   -1.66096
605320.0000   -1.50991
605360.0000   -2.00746
605400.0000   -1.41540
605440.0000   -1.45202
605480.0000   -0.83263
605520.0000   -1.51090
605560.0000   -1.37299
605600.0000   -1.90562
605640.0000   -2.02347
605680.0000   -1.65212
605720.0000   -1.31474
605760.0000   -1.06943
605800.0000   -1.52924
605840.0000   -1.88687
605880.0000   -2.22428
605920.0000   -1.98668
605960.0000   -2.49020
606000.0000   -3.27522
606040.0000   -2.51182
606080.0000   -2.84759
606120.0000   -3.75560
606160.0000   -2.77943
606200.0000   -2.81850
606240.0000   -2.95662
606280.0000   -2.60047
606320.0000   -2.27652
606360.0000   -2.73297
606400.0000   -2.30622
606440.0000   -2.62486
606480.0000   -1.27779
606520.0000   -1.19827
606560.0000   -2.17307
606600.0000   -1.17194
606640.0000   -2.73005
606680.0000   -1.65469
606720.0000   -1.42673
606760.0000   -1.61974
606800.0000   -2.00883
606840.0000   -1.94871
606880.0000   -1.26150
606920.0000   -1.77067
606960.0000   -1.29176
607000.0000   -1.03720
607040.0000   -0.50536
607080.0000   -1.11646
607120.0000   -1.92527
607160.0000   -1.88077
607200.0000   -1.21358
607240.0000   -1.95805
607280.0000   -2.32170
607320.0000   -1.60675
607360.0000   -1.96015
607400.0000   -1.52883
607440.0000   -1.96240
607480.0000   -1.99189
607520.0000   -1.41271
607560.0000   -2.13762
607600.0000   -1.76181
607640.0000   -1.74917
607680.0000   -0.81678
607720.0000   -1.19026
607760.0000   -1.62683
607800.0000   -1.05418
607840.0000   -1.34123
607880.0000   -2.11747
607920.0000   -1.59739
607960.0000   -2.14459
608000.0000   -1.34091
608040.0000   -1.40628
608080.0000   -1.94485
608120.0000   -2.01043
608160.0000   -2.64857
608200.0000   -1.83400
608240.0000   -2.15773
608280.0000   -2.01155
608320.0000   -1.87750
608360.0000   -2.38819
608400.0000   -2.86298
608440.0000   -2.34270
608480.0000   -2.59830
608520.0000   -2.90044
608560.0000   -2.49199
608600.0000   -3.73966
608640.0000   -4.35671
608680.0000   -3.43575
608720.0000   -4.04038
608760.0000   -3.23144
608800.0000   -3.20465
608840.0000   -2.69932
608880.0000   -2.49800
608920.0000   -2.32408
608960.0000   -2.72811
609000.0000   -3.16326
609040.0000   -2.72552
609080.0000   -3.01438
609120.0000   -2.85787
609160.0000   -3.06291
609200.0000   -2.03882
609240.0000   -3.70426
609280.0000   -3.75988
609320.0000   -3.64245
609360.0000   -4.03590
609400.0000   -3.12210
609440.0000   -3.07783
609480.0000   -3.29364
609520.0000   -2.51085
609560.0000   -2.74289
609600.0000   -2.98178
609640.0000   -3.59366
609680.0000   -2.94030
609720.0000   -2.50873
609760.0000   -2.61116
609800.0000   -1.94143
609840.0000   -2.54277
609880.0000   -3.25542
609920.0000   -3.01696
609960.0000   -3.24239
610000.0000   -2.62204
610040.0000   -3.37816
610080.0000   -2.88860
610120.0000   -3.35844
610160.0000   -3.31473
610200.0000   -2.55275
610240.0000   -2.33794
610280.0000   -3.43041
610320.0000   -2.46359
610360.0000   -2.39600
610400.0000   -2.55413
610440.0000   -3.03796
610480.0000   -2.50164
610520.0000   -2.53606
610560.0000   -1.88781
610600.0000   -1.52864
610640.0000   -1.66433
610680.0000   -2.80064
610720.0000   -2.66289
610760.0000   -3.15747
610800.0000   -2.05694
610840.0000   -3.29560
610880.0000   -3.75141
610920.0000   -3.89181
610960.0000   -3.29884
611000.0000   -2.76595
611040.0000   -3.31377
611080.0000   -3.07812
611120.0000   -1.90735
611160.0000   -3.08113
611200.0000   -2.48596
611240.0000   -3.53623
611280.0000   -3.23304
611320.0000   -2.88043
611360.0000   -2.29299
611400.0000   -3.01913
611440.0000   -3.27578
611480.0000   -2.69335
611520.0000   -2.34251
611560.0000   -2.82795
611600.0000   -2.41119
611640.0000   -2.79498
611680.0000   -2.29163
611720.0000   -2.10976
611760.0000   -1.96062
611800.0000   -2.03304
611840.0000   -2.44229
611880.0000   -3.79324
611920.0000   -3.56374
611960.0000   -3.08414
612000.0000   -2.74027
612040.0000   -2.90209
612080.0000   -2.31252
612120.0000   -2.74101
612160.0000   -1.87552
612200.0000   -3.43057
612240.0000   -2.60802
612280.0000   -2.52131
612320.0000   -2.11272
612360.0000   -1.62454
612400.0000   -1.52168
612440.0000   -1.98807
612480.0000   -1.54083
612520.0000   -2.29052
612560.0000   -2.58258
612600.0000   -3.63621
612640.0000   -2.84150
612680.0000   -2.91596
612720.0000   -2.03682
612760.0000   -1.38550
612800.0000   -2.94336
612840.0000   -1.63930
612880.0000   -2.39569
612920.0000   -2.59294
612960.0000   -2.20206
613000.0000   -2.99807
613040.0000   -3.45862
613080.0000   -3.60639
613120.0000   -2.48826
613160.0000   -2.71831
613200.0000   -2.28344
613240.0000   -2.41091
613280.0000   -3.23627
613320.0000   -3.25538
613360.0000   -3.02408
613400.0000   -2.47441
613440.0000   -2.43416
613480.0000   -2.69341
613520.0000   -3.02073
613560.0000   -2.65242
613600.0000   -2.43636
613640.0000   -2.21902
613680.0000   -2.39907
613720.0000   -2.33068
613760.0000   -2.64033
613800.0000   -1.92483
613840.0000   -2.22185
613880.0000   -2.13807
613920.0000   -1.85764
613960.0000   -3.07492
614000.0000   -3.07958
614040.0000   -2.57128
614080.0000   -2.37780
614120.0000   -2.26095
614160.0000   -2.71965
614200.0000   -3.39901
614240.0000   -1.88717
614280.0000   -3.15549
614320.0000   -2.09243
614360.0000   -2.14024
614400.0000   -2.23570
614440.0000   -1.67330
614480.0000   -1.29743
614520.0000   -1.94434
614560.0000   -3.02618
614600.0000   -3.01607
614640.0000   -2.96595
614680.0000   -2.63051
614720.0000   -3.16602
614760.0000   -2.78387
614800.0000   -2.64767
614840.0000   -2.77693
614880.0000   -3.44356
614920.0000   -3.21245
614960.0000   -2.84386
615000.0000   -2.52340
615040.0000   -1.77210
615080.0000   -1.91001
615120.0000   -2.98848
615160.0000   -2.32191
615200.0000   -1.90230
615240.0000   -2.34514
615280.0000   -2.04901
615320.0000   -0.79160
615360.0000   -2.01154
615400.0000   -2.18806
615440.0000   -2.35208
615480.0000   -2.63925
615520.0000   -3.47285
615560.0000   -3.54353
615600.0000   -3.15811
615640.0000   -3.25249
615680.0000   -2.33738
615720.0000   -3.10499
615760.0000   -2.41942
615800.0000   -2.70667
615840.0000   -2.90924
615880.0000   -2.29661
615920.0000   -2.52565
615960.0000   -3.21183
616000.0000   -2.84410
616040.0000   -2.79835
616080.0000   -2.95674
616120.0000   -2.89071
616160.0000   -1.97348
616200.0000   -3.05307
616240.0000   -3.02771
616280.0000   -2.69360
616320.0000   -2.10127
616360.0000   -2.35302
616400.0000   -2.72139
616440.0000   -2.92038
616480.0000   -2.00260
616520.0000   -2.37843
616560.0000   -2.26669
616600.0000   -1.86543
616640.0000   -1.11478
616680.0000   -1.52401
616720.0000   -1.64357
616760.0000   -2.40932
616800.0000   -1.51552
616840.0000   -2.01178
616880.0000   -1.23661
616920.0000   -0.98162
616960.0000   -1.70297
617000.0000   -1.97151
617040.0000   -1.55190
617080.0000   -2.23675
617120.0000   -1.92287
617160.0000   -1.80934
617200.0000   -1.42018
617240.0000   -2.69560
617280.0000   -2.09708
617320.0000   -2.18223
617360.0000   -0.61132
617400.0000   -1.90376
617440.0000   -0.97576
617480.0000   -1.98041
617520.0000   -2.71359
617560.0000   -2.35204
617600.0000   -2.88739
617640.0000   -1.78435
617680.0000   -2.17099
617720.0000   -2.51532
617760.0000   -1.48678
617800.0000   -2.01811
617840.0000   -1.94798
617880.0000   -1.52665
617920.0000   -2.26594
617960.0000   -2.40274
618000.0000   -1.90778
618040.0000   -1.78990
618080.0000   -2.25042
618120.0000   -0.58702
618160.0000   -1.57693
618200.0000   -1.00923
618240.0000   -0.46040
618280.0000   -1.04972
618320.0000   -1.77752
618360.0000   -1.06319
618400.0000   -0.62638
618440.0000   -0.68691
618480.0000   -0.62487
618520.0000   -0.10998
618560.0000   -0.61092
618600.0000   -0.89591
618640.0000   -0.71287
618680.0000   -0.13511
618720.0000   -0.13789
618760.0000   -0.95382
618800.0000   -0.86645
618840.0000   -0.86710
618880.0000   -1.23193
618920.0000   -0.31641
618960.0000   -0.38028
619000.0000   -0.97540
619040.0000   -1.26519
619080.0000   -0.08706
619120.0000   -0.03112
619160.0000    0.39418
619200.0000    0.36933
619240.0000    0.41138
619280.0000    0.30851
619320.0000   -0.96873
619360.0000   -1.42463
619400.0000    0.21010
619440.0000   -0.34647
619480.0000   -0.10121
619520.0000    0.44823
619560.0000   -0.21091
619600.0000    0.57002
619640.0000    0.01274
619680.0000   -0.05289
619720.0000    0.21788
619760.0000    0.18341
619800.0000    0.30023
619840.0000   -0.21174
619880.0000    0.32317
619920.0000    0.18812
619960.0000    0.07590
620000.0000    0.61127
620040.0000    0.49454
620080.0000    0.15401
620120.0000    0.62487
620160.0000    0.20254
620200.0000   -0.21482
620240.0000   -0.03667
620280.0000    0.05327
620320.0000    0.52962
620360.0000   -0.69489
620400.0000   -0.63789
620440.0000    0.22069
620480.0000    0.17914
620520.0000   -0.06102
620560.0000   -0.08338
620600.0000   -0.28538
620640.0000   -0.97821
620680.0000   -0.32458
620720.0000   -0.08818
620760.0000   -0.51972
620800.0000   -0.60543
620840.0000   -0.91950
620880.0000   -0.29650
620920.0000   -0.04330
620960.0000    0.61908
621000.0000    0.30313
621040.0000   -0.53846
621080.0000    0.45225
621120.0000   -0.33450
621160.0000    0.19911
621200.0000   -0.09192
621240.0000   -0.25200
621280.0000    0.37412
621320.0000    0.84616
621360.0000   -0.74566
621400.0000    0.24826
621440.0000   -0.23108
621480.0000    0.21595
621520.0000   -0.60419
621560.0000   -1.41460
621600.0000   -1.15613
621640.0000   -1.23959
621680.0000   -0.96975
621720.0000   -0.97836
621760.0000   -1.01244
621800.0000   -0.73991
621840.0000   -0.31054
621880.0000   -0.31085
621920.0000   -0.78548
621960.0000   -0.05944
622000.0000    0.57505
622040.0000   -0.73687
622080.0000   -0.18111
622120.0000   -0.66122
622160.0000   -0.25777
622200.0000   -0.42847
622240.0000    0.17627
622280.0000   -0.40918
622320.0000    0.04724
622360.0000    0.27549
622400.0000    0.11602
622440.0000   -0.21278
622480.0000   -0.84991
622520.0000   -0.34509
622560.0000   -0.08748
622600.0000   -0.63692
622640.0000    0.16683
622680.0000    0.27543
622720.0000   -0.17008
622760.0000   -0.69749
622800.0000   -0.44020
622840.0000   -0.59214
622880.0000   -1.19181
622920.0000   -0.79527
622960.0000   -1.11205
623000.0000    0.16867
623040.0000   -0.71792
623080.0000    0.14754
623120.0000    0.12378
623160.0000   -1.68367
623200.0000   -0.32783
623240.0000   -0.21227
623280.0000   -0.77762
623320.0000   -1.02301
623360.0000    0.47134
623400.0000   -0.13923
623440.0000   -1.13344
623480.0000   -0.39237
623520.0000   -0.50263
623560.0000   -0.87390
623600.0000   -1.29782
623640.0000   -0.74642
623680.0000   -1.33782
623720.0000   -2.02834
623760.0000   -1.12844
623800.0000   -1.35745
623840.0000   -0.70350
623880.0000   -0.96374
623920.0000   -0.27272
623960.0000   -1.23432
624000.0000   -1.02768
624040.0000   -0.98341
624080.0000   -1.54144
624120.0000   -0.85159
624160.0000   -0.70543
624200.0000   -0.65782
624240.0000   -1.63118
624280.0000   -1.36586
624320.0000   -0.86384
624360.0000   -2.14082
624400.0000   -1.37891
624440.0000   -0.79547
624480.0000   -1.56027
624520.0000   -0.64960
624560.0000   -1.29001
624600.0000   -1.27330
624640.0000   -0.58510
624680.0000   -1.24317
624720.0000   -0.80451
624760.0000   -0.61925
624800.0000   -0.63721
624840.0000   -0.61689
624880.0000   -0.24477
624920.0000   -0.81207
624960.0000   -0.14367
625000.0000   -0.09019
625040.0000   -1.14959
625080.0000   -0.87067
625120.0000   -0.67840
625160.0000   -0.70629
625200.0000   -0.45416
625240.0000   -1.00659
625280.0000   -1.61960
625320.0000   -2.11421
625360.0000   -1.87378
625400.0000   -1.23515
625440.0000   -1.09081
625480.0000   -0.86632
625520.0000   -1.50287
625560.0000   -1.54077
625600.0000   -1.05680
625640.0000   -1.51650
625680.0000   -1.81652
625720.0000   -1.54414
625760.0000   -1.17025
625800.0000   -1.02768
625840.0000   -1.17701
625880.0000   -1.58587
625920.0000   -0.68605
625960.0000   -1.29009
626000.0000   -0.67768
626040.0000   -0.14895
626080.0000    0.29672
626120.0000   -0.55355
626160.0000   -0.76414
626200.0000   -0.57947
626240.0000   -0.07609
626280.0000   -0.26917
626320.0000    0.18057
626360.0000   -0.55575
626400.0000   -0.68411
626440.0000   -1.23350
626480.0000   -0.47204
626520.0000   -0.51572
626560.0000   -1.13368
626600.0000   -0.32977
626640.0000    0.10883
626680.0000    0.29463
626720.0000    0.15115
626760.0000   -0.79692
626800.0000   -0.09598
626840.0000   -0.85520
626880.0000   -1.34385
626920.0000   -1.18632
626960.0000   -0.89655
627000.0000   -1.36174
627040.0000   -0.01966
627080.0000   -1.05320
627120.0000   -0.34793
627160.0000   -1.09451
627200.0000   -0.93863
627240.0000   -0.56647
627280.0000   -0.40595
627320.0000   -0.79949
627360.0000   -0.05485
627400.0000   -0.39955
627440.0000   -0.98391
627480.0000   -0.31315
627520.0000   -0.87456
627560.0000    0.03577
627600.0000   -1.02748
627640.0000   -0.22493
627680.0000   -0.70255
627720.0000   -0.12715
627760.0000   -0.38292
627800.0000   -0.11406
627840.0000   -0.55430
627880.0000   -0.43242
627920.0000   -0.26519
627960.0000   -0.12398
628000.0000   -0.33535
628040.0000   -0.40027
628080.0000   -1.64320
628120.0000   -1.34614
628160.0000   -0.61368
628200.0000   -1.19088
628240.0000   -0.39846
628280.0000   -0.92264
628320.0000   -0.90886
628360.0000   -1.09263
628400.0000   -0.52034
628440.0000   -1.10124
628480.0000   -0.68662
628520.0000   -0.52830
628560.0000    0.45406
628600.0000    0.01825
628640.0000   -0.18469
628680.0000   -1.29848
628720.0000   -1.10702
628760.0000   -0.33833
628800.0000   -0.16135
628840.0000   -0.27970
628880.0000   -1.20814
628920.0000   -0.16523
628960.0000    0.45941
629000.0000    0.40875
629040.0000    0.60156
629080.0000   -0.37846
629120.0000   -0.09806
629160.0000    0.41317
629200.0000   -0.26420
629240.0000   -0.11586
629280.0000   -0.13693
629320.0000   -0.04924
629360.0000    0.04006
629400.0000   -0.70115
629440.0000   -0.99585
629480.0000   -0.43492
629520.0000   -0.85457
629560.0000   -0.58000
629600.0000    0.03678
629640.0000   -0.22487
629680.0000   -0.72353
629720.0000   -0.47787
629760.0000   -0.78431
629800.0000    0.07725
629840.0000   -0.28128
629880.0000   -0.44005
629920.0000   -0.62716
629960.0000    0.17943
630000.0000   -0.70018
630040.0000   -0.56886
630080.0000   -0.23544
630120.0000   -0.83346
630160.0000   -1.04649
630200.0000   -1.38857
630240.0000   -0.35930
630280.0000   -1.02714
630320.0000    0.00431
630360.0000   -0.13604
630400.0000   -0.35015
630440.0000   -0.52585
630480.0000   -0.67009
630520.0000   -0.37543
630560.0000   -0.70276
630600.0000   -0.10504
630640.0000   -0.35312
630680.0000   -0.52638
630720.0000   -1.01511
630760.0000   -0.13411
630800.0000   -0.21903
630840.0000   -0.47170
630880.0000   -0.34707
630920.0000   -0.71007
630960.0000   -1.18153
631000.0000   -1.32178
631040.0000   -2.02079
631080.0000   -0.71838
631120.0000   -1.25586
631160.0000   -1.02352
631200.0000   -0.51207
631240.0000   -1.04732
631280.0000   -0.08393
631320.0000   -0.58421
631360.0000    0.20628
631400.0000   -0.50754
631440.0000   -0.45444
631480.0000   -0.54795
631520.0000   -0.75681
631560.0000   -1.26475
631600.0000   -0.61652
631640.0000   -0.39760
631680.0000   -0.45881
631720.0000   -0.37049
631760.0000   -0.21828
631800.0000   -0.24287
631840.0000   -0.54299
631880.0000   -0.32064
631920.0000   -1.01538
631960.0000   -0.62736
632000.0000   -0.97911
632040.0000   -0.60599
632080.0000   -0.88480
632120.0000   -0.48495
632160.0000   -1.15038
632200.0000   -0.84643
632240.0000   -0.28022
632280.0000   -0.01559
632320.0000   -0.94050
632360.0000   -0.32120
632400.0000   -0.11182
632440.0000   -1.31868
632480.0000   -0.65013
632520.0000   -0.43584
632560.0000   -0.87204
632600.0000   -1.17269
632640.0000   -1.13565
632680.0000   -1.26747
632720.0000   -1.35600
632760.0000   -1.20176
632800.0000   -0.55762
632840.0000   -1.18531
632880.0000   -0.73272
632920.0000   -0.65857
632960.0000   -1.01829
633000.0000   -0.52419
633040.0000   -0.94637
633080.0000   -1.18918
633120.0000   -0.60914
633160.0000   -1.39572
633200.0000   -1.09407
633240.0000   -1.45282
633280.0000   -1.38518
633320.0000   -1.77020
633360.0000   -1.09561
633400.0000   -2.03064
633440.0000   -1.69305
633480.0000   -0.96195
633520.0000   -1.39139
633560.0000   -1.23474
633600.0000   -1.13961
633640.0000   -1.12475
633680.0000   -0.61697
633720.0000   -1.74051
633760.0000   -1.22356
633800.0000   -0.25251
633840.0000   -0.24965
633880.0000    0.51033
633920.0000   -0.46170
633960.0000   -0.24757
634000.0000   -0.13185
634040.0000   -0.38025
634080.0000   -0.94073
634120.0000   -1.18824
634160.0000   -0.64393
634200.0000   -0.88868
634240.0000   -0.05343
634280.0000   -0.89235
634320.0000   -0.86584
634360.0000   -0.80614
634400.0000   -0.49160
634440.0000   -1.22017
634480.0000   -0.72535
634520.0000   -1.43716
634560.0000   -1.28861
634600.0000   -1.07532
634640.0000   -1.15788
634680.0000   -1.09995
634720.0000   -1.44647
634760.0000   -0.56774
634800.0000   -1.01664
634840.0000   -1.07024
634880.0000   -0.82222
634920.0000   -0.45544
634960.0000   -1.05896
635000.0000   -0.19016
635040.0000    0.16191
635080.0000   -0.45985
635120.0000   -0.65254
635160.0000   -1.41305
635200.0000   -1.25523
635240.0000   -0.70124
635280.0000   -1.00507
635320.0000   -0.39203
635360.0000   -1.58148
635400.0000   -1.03430
635440.0000   -0.68795
635480.0000   -1.42949
635520.0000    0.15757
635560.0000   -1.31509
635600.0000   -0.88023
635640.0000   -0.16692
635680.0000   -0.49664
635720.0000    0.14847
635760.0000   -0.49969
635800.0000   -0.84610
635840.0000   -0.55949
635880.0000   -1.51445
635920.0000   -1.09546
635960.0000   -1.07152
636000.0000   -1.73107
636040.0000   -1.77193
636080.0000   -1.11154
636120.0000   -0.48812
636160.0000    0.07700
636200.0000    0.20200
636240.0000   -0.32687
636280.0000   -0.51648
636320.0000   -0.43430
636360.0000   -0.74966
636400.0000   -0.61612
636440.0000   -0.79499
636480.0000   -1.17024
636520.0000   -1.30219
636560.0000   -1.45789
636600.0000   -0.31157
636640.0000   -1.06011
636680.0000   -0.79246
636720.0000   -1.04512
636760.0000   -0.29362
636800.0000   -0.94394
636840.0000   -0.88248
636880.0000   -1.51403
636920.0000   -0.07240
636960.0000   -1.26640
637000.0000   -2.63132
637040.0000   -2.34206
637080.0000   -1.61872
637120.0000   -0.34285
637160.0000   -0.86788
637200.0000   -1.28560
637240.0000   -1.31243
637280.0000   -1.18553
637320.0000   -0.83929
637360.0000   -1.30963
637400.0000   -2.30490
637440.0000   -1.04248
637480.0000   -1.29100
637520.0000   -1.71887
637560.0000   -1.70304
637600.0000   -1.57122
637640.0000   -1.54611
637680.0000   -1.55069
637720.0000   -1.73843
637760.0000   -1.69388
637800.0000   -2.07042
637840.0000   -1.37340
637880.0000   -1.24446
637920.0000   -0.90980
637960.0000   -0.58689
638000.0000   -0.51337
638040.0000   -1.32371
638080.0000   -1.10039
638120.0000   -1.39764
638160.0000   -1.74532
638200.0000   -1.16227
638240.0000   -0.81334
638280.0000   -1.42188
638320.0000   -1.03058
638360.0000   -1.90265
638400.0000   -2.17581
638440.0000   -1.49942
638480.0000   -1.73718
638520.0000   -1.23005
638560.0000   -0.94525
638600.0000   -0.46101
638640.0000   -0.99159
638680.0000   -1.27915
638720.0000   -1.18803
638760.0000   -0.44361
638800.0000   -0.79933
638840.0000   -0.79626
638880.0000   -1.53091
638920.0000   -1.45393
638960.0000   -0.86674
639000.0000   -0.99530
639040.0000   -1.02003
639080.0000   -1.77104
639120.0000   -0.74619
639160.0000   -1.10673
639200.0000   -1.33472
639240.0000   -0.95217
639280.0000   -0.65913
639320.0000   -0.93018
639360.0000   -0.69664
639400.0000   -0.52534
639440.0000   -1.00740
639480.0000   -0.60327
639520.0000   -0.84612
639560.0000    0.22545
639600.0000    0.64170
639640.0000   -0.24587
639680.0000   -0.84305
639720.0000   -0.46971
639760.0000   -0.64717
639800.0000   -0.54598
639840.0000   -1.11930
639880.0000   -0.04583
639920.0000   -1.26273
639960.0000   -1.03420
640000.0000   -1.15907
640040.0000   -0.77976
640080.0000   -0.96015
640120.0000   -1.41064
640160.0000   -0.76650
640200.0000   -1.18717
640240.0000   -1.31850
640280.0000   -1.22392
640320.0000   -1.09897
640360.0000   -0.23782
640400.0000   -1.32176
640440.0000   -0.20121
640480.0000   -0.07387
640520.0000   -1.48315
640560.0000   -0.85448
640600.0000   -0.32390
640640.0000   -1.33274
640680.0000   -0.35756
640720.0000   -0.66597
640760.0000   -0.94492
640800.0000   -0.24536
640840.0000    0.24784
640880.0000    0.20664
640920.0000   -0.28830
640960.0000   -0.06309
641000.0000   -0.16515
641040.0000   -1.31741
641080.0000   -0.21284
641120.0000    0.03179
641160.0000   -0.40601
641200.0000   -0.78827
641240.0000   -1.01573
641280.0000   -0.29538
641320.0000   -0.06938
641360.0000    0.21006
641400.0000    1.20072
641440.0000   -0.67139
641480.0000    0.73889
641520.0000   -0.04958
641560.0000   -0.80562
641600.0000   -0.08137
641640.0000   -1.10579
641680.0000   -0.49209
641720.0000   -0.28934
641760.0000    0.45487
641800.0000    0.41640
641840.0000   -0.00113
641880.0000    0.00888
641920.0000   -0.40331
641960.0000   -0.93273
642000.0000   -1.49569
642040.0000   -0.16395
642080.0000   -0.24827
642120.0000   -0.56880
642160.0000    0.19160
642200.0000    0.71282
642240.0000    0.70522
642280.0000    1.50602
642320.0000    0.32779
642360.0000    1.14289
642400.0000    0.51546
642440.0000    0.98412
642480.0000    1.27014
642520.0000    0.76212
642560.0000    0.56343
642600.0000   -0.16117
642640.0000   -0.79210
642680.0000   -0.39162
642720.0000   -0.62105
642760.0000   -0.12123
642800.0000    0.40304
642840.0000   -0.23592
642880.0000   -0.25793
642920.0000   -0.28083
642960.0000   -0.97806
643000.0000   -0.90721
643040.0000   -1.05492
643080.0000   -1.08237
643120.0000   -1.18902
643160.0000   -0.20819
643200.0000   -0.46489
643240.0000    0.06679
643280.0000    0.02661
643320.0000   -0.67151
643360.0000    0.11441
643400.0000   -1.03316
643440.0000   -1.18083
643480.0000    0.35066
643520.0000   -0.77442
643560.0000   -0.26044
643600.0000   -0.66693
643640.0000   -0.85773
643680.0000   -0.87772
643720.0000   -1.39625
643760.0000   -1.58061
643800.0000   -0.86890
643840.0000   -1.14532
643880.0000   -0.88228
643920.0000   -1.05644
643960.0000   -0.78047
644000.0000   -0.90427
644040.0000   -1.20308
644080.0000   -1.02437
644120.0000   -0.49111
644160.0000   -1.08542
644200.0000   -0.76852
644240.0000   -1.63995
644280.0000   -1.45838
644320.0000   -2.01514
644360.0000   -1.96044
644400.0000   -1.47887
644440.0000   -1.36575
644480.0000   -1.02163
644520.0000   -2.16404
644560.0000   -1.39569
644600.0000   -1.65420
644640.0000   -1.67145
644680.0000   -1.68123
644720.0000   -2.07263
644760.0000   -1.36183
644800.0000   -2.01549
644840.0000   -1.01795
644880.0000   -0.48703
644920.0000   -0.43972
644960.0000   -0.45871
645000.0000   -1.15622
645040.0000   -0.66686
645080.0000    0.57867
645120.0000   -0.61180
645160.0000   -1.37939
645200.0000   -0.61419
645240.0000   -0.61808
645280.0000   -0.17141
645320.0000   -0.72511
645360.0000   -0.50783
645400.0000   -0.84378
645440.0000   -0.51510
645480.0000   -0.23528
645520.0000   -0.22724
645560.0000   -0.81543
645600.0000   -0.34995
645640.0000   -0.35821
645680.0000   -0.39497
645720.0000   -0.36944
645760.0000   -0.44391
645800.0000   -1.23414
645840.0000    0.06615
645880.0000   -0.30158
645920.0000   -0.74905
645960.0000   -0.39183
646000.0000   -0.62845
646040.0000   -0.99923
646080.0000   -0.83820
646120.0000   -0.82108
646160.0000    0.13654
646200.0000   -1.00151
646240.0000   -0.52796
646280.0000   -0.63309
646320.0000   -0.26687
646360.0000   -0.18570
646400.0000    0.23803
646440.0000   -0.63088
646480.0000   -0.97715
646520.0000   -1.76395
646560.0000   -1.66610
646600.0000   -1.32193
646640.0000   -1.22054
646680.0000   -1.36898
646720.0000   -1.50514
646760.0000   -0.91268
646800.0000   -1.33387
646840.0000   -1.08496
646880.0000   -0.71597
646920.0000   -1.21995
646960.0000   -0.62871
647000.0000   -0.31382
647040.0000   -0.81894
647080.0000   -0.34804
647120.0000   -0.93491
647160.0000   -0.98150
647200.0000   -0.82426
647240.0000    0.04728
647280.0000   -0.03342
647320.0000   -0.90445
647360.0000   -0.95548
647400.0000   -0.75607
647440.0000   -0.65893
647480.0000   -0.88320
647520.0000   -0.29273
647560.0000    0.07692
647600.0000    0.18219
647640.0000   -0.06338
647680.0000   -0.20769
647720.0000    0.06229
647760.0000   -0.27588
647800.0000   -1.02877
647840.0000   -0.44967
647880.0000   -0.85149
647920.0000   -0.48574
647960.0000   -0.64721
648000.0000   -0.94551
648040.0000   -0.65614
648080.0000   -0.34378
648120.0000   -1.39481
648160.0000   -0.67591
648200.0000   -0.49238
648240.0000    0.18747
648280.0000   -0.32497
648320.0000   -0.45169
648360.0000    0.10711
648400.0000   -0.48861
648440.0000   -0.67753
648480.0000   -0.82631
648520.0000   -0.44603
648560.0000    0.19197
648600.0000   -0.35209
648640.0000   -0.57651
648680.0000   -0.60388
648720.0000   -0.52104
648760.0000   -0.71155
648800.0000    0.47541
648840.0000    0.20782
648880.0000    0.21180
648920.0000   -0.25695
648960.0000    0.38184
649000.0000    0.33004
649040.0000   -1.10523
649080.0000   -1.00867
649120.0000   -0.48199
649160.0000   -1.31200
649200.0000   -1.19420
649240.0000   -0.57061
649280.0000   -0.53526
649320.0000   -1.11592
649360.0000    0.55588
649400.0000   -0.29309
649440.0000   -0.62790
649480.0000   -0.01362
649520.0000   -0.03100
649560.0000    0.15197
649600.0000   -0.28008
649640.0000    0.41301
649680.0000    0.70514
649720.0000    0.31110
649760.0000    0.08515
649800.0000    0.41985
649840.0000   -0.25638
649880.0000   -1.32698
649920.0000   -0.28334
649960.0000   -0.58438
650000.0000   -0.04404
650040.0000   -0.28838
650080.0000   -0.47797
650120.0000   -1.02796
650160.0000   -0.46233
650200.0000   -0.13044
650240.0000    0.11269
650280.0000   -0.24856
650320.0000    0.05865
650360.0000   -0.59289
650400.0000   -0.41560
650440.0000    0.38031
650480.0000    0.18182
650520.0000   -0.19548
650560.0000    0.53844
650600.0000   -0.06986
650640.0000    0.09458
650680.0000    0.15515
650720.0000    0.57344
650760.0000    0.27634
650800.0000    0.43719
650840.0000    0.35660
650880.0000   -0.64455
650920.0000   -0.72028
650960.0000   -1.29496
651000.0000   -1.52189
651040.0000   -1.22589
651080.0000   -0.96638
651120.0000   -1.54661
651160.0000   -0.63969
651200.0000   -0.46445
651240.0000   -1.96777
651280.0000   -1.57379
651320.0000   -0.59385
651360.0000   -1.62249
651400.0000   -0.86006
651440.0000   -0.71406
651480.0000   -1.38802
651520.0000   -0.49138
651560.0000   -0.62457
651600.0000   -1.27008
651640.0000   -1.28279
651680.0000   -0.32292
651720.0000   -0.49814
651760.0000   -0.42590
651800.0000   -0.30898
651840.0000   -0.02048
651880.0000   -0.90349
651920.0000    0.07678
651960.0000    0.37740
652000.0000   -0.12605
652040.0000   -0.55739
652080.0000   -0.59087
652120.0000   -0.42144
652160.0000   -0.18441
652200.0000   -0.09340
652240.0000   -0.75240
652280.0000   -0.53604
652320.0000   -0.75523
652360.0000   -0.33774
652400.0000   -0.08844
652440.0000    0.10826
652480.0000    0.46101
652520.0000   -0.26378
652560.0000    0.28208
652600.0000   -0.48330
652640.0000   -0.08250
652680.0000    0.35151
652720.0000    0.24638
652760.0000    0.44334
652800.0000    0.28487
652840.0000    0.16854
652880.0000    0.81867
652920.0000    0.41049
652960.0000    0.54820
653000.0000    0.85423
653040.0000    0.33518
653080.0000   -0.40556
653120.0000    0.31194
653160.0000   -0.13858
653200.0000   -0.23416
653240.0000   -0.30732
653280.0000   -0.01598
653320.0000   -0.33139
653360.0000   -0.18521
653400.0000   -0.40024
653440.0000    0.70804
653480.0000   -0.57271
653520.0000   -0.11247
653560.0000   -0.44108
653600.0000    0.37018
653640.0000   -0.25959
653680.0000    0.32934
653720.0000    1.08753
653760.0000    0.89125
653800.0000    0.32974
653840.0000    0.58253
653880.0000   -0.18371
653920.0000   -0.79390
653960.0000   -0.63166
654000.0000   -0.31146
654040.0000   -0.58281
654080.0000   -0.98664
654120.0000    0.16767
654160.0000   -0.46578
654200.0000   -0.84042
654240.0000   -0.28937
654280.0000   -0.42362
654320.0000    0.24856
654360.0000    0.84232
654400.0000   -0.23111
654440.0000   -0.77910
654480.0000   -0.31037
654520.0000    0.30491
654560.0000    0.25566
654600.0000    0.44052
654640.0000    0.43373
654680.0000   -0.16970
654720.0000    0.44701
654760.0000    1.09323
654800.0000   -0.10819
654840.0000    0.02219
654880.0000   -0.52280
654920.0000   -0.02558
654960.0000   -0.75162
655000.0000   -1.20668
655040.0000   -0.78913
655080.0000   -0.07450
655120.0000   -0.43605
655160.0000   -1.15743
655200.0000    0.33768
655240.0000   -0.02686
655280.0000   -0.04621
655320.0000   -0.67836
655360.0000   -0.51891
655400.0000   -1.12028
655440.0000   -0.34619
655480.0000   -0.68402
655520.0000   -0.84204
655560.0000   -0.92283
655600.0000   -0.71761
655640.0000   -1.29133
655680.0000   -1.46401
655720.0000   -1.11316
655760.0000   -0.14004
655800.0000   -0.31011
655840.0000   -1.11133
655880.0000   -0.59287
655920.0000    0.12575
655960.0000   -1.02121
656000.0000    0.20921
656040.0000   -0.09720
656080.0000   -0.51795
656120.0000    0.13955
656160.0000    0.33298
656200.0000   -0.22733
656240.0000   -0.50165
656280.0000   -0.50131
656320.0000   -0.49901
656360.0000   -0.82769
656400.0000   -0.20132
656440.0000   -0.50122
656480.0000   -0.77552
656520.0000   -1.41980
656560.0000   -1.05398
656600.0000   -0.41400
656640.0000    0.34740
656680.0000   -0.26827
656720.0000   -0.20829
656760.0000   -0.49899
656800.0000    0.01336
656840.0000   -0.13766
656880.0000    0.26047
656920.0000    0.61648
656960.0000   -0.69362
657000.0000   -0.56183
657040.0000   -1.33453
657080.0000   -1.06018
657120.0000   -0.97273
657160.0000   -0.58211
657200.0000   -1.60927
657240.0000   -0.80337
657280.0000   -0.96279
657320.0000   -0.98447
657360.0000   -1.36633
657400.0000   -0.69634
657440.0000   -1.33645
657480.0000   -1.40552
657520.0000   -1.94629
657560.0000   -1.55444
657600.0000   -1.90119
657640.0000   -0.98768
657680.0000   -1.64137
657720.0000   -1.06585
657760.0000   -1.35001
657800.0000   -0.58542
657840.0000   -0.62039
657880.0000   -1.15598
657920.0000   -0.40252
657960.0000   -0.70085
658000.0000   -0.46060
658040.0000   -0.67444
658080.0000   -1.17733
658120.0000   -0.69759
658160.0000   -1.07518
658200.0000   -0.51180
658240.0000   -1.19918
658280.0000   -0.92576
658320.0000   -0.07230
658360.0000    0.14383
658400.0000   -0.45887
658440.0000    0.04246
658480.0000    0.12564
658520.0000    0.71067
658560.0000   -1.22148
658600.0000    0.30498
658640.0000    0.14094
658680.0000    0.27536
658720.0000   -0.24963
658760.0000   -0.08044
658800.0000    0.59049
658840.0000   -0.60729
658880.0000    0.05842
658920.0000   -0.85286
658960.0000    0.11093
659000.0000   -0.42358
659040.0000    0.80063
659080.0000    0.23356
659120.0000   -0.37359
659160.0000   -1.08508
659200.0000   -1.29265
659240.0000   -0.82611
659280.0000   -0.34224
659320.0000   -0.71398
659360.0000   -0.77997
659400.0000   -1.04745
659440.0000   -1.00330
659480.0000   -0.52955
659520.0000   -0.07658
659560.0000    0.56289
659600.0000    0.35930
659640.0000   -0.04925
659680.0000    0.47583
659720.0000    0.42314
659760.0000    0.71070
659800.0000    0.87903
659840.0000    0.84681
659880.0000    0.47507
659920.0000    0.10229
659960.0000    0.72336
660000.0000    0.41642
660040.0000    1.16844
660080.0000    1.00321
660120.0000    0.61930
660160.0000    0.85015
660200.0000    1.20668
660240.0000    0.95551
660280.0000    0.70838
660320.0000    0.46686
660360.0000    1.43063
660400.0000    0.41883
660440.0000    0.38303
660480.0000    0.79559
660520.0000    0.04764
660560.0000   -0.50366
660600.0000   -0.28994
660640.0000    0.94951
660680.0000    0.63916
660720.0000    0.86646
660760.0000    0.31025
660800.0000    0.32126
660840.0000   -0.66378
660880.0000   -0.43720
660920.0000    0.26314
660960.0000    0.22840
661000.0000    0.78003
661040.0000    0.59155
661080.0000    0.13998
661120.0000   -0.35272
661160.0000   -0.17134
661200.0000   -0.63783
661240.0000    0.02611
661280.0000    0.59968
661320.0000    0.65135
661360.0000    0.23384
661400.0000   -0.32982
661440.0000   -0.20994
661480.0000    0.31003
661520.0000    0.10393
661560.0000   -0.18055
661600.0000   -0.52906
661640.0000    0.09378
661680.0000   -0.79470
661720.0000   -0.06773
661760.0000   -0.13399
661800.0000    0.19564
661840.0000    0.27326
661880.0000    0.39655
661920.0000    0.59256
661960.0000    0.49789
662000.0000    0.99982
662040.0000    0.14460
662080.0000    0.62299
662120.0000    0.35608
662160.0000    0.31454
662200.0000   -0.54936
662240.0000   -0.15166
662280.0000   -0.05737
662320.0000    0.59606
662360.0000   -0.25218
662400.0000   -0.13173
662440.0000    0.46755
662480.0000   -0.37344
662520.0000    0.97206
662560.0000    0.03444
662600.0000   -0.47315
662640.0000    0.75753
662680.0000   -0.64681
662720.0000   -0.08288
662760.0000   -0.10190
662800.0000    0.20498
662840.0000    0.83885
662880.0000    0.36029
662920.0000    0.21640
662960.0000    0.46088
663000.0000    0.39588
663040.0000    0.80528
663080.0000    0.43457
663120.0000   -0.25398
663160.0000    0.43135
663200.0000   -0.14813
663240.0000    0.21021
663280.0000    0.51474
663320.0000    0.48605
663360.0000   -0.68553
663400.0000   -0.17843
663440.0000   -0.25377
663480.0000   -0.42943
663520.0000   -0.43824
663560.0000   -0.21367
663600.0000    0.09342
663640.0000   -0.61705
663680.0000   -0.53613
663720.0000    0.08913
663760.0000   -0.55458
663800.0000    0.52346
663840.0000   -0.33007
663880.0000   -0.20070
663920.0000    0.07048
663960.0000   -0.42491
664000.0000   -0.31103
664040.0000   -0.02821
664080.0000    0.24162
664120.0000   -1.10401
664160.0000   -0.87395
664200.0000    0.18909
664240.0000    0.02223
664280.0000    0.05226
664320.0000   -0.92673
664360.0000   -1.18646
664400.0000   -0.77558
664440.0000   -1.21147
664480.0000   -1.07665
664520.0000   -1.42266
664560.0000   -2.24681
664600.0000   -0.98684
664640.0000   -1.25698
664680.0000   -0.67282
664720.0000   -0.92090
664760.0000   -1.29128
664800.0000   -0.93035
664840.0000   -0.73256
664880.0000   -0.81981
664920.0000   -1.70086
664960.0000   -0.88712
665000.0000   -0.28932
665040.0000   -0.61965
665080.0000    0.00776
665120.0000   -0.49852
665160.0000   -0.79989
665200.0000   -0.35106
665240.0000    0.20017
665280.0000   -0.57869
665320.0000   -0.07086
665360.0000   -0.33190
665400.0000   -0.54506
665440.0000   -0.06944
665480.0000   -0.52169
665520.0000   -0.78064
665560.0000   -0.98002
665600.0000   -0.56488
665640.0000   -0.97538
665680.0000   -1.33806
665720.0000   -1.65328
665760.0000   -0.98426
665800.0000   -1.04325
665840.0000   -1.16826
665880.0000   -0.38705
665920.0000   -0.72322
665960.0000   -1.17702
666000.0000   -0.88150
666040.0000   -1.09429
666080.0000   -1.13866
666120.0000   -1.13042
666160.0000   -0.68824
666200.0000   -1.49988
666240.0000   -1.17782
666280.0000   -1.01400
666320.0000   -1.45487
666360.0000   -1.18729
666400.0000   -0.59575
666440.0000   -0.82643
666480.0000   -0.67635
666520.0000   -1.23315
666560.0000   -0.44492
666600.0000   -1.26490
666640.0000   -1.37950
666680.0000   -1.56826
666720.0000   -2.19443
666760.0000   -1.19697
666800.0000   -0.94561
666840.0000   -1.65565
666880.0000   -1.15206
666920.0000   -2.18354
666960.0000   -0.53342
667000.0000   -1.47819
667040.0000   -1.03019
667080.0000   -0.96426
667120.0000   -1.69211
667160.0000   -0.87466
667200.0000   -1.02033
667240.0000   -0.66379
667280.0000   -0.37478
667320.0000   -0.52552
667360.0000   -0.45397
667400.0000   -0.15069
667440.0000   -0.31598
667480.0000   -0.29110
667520.0000   -0.23217
667560.0000   -0.89972
667600.0000   -0.30320
667640.0000   -0.91665
667680.0000   -0.33054
667720.0000   -0.75586
667760.0000   -0.19729
667800.0000    0.51416
667840.0000   -0.20187
667880.0000   -0.26595
667920.0000   -1.12047
667960.0000   -0.76107
668000.0000    0.19198
668040.0000   -0.30605
668080.0000   -0.21622
668120.0000    0.43093
668160.0000    0.18815
668200.0000   -0.05088
668240.0000   -0.06737
668280.0000    0.08887
668320.0000    0.43470
668360.0000   -0.10041
668400.0000    0.71537
668440.0000    0.05406
668480.0000   -1.11017
668520.0000   -1.55536
668560.0000   -1.14583
668600.0000   -0.24394
668640.0000    0.34942
668680.0000   -0.13873
668720.0000   -0.66115
668760.0000   -1.13201
668800.0000   -0.46942
668840.0000   -0.42495
668880.0000   -0.56330
668920.0000   -0.48707
668960.0000   -1.35607
669000.0000   -0.65108
669040.0000   -1.19115
669080.0000   -0.99587
669120.0000   -0.65555
669160.0000   -0.41059
669200.0000   -0.87926
669240.0000   -1.13191
669280.0000   -0.42816
669320.0000   -0.75172
669360.0000   -0.24139
669400.0000   -0.39676
669440.0000   -0.46411
669480.0000   -0.37614
669520.0000    0.01810
669560.0000   -0.51274
669600.0000   -0.12897
669640.0000   -0.18901
669680.0000    0.32250
669720.0000   -0.48737
669760.0000   -0.67878
669800.0000   -0.17572
669840.0000   -1.01294
669880.0000   -0.99315
669920.0000   -1.22567
669960.0000   -1.26654
670000.0000   -1.99544
670040.0000   -1.72121
670080.0000   -0.66121
670120.0000   -1.23392
670160.0000   -0.79222
670200.0000   -0.47352
670240.0000   -1.20002
670280.0000   -0.95954
670320.0000   -0.51569
670360.0000   -0.79023
670400.0000   -0.80944
670440.0000   -0.62221
670480.0000    0.23373
670520.0000   -0.14209
670560.0000   -0.45560
670600.0000   -0.72517
670640.0000   -0.32797
670680.0000   -0.91349
670720.0000    0.02106
670760.0000   -1.01182
670800.0000   -0.30741
670840.0000    0.06652
670880.0000   -0.15107
670920.0000   -0.51308
670960.0000   -0.09555
671000.0000   -0.17894
671040.0000   -1.40019
671080.0000   -0.35545
671120.0000   -0.65968
671160.0000   -1.21490
671200.0000   -0.80842
671240.0000    0.32842
671280.0000    0.22764
671320.0000   -0.66151
671360.0000    0.32968
671400.0000   -0.43043
671440.0000   -0.34155
671480.0000   -0.72122
671520.0000   -0.04847
671560.0000   -0.34273
671600.0000   -0.89333
671640.0000    0.49580
671680.0000   -0.51689
671720.0000   -0.84406
671760.0000   -1.21242
671800.0000    0.04652
671840.0000   -0.38184
671880.0000   -0.62876
671920.0000   -0.77496
671960.0000   -0.92378
672000.0000   -1.30019
672040.0000    0.92873
672080.0000   -0.47788
672120.0000   -0.72579
672160.0000   -0.30499
672200.0000    0.32891
672240.0000    0.67141
672280.0000   -0.51161
672320.0000   -0.90087
672360.0000   -0.12754
672400.0000   -0.85695
672440.0000   -0.71638
672480.0000    0.45497
672520.0000   -0.09018
672560.0000    0.80696
672600.0000    0.80569
672640.0000    1.05300
672680.0000    1.25605
672720.0000    0.82931
672760.0000    0.97503
672800.0000    0.17765
672840.0000    0.09377
672880.0000    0.54920
672920.0000    1.79021
672960.0000    1.78455
673000.0000    1.73137
673040.0000    0.92694
673080.0000    0.93458
673120.0000    0.41862
673160.0000    0.35356
673200.0000    0.44269
673240.0000   -0.11230
673280.0000    0.78130
673320.0000   -0.21378
673360.0000   -0.80567
673400.0000   -1.21980
673440.0000   -1.33550
673480.0000   -1.03710
673520.0000   -1.17645
673560.0000   -1.64707
673600.0000   -0.77351
673640.0000   -0.38066
673680.0000   -1.19557
673720.0000   -1.23403
673760.0000   -1.02786
673800.0000   -2.09989
673840.0000   -1.84240
673880.0000   -1.98597
673920.0000   -1.75775
673960.0000   -2.17884
674000.0000   -0.87349
674040.0000   -1.48339
674080.0000   -1.04843
674120.0000   -2.02263
674160.0000   -1.55807
674200.0000   -0.43354
674240.0000   -0.12476
674280.0000   -0.57819
674320.0000   -1.15073
674360.0000   -0.83236
674400.0000   -1.11381
674440.0000   -1.32502
674480.0000   -0.40061
674520.0000    0.53653
674560.0000    0.29578
674600.0000    0.32933
674640.0000    0.09168
674680.0000   -0.43577
674720.0000   -0.17306
674760.0000   -0.33773
674800.0000    0.69735
674840.0000    0.61560
674880.0000    0.04502
674920.0000   -0.59528
674960.0000   -0.41814
675000.0000    0.59640
675040.0000   -0.11747
675080.0000   -0.48317
675120.0000   -0.05115
675160.0000   -0.23809
675200.0000    0.15694
675240.0000   -0.19382
675280.0000    0.70476
675320.0000    0.22710
675360.0000   -0.61847
675400.0000   -0.32371
675440.0000   -0.08772
675480.0000   -0.28316
675520.0000   -0.71024
675560.0000   -1.33665
675600.0000   -1.05494
675640.0000   -0.92499
675680.0000   -0.54922
675720.0000   -0.80410
675760.0000   -1.05504
675800.0000   -1.11074
675840.0000   -0.99360
675880.0000   -0.73392
675920.0000   -0.79652
675960.0000   -0.45267
676000.0000   -0.58379
676040.0000   -0.97722
676080.0000   -0.77815
676120.0000   -0.28677
676160.0000   -0.72231
676200.0000   -0.97675
676240.0000   -0.69858
676280.0000   -0.27147
676320.0000   -0.46082
676360.0000    0.65127
676400.0000   -0.75966
676440.0000   -0.13439
676480.0000   -0.29715
676520.0000   -0.99303
676560.0000   -0.31946
676600.0000   -0.28831
676640.0000    0.32645
676680.0000    0.27654
676720.0000    1.48832
676760.0000    1.65565
676800.0000    1.45262
676840.0000    0.65686
676880.0000    0.21859
676920.0000    1.00505
676960.0000    0.88844
677000.0000    1.32994
677040.0000    1.48253
677080.0000    0.60938
677120.0000    0.42978
677160.0000    0.84131
677200.0000    0.08320
677240.0000    0.63165
677280.0000   -0.56042
677320.0000   -0.98686
677360.0000    0.39997
677400.0000   -0.94229
677440.0000   -0.91168
677480.0000    0.03315
677520.0000    0.19480
677560.0000   -0.25350
677600.0000    0.64170
677640.0000    1.12977
677680.0000   -0.76275
677720.0000   -0.56047
677760.0000   -0.12598
677800.0000   -0.34530
677840.0000    0.07908
677880.0000    0.79297
677920.0000    0.67518
677960.0000    1.04368
678000.0000    0.71054
678040.0000    1.58959
678080.0000    0.15881
678120.0000    0.60637
678160.0000    0.94755
678200.0000    1.18557
678240.0000    0.65438
678280.0000    0.12284
678320.0000   -0.10305
678360.0000    0.75404
678400.0000    1.65340
678440.0000    1.62485
678480.0000    1.29402
678520.0000    0.84459
678560.0000    1.96098
678600.0000    0.89702
678640.0000    0.97217
678680.0000    0.39817
678720.0000   -0.19107
678760.0000    0.61808
678800.0000   -0.32033
678840.0000   -0.34091
678880.0000   -0.62631
678920.0000   -0.79494
678960.0000   -1.18755
679000.0000   -1.55843
679040.0000   -1.94786
679080.0000   -1.48043
679120.0000   -1.97878
679160.0000   -0.75748
679200.0000   -2.31194
679240.0000   -1.55858
679280.0000   -2.49690
679320.0000   -2.91788
679360.0000   -2.71055
679400.0000   -1.78579
679440.0000   -2.14286
679480.0000   -1.92455
679520.0000   -2.47474
679560.0000   -2.49752
679600.0000   -2.23825
679640.0000   -2.53695
679680.0000   -2.16591
679720.0000   -1.95954
679760.0000   -2.46218
679800.0000   -2.83524
679840.0000   -1.37179
679880.0000   -1.09534
679920.0000   -1.69676
679960.0000   -1.39509
680000.0000   -0.90461
680040.0000   -0.83576
680080.0000   -1.03029
680120.0000   -1.98378
680160.0000   -1.37235
680200.0000   -0.76468
680240.0000   -0.15182
680280.0000   -1.13701
680320.0000   -0.03372
680360.0000   -0.72937
680400.0000   -0.69680
680440.0000   -0.66183
680480.0000    0.22545
680520.0000    0.59077
680560.0000    0.02309
680600.0000   -0.63660
680640.0000   -0.28859
680680.0000   -0.32671
680720.0000   -0.18584
680760.0000   -0.33093
680800.0000   -1.24692
680840.0000   -0.66023
680880.0000   -1.45478
680920.0000   -0.83660
680960.0000   -1.02344
681000.0000   -1.32427
681040.0000   -0.98854
681080.0000   -1.42443
681120.0000   -1.03444
681160.0000   -0.82187
681200.0000   -0.72111
681240.0000   -0.97536
681280.0000   -2.04609
681320.0000   -1.28378
681360.0000   -2.12854
681400.0000   -1.49115
681440.0000   -1.42438
681480.0000   -2.17280
681520.0000   -1.63435
681560.0000   -1.97614
681600.0000   -1.96191
681640.0000   -2.09611
681680.0000   -1.62363
681720.0000   -3.10770
681760.0000   -2.97395
681800.0000   -2.46693
681840.0000   -2.54882
681880.0000   -3.07318
681920.0000   -2.36398
681960.0000   -2.18566
682000.0000   -1.84318
682040.0000   -0.96394
682080.0000   -2.19395
682120.0000   -1.06835
682160.0000   -1.73445
682200.0000   -0.78788
682240.0000   -0.77602
682280.0000   -1.62028
682320.0000   -2.01750
682360.0000   -2.55479
682400.0000   -2.13167
682440.0000   -2.03666
682480.0000   -1.09083
682520.0000   -2.81526
682560.0000   -2.02027
682600.0000   -1.58355
682640.0000   -1.66227
682680.0000   -0.77233
682720.0000   -1.97156
682760.0000   -1.52017
682800.0000   -1.38625
682840.0000   -1.13514
682880.0000   -2.04842
682920.0000   -1.53223
682960.0000    0.14079
683000.0000   -1.64086
683040.0000   -1.57983
683080.0000   -0.34894
683120.0000   -0.82772
683160.0000   -0.62387
683200.0000    0.09738
683240.0000   -0.68147
683280.0000   -1.29003
683320.0000   -0.78011
683360.0000   -1.40878
683400.0000   -2.37247
683440.0000   -1.20221
683480.0000   -2.21872
683520.0000   -1.13322
683560.0000   -1.93343
683600.0000   -1.99608
683640.0000   -1.72749
683680.0000   -1.07332
683720.0000   -2.15819
683760.0000   -1.50257
683800.0000   -1.35593
683840.0000    0.06437
683880.0000   -1.43634
683920.0000   -0.89527
683960.0000   -0.80047
684000.0000   -1.61290
684040.0000   -1.21013
684080.0000   -0.46178
684120.0000   -0.72425
684160.0000   -0.04349
684200.0000   -0.86274
684240.0000   -0.46857
684280.0000   -0.54048
684320.0000   -1.46208
684360.0000   -0.67382
684400.0000   -0.29565
684440.0000   -0.58591
684480.0000   -0.86556
684520.0000   -1.02472
684560.0000   -0.51144
684600.0000   -0.52932
684640.0000   -1.00220
684680.0000   -1.61303
684720.0000   -1.58187
684760.0000   -1.77214
684800.0000   -1.91006
684840.0000   -1.17655
684880.0000   -0.87717
684920.0000   -1.24044
684960.0000   -0.99986
685000.0000   -1.46782
685040.0000   -0.32855
685080.0000   -0.51932
685120.0000   -0.47608
685160.0000   -0.31294
685200.0000   -0.21225
685240.0000    0.30778
685280.0000   -0.00391
685320.0000    0.57215
685360.0000    0.19619
685400.0000   -0.06185
685440.0000    0.68340
685480.0000    0.26504
685520.0000   -0.14359
685560.0000    0.60972
685600.0000   -0.51693
685640.0000    0.17590
685680.0000   -0.43652
685720.0000   -0.91174
685760.0000   -0.80159
685800.0000   -0.17113
685840.0000   -0.32404
685880.0000    0.74299
685920.0000    1.15881
685960.0000    0.58614
686000.0000    1.00297
686040.0000    0.85750
686080.0000    0.52686
686120.0000    0.96364
686160.0000    0.55263
686200.0000    0.93912
686240.0000    1.70982
686280.0000    1.87656
686320.0000    0.71928
686360.0000    0.71539
686400.0000    1.12475
686440.0000    2.08222
686480.0000    0.96279
686520.0000    1.52349
686560.0000    2.24784
686600.0000    1.25993
686640.0000    2.10393
686680.0000    2.70821
686720.0000    2.25860
686760.0000    1.56885
686800.0000    0.53451
686840.0000    2.48785
686880.0000    2.20793
686920.0000    2.28959
686960.0000    0.92539
687000.0000    1.23365
687040.0000    2.03916
687080.0000    2.14080
687120.0000    1.50653
687160.0000    1.60665
687200.0000    2.03815
687240.0000    1.29269
687280.0000    2.15896
687320.0000    1.76096
687360.0000    1.42233
687400.0000    1.98089
687440.0000    2.84833
687480.0000    2.69473
687520.0000    2.96556
687560.0000    1.94163
687600.0000    1.92412
687640.0000    1.04104
687680.0000    0.58404
687720.0000    0.79706
687760.0000    1.26808
687800.0000    1.51502
687840.0000    1.69734
687880.0000    1.31630
687920.0000    2.23791
687960.0000    1.62192
688000.0000    1.86209
688040.0000    1.50454
688080.0000    1.15739
688120.0000    1.25944
688160.0000    1.37923
688200.0000    1.92833
688240.0000    2.16664
688280.0000    2.11974
688320.0000    1.27188
688360.0000    1.23745
688400.0000    1.08055
688440.0000    2.13745
688480.0000    1.25562
688520.0000    2.25364
688560.0000    0.26796
688600.0000    0.25428
688640.0000    1.15808
688680.0000    0.75535
688720.0000    1.11861
688760.0000    0.70651
688800.0000    0.50497
688840.0000    0.30345
688880.0000    0.07341
688920.0000    0.08501
688960.0000   -0.64633
689000.0000   -1.55013
689040.0000    0.41442
689080.0000    0.51331
689120.0000    0.64469
689160.0000    1.13942
689200.0000    0.44436
689240.0000    0.39801
689280.0000    0.46917
689320.0000   -0.33270
689360.0000   -0.00416
689400.0000    0.65437
689440.0000    0.16092
689480.0000    0.47541
689520.0000   -0.10991
689560.0000   -0.25158
689600.0000    1.16222
689640.0000    0.22235
689680.0000    0.71094
689720.0000    1.23778
689760.0000    2.09646
689800.0000    2.57292
689840.0000    1.35183
689880.0000    1.58019
689920.0000    1.17561
689960.0000    1.22863
690000.0000    1.54371
690040.0000    1.55531
690080.0000    0.82611
690120.0000    1.42296
690160.0000    1.80191
690200.0000    0.77087
690240.0000    1.00495
690280.0000    0.90339
690320.0000    0.48010
690360.0000    0.84831
690400.0000    1.28682
690440.0000    0.70568
690480.0000    1.18314
690520.0000    0.85679
690560.0000   -0.03290
690600.0000    0.42910
690640.0000   -0.31251
690680.0000    0.67353
690720.0000    0.78627
690760.0000   -0.38059
690800.0000    0.52139
690840.0000    0.18643
690880.0000   -0.39485
690920.0000    0.81541
690960.0000    1.02907
691000.0000    1.06171
691040.0000    0.32514
691080.0000    0.09174
691120.0000    0.91089
691160.0000    1.86434
691200.0000    1.34110
691240.0000    1.03409
691280.0000    1.06542
691320.0000    1.29591
691360.0000    0.65732
691400.0000    0.88494
691440.0000    0.88732
691480.0000    1.46497
691520.0000    0.44087
691560.0000    0.64620
691600.0000    0.66126
691640.0000    0.57633
691680.0000    0.66591
691720.0000   -0.52156
691760.0000   -0.33727
691800.0000    0.43237
691840.0000    0.13216
691880.0000    0.33620
691920.0000    0.68387
691960.0000   -0.10552
692000.0000    0.33571
692040.0000    0.17089
692080.0000    0.80623
692120.0000   -0.05623
692160.0000   -0.12381
692200.0000    1.59388
692240.0000    0.36175
692280.0000    0.21211
692320.0000    0.62854
692360.0000    1.13195
692400.0000    0.69627
692440.0000    0.09547
692480.0000    1.42762
692520.0000    0.96234
692560.0000    1.30597
692600.0000    1.58567
692640.0000    1.71330
692680.0000    1.63397
692720.0000    0.73741
692760.0000    0.86438
692800.0000    0.91386
692840.0000    0.96069
692880.0000    0.90648
692920.0000    1.97920
692960.0000    1.18074
693000.0000    1.54887
693040.0000    2.02091
693080.0000    1.06488
693120.0000    1.64402
693160.0000    1.26600
693200.0000    1.02600
693240.0000    0.96707
693280.0000    1.13433
693320.0000    1.50096
693360.0000    0.60525
693400.0000    1.62796
693440.0000    1.39960
693480.0000    1.33694
693520.0000    2.11084
693560.0000    2.44203
693600.0000    1.20911
693640.0000    1.35311
693680.0000    1.68598
693720.0000    2.08406
693760.0000    2.38911
693800.0000    1.42986
693840.0000    1.48139
693880.0000    2.15329
693920.0000    1.48072
693960.0000    2.16294
694000.0000    1.97908
694040.0000    1.90813
694080.0000    1.98084
694120.0000    1.55945
694160.0000    1.97270
694200.0000    2.08951
694240.0000    1.10728
694280.0000    1.42856
694320.0000    1.53142
694360.0000    2.24180
694400.0000    1.14946
694440.0000    0.50010
694480.0000    0.54424
694520.0000    1.23937
694560.0000    2.65130
694600.0000    1.21381
694640.0000    1.79264
694680.0000    1.28068
694720.0000    1.26788
694760.0000    1.47812
694800.0000    1.37770
694840.0000    1.17918
694880.0000    1.04347
694920.0000    1.08961
694960.0000    1.26196
695000.0000    1.18095
695040.0000    1.85226
695080.0000    0.95362
695120.0000    1.33228
695160.0000    1.67552
695200.0000    2.02853
695240.0000    2.10013
695280.0000    2.20181
695320.0000    0.99206
695360.0000    1.81789
695400.0000    1.92751
695440.0000    1.43107
695480.0000    1.70996
695520.0000    2.54558
695560.0000    2.44674
695600.0000    2.06375
695640.0000    1.44597
695680.0000    1.34074
695720.0000    1.09928
695760.0000    1.78760
695800.0000    1.98917
695840.0000    2.10848
695880.0000    2.49502
695920.0000    2.09800
695960.0000    1.93624
696000.0000    2.42582
696040.0000    1.50794
696080.0000    0.95388
696120.0000    1.76375
696160.0000    2.48541
696200.0000    2.10924
696240.0000    2.77328
696280.0000    2.54537
696320.0000    2.88379
696360.0000    2.91134
696400.0000    2.13495
696440.0000    2.35416
696480.0000    1.94832
696520.0000    2.75832
696560.0000    2.28252
696600.0000    1.85043
696640.0000    2.38431
696680.0000    2.89404
696720.0000    2.95914
696760.0000    2.05225
696800.0000    2.68802
696840.0000    2.25196
696880.0000    2.75896
696920.0000    3.02779
696960.0000    3.00866
697000.0000    3.00111
697040.0000    1.23003
697080.0000    1.29533
697120.0000    2.58454
697160.0000    1.87652
697200.0000    1.80036
697240.0000    3.15083
697280.0000    2.05694
697320.0000    1.79260
697360.0000    1.82266
697400.0000    1.04031
697440.0000    2.11672
697480.0000    2.83085
697520.0000    2.45504
697560.0000    2.46738
697600.0000    1.98824
697640.0000    3.16991
697680.0000    1.15125
697720.0000    2.12617
697760.0000    2.25456
697800.0000    0.94982
697840.0000    1.48389
697880.0000    0.89709
697920.0000    1.99305
697960.0000    1.15010
698000.0000    1.73050
698040.0000    0.55633
698080.0000    1.05490
698120.0000    1.16072
698160.0000    0.94281
698200.0000    1.05423
698240.0000    1.46846
698280.0000    1.68486
698320.0000    1.64969
698360.0000    1.90337
698400.0000    1.55966
698440.0000    1.34218
698480.0000    1.17324
698520.0000    1.24332
698560.0000    0.95977
698600.0000    1.60559
698640.0000    0.94596
698680.0000    1.00743
698720.0000    1.22589
698760.0000    1.18472
698800.0000    1.15601
698840.0000    1.72543
698880.0000    1.85380
698920.0000    1.13314
698960.0000    1.96634
699000.0000    1.77353
[truncated: 173,079 more chars]
