# Supplementary material for: Comment on 'Valid molecular dynamics simulations of human hemoglobin require a surprisingly large box size'
Source: eLife. 2019 Jun 20;8:e44718. doi: 10.7554/eLife.44718 (PMC6586461; doi:10.7554/eLife.44718)
Supplement: Figure 1—source data 1. — The zip archive contains a README file describing which source files correspond to the different panels. [file elife-44718-fig1-data1.zip › figure1/panel_C/120A/3/proj.xvg]

@ autoscale onread none
@ with g0
@ g0 on
@ title "projection on eigenvectors (nm)"
@ xaxis  label "Time (ps)"
@ world xmin 0
@ world xmax 1e+06
@ world ymin -8.95559
@ world ymax -1.98572
@ view xmin 0.15
@ view xmax 0.85
@ view ymin 0.15
@ view ymax 0.85
@ yaxis  label "vec 1"
@ xaxis tick major 250000
@ xaxis tick minor 125000
@ xaxis ticklabel start type spec
@ xaxis ticklabel start -0
@ yaxis tick major 2
@ yaxis tick minor 1
@ yaxis ticklabel start type spec
@ yaxis ticklabel start -8
    0.0000   -5.06943
   40.0000   -5.40674
   80.0000   -5.79696
  120.0000   -5.53756
  160.0000   -5.62695
  200.0000   -5.75779
  240.0000   -4.86524
  280.0000   -6.19948
  320.0000   -5.47926
  360.0000   -5.19005
  400.0000   -5.47120
  440.0000   -6.04783
  480.0000   -5.69719
  520.0000   -4.57933
  560.0000   -5.08271
  600.0000   -5.16436
  640.0000   -6.15414
  680.0000   -5.54149
  720.0000   -5.07299
  760.0000   -5.93212
  800.0000   -5.36648
  840.0000   -5.90849
  880.0000   -5.22850
  920.0000   -5.55228
  960.0000   -6.01784
 1000.0000   -5.93486
 1040.0000   -6.24907
 1080.0000   -5.63525
 1120.0000   -5.84352
 1160.0000   -6.37473
 1200.0000   -6.55570
 1240.0000   -6.42827
 1280.0000   -6.06385
 1320.0000   -6.36051
 1360.0000   -5.88423
 1400.0000   -5.83180
 1440.0000   -5.02615
 1480.0000   -5.70897
 1520.0000   -6.17763
 1560.0000   -5.91001
 1600.0000   -5.96204
 1640.0000   -5.88216
 1680.0000   -4.16908
 1720.0000   -4.75160
 1760.0000   -4.83861
 1800.0000   -5.53367
 1840.0000   -4.87040
 1880.0000   -6.01986
 1920.0000   -5.43913
 1960.0000   -4.87681
 2000.0000   -4.85346
 2040.0000   -5.59411
 2080.0000   -5.28151
 2120.0000   -6.13365
 2160.0000   -5.98616
 2200.0000   -4.52613
 2240.0000   -5.72893
 2280.0000   -5.29129
 2320.0000   -5.39620
 2360.0000   -5.49547
 2400.0000   -5.48592
 2440.0000   -4.89158
 2480.0000   -4.92827
 2520.0000   -4.23011
 2560.0000   -3.37209
 2600.0000   -3.83273
 2640.0000   -4.01312
 2680.0000   -3.91038
 2720.0000   -3.84042
 2760.0000   -4.96966
 2800.0000   -4.37154
 2840.0000   -4.86951
 2880.0000   -5.61673
 2920.0000   -5.21802
 2960.0000   -4.53534
 3000.0000   -5.15924
 3040.0000   -4.00940
 3080.0000   -4.91023
 3120.0000   -5.17755
 3160.0000   -5.11654
 3200.0000   -5.27650
 3240.0000   -5.56306
 3280.0000   -4.57693
 3320.0000   -4.78646
 3360.0000   -5.47584
 3400.0000   -5.05717
 3440.0000   -4.18159
 3480.0000   -5.52412
 3520.0000   -5.32616
 3560.0000   -4.23657
 3600.0000   -4.74964
 3640.0000   -3.80527
 3680.0000   -4.85825
 3720.0000   -5.59576
 3760.0000   -5.94139
 3800.0000   -5.02504
 3840.0000   -5.00043
 3880.0000   -5.98399
 3920.0000   -5.73621
 3960.0000   -5.07941
 4000.0000   -5.49251
 4040.0000   -4.86880
 4080.0000   -4.93231
 4120.0000   -6.06294
 4160.0000   -4.50086
 4200.0000   -4.58056
 4240.0000   -5.10946
 4280.0000   -5.60946
 4320.0000   -5.65943
 4360.0000   -4.86958
 4400.0000   -4.51917
 4440.0000   -4.08778
 4480.0000   -3.68171
 4520.0000   -4.73856
 4560.0000   -4.39634
 4600.0000   -4.77879
 4640.0000   -4.12925
 4680.0000   -4.92319
 4720.0000   -4.95960
 4760.0000   -4.31017
 4800.0000   -3.77811
 4840.0000   -4.18878
 4880.0000   -4.68832
 4920.0000   -5.64155
 4960.0000   -5.61276
 5000.0000   -5.73471
 5040.0000   -5.65656
 5080.0000   -5.68704
 5120.0000   -5.88033
 5160.0000   -5.23720
 5200.0000   -4.61549
 5240.0000   -5.38438
 5280.0000   -4.74667
 5320.0000   -4.64898
 5360.0000   -4.81346
 5400.0000   -4.83069
 5440.0000   -4.23616
 5480.0000   -5.00094
 5520.0000   -4.62658
 5560.0000   -5.20209
 5600.0000   -5.60253
 5640.0000   -5.14763
 5680.0000   -5.52493
 5720.0000   -4.65390
 5760.0000   -5.01033
 5800.0000   -5.00014
 5840.0000   -4.36038
 5880.0000   -5.21897
 5920.0000   -5.57373
 5960.0000   -5.27387
 6000.0000   -4.97351
 6040.0000   -4.39103
 6080.0000   -4.44624
 6120.0000   -4.75979
 6160.0000   -4.71165
 6200.0000   -5.24688
 6240.0000   -5.41439
 6280.0000   -5.55128
 6320.0000   -4.90865
 6360.0000   -5.63521
 6400.0000   -5.32996
 6440.0000   -5.29850
 6480.0000   -5.34047
 6520.0000   -6.12697
 6560.0000   -5.61404
 6600.0000   -5.48199
 6640.0000   -5.01332
 6680.0000   -5.19222
 6720.0000   -4.75563
 6760.0000   -5.25404
 6800.0000   -5.15288
 6840.0000   -5.28681
 6880.0000   -5.82607
 6920.0000   -5.30406
 6960.0000   -5.55990
 7000.0000   -5.32855
 7040.0000   -5.72754
 7080.0000   -4.76153
 7120.0000   -5.80364
 7160.0000   -5.25641
 7200.0000   -6.40647
 7240.0000   -5.04759
 7280.0000   -5.36525
 7320.0000   -4.90342
 7360.0000   -4.79450
 7400.0000   -3.82904
 7440.0000   -4.78492
 7480.0000   -4.53825
 7520.0000   -5.11028
 7560.0000   -4.63281
 7600.0000   -4.21323
 7640.0000   -5.31466
 7680.0000   -4.86883
 7720.0000   -4.84609
 7760.0000   -5.14149
 7800.0000   -5.77289
 7840.0000   -4.87960
 7880.0000   -5.91427
 7920.0000   -5.03243
 7960.0000   -4.86221
 8000.0000   -4.69171
 8040.0000   -4.79186
 8080.0000   -5.14567
 8120.0000   -5.59188
 8160.0000   -5.14670
 8200.0000   -6.01656
 8240.0000   -5.76514
 8280.0000   -5.60083
 8320.0000   -5.48269
 8360.0000   -5.18109
 8400.0000   -5.18621
 8440.0000   -4.35713
 8480.0000   -4.65975
 8520.0000   -4.56694
 8560.0000   -5.12357
 8600.0000   -5.30830
 8640.0000   -5.56257
 8680.0000   -5.39913
 8720.0000   -5.96329
 8760.0000   -6.02925
 8800.0000   -5.30511
 8840.0000   -5.69483
 8880.0000   -4.91731
 8920.0000   -4.89669
 8960.0000   -5.19553
 9000.0000   -6.37940
 9040.0000   -5.55389
 9080.0000   -5.66219
 9120.0000   -5.57868
 9160.0000   -5.14985
 9200.0000   -4.46772
 9240.0000   -4.25069
 9280.0000   -4.43962
 9320.0000   -4.50601
 9360.0000   -5.12538
 9400.0000   -4.67784
 9440.0000   -4.85669
 9480.0000   -5.21911
 9520.0000   -5.83575
 9560.0000   -5.02837
 9600.0000   -4.64326
 9640.0000   -5.01261
 9680.0000   -4.73634
 9720.0000   -4.85300
 9760.0000   -5.05317
 9800.0000   -4.75140
 9840.0000   -6.29284
 9880.0000   -5.34161
 9920.0000   -4.69136
 9960.0000   -5.08246
10000.0000   -5.59578
10040.0000   -5.64575
10080.0000   -5.50308
10120.0000   -5.86504
10160.0000   -5.69091
10200.0000   -5.85350
10240.0000   -5.67991
10280.0000   -7.90341
10320.0000   -6.80634
10360.0000   -6.91791
10400.0000   -5.18223
10440.0000   -5.41753
10480.0000   -6.34329
10520.0000   -6.87276
10560.0000   -6.20310
10600.0000   -5.70906
10640.0000   -6.41404
10680.0000   -6.64773
10720.0000   -6.55200
10760.0000   -5.53046
10800.0000   -5.11456
10840.0000   -5.12147
10880.0000   -4.92093
10920.0000   -5.08942
10960.0000   -5.24139
11000.0000   -5.64158
11040.0000   -5.87921
11080.0000   -5.37893
11120.0000   -5.16509
11160.0000   -5.43963
11200.0000   -5.46895
11240.0000   -5.18034
11280.0000   -4.93841
11320.0000   -5.34263
11360.0000   -5.42304
11400.0000   -5.09973
11440.0000   -5.22870
11480.0000   -5.17124
11520.0000   -5.14618
11560.0000   -4.11881
11600.0000   -4.30851
11640.0000   -5.16700
11680.0000   -5.24934
11720.0000   -5.21377
11760.0000   -5.28680
11800.0000   -6.14550
11840.0000   -5.00661
11880.0000   -5.49617
11920.0000   -6.12847
11960.0000   -4.86542
12000.0000   -5.05736
12040.0000   -4.79506
12080.0000   -4.32596
12120.0000   -5.60225
12160.0000   -4.91088
12200.0000   -5.68481
12240.0000   -6.13171
12280.0000   -5.17151
12320.0000   -5.85213
12360.0000   -5.29240
12400.0000   -5.42590
12440.0000   -5.73290
12480.0000   -4.46169
12520.0000   -5.14468
12560.0000   -5.56995
12600.0000   -5.28706
12640.0000   -5.11922
12680.0000   -6.47336
12720.0000   -6.21250
12760.0000   -5.24168
12800.0000   -5.35841
12840.0000   -5.67302
12880.0000   -5.22407
12920.0000   -5.26175
12960.0000   -5.24740
13000.0000   -5.45761
13040.0000   -6.12400
13080.0000   -5.78323
13120.0000   -6.40533
13160.0000   -5.51247
13200.0000   -4.74325
13240.0000   -5.32773
13280.0000   -5.61703
13320.0000   -5.79854
13360.0000   -5.43507
13400.0000   -5.21949
13440.0000   -5.18675
13480.0000   -5.48802
13520.0000   -5.67390
13560.0000   -5.19266
13600.0000   -5.99297
13640.0000   -6.67162
13680.0000   -6.12173
13720.0000   -6.47578
13760.0000   -6.37637
13800.0000   -6.27246
13840.0000   -5.41602
13880.0000   -6.02996
13920.0000   -5.42851
13960.0000   -5.59034
14000.0000   -5.86635
14040.0000   -5.23154
14080.0000   -5.39332
14120.0000   -6.26860
14160.0000   -5.40636
14200.0000   -5.57359
14240.0000   -5.24895
14280.0000   -5.71505
14320.0000   -5.63249
14360.0000   -5.52403
14400.0000   -5.91999
14440.0000   -5.76529
14480.0000   -5.66461
14520.0000   -6.09863
14560.0000   -5.48857
14600.0000   -5.72812
14640.0000   -6.55477
14680.0000   -5.87375
14720.0000   -5.66699
14760.0000   -6.33611
14800.0000   -5.37590
14840.0000   -5.25058
14880.0000   -5.20578
14920.0000   -5.40353
14960.0000   -6.21195
15000.0000   -5.82200
15040.0000   -5.82122
15080.0000   -6.23961
15120.0000   -5.57672
15160.0000   -5.52467
15200.0000   -5.86707
15240.0000   -6.43998
15280.0000   -6.04647
15320.0000   -5.52617
15360.0000   -4.97039
15400.0000   -5.38488
15440.0000   -5.53316
15480.0000   -5.49479
15520.0000   -5.88158
15560.0000   -6.29226
15600.0000   -6.85959
15640.0000   -5.31183
15680.0000   -5.25009
15720.0000   -5.41374
15760.0000   -6.05637
15800.0000   -6.19938
15840.0000   -6.24301
15880.0000   -6.26970
15920.0000   -5.40729
15960.0000   -5.85318
16000.0000   -5.60154
16040.0000   -6.04100
16080.0000   -5.23005
16120.0000   -5.68056
16160.0000   -5.84351
16200.0000   -6.05363
16240.0000   -5.81834
16280.0000   -5.60141
16320.0000   -6.09145
16360.0000   -5.58735
16400.0000   -5.25172
16440.0000   -4.73317
16480.0000   -5.17184
16520.0000   -5.49027
16560.0000   -5.80494
16600.0000   -4.75599
16640.0000   -5.67374
16680.0000   -5.91105
16720.0000   -5.57024
16760.0000   -5.37017
16800.0000   -5.72356
16840.0000   -6.03345
16880.0000   -6.20312
16920.0000   -5.01273
16960.0000   -6.46469
17000.0000   -6.64552
17040.0000   -5.89098
17080.0000   -5.82022
17120.0000   -6.21224
17160.0000   -6.29797
17200.0000   -6.38552
17240.0000   -5.47925
17280.0000   -5.59880
17320.0000   -5.51785
17360.0000   -5.70854
17400.0000   -6.86339
17440.0000   -6.15102
17480.0000   -6.47465
17520.0000   -7.36769
17560.0000   -6.30671
17600.0000   -6.91412
17640.0000   -7.35124
17680.0000   -5.88693
17720.0000   -6.40483
17760.0000   -6.25919
17800.0000   -5.99126
17840.0000   -6.60640
17880.0000   -6.37788
17920.0000   -6.22698
17960.0000   -6.51393
18000.0000   -5.79361
18040.0000   -6.58819
18080.0000   -6.71028
18120.0000   -7.17688
18160.0000   -5.99184
18200.0000   -6.62858
18240.0000   -6.59730
18280.0000   -6.80279
18320.0000   -6.20503
18360.0000   -5.82425
18400.0000   -6.61472
18440.0000   -5.41354
18480.0000   -6.28643
18520.0000   -6.32420
18560.0000   -6.23113
18600.0000   -6.09321
18640.0000   -5.94536
18680.0000   -6.77458
18720.0000   -6.90920
18760.0000   -6.63789
18800.0000   -5.66879
18840.0000   -6.99521
18880.0000   -6.54482
18920.0000   -5.65163
18960.0000   -6.19657
19000.0000   -5.85023
19040.0000   -7.08196
19080.0000   -6.68849
19120.0000   -6.47929
19160.0000   -6.32274
19200.0000   -6.15147
19240.0000   -6.80997
19280.0000   -6.58872
19320.0000   -5.61265
19360.0000   -6.11347
19400.0000   -5.53152
19440.0000   -6.08181
19480.0000   -5.34677
19520.0000   -5.69627
19560.0000   -6.15592
19600.0000   -6.64596
19640.0000   -6.25684
19680.0000   -6.62002
19720.0000   -6.37249
19760.0000   -6.35860
19800.0000   -7.14822
19840.0000   -6.44207
19880.0000   -6.47480
19920.0000   -6.39391
19960.0000   -5.03561
20000.0000   -6.44559
20040.0000   -5.76986
20080.0000   -5.95389
20120.0000   -5.52081
20160.0000   -5.91831
20200.0000   -6.65132
20240.0000   -6.23905
20280.0000   -5.98861
20320.0000   -6.21142
20360.0000   -5.49050
20400.0000   -6.13150
20440.0000   -6.18944
20480.0000   -6.47095
20520.0000   -6.21440
20560.0000   -6.01868
20600.0000   -6.33698
20640.0000   -5.87550
20680.0000   -7.11747
20720.0000   -7.13745
20760.0000   -6.18705
20800.0000   -6.46938
20840.0000   -5.51986
20880.0000   -6.10103
20920.0000   -5.85836
20960.0000   -6.22204
21000.0000   -6.52194
21040.0000   -5.49937
21080.0000   -5.90377
21120.0000   -6.42743
21160.0000   -5.60076
21200.0000   -6.10123
21240.0000   -5.56109
21280.0000   -6.55547
21320.0000   -5.76384
21360.0000   -5.41474
21400.0000   -5.85879
21440.0000   -5.30099
21480.0000   -5.68738
21520.0000   -5.56826
21560.0000   -4.59274
21600.0000   -5.16183
21640.0000   -5.45312
21680.0000   -5.25878
21720.0000   -5.42325
21760.0000   -5.89551
21800.0000   -5.70248
21840.0000   -5.39622
21880.0000   -4.79132
21920.0000   -5.56857
21960.0000   -6.15489
22000.0000   -4.64604
22040.0000   -5.23308
22080.0000   -5.37468
22120.0000   -5.71435
22160.0000   -5.87449
22200.0000   -4.96559
22240.0000   -4.89472
22280.0000   -5.37814
22320.0000   -5.65309
22360.0000   -4.74576
22400.0000   -5.34783
22440.0000   -5.29362
22480.0000   -5.00389
22520.0000   -5.25401
22560.0000   -5.12583
22600.0000   -5.03845
22640.0000   -2.61934
22680.0000   -3.68566
22720.0000   -5.02972
22760.0000   -5.97744
22800.0000   -5.66204
22840.0000   -5.53520
22880.0000   -5.24938
22920.0000   -5.36606
22960.0000   -7.18970
23000.0000   -6.92513
23040.0000   -6.97742
23080.0000   -6.76178
23120.0000   -6.65432
23160.0000   -6.90988
23200.0000   -6.32847
23240.0000   -6.37694
23280.0000   -5.04482
23320.0000   -5.15795
23360.0000   -6.40546
23400.0000   -5.94044
23440.0000   -5.53763
23480.0000   -6.51335
23520.0000   -5.16131
23560.0000   -5.79070
23600.0000   -5.68443
23640.0000   -6.50391
23680.0000   -5.95648
23720.0000   -5.88745
23760.0000   -5.77374
23800.0000   -4.86487
23840.0000   -5.90616
23880.0000   -5.22462
23920.0000   -5.77136
23960.0000   -5.47203
24000.0000   -4.96088
24040.0000   -4.17758
24080.0000   -4.07444
24120.0000   -4.72123
24160.0000   -4.07978
24200.0000   -4.84999
24240.0000   -5.49403
24280.0000   -6.14605
24320.0000   -5.31172
24360.0000   -4.75689
24400.0000   -4.36284
24440.0000   -4.00652
24480.0000   -4.32013
24520.0000   -4.44534
24560.0000   -4.91774
24600.0000   -5.53989
24640.0000   -4.38108
24680.0000   -5.76432
24720.0000   -5.76651
24760.0000   -6.43480
24800.0000   -6.00107
24840.0000   -5.80763
24880.0000   -7.23327
24920.0000   -6.61708
24960.0000   -6.74603
25000.0000   -6.32676
25040.0000   -5.40524
25080.0000   -5.79063
25120.0000   -5.98064
25160.0000   -6.51045
25200.0000   -6.46360
25240.0000   -6.09586
25280.0000   -6.44719
25320.0000   -5.93601
25360.0000   -5.65513
25400.0000   -5.60129
25440.0000   -5.94591
25480.0000   -5.95067
25520.0000   -5.62145
25560.0000   -4.96294
25600.0000   -5.54579
25640.0000   -5.16050
25680.0000   -5.91189
25720.0000   -5.58139
25760.0000   -5.53100
25800.0000   -6.66834
25840.0000   -6.22338
25880.0000   -6.31405
25920.0000   -5.42294
25960.0000   -5.71635
26000.0000   -5.32258
26040.0000   -5.68490
26080.0000   -6.43538
26120.0000   -5.87458
26160.0000   -6.47566
26200.0000   -6.11802
26240.0000   -5.72350
26280.0000   -6.34273
26320.0000   -6.12995
26360.0000   -6.12789
26400.0000   -5.78314
26440.0000   -5.35913
26480.0000   -6.09275
26520.0000   -6.54635
26560.0000   -5.79756
26600.0000   -6.13380
26640.0000   -6.24764
26680.0000   -7.00106
26720.0000   -7.43130
26760.0000   -6.36623
26800.0000   -6.06732
26840.0000   -7.48941
26880.0000   -6.65491
26920.0000   -5.72184
26960.0000   -7.22980
27000.0000   -5.92282
27040.0000   -6.31958
27080.0000   -6.04825
27120.0000   -6.50428
27160.0000   -6.15728
27200.0000   -6.30017
27240.0000   -5.88382
27280.0000   -6.89918
27320.0000   -7.72155
27360.0000   -6.53484
27400.0000   -6.62541
27440.0000   -6.50106
27480.0000   -6.90284
27520.0000   -6.37497
27560.0000   -6.76689
27600.0000   -6.67056
27640.0000   -7.03818
27680.0000   -7.78346
27720.0000   -6.88903
27760.0000   -7.85259
27800.0000   -7.60858
27840.0000   -6.29740
27880.0000   -7.18821
27920.0000   -6.93868
27960.0000   -6.20970
28000.0000   -6.70387
28040.0000   -6.18700
28080.0000   -6.57604
28120.0000   -5.68217
28160.0000   -7.19667
28200.0000   -6.56380
28240.0000   -7.00189
28280.0000   -5.79706
28320.0000   -6.11466
28360.0000   -6.68140
28400.0000   -5.62026
28440.0000   -5.53098
28480.0000   -5.27107
28520.0000   -5.74865
28560.0000   -5.66923
28600.0000   -7.00415
28640.0000   -7.63303
28680.0000   -6.16535
28720.0000   -5.71971
28760.0000   -6.21332
28800.0000   -6.09974
28840.0000   -6.41838
28880.0000   -6.77151
28920.0000   -6.81980
28960.0000   -5.76590
29000.0000   -5.48903
29040.0000   -5.83172
29080.0000   -6.52602
29120.0000   -6.83709
29160.0000   -6.35085
29200.0000   -6.22367
29240.0000   -6.48588
29280.0000   -6.23751
29320.0000   -6.10417
29360.0000   -5.98150
29400.0000   -6.37868
29440.0000   -6.82837
29480.0000   -6.08814
29520.0000   -6.15531
29560.0000   -6.56409
29600.0000   -6.44041
29640.0000   -7.55113
29680.0000   -6.83239
29720.0000   -6.56456
29760.0000   -6.75461
29800.0000   -6.78126
29840.0000   -5.21972
29880.0000   -7.19721
29920.0000   -6.72878
29960.0000   -6.12131
30000.0000   -5.74364
30040.0000   -5.68705
30080.0000   -7.20557
30120.0000   -5.73998
30160.0000   -6.79027
30200.0000   -5.40754
30240.0000   -5.89280
30280.0000   -6.13321
30320.0000   -6.34183
30360.0000   -5.63578
30400.0000   -4.59032
30440.0000   -4.21837
30480.0000   -4.93588
30520.0000   -5.12767
30560.0000   -5.59129
30600.0000   -6.06796
30640.0000   -6.43125
30680.0000   -5.50958
30720.0000   -5.57725
30760.0000   -5.62215
30800.0000   -5.68928
30840.0000   -4.96663
30880.0000   -5.49878
30920.0000   -6.43592
30960.0000   -5.97255
31000.0000   -5.81418
31040.0000   -6.40294
31080.0000   -5.80943
31120.0000   -6.04843
31160.0000   -5.68733
31200.0000   -5.61296
31240.0000   -6.50554
31280.0000   -5.93887
31320.0000   -6.60650
31360.0000   -7.16907
31400.0000   -7.22592
31440.0000   -6.49171
31480.0000   -6.39871
31520.0000   -7.32433
31560.0000   -6.40027
31600.0000   -6.02335
31640.0000   -6.09389
31680.0000   -5.68207
31720.0000   -5.89847
31760.0000   -5.62696
31800.0000   -5.09116
31840.0000   -5.36650
31880.0000   -5.33810
31920.0000   -5.40973
31960.0000   -5.67307
32000.0000   -5.92741
32040.0000   -6.86873
32080.0000   -6.44604
32120.0000   -5.36994
32160.0000   -6.49223
32200.0000   -5.97036
32240.0000   -5.59512
32280.0000   -6.22620
32320.0000   -7.19550
32360.0000   -6.63962
32400.0000   -5.95553
32440.0000   -5.53696
32480.0000   -5.43491
32520.0000   -4.64693
32560.0000   -5.26239
32600.0000   -5.86091
32640.0000   -5.48820
32680.0000   -5.51939
32720.0000   -5.66250
32760.0000   -5.17030
32800.0000   -5.73886
32840.0000   -6.44143
32880.0000   -6.47980
32920.0000   -5.86979
32960.0000   -5.73116
33000.0000   -5.75593
33040.0000   -5.81093
33080.0000   -5.62869
33120.0000   -5.73976
33160.0000   -5.81160
33200.0000   -6.28814
33240.0000   -5.99582
33280.0000   -5.26808
33320.0000   -5.52969
33360.0000   -4.88867
33400.0000   -4.99679
33440.0000   -4.04910
33480.0000   -4.41537
33520.0000   -4.70299
33560.0000   -4.05145
33600.0000   -4.67518
33640.0000   -5.14564
33680.0000   -3.80351
33720.0000   -4.40166
33760.0000   -4.28116
33800.0000   -4.15102
33840.0000   -3.58784
33880.0000   -3.31203
33920.0000   -4.94174
33960.0000   -5.15840
34000.0000   -6.36342
34040.0000   -4.52007
34080.0000   -4.93611
34120.0000   -3.80231
34160.0000   -4.12274
34200.0000   -4.24394
34240.0000   -3.88614
34280.0000   -4.66828
34320.0000   -4.40083
34360.0000   -4.10390
34400.0000   -5.15172
34440.0000   -4.35855
34480.0000   -4.52201
34520.0000   -4.04959
34560.0000   -4.32957
34600.0000   -4.28436
34640.0000   -5.14563
34680.0000   -3.50867
34720.0000   -3.30293
34760.0000   -3.68420
34800.0000   -4.49509
34840.0000   -4.48172
34880.0000   -3.99043
34920.0000   -3.65940
34960.0000   -5.59079
35000.0000   -4.96061
35040.0000   -3.33188
35080.0000   -4.50990
35120.0000   -3.82232
35160.0000   -4.89930
35200.0000   -4.92050
35240.0000   -4.49294
35280.0000   -4.09747
35320.0000   -4.17298
35360.0000   -4.04332
35400.0000   -3.59155
35440.0000   -4.68886
35480.0000   -4.65746
35520.0000   -4.31736
35560.0000   -5.60572
35600.0000   -4.86427
35640.0000   -4.01459
35680.0000   -3.98781
35720.0000   -3.93782
35760.0000   -3.24414
35800.0000   -3.39678
35840.0000   -2.71001
35880.0000   -3.74542
35920.0000   -4.70414
35960.0000   -4.06105
36000.0000   -3.40185
36040.0000   -3.42090
36080.0000   -3.64456
36120.0000   -3.86795
36160.0000   -3.11342
36200.0000   -3.85142
36240.0000   -3.94927
36280.0000   -3.41958
36320.0000   -3.92598
36360.0000   -4.02068
36400.0000   -4.18645
36440.0000   -3.79618
36480.0000   -4.60708
36520.0000   -4.07467
36560.0000   -3.71034
36600.0000   -3.22223
36640.0000   -4.32638
36680.0000   -4.36885
36720.0000   -3.94139
36760.0000   -4.03649
36800.0000   -4.19060
36840.0000   -4.25027
36880.0000   -4.68124
36920.0000   -4.83049
36960.0000   -5.24736
37000.0000   -4.72563
37040.0000   -4.66734
37080.0000   -5.28517
37120.0000   -5.49398
37160.0000   -4.99812
37200.0000   -4.55830
37240.0000   -4.33114
37280.0000   -3.83937
37320.0000   -4.99921
37360.0000   -4.94187
37400.0000   -4.10208
37440.0000   -3.77534
37480.0000   -3.64424
37520.0000   -2.63758
37560.0000   -3.55496
37600.0000   -4.85311
37640.0000   -4.23498
37680.0000   -3.61166
37720.0000   -4.20985
37760.0000   -4.61847
37800.0000   -4.86388
37840.0000   -4.37739
37880.0000   -4.85485
37920.0000   -4.47758
37960.0000   -3.39364
38000.0000   -5.33884
38040.0000   -4.25913
38080.0000   -4.21187
38120.0000   -4.91676
38160.0000   -4.78224
38200.0000   -4.92041
38240.0000   -4.87490
38280.0000   -4.06815
38320.0000   -3.40315
38360.0000   -5.07997
38400.0000   -4.75737
38440.0000   -4.45324
38480.0000   -5.23388
38520.0000   -4.57709
38560.0000   -3.92988
38600.0000   -3.45784
38640.0000   -3.89277
38680.0000   -3.61150
38720.0000   -3.58895
38760.0000   -3.64143
38800.0000   -4.41477
38840.0000   -3.75723
38880.0000   -4.14024
38920.0000   -4.41127
38960.0000   -4.85695
39000.0000   -3.85873
39040.0000   -3.36087
39080.0000   -4.22418
39120.0000   -4.29543
39160.0000   -3.57170
39200.0000   -5.02703
39240.0000   -4.59817
39280.0000   -5.44542
39320.0000   -4.89357
39360.0000   -3.55902
39400.0000   -4.46458
39440.0000   -5.54972
39480.0000   -5.35910
39520.0000   -5.28437
39560.0000   -4.73007
39600.0000   -4.94108
39640.0000   -4.71686
39680.0000   -5.56632
39720.0000   -3.55586
39760.0000   -4.18335
39800.0000   -4.15835
39840.0000   -4.93167
39880.0000   -5.06457
39920.0000   -5.11738
39960.0000   -5.00343
40000.0000   -3.76413
40040.0000   -3.65697
40080.0000   -3.99249
40120.0000   -4.42575
40160.0000   -4.79737
40200.0000   -3.88434
40240.0000   -4.25755
40280.0000   -5.04976
40320.0000   -4.36318
40360.0000   -4.15993
40400.0000   -3.78343
40440.0000   -4.12142
40480.0000   -3.07198
40520.0000   -3.25167
40560.0000   -4.54189
40600.0000   -3.92896
40640.0000   -3.68450
40680.0000   -3.39152
40720.0000   -3.30238
40760.0000   -4.40488
40800.0000   -4.34244
40840.0000   -3.99835
40880.0000   -3.87397
40920.0000   -4.35551
40960.0000   -4.22610
41000.0000   -3.80386
41040.0000   -3.65788
41080.0000   -3.00703
41120.0000   -3.71568
41160.0000   -2.82000
41200.0000   -3.30173
41240.0000   -3.85073
41280.0000   -4.02299
41320.0000   -4.39026
41360.0000   -3.78876
41400.0000   -4.88781
41440.0000   -4.54108
41480.0000   -4.28245
41520.0000   -4.24646
41560.0000   -3.60449
41600.0000   -3.73931
41640.0000   -4.85106
41680.0000   -4.88229
41720.0000   -4.98683
41760.0000   -3.92963
41800.0000   -4.51887
41840.0000   -4.33257
41880.0000   -3.84852
41920.0000   -5.00671
41960.0000   -4.62873
42000.0000   -3.99985
42040.0000   -4.04162
42080.0000   -3.62838
42120.0000   -3.80367
42160.0000   -3.55635
42200.0000   -4.72241
42240.0000   -4.54930
42280.0000   -3.75047
42320.0000   -3.55247
42360.0000   -4.33792
42400.0000   -4.14979
42440.0000   -4.44419
42480.0000   -3.85179
42520.0000   -4.58013
42560.0000   -3.41487
42600.0000   -4.54046
42640.0000   -3.02788
42680.0000   -3.50975
42720.0000   -2.98006
42760.0000   -3.62597
42800.0000   -4.27180
42840.0000   -4.08940
42880.0000   -3.82008
42920.0000   -4.78752
42960.0000   -5.26267
43000.0000   -4.98681
43040.0000   -4.10619
43080.0000   -3.85355
43120.0000   -4.72619
43160.0000   -6.06882
43200.0000   -5.33038
43240.0000   -4.55073
43280.0000   -4.44800
43320.0000   -4.17604
43360.0000   -4.63582
43400.0000   -3.42455
43440.0000   -4.10182
43480.0000   -4.04725
43520.0000   -4.49508
43560.0000   -3.54629
43600.0000   -3.67239
43640.0000   -3.65458
43680.0000   -4.15558
43720.0000   -3.30327
43760.0000   -3.00700
43800.0000   -4.54745
43840.0000   -4.48095
43880.0000   -4.10022
43920.0000   -3.63057
43960.0000   -2.94001
44000.0000   -3.32875
44040.0000   -3.21223
44080.0000   -4.41632
44120.0000   -3.24253
44160.0000   -4.13296
44200.0000   -3.25328
44240.0000   -3.20336
44280.0000   -3.51627
44320.0000   -4.23708
44360.0000   -4.98643
44400.0000   -4.02529
44440.0000   -4.42421
44480.0000   -4.82597
44520.0000   -4.49792
44560.0000   -4.01575
44600.0000   -4.89151
44640.0000   -4.23001
44680.0000   -3.72010
44720.0000   -3.32332
44760.0000   -2.91887
44800.0000   -3.90602
44840.0000   -4.63122
44880.0000   -4.19501
44920.0000   -4.70389
44960.0000   -2.78032
45000.0000   -4.48145
45040.0000   -3.44971
45080.0000   -3.86367
45120.0000   -4.58053
45160.0000   -5.55594
45200.0000   -5.81409
45240.0000   -5.46205
45280.0000   -5.09680
45320.0000   -5.62805
45360.0000   -5.55829
45400.0000   -5.31199
45440.0000   -5.35356
45480.0000   -5.48131
45520.0000   -4.67976
45560.0000   -3.13263
45600.0000   -4.04649
45640.0000   -5.79018
45680.0000   -6.04481
45720.0000   -5.92455
45760.0000   -6.94553
45800.0000   -6.66244
45840.0000   -5.38053
45880.0000   -5.68307
45920.0000   -5.95527
45960.0000   -5.66482
46000.0000   -5.38872
46040.0000   -5.81107
46080.0000   -6.08742
46120.0000   -5.87196
46160.0000   -5.48905
46200.0000   -5.66570
46240.0000   -6.00589
46280.0000   -5.63713
46320.0000   -5.31527
46360.0000   -5.81890
46400.0000   -5.93130
46440.0000   -4.75619
46480.0000   -5.18603
46520.0000   -5.15583
46560.0000   -5.14808
46600.0000   -5.58075
46640.0000   -5.96320
46680.0000   -6.54330
46720.0000   -5.69325
46760.0000   -5.59262
46800.0000   -6.41850
46840.0000   -5.88114
46880.0000   -5.64436
46920.0000   -6.54329
46960.0000   -5.58923
47000.0000   -5.59905
47040.0000   -6.33042
47080.0000   -6.43392
47120.0000   -6.36664
47160.0000   -6.07487
47200.0000   -6.12128
47240.0000   -5.32479
47280.0000   -5.81757
47320.0000   -5.43602
47360.0000   -6.06159
47400.0000   -5.74958
47440.0000   -5.38123
47480.0000   -6.13826
47520.0000   -5.29389
47560.0000   -5.68451
47600.0000   -5.91741
47640.0000   -5.44962
47680.0000   -5.75995
47720.0000   -4.99712
47760.0000   -5.30568
47800.0000   -5.71618
47840.0000   -5.50030
47880.0000   -5.62602
47920.0000   -5.69251
47960.0000   -5.87653
48000.0000   -5.61903
48040.0000   -4.43611
48080.0000   -5.92864
48120.0000   -5.06530
48160.0000   -5.81075
48200.0000   -7.26619
48240.0000   -6.02174
48280.0000   -6.30815
48320.0000   -6.02811
48360.0000   -5.43108
48400.0000   -5.40547
48440.0000   -6.06383
48480.0000   -5.86973
48520.0000   -5.29062
48560.0000   -5.56619
48600.0000   -5.26234
48640.0000   -5.72178
48680.0000   -5.25037
48720.0000   -5.96823
48760.0000   -5.38056
48800.0000   -5.48471
48840.0000   -5.10152
48880.0000   -6.16343
48920.0000   -7.26872
48960.0000   -5.75848
49000.0000   -6.66742
49040.0000   -6.07705
49080.0000   -5.06829
49120.0000   -5.76400
49160.0000   -5.65112
49200.0000   -5.51465
49240.0000   -5.93833
49280.0000   -5.94636
49320.0000   -6.10860
49360.0000   -5.59759
49400.0000   -5.27683
49440.0000   -5.88813
49480.0000   -5.62040
49520.0000   -5.36409
49560.0000   -5.97762
49600.0000   -6.68668
49640.0000   -6.23873
49680.0000   -5.32965
49720.0000   -6.13650
49760.0000   -6.81262
49800.0000   -6.75555
49840.0000   -5.79472
49880.0000   -4.72828
49920.0000   -6.45460
49960.0000   -4.92171
50000.0000   -6.34921
50040.0000   -6.49003
50080.0000   -6.15923
50120.0000   -5.84668
50160.0000   -5.33327
50200.0000   -5.90310
50240.0000   -5.46293
50280.0000   -5.77115
50320.0000   -6.19531
50360.0000   -6.19921
50400.0000   -5.58657
50440.0000   -6.04910
50480.0000   -5.53426
50520.0000   -6.04983
50560.0000   -5.65957
50600.0000   -5.83453
50640.0000   -6.05294
50680.0000   -5.65264
50720.0000   -4.85413
50760.0000   -5.80359
50800.0000   -5.21938
50840.0000   -4.78338
50880.0000   -5.27335
50920.0000   -4.72769
50960.0000   -5.04465
51000.0000   -6.08511
51040.0000   -5.57196
51080.0000   -5.49598
51120.0000   -5.72067
51160.0000   -5.51140
51200.0000   -5.95020
51240.0000   -5.67487
51280.0000   -3.99186
51320.0000   -4.98503
51360.0000   -4.86478
51400.0000   -5.43789
51440.0000   -5.37456
51480.0000   -5.22473
51520.0000   -5.24389
51560.0000   -5.00391
51600.0000   -5.16884
51640.0000   -4.73239
51680.0000   -5.08527
51720.0000   -5.33592
51760.0000   -5.29688
51800.0000   -5.17430
51840.0000   -5.06985
51880.0000   -5.79072
51920.0000   -5.80664
51960.0000   -5.37041
52000.0000   -5.16033
52040.0000   -5.31783
52080.0000   -5.31357
52120.0000   -5.01553
52160.0000   -5.51644
52200.0000   -5.19612
52240.0000   -5.62096
52280.0000   -5.75299
52320.0000   -5.50775
52360.0000   -5.49559
52400.0000   -5.03341
52440.0000   -4.84684
52480.0000   -4.53610
52520.0000   -4.37860
52560.0000   -4.80044
52600.0000   -4.92383
52640.0000   -5.48363
52680.0000   -4.07548
52720.0000   -4.68658
52760.0000   -4.44744
52800.0000   -4.54660
52840.0000   -3.67865
52880.0000   -4.95896
52920.0000   -5.25152
52960.0000   -5.74698
53000.0000   -5.86702
53040.0000   -5.37683
53080.0000   -5.54538
53120.0000   -5.81670
53160.0000   -5.48111
53200.0000   -5.44196
53240.0000   -4.53999
53280.0000   -5.27075
53320.0000   -5.31679
53360.0000   -5.03653
53400.0000   -5.56527
53440.0000   -5.70359
53480.0000   -5.37612
53520.0000   -5.89243
53560.0000   -6.38069
53600.0000   -5.58963
53640.0000   -5.55880
53680.0000   -6.49409
53720.0000   -5.74051
53760.0000   -5.94289
53800.0000   -5.46735
53840.0000   -5.19734
53880.0000   -5.55650
53920.0000   -4.68694
53960.0000   -5.77783
54000.0000   -5.83027
54040.0000   -5.75225
54080.0000   -5.60893
54120.0000   -5.32349
54160.0000   -5.43428
54200.0000   -5.08530
54240.0000   -5.27348
54280.0000   -4.80076
54320.0000   -4.32853
54360.0000   -5.55360
54400.0000   -5.51320
54440.0000   -5.34507
54480.0000   -5.77462
54520.0000   -4.35674
54560.0000   -4.77714
54600.0000   -3.93810
54640.0000   -5.64912
54680.0000   -4.60096
54720.0000   -4.55894
54760.0000   -5.00747
54800.0000   -4.30186
54840.0000   -4.93000
54880.0000   -4.84668
54920.0000   -4.38896
54960.0000   -4.91778
55000.0000   -4.65412
55040.0000   -5.27988
55080.0000   -5.52297
55120.0000   -5.14249
55160.0000   -5.65116
55200.0000   -5.00526
55240.0000   -4.15780
55280.0000   -5.61000
55320.0000   -5.50874
55360.0000   -4.95934
55400.0000   -5.59606
55440.0000   -5.40076
55480.0000   -4.63587
55520.0000   -4.21254
55560.0000   -4.29810
55600.0000   -5.02556
55640.0000   -5.61153
55680.0000   -5.65414
55720.0000   -6.28497
55760.0000   -5.31731
55800.0000   -6.38121
55840.0000   -5.88635
55880.0000   -5.21108
55920.0000   -5.79424
55960.0000   -6.26247
56000.0000   -5.21107
56040.0000   -5.93430
56080.0000   -5.37081
56120.0000   -4.60021
56160.0000   -4.78215
56200.0000   -4.85258
56240.0000   -3.97521
56280.0000   -4.76963
56320.0000   -4.68703
56360.0000   -4.42279
56400.0000   -4.88050
56440.0000   -4.94431
56480.0000   -4.75340
56520.0000   -5.67755
56560.0000   -5.01429
56600.0000   -4.93235
56640.0000   -5.45651
56680.0000   -4.37272
56720.0000   -4.79545
56760.0000   -5.13444
56800.0000   -4.70983
56840.0000   -5.78136
56880.0000   -6.24164
56920.0000   -5.63405
56960.0000   -5.26965
57000.0000   -5.07538
57040.0000   -6.47196
57080.0000   -5.33229
57120.0000   -5.58380
57160.0000   -5.66308
57200.0000   -5.42780
57240.0000   -5.54897
57280.0000   -5.22122
57320.0000   -5.77312
57360.0000   -5.25701
57400.0000   -5.55087
57440.0000   -5.07589
57480.0000   -5.45032
57520.0000   -4.74444
57560.0000   -4.86114
57600.0000   -5.44782
57640.0000   -5.59621
57680.0000   -5.12554
57720.0000   -4.93088
57760.0000   -4.66102
57800.0000   -5.62170
57840.0000   -5.09421
57880.0000   -5.74796
57920.0000   -6.46474
57960.0000   -6.21862
58000.0000   -6.09028
58040.0000   -5.09587
58080.0000   -5.98545
58120.0000   -6.13227
58160.0000   -5.40723
58200.0000   -5.56719
58240.0000   -5.20697
58280.0000   -6.04940
58320.0000   -5.12326
58360.0000   -5.01955
58400.0000   -5.24193
58440.0000   -5.81191
58480.0000   -5.53682
58520.0000   -5.52151
58560.0000   -5.23046
58600.0000   -5.99978
58640.0000   -5.97322
58680.0000   -5.67895
58720.0000   -5.62962
58760.0000   -5.40860
58800.0000   -4.51038
58840.0000   -5.55173
58880.0000   -4.16529
58920.0000   -4.83532
58960.0000   -3.94032
59000.0000   -4.46447
59040.0000   -5.28889
59080.0000   -5.50569
59120.0000   -5.84704
59160.0000   -5.29694
59200.0000   -5.61313
59240.0000   -6.11359
59280.0000   -4.98559
59320.0000   -5.73484
59360.0000   -5.07749
59400.0000   -5.64947
59440.0000   -5.83710
59480.0000   -6.44595
59520.0000   -6.47163
59560.0000   -6.06406
59600.0000   -5.70626
59640.0000   -4.96653
59680.0000   -5.56944
59720.0000   -5.31295
59760.0000   -6.28090
59800.0000   -5.41854
59840.0000   -5.30323
59880.0000   -5.79176
59920.0000   -5.57997
59960.0000   -5.55436
60000.0000   -5.32545
60040.0000   -5.36835
60080.0000   -5.88585
60120.0000   -4.65253
60160.0000   -5.66591
60200.0000   -6.11330
60240.0000   -4.83050
60280.0000   -5.77379
60320.0000   -5.92251
60360.0000   -6.42512
60400.0000   -5.44396
60440.0000   -6.19233
60480.0000   -5.94071
60520.0000   -5.88808
60560.0000   -6.35570
60600.0000   -5.52848
60640.0000   -5.03904
60680.0000   -6.00399
60720.0000   -5.40548
60760.0000   -5.45948
60800.0000   -5.34689
60840.0000   -5.21712
60880.0000   -5.68751
60920.0000   -5.69541
60960.0000   -5.41271
61000.0000   -5.51054
61040.0000   -6.57434
61080.0000   -6.01642
61120.0000   -6.44028
61160.0000   -5.78366
61200.0000   -6.05792
61240.0000   -5.86498
61280.0000   -5.56278
61320.0000   -5.85242
61360.0000   -6.47188
61400.0000   -5.81853
61440.0000   -6.02298
61480.0000   -5.07486
61520.0000   -5.36117
61560.0000   -6.13474
61600.0000   -6.03214
61640.0000   -6.40719
61680.0000   -7.13516
61720.0000   -6.24259
61760.0000   -5.74518
61800.0000   -6.19413
61840.0000   -5.82303
61880.0000   -6.53315
61920.0000   -6.50665
61960.0000   -6.74237
62000.0000   -5.68253
62040.0000   -5.58375
62080.0000   -5.67303
62120.0000   -6.11450
62160.0000   -6.03266
62200.0000   -6.23646
62240.0000   -6.33223
62280.0000   -6.49044
62320.0000   -5.44598
62360.0000   -5.79549
62400.0000   -5.78642
62440.0000   -6.10133
62480.0000   -6.02463
62520.0000   -6.61607
62560.0000   -6.14459
62600.0000   -6.94503
62640.0000   -6.67999
62680.0000   -6.09871
62720.0000   -5.84824
62760.0000   -6.91947
62800.0000   -6.47236
62840.0000   -6.01665
62880.0000   -5.33092
62920.0000   -6.21714
62960.0000   -4.91944
63000.0000   -6.11152
63040.0000   -5.85800
63080.0000   -5.40701
63120.0000   -5.22317
63160.0000   -5.83952
63200.0000   -5.67390
63240.0000   -5.97625
63280.0000   -5.78470
63320.0000   -5.42205
63360.0000   -5.83457
63400.0000   -5.82123
63440.0000   -5.64920
63480.0000   -6.43142
63520.0000   -6.11798
63560.0000   -6.43398
63600.0000   -5.76244
63640.0000   -6.01293
63680.0000   -5.91040
63720.0000   -5.69255
63760.0000   -5.55707
63800.0000   -5.13285
63840.0000   -5.46269
63880.0000   -5.53387
63920.0000   -5.43848
63960.0000   -5.77018
64000.0000   -4.72569
64040.0000   -5.26215
64080.0000   -5.26974
64120.0000   -5.19492
64160.0000   -5.90428
64200.0000   -6.02406
64240.0000   -5.96886
64280.0000   -4.97964
64320.0000   -5.72897
64360.0000   -6.70491
64400.0000   -6.06681
64440.0000   -6.37700
64480.0000   -6.65202
64520.0000   -6.58947
64560.0000   -5.50489
64600.0000   -4.86376
64640.0000   -5.55204
64680.0000   -5.73859
64720.0000   -5.39551
64760.0000   -5.29142
64800.0000   -5.29047
64840.0000   -5.82601
64880.0000   -6.45059
64920.0000   -5.89879
64960.0000   -7.41476
65000.0000   -6.20179
65040.0000   -6.01415
65080.0000   -6.34627
65120.0000   -6.15507
65160.0000   -5.67958
65200.0000   -5.40853
65240.0000   -6.35728
65280.0000   -6.63362
65320.0000   -5.47026
65360.0000   -5.66356
65400.0000   -5.53719
65440.0000   -5.91829
65480.0000   -5.42306
65520.0000   -6.21946
65560.0000   -6.16082
65600.0000   -5.68158
65640.0000   -5.94409
65680.0000   -5.40224
65720.0000   -5.59543
65760.0000   -5.87092
65800.0000   -4.94431
65840.0000   -5.19598
65880.0000   -5.28387
65920.0000   -5.65351
65960.0000   -5.45435
66000.0000   -5.49821
66040.0000   -6.94678
66080.0000   -6.41106
66120.0000   -6.70751
66160.0000   -5.28728
66200.0000   -6.13700
66240.0000   -7.06515
66280.0000   -5.96930
66320.0000   -6.39516
66360.0000   -6.15384
66400.0000   -6.38081
66440.0000   -6.47784
66480.0000   -6.03592
66520.0000   -6.14786
66560.0000   -6.48699
66600.0000   -6.69561
66640.0000   -6.75243
66680.0000   -5.84433
66720.0000   -5.82430
66760.0000   -4.78337
66800.0000   -5.55174
66840.0000   -5.27397
66880.0000   -6.26738
66920.0000   -5.88773
66960.0000   -5.74478
67000.0000   -5.39881
67040.0000   -5.94874
67080.0000   -5.17386
67120.0000   -4.47601
67160.0000   -4.70732
67200.0000   -5.52085
67240.0000   -6.09294
67280.0000   -6.87244
67320.0000   -7.00287
67360.0000   -6.09506
67400.0000   -6.07636
67440.0000   -5.84685
67480.0000   -6.26234
67520.0000   -6.69220
67560.0000   -5.94018
67600.0000   -6.24250
67640.0000   -6.44701
67680.0000   -6.21104
67720.0000   -6.13415
67760.0000   -6.10085
67800.0000   -4.76726
67840.0000   -5.76573
67880.0000   -5.94513
67920.0000   -5.86564
67960.0000   -6.08255
68000.0000   -6.31708
68040.0000   -6.81454
68080.0000   -6.44105
68120.0000   -6.67688
68160.0000   -5.91958
68200.0000   -5.49989
68240.0000   -6.64706
68280.0000   -5.94939
68320.0000   -6.04824
68360.0000   -6.03153
68400.0000   -6.63384
68440.0000   -6.23276
68480.0000   -6.12162
68520.0000   -6.11916
68560.0000   -6.37808
68600.0000   -6.58899
68640.0000   -6.54085
68680.0000   -6.49166
68720.0000   -6.31441
68760.0000   -5.23504
68800.0000   -5.19178
68840.0000   -4.98264
68880.0000   -6.78606
68920.0000   -5.76536
68960.0000   -6.14278
69000.0000   -5.89768
69040.0000   -5.71179
69080.0000   -6.76964
69120.0000   -6.57357
69160.0000   -5.93412
69200.0000   -5.56832
69240.0000   -5.39785
69280.0000   -6.31828
69320.0000   -5.66868
69360.0000   -5.60579
69400.0000   -5.67315
69440.0000   -5.42121
69480.0000   -6.07458
69520.0000   -5.57056
69560.0000   -5.39140
69600.0000   -5.72614
69640.0000   -6.15520
69680.0000   -5.33868
69720.0000   -5.79794
69760.0000   -6.29820
69800.0000   -6.03634
69840.0000   -5.35118
69880.0000   -5.41105
69920.0000   -6.49292
69960.0000   -6.05795
70000.0000   -5.73914
70040.0000   -6.44114
70080.0000   -5.95126
70120.0000   -5.75348
70160.0000   -5.95955
70200.0000   -6.00598
70240.0000   -6.39603
70280.0000   -5.91294
70320.0000   -6.25638
70360.0000   -5.91674
70400.0000   -5.89639
70440.0000   -5.86845
70480.0000   -5.72973
70520.0000   -5.66229
70560.0000   -5.00925
70600.0000   -5.05491
70640.0000   -5.56485
70680.0000   -5.46833
70720.0000   -5.65980
70760.0000   -4.74344
70800.0000   -6.17958
70840.0000   -5.40596
70880.0000   -5.84968
70920.0000   -6.21666
70960.0000   -6.11992
71000.0000   -6.01863
71040.0000   -6.01826
71080.0000   -6.05607
71120.0000   -5.07887
71160.0000   -5.96160
71200.0000   -5.75706
71240.0000   -6.26499
71280.0000   -5.88619
71320.0000   -6.35804
71360.0000   -6.57004
71400.0000   -6.16778
71440.0000   -6.09140
71480.0000   -6.00271
71520.0000   -6.33159
71560.0000   -5.96442
71600.0000   -5.64227
71640.0000   -5.80988
71680.0000   -5.98161
71720.0000   -6.56822
71760.0000   -6.49424
71800.0000   -6.98746
71840.0000   -5.89497
71880.0000   -6.40412
71920.0000   -6.11099
71960.0000   -6.29257
72000.0000   -5.61945
72040.0000   -6.01315
72080.0000   -6.15393
72120.0000   -6.58617
72160.0000   -5.67666
72200.0000   -5.25428
72240.0000   -5.48329
72280.0000   -5.84411
72320.0000   -5.39105
72360.0000   -5.30221
72400.0000   -5.92337
72440.0000   -5.78104
72480.0000   -5.79493
72520.0000   -6.09384
72560.0000   -6.27215
72600.0000   -5.75974
72640.0000   -5.37152
72680.0000   -4.85995
72720.0000   -4.38171
72760.0000   -5.28831
72800.0000   -4.92783
72840.0000   -5.33598
72880.0000   -4.84938
72920.0000   -5.48075
72960.0000   -5.19620
73000.0000   -4.56054
73040.0000   -4.79149
73080.0000   -5.45115
73120.0000   -5.86863
73160.0000   -5.49172
73200.0000   -5.23290
73240.0000   -5.39509
73280.0000   -5.54941
73320.0000   -4.25282
73360.0000   -5.65337
73400.0000   -5.52453
73440.0000   -5.54111
73480.0000   -5.03173
73520.0000   -5.34746
73560.0000   -7.20023
73600.0000   -5.88672
73640.0000   -5.67176
73680.0000   -6.16822
73720.0000   -6.67617
73760.0000   -6.23943
73800.0000   -6.29856
73840.0000   -6.17257
73880.0000   -5.81970
73920.0000   -5.66756
73960.0000   -5.65104
74000.0000   -5.98185
74040.0000   -5.55843
74080.0000   -5.59812
74120.0000   -6.11903
74160.0000   -5.93287
74200.0000   -5.89267
74240.0000   -6.14160
74280.0000   -5.74002
74320.0000   -5.82018
74360.0000   -5.39713
74400.0000   -5.84404
74440.0000   -5.73672
74480.0000   -4.72373
74520.0000   -5.29832
74560.0000   -6.10871
74600.0000   -6.34400
74640.0000   -6.62511
74680.0000   -6.10330
74720.0000   -5.96844
74760.0000   -5.59591
74800.0000   -7.72938
74840.0000   -7.47432
74880.0000   -6.58742
74920.0000   -6.22254
74960.0000   -6.43668
75000.0000   -4.94562
75040.0000   -5.89040
75080.0000   -5.82201
75120.0000   -5.96484
75160.0000   -6.07754
75200.0000   -5.84028
75240.0000   -5.45511
75280.0000   -5.71592
75320.0000   -6.12451
75360.0000   -6.15891
75400.0000   -6.15569
75440.0000   -6.37017
75480.0000   -6.45821
75520.0000   -6.83786
75560.0000   -6.00962
75600.0000   -6.31609
75640.0000   -8.17843
75680.0000   -6.28540
75720.0000   -6.50235
75760.0000   -5.81868
75800.0000   -6.61489
75840.0000   -6.33179
75880.0000   -5.86561
75920.0000   -6.14640
75960.0000   -6.82954
76000.0000   -5.99394
76040.0000   -6.70078
76080.0000   -6.34119
76120.0000   -6.26679
76160.0000   -6.55999
76200.0000   -6.13357
76240.0000   -6.59210
76280.0000   -7.03883
76320.0000   -6.82654
76360.0000   -6.59026
76400.0000   -6.44750
76440.0000   -5.17060
76480.0000   -4.30696
76520.0000   -6.11967
76560.0000   -5.71142
76600.0000   -5.90902
76640.0000   -5.05170
76680.0000   -4.64486
76720.0000   -4.98354
76760.0000   -5.10038
76800.0000   -5.67598
76840.0000   -5.70569
76880.0000   -4.56787
76920.0000   -4.99024
76960.0000   -5.47943
77000.0000   -5.24954
77040.0000   -6.91973
77080.0000   -5.11469
77120.0000   -5.40322
77160.0000   -6.40327
77200.0000   -4.61472
77240.0000   -6.69962
77280.0000   -6.54061
77320.0000   -6.64820
77360.0000   -6.70910
77400.0000   -7.05878
77440.0000   -6.71007
77480.0000   -6.14208
77520.0000   -6.45419
77560.0000   -5.80715
77600.0000   -5.65093
77640.0000   -4.57299
77680.0000   -5.84694
77720.0000   -6.55489
77760.0000   -5.92777
77800.0000   -6.68557
77840.0000   -5.39722
77880.0000   -6.52234
77920.0000   -6.00246
77960.0000   -6.41243
78000.0000   -6.14174
78040.0000   -6.17582
78080.0000   -6.83610
78120.0000   -6.79764
78160.0000   -6.11813
78200.0000   -6.25715
78240.0000   -6.36011
78280.0000   -7.15176
78320.0000   -5.91614
78360.0000   -5.45429
78400.0000   -6.32164
78440.0000   -7.77885
78480.0000   -6.50409
78520.0000   -5.91065
78560.0000   -6.01307
78600.0000   -7.02948
78640.0000   -6.69017
78680.0000   -7.53526
78720.0000   -6.34316
78760.0000   -6.20299
78800.0000   -5.44306
78840.0000   -7.67387
78880.0000   -6.15822
78920.0000   -5.83404
78960.0000   -6.02687
79000.0000   -6.12643
79040.0000   -5.88048
79080.0000   -5.59174
79120.0000   -5.87400
79160.0000   -5.65627
79200.0000   -5.65289
79240.0000   -6.05984
79280.0000   -6.38217
79320.0000   -6.19806
79360.0000   -5.19583
79400.0000   -5.77441
79440.0000   -5.85114
79480.0000   -6.30101
79520.0000   -5.14905
79560.0000   -5.41893
79600.0000   -5.64850
79640.0000   -5.52463
79680.0000   -6.12478
79720.0000   -5.75294
79760.0000   -6.47170
79800.0000   -7.24614
79840.0000   -6.69945
79880.0000   -5.94128
79920.0000   -6.44796
79960.0000   -5.63759
80000.0000   -6.08729
80040.0000   -4.90747
80080.0000   -6.01615
80120.0000   -6.11371
80160.0000   -6.02903
80200.0000   -5.69144
80240.0000   -5.38876
80280.0000   -6.73876
80320.0000   -5.78709
80360.0000   -5.49197
80400.0000   -5.65416
80440.0000   -6.46316
80480.0000   -5.39406
80520.0000   -5.79119
80560.0000   -4.57660
80600.0000   -5.96203
80640.0000   -5.95906
80680.0000   -5.67473
80720.0000   -5.05702
80760.0000   -5.55277
80800.0000   -5.29095
80840.0000   -5.49241
80880.0000   -5.60683
80920.0000   -5.90017
80960.0000   -5.50506
81000.0000   -6.79582
81040.0000   -5.85409
81080.0000   -5.42667
81120.0000   -6.61627
81160.0000   -6.71630
81200.0000   -6.26467
81240.0000   -6.07292
81280.0000   -5.92907
81320.0000   -5.20868
81360.0000   -6.03998
81400.0000   -6.41832
81440.0000   -6.15275
81480.0000   -5.76490
81520.0000   -5.78781
81560.0000   -5.81938
81600.0000   -5.49344
81640.0000   -5.15832
81680.0000   -5.72793
81720.0000   -6.24000
81760.0000   -5.43229
81800.0000   -5.22449
81840.0000   -4.95589
81880.0000   -5.33398
81920.0000   -6.03869
81960.0000   -6.05939
82000.0000   -6.43774
82040.0000   -5.75708
82080.0000   -6.18821
82120.0000   -5.70140
82160.0000   -5.49172
82200.0000   -6.11215
82240.0000   -6.19482
82280.0000   -6.65569
82320.0000   -5.82118
82360.0000   -5.79420
82400.0000   -6.81185
82440.0000   -6.88044
82480.0000   -6.71915
82520.0000   -7.18672
82560.0000   -6.87983
82600.0000   -5.98954
82640.0000   -6.27202
82680.0000   -5.83850
82720.0000   -5.28478
82760.0000   -5.40428
82800.0000   -5.07380
82840.0000   -5.86898
82880.0000   -5.59850
82920.0000   -4.56724
82960.0000   -5.20881
83000.0000   -4.51484
83040.0000   -6.72721
83080.0000   -5.70767
83120.0000   -6.48481
83160.0000   -6.93039
83200.0000   -5.47261
83240.0000   -5.76354
83280.0000   -6.09480
83320.0000   -6.06767
83360.0000   -5.20333
83400.0000   -5.66527
83440.0000   -6.51340
83480.0000   -6.98290
83520.0000   -6.22059
83560.0000   -6.04571
83600.0000   -5.34965
83640.0000   -5.95805
83680.0000   -6.06523
83720.0000   -6.54660
83760.0000   -5.65216
83800.0000   -5.68093
83840.0000   -5.78984
83880.0000   -5.42774
83920.0000   -6.29607
83960.0000   -4.09933
84000.0000   -6.15150
84040.0000   -5.75305
84080.0000   -6.46185
84120.0000   -6.09443
84160.0000   -6.58578
84200.0000   -5.71312
84240.0000   -5.95547
84280.0000   -5.39084
84320.0000   -6.66009
84360.0000   -6.87041
84400.0000   -6.61831
84440.0000   -5.50967
84480.0000   -5.32734
84520.0000   -5.68979
84560.0000   -6.18530
84600.0000   -5.65120
84640.0000   -5.33340
84680.0000   -5.46561
84720.0000   -5.85737
84760.0000   -7.45754
84800.0000   -6.26669
84840.0000   -6.82418
84880.0000   -6.17003
84920.0000   -6.93242
84960.0000   -5.98249
85000.0000   -6.09757
85040.0000   -6.51398
85080.0000   -4.78979
85120.0000   -5.91443
85160.0000   -6.30679
85200.0000   -6.03428
85240.0000   -5.85676
85280.0000   -5.66548
85320.0000   -4.74009
85360.0000   -5.00735
85400.0000   -5.56945
85440.0000   -6.08760
85480.0000   -5.49824
85520.0000   -5.25421
85560.0000   -5.60480
85600.0000   -4.99673
85640.0000   -5.36607
85680.0000   -5.45345
85720.0000   -5.08038
85760.0000   -5.55435
85800.0000   -5.95719
85840.0000   -5.80929
85880.0000   -5.52273
85920.0000   -4.94069
85960.0000   -5.07038
86000.0000   -5.54987
86040.0000   -5.41441
86080.0000   -6.06847
86120.0000   -5.25147
86160.0000   -5.44809
86200.0000   -5.74198
86240.0000   -5.97998
86280.0000   -5.35081
86320.0000   -5.04450
86360.0000   -5.03440
86400.0000   -5.39492
86440.0000   -5.53806
86480.0000   -6.29543
86520.0000   -6.18747
86560.0000   -5.08073
86600.0000   -5.18842
86640.0000   -5.18687
86680.0000   -6.34064
86720.0000   -5.38646
86760.0000   -5.20515
86800.0000   -6.07537
86840.0000   -5.03498
86880.0000   -5.67720
86920.0000   -6.37878
86960.0000   -5.65941
87000.0000   -6.32812
87040.0000   -5.93374
87080.0000   -6.06214
87120.0000   -5.30956
87160.0000   -5.30067
87200.0000   -5.44301
87240.0000   -5.44628
87280.0000   -5.72360
87320.0000   -4.07254
87360.0000   -5.28227
87400.0000   -4.79750
87440.0000   -5.05313
87480.0000   -6.61619
87520.0000   -6.30769
87560.0000   -6.04838
87600.0000   -5.14281
87640.0000   -5.13226
87680.0000   -6.49228
87720.0000   -6.30917
87760.0000   -6.85204
87800.0000   -7.17239
87840.0000   -5.32580
87880.0000   -6.72774
87920.0000   -6.15999
87960.0000   -6.46906
88000.0000   -6.91325
88040.0000   -6.55161
88080.0000   -7.18711
88120.0000   -6.28459
88160.0000   -6.99564
88200.0000   -6.26927
88240.0000   -5.68115
88280.0000   -6.08991
88320.0000   -5.79444
88360.0000   -6.02391
88400.0000   -5.93807
88440.0000   -6.13571
88480.0000   -5.89297
88520.0000   -5.45924
88560.0000   -4.42292
88600.0000   -5.24881
88640.0000   -5.87486
88680.0000   -4.85152
88720.0000   -5.22131
88760.0000   -5.55370
88800.0000   -5.40051
88840.0000   -5.58043
88880.0000   -5.75595
88920.0000   -5.79391
88960.0000   -6.24109
89000.0000   -6.32649
89040.0000   -6.18193
89080.0000   -6.56855
89120.0000   -6.65037
89160.0000   -6.69494
89200.0000   -6.29116
89240.0000   -6.56493
89280.0000   -4.83649
89320.0000   -4.53310
89360.0000   -4.58510
89400.0000   -5.41528
89440.0000   -4.68502
89480.0000   -4.28254
89520.0000   -5.21859
89560.0000   -5.23263
89600.0000   -5.27765
89640.0000   -5.19420
89680.0000   -5.98010
89720.0000   -5.70080
89760.0000   -5.04963
89800.0000   -5.56754
89840.0000   -5.60424
89880.0000   -5.71662
89920.0000   -6.75798
89960.0000   -6.12522
90000.0000   -5.50592
90040.0000   -5.54004
90080.0000   -6.27154
90120.0000   -5.51997
90160.0000   -6.09423
90200.0000   -5.84527
90240.0000   -5.46211
90280.0000   -6.11015
90320.0000   -6.16949
90360.0000   -5.85644
90400.0000   -6.57344
90440.0000   -5.74669
90480.0000   -5.86114
90520.0000   -5.98184
90560.0000   -5.93583
90600.0000   -4.66301
90640.0000   -5.25327
90680.0000   -5.29168
90720.0000   -5.60884
90760.0000   -5.66237
90800.0000   -5.46039
90840.0000   -6.05109
90880.0000   -6.62502
90920.0000   -6.22442
90960.0000   -6.14566
91000.0000   -6.51784
91040.0000   -6.63118
91080.0000   -7.12840
91120.0000   -6.65350
91160.0000   -6.95813
91200.0000   -5.46901
91240.0000   -6.34957
91280.0000   -5.16139
91320.0000   -5.91024
91360.0000   -5.98986
91400.0000   -5.61376
91440.0000   -4.50996
91480.0000   -5.52974
91520.0000   -5.76037
91560.0000   -5.06861
91600.0000   -4.40042
91640.0000   -4.05932
91680.0000   -3.73355
91720.0000   -4.49610
91760.0000   -4.96892
91800.0000   -4.01363
91840.0000   -4.36345
91880.0000   -4.79661
91920.0000   -4.41030
91960.0000   -4.52546
92000.0000   -4.73914
92040.0000   -5.69274
92080.0000   -4.66667
92120.0000   -5.33189
92160.0000   -5.36378
92200.0000   -5.62829
92240.0000   -6.53326
92280.0000   -5.27580
92320.0000   -4.94049
92360.0000   -5.88180
92400.0000   -5.89348
92440.0000   -5.60169
92480.0000   -4.50128
92520.0000   -5.50142
92560.0000   -5.43507
92600.0000   -5.56768
92640.0000   -6.40909
92680.0000   -6.03609
92720.0000   -6.30681
92760.0000   -5.38451
92800.0000   -5.07762
92840.0000   -5.30387
92880.0000   -6.43651
92920.0000   -6.83098
92960.0000   -5.86195
93000.0000   -5.55115
93040.0000   -5.68446
93080.0000   -5.72018
93120.0000   -5.63954
93160.0000   -6.03271
93200.0000   -5.74084
93240.0000   -7.21092
93280.0000   -5.07028
93320.0000   -5.84941
93360.0000   -5.84931
93400.0000   -5.75876
93440.0000   -6.43973
93480.0000   -6.04342
93520.0000   -6.24653
93560.0000   -6.43335
93600.0000   -7.16363
93640.0000   -6.89495
93680.0000   -6.55589
93720.0000   -6.74768
93760.0000   -6.19602
93800.0000   -7.24900
93840.0000   -8.06804
93880.0000   -6.99113
93920.0000   -6.23109
93960.0000   -5.83327
94000.0000   -5.10303
94040.0000   -6.59475
94080.0000   -6.01073
94120.0000   -5.10838
94160.0000   -6.47031
94200.0000   -7.30970
94240.0000   -6.27168
94280.0000   -6.14523
94320.0000   -6.14951
94360.0000   -6.21293
94400.0000   -7.03942
94440.0000   -6.65277
94480.0000   -7.17320
94520.0000   -6.09574
94560.0000   -6.58373
94600.0000   -6.98772
94640.0000   -6.52889
94680.0000   -6.99302
94720.0000   -6.09310
94760.0000   -5.70008
94800.0000   -5.63864
94840.0000   -6.62480
94880.0000   -5.33464
94920.0000   -5.50739
94960.0000   -6.54173
95000.0000   -6.20278
95040.0000   -5.94818
95080.0000   -6.21487
95120.0000   -5.77620
95160.0000   -5.05854
95200.0000   -5.65980
95240.0000   -6.16403
95280.0000   -5.44684
95320.0000   -4.93670
95360.0000   -4.41717
95400.0000   -5.16669
95440.0000   -4.77962
95480.0000   -4.77683
95520.0000   -5.37328
95560.0000   -5.10493
95600.0000   -4.54856
95640.0000   -4.80830
95680.0000   -5.10252
95720.0000   -4.42506
95760.0000   -5.91628
95800.0000   -5.28774
95840.0000   -4.67140
95880.0000   -5.32442
95920.0000   -5.14067
95960.0000   -4.80662
96000.0000   -5.25361
96040.0000   -5.71761
96080.0000   -4.68731
96120.0000   -5.02473
96160.0000   -4.54316
96200.0000   -4.80663
96240.0000   -5.40634
96280.0000   -5.23054
96320.0000   -6.46714
96360.0000   -5.39770
96400.0000   -5.87291
96440.0000   -5.31176
96480.0000   -6.46988
96520.0000   -5.75203
96560.0000   -5.56632
96600.0000   -6.95288
96640.0000   -5.80848
96680.0000   -5.98824
96720.0000   -5.39652
96760.0000   -6.08682
96800.0000   -5.29792
96840.0000   -6.71518
96880.0000   -6.21328
96920.0000   -5.60403
96960.0000   -5.91947
97000.0000   -5.75675
97040.0000   -5.87176
97080.0000   -6.21335
97120.0000   -5.39442
97160.0000   -6.29095
97200.0000   -6.76800
97240.0000   -7.13236
97280.0000   -6.35132
97320.0000   -6.30699
97360.0000   -6.58802
97400.0000   -5.69670
97440.0000   -5.61561
97480.0000   -6.65697
97520.0000   -7.42018
97560.0000   -6.54232
97600.0000   -6.04498
97640.0000   -5.76750
97680.0000   -6.63865
97720.0000   -6.29633
97760.0000   -5.91740
97800.0000   -5.93381
97840.0000   -6.55888
97880.0000   -5.70479
97920.0000   -5.49254
97960.0000   -6.19750
98000.0000   -5.67521
98040.0000   -5.13539
98080.0000   -5.45203
98120.0000   -6.18828
98160.0000   -4.96384
98200.0000   -4.53631
98240.0000   -5.22156
98280.0000   -5.28050
98320.0000   -5.56981
98360.0000   -5.39832
98400.0000   -6.94208
98440.0000   -6.46258
98480.0000   -6.33309
98520.0000   -5.59749
98560.0000   -6.57441
98600.0000   -5.83437
98640.0000   -5.93989
98680.0000   -5.81313
98720.0000   -5.23976
98760.0000   -4.93875
98800.0000   -5.93379
98840.0000   -5.57085
98880.0000   -5.57121
98920.0000   -4.95507
98960.0000   -5.66197
99000.0000   -5.51157
99040.0000   -5.31663
99080.0000   -5.54954
99120.0000   -4.78788
99160.0000   -6.14714
99200.0000   -5.76299
99240.0000   -5.74036
99280.0000   -5.35066
99320.0000   -5.31827
99360.0000   -5.40955
99400.0000   -5.46075
99440.0000   -4.88176
99480.0000   -4.36687
99520.0000   -5.30694
99560.0000   -4.77364
99600.0000   -5.27157
99640.0000   -4.76483
99680.0000   -5.58858
99720.0000   -4.54639
99760.0000   -5.73402
99800.0000   -5.60033
99840.0000   -5.86074
99880.0000   -5.35017
99920.0000   -5.35360
99960.0000   -4.95686
100000.0000   -5.32813
100040.0000   -4.98044
100080.0000   -3.91778
100120.0000   -4.67244
100160.0000   -4.97783
100200.0000   -4.61302
100240.0000   -4.22927
100280.0000   -5.05847
100320.0000   -4.86307
100360.0000   -5.31987
100400.0000   -5.81782
100440.0000   -5.99339
100480.0000   -6.44343
100520.0000   -5.72410
100560.0000   -5.16167
100600.0000   -5.44929
100640.0000   -5.77525
100680.0000   -5.22634
100720.0000   -4.19050
100760.0000   -5.27242
100800.0000   -5.87389
100840.0000   -5.24034
100880.0000   -4.96304
100920.0000   -5.99001
100960.0000   -4.69982
101000.0000   -5.14760
101040.0000   -5.89038
101080.0000   -6.23457
101120.0000   -5.82074
101160.0000   -5.60653
101200.0000   -5.02848
101240.0000   -6.20991
101280.0000   -5.76945
101320.0000   -5.90318
101360.0000   -5.57771
101400.0000   -4.54609
101440.0000   -5.25136
101480.0000   -4.69163
101520.0000   -5.92830
101560.0000   -5.56689
101600.0000   -6.17232
101640.0000   -5.98818
101680.0000   -6.21820
101720.0000   -5.97608
101760.0000   -6.26987
101800.0000   -6.30308
101840.0000   -5.44322
101880.0000   -5.51036
101920.0000   -5.79086
101960.0000   -5.35131
102000.0000   -4.82560
102040.0000   -4.80346
102080.0000   -3.97724
102120.0000   -3.99345
102160.0000   -4.36238
102200.0000   -4.56562
102240.0000   -3.88960
102280.0000   -5.27867
102320.0000   -5.03144
102360.0000   -5.51111
102400.0000   -5.64722
102440.0000   -5.73274
102480.0000   -5.83874
102520.0000   -5.71018
102560.0000   -5.79459
102600.0000   -5.14594
102640.0000   -5.09006
102680.0000   -5.77932
102720.0000   -6.27587
102760.0000   -5.16023
102800.0000   -4.98778
102840.0000   -5.69743
102880.0000   -5.39439
102920.0000   -5.56839
102960.0000   -5.73887
103000.0000   -5.33255
103040.0000   -5.48333
103080.0000   -5.85908
103120.0000   -5.17255
103160.0000   -5.55832
103200.0000   -6.13961
103240.0000   -5.28122
103280.0000   -5.06979
103320.0000   -5.35940
103360.0000   -5.44965
103400.0000   -6.02094
103440.0000   -5.30321
103480.0000   -5.43324
103520.0000   -6.01510
103560.0000   -6.29619
103600.0000   -5.46841
103640.0000   -4.67311
103680.0000   -5.78889
103720.0000   -6.25221
103760.0000   -5.72771
103800.0000   -5.39967
103840.0000   -5.56436
103880.0000   -5.68770
103920.0000   -4.47863
103960.0000   -5.22990
104000.0000   -5.37543
104040.0000   -5.19368
104080.0000   -6.32237
104120.0000   -5.67235
104160.0000   -5.11011
104200.0000   -5.11871
104240.0000   -5.94177
104280.0000   -5.68823
104320.0000   -5.47849
104360.0000   -5.23898
104400.0000   -4.97404
104440.0000   -4.97649
104480.0000   -5.60811
104520.0000   -5.59742
104560.0000   -5.82590
104600.0000   -6.10044
104640.0000   -6.11553
104680.0000   -5.52837
104720.0000   -6.07471
104760.0000   -6.11427
104800.0000   -5.80953
104840.0000   -6.03343
104880.0000   -5.44920
104920.0000   -6.27359
104960.0000   -6.31389
105000.0000   -4.90626
105040.0000   -5.59081
105080.0000   -5.60368
105120.0000   -5.70152
105160.0000   -5.64625
105200.0000   -5.71168
105240.0000   -5.60663
105280.0000   -4.62849
105320.0000   -5.43632
105360.0000   -4.89672
105400.0000   -5.50444
105440.0000   -5.60852
105480.0000   -5.01084
105520.0000   -5.63655
105560.0000   -5.62756
105600.0000   -4.85414
105640.0000   -5.65819
105680.0000   -5.72020
105720.0000   -6.62022
105760.0000   -5.43718
105800.0000   -5.45980
105840.0000   -5.62913
105880.0000   -4.92317
105920.0000   -5.15950
105960.0000   -4.26195
106000.0000   -5.84795
106040.0000   -5.57924
106080.0000   -5.74896
106120.0000   -4.31915
106160.0000   -5.80038
106200.0000   -6.27501
106240.0000   -5.60662
106280.0000   -5.61231
106320.0000   -4.83627
106360.0000   -5.08418
106400.0000   -5.72578
106440.0000   -5.48721
106480.0000   -6.11495
106520.0000   -6.51172
106560.0000   -5.86556
106600.0000   -5.32307
106640.0000   -5.12122
106680.0000   -4.71202
106720.0000   -4.89299
106760.0000   -5.59609
106800.0000   -4.95096
106840.0000   -4.96035
106880.0000   -5.42966
106920.0000   -5.52201
106960.0000   -5.21455
107000.0000   -5.62149
107040.0000   -4.98218
107080.0000   -4.38962
107120.0000   -3.91593
107160.0000   -4.76494
107200.0000   -5.90985
107240.0000   -5.05525
107280.0000   -4.90735
107320.0000   -5.01185
107360.0000   -5.10483
107400.0000   -4.73829
107440.0000   -4.44826
107480.0000   -4.64170
107520.0000   -4.23864
107560.0000   -5.02503
107600.0000   -5.08653
107640.0000   -5.48302
107680.0000   -5.46977
107720.0000   -6.13326
107760.0000   -5.44537
107800.0000   -5.19273
107840.0000   -4.96796
107880.0000   -6.03354
107920.0000   -5.55433
107960.0000   -5.27344
108000.0000   -5.44415
108040.0000   -5.05100
108080.0000   -5.28998
108120.0000   -4.93674
108160.0000   -4.56374
108200.0000   -4.71649
108240.0000   -4.36452
108280.0000   -4.91810
108320.0000   -2.88797
108360.0000   -4.09273
108400.0000   -5.27226
108440.0000   -4.83163
108480.0000   -4.83151
108520.0000   -5.61744
108560.0000   -5.50074
108600.0000   -4.99417
108640.0000   -5.49001
108680.0000   -5.35332
108720.0000   -5.01143
108760.0000   -4.60406
108800.0000   -4.81160
108840.0000   -4.64273
108880.0000   -4.72313
108920.0000   -4.46344
108960.0000   -4.55379
109000.0000   -4.55166
109040.0000   -5.17062
109080.0000   -5.05500
109120.0000   -5.29509
109160.0000   -5.11643
109200.0000   -5.50925
109240.0000   -4.82949
109280.0000   -5.44402
109320.0000   -5.63376
109360.0000   -5.83621
109400.0000   -5.15259
109440.0000   -4.76957
109480.0000   -5.17786
109520.0000   -5.29082
109560.0000   -5.74921
109600.0000   -5.25781
109640.0000   -6.58716
109680.0000   -5.69414
109720.0000   -5.38140
109760.0000   -5.41955
109800.0000   -5.64883
109840.0000   -6.39602
109880.0000   -4.50960
109920.0000   -5.74902
109960.0000   -4.75589
110000.0000   -5.86543
110040.0000   -4.82850
110080.0000   -5.45533
110120.0000   -5.93735
110160.0000   -6.50556
110200.0000   -4.77879
110240.0000   -5.78322
110280.0000   -5.45324
110320.0000   -5.39847
110360.0000   -5.75958
110400.0000   -4.77160
110440.0000   -5.29439
110480.0000   -4.87391
110520.0000   -5.50601
110560.0000   -5.71685
110600.0000   -5.71805
110640.0000   -5.69899
110680.0000   -5.49271
110720.0000   -5.64728
110760.0000   -5.07522
110800.0000   -4.78956
110840.0000   -4.76183
110880.0000   -5.22498
110920.0000   -5.50772
110960.0000   -6.10682
111000.0000   -5.34131
111040.0000   -5.36789
111080.0000   -6.73734
111120.0000   -5.72724
111160.0000   -6.14081
111200.0000   -5.15872
111240.0000   -5.72815
111280.0000   -6.02959
111320.0000   -6.25417
111360.0000   -6.73408
111400.0000   -6.15104
111440.0000   -6.97236
111480.0000   -5.69792
111520.0000   -5.76830
111560.0000   -5.36837
111600.0000   -6.57078
111640.0000   -5.41021
111680.0000   -6.18211
111720.0000   -6.14764
111760.0000   -6.45950
111800.0000   -6.72937
111840.0000   -6.55472
111880.0000   -6.69472
111920.0000   -6.91700
111960.0000   -8.37957
112000.0000   -7.85489
112040.0000   -6.42793
112080.0000   -6.62262
112120.0000   -6.36980
112160.0000   -6.73868
112200.0000   -6.63986
112240.0000   -5.53258
112280.0000   -6.33518
112320.0000   -6.69869
112360.0000   -6.43579
112400.0000   -6.36144
112440.0000   -5.49862
112480.0000   -5.73375
112520.0000   -6.21513
112560.0000   -5.76889
112600.0000   -5.69167
112640.0000   -5.54890
112680.0000   -5.50518
112720.0000   -5.67689
112760.0000   -6.12917
112800.0000   -5.70949
112840.0000   -5.53013
112880.0000   -5.52139
112920.0000   -6.13581
112960.0000   -6.51366
113000.0000   -6.68262
113040.0000   -6.19054
113080.0000   -5.68962
113120.0000   -4.86919
113160.0000   -5.54824
113200.0000   -5.82623
113240.0000   -5.91952
113280.0000   -5.90097
113320.0000   -5.26949
113360.0000   -6.31607
113400.0000   -6.73125
113440.0000   -6.45206
113480.0000   -6.05360
113520.0000   -6.80253
113560.0000   -6.49481
113600.0000   -6.62587
113640.0000   -7.66160
113680.0000   -6.37376
113720.0000   -7.33548
113760.0000   -7.11794
113800.0000   -7.61425
113840.0000   -7.01728
113880.0000   -7.81050
113920.0000   -7.01512
113960.0000   -7.74715
114000.0000   -7.43306
114040.0000   -8.15313
114080.0000   -8.27831
114120.0000   -7.79450
114160.0000   -6.02479
114200.0000   -6.30896
114240.0000   -6.41562
114280.0000   -6.72438
114320.0000   -6.59664
114360.0000   -7.15987
114400.0000   -6.66042
114440.0000   -7.67518
114480.0000   -6.87514
114520.0000   -6.62538
114560.0000   -6.91097
114600.0000   -6.51355
114640.0000   -7.02441
114680.0000   -6.31382
114720.0000   -6.58011
114760.0000   -5.63402
114800.0000   -6.13020
114840.0000   -6.51276
114880.0000   -6.20992
114920.0000   -5.61333
114960.0000   -6.90957
115000.0000   -6.42583
115040.0000   -6.60175
115080.0000   -6.95095
115120.0000   -5.74933
115160.0000   -5.57485
115200.0000   -5.68207
115240.0000   -5.53627
115280.0000   -5.37279
115320.0000   -5.75016
115360.0000   -6.38758
115400.0000   -5.53555
115440.0000   -5.91312
115480.0000   -6.33967
115520.0000   -6.35234
115560.0000   -5.89276
115600.0000   -5.34869
115640.0000   -6.04690
115680.0000   -5.45242
115720.0000   -5.83949
115760.0000   -4.68799
115800.0000   -4.59339
115840.0000   -4.18675
115880.0000   -5.61248
115920.0000   -6.04904
115960.0000   -5.50362
116000.0000   -5.92820
116040.0000   -6.14508
116080.0000   -7.44438
116120.0000   -6.20668
116160.0000   -6.30552
116200.0000   -5.22084
116240.0000   -6.75093
116280.0000   -6.32103
116320.0000   -6.38363
116360.0000   -5.86099
116400.0000   -5.05809
116440.0000   -6.50425
116480.0000   -6.10653
116520.0000   -7.00869
116560.0000   -5.51843
116600.0000   -5.71064
116640.0000   -4.86551
116680.0000   -4.67411
116720.0000   -5.51429
116760.0000   -6.21450
116800.0000   -5.28577
116840.0000   -5.90552
116880.0000   -6.22111
116920.0000   -5.98399
116960.0000   -6.02401
117000.0000   -6.00747
117040.0000   -5.27012
117080.0000   -6.01672
117120.0000   -6.35530
117160.0000   -5.07720
117200.0000   -5.81124
117240.0000   -5.30258
117280.0000   -5.70163
117320.0000   -5.73358
117360.0000   -5.18677
117400.0000   -5.89585
117440.0000   -6.66178
117480.0000   -5.85006
117520.0000   -5.99418
117560.0000   -6.39379
117600.0000   -5.85085
117640.0000   -5.39148
117680.0000   -5.22825
117720.0000   -5.61187
117760.0000   -5.20362
117800.0000   -4.55334
117840.0000   -5.51027
117880.0000   -5.27670
117920.0000   -4.67504
117960.0000   -5.77628
118000.0000   -4.90371
118040.0000   -4.69986
118080.0000   -5.54743
118120.0000   -4.43266
118160.0000   -5.51809
118200.0000   -5.36098
118240.0000   -5.69773
118280.0000   -5.84006
118320.0000   -5.53265
118360.0000   -5.43257
118400.0000   -5.40226
118440.0000   -5.77075
118480.0000   -6.86032
118520.0000   -5.74715
118560.0000   -6.12210
118600.0000   -4.97408
118640.0000   -4.45026
118680.0000   -5.30424
118720.0000   -6.05681
118760.0000   -5.72906
118800.0000   -5.06755
118840.0000   -5.30724
118880.0000   -6.03068
118920.0000   -5.78344
118960.0000   -5.72200
119000.0000   -5.40547
119040.0000   -5.36581
119080.0000   -5.40189
119120.0000   -5.88704
119160.0000   -6.32809
119200.0000   -5.71826
119240.0000   -5.66815
119280.0000   -5.09064
119320.0000   -5.80769
119360.0000   -5.56133
119400.0000   -5.15292
119440.0000   -3.98169
119480.0000   -4.97329
119520.0000   -5.25102
119560.0000   -5.03198
119600.0000   -5.12031
119640.0000   -5.85062
119680.0000   -5.88194
119720.0000   -6.17314
119760.0000   -5.91564
119800.0000   -5.95506
119840.0000   -5.60148
119880.0000   -6.54360
119920.0000   -5.34165
119960.0000   -5.20273
120000.0000   -5.09019
120040.0000   -4.90858
120080.0000   -4.29075
120120.0000   -4.59459
120160.0000   -4.54297
120200.0000   -4.81105
120240.0000   -5.13306
120280.0000   -4.94547
120320.0000   -5.21790
120360.0000   -4.84677
120400.0000   -3.63057
120440.0000   -3.77650
120480.0000   -4.33924
120520.0000   -4.29992
120560.0000   -4.43049
120600.0000   -4.29825
120640.0000   -4.97943
120680.0000   -5.56556
120720.0000   -5.36190
120760.0000   -5.94762
120800.0000   -5.94818
120840.0000   -5.31726
120880.0000   -4.96776
120920.0000   -5.29271
120960.0000   -4.94320
121000.0000   -4.61823
121040.0000   -4.81618
121080.0000   -5.61988
121120.0000   -5.51725
121160.0000   -5.71951
121200.0000   -5.78820
121240.0000   -5.72852
121280.0000   -4.53139
121320.0000   -5.27039
121360.0000   -5.29273
121400.0000   -5.25968
121440.0000   -5.02137
121480.0000   -5.58391
121520.0000   -6.00487
121560.0000   -5.73568
121600.0000   -5.63613
121640.0000   -6.43074
121680.0000   -6.84761
121720.0000   -5.48628
121760.0000   -5.75252
121800.0000   -6.40987
121840.0000   -6.09144
121880.0000   -5.63463
121920.0000   -5.15905
121960.0000   -6.06650
122000.0000   -5.48122
122040.0000   -4.94926
122080.0000   -5.52634
122120.0000   -6.03656
122160.0000   -6.12270
122200.0000   -5.45732
122240.0000   -5.13528
122280.0000   -5.43632
122320.0000   -6.55227
122360.0000   -5.34447
122400.0000   -5.53486
122440.0000   -5.83228
122480.0000   -4.77752
122520.0000   -5.96733
122560.0000   -5.49323
122600.0000   -5.71447
122640.0000   -5.69015
122680.0000   -5.61235
122720.0000   -6.57984
122760.0000   -5.68463
122800.0000   -6.04600
122840.0000   -6.26293
122880.0000   -5.45088
122920.0000   -6.20651
122960.0000   -6.15581
123000.0000   -6.28948
123040.0000   -6.15675
123080.0000   -5.64218
123120.0000   -5.29044
123160.0000   -5.35968
123200.0000   -6.64467
123240.0000   -6.37128
123280.0000   -5.53238
123320.0000   -5.30269
123360.0000   -5.10179
123400.0000   -5.23629
123440.0000   -5.69869
123480.0000   -5.61353
123520.0000   -6.07005
123560.0000   -6.46611
123600.0000   -6.22360
123640.0000   -6.21436
123680.0000   -5.42802
123720.0000   -6.17221
123760.0000   -5.27011
123800.0000   -6.23652
123840.0000   -5.07870
123880.0000   -4.85241
123920.0000   -5.12273
123960.0000   -5.61259
124000.0000   -5.60300
124040.0000   -5.29842
124080.0000   -4.94353
124120.0000   -4.91440
124160.0000   -5.09255
124200.0000   -4.71758
124240.0000   -5.02403
124280.0000   -5.16034
124320.0000   -5.55995
124360.0000   -6.16133
124400.0000   -5.46073
124440.0000   -4.85383
124480.0000   -5.01519
124520.0000   -5.45922
124560.0000   -5.22558
124600.0000   -5.61757
124640.0000   -5.53025
124680.0000   -5.14006
124720.0000   -4.93674
124760.0000   -5.43998
124800.0000   -5.28488
124840.0000   -5.94123
124880.0000   -6.35399
124920.0000   -5.91260
124960.0000   -5.68422
125000.0000   -5.05757
125040.0000   -6.08816
125080.0000   -5.67365
125120.0000   -5.72542
125160.0000   -5.50417
125200.0000   -4.60173
125240.0000   -5.75639
125280.0000   -6.37144
125320.0000   -6.63146
125360.0000   -6.41828
125400.0000   -6.00475
125440.0000   -5.42646
125480.0000   -4.73235
125520.0000   -5.49987
125560.0000   -5.26222
125600.0000   -5.78832
125640.0000   -5.42536
125680.0000   -5.90105
125720.0000   -5.85162
125760.0000   -5.95655
125800.0000   -6.79507
125840.0000   -6.40219
125880.0000   -5.99003
125920.0000   -6.67603
125960.0000   -5.79217
126000.0000   -5.41932
126040.0000   -5.70231
126080.0000   -5.69181
126120.0000   -5.70285
126160.0000   -5.70301
126200.0000   -5.64507
126240.0000   -6.11966
126280.0000   -5.16571
126320.0000   -5.01867
126360.0000   -5.18996
126400.0000   -5.47004
126440.0000   -5.23928
126480.0000   -5.66627
126520.0000   -6.68622
126560.0000   -6.23796
126600.0000   -5.15247
126640.0000   -5.12501
126680.0000   -5.15405
126720.0000   -4.92779
126760.0000   -5.00006
126800.0000   -6.05125
126840.0000   -5.23816
126880.0000   -5.42068
126920.0000   -5.51742
126960.0000   -4.68005
127000.0000   -5.51177
127040.0000   -5.35903
127080.0000   -5.14562
127120.0000   -5.93052
127160.0000   -5.88009
127200.0000   -5.40595
127240.0000   -5.40814
127280.0000   -6.14489
127320.0000   -5.37379
127360.0000   -5.92758
127400.0000   -6.49561
127440.0000   -5.77072
127480.0000   -6.15874
127520.0000   -6.10490
127560.0000   -5.30804
127600.0000   -6.16956
127640.0000   -6.62604
127680.0000   -6.81067
127720.0000   -6.81482
127760.0000   -6.09257
127800.0000   -6.73027
127840.0000   -6.43502
127880.0000   -6.22319
127920.0000   -6.27843
127960.0000   -6.38882
128000.0000   -6.21742
128040.0000   -6.40190
128080.0000   -6.29915
128120.0000   -6.38249
128160.0000   -5.28783
128200.0000   -5.78034
128240.0000   -6.69130
128280.0000   -5.56949
128320.0000   -6.27256
128360.0000   -6.11960
128400.0000   -6.02777
128440.0000   -8.02080
128480.0000   -6.95821
128520.0000   -7.26595
128560.0000   -6.55196
128600.0000   -6.11405
128640.0000   -6.88453
128680.0000   -6.43877
128720.0000   -7.36485
128760.0000   -7.18430
128800.0000   -6.83743
128840.0000   -6.37973
128880.0000   -6.73289
128920.0000   -6.46236
128960.0000   -7.12782
129000.0000   -6.00283
129040.0000   -6.51405
129080.0000   -5.98805
129120.0000   -6.31348
129160.0000   -6.73185
129200.0000   -7.80723
129240.0000   -7.61792
129280.0000   -7.29572
129320.0000   -7.55556
129360.0000   -7.65217
129400.0000   -7.69634
129440.0000   -8.08437
129480.0000   -7.09374
129520.0000   -6.66079
129560.0000   -6.30626
129600.0000   -6.30588
129640.0000   -6.52843
129680.0000   -7.14239
129720.0000   -5.62382
129760.0000   -6.73621
129800.0000   -5.63794
129840.0000   -6.26221
129880.0000   -7.01901
129920.0000   -6.74182
129960.0000   -5.92406
130000.0000   -7.09462
130040.0000   -6.97532
130080.0000   -6.38985
130120.0000   -6.43654
130160.0000   -6.22923
130200.0000   -5.97298
130240.0000   -5.47176
130280.0000   -5.46949
130320.0000   -5.83724
130360.0000   -4.32233
130400.0000   -4.93617
130440.0000   -5.28776
130480.0000   -4.95034
130520.0000   -5.69835
130560.0000   -5.52539
130600.0000   -5.39093
130640.0000   -4.77567
130680.0000   -5.26073
130720.0000   -4.91016
130760.0000   -5.74777
130800.0000   -5.27436
130840.0000   -5.49310
130880.0000   -5.45169
130920.0000   -5.61664
130960.0000   -5.51248
131000.0000   -4.88845
131040.0000   -5.20063
131080.0000   -5.10161
131120.0000   -5.90013
131160.0000   -6.51195
131200.0000   -5.33747
131240.0000   -6.24586
131280.0000   -6.15684
131320.0000   -5.15439
131360.0000   -5.82931
131400.0000   -5.94520
131440.0000   -6.04087
131480.0000   -5.05276
131520.0000   -5.91819
131560.0000   -5.61158
131600.0000   -5.67892
131640.0000   -6.48647
131680.0000   -5.48123
131720.0000   -5.89393
131760.0000   -6.46123
131800.0000   -6.39680
131840.0000   -6.30484
131880.0000   -5.74685
131920.0000   -5.65662
131960.0000   -5.28576
132000.0000   -5.81217
132040.0000   -5.92785
132080.0000   -6.63083
132120.0000   -6.71248
132160.0000   -4.97215
132200.0000   -4.86364
132240.0000   -4.51320
132280.0000   -4.94007
132320.0000   -4.77099
132360.0000   -4.97357
132400.0000   -5.25485
132440.0000   -5.90267
132480.0000   -5.46880
132520.0000   -5.40090
132560.0000   -4.70321
132600.0000   -5.58855
132640.0000   -6.05094
132680.0000   -5.27174
132720.0000   -5.67716
132760.0000   -5.41226
132800.0000   -5.23771
132840.0000   -4.71616
132880.0000   -5.76548
132920.0000   -5.52434
132960.0000   -4.69399
133000.0000   -5.15799
133040.0000   -5.14730
133080.0000   -4.43214
133120.0000   -4.67828
133160.0000   -4.66974
133200.0000   -5.63754
133240.0000   -5.20659
133280.0000   -4.78030
133320.0000   -5.55757
133360.0000   -4.79503
133400.0000   -4.61586
133440.0000   -4.94155
133480.0000   -5.36666
133520.0000   -5.94332
133560.0000   -6.10302
133600.0000   -5.52230
133640.0000   -5.32325
133680.0000   -6.34114
133720.0000   -5.55819
133760.0000   -5.28791
133800.0000   -5.46677
133840.0000   -5.71473
133880.0000   -5.46648
133920.0000   -4.69932
133960.0000   -4.90945
134000.0000   -5.46439
134040.0000   -5.69944
134080.0000   -6.03733
134120.0000   -5.57244
134160.0000   -5.40664
134200.0000   -5.97944
134240.0000   -5.36161
134280.0000   -4.54820
134320.0000   -4.68756
134360.0000   -5.91217
134400.0000   -4.73141
134440.0000   -4.69280
134480.0000   -5.04603
134520.0000   -5.19304
134560.0000   -4.30382
134600.0000   -4.81381
134640.0000   -4.67419
134680.0000   -5.36715
134720.0000   -6.13804
134760.0000   -4.86387
134800.0000   -5.77641
134840.0000   -4.46305
134880.0000   -4.34138
134920.0000   -4.33004
134960.0000   -5.63207
135000.0000   -5.73842
135040.0000   -5.58344
135080.0000   -6.52136
135120.0000   -5.56927
135160.0000   -5.33689
135200.0000   -5.14904
135240.0000   -5.08127
135280.0000   -5.17731
135320.0000   -5.24357
135360.0000   -4.91455
135400.0000   -5.32934
135440.0000   -4.94285
135480.0000   -4.98164
135520.0000   -4.67715
135560.0000   -5.18161
135600.0000   -5.29787
135640.0000   -4.79244
135680.0000   -4.92026
135720.0000   -4.57371
135760.0000   -5.26848
135800.0000   -5.01369
135840.0000   -4.23727
135880.0000   -5.31426
135920.0000   -5.60611
135960.0000   -4.96467
136000.0000   -4.40078
136040.0000   -5.87566
136080.0000   -5.62108
136120.0000   -5.39789
136160.0000   -4.88517
136200.0000   -5.55380
136240.0000   -5.40825
136280.0000   -5.24963
136320.0000   -5.67114
136360.0000   -4.97053
136400.0000   -5.66448
136440.0000   -5.41439
136480.0000   -5.59099
136520.0000   -5.68277
136560.0000   -5.23273
136600.0000   -5.60621
136640.0000   -4.52869
136680.0000   -4.87311
136720.0000   -5.69214
136760.0000   -5.48814
136800.0000   -4.93911
136840.0000   -5.96375
136880.0000   -5.26517
136920.0000   -5.62968
136960.0000   -5.48334
137000.0000   -5.65536
137040.0000   -6.33555
137080.0000   -5.46493
137120.0000   -6.10538
137160.0000   -4.58777
137200.0000   -5.11883
137240.0000   -4.29549
137280.0000   -5.73190
137320.0000   -4.75859
137360.0000   -5.27836
137400.0000   -5.71088
137440.0000   -5.49007
137480.0000   -5.44365
137520.0000   -4.63492
137560.0000   -4.93591
137600.0000   -3.70283
137640.0000   -4.79632
137680.0000   -5.27212
137720.0000   -5.23710
137760.0000   -5.41077
137800.0000   -4.80178
137840.0000   -5.05126
137880.0000   -4.86825
137920.0000   -4.20241
137960.0000   -4.82293
138000.0000   -4.72155
138040.0000   -4.00748
138080.0000   -4.59368
138120.0000   -4.93734
138160.0000   -4.88901
138200.0000   -5.23379
138240.0000   -5.19998
138280.0000   -5.40090
138320.0000   -5.88459
138360.0000   -5.09823
138400.0000   -4.76535
138440.0000   -3.52135
138480.0000   -4.37748
138520.0000   -4.72490
138560.0000   -5.78667
138600.0000   -5.16588
138640.0000   -5.43777
138680.0000   -3.90617
138720.0000   -4.43194
138760.0000   -3.60749
138800.0000   -4.23474
138840.0000   -3.52918
138880.0000   -4.64014
138920.0000   -4.59098
138960.0000   -4.31117
139000.0000   -4.89684
139040.0000   -4.94371
139080.0000   -5.48067
139120.0000   -5.22989
139160.0000   -4.43174
139200.0000   -4.74188
139240.0000   -5.00743
139280.0000   -5.52349
139320.0000   -5.23363
139360.0000   -4.90210
139400.0000   -5.26634
139440.0000   -5.39188
139480.0000   -5.27274
139520.0000   -5.42935
139560.0000   -5.43416
139600.0000   -4.59249
139640.0000   -4.90491
139680.0000   -5.26654
139720.0000   -5.16341
139760.0000   -4.42458
139800.0000   -5.46731
139840.0000   -4.94500
139880.0000   -4.88291
139920.0000   -4.77925
139960.0000   -5.82150
140000.0000   -5.17087
140040.0000   -4.89392
140080.0000   -4.96531
140120.0000   -4.79309
140160.0000   -5.17950
140200.0000   -5.24499
140240.0000   -5.39376
140280.0000   -4.94239
140320.0000   -5.04377
140360.0000   -5.04833
140400.0000   -5.55316
140440.0000   -5.12749
140480.0000   -5.40576
140520.0000   -5.12530
140560.0000   -4.29265
140600.0000   -4.16803
140640.0000   -5.07126
140680.0000   -5.30895
140720.0000   -4.47096
140760.0000   -4.31426
140800.0000   -4.54423
140840.0000   -3.70388
140880.0000   -4.08781
140920.0000   -3.82600
140960.0000   -4.56991
141000.0000   -4.88118
141040.0000   -6.04319
141080.0000   -4.51551
141120.0000   -4.40239
141160.0000   -5.17217
141200.0000   -5.44182
141240.0000   -4.75056
141280.0000   -4.49909
141320.0000   -4.28225
141360.0000   -4.91431
141400.0000   -5.80433
141440.0000   -3.85087
141480.0000   -4.83051
141520.0000   -4.22816
141560.0000   -4.88488
141600.0000   -4.60353
141640.0000   -4.33241
141680.0000   -4.86281
141720.0000   -4.69766
141760.0000   -3.97201
141800.0000   -4.53895
141840.0000   -4.55200
141880.0000   -4.65792
141920.0000   -4.40839
141960.0000   -3.84160
142000.0000   -3.11704
142040.0000   -3.57822
142080.0000   -4.14807
142120.0000   -3.81450
142160.0000   -4.03156
142200.0000   -3.50062
142240.0000   -3.53025
142280.0000   -4.10889
142320.0000   -3.96389
142360.0000   -4.53089
142400.0000   -4.71002
142440.0000   -4.33481
142480.0000   -4.36567
142520.0000   -4.98799
142560.0000   -4.14422
142600.0000   -4.77731
142640.0000   -4.58940
142680.0000   -5.49578
142720.0000   -5.04442
142760.0000   -4.75632
142800.0000   -4.25854
142840.0000   -4.19267
142880.0000   -5.25372
142920.0000   -5.24532
142960.0000   -4.77093
143000.0000   -3.71361
143040.0000   -3.97259
143080.0000   -4.91637
143120.0000   -4.68087
143160.0000   -5.02457
143200.0000   -3.86155
143240.0000   -3.99416
143280.0000   -4.56772
143320.0000   -4.49076
143360.0000   -4.55793
143400.0000   -5.23501
143440.0000   -4.45099
143480.0000   -4.52298
143520.0000   -5.38157
143560.0000   -4.39005
143600.0000   -4.08517
143640.0000   -4.97725
143680.0000   -5.54629
143720.0000   -4.80760
143760.0000   -4.53309
143800.0000   -5.59050
143840.0000   -5.19078
143880.0000   -5.00882
143920.0000   -5.76766
143960.0000   -5.70151
144000.0000   -5.84459
144040.0000   -5.76755
144080.0000   -4.69900
144120.0000   -5.05115
144160.0000   -5.13818
144200.0000   -4.79714
144240.0000   -4.81862
144280.0000   -5.14575
144320.0000   -4.82644
144360.0000   -5.36927
144400.0000   -4.96722
144440.0000   -4.50859
144480.0000   -5.25436
144520.0000   -5.37993
144560.0000   -4.99231
144600.0000   -4.38250
144640.0000   -5.16646
144680.0000   -5.49090
144720.0000   -5.68995
144760.0000   -4.44017
144800.0000   -5.03248
144840.0000   -5.19241
144880.0000   -5.99530
144920.0000   -5.06212
144960.0000   -5.44892
145000.0000   -5.40913
145040.0000   -5.07627
145080.0000   -5.36585
145120.0000   -5.28684
145160.0000   -4.94615
145200.0000   -4.64882
145240.0000   -4.52560
145280.0000   -4.41730
145320.0000   -5.09651
145360.0000   -4.30304
145400.0000   -5.04307
145440.0000   -4.15624
145480.0000   -4.70613
145520.0000   -5.61561
145560.0000   -5.15888
145600.0000   -4.29725
145640.0000   -4.62160
145680.0000   -6.09167
145720.0000   -5.17488
145760.0000   -4.63802
145800.0000   -4.57532
145840.0000   -5.46330
145880.0000   -4.71503
145920.0000   -4.88061
145960.0000   -5.06677
146000.0000   -5.71280
146040.0000   -5.15128
146080.0000   -4.72903
146120.0000   -5.28707
146160.0000   -6.17373
146200.0000   -6.36846
146240.0000   -4.97997
146280.0000   -5.31853
146320.0000   -5.47882
146360.0000   -5.47868
146400.0000   -5.21670
146440.0000   -4.76367
146480.0000   -5.11016
146520.0000   -4.98264
146560.0000   -5.35187
146600.0000   -4.81918
146640.0000   -5.01107
146680.0000   -6.15127
146720.0000   -4.86227
146760.0000   -5.21768
146800.0000   -5.57235
146840.0000   -5.57986
146880.0000   -6.43163
146920.0000   -6.13826
146960.0000   -5.90844
147000.0000   -7.00757
147040.0000   -6.45407
147080.0000   -5.68031
147120.0000   -5.25954
147160.0000   -6.34169
147200.0000   -6.49356
147240.0000   -5.67410
147280.0000   -5.95451
147320.0000   -6.19126
147360.0000   -5.97371
147400.0000   -5.89692
147440.0000   -6.11131
147480.0000   -7.15990
147520.0000   -6.50902
147560.0000   -6.35727
147600.0000   -6.92358
147640.0000   -6.61535
147680.0000   -6.07470
147720.0000   -5.56531
147760.0000   -6.65312
147800.0000   -6.26114
147840.0000   -4.92852
147880.0000   -5.85122
147920.0000   -5.01343
147960.0000   -5.51506
148000.0000   -6.00602
148040.0000   -5.71535
148080.0000   -4.74584
148120.0000   -5.87573
148160.0000   -5.28788
148200.0000   -4.92196
148240.0000   -5.81006
148280.0000   -5.09631
148320.0000   -4.86879
148360.0000   -5.99017
148400.0000   -5.10090
148440.0000   -5.36845
148480.0000   -5.72314
148520.0000   -4.15734
148560.0000   -4.67090
148600.0000   -4.30152
148640.0000   -4.75658
148680.0000   -5.26500
148720.0000   -5.47412
148760.0000   -5.15867
148800.0000   -4.29398
148840.0000   -4.46042
148880.0000   -4.38888
148920.0000   -4.92671
148960.0000   -4.30502
149000.0000   -4.39178
149040.0000   -3.59773
149080.0000   -4.91288
149120.0000   -4.37498
149160.0000   -4.83605
149200.0000   -4.86517
149240.0000   -4.32020
149280.0000   -4.40963
149320.0000   -4.56203
149360.0000   -4.87870
149400.0000   -4.98587
149440.0000   -5.71025
149480.0000   -4.46817
149520.0000   -3.29698
149560.0000   -4.56005
149600.0000   -5.02547
149640.0000   -5.88435
149680.0000   -4.65960
149720.0000   -4.60798
149760.0000   -4.39251
149800.0000   -5.32144
149840.0000   -5.07228
149880.0000   -5.50877
149920.0000   -5.39217
149960.0000   -4.52971
150000.0000   -5.12587
150040.0000   -5.08045
150080.0000   -5.29993
150120.0000   -4.80064
150160.0000   -4.94076
150200.0000   -4.92405
150240.0000   -4.16233
150280.0000   -5.16961
150320.0000   -5.07106
150360.0000   -3.89000
150400.0000   -5.07853
150440.0000   -4.62604
150480.0000   -5.65941
150520.0000   -5.39005
150560.0000   -5.97412
150600.0000   -5.86110
150640.0000   -4.73859
150680.0000   -5.94504
150720.0000   -5.01539
150760.0000   -6.25400
150800.0000   -5.89559
150840.0000   -6.68860
150880.0000   -6.29952
150920.0000   -6.21566
150960.0000   -6.27222
151000.0000   -5.72399
151040.0000   -5.92090
151080.0000   -5.87675
151120.0000   -5.52073
151160.0000   -5.70390
151200.0000   -5.63066
151240.0000   -6.04551
151280.0000   -6.39141
151320.0000   -5.79854
151360.0000   -5.57589
151400.0000   -5.75777
151440.0000   -4.76398
151480.0000   -5.04017
151520.0000   -5.17482
151560.0000   -5.51453
151600.0000   -4.69266
151640.0000   -4.06098
151680.0000   -4.63019
151720.0000   -5.42427
151760.0000   -4.68952
151800.0000   -4.81814
151840.0000   -5.32363
151880.0000   -4.70419
151920.0000   -4.85318
151960.0000   -4.81115
152000.0000   -3.88032
152040.0000   -3.96421
152080.0000   -4.71586
152120.0000   -5.24966
152160.0000   -4.11289
152200.0000   -4.60599
152240.0000   -5.53211
152280.0000   -5.37458
152320.0000   -4.33084
152360.0000   -4.62662
152400.0000   -4.40051
152440.0000   -5.20056
152480.0000   -5.80413
152520.0000   -5.61439
152560.0000   -5.57791
152600.0000   -5.19769
152640.0000   -5.50544
152680.0000   -5.38417
152720.0000   -5.38333
152760.0000   -6.12002
152800.0000   -5.64208
152840.0000   -4.54817
152880.0000   -4.23459
152920.0000   -5.04978
152960.0000   -5.69945
153000.0000   -5.50576
153040.0000   -5.99768
153080.0000   -5.48127
153120.0000   -5.33824
153160.0000   -5.36362
153200.0000   -4.40976
153240.0000   -5.51019
153280.0000   -5.21092
153320.0000   -4.51859
153360.0000   -4.67814
153400.0000   -5.76068
153440.0000   -5.09606
153480.0000   -5.18057
153520.0000   -4.86047
153560.0000   -5.51088
153600.0000   -6.17571
153640.0000   -6.56626
153680.0000   -6.61898
153720.0000   -6.28993
153760.0000   -6.06365
153800.0000   -5.23249
153840.0000   -5.83518
153880.0000   -6.01586
153920.0000   -5.75646
153960.0000   -5.94765
154000.0000   -6.26358
154040.0000   -5.67616
154080.0000   -5.30561
154120.0000   -5.67806
154160.0000   -5.26610
154200.0000   -4.55988
154240.0000   -5.35047
154280.0000   -5.77181
154320.0000   -5.42512
154360.0000   -5.80631
154400.0000   -5.31651
154440.0000   -5.44837
154480.0000   -5.64837
154520.0000   -5.54847
154560.0000   -6.42237
154600.0000   -6.86846
154640.0000   -6.01061
154680.0000   -6.02127
154720.0000   -6.53276
154760.0000   -6.46451
154800.0000   -5.85048
154840.0000   -5.54070
154880.0000   -6.57730
154920.0000   -5.24185
154960.0000   -5.91363
155000.0000   -5.35676
155040.0000   -5.54895
155080.0000   -6.24982
155120.0000   -7.38897
155160.0000   -6.40329
155200.0000   -6.16059
155240.0000   -6.22608
155280.0000   -5.96741
155320.0000   -5.03636
155360.0000   -5.96622
155400.0000   -5.38648
155440.0000   -6.21162
155480.0000   -5.51848
155520.0000   -5.81799
155560.0000   -5.84131
155600.0000   -6.37298
155640.0000   -6.28179
155680.0000   -6.45185
155720.0000   -6.49436
155760.0000   -5.10901
155800.0000   -5.85962
155840.0000   -5.84524
155880.0000   -6.17919
155920.0000   -5.34227
155960.0000   -5.37391
156000.0000   -5.48797
156040.0000   -4.57517
156080.0000   -5.81220
156120.0000   -5.72061
156160.0000   -6.01552
156200.0000   -6.94206
156240.0000   -6.28943
156280.0000   -6.31958
156320.0000   -5.81838
156360.0000   -6.00794
156400.0000   -5.02993
156440.0000   -5.56479
156480.0000   -6.01692
156520.0000   -5.77169
156560.0000   -7.04404
156600.0000   -6.40188
156640.0000   -6.19204
156680.0000   -4.97217
156720.0000   -5.63831
156760.0000   -5.60262
156800.0000   -6.04914
156840.0000   -6.14936
156880.0000   -5.14171
156920.0000   -4.07683
156960.0000   -5.33053
157000.0000   -5.20122
157040.0000   -5.26457
157080.0000   -4.81791
157120.0000   -4.72734
157160.0000   -5.71196
157200.0000   -5.79247
157240.0000   -5.96094
157280.0000   -5.37646
157320.0000   -5.92546
157360.0000   -5.58746
157400.0000   -5.66354
157440.0000   -5.10960
157480.0000   -5.25347
157520.0000   -4.94267
157560.0000   -5.70661
157600.0000   -5.85127
157640.0000   -5.43335
157680.0000   -4.33541
157720.0000   -5.51742
157760.0000   -4.83574
157800.0000   -4.93425
157840.0000   -5.14016
157880.0000   -4.57699
157920.0000   -4.17921
157960.0000   -5.09245
158000.0000   -4.46696
158040.0000   -5.42074
158080.0000   -5.21874
158120.0000   -4.81306
158160.0000   -4.80017
158200.0000   -4.29555
158240.0000   -5.48623
158280.0000   -5.66428
158320.0000   -4.95824
158360.0000   -4.93744
158400.0000   -5.10411
158440.0000   -4.84491
158480.0000   -5.34814
158520.0000   -6.08701
158560.0000   -5.53655
158600.0000   -5.76014
158640.0000   -4.54546
158680.0000   -4.73501
158720.0000   -4.67542
158760.0000   -4.61263
158800.0000   -4.84234
158840.0000   -5.51537
158880.0000   -5.18048
158920.0000   -5.93731
158960.0000   -5.03784
159000.0000   -4.35025
159040.0000   -5.78648
159080.0000   -5.33628
159120.0000   -5.41574
159160.0000   -5.94154
159200.0000   -4.98842
159240.0000   -4.77602
159280.0000   -5.08233
159320.0000   -5.26892
159360.0000   -5.13087
159400.0000   -4.41861
159440.0000   -5.01926
159480.0000   -3.66033
159520.0000   -4.16626
159560.0000   -4.87685
159600.0000   -4.55917
159640.0000   -4.92571
159680.0000   -4.13725
159720.0000   -4.35796
159760.0000   -4.40123
159800.0000   -5.03074
159840.0000   -3.79756
159880.0000   -4.10774
159920.0000   -4.69114
159960.0000   -4.78062
160000.0000   -4.34762
160040.0000   -4.44795
160080.0000   -4.74846
160120.0000   -5.29952
160160.0000   -4.65635
160200.0000   -4.67405
160240.0000   -4.80792
160280.0000   -4.36587
160320.0000   -3.98682
160360.0000   -3.63890
160400.0000   -4.27728
160440.0000   -4.62887
160480.0000   -4.65605
160520.0000   -5.14196
160560.0000   -4.81570
160600.0000   -4.36896
160640.0000   -3.84342
160680.0000   -3.96751
160720.0000   -4.01019
160760.0000   -4.79296
160800.0000   -4.56799
160840.0000   -5.08218
160880.0000   -3.85880
160920.0000   -3.61470
160960.0000   -4.73470
161000.0000   -3.59037
161040.0000   -4.12401
161080.0000   -4.95226
161120.0000   -4.93109
161160.0000   -5.06185
161200.0000   -4.93566
161240.0000   -4.68963
161280.0000   -4.99886
161320.0000   -5.16082
161360.0000   -4.28112
161400.0000   -4.37450
161440.0000   -3.35979
161480.0000   -4.15880
161520.0000   -4.17362
161560.0000   -4.76894
161600.0000   -3.63236
161640.0000   -3.92818
161680.0000   -4.06062
161720.0000   -4.60177
161760.0000   -5.05053
161800.0000   -3.81377
161840.0000   -4.91526
161880.0000   -4.48666
161920.0000   -4.12493
161960.0000   -4.51792
162000.0000   -3.46994
162040.0000   -4.40408
162080.0000   -4.81302
162120.0000   -3.91812
162160.0000   -4.10376
162200.0000   -4.02502
162240.0000   -4.61657
162280.0000   -4.40262
162320.0000   -4.27034
162360.0000   -3.96296
162400.0000   -4.42970
162440.0000   -4.41523
162480.0000   -5.64954
162520.0000   -6.01969
162560.0000   -4.51089
162600.0000   -4.10575
162640.0000   -5.38990
162680.0000   -5.17355
162720.0000   -4.82295
162760.0000   -5.70872
162800.0000   -4.79102
162840.0000   -5.36701
162880.0000   -5.35380
162920.0000   -4.75080
162960.0000   -5.60284
163000.0000   -4.63203
163040.0000   -4.67757
163080.0000   -5.76392
163120.0000   -4.80211
163160.0000   -4.46225
163200.0000   -4.51807
163240.0000   -3.84671
163280.0000   -4.63557
163320.0000   -4.83308
163360.0000   -4.97054
163400.0000   -5.54177
163440.0000   -5.58896
163480.0000   -5.84225
163520.0000   -5.12811
163560.0000   -5.16296
163600.0000   -5.28563
163640.0000   -5.06236
163680.0000   -4.48703
163720.0000   -5.06471
163760.0000   -5.36274
163800.0000   -6.18867
163840.0000   -5.86099
163880.0000   -5.53003
163920.0000   -5.36704
163960.0000   -4.91435
164000.0000   -4.90054
164040.0000   -5.50033
164080.0000   -5.31311
164120.0000   -5.41666
164160.0000   -4.92259
164200.0000   -4.63104
164240.0000   -5.14604
164280.0000   -5.35224
164320.0000   -4.79939
164360.0000   -4.77383
164400.0000   -4.52373
164440.0000   -5.01726
164480.0000   -5.38332
164520.0000   -5.38367
164560.0000   -5.18645
164600.0000   -4.71119
164640.0000   -4.54949
164680.0000   -4.45312
164720.0000   -4.90341
164760.0000   -5.18195
164800.0000   -4.31768
164840.0000   -4.02937
164880.0000   -4.38676
164920.0000   -4.95704
164960.0000   -4.91922
165000.0000   -5.22102
165040.0000   -4.64656
165080.0000   -5.65482
165120.0000   -4.96412
165160.0000   -4.70588
165200.0000   -4.17891
165240.0000   -4.70937
165280.0000   -6.17354
165320.0000   -5.64991
165360.0000   -4.87987
165400.0000   -4.78466
165440.0000   -4.91411
165480.0000   -4.49579
165520.0000   -5.16172
165560.0000   -5.02347
165600.0000   -4.88723
165640.0000   -4.22807
165680.0000   -4.59129
165720.0000   -4.83230
165760.0000   -5.56137
165800.0000   -4.63431
165840.0000   -5.05106
165880.0000   -5.18176
165920.0000   -4.85859
165960.0000   -4.78373
166000.0000   -4.84449
166040.0000   -4.97986
166080.0000   -3.55839
166120.0000   -3.98728
166160.0000   -4.19641
166200.0000   -4.47039
166240.0000   -4.94387
166280.0000   -4.37593
166320.0000   -4.01028
166360.0000   -4.56702
166400.0000   -4.43723
166440.0000   -4.56772
166480.0000   -4.75268
166520.0000   -5.08242
166560.0000   -5.12879
166600.0000   -5.38879
166640.0000   -5.45596
166680.0000   -4.88615
166720.0000   -4.81969
166760.0000   -5.03132
166800.0000   -5.30612
166840.0000   -4.43544
166880.0000   -4.37133
166920.0000   -5.32820
166960.0000   -4.90812
167000.0000   -4.74236
167040.0000   -4.97822
167080.0000   -4.87760
167120.0000   -4.12162
167160.0000   -5.78011
167200.0000   -4.89219
167240.0000   -5.65169
167280.0000   -4.71468
167320.0000   -4.69231
167360.0000   -4.95331
167400.0000   -4.09158
167440.0000   -4.78148
167480.0000   -3.84411
167520.0000   -3.95576
167560.0000   -4.17848
167600.0000   -3.32378
167640.0000   -5.12335
167680.0000   -4.32151
167720.0000   -4.96922
167760.0000   -4.72428
167800.0000   -5.39739
167840.0000   -5.57610
167880.0000   -5.33177
167920.0000   -4.93413
167960.0000   -4.47969
168000.0000   -4.98343
168040.0000   -4.79743
168080.0000   -5.18471
168120.0000   -5.02119
168160.0000   -5.55137
168200.0000   -5.68801
168240.0000   -4.89373
168280.0000   -4.50162
168320.0000   -5.41360
168360.0000   -5.36118
168400.0000   -5.93886
168440.0000   -4.97600
168480.0000   -4.72767
168520.0000   -4.38257
168560.0000   -4.94611
168600.0000   -4.64592
168640.0000   -6.24844
168680.0000   -6.03246
168720.0000   -6.47207
168760.0000   -4.98069
168800.0000   -5.19688
168840.0000   -4.71294
168880.0000   -5.24559
168920.0000   -6.37035
168960.0000   -5.38127
169000.0000   -5.49468
169040.0000   -5.65300
169080.0000   -4.76307
169120.0000   -5.63928
169160.0000   -5.54749
169200.0000   -4.99929
169240.0000   -5.22300
169280.0000   -4.98397
169320.0000   -4.83319
169360.0000   -4.91970
169400.0000   -5.27098
169440.0000   -5.57334
169480.0000   -4.51429
169520.0000   -4.48467
169560.0000   -4.77426
169600.0000   -4.79136
169640.0000   -4.85463
169680.0000   -5.51020
169720.0000   -6.86711
169760.0000   -5.34565
169800.0000   -5.97810
169840.0000   -6.02061
169880.0000   -5.48331
169920.0000   -6.40459
169960.0000   -6.43856
170000.0000   -5.93507
170040.0000   -6.29081
170080.0000   -6.55996
170120.0000   -5.64880
170160.0000   -4.98028
170200.0000   -6.60317
170240.0000   -5.86512
170280.0000   -5.46938
170320.0000   -5.30856
170360.0000   -5.63605
170400.0000   -5.57287
170440.0000   -5.46710
170480.0000   -6.01085
170520.0000   -5.07632
170560.0000   -4.99195
170600.0000   -4.44135
170640.0000   -5.71612
170680.0000   -4.92947
170720.0000   -5.20018
170760.0000   -4.82320
170800.0000   -4.60371
170840.0000   -5.12452
170880.0000   -5.33518
170920.0000   -5.24533
170960.0000   -6.02008
171000.0000   -5.82175
171040.0000   -6.00736
171080.0000   -5.55200
171120.0000   -5.15728
171160.0000   -5.35437
171200.0000   -5.70661
171240.0000   -5.54166
171280.0000   -4.87458
171320.0000   -5.12265
171360.0000   -5.48193
171400.0000   -4.52757
171440.0000   -5.37305
171480.0000   -4.78078
171520.0000   -5.88754
171560.0000   -6.42517
171600.0000   -5.47273
171640.0000   -4.62385
171680.0000   -6.17964
171720.0000   -5.55198
171760.0000   -4.53708
171800.0000   -5.72708
171840.0000   -5.34200
171880.0000   -6.01267
171920.0000   -5.55887
171960.0000   -4.99968
172000.0000   -5.32380
172040.0000   -4.69136
172080.0000   -4.66346
172120.0000   -4.91294
172160.0000   -4.13130
172200.0000   -4.12251
172240.0000   -3.70431
172280.0000   -4.58689
172320.0000   -5.15021
172360.0000   -5.13859
172400.0000   -5.49981
172440.0000   -5.22005
172480.0000   -4.64960
172520.0000   -4.19161
172560.0000   -5.10676
172600.0000   -4.12944
172640.0000   -5.61241
172680.0000   -4.29000
172720.0000   -4.47808
172760.0000   -4.90243
172800.0000   -4.98202
172840.0000   -5.03884
172880.0000   -5.63903
172920.0000   -5.29856
172960.0000   -4.51776
173000.0000   -3.29625
173040.0000   -3.76721
173080.0000   -4.55421
173120.0000   -4.03515
173160.0000   -3.90580
173200.0000   -4.11620
173240.0000   -4.97266
173280.0000   -4.23378
173320.0000   -4.62828
173360.0000   -4.65047
173400.0000   -4.16097
173440.0000   -4.86482
173480.0000   -4.62567
173520.0000   -4.45838
173560.0000   -5.12328
173600.0000   -3.29251
173640.0000   -6.01889
173680.0000   -5.69134
173720.0000   -5.83383
173760.0000   -5.23944
173800.0000   -5.00335
173840.0000   -5.26530
173880.0000   -6.09043
173920.0000   -5.34362
173960.0000   -4.53999
174000.0000   -4.74457
174040.0000   -4.57555
174080.0000   -4.46680
174120.0000   -5.05837
174160.0000   -4.55022
174200.0000   -4.61861
174240.0000   -4.55066
174280.0000   -5.59028
174320.0000   -4.72727
174360.0000   -4.86961
174400.0000   -4.26540
174440.0000   -4.90158
174480.0000   -3.75277
174520.0000   -3.89110
174560.0000   -3.99906
174600.0000   -4.39953
174640.0000   -4.10895
174680.0000   -5.02045
174720.0000   -4.96768
174760.0000   -5.29620
174800.0000   -5.13961
174840.0000   -4.83608
174880.0000   -4.73585
174920.0000   -5.95704
174960.0000   -5.39984
175000.0000   -4.67759
175040.0000   -6.34966
175080.0000   -5.25391
175120.0000   -5.22272
175160.0000   -5.42218
175200.0000   -5.06760
175240.0000   -5.43038
175280.0000   -4.64301
175320.0000   -5.17292
175360.0000   -5.41053
175400.0000   -5.11632
175440.0000   -5.07387
175480.0000   -6.02095
175520.0000   -5.58430
175560.0000   -5.34339
175600.0000   -5.07351
175640.0000   -5.10923
175680.0000   -4.40302
175720.0000   -4.63762
175760.0000   -5.34401
175800.0000   -5.98082
175840.0000   -5.39386
175880.0000   -5.38076
175920.0000   -4.36842
175960.0000   -5.97628
176000.0000   -5.11453
176040.0000   -4.83784
176080.0000   -4.67445
176120.0000   -5.11019
176160.0000   -4.67953
176200.0000   -4.66318
176240.0000   -4.72802
176280.0000   -4.57512
176320.0000   -4.00864
176360.0000   -4.59507
176400.0000   -4.15154
176440.0000   -4.31601
176480.0000   -4.20688
176520.0000   -4.43146
176560.0000   -5.37332
176600.0000   -5.47249
176640.0000   -5.54911
176680.0000   -5.29222
176720.0000   -5.65331
176760.0000   -5.03058
176800.0000   -5.08472
176840.0000   -4.90153
176880.0000   -4.87675
176920.0000   -4.91958
176960.0000   -4.71983
177000.0000   -5.05556
177040.0000   -4.61750
177080.0000   -4.59031
177120.0000   -4.95224
177160.0000   -4.59140
177200.0000   -5.62455
177240.0000   -5.42533
177280.0000   -5.41591
177320.0000   -5.08775
177360.0000   -5.75085
177400.0000   -4.68874
177440.0000   -4.88543
177480.0000   -5.23097
177520.0000   -5.20682
177560.0000   -6.19297
177600.0000   -6.13493
177640.0000   -6.27129
177680.0000   -5.43969
177720.0000   -4.85135
177760.0000   -5.10312
177800.0000   -5.84657
177840.0000   -5.79702
177880.0000   -5.57946
177920.0000   -5.18714
177960.0000   -5.22789
178000.0000   -5.28713
178040.0000   -5.67414
178080.0000   -5.64175
178120.0000   -5.22155
178160.0000   -5.98082
178200.0000   -5.81833
178240.0000   -5.78891
178280.0000   -5.05427
178320.0000   -4.99614
178360.0000   -4.49833
178400.0000   -5.28777
178440.0000   -5.69964
178480.0000   -4.40750
178520.0000   -5.25984
178560.0000   -5.44154
178600.0000   -6.06757
178640.0000   -6.68177
178680.0000   -5.99988
178720.0000   -5.59843
178760.0000   -5.23476
178800.0000   -4.64918
178840.0000   -4.20406
178880.0000   -5.18416
178920.0000   -5.57749
178960.0000   -5.11850
179000.0000   -5.39809
179040.0000   -5.19094
179080.0000   -5.71410
179120.0000   -5.81143
179160.0000   -5.61753
179200.0000   -6.21934
179240.0000   -6.13687
179280.0000   -5.70828
179320.0000   -5.51529
179360.0000   -5.15431
179400.0000   -5.52588
179440.0000   -5.82914
179480.0000   -5.67024
179520.0000   -6.39118
179560.0000   -6.19880
179600.0000   -5.68677
179640.0000   -5.63645
179680.0000   -5.38366
179720.0000   -5.55949
179760.0000   -6.02334
179800.0000   -5.13572
179840.0000   -5.06881
179880.0000   -6.13080
179920.0000   -4.90731
179960.0000   -6.86781
180000.0000   -6.66413
180040.0000   -5.90011
180080.0000   -6.18086
180120.0000   -6.60948
180160.0000   -6.72732
180200.0000   -5.99116
180240.0000   -5.98944
180280.0000   -4.72519
180320.0000   -5.59514
180360.0000   -5.96997
180400.0000   -7.11563
180440.0000   -6.22642
180480.0000   -6.18111
180520.0000   -5.67577
180560.0000   -5.48428
180600.0000   -5.63232
180640.0000   -4.67005
180680.0000   -5.82971
180720.0000   -5.26142
180760.0000   -5.07385
180800.0000   -4.51844
180840.0000   -4.36586
180880.0000   -4.88750
180920.0000   -5.39929
180960.0000   -4.64583
181000.0000   -5.86396
181040.0000   -5.00015
181080.0000   -5.38462
181120.0000   -4.73720
181160.0000   -4.86657
181200.0000   -4.04138
181240.0000   -5.12448
181280.0000   -4.54885
181320.0000   -4.18738
181360.0000   -4.29465
181400.0000   -4.08013
181440.0000   -5.31620
181480.0000   -5.71522
181520.0000   -5.24598
181560.0000   -5.51874
181600.0000   -4.81600
181640.0000   -5.53390
181680.0000   -5.15858
181720.0000   -4.85645
181760.0000   -5.60406
181800.0000   -5.86235
181840.0000   -4.79714
181880.0000   -5.32579
181920.0000   -5.21173
181960.0000   -5.90301
182000.0000   -5.99903
182040.0000   -5.19841
182080.0000   -4.85926
182120.0000   -4.86458
182160.0000   -5.24468
182200.0000   -5.21694
182240.0000   -4.03584
182280.0000   -5.25854
182320.0000   -5.03584
182360.0000   -4.77741
182400.0000   -5.24540
182440.0000   -5.36591
182480.0000   -4.73862
182520.0000   -5.31703
182560.0000   -4.84353
182600.0000   -5.54859
182640.0000   -5.75102
182680.0000   -5.75402
182720.0000   -5.25523
182760.0000   -5.02143
182800.0000   -5.59916
182840.0000   -5.24189
182880.0000   -5.65782
182920.0000   -5.22297
182960.0000   -5.11618
183000.0000   -5.02465
183040.0000   -4.58718
183080.0000   -4.90748
183120.0000   -5.57061
183160.0000   -5.52352
183200.0000   -5.04869
183240.0000   -4.27622
183280.0000   -4.56061
183320.0000   -4.77019
183360.0000   -4.91674
183400.0000   -5.26850
183440.0000   -4.62695
183480.0000   -4.99681
183520.0000   -4.85941
183560.0000   -5.18955
183600.0000   -4.81765
183640.0000   -5.38870
183680.0000   -5.39432
183720.0000   -4.51479
183760.0000   -4.64703
183800.0000   -5.46826
183840.0000   -5.17557
183880.0000   -5.43032
183920.0000   -5.28949
183960.0000   -5.16115
184000.0000   -6.33971
184040.0000   -6.19355
184080.0000   -6.57598
184120.0000   -6.47537
184160.0000   -6.51035
184200.0000   -5.51361
184240.0000   -5.35072
184280.0000   -5.41183
184320.0000   -5.33855
184360.0000   -5.66867
184400.0000   -5.67224
184440.0000   -5.60868
184480.0000   -6.16371
184520.0000   -5.15748
184560.0000   -4.83235
184600.0000   -5.80675
184640.0000   -5.35062
184680.0000   -5.23973
184720.0000   -5.73561
184760.0000   -5.27186
184800.0000   -4.59213
184840.0000   -5.44029
184880.0000   -5.23434
184920.0000   -5.24747
184960.0000   -5.97985
185000.0000   -5.70368
185040.0000   -4.76818
185080.0000   -5.20695
185120.0000   -4.24190
185160.0000   -5.26285
185200.0000   -5.38747
185240.0000   -5.10964
185280.0000   -5.16280
185320.0000   -5.15759
185360.0000   -4.30691
185400.0000   -5.04575
185440.0000   -4.59970
185480.0000   -5.01776
185520.0000   -5.44647
185560.0000   -5.42929
185600.0000   -4.69026
185640.0000   -5.05025
185680.0000   -4.97554
185720.0000   -4.19261
185760.0000   -5.06180
185800.0000   -5.97935
185840.0000   -5.76104
185880.0000   -5.85248
185920.0000   -4.83256
185960.0000   -5.22708
186000.0000   -5.30429
186040.0000   -5.57902
186080.0000   -5.89358
186120.0000   -5.34934
186160.0000   -4.02135
186200.0000   -5.76927
186240.0000   -5.87230
186280.0000   -4.90584
186320.0000   -5.48486
186360.0000   -5.21455
186400.0000   -5.54191
186440.0000   -4.70748
186480.0000   -4.98160
186520.0000   -6.03701
186560.0000   -5.22559
186600.0000   -5.21253
186640.0000   -4.64391
186680.0000   -5.16841
186720.0000   -5.66539
186760.0000   -6.40655
186800.0000   -5.76652
186840.0000   -4.58019
186880.0000   -5.99041
186920.0000   -5.57279
186960.0000   -5.56878
187000.0000   -5.07532
187040.0000   -5.34908
187080.0000   -5.37783
187120.0000   -5.83728
187160.0000   -6.42776
187200.0000   -5.65067
187240.0000   -5.53680
187280.0000   -6.14775
187320.0000   -6.21193
187360.0000   -6.19220
187400.0000   -4.75906
187440.0000   -5.14642
187480.0000   -4.62690
187520.0000   -5.72563
187560.0000   -5.59410
187600.0000   -6.07283
187640.0000   -6.80888
187680.0000   -5.50663
187720.0000   -6.31828
187760.0000   -6.59875
187800.0000   -5.11179
187840.0000   -5.53859
187880.0000   -6.20192
187920.0000   -6.13401
187960.0000   -5.82452
188000.0000   -5.25892
188040.0000   -5.14238
188080.0000   -4.87934
188120.0000   -5.17494
188160.0000   -4.94522
188200.0000   -5.19278
188240.0000   -4.50896
188280.0000   -5.56989
188320.0000   -4.55278
188360.0000   -4.44558
188400.0000   -4.48447
188440.0000   -5.47565
188480.0000   -5.63619
188520.0000   -4.82924
188560.0000   -4.65496
188600.0000   -5.16588
188640.0000   -5.00395
188680.0000   -5.20104
188720.0000   -4.89820
188760.0000   -4.76899
188800.0000   -4.75091
188840.0000   -5.62672
188880.0000   -5.04643
188920.0000   -4.61894
188960.0000   -4.71133
189000.0000   -5.40155
189040.0000   -6.47491
189080.0000   -5.64676
189120.0000   -5.22492
189160.0000   -5.67681
189200.0000   -5.85650
189240.0000   -5.55887
189280.0000   -5.93153
189320.0000   -5.32442
189360.0000   -5.25818
189400.0000   -5.96615
189440.0000   -5.55487
189480.0000   -6.32565
189520.0000   -6.50340
189560.0000   -6.55250
189600.0000   -6.40085
189640.0000   -5.30795
189680.0000   -5.62298
189720.0000   -5.68411
189760.0000   -5.37650
189800.0000   -4.50393
189840.0000   -4.66197
189880.0000   -6.02040
189920.0000   -5.49046
189960.0000   -6.61131
190000.0000   -5.47337
190040.0000   -5.52824
190080.0000   -5.64547
190120.0000   -5.32793
190160.0000   -4.94740
190200.0000   -5.63676
190240.0000   -6.04740
190280.0000   -5.38509
190320.0000   -6.32016
190360.0000   -5.85405
190400.0000   -5.74954
190440.0000   -4.88327
190480.0000   -4.84721
190520.0000   -6.02000
190560.0000   -5.75746
190600.0000   -5.55224
190640.0000   -5.27882
190680.0000   -6.32158
190720.0000   -6.28576
190760.0000   -6.28195
190800.0000   -5.24251
190840.0000   -6.13201
190880.0000   -5.45800
190920.0000   -6.55833
190960.0000   -5.56055
191000.0000   -5.51096
191040.0000   -5.71276
191080.0000   -5.90986
191120.0000   -6.49845
191160.0000   -6.16654
191200.0000   -5.43462
191240.0000   -5.70381
191280.0000   -5.30934
191320.0000   -5.52506
191360.0000   -5.77191
191400.0000   -5.27611
191440.0000   -5.26569
191480.0000   -5.99790
191520.0000   -5.50166
191560.0000   -4.78835
191600.0000   -5.16643
191640.0000   -5.47844
191680.0000   -5.12207
191720.0000   -5.46757
191760.0000   -5.21456
191800.0000   -5.50563
191840.0000   -5.61990
191880.0000   -5.61121
191920.0000   -5.80831
191960.0000   -5.65122
192000.0000   -5.52539
192040.0000   -6.21802
192080.0000   -6.02519
192120.0000   -4.96683
192160.0000   -5.69289
192200.0000   -5.50119
192240.0000   -6.02062
192280.0000   -5.84150
192320.0000   -4.62890
192360.0000   -6.19351
192400.0000   -5.89571
192440.0000   -5.06820
192480.0000   -5.81460
192520.0000   -5.87958
192560.0000   -4.83966
192600.0000   -4.73075
192640.0000   -4.96309
192680.0000   -5.90658
192720.0000   -5.33904
192760.0000   -5.54764
192800.0000   -6.02075
192840.0000   -6.17136
192880.0000   -6.89095
192920.0000   -6.09645
192960.0000   -5.90365
193000.0000   -6.30767
193040.0000   -6.36002
193080.0000   -5.92016
193120.0000   -5.87740
193160.0000   -5.82899
193200.0000   -5.94966
193240.0000   -5.48516
193280.0000   -6.07099
193320.0000   -5.75281
193360.0000   -5.69717
193400.0000   -6.37920
193440.0000   -5.78363
193480.0000   -5.96753
193520.0000   -6.13780
193560.0000   -6.14348
193600.0000   -6.03269
193640.0000   -5.75783
193680.0000   -4.50230
193720.0000   -5.17336
193760.0000   -5.57557
193800.0000   -6.11972
193840.0000   -6.55379
193880.0000   -5.65032
193920.0000   -4.87812
193960.0000   -5.71329
194000.0000   -4.54768
194040.0000   -4.94812
194080.0000   -5.61294
194120.0000   -5.53236
194160.0000   -5.96831
194200.0000   -5.52924
194240.0000   -5.95044
194280.0000   -6.07060
194320.0000   -5.43997
194360.0000   -6.28109
194400.0000   -6.36833
194440.0000   -6.20716
194480.0000   -5.67373
194520.0000   -6.03690
194560.0000   -6.90683
194600.0000   -6.17161
194640.0000   -5.52267
194680.0000   -5.78839
194720.0000   -5.51539
194760.0000   -6.30058
194800.0000   -5.40726
194840.0000   -5.72969
194880.0000   -4.71003
194920.0000   -5.24942
194960.0000   -5.42992
195000.0000   -4.29344
195040.0000   -5.21778
195080.0000   -5.34295
195120.0000   -5.83924
195160.0000   -5.30580
195200.0000   -5.49694
195240.0000   -5.53387
195280.0000   -6.29465
195320.0000   -5.50982
195360.0000   -5.32523
195400.0000   -5.33708
195440.0000   -5.84641
195480.0000   -5.38172
195520.0000   -5.78540
195560.0000   -5.59504
195600.0000   -5.38185
195640.0000   -5.43362
195680.0000   -5.80485
195720.0000   -6.48655
195760.0000   -6.09691
195800.0000   -5.19871
195840.0000   -6.19706
195880.0000   -6.46084
195920.0000   -6.05507
195960.0000   -5.74423
196000.0000   -5.79623
196040.0000   -5.46528
196080.0000   -4.73221
196120.0000   -4.97099
196160.0000   -6.47930
196200.0000   -6.29391
196240.0000   -5.14780
196280.0000   -5.71381
196320.0000   -6.45317
196360.0000   -5.75953
196400.0000   -5.37267
196440.0000   -6.33327
196480.0000   -4.93187
196520.0000   -6.06027
196560.0000   -6.15619
196600.0000   -5.64961
196640.0000   -5.77255
196680.0000   -5.23181
196720.0000   -5.20155
196760.0000   -5.39252
196800.0000   -5.10125
196840.0000   -5.09089
196880.0000   -4.40582
196920.0000   -4.85186
196960.0000   -5.42353
197000.0000   -5.92388
197040.0000   -5.74986
197080.0000   -5.17029
197120.0000   -4.91540
197160.0000   -5.11773
197200.0000   -5.70600
197240.0000   -5.07250
197280.0000   -5.43125
197320.0000   -5.62608
197360.0000   -5.74030
197400.0000   -5.20841
197440.0000   -5.54634
197480.0000   -5.03048
197520.0000   -4.45671
197560.0000   -5.90935
197600.0000   -5.87644
197640.0000   -5.43209
197680.0000   -5.65222
197720.0000   -5.72279
197760.0000   -6.28071
197800.0000   -5.68288
197840.0000   -5.74852
197880.0000   -5.67624
197920.0000   -7.10140
197960.0000   -6.28526
198000.0000   -5.48160
198040.0000   -6.04293
198080.0000   -5.13793
198120.0000   -5.07329
198160.0000   -4.95326
198200.0000   -5.15534
198240.0000   -5.02376
198280.0000   -4.18061
198320.0000   -5.55506
198360.0000   -5.35045
198400.0000   -5.25037
198440.0000   -5.72416
198480.0000   -5.54171
198520.0000   -5.54715
198560.0000   -4.78693
198600.0000   -5.24701
198640.0000   -5.55817
198680.0000   -5.57602
198720.0000   -5.00537
198760.0000   -4.55799
198800.0000   -4.30671
198840.0000   -5.54772
198880.0000   -5.44142
198920.0000   -5.78985
198960.0000   -6.34244
199000.0000   -5.72628
199040.0000   -6.19464
199080.0000   -6.11929
199120.0000   -6.40633
199160.0000   -6.93977
199200.0000   -6.98683
199240.0000   -6.78900
199280.0000   -5.62503
199320.0000   -6.14137
199360.0000   -5.69955
199400.0000   -5.38716
199440.0000   -5.66463
199480.0000   -5.77624
199520.0000   -6.58316
199560.0000   -5.92148
199600.0000   -6.53051
199640.0000   -5.72024
199680.0000   -5.62690
199720.0000   -5.33152
199760.0000   -5.25114
199800.0000   -6.26161
199840.0000   -6.35200
199880.0000   -6.17959
199920.0000   -4.95493
199960.0000   -5.74524
200000.0000   -6.32798
200040.0000   -5.13178
200080.0000   -5.72024
200120.0000   -5.68436
200160.0000   -5.54742
200200.0000   -5.42560
200240.0000   -5.55372
200280.0000   -4.39909
200320.0000   -4.68773
200360.0000   -6.33514
200400.0000   -5.45799
200440.0000   -4.68920
200480.0000   -5.19197
200520.0000   -6.36738
200560.0000   -5.03579
200600.0000   -4.72212
200640.0000   -5.36531
200680.0000   -5.77551
200720.0000   -4.74551
200760.0000   -5.22148
200800.0000   -5.30656
200840.0000   -5.76921
200880.0000   -5.87313
200920.0000   -6.15484
200960.0000   -5.65023
201000.0000   -4.72777
201040.0000   -5.00455
201080.0000   -5.26250
201120.0000   -4.44256
201160.0000   -5.43734
201200.0000   -5.32168
201240.0000   -5.09155
201280.0000   -4.65994
201320.0000   -6.08649
201360.0000   -6.81019
201400.0000   -6.30436
201440.0000   -6.67233
201480.0000   -5.97262
201520.0000   -5.18103
201560.0000   -6.68692
201600.0000   -6.19624
201640.0000   -6.25142
201680.0000   -6.50808
201720.0000   -6.07876
201760.0000   -5.80948
201800.0000   -5.77197
201840.0000   -4.57977
201880.0000   -5.14376
201920.0000   -5.37095
201960.0000   -5.28680
202000.0000   -6.01843
202040.0000   -5.83249
202080.0000   -6.50786
202120.0000   -6.04287
202160.0000   -6.04671
202200.0000   -4.68820
202240.0000   -5.28556
202280.0000   -5.43468
202320.0000   -4.93796
202360.0000   -5.02121
202400.0000   -4.93987
202440.0000   -5.35543
202480.0000   -5.10400
202520.0000   -5.07719
202560.0000   -4.56779
202600.0000   -4.84494
202640.0000   -4.90197
202680.0000   -4.44274
202720.0000   -4.12872
202760.0000   -4.40248
202800.0000   -4.65868
202840.0000   -4.72716
202880.0000   -4.31268
202920.0000   -4.50383
202960.0000   -5.30332
203000.0000   -4.97993
203040.0000   -4.41540
203080.0000   -5.14773
203120.0000   -4.66187
203160.0000   -4.76877
203200.0000   -5.24037
203240.0000   -4.94649
203280.0000   -4.98991
203320.0000   -5.01048
203360.0000   -4.59084
203400.0000   -5.00123
203440.0000   -4.58277
203480.0000   -5.23651
203520.0000   -5.64000
203560.0000   -4.46254
203600.0000   -4.85658
203640.0000   -5.01959
203680.0000   -5.84742
203720.0000   -5.65602
203760.0000   -4.70515
203800.0000   -6.17979
203840.0000   -5.64617
203880.0000   -5.12382
203920.0000   -5.65712
203960.0000   -5.21037
204000.0000   -5.05726
204040.0000   -5.01856
204080.0000   -6.01139
204120.0000   -5.10930
204160.0000   -5.10681
204200.0000   -5.75798
204240.0000   -5.61802
204280.0000   -6.24300
204320.0000   -7.12205
204360.0000   -5.55114
204400.0000   -6.05047
204440.0000   -5.98910
204480.0000   -5.31029
204520.0000   -5.60637
204560.0000   -6.39535
204600.0000   -5.94951
204640.0000   -5.42330
204680.0000   -5.36151
204720.0000   -4.08613
204760.0000   -4.50132
204800.0000   -4.96527
204840.0000   -5.36276
204880.0000   -4.82905
204920.0000   -5.85864
204960.0000   -5.79481
205000.0000   -5.44106
205040.0000   -5.85544
205080.0000   -4.44790
205120.0000   -5.96009
205160.0000   -5.27275
205200.0000   -5.79818
205240.0000   -4.08387
205280.0000   -4.30075
205320.0000   -4.30081
205360.0000   -4.29739
205400.0000   -4.83577
205440.0000   -5.01963
205480.0000   -6.70547
205520.0000   -5.58243
205560.0000   -5.92844
205600.0000   -5.94099
205640.0000   -5.51914
205680.0000   -5.57264
205720.0000   -6.22204
205760.0000   -5.71700
205800.0000   -6.43051
205840.0000   -6.28329
205880.0000   -5.85234
205920.0000   -5.92082
205960.0000   -5.54056
206000.0000   -4.91155
206040.0000   -5.52037
206080.0000   -6.34653
206120.0000   -6.13404
206160.0000   -5.44501
206200.0000   -4.85307
206240.0000   -5.56726
206280.0000   -4.38329
206320.0000   -6.56865
206360.0000   -5.85342
206400.0000   -5.73649
206440.0000   -5.51384
206480.0000   -6.28317
206520.0000   -5.90731
206560.0000   -5.56363
206600.0000   -5.06984
206640.0000   -5.41400
206680.0000   -5.06548
206720.0000   -5.53327
206760.0000   -4.86926
206800.0000   -4.97899
206840.0000   -4.74599
206880.0000   -4.69206
206920.0000   -5.14678
206960.0000   -5.69762
207000.0000   -5.92367
207040.0000   -5.38835
207080.0000   -5.55249
207120.0000   -5.74703
207160.0000   -5.49003
207200.0000   -5.89599
207240.0000   -4.78103
207280.0000   -4.59680
207320.0000   -4.73347
207360.0000   -5.49292
207400.0000   -5.13920
207440.0000   -4.83832
207480.0000   -5.46655
207520.0000   -5.97855
207560.0000   -5.83037
207600.0000   -4.87962
207640.0000   -4.96281
207680.0000   -5.73923
207720.0000   -4.57277
207760.0000   -5.30706
207800.0000   -5.58788
207840.0000   -4.55182
207880.0000   -4.43146
207920.0000   -4.85706
207960.0000   -5.86195
208000.0000   -5.00780
208040.0000   -4.77383
208080.0000   -5.52838
208120.0000   -4.86077
208160.0000   -3.85357
208200.0000   -5.71195
208240.0000   -4.61037
208280.0000   -4.85398
208320.0000   -6.00934
208360.0000   -5.82676
208400.0000   -5.43608
208440.0000   -5.71748
208480.0000   -5.21129
208520.0000   -5.35755
208560.0000   -5.38323
208600.0000   -4.92400
208640.0000   -4.50523
208680.0000   -4.05857
208720.0000   -5.20259
208760.0000   -5.06856
208800.0000   -4.71811
208840.0000   -4.97160
208880.0000   -5.70158
208920.0000   -5.28706
208960.0000   -6.04971
209000.0000   -4.63056
209040.0000   -5.87132
209080.0000   -6.35448
209120.0000   -5.68034
209160.0000   -6.18719
209200.0000   -5.71584
209240.0000   -6.09259
209280.0000   -6.45285
209320.0000   -5.65801
209360.0000   -5.49717
209400.0000   -4.41522
209440.0000   -4.94000
209480.0000   -5.35571
209520.0000   -5.92233
209560.0000   -5.18063
209600.0000   -6.09185
209640.0000   -5.53689
209680.0000   -5.28799
209720.0000   -6.26092
209760.0000   -5.36629
209800.0000   -5.69206
209840.0000   -5.55642
209880.0000   -5.41157
209920.0000   -4.30411
209960.0000   -4.79052
210000.0000   -5.26036
210040.0000   -5.21756
210080.0000   -5.41732
210120.0000   -5.19297
210160.0000   -5.73511
210200.0000   -5.04925
210240.0000   -5.44661
210280.0000   -5.70060
210320.0000   -6.01379
210360.0000   -6.00312
210400.0000   -5.72346
210440.0000   -6.28663
210480.0000   -5.41862
210520.0000   -6.07072
210560.0000   -5.52284
210600.0000   -5.93384
210640.0000   -6.01058
210680.0000   -5.81071
210720.0000   -5.43082
210760.0000   -5.31793
210800.0000   -5.18193
210840.0000   -5.40270
210880.0000   -5.29736
210920.0000   -5.66411
210960.0000   -5.56196
211000.0000   -5.89681
211040.0000   -5.54529
211080.0000   -5.96592
211120.0000   -5.46101
211160.0000   -5.41184
211200.0000   -5.82964
211240.0000   -6.16523
211280.0000   -5.50201
211320.0000   -5.63023
211360.0000   -5.29169
211400.0000   -6.33935
211440.0000   -6.27419
211480.0000   -5.73074
211520.0000   -4.96349
211560.0000   -4.42847
211600.0000   -5.17208
211640.0000   -5.13219
211680.0000   -5.14585
211720.0000   -5.18579
211760.0000   -5.71736
211800.0000   -6.25783
211840.0000   -5.41313
211880.0000   -5.52363
211920.0000   -6.02481
211960.0000   -5.80299
212000.0000   -6.01527
212040.0000   -6.44293
212080.0000   -6.01188
212120.0000   -6.03395
212160.0000   -5.97348
212200.0000   -5.84636
212240.0000   -6.26496
212280.0000   -5.42087
212320.0000   -6.28008
212360.0000   -5.71135
212400.0000   -6.49485
212440.0000   -5.88773
212480.0000   -6.09504
212520.0000   -6.64394
212560.0000   -6.96461
212600.0000   -6.54465
212640.0000   -6.60381
212680.0000   -5.94655
212720.0000   -6.08792
212760.0000   -5.86679
212800.0000   -6.13898
212840.0000   -5.43079
212880.0000   -5.76495
212920.0000   -5.88185
212960.0000   -5.90120
213000.0000   -5.92339
213040.0000   -5.91519
213080.0000   -5.70764
213120.0000   -5.01941
213160.0000   -4.19276
213200.0000   -5.31426
213240.0000   -6.32208
213280.0000   -6.34916
213320.0000   -5.82260
213360.0000   -5.31543
213400.0000   -6.07985
213440.0000   -4.75749
213480.0000   -4.70784
213520.0000   -4.63242
213560.0000   -4.72352
213600.0000   -5.88451
213640.0000   -5.11243
213680.0000   -5.28815
213720.0000   -4.68279
213760.0000   -4.79327
213800.0000   -4.76820
213840.0000   -4.61583
213880.0000   -5.06321
213920.0000   -5.25189
213960.0000   -5.30620
214000.0000   -6.35874
214040.0000   -5.78337
214080.0000   -5.41882
214120.0000   -5.72163
214160.0000   -5.20284
214200.0000   -5.27948
214240.0000   -5.86012
214280.0000   -6.13032
214320.0000   -5.49938
214360.0000   -5.97142
214400.0000   -5.21716
214440.0000   -5.67470
214480.0000   -5.09812
214520.0000   -5.09057
214560.0000   -5.59872
214600.0000   -6.42105
214640.0000   -5.56950
214680.0000   -5.73748
214720.0000   -5.20333
214760.0000   -4.76301
214800.0000   -5.66122
214840.0000   -5.48040
214880.0000   -4.40738
214920.0000   -5.24968
214960.0000   -5.59326
215000.0000   -5.34182
215040.0000   -5.38234
215080.0000   -5.49094
215120.0000   -5.21759
215160.0000   -5.53961
215200.0000   -5.29676
215240.0000   -5.53223
215280.0000   -4.62562
215320.0000   -5.26980
215360.0000   -5.74174
215400.0000   -5.83723
215440.0000   -5.49734
215480.0000   -5.65393
215520.0000   -4.69166
215560.0000   -5.06014
215600.0000   -5.67107
215640.0000   -6.01402
215680.0000   -6.30192
215720.0000   -5.40510
215760.0000   -5.17012
215800.0000   -5.81102
215840.0000   -4.24599
215880.0000   -5.51243
215920.0000   -5.59386
215960.0000   -5.17043
216000.0000   -6.39780
216040.0000   -4.96862
216080.0000   -4.95658
216120.0000   -5.88859
216160.0000   -5.57314
216200.0000   -5.50917
216240.0000   -5.93580
216280.0000   -5.24491
216320.0000   -7.17967
216360.0000   -5.32999
216400.0000   -5.57422
216440.0000   -4.56618
216480.0000   -5.20308
216520.0000   -5.15778
216560.0000   -5.66012
216600.0000   -5.58992
216640.0000   -4.48934
216680.0000   -4.97588
216720.0000   -6.24778
216760.0000   -5.35654
216800.0000   -5.46725
216840.0000   -5.15542
216880.0000   -5.38367
216920.0000   -4.79398
216960.0000   -5.01935
217000.0000   -5.76448
217040.0000   -5.51784
217080.0000   -6.32220
217120.0000   -5.57575
217160.0000   -5.52561
217200.0000   -6.92496
217240.0000   -6.24039
217280.0000   -5.41445
217320.0000   -7.09507
217360.0000   -6.46517
217400.0000   -4.60108
217440.0000   -5.55327
217480.0000   -5.44733
217520.0000   -5.13457
217560.0000   -5.82515
217600.0000   -5.43754
217640.0000   -5.69879
217680.0000   -5.40248
217720.0000   -6.32680
217760.0000   -5.62800
217800.0000   -6.37989
217840.0000   -5.86505
217880.0000   -5.26758
217920.0000   -5.09130
217960.0000   -6.18420
218000.0000   -6.06465
218040.0000   -5.89641
218080.0000   -5.99985
218120.0000   -5.19942
218160.0000   -5.67869
218200.0000   -5.70310
218240.0000   -4.20865
218280.0000   -5.57228
218320.0000   -5.76206
218360.0000   -5.13349
218400.0000   -5.26764
218440.0000   -5.35987
218480.0000   -5.69891
218520.0000   -6.06260
218560.0000   -5.99984
218600.0000   -6.08549
218640.0000   -4.83936
218680.0000   -4.79699
218720.0000   -4.03394
218760.0000   -5.19540
218800.0000   -5.10043
218840.0000   -4.84733
218880.0000   -4.96846
218920.0000   -5.35196
218960.0000   -4.33995
219000.0000   -4.63628
219040.0000   -4.64024
219080.0000   -4.61092
219120.0000   -5.62553
219160.0000   -5.03423
219200.0000   -5.26391
219240.0000   -5.59553
219280.0000   -5.97857
219320.0000   -5.62586
219360.0000   -5.57102
219400.0000   -5.64234
219440.0000   -5.71439
219480.0000   -5.20496
219520.0000   -5.77301
219560.0000   -5.27770
219600.0000   -5.46474
219640.0000   -5.78097
219680.0000   -6.64928
219720.0000   -5.77975
219760.0000   -5.67633
219800.0000   -6.29035
219840.0000   -6.61913
219880.0000   -6.33382
219920.0000   -6.40089
219960.0000   -6.06311
220000.0000   -6.91395
220040.0000   -6.44829
220080.0000   -5.78474
220120.0000   -5.84889
220160.0000   -5.82668
220200.0000   -4.22572
220240.0000   -5.01861
220280.0000   -5.05035
220320.0000   -5.05021
220360.0000   -5.28177
220400.0000   -4.65621
220440.0000   -4.47162
220480.0000   -5.53721
220520.0000   -5.67634
220560.0000   -6.44282
220600.0000   -5.05639
220640.0000   -6.23693
220680.0000   -5.76061
220720.0000   -5.24198
220760.0000   -5.74516
220800.0000   -5.96443
220840.0000   -5.30862
220880.0000   -6.14166
220920.0000   -6.35170
220960.0000   -6.43969
221000.0000   -5.67709
221040.0000   -6.14213
221080.0000   -6.44362
221120.0000   -6.54638
221160.0000   -6.10358
221200.0000   -6.60382
221240.0000   -4.90744
221280.0000   -5.74322
221320.0000   -6.19266
221360.0000   -5.84960
221400.0000   -5.60286
221440.0000   -5.90116
221480.0000   -6.25539
221520.0000   -4.55930
221560.0000   -5.28377
221600.0000   -5.54129
221640.0000   -5.22147
221680.0000   -5.72475
221720.0000   -5.73496
221760.0000   -5.41535
221800.0000   -5.88139
221840.0000   -6.45422
221880.0000   -4.82390
221920.0000   -4.62968
221960.0000   -5.27839
222000.0000   -5.96809
222040.0000   -5.68438
222080.0000   -5.68767
222120.0000   -5.87161
222160.0000   -6.07079
222200.0000   -6.79731
222240.0000   -6.24749
222280.0000   -6.26556
222320.0000   -5.18898
222360.0000   -5.52256
222400.0000   -5.18629
222440.0000   -5.67801
222480.0000   -5.91041
222520.0000   -6.40152
222560.0000   -5.96301
222600.0000   -5.51068
222640.0000   -5.39130
222680.0000   -5.26357
222720.0000   -5.18751
222760.0000   -5.34375
222800.0000   -5.59271
222840.0000   -5.44521
222880.0000   -4.97691
222920.0000   -5.28755
222960.0000   -5.41658
223000.0000   -5.45332
223040.0000   -5.43355
223080.0000   -5.30324
223120.0000   -6.16985
223160.0000   -5.48424
223200.0000   -5.50273
223240.0000   -5.59620
223280.0000   -5.75130
223320.0000   -5.02619
223360.0000   -5.31944
223400.0000   -5.35088
223440.0000   -5.71909
223480.0000   -5.88092
223520.0000   -6.14408
223560.0000   -6.79071
223600.0000   -5.63022
223640.0000   -5.78873
223680.0000   -5.17441
223720.0000   -6.43885
223760.0000   -6.35077
223800.0000   -5.70599
223840.0000   -5.38393
223880.0000   -5.17039
223920.0000   -5.65796
223960.0000   -5.99213
224000.0000   -6.37512
224040.0000   -5.80148
224080.0000   -5.55480
224120.0000   -6.66732
224160.0000   -6.97584
224200.0000   -6.40099
224240.0000   -6.24553
224280.0000   -6.37941
224320.0000   -6.14888
224360.0000   -5.93926
224400.0000   -6.32007
224440.0000   -5.59809
224480.0000   -6.44714
224520.0000   -5.63552
224560.0000   -4.92249
224600.0000   -5.69166
224640.0000   -5.29636
224680.0000   -6.47645
224720.0000   -5.88277
224760.0000   -5.62136
224800.0000   -5.30108
224840.0000   -5.44103
224880.0000   -5.60069
224920.0000   -5.07090
224960.0000   -5.07922
225000.0000   -5.44085
225040.0000   -5.10610
225080.0000   -5.65386
225120.0000   -5.87947
225160.0000   -4.92108
225200.0000   -4.86419
225240.0000   -4.78330
225280.0000   -4.78615
225320.0000   -5.70468
225360.0000   -5.61636
225400.0000   -5.38173
225440.0000   -6.88275
225480.0000   -5.38606
225520.0000   -5.75505
225560.0000   -5.30268
225600.0000   -5.51973
225640.0000   -5.38142
225680.0000   -5.46648
225720.0000   -5.66273
225760.0000   -5.59246
225800.0000   -5.73256
225840.0000   -5.88969
225880.0000   -5.54703
225920.0000   -4.87783
225960.0000   -6.17763
226000.0000   -6.02209
226040.0000   -6.03393
226080.0000   -5.51844
226120.0000   -5.01718
226160.0000   -4.69968
226200.0000   -4.97052
226240.0000   -5.97264
226280.0000   -5.90431
226320.0000   -4.55395
226360.0000   -5.41702
226400.0000   -4.90968
226440.0000   -5.69434
226480.0000   -4.20787
226520.0000   -5.90652
226560.0000   -5.39857
226600.0000   -6.33304
226640.0000   -4.82166
226680.0000   -5.46263
226720.0000   -5.94055
226760.0000   -5.71136
226800.0000   -4.82952
226840.0000   -5.23323
226880.0000   -5.32955
226920.0000   -5.30986
226960.0000   -5.07944
227000.0000   -5.29225
227040.0000   -4.57608
227080.0000   -4.92684
227120.0000   -5.54230
227160.0000   -5.09630
227200.0000   -5.68508
227240.0000   -5.23252
227280.0000   -5.69268
227320.0000   -5.24746
227360.0000   -4.93763
227400.0000   -5.28687
227440.0000   -4.82068
227480.0000   -5.55327
227520.0000   -5.20318
227560.0000   -5.63095
227600.0000   -5.94987
227640.0000   -4.07326
227680.0000   -5.17157
227720.0000   -5.04362
227760.0000   -4.56938
227800.0000   -5.32011
227840.0000   -5.01387
227880.0000   -6.01516
227920.0000   -5.19471
227960.0000   -4.76862
228000.0000   -5.17857
228040.0000   -5.49082
228080.0000   -5.95184
228120.0000   -5.05927
228160.0000   -5.63078
228200.0000   -5.63753
228240.0000   -5.81153
228280.0000   -4.85059
228320.0000   -4.91847
228360.0000   -5.93003
228400.0000   -5.59565
228440.0000   -5.25082
228480.0000   -6.37486
228520.0000   -6.32036
228560.0000   -6.45142
228600.0000   -6.34464
228640.0000   -5.80846
228680.0000   -6.12134
228720.0000   -6.04983
228760.0000   -5.37999
228800.0000   -6.10026
228840.0000   -5.91576
228880.0000   -6.66966
228920.0000   -5.64960
228960.0000   -6.07303
229000.0000   -5.76164
229040.0000   -5.58281
229080.0000   -5.57302
229120.0000   -5.53029
229160.0000   -5.87324
229200.0000   -5.81462
229240.0000   -5.21523
229280.0000   -5.85484
229320.0000   -6.04003
229360.0000   -5.90980
229400.0000   -5.44095
229440.0000   -5.30723
229480.0000   -5.36302
229520.0000   -5.23192
229560.0000   -5.53083
229600.0000   -5.39730
229640.0000   -6.05400
229680.0000   -5.67976
229720.0000   -5.15852
229760.0000   -5.02760
229800.0000   -5.25902
229840.0000   -4.42523
229880.0000   -4.40756
229920.0000   -4.68490
229960.0000   -4.68691
230000.0000   -4.08907
230040.0000   -4.63195
230080.0000   -5.80838
230120.0000   -4.68838
230160.0000   -5.01704
230200.0000   -4.92749
230240.0000   -5.51515
230280.0000   -5.40233
230320.0000   -6.61092
230360.0000   -5.20033
230400.0000   -4.54696
230440.0000   -4.25405
230480.0000   -4.99882
230520.0000   -5.17487
230560.0000   -5.46178
230600.0000   -4.33406
230640.0000   -5.56582
230680.0000   -5.22823
230720.0000   -5.42866
230760.0000   -5.05987
230800.0000   -4.89280
230840.0000   -5.39047
230880.0000   -4.95133
230920.0000   -5.17304
230960.0000   -5.31633
231000.0000   -5.53072
231040.0000   -6.30509
231080.0000   -5.34152
231120.0000   -5.89329
231160.0000   -5.87184
231200.0000   -4.94835
231240.0000   -5.68827
231280.0000   -5.61819
231320.0000   -5.24366
231360.0000   -5.56941
231400.0000   -6.25682
231440.0000   -4.36901
231480.0000   -6.21807
231520.0000   -5.12962
231560.0000   -6.31791
231600.0000   -5.34835
231640.0000   -5.84022
231680.0000   -5.00165
231720.0000   -4.70931
231760.0000   -4.66709
231800.0000   -5.28193
231840.0000   -5.80799
231880.0000   -6.25004
231920.0000   -6.23568
231960.0000   -5.55568
232000.0000   -5.24846
232040.0000   -5.58834
232080.0000   -6.51062
232120.0000   -6.13271
232160.0000   -5.83117
232200.0000   -5.71066
232240.0000   -6.13755
232280.0000   -4.93324
232320.0000   -6.32360
232360.0000   -5.36714
232400.0000   -5.91087
232440.0000   -5.85321
232480.0000   -5.51101
232520.0000   -5.81385
232560.0000   -6.21448
232600.0000   -6.07803
232640.0000   -6.09929
232680.0000   -5.82307
232720.0000   -4.89551
232760.0000   -5.72447
232800.0000   -5.27334
232840.0000   -5.53290
232880.0000   -4.89732
232920.0000   -4.64737
232960.0000   -6.12322
233000.0000   -5.93398
233040.0000   -5.24019
233080.0000   -5.05427
233120.0000   -4.82009
233160.0000   -5.35918
233200.0000   -5.29501
233240.0000   -5.52343
233280.0000   -5.64013
233320.0000   -5.69052
233360.0000   -5.08955
233400.0000   -5.30304
233440.0000   -5.50258
233480.0000   -4.15951
233520.0000   -5.11009
233560.0000   -5.45959
233600.0000   -4.91948
233640.0000   -5.37558
233680.0000   -4.50564
233720.0000   -5.82984
233760.0000   -6.41530
233800.0000   -5.90836
233840.0000   -5.61767
233880.0000   -5.43153
233920.0000   -5.45012
233960.0000   -6.65208
234000.0000   -5.65338
234040.0000   -6.93243
234080.0000   -6.69146
234120.0000   -7.14615
234160.0000   -5.76097
234200.0000   -5.63991
234240.0000   -5.92703
234280.0000   -5.42767
234320.0000   -5.53181
234360.0000   -5.15158
234400.0000   -5.16420
234440.0000   -5.46665
234480.0000   -5.41544
234520.0000   -6.28221
234560.0000   -5.51329
234600.0000   -6.35869
234640.0000   -6.92413
234680.0000   -6.24952
234720.0000   -5.98848
234760.0000   -6.13092
234800.0000   -5.49457
234840.0000   -5.61484
234880.0000   -6.34079
234920.0000   -6.87428
234960.0000   -5.53859
235000.0000   -5.44307
235040.0000   -6.01712
235080.0000   -5.64700
235120.0000   -5.58324
235160.0000   -4.85757
235200.0000   -5.99251
235240.0000   -6.47624
235280.0000   -6.14380
235320.0000   -5.67148
235360.0000   -5.03213
235400.0000   -5.72286
235440.0000   -6.64829
235480.0000   -5.55279
235520.0000   -6.37229
235560.0000   -6.47993
235600.0000   -6.18378
235640.0000   -6.41343
235680.0000   -5.91033
235720.0000   -5.93287
235760.0000   -5.68137
235800.0000   -7.09470
235840.0000   -5.17565
235880.0000   -6.47947
235920.0000   -6.20917
235960.0000   -7.19268
236000.0000   -5.98499
236040.0000   -6.90164
236080.0000   -5.96106
236120.0000   -6.79421
236160.0000   -5.81373
236200.0000   -6.12106
236240.0000   -6.73471
236280.0000   -5.53841
236320.0000   -6.10197
236360.0000   -5.16343
236400.0000   -6.84694
236440.0000   -6.13899
236480.0000   -5.45587
236520.0000   -5.05548
236560.0000   -6.03878
236600.0000   -6.19946
236640.0000   -7.06746
236680.0000   -5.61260
236720.0000   -5.70437
236760.0000   -5.63846
236800.0000   -5.16749
236840.0000   -5.54770
236880.0000   -5.02407
236920.0000   -4.86448
236960.0000   -5.00250
237000.0000   -5.14101
237040.0000   -5.38645
237080.0000   -5.05144
237120.0000   -5.87050
237160.0000   -5.93623
237200.0000   -6.47381
237240.0000   -5.16469
237280.0000   -6.29397
237320.0000   -5.36432
237360.0000   -5.70192
237400.0000   -5.57294
237440.0000   -5.32493
237480.0000   -5.13388
237520.0000   -6.04709
237560.0000   -5.76908
237600.0000   -6.48797
237640.0000   -6.04684
237680.0000   -5.91099
237720.0000   -4.91191
237760.0000   -5.08145
237800.0000   -6.19437
237840.0000   -5.04725
237880.0000   -5.85910
237920.0000   -6.28503
237960.0000   -5.13218
238000.0000   -5.53460
238040.0000   -6.06386
238080.0000   -5.23041
238120.0000   -5.66713
238160.0000   -5.82574
238200.0000   -6.01538
238240.0000   -5.68171
238280.0000   -5.32247
238320.0000   -5.93328
238360.0000   -5.43090
238400.0000   -5.67823
238440.0000   -5.21739
238480.0000   -5.76362
238520.0000   -5.46568
238560.0000   -5.56741
238600.0000   -5.70019
238640.0000   -5.81993
238680.0000   -4.55983
238720.0000   -5.25648
238760.0000   -5.74744
238800.0000   -4.91816
238840.0000   -4.81065
238880.0000   -5.75387
238920.0000   -5.64407
238960.0000   -5.41477
239000.0000   -5.70359
239040.0000   -5.68162
239080.0000   -5.65136
239120.0000   -5.38685
239160.0000   -5.04726
239200.0000   -5.54802
239240.0000   -5.62569
239280.0000   -5.32108
239320.0000   -5.27490
239360.0000   -5.96436
239400.0000   -4.99731
239440.0000   -5.79525
239480.0000   -6.11850
239520.0000   -6.08721
239560.0000   -5.91871
239600.0000   -6.09908
239640.0000   -4.92714
239680.0000   -5.15613
239720.0000   -5.62032
239760.0000   -5.48224
239800.0000   -4.57592
239840.0000   -5.54915
239880.0000   -5.44587
239920.0000   -4.33023
239960.0000   -4.56756
240000.0000   -5.10804
240040.0000   -5.25610
240080.0000   -5.87650
240120.0000   -6.08909
240160.0000   -6.22620
240200.0000   -6.23538
240240.0000   -5.18098
240280.0000   -4.73976
240320.0000   -5.80635
240360.0000   -5.29868
240400.0000   -5.05247
240440.0000   -6.17826
240480.0000   -6.89423
240520.0000   -5.62849
240560.0000   -5.93635
240600.0000   -5.40309
240640.0000   -6.34414
240680.0000   -5.77533
240720.0000   -5.65825
240760.0000   -5.60609
240800.0000   -5.42709
240840.0000   -6.48829
240880.0000   -6.16287
240920.0000   -6.45848
240960.0000   -5.94088
241000.0000   -5.28882
241040.0000   -5.89242
241080.0000   -5.97566
241120.0000   -5.31655
241160.0000   -5.78983
241200.0000   -5.98402
241240.0000   -6.27926
241280.0000   -5.69372
241320.0000   -5.58961
241360.0000   -4.39058
241400.0000   -4.53302
241440.0000   -4.89612
241480.0000   -4.53110
241520.0000   -5.42070
241560.0000   -5.23796
241600.0000   -5.29824
241640.0000   -4.91768
241680.0000   -5.76949
241720.0000   -5.57175
241760.0000   -6.71274
241800.0000   -6.03995
241840.0000   -5.93432
241880.0000   -5.39516
241920.0000   -5.00255
241960.0000   -5.31531
242000.0000   -5.14313
242040.0000   -5.70431
242080.0000   -3.70594
242120.0000   -5.00583
242160.0000   -5.04910
242200.0000   -5.00107
242240.0000   -4.37346
242280.0000   -4.20629
242320.0000   -4.77546
242360.0000   -4.06709
242400.0000   -5.24326
242440.0000   -6.02333
242480.0000   -5.31290
242520.0000   -4.70955
242560.0000   -6.18663
242600.0000   -6.77132
242640.0000   -5.85850
242680.0000   -6.90134
242720.0000   -5.86734
242760.0000   -5.95912
242800.0000   -5.71478
242840.0000   -5.78790
242880.0000   -5.78470
242920.0000   -6.43003
242960.0000   -5.12794
243000.0000   -6.27795
243040.0000   -5.46836
243080.0000   -6.03530
243120.0000   -5.33282
243160.0000   -5.57899
243200.0000   -5.66217
243240.0000   -5.13617
243280.0000   -4.87469
243320.0000   -5.51853
243360.0000   -5.24138
243400.0000   -5.08332
243440.0000   -5.17583
243480.0000   -5.11442
243520.0000   -5.46006
243560.0000   -4.95198
243600.0000   -4.48622
243640.0000   -5.60772
243680.0000   -6.33725
243720.0000   -6.55276
243760.0000   -5.36343
243800.0000   -5.27244
243840.0000   -4.92003
243880.0000   -5.08494
243920.0000   -5.41117
243960.0000   -4.22165
244000.0000   -5.30918
244040.0000   -5.62987
244080.0000   -6.41814
244120.0000   -5.16964
244160.0000   -4.58381
244200.0000   -5.49457
244240.0000   -4.60455
244280.0000   -4.61435
244320.0000   -5.96459
244360.0000   -5.08807
244400.0000   -5.26365
244440.0000   -5.75863
244480.0000   -5.18947
244520.0000   -5.99646
244560.0000   -5.81372
244600.0000   -5.42755
244640.0000   -6.58506
244680.0000   -5.56794
244720.0000   -5.72195
244760.0000   -5.88022
244800.0000   -6.03663
244840.0000   -5.94329
244880.0000   -5.53898
244920.0000   -5.97939
244960.0000   -6.59049
245000.0000   -6.29677
245040.0000   -6.50052
245080.0000   -5.24674
245120.0000   -5.14529
245160.0000   -4.97685
245200.0000   -5.21725
245240.0000   -5.91104
245280.0000   -4.83843
245320.0000   -5.90578
245360.0000   -6.59188
245400.0000   -6.03824
245440.0000   -6.18618
245480.0000   -5.89588
245520.0000   -5.38400
245560.0000   -5.53443
245600.0000   -6.12063
245640.0000   -5.82890
245680.0000   -5.67796
245720.0000   -5.49496
245760.0000   -5.04330
245800.0000   -6.29784
245840.0000   -5.14017
245880.0000   -5.43365
245920.0000   -5.89196
245960.0000   -5.83171
246000.0000   -5.41155
246040.0000   -5.16639
246080.0000   -5.34402
246120.0000   -5.33167
246160.0000   -5.05450
246200.0000   -5.21476
246240.0000   -4.10782
246280.0000   -4.72224
246320.0000   -4.99424
246360.0000   -5.04191
246400.0000   -5.18883
246440.0000   -4.61479
246480.0000   -5.62234
246520.0000   -5.66132
246560.0000   -5.58812
246600.0000   -5.18847
246640.0000   -5.75030
246680.0000   -5.84156
246720.0000   -5.58868
246760.0000   -5.79159
246800.0000   -5.63716
246840.0000   -5.05944
246880.0000   -4.48540
246920.0000   -5.38517
246960.0000   -4.96843
247000.0000   -5.36582
247040.0000   -5.30080
247080.0000   -4.79421
247120.0000   -6.16619
247160.0000   -5.33545
247200.0000   -5.99678
247240.0000   -6.09063
247280.0000   -5.11869
247320.0000   -6.29385
247360.0000   -5.38798
247400.0000   -5.37196
247440.0000   -5.45190
247480.0000   -6.49083
247520.0000   -5.61972
247560.0000   -5.62441
247600.0000   -5.13744
247640.0000   -4.44370
247680.0000   -5.60615
247720.0000   -5.83391
247760.0000   -4.38243
247800.0000   -4.67645
247840.0000   -4.73158
247880.0000   -5.63844
247920.0000   -5.42795
247960.0000   -5.32091
248000.0000   -5.46732
248040.0000   -5.24294
248080.0000   -5.08767
248120.0000   -5.44652
248160.0000   -4.49334
248200.0000   -5.16567
248240.0000   -5.69648
248280.0000   -5.45313
248320.0000   -4.82675
248360.0000   -5.03839
248400.0000   -5.52079
248440.0000   -4.77303
248480.0000   -4.89675
248520.0000   -5.13815
248560.0000   -5.24646
248600.0000   -4.44641
248640.0000   -5.09057
248680.0000   -5.11940
248720.0000   -5.41226
248760.0000   -5.07153
248800.0000   -6.01553
248840.0000   -5.69176
248880.0000   -5.37260
248920.0000   -4.78030
248960.0000   -5.33819
249000.0000   -5.22626
249040.0000   -5.10355
249080.0000   -5.97231
249120.0000   -5.39480
249160.0000   -5.42625
249200.0000   -5.31702
249240.0000   -6.23328
249280.0000   -5.65837
249320.0000   -5.53583
249360.0000   -5.13130
249400.0000   -5.68117
249440.0000   -6.23790
249480.0000   -6.66549
249520.0000   -5.86392
249560.0000   -5.32318
249600.0000   -5.58977
249640.0000   -5.81004
249680.0000   -6.13717
249720.0000   -5.62376
249760.0000   -6.15904
249800.0000   -5.05271
249840.0000   -5.67256
249880.0000   -5.78708
249920.0000   -5.46512
249960.0000   -5.67105
250000.0000   -5.91020
250040.0000   -6.00969
250080.0000   -4.49334
250120.0000   -5.12745
250160.0000   -5.02674
250200.0000   -5.58898
250240.0000   -5.89775
250280.0000   -5.00859
250320.0000   -5.43400
250360.0000   -5.43278
250400.0000   -5.02679
250440.0000   -5.34330
250480.0000   -6.74765
250520.0000   -5.45891
250560.0000   -4.91941
250600.0000   -5.03528
250640.0000   -4.25732
250680.0000   -4.81667
250720.0000   -5.33322
250760.0000   -5.39769
250800.0000   -4.57506
250840.0000   -4.15236
250880.0000   -5.16489
250920.0000   -6.08136
250960.0000   -5.40353
251000.0000   -5.72966
251040.0000   -5.96691
251080.0000   -6.80864
251120.0000   -6.04827
251160.0000   -5.44751
251200.0000   -6.57916
251240.0000   -6.62661
251280.0000   -6.30340
251320.0000   -6.56065
251360.0000   -6.47554
251400.0000   -5.69965
251440.0000   -5.60600
251480.0000   -6.58137
251520.0000   -5.27296
251560.0000   -5.51292
251600.0000   -5.21146
251640.0000   -6.39559
251680.0000   -5.84698
251720.0000   -5.24236
251760.0000   -6.17075
251800.0000   -6.03419
251840.0000   -6.13296
251880.0000   -4.96419
251920.0000   -5.28735
251960.0000   -5.02310
252000.0000   -5.12430
252040.0000   -4.69809
252080.0000   -5.93728
252120.0000   -4.36865
252160.0000   -5.31177
252200.0000   -4.94676
252240.0000   -5.31065
252280.0000   -5.72186
252320.0000   -6.21258
252360.0000   -6.07658
252400.0000   -5.80488
252440.0000   -5.57992
252480.0000   -6.25335
252520.0000   -5.66503
252560.0000   -6.56166
252600.0000   -5.98439
252640.0000   -5.77576
252680.0000   -5.43824
252720.0000   -4.64599
252760.0000   -5.24843
252800.0000   -4.30202
252840.0000   -5.23057
252880.0000   -5.01459
252920.0000   -4.69950
252960.0000   -5.39686
253000.0000   -5.90605
253040.0000   -6.12643
253080.0000   -5.69874
253120.0000   -5.47286
253160.0000   -5.06749
253200.0000   -5.69109
253240.0000   -5.61679
253280.0000   -5.74330
253320.0000   -5.64222
253360.0000   -5.15040
253400.0000   -6.33067
253440.0000   -4.98907
253480.0000   -6.24462
253520.0000   -6.90926
253560.0000   -5.67021
253600.0000   -5.65803
253640.0000   -6.13002
253680.0000   -6.01617
253720.0000   -6.42670
253760.0000   -7.25706
253800.0000   -5.70137
253840.0000   -6.17413
253880.0000   -5.44585
253920.0000   -6.32690
253960.0000   -5.64201
254000.0000   -6.95267
254040.0000   -5.97564
254080.0000   -6.40628
254120.0000   -5.11624
254160.0000   -5.44577
254200.0000   -5.73156
254240.0000   -5.35686
254280.0000   -5.85937
254320.0000   -5.88887
254360.0000   -5.86144
254400.0000   -5.65948
254440.0000   -5.21019
254480.0000   -6.66739
254520.0000   -5.72438
254560.0000   -5.91196
254600.0000   -5.93007
254640.0000   -5.96526
254680.0000   -5.50218
254720.0000   -5.82010
254760.0000   -5.29028
254800.0000   -5.36586
254840.0000   -5.34245
254880.0000   -5.43304
254920.0000   -6.21945
254960.0000   -6.25816
255000.0000   -6.11225
255040.0000   -5.58144
255080.0000   -5.81723
255120.0000   -5.83055
255160.0000   -6.04951
255200.0000   -6.27888
255240.0000   -5.36600
255280.0000   -6.45837
255320.0000   -5.49219
255360.0000   -5.69783
255400.0000   -6.52621
255440.0000   -5.60900
255480.0000   -5.76843
255520.0000   -6.34588
255560.0000   -6.16976
255600.0000   -5.97232
255640.0000   -5.91348
255680.0000   -6.46900
255720.0000   -5.59285
255760.0000   -5.78662
255800.0000   -6.29662
255840.0000   -5.81502
255880.0000   -5.98261
255920.0000   -6.08027
255960.0000   -6.54261
256000.0000   -6.48164
256040.0000   -6.25136
256080.0000   -6.29240
256120.0000   -6.44123
256160.0000   -6.09446
256200.0000   -5.89102
256240.0000   -5.81530
256280.0000   -6.24599
256320.0000   -5.93152
256360.0000   -6.36447
256400.0000   -6.31879
256440.0000   -5.53718
256480.0000   -5.71001
256520.0000   -4.95708
256560.0000   -6.57069
256600.0000   -6.56548
256640.0000   -6.16768
256680.0000   -6.45762
256720.0000   -5.94506
256760.0000   -6.56464
256800.0000   -6.55749
256840.0000   -5.71188
256880.0000   -6.45750
256920.0000   -6.16908
256960.0000   -6.43708
257000.0000   -7.33680
257040.0000   -7.24679
257080.0000   -6.30956
257120.0000   -6.05664
257160.0000   -5.97873
257200.0000   -5.15253
257240.0000   -6.09866
257280.0000   -5.86469
257320.0000   -5.66820
257360.0000   -5.07456
257400.0000   -5.77638
257440.0000   -6.10988
257480.0000   -5.86979
257520.0000   -5.52497
257560.0000   -5.74551
257600.0000   -5.61448
257640.0000   -6.04742
257680.0000   -6.24733
257720.0000   -6.43210
257760.0000   -6.33352
257800.0000   -5.81754
257840.0000   -5.47305
257880.0000   -5.38718
257920.0000   -5.21759
257960.0000   -5.02373
258000.0000   -6.09311
258040.0000   -6.35388
258080.0000   -6.94570
258120.0000   -5.79525
258160.0000   -5.28666
258200.0000   -5.90844
258240.0000   -5.24379
258280.0000   -4.75543
258320.0000   -5.61758
258360.0000   -6.14503
258400.0000   -6.00049
258440.0000   -5.54812
258480.0000   -6.30375
258520.0000   -6.82392
258560.0000   -5.24746
258600.0000   -5.68096
258640.0000   -5.63739
258680.0000   -6.26452
258720.0000   -5.05270
258760.0000   -5.64694
258800.0000   -5.41153
258840.0000   -5.46830
258880.0000   -5.76417
258920.0000   -6.28191
258960.0000   -5.25886
259000.0000   -5.37408
259040.0000   -5.83397
259080.0000   -6.09123
259120.0000   -6.28620
259160.0000   -6.06114
259200.0000   -5.75087
259240.0000   -5.34264
259280.0000   -6.11065
259320.0000   -6.20828
259360.0000   -6.86344
259400.0000   -5.57752
259440.0000   -6.22511
259480.0000   -5.90991
259520.0000   -5.46125
259560.0000   -5.80135
259600.0000   -5.89162
259640.0000   -6.41280
259680.0000   -5.74450
259720.0000   -7.82533
259760.0000   -6.56843
259800.0000   -5.46470
259840.0000   -5.48571
259880.0000   -5.77572
259920.0000   -6.37967
259960.0000   -6.43278
260000.0000   -6.40068
260040.0000   -4.94001
260080.0000   -5.73465
260120.0000   -5.80445
260160.0000   -5.26582
260200.0000   -5.81471
260240.0000   -6.29329
260280.0000   -5.47436
260320.0000   -4.96466
260360.0000   -5.48576
260400.0000   -5.80081
260440.0000   -5.09719
260480.0000   -5.86954
260520.0000   -6.13243
260560.0000   -5.27443
260600.0000   -6.39585
260640.0000   -6.11980
260680.0000   -5.74393
260720.0000   -6.08982
260760.0000   -6.74652
260800.0000   -6.59506
260840.0000   -6.62531
260880.0000   -7.03102
260920.0000   -6.76188
260960.0000   -6.08970
261000.0000   -6.19428
261040.0000   -5.55371
261080.0000   -5.31588
261120.0000   -6.11694
261160.0000   -5.95588
261200.0000   -5.24032
261240.0000   -5.66551
261280.0000   -6.21715
261320.0000   -6.19216
261360.0000   -6.28041
261400.0000   -7.07658
261440.0000   -6.68504
261480.0000   -6.64134
261520.0000   -6.49302
261560.0000   -6.73181
261600.0000   -6.06845
261640.0000   -5.73190
261680.0000   -6.36621
261720.0000   -6.86828
261760.0000   -5.85900
261800.0000   -7.03796
261840.0000   -7.28904
261880.0000   -7.22824
261920.0000   -7.23935
261960.0000   -6.46835
262000.0000   -6.53304
262040.0000   -6.90987
262080.0000   -6.26915
262120.0000   -6.52626
262160.0000   -6.34501
262200.0000   -6.04162
262240.0000   -5.81931
262280.0000   -7.26820
262320.0000   -5.95326
262360.0000   -6.85236
262400.0000   -5.51183
262440.0000   -6.19237
262480.0000   -6.73187
262520.0000   -6.46410
262560.0000   -5.69609
262600.0000   -5.36533
262640.0000   -5.59221
262680.0000   -5.48825
262720.0000   -6.42230
262760.0000   -6.26347
262800.0000   -5.69472
262840.0000   -5.52354
262880.0000   -5.75936
262920.0000   -5.40460
262960.0000   -5.34725
263000.0000   -5.87758
263040.0000   -6.55086
263080.0000   -5.28476
263120.0000   -6.12303
263160.0000   -6.30092
263200.0000   -5.45239
263240.0000   -6.07235
263280.0000   -6.07857
263320.0000   -5.56278
263360.0000   -5.68003
263400.0000   -5.22538
263440.0000   -4.97069
263480.0000   -5.30587
263520.0000   -5.37940
263560.0000   -5.23828
263600.0000   -5.19829
263640.0000   -5.55889
263680.0000   -6.05063
263720.0000   -5.72635
263760.0000   -6.57612
263800.0000   -5.86951
263840.0000   -5.35220
263880.0000   -5.38347
263920.0000   -5.74002
263960.0000   -6.00370
264000.0000   -5.31720
264040.0000   -5.51760
264080.0000   -5.96082
264120.0000   -6.56199
264160.0000   -5.61303
264200.0000   -5.85396
264240.0000   -4.82541
264280.0000   -5.83396
264320.0000   -5.70863
264360.0000   -6.17793
264400.0000   -6.11744
264440.0000   -6.07867
264480.0000   -5.78168
264520.0000   -5.54150
264560.0000   -5.81145
264600.0000   -6.37110
264640.0000   -6.31110
264680.0000   -6.33888
264720.0000   -6.08136
264760.0000   -6.93420
264800.0000   -6.78885
264840.0000   -6.09572
264880.0000   -5.58133
264920.0000   -5.76422
264960.0000   -5.16686
265000.0000   -6.01915
265040.0000   -6.23667
265080.0000   -5.78138
265120.0000   -6.13113
265160.0000   -5.75888
265200.0000   -6.09776
265240.0000   -4.79945
265280.0000   -5.88929
265320.0000   -6.07536
265360.0000   -4.06527
265400.0000   -5.63114
265440.0000   -5.55934
265480.0000   -6.54198
265520.0000   -5.53643
265560.0000   -4.74357
265600.0000   -5.34457
265640.0000   -4.99682
265680.0000   -4.59033
265720.0000   -5.17803
265760.0000   -4.45740
265800.0000   -4.49529
265840.0000   -5.65663
265880.0000   -5.92473
265920.0000   -5.23097
265960.0000   -5.16574
266000.0000   -4.85222
266040.0000   -5.88474
266080.0000   -5.59721
266120.0000   -5.40929
266160.0000   -6.05571
266200.0000   -6.37727
266240.0000   -6.47440
266280.0000   -7.08849
266320.0000   -6.60798
266360.0000   -6.51633
266400.0000   -7.06848
266440.0000   -5.60856
266480.0000   -6.05393
266520.0000   -6.13967
266560.0000   -6.29939
266600.0000   -6.10315
266640.0000   -6.29765
266680.0000   -6.48233
266720.0000   -6.55533
266760.0000   -5.37802
266800.0000   -5.51573
266840.0000   -5.41831
266880.0000   -5.41915
266920.0000   -4.80559
266960.0000   -5.93313
267000.0000   -6.00594
267040.0000   -4.77370
267080.0000   -5.61031
267120.0000   -6.32238
267160.0000   -5.57537
267200.0000   -5.53308
267240.0000   -5.23307
267280.0000   -4.98436
267320.0000   -4.89746
267360.0000   -5.41301
267400.0000   -5.06142
267440.0000   -4.86379
267480.0000   -4.05799
267520.0000   -5.57215
267560.0000   -5.82383
267600.0000   -6.34157
267640.0000   -6.50843
267680.0000   -5.28458
267720.0000   -5.70724
267760.0000   -6.17701
267800.0000   -5.38203
267840.0000   -5.44851
267880.0000   -5.43085
267920.0000   -5.65734
267960.0000   -5.75918
268000.0000   -6.44843
268040.0000   -5.13450
268080.0000   -5.95174
268120.0000   -6.60398
268160.0000   -7.05356
268200.0000   -6.38126
268240.0000   -5.93179
268280.0000   -6.83889
268320.0000   -6.25481
268360.0000   -6.93838
268400.0000   -5.36355
268440.0000   -6.09315
268480.0000   -6.28575
268520.0000   -6.21872
268560.0000   -6.26513
268600.0000   -6.92357
268640.0000   -5.42498
268680.0000   -5.38975
268720.0000   -5.57180
268760.0000   -6.56227
268800.0000   -6.72666
268840.0000   -6.48809
268880.0000   -6.20834
268920.0000   -5.65639
268960.0000   -5.46833
269000.0000   -5.54860
269040.0000   -5.94098
269080.0000   -5.39130
269120.0000   -5.85570
269160.0000   -6.05264
269200.0000   -7.18267
269240.0000   -6.97733
269280.0000   -6.12465
269320.0000   -6.03235
269360.0000   -5.56847
269400.0000   -5.42887
269440.0000   -5.33435
269480.0000   -5.49114
269520.0000   -5.54777
269560.0000   -5.77849
269600.0000   -6.28104
269640.0000   -5.65559
269680.0000   -7.07632
269720.0000   -6.35740
269760.0000   -6.47813
269800.0000   -5.73288
269840.0000   -6.99882
269880.0000   -7.62056
269920.0000   -7.07726
269960.0000   -5.92309
270000.0000   -6.31071
270040.0000   -6.54640
270080.0000   -6.76437
270120.0000   -6.30031
270160.0000   -5.53125
270200.0000   -7.03090
270240.0000   -5.59517
270280.0000   -5.40035
270320.0000   -5.64944
270360.0000   -5.29360
270400.0000   -6.44188
270440.0000   -6.47160
270480.0000   -6.32132
270520.0000   -7.02974
270560.0000   -5.93874
270600.0000   -5.93986
270640.0000   -4.69399
270680.0000   -5.85310
270720.0000   -5.24854
270760.0000   -6.07204
270800.0000   -6.09954
270840.0000   -5.34824
270880.0000   -6.07948
270920.0000   -5.56079
270960.0000   -4.46732
271000.0000   -4.71850
271040.0000   -4.87472
271080.0000   -5.02448
271120.0000   -6.52073
271160.0000   -5.34781
271200.0000   -4.91236
271240.0000   -5.54941
271280.0000   -7.37729
271320.0000   -6.59167
271360.0000   -6.39947
271400.0000   -5.95132
271440.0000   -6.83694
271480.0000   -5.72762
271520.0000   -6.30808
271560.0000   -6.16140
271600.0000   -5.82104
271640.0000   -5.42032
271680.0000   -4.42119
271720.0000   -5.13211
271760.0000   -5.36992
271800.0000   -5.98681
271840.0000   -6.08321
271880.0000   -5.39160
271920.0000   -4.89837
271960.0000   -5.45088
272000.0000   -5.13036
272040.0000   -5.89209
272080.0000   -5.31542
272120.0000   -6.18289
272160.0000   -4.82547
272200.0000   -5.66008
272240.0000   -6.13700
272280.0000   -5.49198
272320.0000   -5.07542
272360.0000   -6.07751
272400.0000   -5.69262
272440.0000   -5.69259
272480.0000   -5.53183
272520.0000   -5.28373
272560.0000   -5.38077
272600.0000   -6.44102
272640.0000   -6.23426
272680.0000   -6.36567
272720.0000   -6.99552
272760.0000   -6.10851
272800.0000   -5.96352
272840.0000   -4.91307
272880.0000   -5.64027
272920.0000   -5.71874
272960.0000   -5.41008
273000.0000   -6.33943
273040.0000   -5.61241
273080.0000   -6.18806
273120.0000   -5.52240
273160.0000   -4.73051
273200.0000   -6.38788
273240.0000   -5.66677
273280.0000   -5.88418
273320.0000   -5.90919
273360.0000   -5.80754
273400.0000   -5.63904
273440.0000   -6.61842
273480.0000   -5.90370
273520.0000   -5.90008
273560.0000   -5.25715
273600.0000   -6.00078
273640.0000   -5.98505
273680.0000   -6.38619
273720.0000   -6.75598
273760.0000   -5.59532
273800.0000   -5.81618
273840.0000   -5.06922
273880.0000   -5.07297
273920.0000   -5.21409
273960.0000   -5.11640
274000.0000   -4.51830
274040.0000   -5.64386
274080.0000   -5.07513
274120.0000   -5.48563
274160.0000   -5.23440
274200.0000   -6.05576
274240.0000   -5.46086
274280.0000   -5.43681
274320.0000   -5.27541
274360.0000   -6.21278
274400.0000   -5.50049
274440.0000   -4.96790
274480.0000   -4.66462
274520.0000   -5.63549
274560.0000   -5.72568
274600.0000   -5.53153
274640.0000   -6.02613
274680.0000   -5.15762
274720.0000   -5.80407
274760.0000   -4.82343
274800.0000   -5.85640
274840.0000   -5.08566
274880.0000   -4.86230
274920.0000   -5.23420
274960.0000   -5.17896
275000.0000   -5.12003
275040.0000   -5.64766
275080.0000   -4.99078
275120.0000   -5.64864
275160.0000   -4.62035
275200.0000   -5.89797
275240.0000   -6.22621
275280.0000   -5.84862
275320.0000   -4.96181
275360.0000   -5.41525
275400.0000   -5.37208
275440.0000   -6.28767
275480.0000   -5.87755
275520.0000   -5.89266
275560.0000   -5.09288
275600.0000   -5.38160
275640.0000   -5.43978
275680.0000   -4.38634
275720.0000   -4.75747
275760.0000   -5.03286
275800.0000   -5.69269
275840.0000   -5.87117
275880.0000   -4.85925
275920.0000   -5.32211
275960.0000   -4.84758
276000.0000   -5.23345
276040.0000   -4.96849
276080.0000   -5.09696
276120.0000   -4.59166
276160.0000   -5.66648
276200.0000   -5.05933
276240.0000   -5.31208
276280.0000   -5.48407
276320.0000   -5.98650
276360.0000   -6.10187
276400.0000   -6.07642
276440.0000   -6.58930
276480.0000   -6.53763
276520.0000   -5.77093
276560.0000   -6.64559
276600.0000   -5.65595
276640.0000   -5.86963
276680.0000   -5.10248
276720.0000   -5.69737
276760.0000   -5.05065
276800.0000   -5.25790
276840.0000   -5.74448
276880.0000   -5.10496
276920.0000   -5.25828
276960.0000   -5.12817
277000.0000   -5.91944
277040.0000   -4.76193
277080.0000   -5.52012
277120.0000   -5.72050
277160.0000   -5.60182
277200.0000   -5.28456
277240.0000   -5.86664
277280.0000   -5.51746
277320.0000   -5.18606
277360.0000   -5.87415
277400.0000   -5.37808
277440.0000   -4.54795
277480.0000   -5.53535
277520.0000   -5.41215
277560.0000   -5.79155
277600.0000   -5.27531
277640.0000   -5.10369
277680.0000   -5.39228
277720.0000   -5.27328
277760.0000   -5.46343
277800.0000   -5.93102
277840.0000   -6.02031
277880.0000   -6.94282
277920.0000   -6.26972
277960.0000   -5.79909
278000.0000   -5.73152
278040.0000   -4.86618
278080.0000   -4.80156
278120.0000   -4.94216
278160.0000   -5.33284
278200.0000   -5.60242
278240.0000   -5.31515
278280.0000   -6.04017
278320.0000   -6.19918
278360.0000   -6.13638
278400.0000   -5.97967
278440.0000   -6.10474
278480.0000   -6.14478
278520.0000   -5.89446
278560.0000   -5.72490
278600.0000   -5.49384
278640.0000   -5.63912
278680.0000   -6.51583
278720.0000   -5.34011
278760.0000   -5.36940
278800.0000   -6.12960
278840.0000   -6.46912
278880.0000   -5.53918
278920.0000   -5.22671
278960.0000   -5.70428
279000.0000   -6.08567
279040.0000   -6.09459
279080.0000   -5.43488
279120.0000   -6.58200
279160.0000   -5.50205
279200.0000   -6.00945
279240.0000   -5.42569
279280.0000   -5.99472
279320.0000   -6.25478
279360.0000   -6.59281
279400.0000   -5.96813
279440.0000   -5.96508
279480.0000   -4.94016
279520.0000   -5.77104
279560.0000   -5.04819
279600.0000   -5.74255
279640.0000   -6.22913
279680.0000   -5.85026
279720.0000   -5.67937
279760.0000   -4.82689
279800.0000   -4.12244
279840.0000   -4.97695
279880.0000   -5.01353
279920.0000   -6.29357
279960.0000   -5.82707
280000.0000   -5.94075
280040.0000   -5.97912
280080.0000   -5.84883
280120.0000   -5.76365
280160.0000   -6.44733
280200.0000   -5.21123
280240.0000   -6.07632
280280.0000   -6.38785
280320.0000   -5.66860
280360.0000   -6.55043
280400.0000   -6.84292
280440.0000   -6.27850
280480.0000   -5.80929
280520.0000   -5.28425
280560.0000   -6.29751
280600.0000   -6.75747
280640.0000   -6.97870
280680.0000   -6.70194
280720.0000   -7.22604
280760.0000   -6.20253
280800.0000   -6.81133
280840.0000   -6.01079
280880.0000   -5.75492
280920.0000   -5.06872
280960.0000   -5.53536
281000.0000   -6.36822
281040.0000   -6.51711
281080.0000   -5.52052
281120.0000   -5.45245
281160.0000   -5.77532
281200.0000   -5.26531
281240.0000   -5.57858
281280.0000   -4.82154
281320.0000   -5.11820
281360.0000   -6.35519
281400.0000   -4.79463
281440.0000   -5.24689
281480.0000   -5.13418
281520.0000   -4.96849
281560.0000   -5.41596
281600.0000   -5.51105
281640.0000   -6.19881
281680.0000   -6.34445
281720.0000   -5.92995
281760.0000   -6.44395
281800.0000   -6.47279
281840.0000   -5.82552
281880.0000   -6.27188
281920.0000   -6.04479
281960.0000   -7.19746
282000.0000   -6.32069
282040.0000   -6.41546
282080.0000   -6.23683
282120.0000   -7.29576
282160.0000   -5.94854
282200.0000   -5.35663
282240.0000   -5.85191
282280.0000   -6.17154
282320.0000   -5.32390
282360.0000   -6.28966
282400.0000   -5.08540
282440.0000   -7.16616
282480.0000   -6.41354
282520.0000   -5.76050
282560.0000   -5.93586
282600.0000   -5.38491
282640.0000   -5.61693
282680.0000   -4.91091
282720.0000   -5.12710
282760.0000   -5.64214
282800.0000   -5.84227
282840.0000   -6.64932
282880.0000   -5.90952
282920.0000   -5.91584
282960.0000   -5.17212
283000.0000   -5.15730
283040.0000   -6.13494
283080.0000   -6.28265
283120.0000   -6.27809
283160.0000   -5.98619
283200.0000   -5.45567
283240.0000   -5.69873
283280.0000   -6.05130
283320.0000   -6.67296
283360.0000   -5.92999
283400.0000   -5.02137
283440.0000   -5.60607
283480.0000   -5.70284
283520.0000   -5.29263
283560.0000   -6.14794
283600.0000   -5.80767
283640.0000   -6.14474
283680.0000   -5.99512
283720.0000   -5.80826
283760.0000   -5.95347
283800.0000   -5.84134
283840.0000   -5.63827
283880.0000   -6.39633
283920.0000   -6.88938
283960.0000   -6.41177
284000.0000   -5.85064
284040.0000   -6.12968
284080.0000   -5.79288
284120.0000   -6.01086
284160.0000   -6.84655
284200.0000   -5.92122
284240.0000   -6.16254
284280.0000   -6.11882
284320.0000   -6.53296
284360.0000   -6.09136
284400.0000   -5.35752
284440.0000   -6.32243
284480.0000   -5.90068
284520.0000   -5.85562
284560.0000   -6.71137
284600.0000   -5.79592
284640.0000   -5.87364
284680.0000   -6.05881
284720.0000   -6.54687
284760.0000   -6.34599
284800.0000   -5.87653
284840.0000   -6.59834
284880.0000   -6.16336
284920.0000   -5.96469
284960.0000   -6.38923
285000.0000   -5.69166
285040.0000   -6.17734
285080.0000   -5.28728
285120.0000   -6.15894
285160.0000   -5.99121
285200.0000   -6.07598
285240.0000   -6.62957
285280.0000   -6.59297
285320.0000   -6.48186
285360.0000   -5.88576
285400.0000   -6.05007
285440.0000   -6.60841
285480.0000   -6.20231
285520.0000   -6.34561
285560.0000   -5.99729
285600.0000   -6.49935
285640.0000   -6.48858
285680.0000   -6.99563
285720.0000   -6.51518
285760.0000   -6.39587
285800.0000   -5.62926
285840.0000   -6.37311
285880.0000   -5.70588
285920.0000   -6.46453
285960.0000   -6.24226
286000.0000   -5.20144
286040.0000   -6.14237
286080.0000   -6.42646
286120.0000   -5.41455
286160.0000   -6.02282
286200.0000   -6.69614
286240.0000   -6.26909
286280.0000   -6.45201
286320.0000   -6.18377
286360.0000   -7.56026
286400.0000   -6.92555
286440.0000   -6.50320
286480.0000   -6.66510
286520.0000   -6.98978
286560.0000   -7.48530
286600.0000   -6.14290
286640.0000   -6.61309
286680.0000   -6.77325
286720.0000   -6.88153
286760.0000   -6.91641
286800.0000   -6.70378
286840.0000   -7.47524
286880.0000   -7.59521
286920.0000   -6.71247
286960.0000   -6.79955
287000.0000   -7.22150
287040.0000   -6.92467
287080.0000   -7.16836
287120.0000   -7.12408
287160.0000   -6.60694
287200.0000   -7.27020
287240.0000   -7.14493
287280.0000   -6.95860
287320.0000   -6.07070
287360.0000   -7.21476
287400.0000   -7.66573
287440.0000   -7.47050
287480.0000   -5.87873
287520.0000   -6.40734
287560.0000   -6.28008
287600.0000   -6.69435
287640.0000   -7.22095
287680.0000   -6.93028
287720.0000   -6.04076
287760.0000   -6.76847
287800.0000   -4.97220
287840.0000   -5.89590
287880.0000   -5.94195
287920.0000   -6.18195
287960.0000   -5.64743
288000.0000   -6.47152
288040.0000   -6.79553
288080.0000   -5.71737
288120.0000   -6.37824
288160.0000   -6.98272
288200.0000   -5.66973
288240.0000   -5.34771
288280.0000   -6.54136
288320.0000   -6.65371
288360.0000   -6.56383
288400.0000   -6.83033
288440.0000   -5.36249
288480.0000   -5.42659
288520.0000   -6.30769
288560.0000   -5.29692
288600.0000   -5.91750
288640.0000   -5.50739
288680.0000   -5.82251
288720.0000   -5.45291
288760.0000   -6.11881
288800.0000   -6.09231
288840.0000   -5.66587
288880.0000   -5.32574
288920.0000   -5.59149
288960.0000   -5.35545
289000.0000   -6.16885
289040.0000   -5.94223
289080.0000   -7.00623
289120.0000   -6.48848
289160.0000   -6.66572
289200.0000   -6.92953
289240.0000   -6.44562
289280.0000   -5.73821
289320.0000   -6.16019
289360.0000   -5.08166
289400.0000   -4.97632
289440.0000   -5.74337
289480.0000   -4.89811
289520.0000   -5.72656
289560.0000   -5.04012
289600.0000   -6.27213
289640.0000   -6.07592
289680.0000   -5.66117
289720.0000   -5.79441
289760.0000   -6.19608
289800.0000   -6.19036
289840.0000   -6.54650
289880.0000   -5.49127
289920.0000   -6.50746
289960.0000   -5.29676
290000.0000   -6.16820
290040.0000   -5.83618
290080.0000   -6.22933
290120.0000   -5.89442
290160.0000   -5.97086
290200.0000   -6.14810
290240.0000   -6.70317
290280.0000   -6.56705
290320.0000   -6.22360
290360.0000   -5.52407
290400.0000   -5.75407
290440.0000   -5.81150
290480.0000   -5.85422
290520.0000   -5.37683
290560.0000   -6.70815
290600.0000   -6.02725
290640.0000   -5.75611
290680.0000   -5.41207
290720.0000   -5.56238
290760.0000   -6.63546
290800.0000   -6.03709
290840.0000   -5.62030
290880.0000   -4.68638
290920.0000   -6.08073
290960.0000   -4.95908
291000.0000   -6.02189
291040.0000   -5.42412
291080.0000   -5.60595
291120.0000   -5.34249
291160.0000   -6.60923
291200.0000   -5.64450
291240.0000   -5.71668
291280.0000   -5.76702
291320.0000   -5.73941
291360.0000   -6.22713
291400.0000   -5.78891
291440.0000   -5.87316
291480.0000   -5.63884
291520.0000   -5.77155
291560.0000   -6.58970
291600.0000   -5.62618
291640.0000   -5.85766
291680.0000   -5.35368
291720.0000   -5.29598
291760.0000   -5.18536
291800.0000   -4.82178
291840.0000   -5.63900
291880.0000   -5.23719
291920.0000   -5.41472
291960.0000   -5.42451
292000.0000   -5.01817
292040.0000   -5.42648
292080.0000   -5.00025
292120.0000   -5.13758
292160.0000   -5.69898
292200.0000   -5.67883
292240.0000   -4.20692
292280.0000   -4.26604
292320.0000   -5.61487
292360.0000   -6.24469
292400.0000   -6.10746
292440.0000   -6.27657
292480.0000   -6.31715
292520.0000   -6.17926
292560.0000   -5.91196
292600.0000   -6.27347
292640.0000   -5.05625
292680.0000   -5.94502
292720.0000   -5.38511
292760.0000   -5.39916
292800.0000   -6.79742
292840.0000   -6.99747
292880.0000   -5.86484
292920.0000   -5.64448
292960.0000   -4.64734
293000.0000   -4.63921
293040.0000   -5.53901
293080.0000   -5.41736
293120.0000   -5.31050
293160.0000   -4.97379
293200.0000   -5.92891
293240.0000   -5.02662
293280.0000   -5.19985
293320.0000   -4.85603
293360.0000   -4.70182
293400.0000   -4.95555
293440.0000   -5.30757
293480.0000   -5.99233
293520.0000   -5.39506
293560.0000   -5.45790
293600.0000   -5.13128
293640.0000   -5.08517
293680.0000   -5.79301
293720.0000   -4.73899
293760.0000   -4.99587
293800.0000   -4.75092
293840.0000   -5.47458
293880.0000   -5.15653
293920.0000   -5.86793
293960.0000   -6.41199
294000.0000   -5.41790
294040.0000   -5.68042
294080.0000   -4.80864
294120.0000   -5.23928
294160.0000   -5.97806
294200.0000   -4.99462
294240.0000   -5.82419
294280.0000   -6.87265
294320.0000   -6.63258
294360.0000   -6.90424
294400.0000   -6.38175
294440.0000   -5.67637
294480.0000   -6.68923
294520.0000   -5.85877
294560.0000   -6.46164
294600.0000   -5.57006
294640.0000   -4.84257
294680.0000   -5.19947
294720.0000   -4.50611
294760.0000   -4.37195
294800.0000   -5.01926
294840.0000   -5.29273
294880.0000   -4.54276
294920.0000   -5.06100
294960.0000   -4.53161
295000.0000   -5.00733
295040.0000   -4.29631
295080.0000   -5.08485
295120.0000   -5.20837
295160.0000   -5.60990
295200.0000   -5.22673
295240.0000   -5.31590
295280.0000   -5.02009
295320.0000   -5.17991
295360.0000   -5.78533
295400.0000   -5.30934
295440.0000   -5.78664
295480.0000   -4.81529
295520.0000   -5.06498
295560.0000   -5.29958
295600.0000   -4.69171
295640.0000   -5.34607
295680.0000   -4.73101
295720.0000   -5.50491
295760.0000   -4.91902
295800.0000   -6.02286
295840.0000   -5.18003
295880.0000   -5.19601
295920.0000   -4.23271
295960.0000   -5.18474
296000.0000   -4.99095
296040.0000   -5.96090
296080.0000   -5.30585
296120.0000   -5.56830
296160.0000   -5.71722
296200.0000   -5.25581
296240.0000   -5.06883
296280.0000   -5.96567
296320.0000   -6.13183
296360.0000   -5.68300
296400.0000   -5.24364
296440.0000   -5.22847
296480.0000   -4.13893
296520.0000   -4.85286
296560.0000   -4.86652
296600.0000   -5.28292
296640.0000   -5.12753
296680.0000   -3.92324
296720.0000   -4.65441
296760.0000   -4.69930
296800.0000   -4.91828
296840.0000   -3.76548
296880.0000   -3.90391
296920.0000   -5.68965
296960.0000   -5.35695
297000.0000   -6.04565
297040.0000   -5.23642
297080.0000   -4.68061
297120.0000   -5.79323
297160.0000   -6.12923
297200.0000   -6.11964
297240.0000   -5.32206
297280.0000   -5.77302
297320.0000   -4.55060
297360.0000   -6.06649
297400.0000   -5.58869
297440.0000   -4.28237
297480.0000   -5.16217
297520.0000   -5.68334
297560.0000   -4.70499
297600.0000   -5.00518
297640.0000   -5.15676
297680.0000   -4.59938
297720.0000   -4.97606
297760.0000   -5.06762
297800.0000   -4.84947
297840.0000   -5.21729
297880.0000   -4.05821
297920.0000   -5.44624
297960.0000   -4.34954
298000.0000   -5.66367
298040.0000   -5.46087
298080.0000   -5.08946
298120.0000   -4.96518
298160.0000   -5.11520
298200.0000   -5.33636
298240.0000   -5.61507
298280.0000   -5.38754
298320.0000   -5.03946
298360.0000   -4.82976
298400.0000   -5.47671
298440.0000   -3.70302
298480.0000   -5.07417
298520.0000   -4.92225
298560.0000   -5.60324
298600.0000   -4.70905
298640.0000   -5.10275
298680.0000   -5.76512
298720.0000   -5.20699
298760.0000   -5.09021
298800.0000   -4.75153
298840.0000   -4.95817
298880.0000   -5.44621
298920.0000   -5.16856
298960.0000   -4.93443
299000.0000   -5.45171
299040.0000   -5.67922
299080.0000   -4.70943
299120.0000   -5.21986
299160.0000   -4.72730
299200.0000   -4.59295
299240.0000   -4.55115
299280.0000   -4.66386
299320.0000   -4.73494
299360.0000   -6.15286
299400.0000   -5.57578
299440.0000   -5.40593
299480.0000   -5.02546
299520.0000   -5.26213
299560.0000   -5.53629
299600.0000   -6.44417
299640.0000   -5.85772
299680.0000   -5.23949
299720.0000   -4.73977
299760.0000   -6.10127
299800.0000   -6.23165
299840.0000   -6.11367
299880.0000   -5.77930
299920.0000   -5.74671
299960.0000   -5.63207
300000.0000   -5.62580
300040.0000   -5.53964
300080.0000   -5.98540
300120.0000   -5.14826
300160.0000   -5.30983
300200.0000   -5.13748
300240.0000   -5.83599
300280.0000   -5.29316
300320.0000   -5.84884
300360.0000   -5.10813
300400.0000   -5.62340
300440.0000   -5.76024
300480.0000   -5.93766
300520.0000   -5.43671
300560.0000   -6.00275
300600.0000   -6.72874
300640.0000   -6.00032
300680.0000   -6.46301
300720.0000   -5.74288
300760.0000   -5.66642
300800.0000   -6.57102
300840.0000   -6.06608
300880.0000   -5.51636
300920.0000   -5.58799
300960.0000   -5.02788
301000.0000   -3.87918
301040.0000   -4.70885
301080.0000   -5.42899
301120.0000   -5.57704
301160.0000   -5.58773
301200.0000   -4.41340
301240.0000   -5.32078
301280.0000   -6.09821
301320.0000   -5.56038
301360.0000   -5.33098
301400.0000   -5.63155
301440.0000   -5.39579
301480.0000   -5.56225
301520.0000   -5.28614
301560.0000   -5.00141
301600.0000   -6.43494
301640.0000   -6.49432
301680.0000   -6.00871
301720.0000   -5.31823
301760.0000   -5.51988
301800.0000   -5.43521
301840.0000   -6.53261
301880.0000   -6.18464
301920.0000   -6.20166
301960.0000   -5.86556
302000.0000   -6.08544
302040.0000   -5.63403
302080.0000   -4.74172
302120.0000   -5.72153
302160.0000   -5.32738
302200.0000   -5.20064
302240.0000   -5.55094
302280.0000   -5.81522
302320.0000   -6.90725
302360.0000   -5.83273
302400.0000   -4.83507
302440.0000   -5.15266
302480.0000   -4.40165
302520.0000   -3.82893
302560.0000   -4.76432
302600.0000   -4.90261
302640.0000   -5.22746
302680.0000   -4.87164
302720.0000   -5.05614
302760.0000   -5.13165
302800.0000   -4.59859
302840.0000   -4.97683
302880.0000   -4.65071
302920.0000   -5.22270
302960.0000   -4.97772
303000.0000   -5.02904
303040.0000   -4.25993
303080.0000   -5.33328
303120.0000   -5.38659
303160.0000   -5.63722
303200.0000   -4.29289
303240.0000   -4.75522
303280.0000   -5.36949
303320.0000   -4.60669
303360.0000   -4.42194
303400.0000   -4.70369
303440.0000   -3.72105
303480.0000   -4.35368
303520.0000   -4.80767
303560.0000   -4.30823
303600.0000   -5.07228
303640.0000   -4.35895
303680.0000   -5.20357
303720.0000   -6.20868
303760.0000   -5.67676
303800.0000   -5.34677
303840.0000   -4.95326
303880.0000   -4.59313
303920.0000   -5.25221
303960.0000   -6.04182
304000.0000   -4.60379
304040.0000   -5.94434
304080.0000   -5.77248
304120.0000   -6.30279
304160.0000   -6.67585
304200.0000   -6.30874
304240.0000   -5.42124
304280.0000   -4.61177
304320.0000   -4.94764
304360.0000   -5.45649
304400.0000   -4.97841
304440.0000   -6.43746
304480.0000   -5.66684
304520.0000   -5.85944
304560.0000   -6.17136
304600.0000   -5.49040
304640.0000   -6.19843
304680.0000   -5.64643
304720.0000   -6.12559
304760.0000   -6.07224
304800.0000   -5.34874
304840.0000   -6.16003
304880.0000   -5.36546
304920.0000   -5.81721
304960.0000   -5.68038
305000.0000   -5.46580
305040.0000   -5.48907
305080.0000   -6.46123
305120.0000   -6.31353
305160.0000   -6.10325
305200.0000   -6.34114
305240.0000   -6.19999
305280.0000   -5.78778
305320.0000   -4.79032
305360.0000   -4.93000
305400.0000   -5.74188
305440.0000   -6.50989
305480.0000   -6.25705
305520.0000   -4.61508
305560.0000   -5.05441
305600.0000   -4.68000
305640.0000   -4.17472
305680.0000   -4.56267
305720.0000   -4.18392
305760.0000   -4.98062
305800.0000   -5.31397
305840.0000   -5.46715
305880.0000   -5.50259
305920.0000   -5.21296
305960.0000   -5.17840
306000.0000   -5.90172
306040.0000   -5.21523
306080.0000   -6.04716
306120.0000   -5.05928
306160.0000   -5.24433
306200.0000   -5.51386
306240.0000   -5.12135
306280.0000   -5.24799
306320.0000   -5.77708
306360.0000   -5.45237
306400.0000   -5.21362
306440.0000   -5.03245
306480.0000   -5.10451
306520.0000   -6.28499
306560.0000   -6.74482
306600.0000   -6.47247
306640.0000   -6.09402
306680.0000   -5.72273
306720.0000   -6.11882
306760.0000   -5.41018
306800.0000   -5.24513
306840.0000   -4.42011
306880.0000   -5.12272
306920.0000   -4.32142
306960.0000   -4.58316
307000.0000   -4.52839
307040.0000   -4.28085
307080.0000   -4.71875
307120.0000   -4.03212
307160.0000   -4.05820
307200.0000   -4.29883
307240.0000   -5.20134
307280.0000   -3.52914
307320.0000   -4.09154
307360.0000   -4.73041
307400.0000   -4.75153
307440.0000   -4.36583
307480.0000   -4.62495
307520.0000   -4.80861
307560.0000   -4.76306
307600.0000   -4.91812
307640.0000   -5.51619
307680.0000   -4.88838
307720.0000   -5.52048
307760.0000   -5.50476
307800.0000   -5.02406
307840.0000   -4.78548
307880.0000   -4.84055
307920.0000   -4.66668
307960.0000   -5.19426
308000.0000   -5.56334
308040.0000   -5.59939
308080.0000   -5.05170
308120.0000   -5.40397
308160.0000   -5.39640
308200.0000   -4.46239
308240.0000   -4.98446
308280.0000   -4.91176
308320.0000   -6.41784
308360.0000   -6.21605
308400.0000   -6.10340
308440.0000   -5.86347
308480.0000   -5.74098
308520.0000   -5.55923
308560.0000   -7.14375
308600.0000   -5.27057
308640.0000   -4.41565
308680.0000   -5.48247
308720.0000   -5.30541
308760.0000   -5.56184
308800.0000   -6.36429
308840.0000   -6.10078
308880.0000   -6.49399
308920.0000   -5.65206
308960.0000   -5.14855
309000.0000   -5.94668
309040.0000   -6.65520
309080.0000   -5.53507
309120.0000   -6.26198
309160.0000   -5.17727
309200.0000   -5.55936
309240.0000   -5.56184
309280.0000   -6.60886
309320.0000   -6.70058
309360.0000   -6.68440
309400.0000   -5.73504
309440.0000   -6.57802
309480.0000   -7.24521
309520.0000   -6.63472
309560.0000   -6.25905
309600.0000   -6.63039
309640.0000   -5.25088
309680.0000   -5.50770
309720.0000   -6.39284
309760.0000   -6.02047
309800.0000   -6.06304
309840.0000   -5.97495
309880.0000   -5.14030
309920.0000   -5.52953
309960.0000   -5.38726
310000.0000   -6.05931
310040.0000   -5.50494
310080.0000   -5.78988
310120.0000   -5.35915
310160.0000   -5.58961
310200.0000   -5.74562
310240.0000   -5.38098
310280.0000   -4.89810
310320.0000   -4.75477
310360.0000   -4.56264
310400.0000   -4.53241
310440.0000   -4.65850
310480.0000   -4.45118
310520.0000   -5.32458
310560.0000   -5.06442
310600.0000   -5.20842
310640.0000   -4.49997
310680.0000   -5.43680
310720.0000   -5.29308
310760.0000   -6.36450
310800.0000   -6.30214
310840.0000   -5.99582
310880.0000   -6.12723
310920.0000   -5.40700
310960.0000   -5.73972
311000.0000   -7.24365
311040.0000   -7.03049
311080.0000   -5.75575
311120.0000   -6.35462
311160.0000   -5.45145
311200.0000   -4.96337
311240.0000   -5.79717
311280.0000   -4.78568
311320.0000   -5.90654
311360.0000   -5.43181
311400.0000   -4.85707
311440.0000   -5.56629
311480.0000   -4.82436
311520.0000   -5.42938
311560.0000   -5.21586
311600.0000   -5.05354
311640.0000   -4.81472
311680.0000   -4.88360
311720.0000   -5.50405
311760.0000   -6.23239
311800.0000   -6.96354
311840.0000   -5.99180
311880.0000   -5.71438
311920.0000   -5.81708
311960.0000   -5.26466
312000.0000   -5.16411
312040.0000   -5.44448
312080.0000   -5.03083
312120.0000   -5.02975
312160.0000   -5.18910
312200.0000   -4.17964
312240.0000   -5.10734
312280.0000   -4.99759
312320.0000   -5.29512
312360.0000   -5.51066
312400.0000   -5.36973
312440.0000   -6.06868
312480.0000   -5.61513
312520.0000   -5.54597
312560.0000   -5.51471
312600.0000   -4.29433
312640.0000   -5.81118
312680.0000   -5.61801
312720.0000   -4.68848
312760.0000   -5.24001
312800.0000   -5.58071
312840.0000   -5.43916
312880.0000   -5.77974
312920.0000   -5.24516
312960.0000   -5.77262
313000.0000   -5.49482
313040.0000   -5.34165
313080.0000   -5.73357
313120.0000   -5.68727
313160.0000   -5.83374
313200.0000   -5.42010
313240.0000   -4.97786
313280.0000   -5.18851
313320.0000   -5.33335
313360.0000   -5.88283
313400.0000   -5.43247
313440.0000   -4.91991
313480.0000   -4.77168
313520.0000   -4.87134
313560.0000   -5.29679
313600.0000   -6.12263
313640.0000   -5.14022
313680.0000   -5.49003
313720.0000   -6.43479
313760.0000   -5.18501
313800.0000   -4.75312
313840.0000   -4.90775
313880.0000   -5.23496
313920.0000   -6.52169
313960.0000   -5.86987
314000.0000   -5.97925
314040.0000   -6.37146
314080.0000   -5.22435
314120.0000   -5.47299
314160.0000   -6.40692
314200.0000   -7.07031
314240.0000   -6.61860
314280.0000   -6.17920
314320.0000   -6.29036
314360.0000   -5.42844
314400.0000   -4.98384
314440.0000   -4.95337
314480.0000   -4.85754
314520.0000   -5.27528
314560.0000   -4.64426
314600.0000   -4.86540
314640.0000   -5.52432
314680.0000   -5.55429
314720.0000   -5.30227
314760.0000   -6.49688
314800.0000   -6.33379
314840.0000   -5.45818
314880.0000   -6.15967
314920.0000   -6.03612
314960.0000   -5.48073
315000.0000   -5.84363
315040.0000   -5.61458
315080.0000   -6.49265
315120.0000   -6.16588
315160.0000   -7.11615
315200.0000   -5.98562
315240.0000   -6.20354
315280.0000   -5.19681
315320.0000   -4.80678
315360.0000   -5.49278
315400.0000   -5.25245
315440.0000   -5.00665
315480.0000   -4.36442
315520.0000   -4.99793
315560.0000   -4.65448
315600.0000   -4.70782
315640.0000   -6.19765
315680.0000   -6.08416
315720.0000   -5.55136
315760.0000   -6.30732
315800.0000   -6.05128
315840.0000   -6.30497
315880.0000   -5.82939
315920.0000   -5.85079
315960.0000   -5.26979
316000.0000   -6.35265
316040.0000   -5.75526
316080.0000   -5.77079
316120.0000   -5.58098
316160.0000   -6.00613
316200.0000   -5.75613
316240.0000   -5.64005
316280.0000   -6.40198
316320.0000   -6.03171
316360.0000   -5.63174
316400.0000   -6.25899
316440.0000   -6.65413
316480.0000   -5.56658
316520.0000   -4.87992
316560.0000   -5.79738
316600.0000   -5.88528
316640.0000   -5.65218
316680.0000   -5.79628
316720.0000   -5.47660
316760.0000   -4.57560
316800.0000   -5.74637
316840.0000   -5.98750
316880.0000   -5.12798
316920.0000   -5.22718
316960.0000   -5.29244
317000.0000   -5.41996
317040.0000   -5.44036
317080.0000   -5.50046
317120.0000   -5.50688
317160.0000   -5.91609
317200.0000   -6.55933
317240.0000   -6.01599
317280.0000   -7.07054
317320.0000   -5.87423
317360.0000   -6.43243
317400.0000   -6.18888
317440.0000   -6.36433
317480.0000   -5.81020
317520.0000   -6.56678
317560.0000   -5.82241
317600.0000   -6.68354
317640.0000   -6.64287
317680.0000   -5.57519
317720.0000   -5.89963
317760.0000   -5.77661
317800.0000   -6.03700
317840.0000   -6.27472
317880.0000   -5.60359
317920.0000   -6.00419
317960.0000   -5.89186
318000.0000   -7.00536
318040.0000   -6.35079
318080.0000   -5.68355
318120.0000   -6.17975
318160.0000   -6.87196
318200.0000   -6.94213
318240.0000   -7.64124
318280.0000   -7.11138
318320.0000   -6.24762
318360.0000   -5.81249
318400.0000   -6.79733
318440.0000   -6.40549
318480.0000   -7.06703
318520.0000   -5.72090
318560.0000   -5.50503
318600.0000   -6.88801
318640.0000   -6.25320
318680.0000   -5.38671
318720.0000   -6.86189
318760.0000   -7.55540
318800.0000   -7.24731
318840.0000   -6.52536
318880.0000   -6.30925
318920.0000   -6.26063
318960.0000   -6.79237
319000.0000   -7.11397
319040.0000   -6.51797
319080.0000   -6.41232
319120.0000   -6.03170
319160.0000   -6.87619
319200.0000   -6.18262
319240.0000   -6.00045
319280.0000   -6.14601
319320.0000   -5.08174
319360.0000   -5.21327
319400.0000   -6.00075
319440.0000   -6.29721
319480.0000   -6.03522
319520.0000   -5.43187
319560.0000   -6.49288
319600.0000   -6.71769
319640.0000   -5.98522
319680.0000   -5.45157
319720.0000   -5.88770
319760.0000   -5.20059
319800.0000   -6.27201
319840.0000   -6.19984
319880.0000   -5.97963
319920.0000   -6.08472
319960.0000   -4.89854
320000.0000   -5.40900
320040.0000   -5.53735
320080.0000   -6.70238
320120.0000   -5.78256
320160.0000   -5.91275
320200.0000   -6.02042
320240.0000   -5.65094
320280.0000   -5.64443
320320.0000   -6.25816
320360.0000   -7.03266
320400.0000   -5.65652
320440.0000   -5.49302
320480.0000   -5.61640
320520.0000   -5.64402
320560.0000   -5.88671
320600.0000   -5.72973
320640.0000   -5.49501
320680.0000   -5.48213
320720.0000   -5.59734
320760.0000   -5.04881
320800.0000   -5.73898
320840.0000   -5.61164
320880.0000   -5.46218
320920.0000   -5.34592
320960.0000   -4.53236
321000.0000   -5.03022
321040.0000   -4.80881
321080.0000   -5.70713
321120.0000   -5.25211
321160.0000   -4.53162
321200.0000   -5.27829
321240.0000   -5.65797
321280.0000   -6.08044
321320.0000   -5.94652
321360.0000   -5.53714
321400.0000   -5.53700
321440.0000   -5.66742
321480.0000   -5.14687
321520.0000   -5.65313
321560.0000   -4.67226
321600.0000   -5.53028
321640.0000   -5.68511
321680.0000   -5.34444
321720.0000   -5.67996
321760.0000   -4.82041
321800.0000   -5.60075
321840.0000   -5.91138
321880.0000   -5.58726
321920.0000   -6.04373
321960.0000   -5.85816
322000.0000   -6.46522
322040.0000   -6.25437
322080.0000   -5.81964
322120.0000   -6.25304
322160.0000   -6.05411
322200.0000   -6.02556
322240.0000   -6.22488
322280.0000   -5.58788
322320.0000   -5.45131
322360.0000   -5.28480
322400.0000   -5.60495
322440.0000   -5.93870
322480.0000   -5.35768
322520.0000   -5.69001
322560.0000   -6.35832
322600.0000   -5.54858
322640.0000   -6.22880
322680.0000   -5.63593
322720.0000   -5.67232
322760.0000   -5.53644
322800.0000   -6.59194
322840.0000   -5.07015
322880.0000   -5.85480
322920.0000   -5.79794
322960.0000   -6.78696
323000.0000   -6.70767
323040.0000   -5.62961
323080.0000   -6.04254
323120.0000   -6.52390
323160.0000   -6.93577
323200.0000   -6.60483
323240.0000   -6.38876
323280.0000   -6.28723
323320.0000   -5.23665
323360.0000   -6.66851
323400.0000   -6.31081
323440.0000   -6.22028
323480.0000   -6.64372
323520.0000   -5.63821
323560.0000   -5.31923
323600.0000   -5.68751
323640.0000   -5.36916
323680.0000   -5.62430
323720.0000   -5.57133
323760.0000   -6.23658
323800.0000   -6.19116
323840.0000   -5.63169
323880.0000   -6.25114
323920.0000   -6.50962
323960.0000   -6.57349
324000.0000   -5.82054
324040.0000   -5.07810
324080.0000   -5.05196
324120.0000   -5.91236
324160.0000   -5.15169
324200.0000   -5.31641
324240.0000   -6.48814
324280.0000   -5.98916
324320.0000   -4.96835
324360.0000   -5.07096
324400.0000   -4.94843
324440.0000   -5.88763
324480.0000   -5.76578
324520.0000   -5.44705
324560.0000   -5.14431
324600.0000   -5.61574
324640.0000   -5.49553
324680.0000   -6.45038
324720.0000   -5.86277
324760.0000   -5.38545
324800.0000   -5.80742
324840.0000   -6.27272
324880.0000   -5.61766
324920.0000   -6.07314
324960.0000   -5.19722
325000.0000   -6.27051
325040.0000   -5.77674
325080.0000   -5.48380
325120.0000   -5.68056
325160.0000   -4.85841
325200.0000   -5.66966
325240.0000   -5.79449
325280.0000   -5.83214
325320.0000   -5.01632
325360.0000   -5.89549
325400.0000   -5.29302
325440.0000   -4.22017
325480.0000   -5.99018
325520.0000   -5.97954
325560.0000   -4.72791
325600.0000   -4.57449
325640.0000   -4.34531
325680.0000   -5.35774
325720.0000   -5.15791
325760.0000   -4.89689
325800.0000   -5.14427
325840.0000   -5.35772
325880.0000   -5.26678
325920.0000   -5.33338
325960.0000   -5.72472
326000.0000   -5.95153
326040.0000   -5.49896
326080.0000   -5.11727
326120.0000   -4.48006
326160.0000   -4.83092
326200.0000   -5.88024
326240.0000   -5.99798
326280.0000   -5.33904
326320.0000   -5.44798
326360.0000   -5.67483
326400.0000   -5.66200
326440.0000   -5.69988
326480.0000   -5.86519
326520.0000   -5.59297
326560.0000   -4.92119
326600.0000   -5.21210
326640.0000   -5.35884
326680.0000   -4.87375
326720.0000   -5.48130
326760.0000   -6.39776
326800.0000   -6.21792
326840.0000   -5.98872
326880.0000   -5.96344
326920.0000   -6.18759
326960.0000   -5.86126
327000.0000   -5.69483
327040.0000   -5.77361
327080.0000   -6.39413
327120.0000   -5.97098
327160.0000   -6.69480
327200.0000   -5.30882
327240.0000   -5.88308
327280.0000   -5.40340
327320.0000   -5.49750
327360.0000   -6.05630
327400.0000   -5.15366
327440.0000   -6.50059
327480.0000   -5.45501
327520.0000   -5.53600
327560.0000   -5.39769
327600.0000   -5.67689
327640.0000   -5.39569
327680.0000   -5.69165
327720.0000   -5.34666
327760.0000   -5.29354
327800.0000   -5.62155
327840.0000   -5.66060
327880.0000   -4.71699
327920.0000   -4.88477
327960.0000   -4.50355
328000.0000   -5.43728
328040.0000   -5.28075
328080.0000   -5.65420
328120.0000   -4.85918
328160.0000   -5.35275
328200.0000   -5.08327
328240.0000   -6.09501
328280.0000   -5.43286
328320.0000   -5.88956
328360.0000   -6.36581
328400.0000   -6.18734
328440.0000   -5.50793
328480.0000   -4.96221
328520.0000   -5.49435
328560.0000   -4.32423
328600.0000   -4.89834
328640.0000   -5.52916
328680.0000   -4.91351
328720.0000   -6.10008
328760.0000   -5.37002
328800.0000   -6.03335
328840.0000   -6.96606
328880.0000   -5.81187
328920.0000   -5.05623
328960.0000   -5.10913
329000.0000   -5.33801
329040.0000   -4.98564
329080.0000   -6.27337
329120.0000   -5.74936
329160.0000   -5.81172
329200.0000   -5.01817
329240.0000   -5.75261
329280.0000   -5.76701
329320.0000   -6.12911
329360.0000   -7.36082
329400.0000   -5.42334
329440.0000   -6.05963
329480.0000   -6.04022
329520.0000   -5.46491
329560.0000   -6.51493
329600.0000   -5.57396
329640.0000   -5.78628
329680.0000   -5.31404
329720.0000   -5.78600
329760.0000   -5.43450
329800.0000   -5.83484
329840.0000   -4.87065
329880.0000   -5.01689
329920.0000   -5.56468
329960.0000   -6.84421
330000.0000   -5.55761
330040.0000   -6.34301
330080.0000   -6.00379
330120.0000   -6.45395
330160.0000   -6.43862
330200.0000   -5.71657
330240.0000   -6.50223
330280.0000   -6.48938
330320.0000   -5.61785
330360.0000   -5.39181
330400.0000   -5.48406
330440.0000   -5.43992
330480.0000   -5.23614
330520.0000   -5.36762
330560.0000   -5.73748
330600.0000   -6.42175
330640.0000   -6.04838
330680.0000   -5.25768
330720.0000   -6.32102
330760.0000   -6.88717
330800.0000   -6.12231
330840.0000   -6.35917
330880.0000   -5.55730
330920.0000   -5.95612
330960.0000   -4.51739
331000.0000   -5.13010
331040.0000   -5.72825
331080.0000   -4.72502
331120.0000   -5.65530
331160.0000   -6.00526
331200.0000   -6.09848
331240.0000   -5.27216
331280.0000   -5.55160
331320.0000   -6.07173
331360.0000   -5.04551
331400.0000   -6.27979
331440.0000   -5.36307
331480.0000   -4.93468
331520.0000   -5.97417
331560.0000   -6.20889
331600.0000   -6.11019
331640.0000   -5.13574
331680.0000   -5.65714
331720.0000   -6.24733
331760.0000   -4.83837
331800.0000   -4.59725
331840.0000   -5.33842
331880.0000   -5.63751
331920.0000   -5.71158
331960.0000   -6.16768
332000.0000   -6.28478
332040.0000   -5.27140
332080.0000   -5.20876
332120.0000   -5.89175
332160.0000   -6.50574
332200.0000   -6.20461
332240.0000   -6.38465
332280.0000   -6.15384
332320.0000   -6.22819
332360.0000   -5.95597
332400.0000   -5.94214
332440.0000   -5.93997
332480.0000   -5.66771
332520.0000   -6.64843
332560.0000   -5.99936
332600.0000   -6.23901
332640.0000   -6.13729
332680.0000   -6.07106
332720.0000   -5.23832
332760.0000   -6.01888
332800.0000   -4.94396
332840.0000   -5.56424
332880.0000   -5.62342
332920.0000   -5.45735
332960.0000   -5.41548
333000.0000   -5.10294
333040.0000   -4.91478
333080.0000   -5.91392
333120.0000   -5.76464
333160.0000   -6.38796
333200.0000   -5.63653
333240.0000   -5.08214
333280.0000   -5.76125
333320.0000   -5.79518
333360.0000   -4.93120
333400.0000   -5.17336
333440.0000   -4.87861
333480.0000   -4.92028
333520.0000   -4.52603
333560.0000   -4.57769
333600.0000   -5.23031
333640.0000   -4.57953
333680.0000   -5.33484
333720.0000   -5.41725
333760.0000   -5.62804
333800.0000   -5.45488
333840.0000   -5.81950
333880.0000   -4.99912
333920.0000   -5.72081
333960.0000   -4.46879
334000.0000   -4.96173
334040.0000   -4.93368
334080.0000   -4.83335
334120.0000   -5.66634
334160.0000   -4.99160
334200.0000   -5.95668
334240.0000   -5.25972
334280.0000   -5.15412
334320.0000   -5.97866
334360.0000   -5.57423
334400.0000   -5.99172
334440.0000   -5.51383
334480.0000   -5.64655
334520.0000   -6.07415
334560.0000   -5.98140
334600.0000   -5.23875
334640.0000   -5.46393
334680.0000   -5.45437
334720.0000   -5.99677
334760.0000   -5.78391
334800.0000   -5.46330
334840.0000   -4.77597
334880.0000   -5.13442
334920.0000   -6.07099
334960.0000   -5.20352
335000.0000   -5.27683
335040.0000   -5.93598
335080.0000   -4.64194
335120.0000   -4.79997
335160.0000   -4.67445
335200.0000   -4.38461
335240.0000   -5.35172
335280.0000   -4.91515
335320.0000   -5.32613
335360.0000   -5.34971
335400.0000   -5.12563
335440.0000   -4.82922
335480.0000   -5.52027
335520.0000   -4.83529
335560.0000   -5.07168
335600.0000   -6.76503
335640.0000   -6.08342
335680.0000   -5.43402
335720.0000   -5.57417
335760.0000   -6.24534
335800.0000   -6.06390
335840.0000   -5.60415
335880.0000   -5.34039
335920.0000   -5.87314
335960.0000   -6.42513
336000.0000   -7.72970
336040.0000   -5.83213
336080.0000   -6.09716
336120.0000   -5.59319
336160.0000   -6.08295
336200.0000   -5.94489
336240.0000   -5.71229
336280.0000   -6.21358
336320.0000   -6.04237
336360.0000   -5.86335
336400.0000   -5.56909
336440.0000   -6.20893
336480.0000   -4.34885
336520.0000   -4.34103
336560.0000   -4.57748
336600.0000   -4.87742
336640.0000   -5.30634
336680.0000   -5.31822
336720.0000   -5.57841
336760.0000   -5.81278
336800.0000   -6.22438
336840.0000   -5.96052
336880.0000   -6.24200
336920.0000   -4.35338
336960.0000   -5.59621
337000.0000   -5.25425
337040.0000   -6.20026
337080.0000   -6.22487
337120.0000   -6.14880
337160.0000   -6.04800
337200.0000   -6.00786
337240.0000   -6.10596
337280.0000   -5.78214
337320.0000   -5.89708
337360.0000   -6.47170
337400.0000   -6.03059
337440.0000   -5.65723
337480.0000   -6.70631
337520.0000   -5.47465
337560.0000   -5.61236
337600.0000   -6.72098
337640.0000   -6.48468
337680.0000   -5.89909
337720.0000   -5.70150
337760.0000   -6.72592
337800.0000   -6.50596
337840.0000   -6.80518
337880.0000   -6.14630
337920.0000   -5.86440
337960.0000   -6.51527
338000.0000   -5.68516
338040.0000   -5.55420
338080.0000   -5.80810
338120.0000   -6.32355
338160.0000   -6.13292
338200.0000   -5.74881
338240.0000   -5.50430
338280.0000   -5.12478
338320.0000   -5.86797
338360.0000   -5.45884
338400.0000   -5.32196
338440.0000   -6.04316
338480.0000   -6.31427
338520.0000   -5.39115
338560.0000   -5.61220
338600.0000   -5.25916
338640.0000   -6.17793
338680.0000   -4.64420
338720.0000   -5.62012
338760.0000   -5.27296
338800.0000   -4.85580
338840.0000   -4.98849
338880.0000   -5.86612
338920.0000   -6.19798
338960.0000   -6.64737
339000.0000   -6.03956
339040.0000   -5.87600
339080.0000   -5.95269
339120.0000   -6.57903
339160.0000   -5.79566
339200.0000   -5.86297
339240.0000   -6.94414
339280.0000   -5.51319
339320.0000   -6.44438
339360.0000   -5.28623
339400.0000   -5.42682
339440.0000   -6.12937
339480.0000   -5.54178
339520.0000   -6.43933
339560.0000   -6.43640
339600.0000   -5.97804
339640.0000   -5.46645
339680.0000   -6.51008
339720.0000   -6.35366
339760.0000   -6.37296
339800.0000   -4.79342
339840.0000   -5.13358
339880.0000   -5.18088
339920.0000   -5.08060
339960.0000   -4.93307
340000.0000   -6.44384
340040.0000   -6.35532
340080.0000   -6.43560
340120.0000   -6.24997
340160.0000   -6.95138
340200.0000   -5.39740
340240.0000   -7.28331
340280.0000   -6.55397
340320.0000   -5.50312
340360.0000   -5.18434
340400.0000   -6.67031
340440.0000   -6.15399
340480.0000   -4.80720
340520.0000   -5.93774
340560.0000   -6.00778
340600.0000   -5.41767
340640.0000   -6.93545
340680.0000   -6.13749
340720.0000   -6.58180
340760.0000   -5.62690
340800.0000   -5.61256
340840.0000   -5.64441
340880.0000   -5.68029
340920.0000   -4.79996
340960.0000   -4.72550
341000.0000   -4.52408
341040.0000   -5.46326
341080.0000   -5.24835
341120.0000   -4.18400
341160.0000   -5.54307
341200.0000   -4.29426
341240.0000   -4.70230
341280.0000   -5.37758
341320.0000   -5.58527
341360.0000   -4.86708
341400.0000   -5.44233
341440.0000   -5.74305
341480.0000   -5.82543
341520.0000   -5.43594
341560.0000   -5.89556
341600.0000   -5.99301
341640.0000   -5.72799
341680.0000   -5.63512
341720.0000   -5.08452
341760.0000   -4.61149
341800.0000   -5.43425
341840.0000   -5.22036
341880.0000   -5.60484
341920.0000   -6.72341
341960.0000   -5.72781
342000.0000   -5.64665
342040.0000   -5.61528
342080.0000   -6.50527
342120.0000   -7.08148
342160.0000   -5.83322
342200.0000   -5.46001
342240.0000   -5.33960
342280.0000   -6.23063
342320.0000   -5.03186
342360.0000   -5.70204
342400.0000   -5.24216
342440.0000   -6.13882
342480.0000   -5.80879
342520.0000   -5.79608
342560.0000   -5.44775
342600.0000   -4.79590
342640.0000   -3.93481
342680.0000   -4.76606
342720.0000   -6.24995
342760.0000   -5.42901
342800.0000   -5.08981
342840.0000   -5.27816
342880.0000   -5.71269
342920.0000   -4.99381
342960.0000   -5.49163
343000.0000   -6.41576
343040.0000   -5.84243
343080.0000   -5.67041
343120.0000   -5.94045
343160.0000   -5.83989
343200.0000   -5.24239
343240.0000   -6.08453
343280.0000   -5.78945
343320.0000   -5.60926
343360.0000   -6.37582
343400.0000   -6.49260
343440.0000   -6.33559
343480.0000   -5.37338
343520.0000   -5.41327
343560.0000   -5.56688
343600.0000   -6.58132
343640.0000   -6.29334
343680.0000   -6.45586
343720.0000   -6.29778
343760.0000   -6.44802
343800.0000   -6.31381
343840.0000   -5.60067
343880.0000   -4.93695
343920.0000   -5.29585
343960.0000   -5.96462
344000.0000   -5.89380
344040.0000   -5.92882
344080.0000   -6.00189
344120.0000   -5.40921
344160.0000   -5.97561
344200.0000   -5.45121
344240.0000   -5.58105
344280.0000   -5.98008
344320.0000   -5.87461
344360.0000   -5.65354
344400.0000   -4.90173
344440.0000   -5.16156
344480.0000   -5.43431
344520.0000   -5.74853
344560.0000   -5.87834
344600.0000   -5.23768
344640.0000   -5.18682
344680.0000   -5.60854
344720.0000   -5.73890
344760.0000   -6.11814
344800.0000   -5.28365
344840.0000   -5.37819
344880.0000   -5.24297
344920.0000   -4.40684
344960.0000   -5.12419
345000.0000   -4.96849
345040.0000   -5.75532
345080.0000   -5.91779
345120.0000   -5.33334
345160.0000   -5.23595
345200.0000   -6.14367
345240.0000   -6.28083
345280.0000   -5.68723
345320.0000   -5.65558
345360.0000   -4.75369
345400.0000   -5.09262
345440.0000   -5.45848
345480.0000   -6.06212
345520.0000   -4.69836
345560.0000   -5.79179
345600.0000   -5.08783
345640.0000   -5.44040
345680.0000   -5.11615
345720.0000   -4.72347
345760.0000   -4.94543
345800.0000   -5.49459
345840.0000   -5.75087
345880.0000   -5.14116
345920.0000   -4.59020
345960.0000   -5.12704
346000.0000   -5.89688
346040.0000   -6.77093
346080.0000   -6.35866
346120.0000   -6.44734
346160.0000   -5.80563
346200.0000   -6.65881
346240.0000   -6.32767
346280.0000   -6.77293
346320.0000   -6.19685
346360.0000   -6.92516
346400.0000   -6.13908
346440.0000   -6.93221
346480.0000   -6.33220
346520.0000   -5.50536
346560.0000   -5.95441
346600.0000   -6.27053
346640.0000   -6.03320
346680.0000   -4.95228
346720.0000   -5.50140
346760.0000   -6.21988
346800.0000   -5.79223
346840.0000   -5.53645
346880.0000   -5.46513
346920.0000   -6.10429
346960.0000   -6.17449
347000.0000   -5.58074
347040.0000   -6.06551
347080.0000   -5.44383
347120.0000   -6.12455
347160.0000   -5.69276
347200.0000   -6.08745
347240.0000   -6.34670
347280.0000   -5.67603
347320.0000   -5.18458
347360.0000   -6.04405
347400.0000   -6.12655
347440.0000   -6.10992
347480.0000   -4.89977
347520.0000   -5.89183
347560.0000   -5.55028
347600.0000   -6.11545
347640.0000   -5.85837
347680.0000   -5.70654
347720.0000   -5.81648
347760.0000   -5.47862
347800.0000   -5.66361
347840.0000   -5.90223
347880.0000   -5.25546
347920.0000   -5.28298
347960.0000   -5.22034
348000.0000   -5.32482
348040.0000   -5.38103
348080.0000   -6.13914
348120.0000   -5.59722
348160.0000   -5.52016
348200.0000   -5.75908
348240.0000   -5.43776
348280.0000   -4.91568
348320.0000   -4.20855
348360.0000   -5.39669
348400.0000   -5.30035
348440.0000   -5.56825
348480.0000   -5.74840
348520.0000   -5.69809
348560.0000   -5.08718
348600.0000   -5.48276
348640.0000   -6.02769
348680.0000   -5.47143
348720.0000   -5.61559
348760.0000   -6.33750
348800.0000   -5.89947
348840.0000   -5.62138
348880.0000   -5.82129
348920.0000   -5.92708
348960.0000   -5.66287
349000.0000   -5.00367
349040.0000   -5.90967
349080.0000   -5.92871
349120.0000   -6.00111
349160.0000   -6.22090
349200.0000   -5.41286
349240.0000   -6.30257
349280.0000   -6.04105
349320.0000   -5.67910
349360.0000   -5.32669
349400.0000   -5.95920
349440.0000   -5.91624
349480.0000   -5.55138
349520.0000   -6.11011
349560.0000   -5.53908
349600.0000   -6.03154
349640.0000   -5.72696
349680.0000   -5.86591
349720.0000   -5.69010
349760.0000   -5.35862
349800.0000   -6.09455
349840.0000   -6.53562
349880.0000   -7.23855
349920.0000   -5.20885
349960.0000   -5.65243
350000.0000   -5.66018
350040.0000   -5.55002
350080.0000   -4.88402
350120.0000   -5.05580
350160.0000   -5.44379
350200.0000   -5.89179
350240.0000   -6.35097
350280.0000   -6.15783
350320.0000   -4.88990
350360.0000   -5.71302
350400.0000   -5.85552
350440.0000   -4.69427
350480.0000   -5.55072
350520.0000   -5.87678
350560.0000   -5.33976
350600.0000   -5.26882
350640.0000   -4.88463
350680.0000   -5.76113
350720.0000   -5.03302
350760.0000   -5.16313
350800.0000   -5.13693
350840.0000   -5.92211
350880.0000   -5.42826
350920.0000   -5.78067
350960.0000   -5.21848
351000.0000   -4.97225
351040.0000   -5.47119
351080.0000   -5.61192
351120.0000   -5.28587
351160.0000   -6.71353
351200.0000   -5.95576
351240.0000   -6.45377
351280.0000   -6.10940
351320.0000   -6.71351
351360.0000   -5.74874
351400.0000   -6.86173
351440.0000   -5.82768
351480.0000   -5.10164
351520.0000   -4.80559
351560.0000   -5.53406
351600.0000   -5.77051
351640.0000   -5.80214
351680.0000   -5.66358
351720.0000   -5.59010
351760.0000   -4.64579
351800.0000   -5.53235
351840.0000   -5.09370
351880.0000   -5.84725
351920.0000   -5.43520
351960.0000   -4.95435
352000.0000   -5.43362
352040.0000   -4.76738
352080.0000   -6.61576
352120.0000   -5.65087
352160.0000   -5.29711
352200.0000   -6.41860
352240.0000   -5.12870
352280.0000   -5.72639
352320.0000   -5.71843
352360.0000   -5.34335
352400.0000   -5.98045
352440.0000   -5.43512
352480.0000   -5.26911
352520.0000   -5.08899
352560.0000   -5.11370
352600.0000   -4.32590
352640.0000   -5.37366
352680.0000   -5.74585
352720.0000   -4.83145
352760.0000   -5.23236
352800.0000   -5.25324
352840.0000   -4.63501
352880.0000   -5.54637
352920.0000   -4.79831
352960.0000   -5.24643
353000.0000   -5.31560
353040.0000   -5.69418
353080.0000   -5.64237
353120.0000   -4.72294
353160.0000   -6.35210
353200.0000   -6.12560
353240.0000   -6.77194
353280.0000   -5.78489
353320.0000   -6.02261
353360.0000   -5.68627
353400.0000   -5.06884
353440.0000   -5.37141
353480.0000   -4.95616
353520.0000   -5.13064
353560.0000   -5.28666
353600.0000   -5.34129
353640.0000   -5.13757
353680.0000   -3.93221
353720.0000   -4.27445
353760.0000   -5.20685
353800.0000   -5.29401
353840.0000   -6.22817
353880.0000   -6.34420
353920.0000   -5.37266
353960.0000   -5.01962
354000.0000   -5.14110
354040.0000   -5.56106
354080.0000   -5.78550
354120.0000   -5.30364
354160.0000   -5.89878
354200.0000   -4.68595
354240.0000   -4.33075
354280.0000   -4.05294
354320.0000   -4.10760
354360.0000   -4.54930
354400.0000   -4.37664
354440.0000   -5.66232
354480.0000   -5.04950
354520.0000   -5.07152
354560.0000   -5.41821
354600.0000   -5.60690
354640.0000   -5.78524
354680.0000   -6.08599
354720.0000   -6.37235
354760.0000   -6.51614
354800.0000   -6.59779
354840.0000   -5.31116
354880.0000   -6.63183
354920.0000   -5.65556
354960.0000   -5.57704
355000.0000   -5.90600
355040.0000   -6.56633
355080.0000   -5.36662
355120.0000   -5.16005
355160.0000   -5.98317
355200.0000   -5.88037
355240.0000   -6.55392
355280.0000   -5.30285
355320.0000   -5.59403
355360.0000   -5.39122
355400.0000   -4.94432
355440.0000   -5.28954
355480.0000   -6.25189
355520.0000   -6.35637
355560.0000   -4.71382
355600.0000   -5.51375
355640.0000   -6.28050
355680.0000   -5.85546
355720.0000   -5.86415
355760.0000   -4.83175
355800.0000   -5.18635
355840.0000   -5.19876
355880.0000   -5.08018
355920.0000   -5.78299
355960.0000   -5.84135
356000.0000   -5.80656
356040.0000   -5.12846
356080.0000   -6.01389
356120.0000   -3.98697
356160.0000   -4.86392
356200.0000   -4.54008
356240.0000   -4.69307
356280.0000   -5.85523
356320.0000   -4.93241
356360.0000   -5.10679
356400.0000   -5.68018
356440.0000   -5.52346
356480.0000   -4.76528
356520.0000   -5.70643
356560.0000   -5.51262
356600.0000   -5.61445
356640.0000   -5.21059
356680.0000   -5.38668
356720.0000   -5.06934
356760.0000   -5.95587
356800.0000   -5.09128
356840.0000   -5.30190
356880.0000   -3.87337
356920.0000   -3.87936
356960.0000   -4.07077
357000.0000   -4.22008
357040.0000   -3.33940
357080.0000   -4.21002
357120.0000   -4.59358
357160.0000   -3.96135
357200.0000   -4.73747
357240.0000   -5.01598
357280.0000   -4.85247
357320.0000   -4.40186
357360.0000   -4.95768
357400.0000   -5.29230
357440.0000   -4.75788
357480.0000   -5.23213
357520.0000   -5.15821
357560.0000   -5.38031
357600.0000   -5.95154
357640.0000   -4.59917
357680.0000   -3.48202
357720.0000   -4.84178
357760.0000   -3.66383
357800.0000   -4.74168
357840.0000   -5.31744
357880.0000   -5.97375
357920.0000   -6.32867
357960.0000   -5.33492
358000.0000   -4.95973
358040.0000   -6.00103
358080.0000   -6.50381
358120.0000   -6.20112
358160.0000   -6.14037
358200.0000   -5.70593
358240.0000   -6.36202
358280.0000   -6.30064
358320.0000   -6.18276
358360.0000   -5.17699
358400.0000   -5.83551
358440.0000   -4.01095
358480.0000   -5.03325
358520.0000   -5.39674
358560.0000   -5.97666
358600.0000   -5.84931
358640.0000   -5.91096
358680.0000   -5.92830
358720.0000   -5.35134
358760.0000   -6.13250
358800.0000   -5.68605
358840.0000   -5.23886
358880.0000   -5.90098
358920.0000   -4.54443
358960.0000   -4.92476
359000.0000   -5.59749
359040.0000   -5.73370
359080.0000   -5.40969
359120.0000   -6.01340
359160.0000   -5.10888
359200.0000   -5.46368
359240.0000   -5.80904
359280.0000   -6.24509
359320.0000   -6.56770
359360.0000   -5.38496
359400.0000   -5.53039
359440.0000   -4.60408
359480.0000   -5.85719
359520.0000   -7.19977
359560.0000   -6.36278
359600.0000   -5.84968
359640.0000   -5.88329
359680.0000   -5.64364
359720.0000   -5.66767
359760.0000   -5.58696
359800.0000   -5.30779
359840.0000   -4.84953
359880.0000   -5.55333
359920.0000   -6.31608
359960.0000   -5.53784
360000.0000   -5.38009
360040.0000   -6.61984
360080.0000   -6.04677
360120.0000   -5.61676
360160.0000   -5.36742
360200.0000   -5.72346
360240.0000   -5.38312
360280.0000   -5.45258
360320.0000   -5.36345
360360.0000   -5.38973
360400.0000   -4.98614
360440.0000   -5.49151
360480.0000   -5.53061
360520.0000   -6.12998
360560.0000   -5.22233
360600.0000   -5.25351
360640.0000   -5.51676
360680.0000   -5.24913
360720.0000   -5.54706
360760.0000   -5.36411
360800.0000   -5.92143
360840.0000   -5.70655
360880.0000   -5.90178
360920.0000   -5.76828
360960.0000   -5.55659
361000.0000   -5.73866
361040.0000   -5.59403
361080.0000   -5.31435
361120.0000   -6.10622
361160.0000   -5.41584
361200.0000   -5.43240
361240.0000   -5.40465
361280.0000   -5.45397
361320.0000   -5.05360
361360.0000   -4.23836
361400.0000   -4.28487
361440.0000   -4.88814
361480.0000   -4.82242
361520.0000   -4.88475
361560.0000   -5.29300
361600.0000   -5.22717
361640.0000   -4.61277
361680.0000   -4.61366
361720.0000   -5.12001
361760.0000   -4.83262
361800.0000   -5.25203
361840.0000   -5.70635
361880.0000   -5.06619
361920.0000   -5.14644
361960.0000   -5.19309
362000.0000   -5.06263
362040.0000   -6.27006
362080.0000   -5.71700
362120.0000   -5.73719
362160.0000   -6.19051
362200.0000   -5.29178
362240.0000   -5.43579
362280.0000   -5.82461
362320.0000   -5.45770
362360.0000   -5.65769
362400.0000   -5.30979
362440.0000   -4.66604
362480.0000   -4.75762
362520.0000   -4.90414
362560.0000   -5.61575
362600.0000   -4.73446
362640.0000   -5.52340
362680.0000   -6.54268
362720.0000   -4.90432
362760.0000   -5.19239
362800.0000   -5.00570
362840.0000   -4.30282
362880.0000   -5.84697
362920.0000   -5.21264
362960.0000   -5.86635
363000.0000   -5.85035
363040.0000   -5.64128
363080.0000   -5.61483
363120.0000   -5.04608
363160.0000   -5.70004
363200.0000   -5.32502
363240.0000   -5.04948
363280.0000   -5.96789
363320.0000   -5.79742
363360.0000   -5.48029
363400.0000   -5.56766
363440.0000   -5.94027
363480.0000   -4.36111
363520.0000   -4.79290
363560.0000   -5.94502
363600.0000   -5.64858
363640.0000   -5.80275
363680.0000   -7.26295
363720.0000   -6.20055
363760.0000   -6.70597
363800.0000   -6.01276
363840.0000   -6.34827
363880.0000   -6.39541
363920.0000   -4.94344
363960.0000   -6.22579
364000.0000   -5.49069
364040.0000   -5.76758
364080.0000   -6.06594
364120.0000   -5.89945
364160.0000   -5.58416
364200.0000   -5.94680
364240.0000   -6.49149
364280.0000   -6.22043
364320.0000   -5.90631
364360.0000   -6.28665
364400.0000   -5.63469
364440.0000   -5.81588
364480.0000   -5.55937
364520.0000   -5.42675
364560.0000   -7.12776
364600.0000   -6.65295
364640.0000   -6.84366
364680.0000   -6.27345
364720.0000   -6.41810
364760.0000   -6.03175
364800.0000   -6.19303
364840.0000   -6.11503
364880.0000   -6.77910
364920.0000   -5.61835
364960.0000   -6.37580
365000.0000   -5.63115
365040.0000   -5.92857
365080.0000   -5.19014
365120.0000   -5.13601
365160.0000   -5.52193
365200.0000   -5.48578
365240.0000   -5.63660
365280.0000   -5.36335
365320.0000   -5.87309
365360.0000   -4.76543
365400.0000   -4.75932
365440.0000   -6.14756
365480.0000   -4.88631
365520.0000   -5.34184
365560.0000   -5.17010
365600.0000   -4.82963
365640.0000   -4.98957
365680.0000   -6.66172
365720.0000   -6.26886
365760.0000   -5.27233
365800.0000   -5.86871
365840.0000   -4.96596
365880.0000   -5.38045
365920.0000   -5.52527
365960.0000   -5.67343
366000.0000   -5.20234
366040.0000   -5.39627
366080.0000   -5.52099
366120.0000   -4.96485
366160.0000   -5.44973
366200.0000   -4.27553
366240.0000   -5.08535
366280.0000   -4.99018
366320.0000   -4.92125
366360.0000   -4.87842
366400.0000   -5.12478
366440.0000   -5.98065
366480.0000   -5.32827
366520.0000   -5.30699
366560.0000   -6.09126
366600.0000   -5.13708
366640.0000   -4.79961
366680.0000   -5.65745
366720.0000   -5.58124
366760.0000   -5.18643
366800.0000   -4.91887
366840.0000   -5.40431
366880.0000   -5.21749
366920.0000   -4.80133
366960.0000   -4.37884
367000.0000   -3.81567
367040.0000   -5.10446
367080.0000   -5.10887
367120.0000   -4.56815
367160.0000   -5.81475
367200.0000   -4.98085
367240.0000   -5.02362
367280.0000   -5.45083
367320.0000   -4.47741
367360.0000   -5.17080
367400.0000   -5.11262
367440.0000   -5.88104
367480.0000   -4.80491
367520.0000   -5.32768
367560.0000   -4.84224
367600.0000   -5.51740
367640.0000   -4.71775
367680.0000   -4.93088
367720.0000   -5.09733
367760.0000   -5.10947
367800.0000   -5.17400
367840.0000   -5.45729
367880.0000   -5.37928
367920.0000   -4.82728
367960.0000   -4.71156
368000.0000   -5.12455
368040.0000   -5.84221
368080.0000   -6.10576
368120.0000   -5.31175
368160.0000   -4.29592
368200.0000   -5.30459
368240.0000   -4.65989
368280.0000   -4.00891
368320.0000   -5.27583
368360.0000   -4.50351
368400.0000   -4.82848
368440.0000   -5.00556
368480.0000   -5.46839
368520.0000   -5.05614
368560.0000   -5.97584
368600.0000   -5.37148
368640.0000   -5.27935
368680.0000   -5.24860
368720.0000   -5.93588
368760.0000   -5.89973
368800.0000   -5.49344
368840.0000   -6.53378
368880.0000   -5.68908
368920.0000   -5.88960
368960.0000   -5.67666
369000.0000   -4.99926
369040.0000   -5.06826
369080.0000   -5.75795
369120.0000   -6.12827
369160.0000   -5.91792
369200.0000   -6.21330
369240.0000   -5.74868
369280.0000   -5.89797
369320.0000   -5.27423
369360.0000   -6.29070
369400.0000   -6.63915
369440.0000   -5.69486
369480.0000   -6.00545
369520.0000   -6.62877
369560.0000   -6.09373
369600.0000   -5.90301
369640.0000   -5.05458
369680.0000   -5.50073
369720.0000   -4.99794
369760.0000   -5.44817
369800.0000   -5.91784
369840.0000   -5.24191
369880.0000   -5.51573
369920.0000   -5.05960
369960.0000   -5.09669
370000.0000   -5.08437
370040.0000   -5.21976
370080.0000   -4.28969
370120.0000   -4.64174
370160.0000   -4.65412
370200.0000   -4.49867
370240.0000   -5.94197
370280.0000   -5.05005
370320.0000   -4.70084
370360.0000   -4.58157
370400.0000   -4.93698
370440.0000   -5.64218
370480.0000   -4.79757
370520.0000   -5.33699
370560.0000   -6.15993
370600.0000   -6.05670
370640.0000   -5.56561
370680.0000   -5.84462
370720.0000   -5.42561
370760.0000   -5.64032
370800.0000   -4.85946
370840.0000   -5.07461
370880.0000   -5.75373
370920.0000   -6.02631
370960.0000   -6.06688
371000.0000   -6.31720
371040.0000   -5.67771
371080.0000   -5.14865
371120.0000   -5.30440
371160.0000   -5.69442
371200.0000   -5.06353
371240.0000   -5.92192
371280.0000   -5.93807
371320.0000   -5.29028
371360.0000   -5.13427
371400.0000   -5.11260
371440.0000   -4.53747
371480.0000   -4.58830
371520.0000   -4.58257
371560.0000   -4.82964
371600.0000   -6.08297
371640.0000   -6.02531
371680.0000   -5.38376
371720.0000   -5.23412
371760.0000   -4.40684
371800.0000   -5.31637
371840.0000   -4.65801
371880.0000   -5.07478
371920.0000   -5.30253
371960.0000   -5.37529
372000.0000   -4.73626
372040.0000   -5.02724
372080.0000   -5.69855
372120.0000   -5.03382
372160.0000   -5.74585
372200.0000   -5.08607
372240.0000   -4.88613
372280.0000   -4.46527
372320.0000   -5.04757
372360.0000   -5.41966
372400.0000   -5.16188
372440.0000   -5.49594
372480.0000   -5.14730
372520.0000   -5.67224
372560.0000   -5.05401
372600.0000   -5.43281
372640.0000   -6.29633
372680.0000   -5.88089
372720.0000   -5.72283
372760.0000   -5.13710
372800.0000   -4.92691
372840.0000   -5.23344
372880.0000   -5.55408
372920.0000   -5.23896
372960.0000   -5.46835
373000.0000   -4.79202
373040.0000   -4.49831
373080.0000   -4.50618
373120.0000   -5.12524
373160.0000   -4.63244
373200.0000   -4.55529
373240.0000   -4.58792
373280.0000   -4.96389
373320.0000   -5.83917
373360.0000   -5.99246
373400.0000   -6.35323
373440.0000   -6.04400
373480.0000   -5.59551
373520.0000   -5.98274
373560.0000   -4.44384
373600.0000   -5.41974
373640.0000   -6.01558
373680.0000   -5.35939
373720.0000   -5.75699
373760.0000   -6.30243
373800.0000   -5.30967
373840.0000   -5.06190
373880.0000   -6.03657
373920.0000   -6.37944
373960.0000   -5.97356
374000.0000   -5.58212
374040.0000   -5.95727
374080.0000   -5.17508
374120.0000   -6.91480
374160.0000   -6.33667
374200.0000   -5.80137
374240.0000   -6.66057
374280.0000   -6.73540
374320.0000   -6.09194
374360.0000   -6.54201
374400.0000   -6.74603
374440.0000   -6.48961
374480.0000   -6.40617
374520.0000   -5.06854
374560.0000   -5.14726
374600.0000   -5.97733
374640.0000   -5.47578
374680.0000   -4.90845
374720.0000   -6.09701
374760.0000   -6.47639
374800.0000   -6.40831
374840.0000   -5.95049
374880.0000   -6.18585
374920.0000   -5.77845
374960.0000   -5.47671
375000.0000   -6.08021
375040.0000   -6.00694
375080.0000   -5.59402
375120.0000   -4.94353
375160.0000   -5.00841
375200.0000   -6.37436
375240.0000   -5.73679
375280.0000   -5.99316
375320.0000   -5.71394
375360.0000   -6.98519
375400.0000   -5.75302
375440.0000   -5.79466
375480.0000   -5.66181
375520.0000   -5.88693
375560.0000   -5.95542
375600.0000   -5.34868
375640.0000   -5.25141
375680.0000   -5.42950
375720.0000   -4.84128
375760.0000   -5.41191
375800.0000   -5.31639
375840.0000   -5.43187
375880.0000   -5.85208
375920.0000   -5.60520
375960.0000   -5.19611
376000.0000   -5.38948
376040.0000   -5.78529
376080.0000   -5.02354
376120.0000   -5.99352
376160.0000   -6.17730
376200.0000   -6.23945
376240.0000   -6.01728
376280.0000   -5.22571
376320.0000   -5.56188
376360.0000   -5.80539
376400.0000   -5.09434
376440.0000   -6.02336
376480.0000   -6.37898
376520.0000   -6.86745
376560.0000   -6.02273
376600.0000   -6.31820
376640.0000   -5.98133
376680.0000   -6.44769
376720.0000   -5.97602
376760.0000   -6.78111
376800.0000   -6.60369
376840.0000   -6.49719
376880.0000   -6.01900
376920.0000   -5.56588
376960.0000   -6.58381
377000.0000   -6.31049
377040.0000   -6.46970
377080.0000   -5.42729
377120.0000   -6.36981
377160.0000   -6.44342
377200.0000   -5.91968
377240.0000   -5.77059
377280.0000   -6.48904
377320.0000   -6.77387
377360.0000   -6.10429
377400.0000   -5.28874
377440.0000   -5.04115
377480.0000   -6.35142
377520.0000   -5.63892
377560.0000   -6.02105
377600.0000   -5.60874
377640.0000   -5.42822
377680.0000   -5.82902
377720.0000   -5.84829
377760.0000   -6.37366
377800.0000   -5.29623
377840.0000   -5.94977
377880.0000   -5.59783
377920.0000   -5.39010
377960.0000   -6.31140
378000.0000   -6.70563
378040.0000   -6.30840
378080.0000   -6.32071
378120.0000   -6.40261
378160.0000   -6.55927
378200.0000   -6.34594
378240.0000   -7.00866
378280.0000   -7.51469
378320.0000   -6.65000
378360.0000   -6.09178
378400.0000   -5.94211
378440.0000   -6.62825
378480.0000   -5.72147
378520.0000   -5.81536
378560.0000   -6.33671
378600.0000   -4.93644
378640.0000   -4.89450
378680.0000   -6.12264
378720.0000   -5.44199
378760.0000   -5.19493
378800.0000   -5.66406
378840.0000   -4.51296
378880.0000   -5.90279
378920.0000   -5.29498
378960.0000   -5.90767
379000.0000   -5.63805
379040.0000   -5.62929
379080.0000   -5.59178
379120.0000   -4.84711
379160.0000   -5.00843
379200.0000   -5.52463
379240.0000   -5.70252
379280.0000   -5.48451
379320.0000   -6.81809
379360.0000   -6.21486
379400.0000   -5.63376
379440.0000   -6.18774
379480.0000   -5.48158
379520.0000   -5.11745
379560.0000   -4.48151
379600.0000   -4.75900
379640.0000   -6.07727
379680.0000   -6.79990
379720.0000   -6.33736
379760.0000   -5.80886
379800.0000   -5.85875
379840.0000   -5.58929
379880.0000   -5.45422
379920.0000   -6.64455
379960.0000   -5.85649
380000.0000   -5.12897
380040.0000   -5.99666
380080.0000   -5.08601
380120.0000   -4.86597
380160.0000   -4.53224
380200.0000   -6.31435
380240.0000   -6.25000
380280.0000   -5.80516
380320.0000   -6.88570
380360.0000   -5.85071
380400.0000   -5.29755
380440.0000   -5.69476
380480.0000   -6.18937
380520.0000   -5.81133
380560.0000   -6.19674
380600.0000   -7.35069
380640.0000   -6.26577
380680.0000   -5.61350
380720.0000   -6.53323
380760.0000   -5.60530
380800.0000   -5.30497
380840.0000   -5.23737
380880.0000   -6.18198
380920.0000   -6.38602
380960.0000   -5.94009
381000.0000   -5.64341
381040.0000   -5.86203
381080.0000   -5.47865
381120.0000   -6.31501
381160.0000   -5.74579
381200.0000   -5.91569
381240.0000   -4.15026
381280.0000   -4.91241
381320.0000   -5.08155
381360.0000   -5.15294
381400.0000   -6.07160
381440.0000   -4.88737
381480.0000   -5.22143
381520.0000   -4.07913
381560.0000   -5.08890
381600.0000   -4.41426
381640.0000   -5.93530
381680.0000   -5.86925
381720.0000   -6.03900
381760.0000   -6.09067
381800.0000   -5.69611
381840.0000   -5.26097
381880.0000   -4.88804
381920.0000   -5.05207
381960.0000   -4.72415
382000.0000   -5.57535
382040.0000   -4.93902
382080.0000   -5.46524
382120.0000   -5.50487
382160.0000   -4.46123
382200.0000   -4.74643
382240.0000   -4.31126
382280.0000   -4.66003
382320.0000   -5.41470
382360.0000   -5.04296
382400.0000   -4.78417
382440.0000   -6.46890
382480.0000   -5.63335
382520.0000   -5.65050
382560.0000   -5.50700
382600.0000   -4.75012
382640.0000   -5.39643
382680.0000   -4.81980
382720.0000   -4.97447
382760.0000   -4.42035
382800.0000   -4.80645
382840.0000   -5.21298
382880.0000   -5.31444
382920.0000   -6.30241
382960.0000   -5.34275
383000.0000   -5.56291
383040.0000   -5.66841
383080.0000   -5.73573
383120.0000   -6.80752
383160.0000   -6.52797
383200.0000   -6.54634
383240.0000   -5.85302
383280.0000   -6.02743
383320.0000   -5.54313
383360.0000   -5.87486
383400.0000   -5.87841
383440.0000   -6.13923
383480.0000   -5.68542
383520.0000   -6.18310
383560.0000   -5.60563
383600.0000   -6.26631
383640.0000   -6.57702
383680.0000   -5.55304
383720.0000   -5.48496
383760.0000   -5.22131
383800.0000   -6.75426
383840.0000   -5.36250
383880.0000   -6.37442
383920.0000   -6.95352
383960.0000   -6.32509
384000.0000   -6.46827
384040.0000   -6.74987
384080.0000   -5.96754
384120.0000   -6.95567
384160.0000   -6.81525
384200.0000   -6.33954
384240.0000   -6.90868
384280.0000   -6.48558
384320.0000   -5.89599
384360.0000   -6.91253
384400.0000   -6.78888
384440.0000   -6.64032
384480.0000   -5.59016
384520.0000   -5.36298
384560.0000   -6.21232
384600.0000   -6.86053
384640.0000   -6.85359
384680.0000   -6.67635
384720.0000   -7.17100
384760.0000   -6.83676
384800.0000   -6.40266
384840.0000   -7.19939
384880.0000   -5.40885
384920.0000   -5.47789
384960.0000   -6.22673
385000.0000   -6.44014
385040.0000   -5.70652
385080.0000   -4.90887
385120.0000   -4.94008
385160.0000   -5.24088
385200.0000   -5.48486
385240.0000   -5.79383
385280.0000   -6.01033
385320.0000   -6.42866
385360.0000   -5.66526
385400.0000   -5.93605
385440.0000   -5.77233
385480.0000   -5.67165
385520.0000   -6.59297
385560.0000   -5.94332
385600.0000   -5.74082
385640.0000   -5.36255
385680.0000   -6.49765
385720.0000   -5.96289
385760.0000   -6.35061
385800.0000   -5.02331
385840.0000   -5.51798
385880.0000   -6.15293
385920.0000   -6.74034
385960.0000   -6.49490
386000.0000   -5.46457
386040.0000   -5.35913
386080.0000   -6.54766
386120.0000   -6.31208
386160.0000   -6.02182
386200.0000   -6.90368
386240.0000   -6.43170
386280.0000   -6.82556
386320.0000   -5.14240
386360.0000   -6.25867
386400.0000   -5.58196
386440.0000   -4.69866
386480.0000   -5.85372
386520.0000   -6.03646
386560.0000   -5.89217
386600.0000   -5.29829
386640.0000   -5.36779
386680.0000   -5.60238
386720.0000   -6.57695
386760.0000   -6.57668
386800.0000   -5.06894
386840.0000   -5.42495
386880.0000   -4.77164
386920.0000   -5.96182
386960.0000   -7.15228
387000.0000   -5.74495
387040.0000   -5.30756
387080.0000   -5.51172
387120.0000   -6.03748
387160.0000   -5.64577
387200.0000   -5.66663
387240.0000   -6.64127
387280.0000   -6.98296
387320.0000   -7.47628
387360.0000   -6.50051
387400.0000   -6.18891
387440.0000   -6.80548
387480.0000   -5.35635
387520.0000   -5.91933
387560.0000   -5.94391
387600.0000   -5.77460
387640.0000   -5.37560
387680.0000   -5.18478
387720.0000   -5.18007
387760.0000   -5.73897
387800.0000   -5.52832
387840.0000   -6.12189
387880.0000   -5.29636
387920.0000   -5.46126
387960.0000   -5.39903
388000.0000   -5.35097
388040.0000   -5.36270
388080.0000   -5.45709
388120.0000   -5.33063
388160.0000   -5.65886
388200.0000   -6.61775
388240.0000   -5.95947
388280.0000   -6.50768
388320.0000   -6.47813
388360.0000   -6.39272
388400.0000   -5.31959
388440.0000   -6.92905
388480.0000   -6.32871
388520.0000   -6.49692
388560.0000   -6.06517
388600.0000   -5.78934
388640.0000   -6.84495
388680.0000   -5.94236
388720.0000   -6.14676
388760.0000   -5.51331
388800.0000   -5.45275
388840.0000   -5.15725
388880.0000   -5.45557
388920.0000   -4.26590
388960.0000   -4.18568
389000.0000   -3.94083
389040.0000   -4.48896
389080.0000   -5.23166
389120.0000   -4.84104
389160.0000   -4.72579
389200.0000   -4.91905
389240.0000   -5.28468
389280.0000   -5.72961
389320.0000   -5.48808
389360.0000   -5.06970
389400.0000   -5.06260
389440.0000   -5.01849
389480.0000   -4.37835
389520.0000   -4.42225
389560.0000   -3.44068
389600.0000   -4.20604
389640.0000   -4.24951
389680.0000   -5.19046
389720.0000   -5.35392
389760.0000   -5.56426
389800.0000   -5.46589
389840.0000   -5.35042
389880.0000   -5.31948
389920.0000   -5.51344
389960.0000   -5.51036
390000.0000   -4.50276
390040.0000   -5.61990
390080.0000   -5.67596
390120.0000   -6.32295
390160.0000   -5.56743
390200.0000   -5.84086
390240.0000   -6.67127
390280.0000   -5.71822
390320.0000   -6.42163
390360.0000   -6.34698
390400.0000   -5.73172
390440.0000   -5.53744
390480.0000   -5.86288
390520.0000   -5.76005
390560.0000   -5.93117
390600.0000   -6.85900
390640.0000   -6.14260
390680.0000   -6.19600
390720.0000   -5.05181
390760.0000   -5.62874
390800.0000   -6.19959
390840.0000   -5.84813
390880.0000   -6.05238
390920.0000   -6.10104
390960.0000   -5.42278
391000.0000   -6.17027
391040.0000   -6.51952
391080.0000   -5.89318
391120.0000   -5.10088
391160.0000   -5.26403
391200.0000   -6.38482
391240.0000   -5.33016
391280.0000   -6.17330
391320.0000   -5.30821
391360.0000   -4.57945
391400.0000   -4.66337
391440.0000   -5.37641
391480.0000   -6.28366
391520.0000   -5.12973
391560.0000   -5.79165
391600.0000   -5.29422
391640.0000   -5.32582
391680.0000   -6.04211
391720.0000   -6.29486
391760.0000   -6.53942
391800.0000   -6.22236
391840.0000   -6.18379
391880.0000   -6.85942
391920.0000   -6.90099
391960.0000   -6.39700
392000.0000   -6.46014
392040.0000   -6.67915
392080.0000   -6.10325
392120.0000   -5.68761
392160.0000   -6.30556
392200.0000   -6.59324
392240.0000   -6.59443
392280.0000   -7.13275
392320.0000   -5.52597
392360.0000   -6.65198
392400.0000   -5.85191
392440.0000   -6.07973
392480.0000   -5.76010
392520.0000   -5.73914
392560.0000   -5.80394
392600.0000   -6.97627
392640.0000   -5.93031
392680.0000   -6.11074
392720.0000   -6.02767
392760.0000   -6.19745
392800.0000   -6.36292
392840.0000   -6.17247
392880.0000   -7.34352
392920.0000   -6.88339
392960.0000   -6.05643
393000.0000   -7.21414
393040.0000   -5.22065
393080.0000   -6.10021
393120.0000   -5.94421
393160.0000   -5.93187
393200.0000   -5.86735
393240.0000   -6.41345
393280.0000   -6.18251
393320.0000   -6.59395
393360.0000   -5.65033
393400.0000   -5.29820
393440.0000   -6.03014
393480.0000   -6.89612
393520.0000   -5.69569
393560.0000   -5.23681
393600.0000   -5.61513
393640.0000   -5.59204
393680.0000   -5.75034
393720.0000   -6.19224
393760.0000   -5.08748
393800.0000   -5.75734
393840.0000   -5.81935
393880.0000   -6.16454
393920.0000   -6.18671
393960.0000   -6.13982
394000.0000   -6.42297
394040.0000   -5.90949
394080.0000   -5.90699
394120.0000   -6.10549
394160.0000   -6.64419
394200.0000   -6.40611
394240.0000   -6.14738
394280.0000   -5.93310
394320.0000   -6.01544
394360.0000   -6.43948
394400.0000   -6.42684
394440.0000   -5.44108
394480.0000   -6.02507
394520.0000   -6.10921
394560.0000   -5.14354
394600.0000   -4.53882
394640.0000   -4.55959
394680.0000   -5.19146
394720.0000   -6.02624
394760.0000   -5.63965
394800.0000   -5.72092
394840.0000   -5.44762
394880.0000   -5.46193
394920.0000   -6.45060
394960.0000   -5.24393
395000.0000   -5.41725
395040.0000   -5.35227
395080.0000   -5.17713
395120.0000   -4.90640
395160.0000   -4.76896
395200.0000   -5.67259
395240.0000   -5.51662
395280.0000   -5.50067
395320.0000   -5.58608
395360.0000   -5.01699
395400.0000   -5.35900
395440.0000   -6.44839
395480.0000   -5.62497
395520.0000   -5.79330
395560.0000   -5.13746
395600.0000   -5.32364
395640.0000   -5.72845
395680.0000   -5.05675
395720.0000   -5.04675
395760.0000   -5.66178
395800.0000   -5.28671
395840.0000   -6.06499
395880.0000   -5.50108
395920.0000   -5.39038
395960.0000   -5.62246
396000.0000   -4.66849
396040.0000   -5.66530
396080.0000   -5.43065
396120.0000   -5.92630
396160.0000   -5.13873
396200.0000   -5.96390
396240.0000   -6.61061
396280.0000   -6.24442
396320.0000   -6.17496
396360.0000   -6.01318
396400.0000   -5.43284
396440.0000   -6.09334
396480.0000   -6.50479
396520.0000   -5.36088
396560.0000   -6.69100
396600.0000   -5.67931
396640.0000   -5.80376
396680.0000   -6.29138
396720.0000   -6.33349
396760.0000   -5.41576
396800.0000   -5.71657
396840.0000   -4.66836
396880.0000   -5.47057
396920.0000   -4.97726
396960.0000   -4.54264
397000.0000   -5.61347
397040.0000   -5.20679
397080.0000   -4.54272
397120.0000   -5.66281
397160.0000   -5.71854
397200.0000   -5.42895
397240.0000   -4.23513
397280.0000   -4.55186
397320.0000   -5.07140
397360.0000   -5.95762
397400.0000   -6.11283
397440.0000   -5.83784
397480.0000   -5.58977
397520.0000   -6.52767
397560.0000   -5.81320
397600.0000   -6.87106
397640.0000   -5.92833
397680.0000   -6.69162
397720.0000   -6.44400
397760.0000   -6.52018
397800.0000   -4.95303
397840.0000   -5.64104
397880.0000   -6.43645
397920.0000   -5.81192
397960.0000   -6.10439
398000.0000   -6.66471
398040.0000   -6.50986
398080.0000   -5.85338
398120.0000   -6.33790
398160.0000   -6.18624
398200.0000   -5.43136
398240.0000   -6.79478
398280.0000   -7.04752
398320.0000   -7.55649
398360.0000   -7.15779
398400.0000   -7.06044
398440.0000   -6.38300
398480.0000   -7.23104
398520.0000   -7.20166
398560.0000   -5.81314
398600.0000   -6.38039
398640.0000   -6.43883
398680.0000   -6.05400
398720.0000   -5.84516
398760.0000   -6.43653
398800.0000   -6.03809
398840.0000   -5.36706
398880.0000   -5.60160
398920.0000   -5.98489
398960.0000   -5.98747
399000.0000   -6.02124
399040.0000   -6.57815
399080.0000   -6.51299
399120.0000   -6.22649
399160.0000   -6.30667
399200.0000   -6.38331
399240.0000   -5.83284
399280.0000   -6.06857
399320.0000   -6.04587
399360.0000   -5.94733
399400.0000   -5.96159
399440.0000   -6.78698
399480.0000   -5.75743
399520.0000   -5.63026
399560.0000   -5.79988
399600.0000   -4.99544
399640.0000   -5.34686
399680.0000   -5.03286
399720.0000   -5.07481
399760.0000   -6.54572
399800.0000   -6.22072
399840.0000   -6.27155
399880.0000   -4.92567
399920.0000   -4.72264
399960.0000   -4.86369
400000.0000   -5.57688
400040.0000   -5.08155
400080.0000   -4.27926
400120.0000   -5.11917
400160.0000   -5.51150
400200.0000   -4.91170
400240.0000   -5.97948
400280.0000   -5.63997
400320.0000   -5.40626
400360.0000   -5.41759
400400.0000   -6.08152
400440.0000   -5.19599
400480.0000   -5.99232
400520.0000   -5.20982
400560.0000   -5.79983
400600.0000   -5.17779
400640.0000   -6.32391
400680.0000   -5.96461
400720.0000   -6.36504
400760.0000   -5.84043
400800.0000   -6.26303
400840.0000   -7.03805
400880.0000   -5.20969
400920.0000   -5.56095
400960.0000   -7.12906
401000.0000   -6.04376
401040.0000   -6.52090
401080.0000   -6.46287
401120.0000   -6.44510
401160.0000   -6.44744
401200.0000   -5.08671
401240.0000   -5.93767
401280.0000   -5.51198
401320.0000   -5.99745
401360.0000   -6.18402
401400.0000   -6.05907
401440.0000   -5.73644
401480.0000   -6.20399
401520.0000   -6.49781
401560.0000   -5.85263
401600.0000   -6.47076
401640.0000   -7.24241
401680.0000   -7.23574
401720.0000   -6.69079
401760.0000   -6.19762
401800.0000   -6.08852
401840.0000   -6.81561
401880.0000   -6.07175
401920.0000   -6.10370
401960.0000   -7.21030
402000.0000   -6.59230
402040.0000   -6.11011
402080.0000   -5.09956
402120.0000   -6.78081
402160.0000   -5.71414
402200.0000   -6.53382
402240.0000   -6.80093
402280.0000   -7.06210
402320.0000   -5.44482
402360.0000   -5.27036
402400.0000   -6.21882
402440.0000   -5.76945
402480.0000   -6.09546
402520.0000   -5.10932
402560.0000   -6.13905
402600.0000   -5.79466
402640.0000   -7.00124
402680.0000   -7.01961
402720.0000   -5.46204
402760.0000   -5.96658
402800.0000   -5.91306
402840.0000   -6.14931
402880.0000   -5.29634
402920.0000   -6.28621
402960.0000   -5.07695
403000.0000   -5.40398
403040.0000   -5.87194
403080.0000   -5.67432
403120.0000   -5.93378
403160.0000   -5.00423
403200.0000   -4.33542
403240.0000   -5.18072
403280.0000   -4.73703
403320.0000   -4.90048
403360.0000   -4.44552
403400.0000   -4.76872
403440.0000   -4.53705
403480.0000   -4.68662
403520.0000   -4.97660
403560.0000   -5.25859
403600.0000   -5.34267
403640.0000   -4.55466
403680.0000   -5.32725
403720.0000   -5.15803
403760.0000   -4.84595
403800.0000   -3.72587
403840.0000   -4.14211
403880.0000   -3.71350
403920.0000   -3.75081
403960.0000   -4.68904
404000.0000   -5.21925
404040.0000   -6.22030
404080.0000   -5.52556
404120.0000   -5.82134
404160.0000   -5.65801
404200.0000   -5.98984
404240.0000   -6.32913
404280.0000   -5.71459
404320.0000   -5.10353
404360.0000   -5.50352
404400.0000   -5.06825
404440.0000   -4.91710
404480.0000   -6.03109
404520.0000   -5.27732
404560.0000   -5.13125
404600.0000   -5.51110
404640.0000   -5.63584
404680.0000   -5.72646
404720.0000   -5.34543
404760.0000   -6.43625
404800.0000   -6.13996
404840.0000   -5.13900
404880.0000   -6.01665
404920.0000   -6.03907
404960.0000   -5.74139
405000.0000   -6.06381
405040.0000   -5.89201
405080.0000   -5.80689
405120.0000   -6.08748
405160.0000   -6.31153
405200.0000   -5.47566
405240.0000   -5.92382
405280.0000   -5.91603
405320.0000   -4.73776
405360.0000   -4.88360
405400.0000   -4.84867
405440.0000   -6.14625
405480.0000   -6.33327
405520.0000   -5.54863
405560.0000   -5.69726
405600.0000   -4.80413
405640.0000   -4.90325
405680.0000   -5.47904
405720.0000   -5.04263
405760.0000   -4.92788
405800.0000   -5.68299
405840.0000   -5.72643
405880.0000   -4.55255
405920.0000   -4.93141
405960.0000   -6.08761
406000.0000   -6.14696
406040.0000   -4.74671
406080.0000   -5.41992
406120.0000   -6.89224
406160.0000   -5.39113
406200.0000   -5.59775
406240.0000   -5.98465
406280.0000   -6.08061
406320.0000   -5.11898
406360.0000   -4.94143
406400.0000   -4.92593
406440.0000   -5.43644
406480.0000   -4.84912
406520.0000   -3.77465
406560.0000   -4.71068
406600.0000   -5.86098
406640.0000   -5.72827
406680.0000   -4.69638
406720.0000   -6.45062
406760.0000   -6.11274
406800.0000   -4.91292
406840.0000   -5.92159
406880.0000   -5.23070
406920.0000   -6.21757
406960.0000   -5.60500
407000.0000   -5.59227
407040.0000   -4.00577
407080.0000   -5.06825
407120.0000   -5.61566
407160.0000   -5.41248
407200.0000   -5.15377
407240.0000   -5.80738
407280.0000   -5.59033
407320.0000   -6.05797
407360.0000   -6.57148
407400.0000   -7.23402
407440.0000   -6.57163
407480.0000   -5.71908
407520.0000   -5.93045
407560.0000   -5.60684
407600.0000   -6.63668
407640.0000   -5.40088
407680.0000   -4.48302
407720.0000   -4.92717
407760.0000   -5.56652
407800.0000   -6.37135
407840.0000   -6.21396
407880.0000   -4.85601
407920.0000   -4.64598
407960.0000   -4.79428
408000.0000   -4.67959
408040.0000   -5.18374
408080.0000   -5.15555
408120.0000   -6.31295
408160.0000   -5.96375
408200.0000   -5.72148
408240.0000   -5.37376
408280.0000   -5.02651
408320.0000   -5.53410
408360.0000   -5.53754
408400.0000   -5.74547
408440.0000   -5.25632
408480.0000   -5.22739
408520.0000   -5.43198
408560.0000   -5.60792
408600.0000   -4.90662
408640.0000   -5.18756
408680.0000   -5.14257
408720.0000   -5.05949
408760.0000   -5.14780
408800.0000   -5.48763
408840.0000   -4.48951
408880.0000   -4.59808
408920.0000   -4.85180
408960.0000   -6.29375
409000.0000   -5.55458
409040.0000   -5.51074
409080.0000   -5.85063
409120.0000   -6.10359
409160.0000   -5.55206
409200.0000   -5.60743
409240.0000   -4.82364
409280.0000   -5.01446
409320.0000   -5.14718
409360.0000   -6.22174
409400.0000   -6.06265
409440.0000   -5.68663
409480.0000   -5.02891
409520.0000   -5.36337
409560.0000   -4.91614
409600.0000   -4.58114
409640.0000   -4.69830
409680.0000   -4.74102
409720.0000   -6.04152
409760.0000   -6.04243
409800.0000   -5.72358
409840.0000   -5.83437
409880.0000   -5.68951
409920.0000   -4.52226
409960.0000   -5.58553
410000.0000   -5.88763
410040.0000   -4.86186
410080.0000   -5.32904
410120.0000   -5.61474
410160.0000   -5.23721
410200.0000   -5.36688
410240.0000   -5.50972
410280.0000   -6.22126
410320.0000   -5.51232
410360.0000   -5.91511
410400.0000   -5.47644
410440.0000   -6.09711
410480.0000   -5.89028
410520.0000   -5.98762
410560.0000   -5.66805
410600.0000   -4.89757
410640.0000   -4.05344
410680.0000   -4.50737
410720.0000   -4.90756
410760.0000   -4.44670
410800.0000   -6.05189
410840.0000   -5.10870
410880.0000   -5.50181
410920.0000   -5.12643
410960.0000   -4.94265
411000.0000   -4.94261
411040.0000   -4.67746
411080.0000   -4.62242
411120.0000   -5.37122
411160.0000   -5.43163
411200.0000   -5.46804
411240.0000   -5.94924
411280.0000   -5.55949
411320.0000   -5.20631
411360.0000   -4.68636
411400.0000   -4.67589
411440.0000   -5.77274
411480.0000   -5.30904
411520.0000   -5.09917
411560.0000   -4.79955
411600.0000   -5.31501
411640.0000   -5.58908
411680.0000   -5.15096
411720.0000   -6.15783
411760.0000   -5.48936
411800.0000   -5.26532
411840.0000   -4.92028
411880.0000   -5.66332
411920.0000   -5.57610
411960.0000   -5.49024
412000.0000   -5.47348
412040.0000   -4.91347
412080.0000   -5.64535
412120.0000   -5.69243
412160.0000   -6.03632
412200.0000   -5.59840
412240.0000   -4.83259
412280.0000   -4.65790
412320.0000   -4.56336
412360.0000   -4.81352
412400.0000   -5.37480
412440.0000   -4.77434
412480.0000   -5.12909
412520.0000   -4.68649
412560.0000   -4.54425
412600.0000   -3.45730
412640.0000   -3.97190
412680.0000   -4.82125
412720.0000   -5.29201
412760.0000   -5.62865
412800.0000   -5.00767
412840.0000   -4.94047
412880.0000   -5.03737
412920.0000   -4.71006
412960.0000   -5.90058
413000.0000   -5.32720
413040.0000   -4.95006
413080.0000   -4.17776
413120.0000   -5.04992
413160.0000   -5.64607
413200.0000   -4.74223
413240.0000   -6.44630
413280.0000   -4.88168
413320.0000   -5.23146
413360.0000   -5.83545
413400.0000   -5.81570
413440.0000   -5.43224
413480.0000   -5.32672
413520.0000   -4.72640
413560.0000   -5.55916
413600.0000   -5.33867
413640.0000   -5.00512
413680.0000   -5.50869
413720.0000   -5.04872
413760.0000   -4.90526
413800.0000   -5.75507
413840.0000   -5.45934
413880.0000   -6.54400
413920.0000   -5.80133
413960.0000   -5.35662
414000.0000   -6.13034
414040.0000   -5.29768
414080.0000   -4.42620
414120.0000   -4.86595
414160.0000   -5.41037
414200.0000   -5.66917
414240.0000   -6.01967
414280.0000   -5.77769
414320.0000   -5.36967
414360.0000   -4.74778
414400.0000   -5.62869
414440.0000   -5.38116
414480.0000   -5.66210
414520.0000   -5.77253
414560.0000   -5.79135
414600.0000   -6.47054
414640.0000   -6.20549
414680.0000   -5.35567
414720.0000   -6.12709
414760.0000   -6.41364
414800.0000   -6.48861
414840.0000   -6.37070
414880.0000   -6.14320
414920.0000   -5.78346
414960.0000   -5.71374
415000.0000   -5.24184
415040.0000   -5.99170
415080.0000   -5.07559
415120.0000   -5.44071
415160.0000   -5.84999
415200.0000   -5.49662
415240.0000   -5.29006
415280.0000   -6.10616
415320.0000   -5.19990
415360.0000   -4.80388
415400.0000   -5.95054
415440.0000   -5.52914
415480.0000   -6.05678
415520.0000   -5.85022
415560.0000   -5.83420
415600.0000   -6.70927
415640.0000   -6.53159
415680.0000   -6.54121
415720.0000   -6.48772
415760.0000   -6.50293
415800.0000   -6.74578
415840.0000   -6.99697
415880.0000   -6.80196
415920.0000   -6.38818
415960.0000   -6.31145
416000.0000   -6.24549
416040.0000   -6.24362
416080.0000   -5.70865
416120.0000   -5.83588
416160.0000   -4.61541
416200.0000   -5.07985
416240.0000   -4.50346
416280.0000   -5.26947
416320.0000   -5.37528
416360.0000   -5.91373
416400.0000   -5.76463
416440.0000   -5.94440
416480.0000   -6.15164
416520.0000   -5.24712
416560.0000   -4.80371
416600.0000   -5.61974
416640.0000   -5.18828
416680.0000   -5.59825
416720.0000   -5.32921
416760.0000   -5.07331
416800.0000   -4.65282
416840.0000   -4.90766
416880.0000   -5.33891
416920.0000   -6.38421
416960.0000   -5.68358
417000.0000   -6.21630
417040.0000   -6.25964
417080.0000   -6.21621
417120.0000   -5.78370
417160.0000   -6.06584
417200.0000   -6.93409
417240.0000   -5.72934
417280.0000   -4.69507
417320.0000   -5.17772
417360.0000   -6.71705
417400.0000   -5.26034
417440.0000   -6.39828
417480.0000   -6.45770
417520.0000   -6.14966
417560.0000   -5.86990
417600.0000   -6.83470
417640.0000   -5.17888
417680.0000   -5.46761
417720.0000   -5.45371
417760.0000   -5.26921
417800.0000   -5.69259
417840.0000   -6.06278
417880.0000   -6.49301
417920.0000   -6.07030
417960.0000   -5.70075
418000.0000   -6.30779
418040.0000   -5.71679
418080.0000   -7.16960
418120.0000   -6.52891
418160.0000   -5.05432
418200.0000   -4.87387
418240.0000   -6.77098
418280.0000   -5.37936
418320.0000   -6.25115
418360.0000   -6.32322
418400.0000   -5.76156
418440.0000   -5.35211
418480.0000   -5.80905
418520.0000   -5.14198
418560.0000   -5.79937
418600.0000   -5.49537
418640.0000   -5.48688
418680.0000   -5.62252
418720.0000   -6.08786
418760.0000   -5.32086
418800.0000   -5.79024
418840.0000   -6.08020
418880.0000   -5.36820
418920.0000   -6.59469
418960.0000   -5.36959
419000.0000   -6.06599
419040.0000   -5.48086
419080.0000   -5.57561
419120.0000   -5.27157
419160.0000   -4.97367
419200.0000   -5.24119
419240.0000   -5.82803
419280.0000   -5.31611
419320.0000   -5.49287
419360.0000   -4.51092
419400.0000   -5.54457
419440.0000   -6.15386
419480.0000   -5.80718
419520.0000   -5.92737
419560.0000   -5.40165
419600.0000   -5.82177
419640.0000   -5.73947
419680.0000   -6.21655
419720.0000   -5.67418
419760.0000   -5.95498
419800.0000   -5.77442
419840.0000   -6.89979
419880.0000   -5.88428
419920.0000   -6.52735
419960.0000   -5.31138
420000.0000   -5.43685
420040.0000   -5.31707
420080.0000   -4.26683
420120.0000   -5.18232
420160.0000   -5.22128
420200.0000   -4.99073
420240.0000   -6.32919
420280.0000   -5.77948
420320.0000   -5.52319
420360.0000   -5.95260
420400.0000   -5.96259
420440.0000   -5.71947
420480.0000   -5.11671
420520.0000   -5.24928
420560.0000   -5.22403
420600.0000   -5.70811
420640.0000   -5.92267
420680.0000   -5.79259
420720.0000   -4.82046
420760.0000   -4.71607
420800.0000   -4.94633
420840.0000   -5.48714
420880.0000   -4.91163
420920.0000   -4.40944
420960.0000   -5.39772
421000.0000   -5.44009
421040.0000   -5.56629
421080.0000   -4.89826
421120.0000   -5.57261
421160.0000   -5.58912
421200.0000   -5.38270
421240.0000   -5.35177
421280.0000   -5.20448
421320.0000   -4.67041
421360.0000   -5.34028
421400.0000   -4.81707
421440.0000   -5.15179
421480.0000   -5.00199
421520.0000   -5.53914
421560.0000   -5.14851
421600.0000   -5.33333
421640.0000   -5.14657
421680.0000   -5.03232
421720.0000   -5.50507
421760.0000   -5.69695
421800.0000   -5.49864
421840.0000   -6.02824
421880.0000   -5.54689
421920.0000   -4.75814
421960.0000   -5.21324
422000.0000   -4.91397
422040.0000   -4.79809
422080.0000   -4.90523
422120.0000   -5.67380
422160.0000   -5.31125
422200.0000   -5.97506
422240.0000   -5.83359
422280.0000   -6.06238
422320.0000   -6.96772
422360.0000   -5.75151
422400.0000   -5.17654
422440.0000   -6.47332
422480.0000   -6.32162
422520.0000   -5.15308
422560.0000   -6.28604
422600.0000   -5.16768
422640.0000   -5.03926
422680.0000   -5.86438
422720.0000   -6.09941
422760.0000   -6.19677
422800.0000   -6.21769
422840.0000   -6.58662
422880.0000   -6.39650
422920.0000   -5.46695
422960.0000   -5.20171
423000.0000   -6.43376
423040.0000   -5.86191
423080.0000   -6.32751
423120.0000   -4.87381
423160.0000   -5.62305
423200.0000   -5.66375
423240.0000   -5.54844
423280.0000   -5.60292
423320.0000   -5.58029
423360.0000   -5.39707
423400.0000   -4.88596
423440.0000   -4.48450
423480.0000   -5.13221
423520.0000   -5.65788
423560.0000   -5.11345
423600.0000   -5.13972
423640.0000   -4.83581
423680.0000   -5.32838
423720.0000   -4.88218
423760.0000   -4.41033
423800.0000   -5.29955
423840.0000   -4.39121
423880.0000   -4.40787
423920.0000   -5.59789
423960.0000   -4.71568
424000.0000   -5.12585
424040.0000   -5.01372
424080.0000   -5.18852
424120.0000   -4.53509
424160.0000   -5.12452
424200.0000   -5.72198
424240.0000   -5.41783
424280.0000   -5.32696
424320.0000   -5.14673
424360.0000   -4.88549
424400.0000   -4.81591
424440.0000   -5.10467
424480.0000   -4.91547
424520.0000   -4.90486
424560.0000   -5.53797
424600.0000   -5.35974
424640.0000   -4.71402
424680.0000   -5.40166
424720.0000   -5.08366
424760.0000   -6.86306
424800.0000   -5.48498
424840.0000   -5.56750
424880.0000   -4.73830
424920.0000   -5.75026
424960.0000   -6.11803
425000.0000   -5.22089
425040.0000   -5.39428
425080.0000   -6.01156
425120.0000   -5.55088
425160.0000   -5.64543
425200.0000   -5.18368
425240.0000   -5.30702
425280.0000   -4.51306
425320.0000   -5.49082
425360.0000   -5.64370
425400.0000   -5.23635
425440.0000   -5.73766
425480.0000   -5.24985
425520.0000   -6.10677
425560.0000   -5.77539
425600.0000   -5.74631
425640.0000   -6.23971
425680.0000   -5.77296
425720.0000   -6.02754
425760.0000   -5.52317
425800.0000   -5.82448
425840.0000   -5.53485
425880.0000   -5.30378
425920.0000   -5.64893
425960.0000   -5.93402
426000.0000   -6.14013
426040.0000   -5.67298
426080.0000   -6.02146
426120.0000   -6.59989
426160.0000   -4.96804
426200.0000   -5.73675
426240.0000   -5.86393
426280.0000   -5.26691
426320.0000   -5.15879
426360.0000   -4.85448
426400.0000   -5.01012
426440.0000   -5.07799
426480.0000   -4.88926
426520.0000   -4.49520
426560.0000   -4.49335
426600.0000   -4.94697
426640.0000   -5.25012
426680.0000   -5.10365
426720.0000   -5.75642
426760.0000   -5.27754
426800.0000   -5.04685
426840.0000   -5.10164
426880.0000   -5.75036
426920.0000   -5.61101
426960.0000   -5.08547
427000.0000   -4.20432
427040.0000   -4.57836
427080.0000   -4.93275
427120.0000   -4.47051
427160.0000   -5.44468
427200.0000   -5.66828
427240.0000   -6.29674
427280.0000   -5.55551
427320.0000   -5.91519
427360.0000   -5.66138
427400.0000   -5.37462
427440.0000   -5.66398
427480.0000   -6.17491
427520.0000   -4.50095
427560.0000   -4.71128
427600.0000   -4.68092
427640.0000   -5.58198
427680.0000   -5.10705
427720.0000   -5.67768
427760.0000   -4.65461
427800.0000   -4.32732
427840.0000   -5.64822
427880.0000   -4.68728
427920.0000   -4.59352
427960.0000   -5.45083
428000.0000   -4.96990
428040.0000   -5.28138
428080.0000   -5.97689
428120.0000   -5.69994
428160.0000   -5.75898
428200.0000   -6.20570
428240.0000   -5.63042
428280.0000   -4.90310
428320.0000   -5.57731
428360.0000   -5.75241
428400.0000   -5.55317
428440.0000   -5.24257
428480.0000   -5.54013
428520.0000   -6.21763
428560.0000   -6.42955
428600.0000   -6.36880
428640.0000   -5.91514
428680.0000   -6.18914
428720.0000   -5.88225
428760.0000   -5.98052
428800.0000   -5.69344
428840.0000   -5.77646
428880.0000   -5.54770
428920.0000   -5.14422
428960.0000   -6.12060
429000.0000   -5.74412
429040.0000   -6.01362
429080.0000   -7.16076
429120.0000   -6.14265
429160.0000   -5.53386
429200.0000   -5.72213
429240.0000   -5.87464
429280.0000   -5.51846
429320.0000   -5.39991
429360.0000   -5.75126
429400.0000   -5.38637
429440.0000   -5.60857
429480.0000   -5.65896
429520.0000   -5.05199
429560.0000   -4.32812
429600.0000   -5.53027
429640.0000   -4.56668
429680.0000   -4.54340
429720.0000   -5.19532
429760.0000   -4.38104
429800.0000   -6.03203
429840.0000   -5.42516
429880.0000   -5.84902
429920.0000   -6.27818
429960.0000   -6.07072
430000.0000   -6.83909
430040.0000   -6.33380
430080.0000   -5.86361
430120.0000   -5.96259
430160.0000   -6.72003
430200.0000   -5.48372
430240.0000   -6.07000
430280.0000   -5.11190
430320.0000   -6.02795
430360.0000   -5.76288
430400.0000   -5.45020
430440.0000   -5.22325
430480.0000   -6.46516
430520.0000   -6.21700
430560.0000   -5.72847
430600.0000   -6.28183
430640.0000   -5.36958
430680.0000   -6.71598
430720.0000   -6.59963
430760.0000   -5.85873
430800.0000   -5.78571
430840.0000   -6.02167
430880.0000   -6.55470
430920.0000   -6.27488
430960.0000   -6.06071
431000.0000   -6.07575
431040.0000   -6.18540
431080.0000   -5.09350
431120.0000   -6.27877
431160.0000   -5.18164
431200.0000   -5.86275
431240.0000   -6.04056
431280.0000   -5.45015
431320.0000   -5.62571
431360.0000   -6.67823
431400.0000   -6.03443
431440.0000   -6.47802
431480.0000   -6.33829
431520.0000   -5.95862
431560.0000   -5.67241
431600.0000   -5.56165
431640.0000   -5.65935
431680.0000   -6.00826
431720.0000   -6.05652
431760.0000   -6.08713
431800.0000   -6.06622
431840.0000   -5.11736
431880.0000   -5.92468
431920.0000   -5.85473
431960.0000   -5.73225
432000.0000   -6.34304
432040.0000   -5.63117
432080.0000   -5.98846
432120.0000   -4.71749
432160.0000   -6.01142
432200.0000   -6.43601
432240.0000   -7.06329
432280.0000   -7.04802
432320.0000   -6.24447
432360.0000   -5.54957
432400.0000   -6.57340
432440.0000   -6.15118
432480.0000   -5.95518
432520.0000   -5.53810
432560.0000   -5.37046
432600.0000   -5.33332
432640.0000   -5.58732
432680.0000   -5.91782
432720.0000   -6.07655
432760.0000   -4.75308
432800.0000   -6.37885
432840.0000   -5.76951
432880.0000   -6.00653
432920.0000   -5.23617
432960.0000   -4.81439
433000.0000   -5.65078
433040.0000   -6.28807
433080.0000   -6.50157
433120.0000   -5.98082
433160.0000   -5.63934
433200.0000   -5.87380
433240.0000   -5.93225
433280.0000   -6.18663
433320.0000   -5.87981
433360.0000   -4.80723
433400.0000   -5.47879
433440.0000   -5.87292
433480.0000   -6.08492
433520.0000   -6.26931
433560.0000   -6.13730
433600.0000   -6.20672
433640.0000   -5.76838
433680.0000   -5.55396
433720.0000   -6.31702
433760.0000   -5.73491
433800.0000   -6.07196
433840.0000   -5.73868
433880.0000   -5.29639
433920.0000   -4.99198
433960.0000   -4.96672
434000.0000   -5.31711
434040.0000   -5.15917
434080.0000   -5.45789
434120.0000   -6.65587
434160.0000   -6.70957
434200.0000   -6.31009
434240.0000   -6.37822
434280.0000   -5.58031
434320.0000   -5.51441
434360.0000   -5.21406
434400.0000   -5.34290
434440.0000   -5.73435
434480.0000   -5.88028
434520.0000   -5.94525
434560.0000   -6.62121
434600.0000   -6.32379
434640.0000   -5.99396
434680.0000   -5.48252
434720.0000   -5.76644
434760.0000   -5.35278
434800.0000   -5.31645
434840.0000   -4.30643
434880.0000   -4.43010
434920.0000   -5.30482
434960.0000   -4.96979
435000.0000   -4.48556
435040.0000   -5.01357
435080.0000   -4.56600
435120.0000   -5.35342
435160.0000   -4.29952
435200.0000   -5.86000
435240.0000   -4.53550
435280.0000   -4.89576
435320.0000   -4.59159
435360.0000   -5.14312
435400.0000   -4.54871
435440.0000   -5.31210
435480.0000   -5.13930
435520.0000   -5.19312
435560.0000   -5.02182
435600.0000   -5.11870
435640.0000   -4.84389
435680.0000   -4.86640
435720.0000   -5.49913
435760.0000   -5.23081
435800.0000   -4.31373
435840.0000   -5.61843
435880.0000   -5.92579
435920.0000   -5.07358
435960.0000   -5.60774
436000.0000   -5.23539
436040.0000   -4.95835
436080.0000   -5.60779
436120.0000   -5.43204
436160.0000   -5.35913
436200.0000   -6.09113
436240.0000   -5.94660
436280.0000   -5.30335
436320.0000   -5.96957
436360.0000   -5.29995
436400.0000   -5.12683
436440.0000   -5.02214
436480.0000   -5.41537
436520.0000   -5.41213
436560.0000   -4.75330
436600.0000   -3.78283
436640.0000   -5.01887
436680.0000   -5.38313
436720.0000   -5.26475
436760.0000   -5.40966
436800.0000   -4.74809
436840.0000   -5.42322
436880.0000   -4.82327
436920.0000   -5.37813
436960.0000   -5.71865
437000.0000   -6.45916
437040.0000   -5.46287
437080.0000   -5.78750
437120.0000   -4.98114
437160.0000   -5.19798
437200.0000   -5.62078
437240.0000   -5.30606
437280.0000   -5.83903
437320.0000   -5.91864
437360.0000   -5.49924
437400.0000   -5.41262
437440.0000   -6.23290
437480.0000   -5.26906
437520.0000   -4.98075
437560.0000   -5.43273
437600.0000   -5.01061
437640.0000   -5.44296
437680.0000   -5.69510
437720.0000   -5.59353
437760.0000   -6.54651
437800.0000   -6.00689
437840.0000   -5.90115
437880.0000   -5.59150
437920.0000   -6.24199
437960.0000   -5.17632
438000.0000   -6.53387
438040.0000   -6.26063
438080.0000   -5.98389
438120.0000   -6.64483
438160.0000   -6.59565
438200.0000   -6.43195
438240.0000   -5.53483
438280.0000   -5.73809
438320.0000   -5.65066
438360.0000   -6.44552
438400.0000   -5.64975
438440.0000   -5.89284
438480.0000   -5.75832
438520.0000   -5.75886
438560.0000   -5.78670
438600.0000   -5.02361
438640.0000   -4.86362
438680.0000   -5.45081
438720.0000   -4.74233
438760.0000   -6.63919
438800.0000   -5.83722
438840.0000   -5.15297
438880.0000   -5.95329
438920.0000   -5.43137
438960.0000   -5.74247
439000.0000   -5.80199
439040.0000   -6.20769
439080.0000   -5.60734
439120.0000   -5.03222
439160.0000   -5.56114
439200.0000   -5.42440
439240.0000   -6.19481
439280.0000   -5.51535
439320.0000   -5.34682
439360.0000   -6.02730
439400.0000   -5.81855
439440.0000   -6.10987
439480.0000   -6.17228
439520.0000   -6.16583
439560.0000   -5.43489
439600.0000   -5.28372
439640.0000   -4.69957
439680.0000   -4.77265
439720.0000   -4.39371
439760.0000   -4.95558
439800.0000   -5.58045
439840.0000   -5.80240
439880.0000   -5.87291
439920.0000   -4.34966
439960.0000   -5.61386
440000.0000   -6.37640
440040.0000   -5.49992
440080.0000   -6.10116
440120.0000   -5.39848
440160.0000   -5.39734
440200.0000   -5.68774
440240.0000   -5.77797
440280.0000   -5.06365
440320.0000   -5.27074
440360.0000   -5.00898
440400.0000   -5.27471
440440.0000   -5.15550
440480.0000   -5.25419
440520.0000   -5.50334
440560.0000   -5.57545
440600.0000   -5.90200
440640.0000   -6.26523
440680.0000   -6.00700
440720.0000   -5.56620
440760.0000   -5.42738
440800.0000   -5.91746
440840.0000   -6.49598
440880.0000   -5.67184
440920.0000   -4.99911
440960.0000   -5.83565
441000.0000   -5.92366
441040.0000   -6.28700
441080.0000   -5.93174
441120.0000   -5.61035
441160.0000   -5.70798
441200.0000   -5.49168
441240.0000   -5.59526
441280.0000   -5.88717
441320.0000   -6.12182
441360.0000   -6.36324
441400.0000   -6.63296
441440.0000   -5.20836
441480.0000   -6.35982
441520.0000   -5.83035
441560.0000   -5.82343
441600.0000   -4.86857
441640.0000   -4.04178
441680.0000   -5.01111
441720.0000   -3.97247
441760.0000   -5.05063
441800.0000   -4.56826
441840.0000   -3.72772
441880.0000   -5.09935
441920.0000   -4.21733
441960.0000   -4.56180
442000.0000   -4.74994
442040.0000   -5.74940
442080.0000   -5.14262
442120.0000   -5.71895
442160.0000   -5.18351
442200.0000   -5.47503
442240.0000   -5.13498
442280.0000   -5.62402
442320.0000   -5.23258
442360.0000   -5.12520
442400.0000   -4.27572
442440.0000   -4.65499
442480.0000   -4.40641
442520.0000   -4.74484
442560.0000   -5.89428
442600.0000   -5.59978
442640.0000   -4.64946
442680.0000   -5.85642
442720.0000   -5.31917
442760.0000   -6.42952
442800.0000   -5.76110
442840.0000   -5.49464
442880.0000   -6.14217
442920.0000   -6.49701
442960.0000   -6.11531
443000.0000   -6.56315
443040.0000   -6.36855
443080.0000   -5.67932
443120.0000   -6.76257
443160.0000   -5.35820
443200.0000   -5.97929
443240.0000   -6.77097
443280.0000   -6.01708
443320.0000   -5.18230
443360.0000   -6.21012
443400.0000   -6.00902
443440.0000   -5.80573
443480.0000   -5.61631
443520.0000   -6.61046
443560.0000   -4.78291
443600.0000   -5.32747
443640.0000   -6.30503
443680.0000   -5.81415
443720.0000   -6.23374
443760.0000   -6.17516
443800.0000   -6.14575
443840.0000   -6.39242
443880.0000   -6.40895
443920.0000   -6.22942
443960.0000   -5.65131
444000.0000   -5.43421
444040.0000   -5.81797
444080.0000   -5.45199
444120.0000   -5.52579
444160.0000   -4.89891
444200.0000   -6.19777
444240.0000   -5.66829
444280.0000   -5.87596
444320.0000   -5.54606
444360.0000   -5.81171
444400.0000   -5.95900
444440.0000   -6.47550
444480.0000   -6.43249
444520.0000   -5.70334
444560.0000   -5.47132
444600.0000   -5.89744
444640.0000   -5.46320
444680.0000   -4.98286
444720.0000   -5.49168
444760.0000   -5.65852
444800.0000   -5.91150
444840.0000   -5.39513
444880.0000   -4.67846
444920.0000   -5.50746
444960.0000   -5.29949
445000.0000   -6.39692
445040.0000   -5.53612
445080.0000   -6.23047
445120.0000   -5.87431
445160.0000   -6.93965
445200.0000   -5.52319
445240.0000   -5.20880
445280.0000   -5.42809
445320.0000   -5.08478
445360.0000   -5.26415
445400.0000   -5.00676
445440.0000   -4.94159
445480.0000   -4.14126
445520.0000   -4.13963
445560.0000   -4.73648
445600.0000   -3.99198
445640.0000   -5.35115
445680.0000   -4.90227
445720.0000   -4.45402
445760.0000   -4.71179
445800.0000   -5.17249
445840.0000   -5.00415
445880.0000   -4.89506
445920.0000   -5.11620
445960.0000   -4.83796
446000.0000   -5.44090
446040.0000   -4.57350
446080.0000   -4.81291
446120.0000   -5.31097
446160.0000   -5.09692
446200.0000   -5.65021
446240.0000   -5.18344
446280.0000   -5.20304
446320.0000   -4.80324
446360.0000   -5.93758
446400.0000   -5.50629
446440.0000   -5.84101
446480.0000   -5.97837
446520.0000   -5.91446
446560.0000   -5.89695
446600.0000   -6.63796
446640.0000   -5.84487
446680.0000   -6.15204
446720.0000   -6.16598
446760.0000   -6.53904
446800.0000   -4.27863
446840.0000   -4.84372
446880.0000   -4.96533
446920.0000   -4.85562
446960.0000   -5.47995
447000.0000   -5.84776
447040.0000   -5.64512
447080.0000   -6.21082
447120.0000   -6.21131
447160.0000   -5.38971
447200.0000   -5.53470
447240.0000   -5.28232
447280.0000   -6.15480
447320.0000   -4.39969
447360.0000   -4.07499
447400.0000   -4.50212
447440.0000   -4.73381
447480.0000   -4.80804
447520.0000   -4.82422
447560.0000   -4.14737
447600.0000   -4.25685
447640.0000   -4.60290
447680.0000   -5.00816
447720.0000   -5.26321
447760.0000   -4.43800
447800.0000   -4.73998
447840.0000   -4.72772
447880.0000   -4.95670
447920.0000   -4.84921
447960.0000   -4.76718
448000.0000   -5.11277
448040.0000   -4.85573
448080.0000   -5.40777
448120.0000   -5.40616
448160.0000   -5.15235
448200.0000   -5.68323
448240.0000   -5.87595
448280.0000   -6.34209
448320.0000   -5.75971
448360.0000   -5.88137
448400.0000   -4.83251
448440.0000   -5.13282
448480.0000   -5.21203
448520.0000   -4.67702
448560.0000   -4.26240
448600.0000   -5.65511
448640.0000   -4.94910
448680.0000   -5.52014
448720.0000   -5.61169
448760.0000   -5.90456
448800.0000   -4.36825
448840.0000   -5.22596
448880.0000   -5.32708
448920.0000   -4.82664
448960.0000   -5.54686
449000.0000   -4.67505
449040.0000   -5.69177
449080.0000   -5.40601
449120.0000   -4.75072
449160.0000   -5.06557
449200.0000   -5.28306
449240.0000   -4.85978
449280.0000   -4.84959
449320.0000   -4.94338
449360.0000   -4.23686
449400.0000   -4.99112
449440.0000   -4.80623
449480.0000   -5.37015
449520.0000   -5.27675
449560.0000   -6.23174
449600.0000   -4.51056
449640.0000   -5.60572
449680.0000   -4.84786
449720.0000   -5.31986
449760.0000   -5.12105
449800.0000   -4.91661
449840.0000   -4.85657
449880.0000   -3.67360
449920.0000   -4.34348
449960.0000   -4.37893
450000.0000   -5.12542
450040.0000   -4.45893
450080.0000   -5.89528
450120.0000   -5.55211
450160.0000   -4.92512
450200.0000   -4.18366
450240.0000   -4.49534
450280.0000   -4.55005
450320.0000   -5.37105
450360.0000   -6.16740
450400.0000   -5.38295
450440.0000   -6.12098
450480.0000   -5.22386
450520.0000   -5.56454
450560.0000   -4.56287
450600.0000   -5.18672
450640.0000   -5.54867
450680.0000   -5.15297
450720.0000   -4.31875
450760.0000   -4.56512
450800.0000   -5.12973
450840.0000   -4.30448
450880.0000   -4.56585
450920.0000   -5.07638
450960.0000   -4.32946
451000.0000   -5.13772
451040.0000   -4.77237
451080.0000   -4.80783
451120.0000   -4.85137
451160.0000   -5.19441
451200.0000   -4.23135
451240.0000   -4.72645
451280.0000   -5.35743
451320.0000   -4.13822
451360.0000   -4.51972
451400.0000   -5.10948
451440.0000   -4.79198
451480.0000   -5.28318
451520.0000   -5.42415
451560.0000   -4.67883
451600.0000   -4.33406
451640.0000   -5.49361
451680.0000   -5.18161
451720.0000   -5.43176
451760.0000   -4.32859
451800.0000   -3.76459
451840.0000   -4.44342
451880.0000   -3.54198
451920.0000   -4.68010
451960.0000   -4.98621
452000.0000   -4.81124
452040.0000   -4.31636
452080.0000   -5.18996
452120.0000   -4.32838
452160.0000   -5.16288
452200.0000   -5.00385
452240.0000   -5.37233
452280.0000   -4.82125
452320.0000   -5.02586
452360.0000   -4.10361
452400.0000   -3.85458
452440.0000   -4.83437
452480.0000   -4.30782
452520.0000   -4.69101
452560.0000   -4.34094
452600.0000   -4.40710
452640.0000   -5.65669
452680.0000   -3.84617
452720.0000   -3.35217
452760.0000   -4.50749
452800.0000   -4.36848
452840.0000   -5.49031
452880.0000   -5.68482
452920.0000   -6.34204
452960.0000   -5.92908
453000.0000   -6.44678
453040.0000   -6.19567
453080.0000   -5.53201
453120.0000   -4.70917
453160.0000   -5.05492
453200.0000   -4.81101
453240.0000   -4.71921
453280.0000   -4.73943
453320.0000   -4.65057
453360.0000   -5.19270
453400.0000   -3.94242
453440.0000   -4.75609
453480.0000   -4.41588
453520.0000   -4.12722
453560.0000   -4.45916
453600.0000   -5.20544
453640.0000   -5.51449
453680.0000   -4.20056
453720.0000   -5.32555
453760.0000   -4.49485
453800.0000   -4.82102
453840.0000   -4.73861
453880.0000   -4.00492
453920.0000   -4.92246
453960.0000   -3.98707
454000.0000   -3.68767
454040.0000   -4.03018
454080.0000   -3.95379
454120.0000   -4.86151
454160.0000   -5.18664
454200.0000   -4.73643
454240.0000   -5.66837
454280.0000   -5.83100
454320.0000   -5.68432
454360.0000   -5.37941
454400.0000   -5.43195
454440.0000   -6.19131
454480.0000   -5.91819
454520.0000   -5.00184
454560.0000   -4.93448
454600.0000   -4.47390
454640.0000   -4.95616
454680.0000   -5.45325
454720.0000   -5.98531
454760.0000   -5.85337
454800.0000   -4.71951
454840.0000   -4.74213
454880.0000   -5.94419
454920.0000   -5.27155
454960.0000   -5.15606
455000.0000   -5.13182
455040.0000   -6.57503
455080.0000   -6.00642
455120.0000   -5.58735
455160.0000   -4.92491
455200.0000   -4.21071
455240.0000   -5.35072
455280.0000   -5.60840
455320.0000   -5.97131
455360.0000   -5.33160
455400.0000   -5.67827
455440.0000   -4.76756
455480.0000   -5.09205
455520.0000   -5.88720
455560.0000   -4.74582
455600.0000   -4.61516
455640.0000   -4.90131
455680.0000   -4.28225
455720.0000   -3.94726
455760.0000   -3.71355
455800.0000   -4.15655
455840.0000   -4.87944
455880.0000   -4.38078
455920.0000   -4.61025
455960.0000   -4.69824
456000.0000   -4.76908
456040.0000   -3.72160
456080.0000   -4.51961
456120.0000   -5.39429
456160.0000   -5.07391
456200.0000   -4.57666
456240.0000   -4.72528
456280.0000   -5.12425
456320.0000   -4.41521
456360.0000   -4.57784
456400.0000   -4.85704
456440.0000   -4.83956
456480.0000   -4.94585
456520.0000   -4.72569
456560.0000   -5.19445
456600.0000   -4.72162
456640.0000   -4.88401
456680.0000   -4.39663
456720.0000   -5.64758
456760.0000   -5.02133
456800.0000   -4.73873
456840.0000   -5.24629
456880.0000   -5.39426
456920.0000   -4.27207
456960.0000   -5.13324
457000.0000   -5.40151
457040.0000   -5.87225
457080.0000   -5.40058
457120.0000   -5.18153
457160.0000   -5.38946
457200.0000   -5.48784
457240.0000   -5.40689
457280.0000   -5.55520
457320.0000   -5.18186
457360.0000   -5.33802
457400.0000   -5.57851
457440.0000   -4.94418
457480.0000   -4.70422
457520.0000   -5.25654
457560.0000   -5.14389
457600.0000   -5.14214
457640.0000   -5.44537
457680.0000   -5.90177
457720.0000   -5.56375
457760.0000   -5.44892
457800.0000   -5.37329
457840.0000   -5.13345
457880.0000   -3.97466
457920.0000   -4.44322
457960.0000   -5.14700
458000.0000   -5.02142
458040.0000   -5.30311
458080.0000   -4.43544
458120.0000   -4.31680
458160.0000   -5.51973
458200.0000   -4.30879
458240.0000   -4.33719
458280.0000   -4.86510
458320.0000   -5.45213
458360.0000   -4.39633
458400.0000   -5.10085
458440.0000   -5.35388
458480.0000   -5.22467
458520.0000   -4.98250
458560.0000   -4.88212
458600.0000   -4.63838
458640.0000   -5.20936
458680.0000   -4.72668
458720.0000   -5.56545
458760.0000   -4.81398
458800.0000   -5.40349
458840.0000   -4.70134
458880.0000   -5.56822
458920.0000   -4.83861
458960.0000   -5.60454
459000.0000   -4.47953
459040.0000   -4.52203
459080.0000   -5.21156
459120.0000   -4.84415
459160.0000   -5.00496
459200.0000   -5.83061
459240.0000   -4.81579
459280.0000   -5.82510
459320.0000   -4.69948
459360.0000   -4.98217
459400.0000   -5.00537
459440.0000   -5.60551
459480.0000   -5.01288
459520.0000   -6.51196
459560.0000   -5.00499
459600.0000   -4.12922
459640.0000   -4.71215
459680.0000   -5.22041
459720.0000   -4.44409
459760.0000   -4.34399
459800.0000   -4.84736
459840.0000   -5.12508
459880.0000   -4.80403
459920.0000   -4.79398
459960.0000   -4.05735
460000.0000   -4.99432
460040.0000   -4.95624
460080.0000   -5.29122
460120.0000   -5.35838
460160.0000   -5.12790
460200.0000   -4.81917
460240.0000   -4.69575
460280.0000   -5.57517
460320.0000   -4.52820
460360.0000   -4.95702
460400.0000   -4.20624
460440.0000   -4.03941
460480.0000   -4.69203
460520.0000   -4.09080
460560.0000   -4.77567
460600.0000   -5.31108
460640.0000   -4.69905
460680.0000   -5.04707
460720.0000   -5.58570
460760.0000   -5.58401
460800.0000   -5.15242
460840.0000   -5.01133
460880.0000   -4.65024
460920.0000   -4.58790
460960.0000   -5.97424
461000.0000   -5.14576
461040.0000   -4.72582
461080.0000   -5.82281
461120.0000   -6.10604
461160.0000   -6.94651
461200.0000   -5.98933
461240.0000   -5.06191
461280.0000   -5.86255
461320.0000   -4.74947
461360.0000   -5.42522
461400.0000   -6.12928
461440.0000   -5.44083
461480.0000   -5.23622
461520.0000   -5.52436
461560.0000   -6.22161
461600.0000   -5.42956
461640.0000   -4.87508
461680.0000   -6.16328
461720.0000   -5.53061
461760.0000   -5.23173
461800.0000   -5.76300
461840.0000   -4.85580
461880.0000   -5.22023
461920.0000   -5.73635
461960.0000   -5.12645
462000.0000   -5.05038
462040.0000   -4.62831
462080.0000   -3.81538
462120.0000   -5.38115
462160.0000   -5.79552
462200.0000   -5.09196
462240.0000   -5.48340
462280.0000   -4.69239
462320.0000   -5.23740
462360.0000   -5.31345
462400.0000   -4.80213
462440.0000   -6.13012
462480.0000   -5.31315
462520.0000   -5.43674
462560.0000   -5.28396
462600.0000   -5.19161
462640.0000   -5.88678
462680.0000   -5.14673
462720.0000   -4.43771
462760.0000   -5.20128
462800.0000   -5.57899
462840.0000   -5.58263
462880.0000   -5.65361
462920.0000   -5.05390
462960.0000   -5.53175
463000.0000   -5.79814
463040.0000   -4.98741
463080.0000   -4.30763
463120.0000   -4.55995
463160.0000   -4.36903
463200.0000   -4.51026
463240.0000   -5.06950
463280.0000   -5.24369
463320.0000   -4.66726
463360.0000   -5.07739
463400.0000   -4.76718
463440.0000   -4.95900
463480.0000   -4.83890
463520.0000   -4.86556
463560.0000   -5.14555
463600.0000   -4.99467
463640.0000   -4.33024
463680.0000   -4.31802
463720.0000   -3.65524
463760.0000   -4.45264
463800.0000   -4.13421
463840.0000   -4.68417
463880.0000   -5.37323
463920.0000   -4.79323
463960.0000   -3.80073
464000.0000   -5.54132
464040.0000   -5.47883
464080.0000   -4.23306
464120.0000   -5.00588
464160.0000   -5.12625
464200.0000   -4.98948
464240.0000   -4.22242
464280.0000   -4.75459
464320.0000   -4.96574
464360.0000   -4.50846
464400.0000   -5.59468
464440.0000   -5.65801
464480.0000   -6.37723
464520.0000   -5.78184
464560.0000   -6.03787
464600.0000   -5.00516
464640.0000   -4.64592
464680.0000   -4.67641
464720.0000   -6.04318
464760.0000   -6.11113
464800.0000   -5.93101
464840.0000   -5.42521
464880.0000   -5.38615
464920.0000   -5.06689
464960.0000   -5.82625
465000.0000   -5.21178
465040.0000   -5.67526
465080.0000   -5.13468
465120.0000   -4.84126
465160.0000   -5.35634
465200.0000   -4.72697
465240.0000   -5.27933
465280.0000   -4.92409
465320.0000   -6.02297
465360.0000   -5.09661
465400.0000   -5.51788
465440.0000   -5.91834
465480.0000   -5.16044
465520.0000   -5.10813
465560.0000   -5.11786
465600.0000   -5.57071
465640.0000   -5.18930
465680.0000   -5.20027
465720.0000   -5.43278
465760.0000   -6.21736
465800.0000   -5.64839
465840.0000   -6.63453
465880.0000   -6.20079
465920.0000   -5.03830
465960.0000   -5.85172
466000.0000   -6.15208
466040.0000   -6.50495
466080.0000   -6.16798
466120.0000   -7.46610
466160.0000   -6.52284
466200.0000   -7.06917
466240.0000   -6.07262
466280.0000   -6.50876
466320.0000   -5.72896
466360.0000   -7.29031
466400.0000   -7.18801
466440.0000   -5.40543
466480.0000   -6.56084
466520.0000   -6.42431
466560.0000   -5.30189
466600.0000   -6.23557
466640.0000   -5.63662
466680.0000   -6.72134
466720.0000   -6.29553
466760.0000   -6.64844
466800.0000   -6.44216
466840.0000   -6.07521
466880.0000   -6.42912
466920.0000   -6.08810
466960.0000   -5.34134
467000.0000   -5.24478
467040.0000   -4.65213
467080.0000   -4.56849
467120.0000   -5.31488
467160.0000   -5.38608
467200.0000   -5.30729
467240.0000   -5.77567
467280.0000   -5.14630
467320.0000   -5.73336
467360.0000   -5.31961
467400.0000   -5.24019
467440.0000   -5.41195
467480.0000   -5.45737
467520.0000   -5.88788
467560.0000   -5.81679
467600.0000   -4.84378
467640.0000   -5.05688
467680.0000   -5.92694
467720.0000   -4.83943
467760.0000   -5.47109
467800.0000   -4.90413
467840.0000   -4.48675
467880.0000   -5.31560
467920.0000   -4.72279
467960.0000   -4.28387
468000.0000   -4.48130
468040.0000   -5.21539
468080.0000   -5.12445
468120.0000   -4.42186
468160.0000   -4.83858
468200.0000   -4.96376
468240.0000   -4.68538
468280.0000   -4.57038
468320.0000   -5.01091
468360.0000   -5.11248
468400.0000   -4.99582
468440.0000   -5.37750
468480.0000   -5.53619
468520.0000   -5.06126
468560.0000   -5.54567
468600.0000   -5.81441
468640.0000   -5.75608
468680.0000   -4.85244
468720.0000   -5.62296
468760.0000   -5.17539
468800.0000   -5.17106
468840.0000   -4.31588
468880.0000   -3.75475
468920.0000   -4.24712
468960.0000   -4.66449
469000.0000   -4.57502
469040.0000   -4.87904
469080.0000   -3.75937
469120.0000   -4.15404
469160.0000   -3.95919
469200.0000   -4.75418
469240.0000   -4.85662
469280.0000   -4.38155
469320.0000   -5.26415
469360.0000   -4.90324
469400.0000   -5.65798
469440.0000   -5.33192
469480.0000   -5.47555
469520.0000   -5.55316
469560.0000   -4.28448
469600.0000   -4.66376
469640.0000   -4.46210
469680.0000   -3.65548
469720.0000   -4.31738
469760.0000   -4.68914
469800.0000   -5.16768
469840.0000   -4.40183
469880.0000   -4.28463
469920.0000   -4.66787
469960.0000   -3.90609
470000.0000   -4.77323
470040.0000   -4.16383
470080.0000   -4.82214
470120.0000   -5.86473
470160.0000   -5.03768
470200.0000   -5.23059
470240.0000   -5.51089
470280.0000   -5.98220
470320.0000   -5.59299
470360.0000   -6.08954
470400.0000   -5.40361
470440.0000   -4.78169
470480.0000   -5.51123
470520.0000   -5.79237
470560.0000   -5.96144
470600.0000   -5.96597
470640.0000   -5.23385
470680.0000   -5.61099
470720.0000   -5.69639
470760.0000   -6.31037
470800.0000   -6.59280
470840.0000   -6.06457
470880.0000   -5.90541
470920.0000   -6.13156
470960.0000   -5.48685
471000.0000   -5.88387
471040.0000   -5.17276
471080.0000   -4.87128
471120.0000   -6.19151
471160.0000   -5.43641
471200.0000   -6.15389
471240.0000   -5.67568
471280.0000   -6.06865
471320.0000   -5.42537
471360.0000   -5.99989
471400.0000   -5.61814
471440.0000   -6.25237
471480.0000   -5.08254
471520.0000   -5.61241
471560.0000   -5.57924
471600.0000   -5.39200
471640.0000   -5.38411
471680.0000   -5.73872
471720.0000   -5.58665
471760.0000   -6.17830
471800.0000   -5.83126
471840.0000   -5.93451
471880.0000   -6.35550
471920.0000   -5.57023
471960.0000   -5.50688
472000.0000   -5.12265
472040.0000   -5.40758
472080.0000   -5.37409
472120.0000   -5.36063
472160.0000   -6.17055
472200.0000   -5.72260
472240.0000   -5.34379
472280.0000   -6.33162
472320.0000   -5.63855
472360.0000   -4.51212
472400.0000   -6.24975
472440.0000   -5.21153
472480.0000   -5.78004
472520.0000   -5.92674
472560.0000   -5.02086
472600.0000   -6.07975
472640.0000   -5.43765
472680.0000   -5.00783
472720.0000   -4.49609
472760.0000   -4.91080
472800.0000   -5.43786
472840.0000   -5.38280
472880.0000   -5.16900
472920.0000   -5.16807
472960.0000   -4.35719
473000.0000   -5.15793
473040.0000   -4.80822
473080.0000   -5.18528
473120.0000   -4.84462
473160.0000   -4.70034
473200.0000   -5.37411
473240.0000   -4.35840
473280.0000   -4.73141
473320.0000   -4.51427
473360.0000   -4.73298
473400.0000   -4.74311
473440.0000   -4.83216
473480.0000   -4.47091
473520.0000   -4.92516
473560.0000   -4.86623
473600.0000   -5.07818
473640.0000   -4.35092
473680.0000   -4.72364
473720.0000   -5.05574
473760.0000   -4.47119
473800.0000   -5.09578
473840.0000   -4.84768
473880.0000   -4.93209
473920.0000   -5.05168
473960.0000   -4.38253
474000.0000   -4.15256
474040.0000   -4.58833
474080.0000   -4.95799
474120.0000   -4.56841
474160.0000   -5.07767
474200.0000   -4.71578
474240.0000   -4.65321
474280.0000   -4.76190
474320.0000   -5.07950
474360.0000   -4.38324
474400.0000   -4.57219
474440.0000   -5.13913
474480.0000   -4.81174
474520.0000   -5.37126
474560.0000   -5.13182
474600.0000   -5.07084
474640.0000   -4.84191
474680.0000   -4.64291
474720.0000   -4.87616
474760.0000   -5.39874
474800.0000   -4.80313
474840.0000   -5.98601
474880.0000   -5.01218
474920.0000   -5.20385
474960.0000   -5.29384
475000.0000   -5.29304
475040.0000   -5.50440
475080.0000   -5.43550
475120.0000   -4.59519
475160.0000   -5.10029
475200.0000   -5.09855
475240.0000   -5.11095
475280.0000   -4.65992
475320.0000   -4.92040
475360.0000   -3.95381
475400.0000   -4.21797
475440.0000   -4.39472
475480.0000   -5.82893
475520.0000   -5.89502
475560.0000   -5.83694
475600.0000   -5.99752
475640.0000   -6.18221
475680.0000   -6.05099
475720.0000   -6.48073
475760.0000   -5.77243
475800.0000   -5.78153
475840.0000   -5.02827
475880.0000   -5.36463
475920.0000   -5.79681
475960.0000   -5.08359
476000.0000   -6.22419
476040.0000   -5.21454
476080.0000   -5.44356
476120.0000   -6.17076
476160.0000   -5.79149
476200.0000   -5.89068
476240.0000   -6.10663
476280.0000   -5.81034
476320.0000   -5.62232
476360.0000   -5.30706
476400.0000   -5.10478
476440.0000   -5.68218
476480.0000   -4.75340
476520.0000   -4.91418
476560.0000   -5.23141
476600.0000   -5.45484
476640.0000   -6.21086
476680.0000   -5.39742
476720.0000   -5.50303
476760.0000   -5.21580
476800.0000   -5.61238
476840.0000   -5.62423
476880.0000   -5.42333
476920.0000   -6.25611
476960.0000   -5.59843
477000.0000   -5.14680
477040.0000   -5.56644
477080.0000   -5.39410
477120.0000   -5.89397
477160.0000   -4.66047
477200.0000   -4.49624
477240.0000   -5.33883
477280.0000   -5.26460
477320.0000   -4.79029
477360.0000   -4.87530
477400.0000   -4.11811
477440.0000   -5.70382
477480.0000   -5.49607
477520.0000   -4.06623
477560.0000   -4.26325
477600.0000   -5.63575
477640.0000   -5.01433
477680.0000   -4.90536
477720.0000   -4.62249
477760.0000   -5.11954
477800.0000   -5.60016
477840.0000   -5.25421
477880.0000   -5.03736
477920.0000   -5.23809
477960.0000   -5.32092
478000.0000   -4.97157
478040.0000   -5.29244
478080.0000   -5.91086
478120.0000   -5.74580
478160.0000   -4.95225
478200.0000   -5.36856
478240.0000   -6.10150
478280.0000   -5.14908
478320.0000   -5.36803
478360.0000   -4.49509
478400.0000   -4.32811
478440.0000   -5.07186
478480.0000   -5.05743
478520.0000   -5.27513
478560.0000   -4.90608
478600.0000   -5.08146
478640.0000   -6.15602
478680.0000   -4.58567
478720.0000   -5.38205
478760.0000   -5.70041
478800.0000   -5.31853
478840.0000   -6.03890
478880.0000   -5.87162
478920.0000   -6.11977
478960.0000   -5.40188
479000.0000   -5.58082
479040.0000   -5.81795
479080.0000   -5.61192
479120.0000   -5.18224
479160.0000   -5.50082
479200.0000   -5.45462
479240.0000   -5.50432
479280.0000   -5.40041
479320.0000   -4.78935
479360.0000   -5.59879
479400.0000   -4.79854
479440.0000   -5.44202
479480.0000   -4.79634
479520.0000   -5.21356
479560.0000   -5.03207
479600.0000   -4.75301
479640.0000   -5.50844
479680.0000   -4.83950
479720.0000   -5.57755
479760.0000   -5.03115
479800.0000   -4.27880
479840.0000   -5.30186
479880.0000   -4.98728
479920.0000   -5.00095
479960.0000   -4.78078
480000.0000   -4.75165
480040.0000   -4.63175
480080.0000   -4.23861
480120.0000   -4.13677
480160.0000   -4.03359
480200.0000   -4.78496
480240.0000   -5.51820
480280.0000   -4.54837
480320.0000   -5.92297
480360.0000   -4.71499
480400.0000   -5.21649
480440.0000   -4.84242
480480.0000   -5.60360
480520.0000   -5.00203
480560.0000   -5.96265
480600.0000   -5.60352
480640.0000   -5.96362
480680.0000   -5.98975
480720.0000   -5.69205
480760.0000   -6.14636
480800.0000   -5.91482
480840.0000   -6.03780
480880.0000   -5.34920
480920.0000   -6.06069
480960.0000   -5.18216
481000.0000   -4.56894
481040.0000   -6.57433
481080.0000   -4.95338
481120.0000   -5.70544
481160.0000   -5.80085
481200.0000   -5.94517
481240.0000   -5.25338
481280.0000   -5.98504
481320.0000   -5.54845
481360.0000   -5.75467
481400.0000   -4.91127
481440.0000   -5.98430
481480.0000   -6.29265
481520.0000   -4.50955
481560.0000   -4.78842
481600.0000   -5.42905
481640.0000   -6.13333
481680.0000   -4.89467
481720.0000   -5.80016
481760.0000   -5.75936
481800.0000   -6.57686
481840.0000   -5.88785
481880.0000   -5.34264
481920.0000   -5.22146
481960.0000   -5.54279
482000.0000   -5.77493
482040.0000   -7.10287
482080.0000   -5.81940
482120.0000   -6.36039
482160.0000   -5.68207
482200.0000   -5.46811
482240.0000   -5.41934
482280.0000   -5.40573
482320.0000   -5.17942
482360.0000   -5.62328
482400.0000   -5.48666
482440.0000   -5.16795
482480.0000   -5.79780
482520.0000   -5.63626
482560.0000   -6.00572
482600.0000   -5.79804
482640.0000   -5.30947
482680.0000   -5.64736
482720.0000   -6.03517
482760.0000   -5.67059
482800.0000   -5.41202
482840.0000   -5.65432
482880.0000   -5.97051
482920.0000   -5.12448
482960.0000   -5.20883
483000.0000   -5.53792
483040.0000   -4.80305
483080.0000   -5.30436
483120.0000   -5.61049
483160.0000   -6.17810
483200.0000   -5.38327
483240.0000   -5.03035
483280.0000   -5.32152
483320.0000   -6.00279
483360.0000   -5.40332
483400.0000   -5.93157
483440.0000   -5.57112
483480.0000   -5.73816
483520.0000   -5.10500
483560.0000   -5.24191
483600.0000   -5.94302
483640.0000   -5.38244
483680.0000   -5.35862
483720.0000   -5.75920
483760.0000   -5.07498
483800.0000   -5.37665
483840.0000   -5.61944
483880.0000   -4.53968
483920.0000   -5.88895
483960.0000   -5.88260
484000.0000   -5.40013
484040.0000   -5.89744
484080.0000   -5.80985
484120.0000   -6.49478
484160.0000   -6.81034
484200.0000   -5.88512
484240.0000   -6.90399
484280.0000   -6.69410
484320.0000   -5.95558
484360.0000   -6.63796
484400.0000   -5.47427
484440.0000   -5.38912
484480.0000   -6.52163
484520.0000   -5.84353
484560.0000   -6.12005
484600.0000   -6.50428
484640.0000   -5.59650
484680.0000   -7.07819
484720.0000   -4.78362
484760.0000   -5.23769
484800.0000   -5.65648
484840.0000   -5.42714
484880.0000   -5.37668
484920.0000   -6.48795
484960.0000   -4.95532
485000.0000   -7.05060
485040.0000   -5.82179
485080.0000   -5.62434
485120.0000   -6.07225
485160.0000   -5.53394
485200.0000   -5.46951
485240.0000   -5.74748
485280.0000   -6.34493
485320.0000   -5.05196
485360.0000   -5.12215
485400.0000   -4.84880
485440.0000   -5.64670
485480.0000   -5.44431
485520.0000   -4.90384
485560.0000   -4.74567
485600.0000   -5.52534
485640.0000   -5.15350
485680.0000   -4.78604
485720.0000   -5.18096
485760.0000   -6.03528
485800.0000   -5.41989
485840.0000   -5.46902
485880.0000   -5.08210
485920.0000   -5.10425
485960.0000   -5.16278
486000.0000   -6.10507
486040.0000   -5.85839
486080.0000   -6.28321
486120.0000   -5.55226
486160.0000   -5.70650
486200.0000   -5.31428
486240.0000   -5.95689
486280.0000   -5.19691
486320.0000   -5.52741
486360.0000   -5.17587
486400.0000   -5.19950
486440.0000   -6.27163
486480.0000   -5.85324
486520.0000   -5.45351
486560.0000   -5.81378
486600.0000   -6.85247
486640.0000   -5.70467
486680.0000   -6.54582
486720.0000   -6.05274
486760.0000   -5.79070
486800.0000   -5.50315
486840.0000   -5.97125
486880.0000   -6.08002
486920.0000   -7.00001
486960.0000   -6.55331
487000.0000   -5.89806
487040.0000   -5.17375
487080.0000   -5.58209
487120.0000   -5.58053
487160.0000   -4.98448
487200.0000   -4.97515
487240.0000   -5.85581
487280.0000   -5.76606
487320.0000   -5.75541
487360.0000   -6.71477
487400.0000   -5.76382
487440.0000   -5.16596
487480.0000   -5.21552
487520.0000   -5.98547
487560.0000   -6.41115
487600.0000   -6.11065
487640.0000   -4.53248
487680.0000   -4.62182
487720.0000   -5.55111
487760.0000   -5.84497
487800.0000   -6.93723
487840.0000   -5.68063
487880.0000   -5.46069
487920.0000   -5.90297
487960.0000   -5.55676
488000.0000   -5.82537
488040.0000   -6.03032
488080.0000   -5.79610
488120.0000   -6.20606
488160.0000   -4.76837
488200.0000   -4.99432
488240.0000   -5.02796
488280.0000   -5.46523
488320.0000   -5.99605
488360.0000   -5.43518
488400.0000   -5.82166
488440.0000   -5.11277
488480.0000   -6.19260
488520.0000   -5.65745
488560.0000   -6.25959
488600.0000   -4.99723
488640.0000   -5.16047
488680.0000   -5.81815
488720.0000   -5.48536
488760.0000   -5.16676
488800.0000   -5.74658
488840.0000   -6.12135
488880.0000   -5.82767
488920.0000   -5.96565
488960.0000   -5.21249
489000.0000   -5.28216
489040.0000   -5.51647
489080.0000   -4.81166
489120.0000   -5.65129
489160.0000   -5.03330
489200.0000   -5.43821
489240.0000   -5.55193
489280.0000   -5.15488
489320.0000   -6.03503
489360.0000   -5.47952
489400.0000   -5.59796
489440.0000   -5.41894
489480.0000   -5.50778
489520.0000   -5.52557
489560.0000   -5.32758
489600.0000   -5.65763
489640.0000   -6.18296
489680.0000   -6.40386
489720.0000   -6.55185
489760.0000   -6.32499
489800.0000   -5.52172
489840.0000   -4.51400
489880.0000   -4.28095
489920.0000   -5.13853
489960.0000   -5.64111
490000.0000   -4.66540
490040.0000   -4.97790
490080.0000   -5.79878
490120.0000   -6.17464
490160.0000   -5.19801
490200.0000   -5.07523
490240.0000   -5.42789
490280.0000   -5.24429
490320.0000   -4.89434
490360.0000   -4.96646
490400.0000   -4.60913
490440.0000   -3.99350
490480.0000   -4.94729
490520.0000   -4.87620
490560.0000   -4.75049
490600.0000   -4.69266
490640.0000   -5.40312
490680.0000   -5.41904
490720.0000   -5.25824
490760.0000   -4.43608
490800.0000   -4.58795
490840.0000   -4.48780
490880.0000   -4.49472
490920.0000   -4.44060
490960.0000   -4.59331
491000.0000   -4.00790
491040.0000   -4.99863
491080.0000   -4.30191
491120.0000   -4.01344
491160.0000   -4.16136
491200.0000   -4.71151
491240.0000   -5.33824
491280.0000   -4.81335
491320.0000   -4.38261
491360.0000   -4.93462
491400.0000   -5.27666
491440.0000   -5.57665
491480.0000   -5.15202
491520.0000   -6.30774
491560.0000   -5.55058
491600.0000   -5.00418
491640.0000   -5.72184
491680.0000   -5.32905
491720.0000   -4.49898
491760.0000   -4.86256
491800.0000   -5.74690
491840.0000   -5.97206
491880.0000   -4.65986
491920.0000   -6.17102
491960.0000   -4.74724
492000.0000   -5.26756
492040.0000   -4.91016
492080.0000   -5.69534
492120.0000   -5.31944
492160.0000   -5.60382
492200.0000   -5.13554
492240.0000   -4.37690
492280.0000   -5.49174
492320.0000   -5.34112
492360.0000   -4.86397
492400.0000   -4.70701
492440.0000   -5.50064
492480.0000   -4.98396
492520.0000   -5.64267
492560.0000   -5.13785
492600.0000   -4.80923
492640.0000   -5.29341
492680.0000   -5.09549
492720.0000   -5.19438
492760.0000   -4.54557
492800.0000   -5.33515
492840.0000   -4.94093
492880.0000   -4.91960
492920.0000   -4.20133
492960.0000   -5.22002
493000.0000   -4.88676
493040.0000   -3.97839
493080.0000   -4.33331
493120.0000   -5.22339
493160.0000   -5.20967
493200.0000   -5.13937
493240.0000   -4.73873
493280.0000   -4.78806
493320.0000   -5.45773
493360.0000   -4.67628
493400.0000   -5.13290
493440.0000   -5.75352
493480.0000   -5.72117
493520.0000   -5.24181
493560.0000   -6.51977
493600.0000   -5.61326
493640.0000   -6.12992
493680.0000   -5.30160
493720.0000   -4.72188
493760.0000   -5.12856
493800.0000   -5.69543
493840.0000   -5.28660
493880.0000   -5.80824
493920.0000   -6.32542
493960.0000   -6.16084
494000.0000   -5.68432
494040.0000   -5.95937
494080.0000   -5.85498
494120.0000   -5.20892
494160.0000   -5.82042
494200.0000   -5.37587
494240.0000   -4.92275
494280.0000   -5.06302
494320.0000   -4.43714
494360.0000   -4.66120
494400.0000   -5.23190
494440.0000   -5.04988
494480.0000   -5.86009
494520.0000   -4.61958
494560.0000   -4.61939
494600.0000   -5.02598
494640.0000   -4.83131
494680.0000   -5.90832
494720.0000   -5.07412
494760.0000   -5.59606
494800.0000   -5.15346
494840.0000   -5.50725
494880.0000   -5.40748
494920.0000   -4.99396
494960.0000   -4.90385
495000.0000   -5.18804
495040.0000   -5.35651
495080.0000   -5.31981
495120.0000   -5.01685
495160.0000   -4.98696
495200.0000   -5.74943
495240.0000   -5.81643
495280.0000   -5.74846
495320.0000   -5.44888
495360.0000   -5.11529
495400.0000   -5.58996
495440.0000   -6.77331
495480.0000   -6.55296
495520.0000   -6.47344
495560.0000   -6.34763
495600.0000   -5.64937
495640.0000   -4.72790
495680.0000   -4.81907
495720.0000   -4.90780
495760.0000   -4.59713
495800.0000   -4.44032
495840.0000   -5.41822
495880.0000   -4.11101
495920.0000   -4.79401
495960.0000   -5.55971
496000.0000   -5.22786
496040.0000   -5.08390
496080.0000   -4.79729
496120.0000   -5.77108
496160.0000   -5.19921
496200.0000   -4.74968
496240.0000   -5.37700
496280.0000   -4.94569
496320.0000   -4.64364
496360.0000   -4.51598
496400.0000   -3.65836
496440.0000   -4.18106
496480.0000   -4.58369
496520.0000   -5.18450
496560.0000   -5.03255
496600.0000   -4.63440
496640.0000   -5.06064
496680.0000   -4.72272
496720.0000   -4.82778
496760.0000   -5.99607
496800.0000   -5.72880
496840.0000   -5.23960
496880.0000   -4.20205
496920.0000   -4.83715
496960.0000   -4.57221
497000.0000   -4.75386
497040.0000   -5.24719
497080.0000   -4.28449
497120.0000   -4.40411
497160.0000   -5.43225
497200.0000   -5.37611
497240.0000   -4.97569
497280.0000   -4.99840
497320.0000   -4.90098
497360.0000   -5.18337
497400.0000   -4.73804
497440.0000   -5.59347
497480.0000   -5.59394
497520.0000   -5.33961
497560.0000   -5.07265
497600.0000   -4.21266
497640.0000   -4.74926
497680.0000   -4.68785
497720.0000   -4.44157
497760.0000   -4.20221
497800.0000   -3.37854
497840.0000   -3.95647
497880.0000   -4.42857
497920.0000   -5.00347
497960.0000   -4.57700
498000.0000   -4.76217
498040.0000   -4.36685
498080.0000   -3.77563
498120.0000   -4.98230
498160.0000   -4.28449
498200.0000   -3.66184
498240.0000   -4.31293
498280.0000   -4.39606
498320.0000   -4.26503
498360.0000   -3.66575
498400.0000   -3.99933
498440.0000   -4.13919
498480.0000   -4.52015
498520.0000   -4.52193
498560.0000   -4.22603
498600.0000   -4.73780
498640.0000   -5.07610
498680.0000   -4.80466
498720.0000   -4.69739
498760.0000   -3.79509
498800.0000   -4.71830
498840.0000   -4.27455
498880.0000   -4.38161
498920.0000   -4.14629
498960.0000   -4.24313
499000.0000   -4.65234
499040.0000   -4.10631
499080.0000   -4.33895
499120.0000   -4.70321
499160.0000   -4.32077
499200.0000   -4.31678
499240.0000   -4.43602
499280.0000   -3.87062
499320.0000   -4.53895
499360.0000   -4.85162
499400.0000   -4.55014
499440.0000   -4.61719
499480.0000   -4.20883
499520.0000   -4.20162
499560.0000   -4.66680
499600.0000   -4.05334
499640.0000   -4.83857
499680.0000   -3.99661
499720.0000   -4.37642
499760.0000   -4.94590
499800.0000   -4.54102
499840.0000   -4.70194
499880.0000   -5.57281
499920.0000   -5.29404
499960.0000   -4.75985
500000.0000   -4.25961
500040.0000   -4.02685
500080.0000   -4.51677
500120.0000   -5.37671
500160.0000   -5.42715
500200.0000   -4.55874
500240.0000   -4.03700
500280.0000   -4.22792
500320.0000   -5.27799
500360.0000   -4.45061
500400.0000   -3.81628
500440.0000   -4.24342
500480.0000   -4.46965
500520.0000   -3.95633
500560.0000   -4.83095
500600.0000   -4.64542
500640.0000   -4.94633
500680.0000   -4.31239
500720.0000   -5.33629
500760.0000   -4.59404
500800.0000   -4.28745
500840.0000   -3.67614
500880.0000   -4.52653
500920.0000   -5.06377
500960.0000   -4.84670
501000.0000   -5.17834
501040.0000   -5.58919
501080.0000   -5.65608
501120.0000   -5.20225
501160.0000   -3.81009
501200.0000   -4.06407
501240.0000   -5.08973
501280.0000   -4.57603
501320.0000   -4.49985
501360.0000   -5.71478
501400.0000   -5.18315
501440.0000   -4.94300
501480.0000   -3.32840
501520.0000   -4.42105
501560.0000   -4.14810
501600.0000   -4.26420
501640.0000   -3.49887
501680.0000   -5.72491
501720.0000   -5.93426
501760.0000   -5.78441
501800.0000   -6.24729
501840.0000   -4.79875
501880.0000   -5.28086
501920.0000   -6.04248
501960.0000   -5.05065
502000.0000   -4.51678
502040.0000   -4.03927
502080.0000   -4.72909
502120.0000   -4.96448
502160.0000   -6.15608
502200.0000   -6.08781
502240.0000   -5.73385
502280.0000   -5.83069
502320.0000   -5.66840
502360.0000   -5.85895
502400.0000   -6.11816
502440.0000   -5.96605
502480.0000   -5.32484
502520.0000   -5.02351
502560.0000   -5.57491
502600.0000   -4.60717
502640.0000   -5.31294
502680.0000   -5.42725
502720.0000   -5.49444
502760.0000   -5.72855
502800.0000   -5.54167
502840.0000   -4.81918
502880.0000   -5.40902
502920.0000   -4.23312
502960.0000   -4.30130
503000.0000   -5.09475
503040.0000   -5.64534
503080.0000   -4.77114
503120.0000   -4.99445
503160.0000   -5.93945
503200.0000   -5.32744
503240.0000   -4.12542
503280.0000   -5.31784
503320.0000   -5.64247
503360.0000   -6.50557
503400.0000   -6.15787
503440.0000   -6.41618
503480.0000   -5.91872
503520.0000   -5.62132
503560.0000   -5.43961
503600.0000   -5.78132
503640.0000   -5.03783
503680.0000   -4.72954
503720.0000   -5.57601
503760.0000   -5.06239
503800.0000   -4.65300
503840.0000   -5.15919
503880.0000   -4.37118
503920.0000   -4.34911
503960.0000   -4.46057
504000.0000   -5.22831
504040.0000   -4.53709
504080.0000   -4.49609
504120.0000   -4.41575
504160.0000   -4.60301
504200.0000   -4.80219
504240.0000   -3.99385
504280.0000   -3.65897
504320.0000   -4.71621
504360.0000   -5.00365
504400.0000   -6.09467
504440.0000   -4.08467
504480.0000   -4.40991
504520.0000   -4.59729
504560.0000   -4.55973
504600.0000   -3.89347
504640.0000   -4.73311
504680.0000   -4.71289
504720.0000   -4.38456
504760.0000   -4.68834
504800.0000   -4.31053
504840.0000   -5.30434
504880.0000   -4.92562
504920.0000   -4.86803
504960.0000   -5.31595
505000.0000   -5.23908
505040.0000   -5.21020
505080.0000   -5.01889
505120.0000   -4.86717
505160.0000   -4.83251
505200.0000   -5.21160
505240.0000   -5.55837
505280.0000   -5.37987
505320.0000   -5.04251
505360.0000   -3.97052
505400.0000   -4.89863
505440.0000   -4.30972
505480.0000   -4.58955
505520.0000   -4.68203
505560.0000   -4.43279
505600.0000   -4.45023
505640.0000   -4.92171
505680.0000   -4.23984
505720.0000   -4.53305
505760.0000   -5.12871
505800.0000   -5.13830
505840.0000   -5.36413
505880.0000   -4.93285
505920.0000   -6.02219
505960.0000   -4.80845
506000.0000   -5.32056
506040.0000   -4.76778
506080.0000   -4.28762
506120.0000   -5.04569
506160.0000   -5.42270
506200.0000   -4.67224
506240.0000   -4.26417
506280.0000   -3.27227
506320.0000   -5.19188
506360.0000   -4.97378
506400.0000   -5.04653
506440.0000   -5.43038
506480.0000   -5.75796
506520.0000   -5.24590
506560.0000   -5.74603
506600.0000   -4.79323
506640.0000   -4.75503
506680.0000   -5.85089
506720.0000   -5.18473
506760.0000   -4.66288
506800.0000   -4.23358
506840.0000   -5.96542
506880.0000   -5.83566
506920.0000   -5.59586
506960.0000   -4.77689
507000.0000   -5.20045
507040.0000   -5.58676
507080.0000   -5.27271
507120.0000   -4.68830
507160.0000   -4.87206
507200.0000   -4.35882
507240.0000   -4.61555
507280.0000   -4.46845
507320.0000   -4.85138
507360.0000   -4.33318
507400.0000   -4.70491
507440.0000   -4.67001
507480.0000   -5.20008
507520.0000   -4.24565
507560.0000   -4.13452
507600.0000   -4.85844
507640.0000   -4.40324
507680.0000   -3.91897
507720.0000   -4.22552
507760.0000   -4.70328
507800.0000   -3.86921
507840.0000   -4.91136
507880.0000   -4.32901
507920.0000   -4.42232
507960.0000   -4.38393
508000.0000   -4.94412
508040.0000   -5.37440
508080.0000   -5.34686
508120.0000   -4.30291
508160.0000   -5.92922
508200.0000   -5.46080
508240.0000   -4.74487
508280.0000   -4.84892
508320.0000   -6.06628
508360.0000   -5.51851
508400.0000   -5.40127
508440.0000   -5.07346
508480.0000   -4.72046
508520.0000   -4.49404
508560.0000   -5.02015
508600.0000   -5.04583
508640.0000   -4.48326
508680.0000   -4.43880
508720.0000   -5.74714
508760.0000   -4.83169
508800.0000   -5.18691
508840.0000   -4.77258
508880.0000   -4.88603
508920.0000   -5.33479
508960.0000   -5.29741
509000.0000   -5.18946
509040.0000   -4.79968
509080.0000   -4.48631
509120.0000   -4.81065
509160.0000   -5.57716
509200.0000   -4.95446
509240.0000   -5.20988
509280.0000   -4.35694
509320.0000   -4.98507
509360.0000   -5.01927
509400.0000   -4.39959
509440.0000   -4.52516
509480.0000   -5.05383
509520.0000   -4.66459
509560.0000   -4.59620
509600.0000   -4.84207
509640.0000   -4.56460
509680.0000   -4.22085
509720.0000   -5.08673
509760.0000   -5.00558
509800.0000   -4.34919
509840.0000   -3.66036
509880.0000   -4.60064
509920.0000   -5.68946
509960.0000   -4.40558
510000.0000   -5.62054
510040.0000   -4.55108
510080.0000   -5.04264
510120.0000   -6.25399
510160.0000   -5.75675
510200.0000   -4.57596
510240.0000   -5.96040
510280.0000   -5.34148
510320.0000   -5.17090
510360.0000   -4.89025
510400.0000   -5.22941
510440.0000   -4.73175
510480.0000   -5.53301
510520.0000   -5.44784
510560.0000   -4.53440
510600.0000   -4.80543
510640.0000   -6.24150
510680.0000   -4.61634
510720.0000   -5.24516
510760.0000   -4.51920
510800.0000   -3.91934
510840.0000   -4.80546
510880.0000   -4.57621
510920.0000   -4.50608
510960.0000   -4.99719
511000.0000   -5.29030
511040.0000   -4.84237
511080.0000   -5.08334
511120.0000   -5.48965
511160.0000   -5.03196
511200.0000   -4.85410
511240.0000   -5.00697
511280.0000   -4.67041
511320.0000   -5.98840
511360.0000   -5.41993
511400.0000   -5.20706
511440.0000   -5.23993
511480.0000   -5.99369
511520.0000   -5.53974
511560.0000   -5.69909
511600.0000   -6.19199
511640.0000   -5.76996
511680.0000   -6.02560
511720.0000   -4.95913
511760.0000   -5.33666
511800.0000   -4.90953
511840.0000   -5.26774
511880.0000   -4.88913
511920.0000   -5.37148
511960.0000   -5.14659
512000.0000   -5.88594
512040.0000   -4.82199
512080.0000   -5.43915
512120.0000   -5.74352
512160.0000   -5.95372
512200.0000   -4.17448
512240.0000   -5.88469
512280.0000   -6.00590
512320.0000   -5.14739
512360.0000   -4.75798
512400.0000   -4.85486
512440.0000   -4.57145
512480.0000   -4.85958
512520.0000   -4.57180
512560.0000   -5.27147
512600.0000   -5.51456
512640.0000   -4.94745
512680.0000   -5.25247
512720.0000   -5.13763
512760.0000   -4.86519
512800.0000   -5.72557
512840.0000   -5.56445
512880.0000   -4.12977
512920.0000   -4.32300
512960.0000   -3.93545
513000.0000   -4.98015
513040.0000   -4.60844
513080.0000   -4.50468
513120.0000   -5.59467
513160.0000   -5.19051
513200.0000   -6.50751
513240.0000   -5.92303
513280.0000   -6.21436
513320.0000   -6.49953
513360.0000   -6.44511
513400.0000   -5.99041
513440.0000   -6.27141
513480.0000   -5.89443
513520.0000   -5.15733
513560.0000   -4.85080
513600.0000   -5.26424
513640.0000   -5.19383
513680.0000   -5.45687
513720.0000   -5.54981
513760.0000   -5.37304
513800.0000   -5.09302
513840.0000   -4.63001
513880.0000   -4.71662
513920.0000   -6.17586
513960.0000   -5.54945
514000.0000   -5.08706
514040.0000   -4.91069
514080.0000   -5.87061
514120.0000   -5.14896
514160.0000   -4.61382
514200.0000   -4.72606
514240.0000   -4.90053
514280.0000   -5.46412
514320.0000   -5.45173
514360.0000   -5.10018
514400.0000   -4.07025
514440.0000   -4.55783
514480.0000   -5.53807
514520.0000   -5.32468
514560.0000   -4.70587
514600.0000   -4.69686
514640.0000   -4.84702
514680.0000   -5.09641
514720.0000   -4.36408
514760.0000   -3.86076
514800.0000   -4.71572
514840.0000   -5.93615
514880.0000   -5.44895
514920.0000   -4.90078
514960.0000   -5.95724
515000.0000   -4.73877
515040.0000   -4.88652
515080.0000   -5.12857
515120.0000   -5.50353
515160.0000   -6.69230
515200.0000   -5.41074
515240.0000   -4.97352
515280.0000   -5.27675
515320.0000   -6.20600
515360.0000   -5.65160
515400.0000   -5.84678
515440.0000   -5.33364
515480.0000   -5.59151
515520.0000   -5.59518
515560.0000   -5.37276
515600.0000   -5.44818
515640.0000   -5.81188
515680.0000   -5.26504
515720.0000   -4.55026
515760.0000   -5.03583
515800.0000   -5.61897
515840.0000   -6.18604
515880.0000   -5.40987
515920.0000   -4.65433
515960.0000   -5.12868
516000.0000   -4.90016
516040.0000   -5.50295
516080.0000   -5.71696
516120.0000   -5.07401
516160.0000   -5.54973
516200.0000   -5.29731
516240.0000   -5.90294
516280.0000   -5.45591
516320.0000   -5.52791
516360.0000   -5.11159
516400.0000   -6.17406
516440.0000   -4.81397
516480.0000   -4.34493
516520.0000   -5.24662
516560.0000   -6.01163
516600.0000   -5.64477
516640.0000   -6.31947
516680.0000   -5.81936
516720.0000   -4.96179
516760.0000   -4.69800
516800.0000   -4.53675
516840.0000   -4.92978
516880.0000   -4.97565
516920.0000   -4.67049
516960.0000   -5.21514
517000.0000   -4.97641
517040.0000   -5.09156
517080.0000   -4.85154
517120.0000   -6.03939
517160.0000   -5.60360
517200.0000   -5.52856
517240.0000   -5.72803
517280.0000   -5.26962
517320.0000   -4.91630
517360.0000   -4.83655
517400.0000   -5.67629
517440.0000   -5.91354
517480.0000   -5.41431
517520.0000   -5.43482
517560.0000   -5.54028
517600.0000   -5.61660
517640.0000   -4.96105
517680.0000   -4.63617
517720.0000   -4.76706
517760.0000   -5.46381
517800.0000   -6.10773
517840.0000   -6.05637
517880.0000   -5.51021
517920.0000   -6.42567
517960.0000   -5.99501
518000.0000   -5.67045
518040.0000   -4.88926
518080.0000   -5.17574
518120.0000   -5.39611
518160.0000   -6.13232
518200.0000   -5.84914
518240.0000   -5.49538
518280.0000   -6.03518
518320.0000   -5.09357
518360.0000   -5.48716
518400.0000   -5.46591
518440.0000   -5.79218
518480.0000   -5.43357
518520.0000   -5.03998
518560.0000   -5.46782
518600.0000   -5.85582
518640.0000   -5.21891
518680.0000   -5.67293
518720.0000   -5.47417
518760.0000   -6.36224
518800.0000   -6.91321
518840.0000   -6.28602
518880.0000   -6.31454
518920.0000   -5.43039
518960.0000   -5.77621
519000.0000   -4.74873
519040.0000   -5.76950
519080.0000   -5.49963
519120.0000   -5.09905
519160.0000   -5.15533
519200.0000   -5.29529
519240.0000   -5.76535
519280.0000   -4.98745
519320.0000   -4.93482
519360.0000   -5.53395
519400.0000   -5.58600
519440.0000   -5.23727
519480.0000   -5.37550
519520.0000   -5.77245
519560.0000   -4.01657
519600.0000   -4.48604
519640.0000   -4.18320
519680.0000   -4.82381
519720.0000   -4.56945
519760.0000   -5.32879
519800.0000   -4.44598
519840.0000   -4.63277
519880.0000   -5.50049
519920.0000   -5.47602
519960.0000   -4.74176
520000.0000   -5.39254
520040.0000   -4.33815
520080.0000   -5.39457
520120.0000   -4.74414
520160.0000   -4.71965
520200.0000   -4.68305
520240.0000   -4.39418
520280.0000   -4.21629
520320.0000   -5.52825
520360.0000   -4.99682
520400.0000   -4.49159
520440.0000   -4.89836
520480.0000   -5.80712
520520.0000   -5.84744
520560.0000   -5.76429
520600.0000   -5.50489
520640.0000   -5.41600
520680.0000   -5.41901
520720.0000   -4.85385
520760.0000   -5.22957
520800.0000   -5.13690
520840.0000   -5.59553
520880.0000   -5.59299
520920.0000   -4.87931
520960.0000   -4.32501
521000.0000   -4.61405
521040.0000   -5.80035
521080.0000   -5.48870
521120.0000   -5.22328
521160.0000   -4.50015
521200.0000   -5.11369
521240.0000   -5.02491
521280.0000   -5.54274
521320.0000   -5.02415
521360.0000   -4.96660
521400.0000   -4.49833
521440.0000   -5.12760
521480.0000   -5.22971
521520.0000   -5.32747
521560.0000   -5.19624
521600.0000   -4.84914
521640.0000   -5.75330
521680.0000   -4.67857
521720.0000   -4.67097
521760.0000   -5.13771
521800.0000   -5.14495
521840.0000   -4.76026
521880.0000   -4.58364
521920.0000   -5.76966
521960.0000   -6.12626
522000.0000   -6.25227
522040.0000   -5.19801
522080.0000   -5.30054
522120.0000   -4.83984
522160.0000   -4.60202
522200.0000   -5.09458
522240.0000   -5.92068
522280.0000   -4.84945
522320.0000   -5.18568
522360.0000   -5.06268
522400.0000   -5.17291
522440.0000   -6.14598
522480.0000   -5.68091
522520.0000   -5.33160
522560.0000   -5.14172
522600.0000   -4.90037
522640.0000   -6.14749
522680.0000   -5.27518
522720.0000   -5.64911
522760.0000   -6.09082
522800.0000   -5.58166
522840.0000   -5.84231
522880.0000   -5.13438
522920.0000   -5.44812
522960.0000   -5.77655
523000.0000   -5.91069
523040.0000   -5.91902
523080.0000   -4.77199
523120.0000   -5.90806
523160.0000   -4.54973
523200.0000   -4.58471
523240.0000   -5.24530
523280.0000   -5.69308
523320.0000   -5.22744
523360.0000   -5.57438
523400.0000   -5.14165
523440.0000   -5.50235
523480.0000   -4.46977
523520.0000   -5.55614
523560.0000   -6.39202
523600.0000   -6.11208
523640.0000   -5.14583
523680.0000   -5.25830
523720.0000   -5.38090
523760.0000   -5.23901
523800.0000   -5.37516
523840.0000   -4.59165
523880.0000   -5.56697
523920.0000   -5.30459
523960.0000   -5.22361
524000.0000   -5.78511
524040.0000   -5.82049
524080.0000   -6.16612
524120.0000   -4.57644
524160.0000   -4.97273
524200.0000   -4.75791
524240.0000   -5.32931
524280.0000   -5.71577
524320.0000   -5.70596
524360.0000   -5.45816
524400.0000   -5.55113
524440.0000   -5.66545
524480.0000   -5.36554
524520.0000   -5.21371
524560.0000   -4.60090
524600.0000   -4.98608
524640.0000   -4.96356
524680.0000   -6.01112
524720.0000   -5.08603
524760.0000   -5.07662
524800.0000   -5.28942
524840.0000   -5.41279
524880.0000   -5.06054
524920.0000   -5.61288
524960.0000   -6.18939
525000.0000   -6.31013
525040.0000   -5.74730
525080.0000   -6.83327
525120.0000   -6.26738
525160.0000   -6.66987
525200.0000   -5.88761
525240.0000   -5.24687
525280.0000   -5.86973
525320.0000   -5.38916
525360.0000   -6.04747
525400.0000   -5.72426
525440.0000   -5.63192
525480.0000   -4.64146
525520.0000   -6.59610
525560.0000   -5.03656
525600.0000   -5.61953
525640.0000   -5.91384
525680.0000   -4.58867
525720.0000   -5.26369
525760.0000   -4.69629
525800.0000   -5.38934
525840.0000   -4.87394
525880.0000   -5.95839
525920.0000   -5.50574
525960.0000   -5.80977
526000.0000   -5.06829
526040.0000   -5.85037
526080.0000   -5.42529
526120.0000   -4.57861
526160.0000   -4.26813
526200.0000   -4.37521
526240.0000   -4.98489
526280.0000   -4.42382
526320.0000   -4.54705
526360.0000   -4.66768
526400.0000   -4.91598
526440.0000   -6.14073
526480.0000   -4.66320
526520.0000   -5.55732
526560.0000   -5.51808
526600.0000   -5.91985
526640.0000   -5.50450
526680.0000   -6.03128
526720.0000   -5.70996
526760.0000   -5.56383
526800.0000   -6.35778
526840.0000   -4.99278
526880.0000   -4.74877
526920.0000   -5.64256
526960.0000   -5.16301
527000.0000   -4.96302
527040.0000   -4.75350
527080.0000   -5.21608
527120.0000   -4.71863
527160.0000   -5.40862
527200.0000   -5.07120
527240.0000   -5.18521
527280.0000   -6.17965
527320.0000   -5.83564
527360.0000   -5.36721
527400.0000   -5.59384
527440.0000   -5.63251
527480.0000   -4.87151
527520.0000   -4.98334
527560.0000   -4.27355
527600.0000   -5.71726
527640.0000   -5.87352
527680.0000   -5.31147
527720.0000   -5.07278
527760.0000   -5.92837
527800.0000   -4.84041
527840.0000   -5.63692
527880.0000   -5.13162
527920.0000   -4.82633
527960.0000   -5.88611
528000.0000   -6.07026
528040.0000   -6.00859
528080.0000   -5.68512
528120.0000   -5.58465
528160.0000   -6.36748
528200.0000   -5.87141
528240.0000   -5.06202
528280.0000   -4.76142
528320.0000   -5.03693
528360.0000   -5.38765
528400.0000   -4.76693
528440.0000   -5.19654
528480.0000   -5.02404
528520.0000   -4.76895
528560.0000   -4.95092
528600.0000   -4.39916
528640.0000   -4.41708
528680.0000   -4.93539
528720.0000   -5.11702
528760.0000   -4.90967
528800.0000   -5.23120
528840.0000   -5.01789
528880.0000   -4.21172
528920.0000   -5.09422
528960.0000   -5.32569
529000.0000   -5.32677
529040.0000   -5.05513
529080.0000   -4.37163
529120.0000   -4.71369
529160.0000   -5.16414
529200.0000   -5.89197
529240.0000   -5.57247
529280.0000   -5.95752
529320.0000   -4.85006
529360.0000   -4.40651
529400.0000   -4.49866
529440.0000   -4.55634
529480.0000   -4.57480
529520.0000   -5.03201
529560.0000   -5.93969
529600.0000   -4.48473
529640.0000   -4.13328
529680.0000   -4.45901
529720.0000   -4.48214
529760.0000   -4.38100
529800.0000   -5.09587
529840.0000   -4.30702
529880.0000   -4.45050
529920.0000   -4.05282
529960.0000   -4.91536
530000.0000   -4.66287
530040.0000   -4.41788
530080.0000   -5.24084
530120.0000   -4.02160
530160.0000   -4.74817
530200.0000   -4.54771
530240.0000   -4.75126
530280.0000   -4.41243
530320.0000   -5.34797
530360.0000   -5.92308
530400.0000   -5.92631
530440.0000   -5.13761
530480.0000   -5.12980
530520.0000   -6.19082
530560.0000   -4.72961
530600.0000   -5.58741
530640.0000   -5.11799
530680.0000   -5.58076
530720.0000   -5.31021
530760.0000   -5.52957
530800.0000   -4.91140
530840.0000   -5.73644
530880.0000   -6.20411
530920.0000   -5.07690
530960.0000   -4.49655
531000.0000   -5.54538
531040.0000   -4.88182
531080.0000   -6.18253
531120.0000   -6.41703
531160.0000   -5.66718
531200.0000   -5.62257
531240.0000   -5.57794
531280.0000   -4.55577
531320.0000   -4.04978
531360.0000   -5.51883
531400.0000   -5.66110
531440.0000   -6.82300
531480.0000   -5.25541
531520.0000   -5.93404
531560.0000   -6.03362
531600.0000   -4.93503
531640.0000   -5.15324
531680.0000   -5.83172
531720.0000   -4.73400
531760.0000   -5.85910
531800.0000   -5.60187
531840.0000   -5.35043
531880.0000   -6.04621
531920.0000   -5.71100
531960.0000   -5.58601
532000.0000   -4.96400
532040.0000   -4.79544
532080.0000   -4.11893
532120.0000   -5.37367
532160.0000   -5.72801
532200.0000   -4.73663
532240.0000   -5.37513
532280.0000   -5.98326
532320.0000   -5.60533
532360.0000   -6.22806
532400.0000   -5.64510
532440.0000   -4.82833
532480.0000   -5.72425
532520.0000   -5.78719
532560.0000   -6.18555
532600.0000   -5.37500
532640.0000   -5.19572
532680.0000   -4.84738
532720.0000   -5.03739
532760.0000   -5.91708
532800.0000   -6.31473
532840.0000   -5.28828
532880.0000   -5.71985
532920.0000   -5.64560
532960.0000   -6.36348
533000.0000   -5.11209
533040.0000   -4.85001
533080.0000   -5.61313
533120.0000   -4.88329
533160.0000   -4.24912
533200.0000   -4.13849
533240.0000   -4.63924
533280.0000   -4.60070
533320.0000   -4.78619
533360.0000   -5.20321
533400.0000   -5.29922
533440.0000   -5.27590
533480.0000   -4.65671
533520.0000   -5.14941
533560.0000   -4.75469
533600.0000   -5.09419
533640.0000   -5.46531
533680.0000   -5.40090
533720.0000   -4.81373
533760.0000   -5.61065
533800.0000   -5.24062
533840.0000   -5.37287
533880.0000   -5.50390
533920.0000   -6.05369
533960.0000   -5.95338
534000.0000   -6.16101
534040.0000   -6.03329
534080.0000   -5.94026
534120.0000   -5.42460
534160.0000   -5.45769
534200.0000   -6.09566
534240.0000   -5.57454
534280.0000   -5.02751
534320.0000   -4.57135
534360.0000   -6.39229
534400.0000   -5.16415
534440.0000   -6.16210
534480.0000   -5.36643
534520.0000   -4.99015
534560.0000   -6.92197
534600.0000   -6.16479
534640.0000   -5.58385
534680.0000   -5.50436
534720.0000   -4.54310
534760.0000   -5.98440
534800.0000   -5.08655
534840.0000   -6.31277
534880.0000   -5.30407
534920.0000   -5.18700
534960.0000   -5.38781
535000.0000   -5.28412
535040.0000   -5.64759
535080.0000   -5.43797
535120.0000   -5.67817
535160.0000   -5.47602
535200.0000   -4.55309
535240.0000   -5.30207
535280.0000   -5.38854
535320.0000   -4.88655
535360.0000   -4.66839
535400.0000   -5.67789
535440.0000   -6.60143
535480.0000   -5.82027
535520.0000   -5.17814
535560.0000   -6.30884
535600.0000   -5.17790
535640.0000   -5.91010
535680.0000   -5.70633
535720.0000   -5.17098
535760.0000   -5.41590
535800.0000   -6.02051
535840.0000   -4.65744
535880.0000   -6.46523
535920.0000   -6.90407
535960.0000   -6.14718
536000.0000   -5.08394
536040.0000   -4.94311
536080.0000   -5.71699
536120.0000   -5.33046
536160.0000   -5.50378
536200.0000   -5.35829
536240.0000   -4.30050
536280.0000   -4.70019
536320.0000   -5.26350
536360.0000   -4.52235
536400.0000   -5.06660
536440.0000   -5.20344
536480.0000   -5.20342
536520.0000   -4.66155
536560.0000   -5.35997
536600.0000   -5.61117
536640.0000   -5.75596
536680.0000   -5.22336
536720.0000   -4.94424
536760.0000   -4.84328
536800.0000   -4.17510
536840.0000   -4.83485
536880.0000   -5.29528
536920.0000   -4.44494
536960.0000   -4.47736
537000.0000   -4.26602
537040.0000   -2.74993
537080.0000   -4.75287
537120.0000   -4.18676
537160.0000   -3.78637
537200.0000   -3.79005
537240.0000   -4.28307
537280.0000   -4.09341
537320.0000   -3.95745
537360.0000   -4.70987
537400.0000   -5.93921
537440.0000   -5.48810
537480.0000   -4.94011
537520.0000   -4.44477
537560.0000   -3.99891
537600.0000   -3.65211
537640.0000   -3.72232
537680.0000   -3.20949
537720.0000   -3.84613
537760.0000   -5.66617
537800.0000   -4.63043
537840.0000   -3.73626
537880.0000   -4.33617
537920.0000   -4.10400
537960.0000   -4.46289
538000.0000   -3.81157
538040.0000   -4.40817
538080.0000   -4.97123
538120.0000   -4.55035
538160.0000   -3.58737
538200.0000   -4.34474
538240.0000   -4.23493
538280.0000   -4.55649
538320.0000   -4.24392
538360.0000   -4.28041
538400.0000   -4.18871
538440.0000   -4.79173
538480.0000   -4.00123
538520.0000   -4.85529
538560.0000   -5.07763
538600.0000   -4.84326
538640.0000   -5.25575
538680.0000   -5.36781
538720.0000   -4.47361
538760.0000   -4.86851
538800.0000   -5.02144
538840.0000   -5.17311
538880.0000   -5.96120
538920.0000   -6.25995
538960.0000   -6.04804
539000.0000   -5.54377
539040.0000   -5.85102
539080.0000   -5.62242
539120.0000   -5.99577
539160.0000   -5.57190
539200.0000   -4.98456
539240.0000   -4.97738
539280.0000   -4.78710
539320.0000   -5.04495
539360.0000   -4.61069
539400.0000   -3.91426
539440.0000   -5.40954
539480.0000   -5.80940
539520.0000   -5.40560
539560.0000   -5.18959
539600.0000   -5.60364
539640.0000   -5.88153
539680.0000   -5.72304
539720.0000   -5.66865
539760.0000   -4.41045
539800.0000   -4.48223
539840.0000   -5.66225
539880.0000   -5.24236
539920.0000   -5.79410
539960.0000   -6.56422
540000.0000   -5.12537
540040.0000   -4.60210
540080.0000   -4.54422
540120.0000   -4.56541
540160.0000   -5.17779
540200.0000   -5.53072
540240.0000   -5.50845
540280.0000   -5.03576
540320.0000   -5.31543
540360.0000   -5.97557
540400.0000   -5.69027
540440.0000   -4.90327
540480.0000   -4.68200
540520.0000   -4.63543
540560.0000   -5.34890
540600.0000   -6.25678
540640.0000   -5.51516
540680.0000   -4.34014
540720.0000   -5.39409
540760.0000   -5.92603
540800.0000   -4.46982
540840.0000   -5.60162
540880.0000   -5.33407
540920.0000   -5.48576
540960.0000   -4.64425
541000.0000   -5.08389
541040.0000   -5.84741
541080.0000   -5.50456
541120.0000   -4.76234
541160.0000   -6.00899
541200.0000   -5.97179
541240.0000   -5.95457
541280.0000   -6.26586
541320.0000   -5.88437
541360.0000   -5.52671
541400.0000   -6.14374
541440.0000   -5.75314
541480.0000   -5.61442
541520.0000   -6.20585
541560.0000   -5.56754
541600.0000   -5.52396
541640.0000   -5.58422
541680.0000   -6.00319
541720.0000   -4.68232
541760.0000   -5.21171
541800.0000   -5.56514
541840.0000   -5.38695
541880.0000   -4.88479
541920.0000   -5.39544
541960.0000   -4.85823
542000.0000   -4.65367
542040.0000   -5.14282
542080.0000   -5.37274
542120.0000   -6.50451
542160.0000   -5.46079
542200.0000   -4.11084
542240.0000   -5.99109
542280.0000   -6.24174
542320.0000   -5.77133
542360.0000   -5.65964
542400.0000   -6.16894
542440.0000   -5.52176
542480.0000   -5.63439
542520.0000   -4.94869
542560.0000   -5.65118
542600.0000   -5.65167
542640.0000   -6.07189
542680.0000   -6.06865
542720.0000   -6.05910
542760.0000   -5.79389
542800.0000   -5.76303
542840.0000   -5.33019
542880.0000   -5.40107
542920.0000   -5.14938
542960.0000   -5.53736
543000.0000   -4.95508
543040.0000   -4.83732
543080.0000   -5.70967
543120.0000   -5.83246
543160.0000   -5.44326
543200.0000   -4.72420
543240.0000   -5.36779
543280.0000   -5.44129
543320.0000   -5.58229
543360.0000   -5.30046
543400.0000   -5.96654
543440.0000   -6.17198
543480.0000   -5.07909
543520.0000   -6.04276
543560.0000   -6.14118
543600.0000   -5.34050
543640.0000   -4.72857
543680.0000   -6.35708
543720.0000   -5.91340
543760.0000   -5.88108
543800.0000   -5.10702
543840.0000   -5.49870
543880.0000   -5.22964
543920.0000   -5.42596
543960.0000   -5.14772
544000.0000   -5.54314
544040.0000   -5.19251
544080.0000   -5.45634
544120.0000   -4.61045
544160.0000   -5.91623
544200.0000   -5.42670
544240.0000   -5.25644
544280.0000   -5.25400
544320.0000   -5.13345
544360.0000   -5.74377
544400.0000   -5.81147
544440.0000   -6.25277
544480.0000   -5.65591
544520.0000   -5.67794
544560.0000   -5.99756
544600.0000   -6.46687
544640.0000   -5.69318
544680.0000   -5.51792
544720.0000   -5.84661
544760.0000   -5.49581
544800.0000   -5.29110
544840.0000   -6.77138
544880.0000   -5.65830
544920.0000   -6.74708
544960.0000   -6.63338
545000.0000   -6.78275
545040.0000   -6.14141
545080.0000   -6.09660
545120.0000   -6.23212
545160.0000   -5.96500
545200.0000   -4.75039
545240.0000   -5.45608
545280.0000   -5.16270
545320.0000   -5.30968
545360.0000   -5.06736
545400.0000   -5.58675
545440.0000   -5.11976
545480.0000   -5.15445
545520.0000   -5.54649
545560.0000   -5.93184
545600.0000   -5.73358
545640.0000   -4.67629
545680.0000   -6.46149
545720.0000   -5.42727
545760.0000   -6.31069
545800.0000   -5.46113
545840.0000   -5.32999
545880.0000   -5.18807
545920.0000   -5.55504
545960.0000   -5.83022
546000.0000   -5.23460
546040.0000   -5.82569
546080.0000   -5.62831
546120.0000   -4.68594
546160.0000   -5.25967
546200.0000   -5.26100
546240.0000   -4.82801
546280.0000   -5.93415
546320.0000   -5.67301
546360.0000   -6.23941
546400.0000   -5.32444
546440.0000   -6.24524
546480.0000   -5.46152
546520.0000   -6.62614
546560.0000   -6.14457
546600.0000   -5.84292
546640.0000   -7.21611
546680.0000   -5.88867
546720.0000   -6.15863
546760.0000   -6.07896
546800.0000   -5.71095
546840.0000   -5.55944
546880.0000   -5.32105
546920.0000   -5.86829
546960.0000   -5.45617
547000.0000   -5.82361
547040.0000   -4.97307
547080.0000   -5.60553
547120.0000   -5.40882
547160.0000   -5.28839
547200.0000   -5.53600
547240.0000   -5.62412
547280.0000   -4.84509
547320.0000   -5.46018
547360.0000   -4.73757
547400.0000   -6.28040
547440.0000   -5.11972
547480.0000   -6.33484
547520.0000   -5.08754
547560.0000   -5.78376
547600.0000   -5.04536
547640.0000   -5.43842
547680.0000   -5.25943
547720.0000   -5.34275
547760.0000   -4.48293
547800.0000   -5.30899
547840.0000   -5.30875
547880.0000   -6.09430
547920.0000   -5.65354
547960.0000   -4.92425
548000.0000   -5.76210
548040.0000   -5.55528
548080.0000   -4.83146
548120.0000   -5.11475
548160.0000   -5.24524
548200.0000   -5.27495
548240.0000   -5.59277
548280.0000   -5.19690
548320.0000   -5.55601
548360.0000   -5.44688
548400.0000   -4.99842
548440.0000   -6.10682
548480.0000   -6.20025
548520.0000   -5.83035
548560.0000   -5.20944
548600.0000   -5.25452
548640.0000   -4.90283
548680.0000   -5.90715
548720.0000   -5.64406
548760.0000   -5.71421
548800.0000   -5.61614
548840.0000   -5.24136
548880.0000   -5.90378
548920.0000   -4.61582
548960.0000   -5.37174
549000.0000   -5.82633
549040.0000   -5.72584
549080.0000   -4.91797
549120.0000   -5.30440
549160.0000   -5.23597
549200.0000   -6.64061
549240.0000   -5.94254
549280.0000   -5.49950
549320.0000   -6.05222
549360.0000   -5.50184
549400.0000   -5.42602
549440.0000   -5.02667
549480.0000   -5.28307
549520.0000   -5.46351
549560.0000   -5.13480
549600.0000   -5.71677
549640.0000   -5.56635
549680.0000   -6.01344
549720.0000   -6.68032
549760.0000   -5.93427
549800.0000   -6.06656
549840.0000   -6.77054
549880.0000   -6.71756
549920.0000   -6.25383
549960.0000   -5.65011
550000.0000   -6.21682
550040.0000   -5.99056
550080.0000   -4.88780
550120.0000   -5.45980
550160.0000   -5.53340
550200.0000   -6.34168
550240.0000   -5.72708
550280.0000   -6.08698
550320.0000   -5.67570
550360.0000   -4.79346
550400.0000   -5.06786
550440.0000   -5.22812
550480.0000   -5.25457
550520.0000   -5.52021
550560.0000   -6.20123
550600.0000   -6.19205
550640.0000   -5.30844
550680.0000   -6.11210
550720.0000   -5.23096
550760.0000   -5.22809
550800.0000   -4.53971
550840.0000   -4.88738
550880.0000   -5.24811
550920.0000   -4.82771
550960.0000   -4.99680
551000.0000   -5.03310
551040.0000   -5.87954
551080.0000   -5.57081
551120.0000   -6.20869
551160.0000   -5.70107
551200.0000   -5.28090
551240.0000   -4.34956
551280.0000   -3.38020
551320.0000   -4.32378
551360.0000   -4.95450
551400.0000   -4.93340
551440.0000   -5.31796
551480.0000   -5.19516
551520.0000   -5.24888
551560.0000   -6.19622
551600.0000   -5.12793
551640.0000   -4.82062
551680.0000   -5.51905
551720.0000   -6.06816
551760.0000   -6.10115
551800.0000   -5.63297
551840.0000   -5.42671
551880.0000   -5.88368
551920.0000   -5.31580
551960.0000   -5.06753
552000.0000   -5.84624
552040.0000   -5.82361
552080.0000   -5.45213
552120.0000   -5.57846
552160.0000   -4.98296
552200.0000   -6.06815
552240.0000   -5.45802
552280.0000   -5.10617
552320.0000   -4.71058
552360.0000   -4.24182
552400.0000   -5.26738
552440.0000   -4.85645
552480.0000   -5.68046
552520.0000   -5.06367
552560.0000   -5.47293
552600.0000   -4.24563
552640.0000   -4.84915
552680.0000   -6.18349
552720.0000   -6.41154
552760.0000   -5.36191
552800.0000   -6.05001
552840.0000   -4.66081
552880.0000   -6.11826
552920.0000   -4.83427
552960.0000   -5.74821
553000.0000   -6.46060
553040.0000   -6.37909
553080.0000   -5.82917
553120.0000   -5.62031
553160.0000   -4.99192
553200.0000   -5.97187
553240.0000   -4.85155
553280.0000   -6.47223
553320.0000   -5.72560
553360.0000   -5.02096
553400.0000   -5.13990
553440.0000   -5.15860
553480.0000   -5.58941
553520.0000   -5.64811
553560.0000   -5.86557
553600.0000   -5.34974
553640.0000   -5.81365
553680.0000   -5.67192
553720.0000   -5.32562
553760.0000   -4.86946
553800.0000   -5.18068
553840.0000   -5.42972
553880.0000   -5.65973
553920.0000   -5.51002
553960.0000   -5.41095
554000.0000   -5.21834
554040.0000   -4.19380
554080.0000   -6.15391
554120.0000   -5.28977
554160.0000   -5.23350
554200.0000   -5.70631
554240.0000   -6.27465
554280.0000   -6.01890
554320.0000   -6.00746
554360.0000   -6.11773
554400.0000   -5.58207
554440.0000   -5.56717
554480.0000   -4.68905
554520.0000   -5.42811
554560.0000   -5.40586
554600.0000   -6.22506
554640.0000   -6.38039
554680.0000   -5.91496
554720.0000   -5.87180
554760.0000   -5.15557
554800.0000   -5.28523
554840.0000   -5.10828
554880.0000   -5.52267
554920.0000   -5.20945
554960.0000   -5.82306
555000.0000   -4.92587
555040.0000   -5.66021
555080.0000   -6.34198
555120.0000   -5.11996
555160.0000   -4.33631
555200.0000   -4.64291
555240.0000   -5.21225
555280.0000   -5.13048
555320.0000   -5.43867
555360.0000   -6.08253
555400.0000   -5.24728
555440.0000   -5.68432
555480.0000   -5.23987
555520.0000   -5.69818
555560.0000   -5.42891
555600.0000   -5.55011
555640.0000   -5.11153
555680.0000   -5.11117
555720.0000   -4.45527
555760.0000   -4.47131
555800.0000   -4.58906
555840.0000   -4.71105
555880.0000   -3.72880
555920.0000   -4.50847
555960.0000   -5.49414
556000.0000   -5.65654
556040.0000   -5.11683
556080.0000   -5.09676
556120.0000   -3.93504
556160.0000   -4.91939
556200.0000   -4.84014
556240.0000   -3.98506
556280.0000   -4.82754
556320.0000   -5.83670
556360.0000   -5.23552
556400.0000   -5.04947
556440.0000   -4.94984
556480.0000   -3.51627
556520.0000   -5.43417
556560.0000   -5.01069
556600.0000   -4.86477
556640.0000   -5.89733
556680.0000   -5.06082
556720.0000   -5.66698
556760.0000   -5.41444
556800.0000   -4.95879
556840.0000   -5.83523
556880.0000   -5.51160
556920.0000   -5.07897
556960.0000   -5.59881
557000.0000   -5.53054
557040.0000   -5.49280
557080.0000   -5.40195
557120.0000   -4.92114
557160.0000   -5.00869
557200.0000   -5.95109
557240.0000   -5.05073
557280.0000   -5.55385
557320.0000   -4.46668
557360.0000   -4.20571
557400.0000   -5.42234
557440.0000   -5.36370
557480.0000   -5.12754
557520.0000   -5.30312
557560.0000   -6.14981
557600.0000   -5.42481
557640.0000   -6.09805
557680.0000   -5.71173
557720.0000   -3.51675
557760.0000   -4.27825
557800.0000   -4.92699
557840.0000   -4.92601
557880.0000   -4.44785
557920.0000   -5.00308
557960.0000   -4.88650
558000.0000   -4.69866
558040.0000   -5.16627
558080.0000   -5.63888
558120.0000   -5.37749
558160.0000   -5.48380
558200.0000   -4.81332
558240.0000   -5.13242
558280.0000   -4.82849
558320.0000   -5.07663
558360.0000   -5.50709
558400.0000   -5.47923
558440.0000   -5.74179
558480.0000   -5.30094
558520.0000   -5.49408
558560.0000   -6.44372
558600.0000   -5.79691
558640.0000   -5.40379
558680.0000   -5.49655
558720.0000   -4.79142
558760.0000   -5.62673
558800.0000   -5.70652
558840.0000   -5.64002
558880.0000   -5.41259
558920.0000   -4.95891
558960.0000   -4.15181
559000.0000   -4.34266
559040.0000   -4.92453
559080.0000   -4.97015
559120.0000   -4.86081
559160.0000   -4.83120
559200.0000   -5.38691
559240.0000   -6.22296
559280.0000   -5.99273
559320.0000   -4.39751
559360.0000   -4.50448
559400.0000   -6.09786
559440.0000   -5.37655
559480.0000   -5.79495
559520.0000   -5.33390
559560.0000   -5.53994
559600.0000   -5.19231
559640.0000   -5.58431
559680.0000   -5.45891
559720.0000   -5.50121
559760.0000   -5.22353
559800.0000   -4.79623
559840.0000   -4.53666
559880.0000   -4.70770
559920.0000   -4.98998
559960.0000   -5.92161
560000.0000   -6.52775
560040.0000   -5.63974
560080.0000   -5.01641
560120.0000   -5.64443
560160.0000   -5.12777
560200.0000   -5.61942
560240.0000   -5.77674
560280.0000   -4.67942
560320.0000   -4.99519
560360.0000   -4.13665
560400.0000   -4.27172
560440.0000   -4.33621
560480.0000   -4.54979
560520.0000   -5.33215
560560.0000   -4.55179
560600.0000   -5.19841
560640.0000   -5.14394
560680.0000   -5.38030
560720.0000   -5.76730
560760.0000   -5.87434
560800.0000   -6.55511
560840.0000   -6.09930
560880.0000   -4.91272
560920.0000   -5.66785
560960.0000   -5.15149
561000.0000   -6.37358
561040.0000   -6.47996
561080.0000   -6.31969
561120.0000   -5.52825
561160.0000   -6.27842
561200.0000   -6.17028
561240.0000   -6.47327
561280.0000   -6.05223
561320.0000   -5.90614
561360.0000   -6.20132
561400.0000   -5.98816
561440.0000   -6.20205
561480.0000   -6.07179
561520.0000   -6.17812
561560.0000   -6.15890
561600.0000   -5.44930
561640.0000   -4.84776
561680.0000   -5.04432
561720.0000   -4.80235
561760.0000   -5.71476
561800.0000   -4.95616
561840.0000   -6.14005
561880.0000   -6.24415
561920.0000   -5.73749
561960.0000   -5.73845
562000.0000   -6.10320
562040.0000   -5.94325
562080.0000   -6.90697
562120.0000   -5.61293
562160.0000   -6.09244
562200.0000   -5.36100
562240.0000   -5.00818
562280.0000   -5.33363
562320.0000   -4.40320
562360.0000   -4.72532
562400.0000   -4.89077
562440.0000   -5.34898
562480.0000   -5.34065
562520.0000   -5.01672
562560.0000   -4.80555
562600.0000   -5.05861
562640.0000   -4.97210
562680.0000   -5.82215
562720.0000   -6.27545
562760.0000   -5.16827
562800.0000   -5.14699
562840.0000   -5.77807
562880.0000   -5.43052
562920.0000   -5.36608
562960.0000   -4.88261
563000.0000   -5.25511
563040.0000   -5.57360
563080.0000   -5.61875
563120.0000   -5.73016
563160.0000   -5.39149
563200.0000   -5.55566
563240.0000   -5.47621
563280.0000   -5.13202
563320.0000   -6.33354
563360.0000   -6.18581
563400.0000   -5.51382
563440.0000   -5.97512
563480.0000   -6.24473
563520.0000   -5.48646
563560.0000   -5.06016
563600.0000   -5.12381
563640.0000   -4.45044
563680.0000   -5.53232
563720.0000   -4.78406
563760.0000   -4.55196
563800.0000   -5.63859
563840.0000   -4.72455
563880.0000   -5.88916
563920.0000   -5.61380
563960.0000   -6.26644
564000.0000   -6.34490
564040.0000   -5.05678
564080.0000   -5.69235
564120.0000   -5.83240
564160.0000   -6.29751
564200.0000   -6.15393
564240.0000   -6.38612
564280.0000   -4.42083
564320.0000   -5.59617
564360.0000   -4.41911
564400.0000   -4.53547
564440.0000   -5.15119
564480.0000   -4.50211
564520.0000   -4.67562
564560.0000   -5.13526
564600.0000   -4.84356
564640.0000   -4.35340
564680.0000   -5.17074
564720.0000   -5.03137
564760.0000   -3.62363
564800.0000   -4.91744
564840.0000   -5.24824
564880.0000   -4.21116
564920.0000   -4.54025
564960.0000   -5.11773
565000.0000   -5.45292
565040.0000   -4.79260
565080.0000   -4.71002
565120.0000   -4.61551
565160.0000   -5.06257
565200.0000   -5.18104
565240.0000   -4.97339
565280.0000   -6.58786
565320.0000   -5.30037
565360.0000   -5.44239
565400.0000   -5.26156
565440.0000   -4.91421
565480.0000   -5.62905
565520.0000   -5.29033
565560.0000   -5.66343
565600.0000   -5.13688
565640.0000   -5.33644
565680.0000   -5.78400
565720.0000   -5.96578
565760.0000   -6.86285
565800.0000   -5.79342
565840.0000   -6.11040
565880.0000   -5.56713
565920.0000   -5.55606
565960.0000   -5.20956
566000.0000   -5.37525
566040.0000   -6.76965
566080.0000   -6.33260
566120.0000   -6.94964
566160.0000   -6.46319
566200.0000   -5.41240
566240.0000   -5.68502
566280.0000   -6.51193
566320.0000   -4.59508
566360.0000   -4.52661
566400.0000   -4.63653
566440.0000   -5.49806
566480.0000   -5.21183
566520.0000   -4.80893
566560.0000   -4.71756
566600.0000   -5.56364
566640.0000   -6.22889
566680.0000   -6.84804
566720.0000   -6.49741
566760.0000   -5.64826
566800.0000   -5.05858
566840.0000   -4.76157
566880.0000   -6.13484
566920.0000   -5.54975
566960.0000   -5.39563
567000.0000   -5.14641
567040.0000   -5.30793
567080.0000   -4.94723
567120.0000   -5.70675
567160.0000   -6.70654
567200.0000   -5.21363
567240.0000   -4.64471
567280.0000   -4.67538
567320.0000   -4.95857
567360.0000   -4.78057
567400.0000   -5.78268
567440.0000   -5.05757
567480.0000   -4.86375
567520.0000   -4.76299
567560.0000   -4.52192
567600.0000   -4.80409
567640.0000   -4.56537
567680.0000   -5.48609
567720.0000   -5.62260
567760.0000   -5.75821
567800.0000   -5.31640
567840.0000   -5.43040
567880.0000   -4.79506
567920.0000   -5.65123
567960.0000   -6.10102
568000.0000   -5.71951
568040.0000   -5.37717
568080.0000   -5.81040
568120.0000   -5.11089
568160.0000   -6.13145
568200.0000   -5.12956
568240.0000   -5.81150
568280.0000   -4.79360
568320.0000   -4.67917
568360.0000   -5.63016
568400.0000   -7.00684
568440.0000   -6.39793
568480.0000   -4.78780
568520.0000   -4.79014
568560.0000   -4.02962
568600.0000   -4.54915
568640.0000   -4.80954
568680.0000   -4.65739
568720.0000   -5.51168
568760.0000   -5.26219
568800.0000   -4.46117
568840.0000   -5.68146
568880.0000   -4.76183
568920.0000   -5.20347
568960.0000   -5.11852
569000.0000   -4.80936
569040.0000   -5.44822
569080.0000   -4.61524
569120.0000   -5.22086
569160.0000   -4.97248
569200.0000   -4.97251
569240.0000   -5.33558
569280.0000   -5.72877
569320.0000   -5.89236
569360.0000   -5.60258
569400.0000   -5.58196
569440.0000   -6.17931
569480.0000   -5.69906
569520.0000   -6.50598
569560.0000   -6.45105
569600.0000   -5.63051
569640.0000   -5.24823
569680.0000   -5.94057
569720.0000   -5.84171
569760.0000   -5.29615
569800.0000   -5.86164
569840.0000   -5.84979
569880.0000   -5.66260
569920.0000   -4.87412
569960.0000   -5.60431
570000.0000   -5.13989
570040.0000   -5.27278
570080.0000   -5.77128
570120.0000   -5.24756
570160.0000   -5.17132
570200.0000   -4.96359
570240.0000   -4.88155
570280.0000   -4.65003
570320.0000   -5.09167
570360.0000   -5.59423
570400.0000   -4.84771
570440.0000   -4.85545
570480.0000   -4.74035
570520.0000   -5.76393
570560.0000   -5.13530
570600.0000   -5.58253
570640.0000   -4.63564
570680.0000   -4.72940
570720.0000   -5.61295
570760.0000   -4.61604
570800.0000   -4.82886
570840.0000   -5.00704
570880.0000   -5.39247
570920.0000   -5.15822
570960.0000   -4.95459
571000.0000   -5.11187
571040.0000   -5.63673
571080.0000   -5.26505
571120.0000   -4.98861
571160.0000   -5.13178
571200.0000   -3.56289
571240.0000   -4.41788
571280.0000   -4.71661
571320.0000   -5.55877
571360.0000   -5.01217
571400.0000   -5.24055
571440.0000   -4.41120
571480.0000   -4.83537
571520.0000   -4.83677
571560.0000   -5.37595
571600.0000   -5.17248
571640.0000   -5.13867
571680.0000   -4.85708
571720.0000   -4.86078
571760.0000   -5.30494
571800.0000   -5.37845
571840.0000   -5.52420
571880.0000   -5.32592
571920.0000   -5.27975
571960.0000   -4.53229
572000.0000   -4.73507
572040.0000   -5.11595
572080.0000   -4.90755
572120.0000   -5.73409
572160.0000   -4.89522
572200.0000   -4.67232
572240.0000   -5.00760
572280.0000   -5.04743
572320.0000   -4.26380
572360.0000   -5.03921
572400.0000   -4.09705
572440.0000   -4.88966
572480.0000   -4.47906
572520.0000   -5.00711
572560.0000   -4.92454
572600.0000   -4.35506
572640.0000   -4.09702
572680.0000   -4.21882
572720.0000   -5.15897
572760.0000   -4.10966
572800.0000   -3.92279
572840.0000   -4.80303
572880.0000   -4.88585
572920.0000   -5.41600
572960.0000   -4.77009
573000.0000   -4.45038
573040.0000   -4.85523
573080.0000   -5.11733
573120.0000   -5.47739
573160.0000   -5.35910
573200.0000   -4.57360
573240.0000   -4.61133
573280.0000   -5.20675
573320.0000   -5.48319
573360.0000   -5.14445
573400.0000   -5.77115
573440.0000   -4.80492
573480.0000   -5.47955
573520.0000   -4.88642
573560.0000   -5.66721
573600.0000   -4.80445
573640.0000   -4.76524
573680.0000   -5.27687
573720.0000   -5.56814
573760.0000   -4.74934
573800.0000   -5.71314
573840.0000   -5.40304
573880.0000   -5.64484
573920.0000   -5.24454
573960.0000   -4.76967
574000.0000   -4.73870
574040.0000   -4.47208
574080.0000   -4.79089
574120.0000   -4.92128
574160.0000   -4.44983
574200.0000   -4.58286
574240.0000   -5.05246
574280.0000   -4.49735
574320.0000   -4.77062
574360.0000   -5.62689
574400.0000   -4.49900
574440.0000   -4.69453
574480.0000   -5.65913
574520.0000   -4.95448
574560.0000   -5.31909
574600.0000   -4.42363
574640.0000   -5.60033
574680.0000   -5.14404
574720.0000   -4.95221
574760.0000   -4.40121
574800.0000   -4.35014
574840.0000   -4.90429
574880.0000   -5.31524
574920.0000   -4.23841
574960.0000   -4.02728
575000.0000   -4.72447
575040.0000   -4.39902
575080.0000   -4.68711
575120.0000   -4.76225
575160.0000   -4.54694
575200.0000   -4.02759
575240.0000   -4.00924
575280.0000   -4.68370
575320.0000   -5.06663
575360.0000   -5.22896
575400.0000   -4.59846
575440.0000   -4.48919
575480.0000   -4.66013
575520.0000   -5.29302
575560.0000   -5.55194
575600.0000   -5.43263
575640.0000   -5.22814
575680.0000   -4.74242
575720.0000   -5.20751
575760.0000   -6.52844
575800.0000   -5.18963
575840.0000   -4.71601
575880.0000   -4.04378
575920.0000   -5.24464
575960.0000   -5.55001
576000.0000   -5.27886
576040.0000   -5.21683
576080.0000   -5.13452
576120.0000   -5.63969
576160.0000   -5.00666
576200.0000   -5.42376
576240.0000   -5.07661
576280.0000   -5.19215
576320.0000   -5.72773
576360.0000   -5.52667
576400.0000   -5.48728
576440.0000   -4.95524
576480.0000   -5.52621
576520.0000   -5.51611
576560.0000   -4.93797
576600.0000   -5.70429
576640.0000   -5.39289
576680.0000   -5.57927
576720.0000   -6.31907
576760.0000   -5.53278
576800.0000   -5.20014
576840.0000   -4.49415
576880.0000   -5.31190
576920.0000   -5.14216
576960.0000   -5.25008
577000.0000   -5.45379
577040.0000   -5.35334
577080.0000   -6.08227
577120.0000   -5.67114
577160.0000   -4.72560
577200.0000   -5.19322
577240.0000   -6.21447
577280.0000   -5.96898
577320.0000   -5.05360
577360.0000   -5.94863
577400.0000   -5.57833
577440.0000   -5.36501
577480.0000   -5.34663
577520.0000   -5.39526
577560.0000   -5.46197
577600.0000   -4.67689
577640.0000   -5.62729
577680.0000   -4.61164
577720.0000   -5.33578
577760.0000   -5.29912
577800.0000   -5.41433
577840.0000   -5.43387
577880.0000   -5.13927
577920.0000   -4.41202
577960.0000   -5.58831
578000.0000   -4.83091
578040.0000   -5.08782
578080.0000   -5.65306
578120.0000   -4.85064
578160.0000   -5.39398
578200.0000   -5.16559
578240.0000   -5.45800
578280.0000   -5.63816
578320.0000   -4.74919
578360.0000   -5.31574
578400.0000   -4.45593
578440.0000   -4.84138
578480.0000   -5.29571
578520.0000   -4.71469
578560.0000   -4.43914
578600.0000   -5.12300
578640.0000   -5.32146
578680.0000   -4.82657
578720.0000   -4.95800
578760.0000   -4.96184
578800.0000   -6.07103
578840.0000   -6.22868
578880.0000   -5.16191
578920.0000   -5.85067
578960.0000   -4.54131
579000.0000   -5.46867
579040.0000   -5.61525
579080.0000   -5.50602
579120.0000   -4.83977
579160.0000   -5.09435
579200.0000   -4.87222
579240.0000   -4.70230
579280.0000   -5.25821
579320.0000   -5.61453
579360.0000   -4.89685
579400.0000   -4.59701
579440.0000   -5.03707
579480.0000   -5.45584
579520.0000   -5.33263
579560.0000   -5.80416
579600.0000   -5.47260
579640.0000   -5.41419
579680.0000   -5.03894
579720.0000   -4.68179
579760.0000   -5.09519
579800.0000   -4.67401
579840.0000   -4.96717
579880.0000   -6.43937
579920.0000   -6.44198
579960.0000   -5.61326
580000.0000   -6.44504
580040.0000   -6.36457
580080.0000   -5.01375
580120.0000   -4.90590
580160.0000   -5.09376
580200.0000   -5.17113
580240.0000   -4.84664
580280.0000   -5.65793
580320.0000   -5.52415
580360.0000   -6.73875
580400.0000   -4.97434
580440.0000   -6.29773
580480.0000   -5.85978
580520.0000   -5.27007
580560.0000   -5.63842
580600.0000   -5.22565
580640.0000   -5.53418
580680.0000   -5.23129
580720.0000   -6.01396
580760.0000   -5.41170
580800.0000   -4.57188
580840.0000   -4.87191
580880.0000   -5.17122
580920.0000   -4.79515
580960.0000   -5.30259
581000.0000   -5.56587
581040.0000   -4.96323
581080.0000   -4.50703
581120.0000   -5.29599
581160.0000   -4.73298
581200.0000   -5.60665
581240.0000   -5.96774
581280.0000   -5.35431
581320.0000   -4.50151
581360.0000   -4.80650
581400.0000   -4.96400
581440.0000   -5.04502
581480.0000   -4.74898
581520.0000   -5.30324
581560.0000   -5.39686
581600.0000   -5.15572
581640.0000   -5.48611
581680.0000   -5.67147
581720.0000   -5.38508
581760.0000   -6.15413
581800.0000   -6.10745
581840.0000   -5.49226
581880.0000   -5.90177
581920.0000   -4.58600
581960.0000   -4.87128
582000.0000   -5.94798
582040.0000   -5.20350
582080.0000   -6.11787
582120.0000   -5.07549
582160.0000   -6.27557
582200.0000   -6.84189
582240.0000   -5.42025
582280.0000   -5.23196
582320.0000   -5.62688
582360.0000   -4.93846
582400.0000   -5.54807
582440.0000   -4.95704
582480.0000   -4.72577
582520.0000   -5.93325
582560.0000   -5.46703
582600.0000   -5.09574
582640.0000   -5.56604
582680.0000   -5.25987
582720.0000   -5.01281
582760.0000   -5.12446
582800.0000   -5.36743
582840.0000   -4.82601
582880.0000   -5.15062
582920.0000   -4.99730
582960.0000   -4.50628
583000.0000   -5.04471
583040.0000   -4.84062
583080.0000   -4.88050
583120.0000   -4.93367
583160.0000   -4.95578
583200.0000   -4.85995
583240.0000   -4.84775
583280.0000   -4.84831
583320.0000   -4.77565
583360.0000   -5.42807
583400.0000   -4.37493
583440.0000   -4.54566
583480.0000   -5.30347
583520.0000   -4.75213
583560.0000   -4.36639
583600.0000   -4.70874
583640.0000   -4.87867
583680.0000   -5.28434
583720.0000   -4.67040
583760.0000   -4.67109
583800.0000   -5.27191
583840.0000   -5.45481
583880.0000   -5.36827
583920.0000   -4.93621
583960.0000   -5.05449
584000.0000   -5.42949
584040.0000   -4.69661
584080.0000   -5.06964
584120.0000   -4.65533
584160.0000   -5.03890
584200.0000   -5.08368
584240.0000   -5.49521
584280.0000   -4.97072
584320.0000   -5.40108
584360.0000   -4.73729
584400.0000   -5.48857
584440.0000   -4.94883
584480.0000   -5.37553
584520.0000   -5.07917
584560.0000   -5.35907
584600.0000   -5.45568
584640.0000   -4.65951
584680.0000   -5.55591
584720.0000   -5.92319
584760.0000   -5.67295
584800.0000   -5.14780
584840.0000   -5.08750
584880.0000   -4.98490
584920.0000   -4.97821
584960.0000   -4.97016
585000.0000   -4.99385
585040.0000   -5.36192
585080.0000   -5.82658
585120.0000   -5.85274
585160.0000   -5.56590
585200.0000   -5.72396
585240.0000   -5.38724
585280.0000   -5.46915
585320.0000   -5.94405
585360.0000   -6.03649
585400.0000   -5.50181
585440.0000   -5.72563
585480.0000   -4.05865
585520.0000   -5.10565
585560.0000   -4.85868
585600.0000   -4.45059
585640.0000   -4.29881
585680.0000   -4.53388
585720.0000   -5.49423
585760.0000   -5.92489
585800.0000   -4.16352
585840.0000   -4.77650
585880.0000   -5.03167
585920.0000   -5.13686
585960.0000   -4.93297
586000.0000   -5.41241
586040.0000   -5.40933
586080.0000   -5.41935
586120.0000   -5.25305
586160.0000   -4.59337
586200.0000   -5.40468
586240.0000   -5.11583
586280.0000   -5.08248
586320.0000   -5.36027
586360.0000   -4.70365
586400.0000   -4.68811
586440.0000   -4.82311
586480.0000   -5.35705
586520.0000   -5.23326
586560.0000   -5.09660
586600.0000   -5.71026
586640.0000   -5.18315
586680.0000   -5.05977
586720.0000   -5.82546
586760.0000   -4.94782
586800.0000   -4.34678
586840.0000   -4.83024
586880.0000   -4.63687
586920.0000   -4.60273
586960.0000   -4.66159
587000.0000   -5.67391
587040.0000   -5.45945
587080.0000   -5.64638
587120.0000   -5.32702
587160.0000   -5.69675
587200.0000   -5.60924
587240.0000   -5.21792
587280.0000   -5.01821
587320.0000   -5.49681
587360.0000   -5.82808
587400.0000   -5.45000
587440.0000   -5.94024
587480.0000   -5.87283
587520.0000   -5.45495
587560.0000   -5.11568
587600.0000   -5.12864
587640.0000   -5.73866
587680.0000   -5.77495
587720.0000   -5.26940
587760.0000   -5.65435
587800.0000   -5.17079
587840.0000   -4.43959
587880.0000   -5.27033
587920.0000   -5.01446
587960.0000   -5.26098
588000.0000   -5.50078
588040.0000   -6.17420
588080.0000   -6.23494
588120.0000   -5.01268
588160.0000   -4.97718
588200.0000   -4.96320
588240.0000   -5.66557
588280.0000   -5.35409
588320.0000   -5.21983
588360.0000   -5.03450
588400.0000   -4.45978
588440.0000   -5.00384
588480.0000   -5.63930
588520.0000   -4.93056
588560.0000   -5.53289
588600.0000   -5.02258
588640.0000   -5.14969
588680.0000   -5.77791
588720.0000   -4.99484
588760.0000   -5.19380
588800.0000   -4.80049
588840.0000   -5.10085
588880.0000   -4.63392
588920.0000   -5.41993
588960.0000   -6.17689
589000.0000   -5.87645
589040.0000   -6.23127
589080.0000   -5.32502
589120.0000   -5.54587
589160.0000   -5.75348
589200.0000   -4.98930
589240.0000   -5.66813
589280.0000   -5.36713
589320.0000   -5.12882
589360.0000   -5.33444
589400.0000   -4.42551
589440.0000   -4.87344
589480.0000   -4.88335
589520.0000   -5.18870
589560.0000   -4.09147
589600.0000   -4.79568
589640.0000   -4.54952
589680.0000   -4.58620
589720.0000   -3.67563
589760.0000   -4.38023
589800.0000   -4.28925
589840.0000   -4.34262
589880.0000   -4.73666
589920.0000   -4.41980
589960.0000   -3.93562
590000.0000   -3.93866
590040.0000   -5.11173
590080.0000   -4.85583
590120.0000   -4.64611
590160.0000   -4.18738
590200.0000   -4.07726
590240.0000   -4.06683
590280.0000   -5.66580
590320.0000   -5.11974
590360.0000   -4.12626
590400.0000   -5.10330
590440.0000   -5.23746
590480.0000   -5.69820
590520.0000   -5.49069
590560.0000   -4.74199
590600.0000   -4.11750
590640.0000   -4.20893
590680.0000   -5.03127
590720.0000   -5.16735
590760.0000   -4.74644
590800.0000   -4.76751
590840.0000   -5.29555
590880.0000   -4.57424
590920.0000   -4.77011
590960.0000   -5.20443
591000.0000   -5.04811
591040.0000   -5.52043
591080.0000   -4.46987
591120.0000   -5.70040
591160.0000   -4.32405
591200.0000   -5.15248
591240.0000   -4.64397
591280.0000   -4.53476
591320.0000   -4.82268
591360.0000   -4.63839
591400.0000   -4.56027
591440.0000   -5.57543
591480.0000   -5.33700
591520.0000   -4.77253
591560.0000   -4.91076
591600.0000   -4.55737
591640.0000   -5.07439
591680.0000   -5.36956
591720.0000   -5.32172
591760.0000   -5.43856
591800.0000   -4.98254
591840.0000   -4.92114
591880.0000   -4.30359
591920.0000   -5.32597
591960.0000   -4.88192
592000.0000   -5.90599
592040.0000   -5.02678
592080.0000   -6.31440
592120.0000   -5.49429
592160.0000   -5.94624
592200.0000   -5.82379
592240.0000   -5.07400
592280.0000   -6.50084
592320.0000   -5.21524
592360.0000   -5.41670
592400.0000   -5.42130
592440.0000   -6.21017
592480.0000   -6.50874
592520.0000   -5.75272
592560.0000   -6.34796
592600.0000   -5.88561
592640.0000   -5.81222
592680.0000   -6.51793
592720.0000   -6.56743
592760.0000   -5.81118
592800.0000   -5.47531
592840.0000   -6.36242
592880.0000   -6.38629
592920.0000   -5.29615
592960.0000   -4.58948
593000.0000   -5.40441
593040.0000   -6.65258
593080.0000   -5.94765
593120.0000   -5.66773
593160.0000   -5.65585
593200.0000   -5.66920
593240.0000   -5.68756
593280.0000   -5.67654
593320.0000   -6.00780
593360.0000   -4.96863
593400.0000   -4.92930
593440.0000   -6.16403
593480.0000   -5.90761
593520.0000   -5.97048
593560.0000   -5.81259
593600.0000   -5.20166
593640.0000   -4.56780
593680.0000   -4.65326
593720.0000   -4.88614
593760.0000   -5.83996
593800.0000   -5.56472
593840.0000   -5.52310
593880.0000   -5.45868
593920.0000   -5.93196
593960.0000   -5.59536
594000.0000   -5.54718
594040.0000   -5.09035
594080.0000   -5.51642
594120.0000   -5.31317
594160.0000   -5.37512
594200.0000   -5.22139
594240.0000   -4.92353
594280.0000   -4.83243
594320.0000   -6.07779
594360.0000   -4.39142
594400.0000   -5.08217
594440.0000   -5.51587
594480.0000   -5.51037
594520.0000   -5.84357
594560.0000   -6.21173
594600.0000   -6.59590
594640.0000   -5.63690
594680.0000   -5.90298
594720.0000   -5.02323
594760.0000   -4.60676
594800.0000   -4.58671
594840.0000   -5.08235
594880.0000   -4.70422
594920.0000   -4.62240
594960.0000   -4.56271
595000.0000   -4.36222
595040.0000   -5.10127
595080.0000   -4.56598
595120.0000   -5.03762
595160.0000   -4.49805
595200.0000   -5.84318
595240.0000   -5.55940
595280.0000   -5.55146
595320.0000   -5.67886
595360.0000   -5.09415
595400.0000   -5.49903
595440.0000   -5.68663
595480.0000   -5.61018
595520.0000   -4.89880
595560.0000   -5.59775
595600.0000   -5.58373
595640.0000   -5.77911
595680.0000   -5.14816
595720.0000   -5.50852
595760.0000   -6.20106
595800.0000   -5.50944
595840.0000   -5.75829
595880.0000   -6.03971
595920.0000   -6.06620
595960.0000   -7.33099
596000.0000   -6.25268
596040.0000   -6.22008
596080.0000   -6.19897
596120.0000   -6.39929
596160.0000   -5.55393
596200.0000   -5.10459
596240.0000   -5.83399
596280.0000   -6.64781
596320.0000   -5.28322
596360.0000   -5.86953
596400.0000   -5.53958
596440.0000   -5.17800
596480.0000   -5.94575
596520.0000   -5.39048
596560.0000   -4.76527
596600.0000   -4.60594
596640.0000   -4.66243
596680.0000   -5.43876
596720.0000   -4.90045
596760.0000   -5.25767
596800.0000   -5.15157
596840.0000   -4.83633
596880.0000   -5.30602
596920.0000   -5.23476
596960.0000   -5.72627
597000.0000   -5.81239
597040.0000   -5.68033
597080.0000   -5.81095
597120.0000   -5.58206
597160.0000   -4.85718
597200.0000   -5.06770
597240.0000   -6.04709
597280.0000   -5.80162
597320.0000   -5.32625
597360.0000   -5.64736
597400.0000   -5.81502
597440.0000   -5.72538
597480.0000   -5.62154
597520.0000   -5.83544
597560.0000   -5.64189
597600.0000   -6.92337
597640.0000   -5.44714
597680.0000   -5.82141
597720.0000   -6.62956
597760.0000   -6.67129
597800.0000   -5.95009
597840.0000   -5.88888
597880.0000   -5.31080
597920.0000   -4.99169
597960.0000   -5.37011
598000.0000   -5.51425
598040.0000   -4.59434
598080.0000   -4.86963
598120.0000   -5.36890
598160.0000   -5.08787
598200.0000   -4.94232
598240.0000   -5.39204
598280.0000   -4.61450
598320.0000   -5.00905
598360.0000   -5.30791
598400.0000   -5.05194
598440.0000   -4.57145
598480.0000   -5.54672
598520.0000   -5.63053
598560.0000   -5.82929
598600.0000   -5.17593
598640.0000   -5.81563
598680.0000   -4.70469
598720.0000   -4.93672
598760.0000   -5.16540
598800.0000   -4.94469
598840.0000   -5.09241
598880.0000   -5.83292
598920.0000   -5.26834
598960.0000   -5.17024
599000.0000   -5.86190
599040.0000   -4.66154
599080.0000   -5.07914
599120.0000   -5.89318
599160.0000   -5.59926
599200.0000   -5.63507
599240.0000   -4.73688
599280.0000   -4.97724
599320.0000   -5.15941
599360.0000   -6.38697
599400.0000   -6.33317
599440.0000   -6.01725
599480.0000   -6.98165
599520.0000   -6.14652
599560.0000   -6.63348
599600.0000   -6.06192
599640.0000   -6.32679
599680.0000   -5.50631
599720.0000   -6.37702
599760.0000   -5.50834
599800.0000   -6.60818
599840.0000   -6.01839
599880.0000   -6.55637
599920.0000   -5.49007
599960.0000   -5.23320
600000.0000   -6.40965
600040.0000   -6.65436
600080.0000   -5.49772
600120.0000   -6.57062
600160.0000   -6.40885
600200.0000   -6.41976
600240.0000   -6.04702
600280.0000   -6.09731
600320.0000   -6.14549
600360.0000   -6.50052
600400.0000   -6.06568
600440.0000   -5.82243
600480.0000   -5.34794
600520.0000   -6.67849
600560.0000   -5.71437
600600.0000   -6.78522
600640.0000   -6.92442
600680.0000   -6.39593
600720.0000   -6.05155
600760.0000   -6.28112
600800.0000   -7.44945
600840.0000   -7.21052
600880.0000   -6.62783
600920.0000   -6.62093
600960.0000   -5.87121
601000.0000   -6.70829
601040.0000   -6.32733
601080.0000   -6.56087
601120.0000   -6.63139
601160.0000   -6.42245
601200.0000   -5.67321
601240.0000   -5.53008
601280.0000   -6.00612
601320.0000   -5.82584
601360.0000   -7.08247
601400.0000   -6.37591
601440.0000   -5.73660
601480.0000   -6.45310
601520.0000   -5.73959
601560.0000   -5.87750
601600.0000   -6.14180
601640.0000   -5.77674
601680.0000   -6.06023
601720.0000   -4.65285
601760.0000   -6.20981
601800.0000   -5.48691
601840.0000   -6.59162
601880.0000   -6.62788
601920.0000   -5.80893
601960.0000   -5.44326
602000.0000   -6.39785
602040.0000   -5.39940
602080.0000   -5.03728
602120.0000   -5.23499
602160.0000   -6.52885
602200.0000   -6.29448
602240.0000   -5.77005
602280.0000   -5.26046
602320.0000   -5.80346
602360.0000   -5.95294
602400.0000   -6.06717
602440.0000   -5.56971
602480.0000   -5.60210
602520.0000   -5.55988
602560.0000   -4.71802
602600.0000   -5.26713
602640.0000   -5.42266
602680.0000   -5.73153
602720.0000   -6.28045
602760.0000   -5.57380
602800.0000   -6.32144
602840.0000   -5.63991
602880.0000   -5.69651
602920.0000   -5.59463
602960.0000   -5.67744
603000.0000   -6.33771
603040.0000   -6.14247
603080.0000   -5.58634
603120.0000   -6.83124
603160.0000   -5.79159
603200.0000   -5.51369
603240.0000   -5.77657
603280.0000   -5.88212
603320.0000   -5.92363
603360.0000   -5.56235
603400.0000   -4.75377
603440.0000   -5.72000
603480.0000   -5.48980
603520.0000   -6.56412
603560.0000   -5.72994
603600.0000   -6.54096
603640.0000   -5.95136
603680.0000   -5.44893
603720.0000   -5.62498
603760.0000   -7.11993
603800.0000   -6.19220
603840.0000   -5.26708
603880.0000   -6.32295
603920.0000   -6.09696
603960.0000   -6.63324
604000.0000   -5.51411
604040.0000   -5.11340
604080.0000   -5.49045
604120.0000   -5.59014
604160.0000   -6.07731
604200.0000   -6.13694
604240.0000   -5.93158
604280.0000   -5.42780
604320.0000   -5.89068
604360.0000   -5.83342
604400.0000   -5.61548
604440.0000   -6.64979
604480.0000   -5.67593
604520.0000   -5.36414
604560.0000   -4.79449
604600.0000   -5.24753
604640.0000   -5.28252
604680.0000   -5.33547
604720.0000   -6.01728
604760.0000   -4.81355
604800.0000   -5.71242
604840.0000   -5.12290
604880.0000   -5.82704
604920.0000   -6.38229
604960.0000   -6.26121
605000.0000   -5.24677
605040.0000   -4.87655
605080.0000   -5.05738
605120.0000   -5.76144
605160.0000   -4.72474
605200.0000   -5.91101
605240.0000   -6.00197
605280.0000   -6.15634
605320.0000   -5.98109
605360.0000   -5.59645
605400.0000   -5.81553
605440.0000   -5.76074
605480.0000   -6.39300
605520.0000   -5.94205
605560.0000   -6.45115
605600.0000   -5.10307
605640.0000   -5.04961
605680.0000   -5.59848
605720.0000   -4.81178
605760.0000   -4.80163
605800.0000   -5.09378
605840.0000   -4.33969
605880.0000   -5.17680
605920.0000   -3.90874
605960.0000   -4.79569
606000.0000   -4.87907
606040.0000   -5.21687
606080.0000   -4.89207
606120.0000   -5.07254
606160.0000   -5.16242
606200.0000   -4.74387
606240.0000   -4.20172
606280.0000   -5.09807
606320.0000   -4.60917
606360.0000   -4.29972
606400.0000   -5.37313
606440.0000   -4.85122
606480.0000   -5.10101
606520.0000   -5.24820
606560.0000   -4.64272
606600.0000   -4.71258
606640.0000   -5.54991
606680.0000   -5.12028
606720.0000   -5.69768
606760.0000   -4.94770
606800.0000   -4.25700
606840.0000   -4.75112
606880.0000   -5.34131
606920.0000   -4.60485
606960.0000   -4.99189
607000.0000   -5.64993
607040.0000   -5.93860
607080.0000   -5.75977
607120.0000   -5.57086
607160.0000   -4.55971
607200.0000   -5.48536
607240.0000   -5.14292
607280.0000   -5.60299
607320.0000   -5.40557
607360.0000   -5.40139
607400.0000   -5.76466
607440.0000   -5.42190
607480.0000   -5.12914
607520.0000   -5.80582
607560.0000   -6.10132
607600.0000   -5.20648
607640.0000   -5.79186
607680.0000   -5.52146
607720.0000   -5.46469
607760.0000   -6.05737
607800.0000   -4.70377
607840.0000   -5.21182
607880.0000   -5.04775
607920.0000   -4.46920
607960.0000   -5.30553
608000.0000   -5.38323
608040.0000   -5.98470
608080.0000   -4.46633
608120.0000   -5.27445
608160.0000   -5.39291
608200.0000   -5.96874
608240.0000   -6.50890
608280.0000   -6.39317
608320.0000   -7.04133
608360.0000   -6.36349
608400.0000   -6.94465
608440.0000   -7.27361
608480.0000   -5.06331
608520.0000   -5.81255
608560.0000   -5.55653
608600.0000   -5.31535
608640.0000   -5.07948
608680.0000   -5.36245
608720.0000   -5.71776
608760.0000   -5.23099
608800.0000   -5.62720
608840.0000   -5.30610
608880.0000   -5.70303
608920.0000   -5.73880
608960.0000   -5.63904
609000.0000   -5.26196
609040.0000   -5.51266
609080.0000   -5.68820
609120.0000   -5.17515
609160.0000   -6.02785
609200.0000   -6.30823
609240.0000   -5.90148
609280.0000   -6.17561
609320.0000   -5.22050
609360.0000   -4.79117
609400.0000   -5.89836
609440.0000   -6.38730
609480.0000   -5.37010
609520.0000   -5.65624
609560.0000   -5.81968
609600.0000   -6.24567
609640.0000   -5.61481
609680.0000   -5.37129
609720.0000   -5.82428
609760.0000   -5.90520
609800.0000   -5.40679
609840.0000   -5.76476
609880.0000   -6.06900
609920.0000   -5.66483
609960.0000   -5.96281
610000.0000   -4.45637
610040.0000   -5.23086
610080.0000   -5.82141
610120.0000   -5.22310
610160.0000   -5.21813
610200.0000   -5.88579
610240.0000   -5.85992
610280.0000   -6.25913
610320.0000   -5.72439
610360.0000   -6.17205
610400.0000   -5.33975
610440.0000   -5.66445
610480.0000   -6.42065
610520.0000   -6.51044
610560.0000   -6.01644
610600.0000   -4.92580
610640.0000   -5.74240
610680.0000   -5.38453
610720.0000   -4.88272
610760.0000   -4.58182
610800.0000   -4.63463
610840.0000   -5.29012
610880.0000   -5.83953
610920.0000   -5.99445
610960.0000   -5.48828
611000.0000   -6.24178
611040.0000   -5.51213
611080.0000   -5.36903
611120.0000   -6.97440
611160.0000   -5.41313
611200.0000   -4.97339
611240.0000   -5.26734
611280.0000   -6.07701
611320.0000   -5.18976
611360.0000   -6.54996
611400.0000   -5.34119
611440.0000   -5.57466
611480.0000   -5.53667
611520.0000   -4.70335
611560.0000   -5.67866
611600.0000   -5.24134
611640.0000   -5.64830
611680.0000   -5.31049
611720.0000   -5.80643
611760.0000   -5.89224
611800.0000   -5.25831
611840.0000   -5.09781
611880.0000   -4.44064
611920.0000   -5.84059
611960.0000   -5.43775
612000.0000   -5.18896
612040.0000   -5.33313
612080.0000   -5.38555
612120.0000   -4.64846
612160.0000   -4.99087
612200.0000   -5.77525
612240.0000   -5.27273
612280.0000   -5.14889
612320.0000   -4.15194
612360.0000   -4.60899
612400.0000   -3.84601
612440.0000   -4.69710
612480.0000   -5.47216
612520.0000   -5.19438
612560.0000   -5.17760
612600.0000   -5.26423
612640.0000   -4.80225
612680.0000   -4.62113
612720.0000   -4.32001
612760.0000   -4.91289
612800.0000   -5.27080
612840.0000   -5.21369
612880.0000   -5.10073
612920.0000   -5.28242
612960.0000   -5.34716
613000.0000   -4.92849
613040.0000   -5.78267
613080.0000   -6.26643
613120.0000   -5.27746
613160.0000   -5.25544
613200.0000   -5.20844
613240.0000   -4.71906
613280.0000   -5.74383
613320.0000   -5.46525
613360.0000   -4.45919
613400.0000   -4.90473
613440.0000   -5.81796
613480.0000   -5.11553
613520.0000   -5.72042
613560.0000   -5.64863
613600.0000   -5.23591
613640.0000   -5.91213
613680.0000   -5.39637
613720.0000   -6.27870
613760.0000   -6.13707
613800.0000   -5.28878
613840.0000   -5.61136
613880.0000   -6.00004
613920.0000   -5.80626
613960.0000   -5.69529
614000.0000   -5.73884
614040.0000   -5.70974
614080.0000   -5.95185
614120.0000   -5.46772
614160.0000   -5.57201
614200.0000   -5.54537
614240.0000   -6.06168
614280.0000   -6.01238
614320.0000   -6.42588
614360.0000   -6.35402
614400.0000   -5.53464
614440.0000   -5.84423
614480.0000   -5.83371
614520.0000   -6.17711
614560.0000   -5.41148
614600.0000   -4.38122
614640.0000   -4.72416
614680.0000   -6.41937
614720.0000   -5.17289
614760.0000   -4.92994
614800.0000   -5.64095
614840.0000   -6.34527
614880.0000   -5.40891
614920.0000   -4.96627
614960.0000   -5.00636
615000.0000   -5.89289
615040.0000   -5.40876
615080.0000   -4.73457
615120.0000   -4.48978
615160.0000   -5.45746
615200.0000   -5.26129
615240.0000   -5.63959
615280.0000   -5.43414
615320.0000   -6.08123
615360.0000   -5.53416
615400.0000   -6.09031
615440.0000   -5.59244
615480.0000   -6.33756
615520.0000   -5.50104
615560.0000   -6.47202
615600.0000   -4.68566
615640.0000   -6.05588
615680.0000   -5.49400
615720.0000   -5.92108
615760.0000   -6.15773
615800.0000   -6.01532
615840.0000   -4.90712
615880.0000   -6.15352
615920.0000   -5.10718
615960.0000   -5.44692
616000.0000   -5.05568
616040.0000   -5.22010
616080.0000   -5.79578
616120.0000   -5.60167
616160.0000   -6.08758
616200.0000   -5.54677
616240.0000   -4.89651
616280.0000   -6.02388
616320.0000   -5.98723
616360.0000   -6.21553
616400.0000   -5.82985
616440.0000   -5.21384
616480.0000   -5.50822
616520.0000   -5.24712
616560.0000   -5.54025
616600.0000   -5.00437
616640.0000   -4.97477
616680.0000   -5.89511
616720.0000   -5.06516
616760.0000   -4.73207
616800.0000   -5.12195
616840.0000   -4.78294
616880.0000   -4.97544
616920.0000   -5.21897
616960.0000   -4.18842
617000.0000   -5.02482
617040.0000   -4.75377
617080.0000   -5.34454
617120.0000   -6.58128
617160.0000   -5.12761
617200.0000   -5.77326
617240.0000   -5.59421
617280.0000   -5.30516
617320.0000   -6.01816
617360.0000   -5.85224
617400.0000   -5.96703
617440.0000   -6.07680
617480.0000   -5.31129
617520.0000   -5.17861
617560.0000   -5.48405
617600.0000   -5.56648
617640.0000   -5.76658
617680.0000   -5.45374
617720.0000   -5.28553
617760.0000   -5.09307
617800.0000   -4.70991
617840.0000   -5.35701
617880.0000   -4.98101
617920.0000   -5.60693
617960.0000   -5.47446
618000.0000   -5.11997
618040.0000   -5.72644
618080.0000   -5.33599
618120.0000   -5.39101
618160.0000   -6.10345
618200.0000   -5.61975
618240.0000   -6.07076
618280.0000   -5.47742
618320.0000   -5.23458
618360.0000   -4.82233
618400.0000   -6.19889
618440.0000   -6.31838
618480.0000   -6.53972
618520.0000   -5.60723
618560.0000   -5.24727
618600.0000   -5.10665
618640.0000   -5.96647
618680.0000   -5.40327
618720.0000   -5.46999
618760.0000   -5.69169
618800.0000   -5.33681
618840.0000   -4.39054
618880.0000   -5.52862
618920.0000   -4.93009
618960.0000   -4.46549
619000.0000   -4.69561
619040.0000   -4.56887
619080.0000   -5.28236
619120.0000   -5.52650
619160.0000   -5.41444
619200.0000   -4.78551
619240.0000   -4.40587
619280.0000   -5.00066
619320.0000   -5.63879
619360.0000   -5.28095
619400.0000   -4.85494
619440.0000   -4.93181
619480.0000   -5.17423
619520.0000   -5.60972
619560.0000   -4.20413
619600.0000   -5.17304
619640.0000   -4.58728
619680.0000   -5.41260
619720.0000   -5.08568
619760.0000   -5.63634
619800.0000   -5.50340
619840.0000   -5.70227
619880.0000   -6.41551
619920.0000   -5.76474
619960.0000   -5.00881
620000.0000   -5.20968
620040.0000   -4.49925
620080.0000   -5.62556
620120.0000   -4.83985
620160.0000   -4.45755
620200.0000   -5.67478
620240.0000   -5.20808
620280.0000   -4.66865
620320.0000   -4.81055
620360.0000   -5.21522
620400.0000   -5.39059
620440.0000   -4.89039
620480.0000   -5.75243
620520.0000   -5.47391
620560.0000   -4.87930
620600.0000   -5.78564
620640.0000   -5.45720
620680.0000   -6.05013
620720.0000   -5.38186
620760.0000   -4.87172
620800.0000   -4.68540
620840.0000   -5.17314
620880.0000   -5.25634
620920.0000   -6.46335
620960.0000   -5.59198
621000.0000   -6.11750
621040.0000   -5.14851
621080.0000   -5.63401
621120.0000   -5.81682
621160.0000   -6.02402
621200.0000   -5.98252
621240.0000   -6.59704
621280.0000   -5.12091
621320.0000   -5.34250
621360.0000   -4.74660
621400.0000   -5.04439
621440.0000   -5.67774
621480.0000   -6.03709
621520.0000   -5.41195
621560.0000   -5.94474
621600.0000   -4.90374
621640.0000   -5.83301
621680.0000   -5.60894
621720.0000   -4.70419
621760.0000   -5.78477
621800.0000   -5.42423
621840.0000   -5.22605
621880.0000   -5.54605
621920.0000   -6.15397
621960.0000   -6.11816
622000.0000   -5.72350
622040.0000   -6.36048
622080.0000   -5.23056
622120.0000   -6.09131
622160.0000   -6.31277
622200.0000   -4.95850
622240.0000   -5.76215
622280.0000   -4.95649
622320.0000   -5.17439
622360.0000   -4.79463
622400.0000   -5.17321
622440.0000   -6.04562
622480.0000   -5.76859
622520.0000   -4.88804
622560.0000   -5.29819
622600.0000   -4.00235
622640.0000   -6.03376
622680.0000   -5.48905
622720.0000   -4.74733
622760.0000   -4.19364
622800.0000   -5.94752
622840.0000   -6.28383
622880.0000   -5.50326
622920.0000   -5.58095
622960.0000   -6.52970
623000.0000   -6.21644
623040.0000   -5.77605
623080.0000   -6.42953
623120.0000   -5.60364
623160.0000   -5.44387
623200.0000   -6.50582
623240.0000   -5.58459
623280.0000   -6.40450
623320.0000   -5.96385
623360.0000   -5.73625
623400.0000   -5.74068
623440.0000   -6.52546
623480.0000   -5.71001
623520.0000   -6.57644
623560.0000   -6.23627
623600.0000   -6.19524
623640.0000   -5.83425
623680.0000   -6.59974
623720.0000   -6.29559
623760.0000   -7.31870
623800.0000   -5.92128
623840.0000   -6.29749
623880.0000   -6.12776
623920.0000   -7.03361
623960.0000   -5.85837
624000.0000   -6.73108
624040.0000   -5.34714
624080.0000   -5.61953
624120.0000   -5.77636
624160.0000   -5.39573
624200.0000   -5.18025
624240.0000   -5.63421
624280.0000   -5.66426
624320.0000   -4.84484
624360.0000   -5.40637
624400.0000   -6.24005
624440.0000   -6.30463
624480.0000   -5.71259
624520.0000   -6.06215
624560.0000   -6.32294
624600.0000   -5.63030
624640.0000   -6.30961
624680.0000   -5.40983
624720.0000   -5.35045
624760.0000   -6.00080
624800.0000   -6.33043
624840.0000   -6.71790
624880.0000   -6.92017
624920.0000   -7.07936
624960.0000   -6.49166
625000.0000   -6.03339
625040.0000   -6.79651
625080.0000   -6.11486
625120.0000   -5.98628
625160.0000   -6.11846
625200.0000   -5.52592
625240.0000   -6.23202
625280.0000   -6.29376
625320.0000   -6.44153
625360.0000   -7.02318
625400.0000   -6.49466
625440.0000   -6.40177
625480.0000   -6.88115
625520.0000   -6.10662
625560.0000   -6.88489
625600.0000   -6.07497
625640.0000   -7.32588
625680.0000   -6.32825
625720.0000   -6.58724
625760.0000   -5.17570
625800.0000   -6.29472
625840.0000   -6.20963
625880.0000   -5.62470
625920.0000   -6.05937
625960.0000   -4.93852
626000.0000   -4.38364
626040.0000   -5.35830
626080.0000   -5.66514
626120.0000   -4.27212
626160.0000   -5.34040
626200.0000   -5.92960
626240.0000   -6.39413
626280.0000   -6.01180
626320.0000   -5.49867
626360.0000   -4.59780
626400.0000   -5.31067
626440.0000   -6.26350
626480.0000   -6.34952
626520.0000   -5.63329
626560.0000   -5.46642
626600.0000   -6.12405
626640.0000   -5.99545
626680.0000   -5.44599
626720.0000   -5.14153
626760.0000   -5.30775
626800.0000   -5.06674
626840.0000   -5.16531
626880.0000   -5.65793
626920.0000   -5.17206
626960.0000   -5.29774
627000.0000   -5.30547
627040.0000   -5.04796
627080.0000   -5.21180
627120.0000   -5.25079
627160.0000   -4.90832
627200.0000   -6.22397
627240.0000   -5.57606
627280.0000   -5.31478
627320.0000   -3.70940
627360.0000   -4.49726
627400.0000   -5.08063
627440.0000   -5.16058
627480.0000   -5.45018
627520.0000   -5.06546
627560.0000   -5.40950
627600.0000   -5.55598
627640.0000   -4.45238
627680.0000   -6.17228
627720.0000   -5.35595
627760.0000   -5.19016
627800.0000   -5.31610
627840.0000   -5.76746
627880.0000   -6.05400
627920.0000   -5.74302
627960.0000   -4.71391
628000.0000   -5.32125
628040.0000   -4.75349
628080.0000   -4.10162
628120.0000   -4.76470
628160.0000   -4.64090
628200.0000   -4.24180
628240.0000   -4.42173
628280.0000   -4.69658
628320.0000   -4.78882
628360.0000   -4.65185
628400.0000   -3.74513
628440.0000   -4.42311
628480.0000   -4.09123
628520.0000   -4.07741
628560.0000   -5.49057
628600.0000   -5.50057
628640.0000   -5.11120
628680.0000   -4.54697
628720.0000   -4.95488
628760.0000   -6.10923
628800.0000   -5.75067
628840.0000   -5.15136
628880.0000   -4.69836
628920.0000   -4.76501
628960.0000   -4.59783
629000.0000   -4.85895
629040.0000   -5.96871
629080.0000   -6.59719
629120.0000   -5.46687
629160.0000   -5.22255
629200.0000   -5.60521
629240.0000   -5.82811
629280.0000   -5.62419
629320.0000   -5.91022
629360.0000   -4.74117
629400.0000   -5.18387
629440.0000   -4.54514
629480.0000   -4.04098
629520.0000   -5.18544
629560.0000   -4.69131
629600.0000   -4.94409
629640.0000   -4.79176
629680.0000   -3.51418
629720.0000   -4.78091
629760.0000   -4.91581
629800.0000   -4.58688
629840.0000   -3.69104
629880.0000   -4.92320
629920.0000   -4.01269
629960.0000   -5.05615
630000.0000   -5.57651
630040.0000   -5.18302
630080.0000   -5.54212
630120.0000   -5.41426
630160.0000   -4.96255
630200.0000   -5.45197
630240.0000   -6.08933
630280.0000   -6.03079
630320.0000   -5.69751
630360.0000   -4.47922
630400.0000   -4.56929
630440.0000   -4.98207
630480.0000   -4.48419
630520.0000   -4.90292
630560.0000   -4.36893
630600.0000   -4.14664
630640.0000   -4.69750
630680.0000   -4.68386
630720.0000   -4.91717
630760.0000   -4.07633
630800.0000   -4.72301
630840.0000   -4.64570
630880.0000   -4.48935
630920.0000   -4.17918
630960.0000   -4.49969
631000.0000   -4.79221
631040.0000   -3.99220
631080.0000   -3.81476
631120.0000   -3.83948
631160.0000   -4.31943
631200.0000   -4.57645
631240.0000   -5.35858
631280.0000   -4.45366
631320.0000   -4.97615
631360.0000   -4.84566
631400.0000   -5.03846
631440.0000   -5.21921
631480.0000   -5.57531
631520.0000   -4.64535
631560.0000   -4.48671
631600.0000   -4.90856
631640.0000   -4.97206
631680.0000   -4.58595
631720.0000   -4.16852
631760.0000   -4.18224
631800.0000   -4.91881
631840.0000   -5.08768
631880.0000   -4.45308
631920.0000   -5.48689
631960.0000   -4.39512
632000.0000   -5.45416
632040.0000   -5.37081
632080.0000   -4.17294
632120.0000   -4.71439
632160.0000   -4.69837
632200.0000   -4.70953
632240.0000   -4.64805
632280.0000   -5.07901
632320.0000   -5.02977
632360.0000   -5.18337
632400.0000   -4.32346
632440.0000   -4.28030
632480.0000   -4.39939
632520.0000   -4.82703
632560.0000   -4.45964
632600.0000   -5.45596
632640.0000   -4.91367
632680.0000   -5.27059
632720.0000   -4.47978
632760.0000   -5.97127
632800.0000   -5.09305
632840.0000   -4.83028
632880.0000   -4.52057
632920.0000   -4.68365
632960.0000   -5.42754
633000.0000   -5.40701
633040.0000   -4.67188
633080.0000   -4.78710
633120.0000   -5.12676
633160.0000   -4.28073
633200.0000   -5.13226
633240.0000   -4.33018
633280.0000   -4.18235
633320.0000   -4.17532
633360.0000   -3.91413
633400.0000   -4.51308
633440.0000   -5.05466
633480.0000   -5.43080
633520.0000   -5.88246
633560.0000   -5.34344
633600.0000   -5.00546
633640.0000   -5.11478
633680.0000   -5.16624
633720.0000   -4.55615
633760.0000   -6.23673
633800.0000   -5.51228
633840.0000   -5.77393
633880.0000   -5.17206
633920.0000   -5.13969
633960.0000   -5.26640
634000.0000   -5.87559
634040.0000   -5.57897
634080.0000   -5.58095
634120.0000   -4.77805
634160.0000   -5.35259
634200.0000   -5.53033
634240.0000   -5.23001
634280.0000   -5.64803
634320.0000   -5.40710
634360.0000   -5.63866
634400.0000   -6.20632
634440.0000   -5.22325
634480.0000   -5.47288
634520.0000   -6.02904
634560.0000   -5.00351
634600.0000   -5.10185
634640.0000   -5.23558
634680.0000   -5.16268
634720.0000   -4.68622
634760.0000   -5.16743
634800.0000   -5.11228
634840.0000   -4.06756
634880.0000   -4.43621
634920.0000   -5.15431
634960.0000   -4.57247
635000.0000   -4.46729
635040.0000   -4.84049
635080.0000   -5.03580
635120.0000   -5.52378
635160.0000   -6.11706
635200.0000   -5.14329
635240.0000   -5.38019
635280.0000   -5.14688
635320.0000   -6.42338
635360.0000   -5.66257
635400.0000   -5.01308
635440.0000   -5.84932
635480.0000   -5.50651
635520.0000   -5.01248
635560.0000   -5.53356
635600.0000   -5.62581
635640.0000   -6.10725
635680.0000   -5.56968
635720.0000   -5.16081
635760.0000   -5.75403
635800.0000   -6.07993
635840.0000   -6.95709
635880.0000   -5.53294
635920.0000   -6.34999
635960.0000   -5.03602
636000.0000   -6.02670
636040.0000   -5.19653
636080.0000   -5.58215
636120.0000   -5.31762
636160.0000   -5.76015
636200.0000   -5.67393
636240.0000   -5.36556
636280.0000   -6.35756
636320.0000   -6.59290
636360.0000   -4.87354
636400.0000   -5.90873
636440.0000   -6.03909
636480.0000   -5.72525
636520.0000   -6.40846
636560.0000   -5.82895
636600.0000   -6.03455
636640.0000   -6.34989
636680.0000   -5.25566
636720.0000   -5.98590
636760.0000   -4.98838
636800.0000   -6.09114
636840.0000   -5.99769
636880.0000   -6.13942
636920.0000   -6.46803
636960.0000   -5.74786
637000.0000   -6.10913
637040.0000   -5.18350
637080.0000   -4.88289
637120.0000   -5.61386
637160.0000   -5.63032
637200.0000   -5.78124
637240.0000   -5.45336
637280.0000   -5.38860
637320.0000   -5.49794
637360.0000   -6.12399
637400.0000   -5.83161
637440.0000   -5.23906
637480.0000   -4.87452
637520.0000   -4.83485
637560.0000   -5.74382
637600.0000   -5.83998
637640.0000   -5.47167
637680.0000   -6.50782
637720.0000   -6.39372
637760.0000   -6.09335
637800.0000   -5.45164
637840.0000   -5.89432
637880.0000   -6.93878
637920.0000   -5.81398
637960.0000   -5.29201
638000.0000   -5.62797
638040.0000   -5.72402
638080.0000   -5.88412
638120.0000   -4.43857
638160.0000   -5.52493
638200.0000   -6.69497
638240.0000   -6.14101
638280.0000   -5.97571
638320.0000   -5.71972
638360.0000   -6.12552
638400.0000   -4.99981
638440.0000   -5.19132
638480.0000   -4.80497
638520.0000   -5.95788
638560.0000   -5.44265
638600.0000   -5.14453
638640.0000   -5.29517
638680.0000   -6.12458
638720.0000   -5.81708
638760.0000   -4.56104
638800.0000   -4.98355
638840.0000   -5.19592
638880.0000   -4.97528
638920.0000   -4.86002
638960.0000   -4.45701
639000.0000   -5.37050
639040.0000   -5.31852
639080.0000   -5.51013
639120.0000   -6.15817
639160.0000   -6.07025
639200.0000   -6.00458
639240.0000   -5.49419
639280.0000   -5.73886
639320.0000   -5.59301
639360.0000   -4.73414
639400.0000   -4.48189
639440.0000   -4.68015
639480.0000   -4.95822
639520.0000   -5.97534
639560.0000   -4.57428
639600.0000   -5.39295
639640.0000   -4.54237
639680.0000   -4.77364
639720.0000   -4.46928
639760.0000   -5.38533
639800.0000   -5.29477
639840.0000   -6.07711
639880.0000   -5.62796
639920.0000   -6.29049
639960.0000   -5.98617
640000.0000   -6.84247
640040.0000   -6.21075
640080.0000   -5.27418
640120.0000   -4.73523
640160.0000   -5.20050
640200.0000   -5.90782
640240.0000   -4.89768
640280.0000   -5.24912
640320.0000   -5.17221
640360.0000   -5.20883
640400.0000   -5.42826
640440.0000   -5.13503
640480.0000   -5.08745
640520.0000   -5.49856
640560.0000   -5.08582
640600.0000   -5.63114
640640.0000   -5.68360
640680.0000   -6.08439
640720.0000   -5.92249
640760.0000   -5.62541
640800.0000   -5.56069
640840.0000   -5.74543
640880.0000   -5.55087
640920.0000   -5.18772
640960.0000   -5.63788
641000.0000   -4.82060
641040.0000   -5.34939
641080.0000   -5.11469
641120.0000   -5.30130
641160.0000   -5.55978
641200.0000   -5.65653
641240.0000   -4.69155
641280.0000   -4.67005
641320.0000   -4.24472
641360.0000   -4.08552
641400.0000   -4.37666
641440.0000   -4.75557
641480.0000   -4.46763
641520.0000   -5.25761
641560.0000   -5.28010
641600.0000   -5.08551
641640.0000   -5.16420
641680.0000   -5.20774
641720.0000   -5.92521
641760.0000   -5.15058
641800.0000   -5.10709
641840.0000   -5.32007
641880.0000   -5.02998
641920.0000   -5.23157
641960.0000   -5.21723
642000.0000   -5.02994
642040.0000   -5.54911
642080.0000   -5.17646
642120.0000   -5.20692
642160.0000   -5.70089
642200.0000   -5.24593
642240.0000   -4.79342
642280.0000   -4.16580
642320.0000   -4.75155
642360.0000   -5.19664
642400.0000   -4.53190
642440.0000   -5.55791
642480.0000   -5.73279
642520.0000   -4.69372
642560.0000   -5.30171
642600.0000   -5.23129
642640.0000   -6.55924
642680.0000   -5.50876
642720.0000   -5.60419
642760.0000   -5.62666
642800.0000   -5.90163
642840.0000   -4.98723
642880.0000   -4.02739
642920.0000   -4.85715
642960.0000   -3.83756
643000.0000   -5.26462
643040.0000   -4.40432
643080.0000   -5.17810
643120.0000   -4.86476
643160.0000   -4.71665
643200.0000   -4.92575
643240.0000   -4.52617
643280.0000   -4.48014
643320.0000   -4.78847
643360.0000   -4.43135
643400.0000   -4.82528
643440.0000   -5.14918
643480.0000   -5.16711
643520.0000   -5.05457
643560.0000   -5.76626
643600.0000   -4.95961
643640.0000   -5.36275
643680.0000   -4.87228
643720.0000   -5.24066
643760.0000   -5.37350
643800.0000   -4.53018
643840.0000   -4.99205
643880.0000   -4.34338
643920.0000   -4.95540
643960.0000   -5.13305
644000.0000   -4.77164
644040.0000   -4.57689
644080.0000   -4.99331
644120.0000   -4.85802
644160.0000   -4.94900
644200.0000   -4.60421
644240.0000   -5.27646
644280.0000   -6.00408
644320.0000   -5.27880
644360.0000   -5.35372
644400.0000   -6.46246
644440.0000   -6.01122
644480.0000   -5.38470
644520.0000   -5.61009
644560.0000   -6.16945
644600.0000   -5.94987
644640.0000   -5.56928
644680.0000   -6.26581
644720.0000   -5.96405
644760.0000   -5.50061
644800.0000   -5.45065
644840.0000   -5.83249
644880.0000   -5.33996
644920.0000   -5.24988
644960.0000   -4.76925
645000.0000   -5.05209
645040.0000   -5.06368
645080.0000   -4.89161
645120.0000   -4.96017
645160.0000   -4.59097
645200.0000   -5.59959
645240.0000   -5.56791
645280.0000   -4.51759
645320.0000   -4.46199
645360.0000   -4.96539
645400.0000   -5.11196
645440.0000   -4.57315
645480.0000   -5.32714
645520.0000   -5.40777
645560.0000   -5.51481
645600.0000   -4.73667
645640.0000   -5.65449
645680.0000   -4.73965
645720.0000   -5.63330
645760.0000   -5.71562
645800.0000   -5.81765
645840.0000   -6.19505
645880.0000   -5.56680
645920.0000   -5.44868
645960.0000   -5.42467
646000.0000   -5.55301
646040.0000   -5.35773
646080.0000   -5.93531
646120.0000   -7.39235
646160.0000   -5.44076
646200.0000   -6.81206
646240.0000   -5.48509
646280.0000   -5.81902
646320.0000   -5.61962
646360.0000   -4.80734
646400.0000   -4.57538
646440.0000   -5.80635
646480.0000   -5.52837
646520.0000   -5.77884
646560.0000   -5.28372
646600.0000   -5.28196
646640.0000   -5.10565
646680.0000   -4.13531
646720.0000   -4.29463
646760.0000   -5.08419
646800.0000   -5.61510
646840.0000   -4.40359
646880.0000   -5.26916
646920.0000   -4.79815
646960.0000   -4.37567
647000.0000   -4.49917
647040.0000   -3.82284
647080.0000   -4.72581
647120.0000   -4.56440
647160.0000   -4.31089
647200.0000   -4.28272
647240.0000   -3.90712
647280.0000   -4.54186
647320.0000   -3.98932
647360.0000   -4.18622
647400.0000   -4.76772
647440.0000   -4.71417
647480.0000   -4.60925
647520.0000   -4.87500
647560.0000   -4.99665
647600.0000   -5.11778
647640.0000   -4.71076
647680.0000   -5.42544
647720.0000   -5.35756
647760.0000   -4.80761
647800.0000   -5.19086
647840.0000   -5.03460
647880.0000   -5.23752
647920.0000   -5.96532
647960.0000   -5.73167
648000.0000   -5.91231
648040.0000   -6.70549
648080.0000   -5.54237
648120.0000   -5.76139
648160.0000   -6.70344
648200.0000   -6.64732
648240.0000   -5.56079
648280.0000   -5.86782
648320.0000   -5.01544
648360.0000   -4.28664
648400.0000   -4.83416
648440.0000   -5.06700
648480.0000   -4.92324
648520.0000   -5.60512
648560.0000   -5.27421
648600.0000   -5.40050
648640.0000   -5.40804
648680.0000   -5.41519
648720.0000   -4.45992
648760.0000   -4.68635
648800.0000   -3.86515
648840.0000   -4.20272
648880.0000   -3.98659
648920.0000   -4.63883
648960.0000   -4.69064
649000.0000   -4.42346
649040.0000   -4.48219
649080.0000   -4.79488
649120.0000   -4.67199
649160.0000   -4.62082
649200.0000   -5.15751
649240.0000   -4.99125
649280.0000   -4.77842
649320.0000   -5.61809
649360.0000   -5.08729
649400.0000   -5.69391
649440.0000   -6.26330
649480.0000   -5.73433
649520.0000   -5.78837
649560.0000   -5.44091
649600.0000   -5.56979
649640.0000   -5.14650
649680.0000   -5.61781
649720.0000   -5.70435
649760.0000   -5.52496
649800.0000   -5.19183
649840.0000   -4.73323
649880.0000   -6.13715
649920.0000   -5.63637
649960.0000   -5.08062
650000.0000   -4.94246
650040.0000   -4.45703
650080.0000   -3.71977
650120.0000   -4.38762
650160.0000   -5.43720
650200.0000   -4.79527
650240.0000   -4.20585
650280.0000   -4.62715
650320.0000   -4.86047
650360.0000   -5.64432
650400.0000   -5.91546
650440.0000   -5.40138
650480.0000   -5.67552
650520.0000   -5.49326
650560.0000   -5.45544
650600.0000   -5.38021
650640.0000   -5.63531
650680.0000   -5.70597
650720.0000   -5.62904
650760.0000   -5.56314
650800.0000   -5.47957
650840.0000   -4.79267
650880.0000   -5.71484
650920.0000   -5.04696
650960.0000   -4.22755
651000.0000   -5.07309
651040.0000   -4.23809
651080.0000   -3.98860
651120.0000   -5.55020
651160.0000   -5.27388
651200.0000   -4.29406
651240.0000   -5.54670
651280.0000   -5.32448
651320.0000   -5.25046
651360.0000   -4.95503
651400.0000   -4.97513
651440.0000   -5.34390
651480.0000   -5.35381
651520.0000   -5.46702
651560.0000   -6.33049
651600.0000   -5.10962
651640.0000   -4.80422
651680.0000   -4.87029
651720.0000   -5.03420
651760.0000   -4.53521
651800.0000   -6.00870
651840.0000   -5.55348
651880.0000   -5.18726
651920.0000   -4.67066
651960.0000   -5.46769
652000.0000   -5.57303
652040.0000   -5.83906
652080.0000   -6.25539
652120.0000   -6.00359
652160.0000   -5.39039
652200.0000   -5.53171
652240.0000   -5.10978
652280.0000   -5.27177
652320.0000   -5.06593
652360.0000   -4.92374
652400.0000   -5.72185
652440.0000   -4.98937
652480.0000   -5.79665
652520.0000   -5.80960
652560.0000   -5.21940
652600.0000   -4.91383
652640.0000   -6.05865
652680.0000   -4.94533
652720.0000   -4.96940
652760.0000   -5.17693
652800.0000   -4.43027
652840.0000   -5.24976
652880.0000   -5.06553
652920.0000   -5.59037
652960.0000   -5.12659
653000.0000   -5.90708
653040.0000   -5.66126
653080.0000   -5.96223
653120.0000   -6.06731
653160.0000   -6.17120
653200.0000   -5.51714
653240.0000   -5.45434
653280.0000   -5.44313
653320.0000   -6.36360
653360.0000   -5.27459
653400.0000   -5.13580
653440.0000   -5.48754
653480.0000   -3.16234
653520.0000   -3.01579
653560.0000   -4.62667
653600.0000   -4.53589
653640.0000   -4.78917
653680.0000   -4.78658
653720.0000   -5.66699
653760.0000   -5.10114
653800.0000   -3.80764
653840.0000   -4.76796
653880.0000   -4.39782
653920.0000   -5.22050
653960.0000   -6.11908
654000.0000   -5.53191
654040.0000   -5.45061
654080.0000   -5.92764
654120.0000   -6.01974
654160.0000   -5.60527
654200.0000   -5.91406
654240.0000   -5.45526
654280.0000   -6.15088
654320.0000   -6.06685
654360.0000   -4.96398
654400.0000   -4.61897
654440.0000   -6.11833
654480.0000   -5.77988
654520.0000   -4.36518
654560.0000   -4.52713
654600.0000   -5.13542
654640.0000   -6.40631
654680.0000   -5.29064
654720.0000   -6.39421
654760.0000   -4.84623
654800.0000   -5.14532
654840.0000   -5.27036
654880.0000   -5.89119
654920.0000   -5.65297
654960.0000   -5.24742
655000.0000   -5.14336
655040.0000   -4.63814
655080.0000   -5.02133
655120.0000   -4.08340
655160.0000   -4.54963
655200.0000   -5.09209
655240.0000   -5.30338
655280.0000   -6.35917
655320.0000   -5.37095
655360.0000   -6.01049
655400.0000   -5.45356
655440.0000   -5.46590
655480.0000   -5.96544
655520.0000   -5.34051
655560.0000   -5.00029
655600.0000   -4.91444
655640.0000   -5.20138
655680.0000   -4.64878
655720.0000   -4.58879
655760.0000   -5.03591
655800.0000   -5.01942
655840.0000   -4.63444
655880.0000   -4.34829
655920.0000   -4.84799
655960.0000   -4.51242
656000.0000   -4.50262
656040.0000   -4.76083
656080.0000   -6.08481
656120.0000   -4.75127
656160.0000   -4.59392
656200.0000   -4.99251
656240.0000   -5.40204
656280.0000   -4.21905
656320.0000   -4.36518
656360.0000   -4.89964
656400.0000   -5.49933
656440.0000   -3.84506
656480.0000   -4.58617
656520.0000   -3.83692
656560.0000   -4.51736
656600.0000   -4.68671
656640.0000   -5.05426
656680.0000   -4.08139
656720.0000   -4.93392
656760.0000   -4.78650
656800.0000   -5.32881
656840.0000   -5.27411
656880.0000   -6.06993
656920.0000   -5.36999
656960.0000   -5.47937
657000.0000   -5.40183
657040.0000   -5.92477
657080.0000   -6.07665
657120.0000   -5.11882
657160.0000   -5.46513
657200.0000   -5.28671
657240.0000   -4.82032
657280.0000   -5.70517
657320.0000   -5.40777
657360.0000   -5.23492
657400.0000   -4.98817
657440.0000   -5.25323
657480.0000   -4.92892
657520.0000   -5.84084
657560.0000   -5.23078
657600.0000   -5.99470
657640.0000   -5.14764
657680.0000   -5.36154
657720.0000   -6.05680
657760.0000   -5.34347
657800.0000   -5.51951
657840.0000   -6.16885
657880.0000   -4.87449
657920.0000   -5.78208
657960.0000   -4.52953
658000.0000   -5.27923
658040.0000   -5.08115
658080.0000   -4.77302
658120.0000   -4.34273
658160.0000   -4.86835
658200.0000   -3.86081
658240.0000   -4.15118
658280.0000   -3.88083
658320.0000   -4.28691
658360.0000   -4.17154
658400.0000   -3.81907
658440.0000   -4.07747
658480.0000   -3.71621
658520.0000   -4.70433
658560.0000   -4.35348
658600.0000   -4.90454
658640.0000   -4.17675
658680.0000   -4.53383
658720.0000   -3.83066
658760.0000   -4.84980
658800.0000   -3.77390
658840.0000   -3.51787
658880.0000   -4.60893
658920.0000   -4.29201
658960.0000   -4.58231
659000.0000   -4.37622
659040.0000   -5.06534
659080.0000   -5.14822
659120.0000   -5.19173
659160.0000   -5.58182
659200.0000   -5.26743
659240.0000   -5.23835
659280.0000   -5.64242
659320.0000   -5.47672
659360.0000   -5.13288
659400.0000   -5.68534
659440.0000   -5.58151
659480.0000   -4.81055
659520.0000   -5.82685
659560.0000   -4.84766
659600.0000   -4.67613
659640.0000   -5.38189
659680.0000   -4.86729
659720.0000   -3.97411
659760.0000   -4.96056
659800.0000   -4.97651
659840.0000   -5.39574
659880.0000   -4.63974
659920.0000   -4.88639
659960.0000   -5.24678
660000.0000   -5.30496
660040.0000   -6.14129
660080.0000   -5.29443
660120.0000   -5.65978
660160.0000   -5.76155
660200.0000   -5.93316
660240.0000   -4.94866
660280.0000   -5.47664
660320.0000   -4.93744
660360.0000   -5.16289
660400.0000   -5.81442
660440.0000   -6.09551
660480.0000   -5.80935
660520.0000   -4.53856
660560.0000   -4.78678
660600.0000   -4.91601
660640.0000   -5.85623
660680.0000   -5.67277
660720.0000   -5.98403
660760.0000   -5.09277
660800.0000   -4.79880
660840.0000   -4.47121
660880.0000   -4.18359
660920.0000   -4.57668
660960.0000   -5.05041
661000.0000   -4.60802
661040.0000   -5.07298
661080.0000   -4.87474
661120.0000   -4.59252
661160.0000   -5.10170
661200.0000   -4.98573
661240.0000   -4.61067
661280.0000   -4.28020
661320.0000   -4.65095
661360.0000   -4.17484
661400.0000   -4.19593
661440.0000   -4.55954
661480.0000   -4.19740
661520.0000   -4.69477
661560.0000   -4.62300
661600.0000   -5.02234
661640.0000   -4.50829
661680.0000   -4.87103
661720.0000   -4.50565
661760.0000   -4.40950
661800.0000   -4.90336
661840.0000   -4.71955
661880.0000   -4.53746
661920.0000   -4.92789
661960.0000   -4.92796
662000.0000   -4.70775
662040.0000   -4.84941
662080.0000   -5.36935
662120.0000   -3.79701
662160.0000   -3.62381
662200.0000   -3.97186
662240.0000   -4.04367
662280.0000   -4.72505
662320.0000   -4.51752
662360.0000   -4.21901
662400.0000   -4.50767
662440.0000   -5.08531
662480.0000   -4.11939
662520.0000   -4.14349
662560.0000   -5.36137
662600.0000   -5.88309
662640.0000   -5.02487
662680.0000   -5.02517
662720.0000   -4.64583
662760.0000   -5.50315
662800.0000   -5.14617
662840.0000   -5.25211
662880.0000   -4.72744
662920.0000   -5.12443
662960.0000   -4.44074
663000.0000   -5.80009
663040.0000   -4.92200
663080.0000   -5.00850
663120.0000   -4.39417
663160.0000   -4.86687
663200.0000   -5.04114
663240.0000   -5.29456
663280.0000   -4.99683
663320.0000   -5.61552
663360.0000   -5.04828
663400.0000   -4.60316
663440.0000   -5.60018
663480.0000   -4.78661
663520.0000   -5.26534
663560.0000   -6.55389
663600.0000   -5.68634
663640.0000   -4.02563
663680.0000   -4.70084
663720.0000   -4.88962
663760.0000   -4.45731
663800.0000   -6.33116
663840.0000   -5.73861
663880.0000   -6.02429
663920.0000   -5.48747
663960.0000   -5.99401
664000.0000   -6.20187
664040.0000   -5.23351
664080.0000   -5.99461
664120.0000   -5.55046
664160.0000   -5.46280
664200.0000   -5.54371
664240.0000   -6.19067
664280.0000   -5.09315
664320.0000   -5.47671
664360.0000   -4.65564
664400.0000   -5.05276
664440.0000   -5.41913
664480.0000   -6.45395
664520.0000   -5.43640
664560.0000   -4.69807
664600.0000   -5.76011
664640.0000   -5.62059
664680.0000   -5.91510
664720.0000   -5.91553
664760.0000   -6.23463
664800.0000   -5.21141
664840.0000   -5.16401
664880.0000   -4.58540
664920.0000   -3.85606
664960.0000   -4.23577
665000.0000   -4.93499
665040.0000   -5.64298
665080.0000   -4.65287
665120.0000   -5.60221
665160.0000   -4.85307
665200.0000   -4.73387
665240.0000   -4.40297
665280.0000   -5.18020
665320.0000   -4.43888
665360.0000   -4.92716
665400.0000   -4.69764
665440.0000   -5.61204
665480.0000   -4.59860
665520.0000   -4.18134
665560.0000   -3.71247
665600.0000   -4.50238
665640.0000   -5.43980
665680.0000   -5.23404
665720.0000   -5.09592
665760.0000   -4.57233
665800.0000   -4.32061
665840.0000   -5.09309
665880.0000   -4.38947
665920.0000   -5.38645
665960.0000   -4.97856
666000.0000   -5.27500
666040.0000   -5.95961
666080.0000   -5.91397
666120.0000   -4.43818
666160.0000   -4.17850
666200.0000   -5.42958
666240.0000   -5.28852
666280.0000   -5.60745
666320.0000   -6.07070
666360.0000   -4.71383
666400.0000   -5.45187
666440.0000   -5.55717
666480.0000   -5.15099
666520.0000   -5.44454
666560.0000   -5.28405
666600.0000   -4.23870
666640.0000   -5.50421
666680.0000   -5.17299
666720.0000   -5.15057
666760.0000   -4.80896
666800.0000   -5.47961
666840.0000   -4.45949
666880.0000   -4.45700
666920.0000   -5.05959
666960.0000   -4.73446
667000.0000   -5.27027
667040.0000   -4.68124
667080.0000   -4.86417
667120.0000   -5.61433
667160.0000   -6.21459
667200.0000   -5.68164
667240.0000   -6.64668
667280.0000   -5.42102
667320.0000   -4.98215
667360.0000   -5.03863
667400.0000   -5.50002
667440.0000   -4.78568
667480.0000   -5.19289
667520.0000   -4.82868
667560.0000   -5.03400
667600.0000   -5.03525
667640.0000   -5.35798
667680.0000   -5.03076
667720.0000   -6.00034
667760.0000   -5.66567
667800.0000   -5.84666
667840.0000   -6.48272
667880.0000   -5.86337
667920.0000   -7.00471
667960.0000   -6.63249
668000.0000   -5.67465
668040.0000   -5.22026
668080.0000   -5.43385
668120.0000   -5.57691
668160.0000   -5.68202
668200.0000   -6.24113
668240.0000   -5.39077
668280.0000   -5.49710
668320.0000   -5.24537
668360.0000   -4.84748
668400.0000   -4.92406
668440.0000   -5.33357
668480.0000   -5.18381
668520.0000   -4.95913
668560.0000   -5.97984
668600.0000   -6.60833
668640.0000   -6.57781
668680.0000   -6.09537
668720.0000   -6.18265
668760.0000   -6.87142
668800.0000   -6.17454
668840.0000   -6.14368
668880.0000   -5.52229
668920.0000   -5.18658
668960.0000   -5.37867
669000.0000   -5.69446
669040.0000   -4.82461
669080.0000   -5.41551
669120.0000   -5.89717
669160.0000   -5.47435
669200.0000   -6.29938
669240.0000   -6.59850
669280.0000   -5.89460
669320.0000   -4.87919
669360.0000   -5.14160
669400.0000   -5.59159
669440.0000   -5.11915
669480.0000   -5.46442
669520.0000   -5.62844
669560.0000   -6.21175
669600.0000   -5.08010
669640.0000   -5.35190
669680.0000   -4.68891
669720.0000   -4.81926
669760.0000   -5.33004
669800.0000   -5.42385
669840.0000   -5.29753
669880.0000   -5.91772
669920.0000   -6.12529
669960.0000   -6.20489
670000.0000   -5.06600
670040.0000   -6.18969
670080.0000   -5.33659
670120.0000   -5.08028
670160.0000   -6.63750
670200.0000   -6.13501
670240.0000   -5.33999
670280.0000   -5.12080
670320.0000   -5.38825
670360.0000   -6.16689
670400.0000   -6.08721
670440.0000   -5.68512
670480.0000   -6.98636
670520.0000   -5.92216
670560.0000   -5.54319
670600.0000   -4.91267
670640.0000   -5.08293
670680.0000   -5.66988
670720.0000   -5.78158
670760.0000   -5.09123
670800.0000   -5.49180
670840.0000   -6.05828
670880.0000   -6.13290
670920.0000   -5.72139
670960.0000   -5.25613
671000.0000   -5.58403
671040.0000   -5.24420
671080.0000   -5.37487
671120.0000   -5.03180
671160.0000   -5.22112
671200.0000   -5.37828
671240.0000   -5.54607
671280.0000   -5.50357
671320.0000   -5.05658
671360.0000   -4.64951
671400.0000   -4.53485
671440.0000   -5.07496
671480.0000   -4.84713
671520.0000   -5.36011
671560.0000   -4.47039
671600.0000   -5.56413
671640.0000   -6.07080
671680.0000   -5.71989
671720.0000   -4.37189
671760.0000   -4.87501
671800.0000   -5.45674
671840.0000   -5.52460
671880.0000   -4.95111
671920.0000   -5.04950
671960.0000   -5.42477
672000.0000   -4.95958
672040.0000   -5.16230
672080.0000   -5.14078
672120.0000   -4.73914
672160.0000   -4.23558
672200.0000   -5.38287
672240.0000   -5.00526
672280.0000   -5.46513
672320.0000   -5.33513
672360.0000   -4.55208
672400.0000   -5.41297
672440.0000   -5.52630
672480.0000   -5.06005
672520.0000   -5.30482
672560.0000   -5.12817
672600.0000   -5.69263
672640.0000   -5.26212
672680.0000   -4.31328
672720.0000   -4.89500
672760.0000   -4.50329
672800.0000   -4.21656
672840.0000   -5.27899
672880.0000   -4.77695
672920.0000   -5.11645
672960.0000   -4.35976
673000.0000   -4.27722
673040.0000   -4.25498
673080.0000   -4.32921
673120.0000   -4.39490
673160.0000   -4.40054
673200.0000   -5.02173
673240.0000   -5.00394
673280.0000   -5.06506
673320.0000   -5.11077
673360.0000   -5.30936
673400.0000   -4.73305
673440.0000   -5.33131
673480.0000   -4.94218
673520.0000   -5.09451
673560.0000   -5.44761
673600.0000   -4.56948
673640.0000   -4.66188
673680.0000   -5.28109
673720.0000   -4.26639
673760.0000   -3.65281
673800.0000   -4.15554
673840.0000   -5.09398
673880.0000   -4.93561
673920.0000   -5.23007
673960.0000   -5.54127
674000.0000   -5.59937
674040.0000   -5.41313
674080.0000   -4.23759
674120.0000   -4.62303
674160.0000   -4.74917
674200.0000   -4.93105
674240.0000   -5.37294
674280.0000   -5.62931
674320.0000   -5.50660
674360.0000   -5.43000
674400.0000   -5.13076
674440.0000   -5.69532
674480.0000   -4.57391
674520.0000   -4.89842
674560.0000   -4.56253
674600.0000   -5.23748
674640.0000   -5.13456
674680.0000   -5.09890
674720.0000   -4.35130
674760.0000   -4.73977
674800.0000   -3.74764
674840.0000   -5.93193
674880.0000   -4.75869
674920.0000   -4.13831
674960.0000   -4.50298
675000.0000   -4.85765
675040.0000   -4.94266
675080.0000   -4.93793
675120.0000   -5.46713
675160.0000   -5.51706
675200.0000   -5.93996
675240.0000   -4.99598
675280.0000   -5.93162
675320.0000   -6.33644
675360.0000   -6.10365
675400.0000   -6.02412
675440.0000   -4.71686
675480.0000   -6.29613
675520.0000   -6.33914
675560.0000   -5.02384
675600.0000   -5.15324
675640.0000   -6.06330
675680.0000   -5.65051
675720.0000   -6.15561
675760.0000   -5.08280
675800.0000   -6.00146
675840.0000   -5.64185
675880.0000   -4.73241
675920.0000   -4.71361
675960.0000   -5.63481
676000.0000   -4.92005
676040.0000   -5.13123
676080.0000   -5.13127
676120.0000   -5.41115
676160.0000   -4.69053
676200.0000   -4.06551
676240.0000   -5.42475
676280.0000   -4.90571
676320.0000   -5.73687
676360.0000   -5.02788
676400.0000   -4.89665
676440.0000   -5.51288
676480.0000   -5.49367
676520.0000   -5.00342
676560.0000   -5.29717
676600.0000   -4.52062
676640.0000   -4.25590
676680.0000   -3.99041
676720.0000   -5.25921
676760.0000   -5.15384
676800.0000   -4.85057
676840.0000   -4.79825
676880.0000   -4.57729
676920.0000   -4.43275
676960.0000   -5.31489
677000.0000   -4.36458
677040.0000   -4.15903
677080.0000   -5.61007
677120.0000   -5.44389
677160.0000   -5.11516
677200.0000   -4.60032
677240.0000   -5.18944
677280.0000   -4.63109
677320.0000   -4.68860
677360.0000   -4.35617
677400.0000   -4.39585
677440.0000   -5.46026
677480.0000   -5.44622
677520.0000   -5.32093
677560.0000   -4.65813
677600.0000   -4.24197
677640.0000   -4.41704
677680.0000   -5.28164
677720.0000   -5.57446
677760.0000   -4.72163
677800.0000   -5.45124
677840.0000   -5.51465
677880.0000   -5.74757
677920.0000   -5.82309
677960.0000   -5.98087
678000.0000   -5.59411
678040.0000   -5.61475
678080.0000   -6.16410
678120.0000   -4.52188
678160.0000   -5.02302
678200.0000   -5.06275
678240.0000   -4.01406
678280.0000   -5.25014
678320.0000   -5.28787
678360.0000   -4.59263
678400.0000   -4.80496
678440.0000   -4.64320
678480.0000   -5.63518
678520.0000   -5.12594
678560.0000   -5.74191
678600.0000   -5.28891
678640.0000   -5.40280
678680.0000   -6.28390
678720.0000   -5.96026
678760.0000   -5.04176
678800.0000   -6.07779
678840.0000   -4.68223
678880.0000   -5.46844
678920.0000   -5.98477
678960.0000   -4.99855
679000.0000   -5.69200
679040.0000   -4.94900
679080.0000   -5.34252
679120.0000   -5.03470
679160.0000   -4.74249
679200.0000   -4.45972
679240.0000   -5.32043
679280.0000   -5.31341
679320.0000   -5.05483
679360.0000   -4.98005
679400.0000   -4.14488
679440.0000   -5.09814
679480.0000   -4.19394
679520.0000   -4.39219
679560.0000   -5.07526
679600.0000   -4.67210
679640.0000   -4.92270
679680.0000   -4.80903
679720.0000   -5.35597
679760.0000   -6.01132
679800.0000   -5.48025
679840.0000   -5.76908
679880.0000   -5.88146
679920.0000   -6.84505
679960.0000   -6.32112
680000.0000   -5.86919
680040.0000   -5.44213
680080.0000   -5.46204
680120.0000   -5.67297
680160.0000   -4.97450
680200.0000   -5.15751
680240.0000   -4.45167
680280.0000   -5.37356
680320.0000   -4.73643
680360.0000   -4.80416
680400.0000   -5.12160
680440.0000   -5.50453
680480.0000   -5.93366
680520.0000   -5.96093
680560.0000   -6.35160
680600.0000   -5.23170
680640.0000   -6.45503
680680.0000   -6.11738
680720.0000   -6.41709
680760.0000   -5.16404
680800.0000   -6.01863
680840.0000   -5.94704
680880.0000   -5.44847
680920.0000   -5.43315
680960.0000   -5.83662
681000.0000   -4.55552
681040.0000   -4.90829
681080.0000   -4.18409
681120.0000   -4.80248
681160.0000   -5.06846
681200.0000   -4.34492
681240.0000   -5.54386
681280.0000   -5.42057
681320.0000   -6.37109
681360.0000   -7.09382
681400.0000   -6.17350
681440.0000   -6.28034
681480.0000   -5.86551
681520.0000   -6.35389
681560.0000   -5.18367
681600.0000   -5.48035
681640.0000   -5.03090
681680.0000   -5.85107
681720.0000   -5.16765
681760.0000   -5.13880
681800.0000   -5.52119
681840.0000   -5.73303
681880.0000   -5.68961
681920.0000   -5.78658
681960.0000   -5.05362
682000.0000   -5.05569
682040.0000   -5.06115
682080.0000   -5.91834
682120.0000   -5.16879
682160.0000   -4.19262
682200.0000   -4.65720
682240.0000   -4.49197
682280.0000   -5.04878
682320.0000   -5.14070
682360.0000   -4.99777
682400.0000   -4.62018
682440.0000   -3.62300
682480.0000   -4.69171
682520.0000   -4.64121
682560.0000   -4.38515
682600.0000   -5.58669
682640.0000   -4.91394
682680.0000   -5.23009
682720.0000   -4.22816
682760.0000   -5.36641
682800.0000   -5.81666
682840.0000   -5.73678
682880.0000   -5.10544
682920.0000   -4.99875
682960.0000   -6.18979
683000.0000   -5.73134
683040.0000   -6.08476
683080.0000   -5.82509
683120.0000   -5.82385
683160.0000   -4.93149
683200.0000   -4.72083
683240.0000   -5.31734
683280.0000   -4.39836
683320.0000   -4.98928
683360.0000   -5.30755
683400.0000   -5.22933
683440.0000   -5.06507
683480.0000   -5.28495
683520.0000   -5.86615
683560.0000   -4.95545
683600.0000   -6.56533
683640.0000   -5.54145
683680.0000   -5.66693
683720.0000   -5.90626
683760.0000   -5.51250
683800.0000   -4.85067
683840.0000   -5.31707
683880.0000   -4.77528
683920.0000   -5.65631
683960.0000   -5.80266
684000.0000   -5.36033
684040.0000   -5.60943
684080.0000   -5.77275
684120.0000   -5.25425
684160.0000   -5.86668
684200.0000   -4.97297
684240.0000   -5.37811
684280.0000   -5.39409
684320.0000   -5.82027
684360.0000   -5.08403
684400.0000   -5.63129
684440.0000   -5.49399
684480.0000   -4.90528
684520.0000   -5.78094
684560.0000   -4.72774
684600.0000   -5.30548
684640.0000   -5.05764
684680.0000   -4.79059
684720.0000   -6.20107
684760.0000   -5.21839
684800.0000   -4.99051
684840.0000   -5.41172
684880.0000   -5.60268
684920.0000   -5.57342
684960.0000   -5.74746
685000.0000   -5.05918
685040.0000   -5.60481
685080.0000   -5.81239
685120.0000   -7.02803
685160.0000   -6.16410
685200.0000   -5.62597
685240.0000   -5.37879
685280.0000   -5.11503
685320.0000   -4.50421
685360.0000   -5.00726
685400.0000   -4.30949
685440.0000   -5.24687
685480.0000   -4.85711
685520.0000   -5.06126
685560.0000   -4.63103
685600.0000   -4.68256
685640.0000   -5.60325
685680.0000   -4.64070
685720.0000   -5.21224
685760.0000   -4.63033
685800.0000   -4.24649
685840.0000   -4.48271
685880.0000   -5.07414
685920.0000   -5.28699
685960.0000   -4.81724
686000.0000   -3.98514
686040.0000   -5.03977
686080.0000   -4.89349
686120.0000   -4.28591
686160.0000   -4.67973
686200.0000   -4.61858
686240.0000   -5.07113
686280.0000   -4.70818
686320.0000   -5.18683
686360.0000   -5.18145
686400.0000   -4.76063
686440.0000   -4.26865
686480.0000   -4.29669
686520.0000   -4.51201
686560.0000   -5.60968
686600.0000   -5.35666
686640.0000   -5.61694
686680.0000   -5.36729
686720.0000   -6.16032
686760.0000   -5.44284
686800.0000   -5.85540
686840.0000   -5.46895
686880.0000   -6.01164
686920.0000   -5.50457
686960.0000   -5.39276
687000.0000   -5.50348
687040.0000   -5.39429
687080.0000   -5.33475
687120.0000   -5.09661
687160.0000   -4.97957
687200.0000   -4.42304
687240.0000   -3.82560
687280.0000   -4.53845
687320.0000   -4.76807
687360.0000   -4.97010
687400.0000   -5.56163
687440.0000   -4.77696
687480.0000   -5.05201
687520.0000   -6.01752
687560.0000   -4.56047
687600.0000   -4.95940
687640.0000   -5.98892
687680.0000   -4.47799
687720.0000   -5.38947
687760.0000   -6.07033
687800.0000   -4.73895
687840.0000   -5.13667
687880.0000   -5.32843
687920.0000   -5.14309
687960.0000   -5.22291
688000.0000   -5.04122
688040.0000   -6.14390
688080.0000   -5.37589
688120.0000   -4.80684
688160.0000   -4.50531
688200.0000   -4.85555
688240.0000   -5.64966
688280.0000   -5.18050
688320.0000   -5.07555
688360.0000   -5.32631
688400.0000   -5.03647
688440.0000   -5.30161
688480.0000   -5.48593
688520.0000   -5.98151
688560.0000   -6.02000
688600.0000   -5.43088
688640.0000   -4.81693
688680.0000   -5.11617
688720.0000   -4.24280
688760.0000   -4.31870
688800.0000   -5.76469
688840.0000   -5.54974
688880.0000   -5.76370
688920.0000   -5.26253
688960.0000   -4.17337
689000.0000   -6.16117
689040.0000   -5.56189
689080.0000   -5.09220
689120.0000   -4.61489
689160.0000   -4.85819
689200.0000   -4.93846
689240.0000   -5.65576
689280.0000   -5.50552
689320.0000   -5.13097
689360.0000   -6.20766
689400.0000   -5.15458
689440.0000   -6.29293
689480.0000   -5.62198
689520.0000   -5.55550
689560.0000   -4.81014
689600.0000   -5.62562
689640.0000   -6.06224
689680.0000   -5.85126
689720.0000   -5.24162
689760.0000   -5.88687
689800.0000   -4.05805
689840.0000   -4.55961
689880.0000   -4.79316
689920.0000   -4.91570
689960.0000   -5.02086
690000.0000   -4.94099
690040.0000   -5.27534
690080.0000   -6.32538
690120.0000   -5.73393
690160.0000   -5.68514
690200.0000   -5.31882
690240.0000   -4.30504
690280.0000   -4.61366
690320.0000   -5.10505
690360.0000   -5.63565
690400.0000   -5.66874
690440.0000   -5.97637
690480.0000   -5.94150
690520.0000   -6.11731
690560.0000   -6.12337
690600.0000   -5.10990
690640.0000   -5.40854
690680.0000   -6.12943
690720.0000   -6.38744
690760.0000   -6.07658
690800.0000   -5.67784
690840.0000   -4.81022
690880.0000   -5.34298
690920.0000   -6.43117
690960.0000   -5.57726
691000.0000   -4.82036
691040.0000   -5.72805
691080.0000   -5.54124
691120.0000   -5.27907
691160.0000   -5.34776
691200.0000   -5.41440
691240.0000   -6.03674
691280.0000   -5.25069
691320.0000   -5.98768
691360.0000   -6.25809
691400.0000   -4.83029
691440.0000   -5.56204
691480.0000   -5.61787
691520.0000   -4.68735
691560.0000   -4.61458
691600.0000   -5.31625
691640.0000   -5.57531
691680.0000   -5.54059
691720.0000   -5.03491
691760.0000   -5.41204
691800.0000   -7.17103
691840.0000   -5.96583
691880.0000   -5.78185
691920.0000   -5.10206
691960.0000   -4.80920
692000.0000   -5.15329
692040.0000   -5.51934
692080.0000   -5.34860
692120.0000   -6.14729
692160.0000   -6.16269
692200.0000   -5.50010
692240.0000   -5.91291
692280.0000   -5.13767
692320.0000   -6.39286
692360.0000   -5.64546
692400.0000   -5.01557
692440.0000   -5.26939
692480.0000   -4.88182
692520.0000   -4.94454
692560.0000   -5.37408
692600.0000   -4.63626
692640.0000   -4.53766
692680.0000   -4.61299
692720.0000   -4.94052
692760.0000   -4.97086
692800.0000   -5.99519
692840.0000   -6.41724
692880.0000   -5.31123
692920.0000   -5.30435
692960.0000   -5.32278
693000.0000   -4.52100
693040.0000   -4.22980
693080.0000   -5.21409
693120.0000   -6.23081
693160.0000   -4.85092
693200.0000   -5.53518
693240.0000   -5.75839
693280.0000   -4.86784
693320.0000   -5.22002
693360.0000   -6.02581
693400.0000   -5.49757
693440.0000   -5.19722
693480.0000   -5.24216
693520.0000   -4.97760
693560.0000   -5.95619
693600.0000   -5.84611
693640.0000   -4.99082
693680.0000   -5.15889
693720.0000   -4.71438
693760.0000   -5.15283
693800.0000   -4.55950
693840.0000   -4.96416
693880.0000   -5.01587
693920.0000   -5.18426
693960.0000   -5.62630
694000.0000   -5.92196
694040.0000   -4.86400
694080.0000   -5.91454
694120.0000   -6.51423
694160.0000   -4.93527
694200.0000   -4.83488
694240.0000   -4.53327
694280.0000   -5.01042
694320.0000   -4.33484
694360.0000   -5.29750
694400.0000   -4.24754
694440.0000   -4.50976
694480.0000   -4.25089
694520.0000   -3.88487
694560.0000   -4.17430
694600.0000   -4.06758
694640.0000   -5.48860
694680.0000   -5.07107
694720.0000   -4.81706
694760.0000   -4.74176
694800.0000   -4.89971
694840.0000   -5.04846
694880.0000   -5.04296
694920.0000   -5.42020
694960.0000   -5.04044
695000.0000   -5.00805
695040.0000   -5.38121
695080.0000   -5.52037
695120.0000   -5.21420
695160.0000   -5.64043
695200.0000   -5.55146
695240.0000   -5.48004
695280.0000   -4.30687
695320.0000   -4.95704
695360.0000   -4.99032
695400.0000   -5.88651
695440.0000   -5.38752
695480.0000   -5.41751
695520.0000   -5.58942
695560.0000   -6.33126
695600.0000   -6.25522
695640.0000   -5.16637
695680.0000   -6.11845
695720.0000   -5.72989
695760.0000   -5.94309
695800.0000   -5.29897
695840.0000   -5.94180
695880.0000   -5.74383
695920.0000   -5.46669
695960.0000   -5.33944
696000.0000   -5.28303
696040.0000   -5.35640
696080.0000   -4.89060
696120.0000   -4.54441
696160.0000   -5.47734
696200.0000   -5.02979
696240.0000   -6.22126
696280.0000   -5.17700
696320.0000   -5.42852
696360.0000   -6.23385
696400.0000   -5.34297
696440.0000   -4.51635
696480.0000   -5.00818
696520.0000   -5.46374
696560.0000   -5.94764
696600.0000   -5.82512
696640.0000   -5.18629
696680.0000   -4.84505
696720.0000   -5.39725
696760.0000   -4.89349
696800.0000   -4.61171
696840.0000   -4.80828
696880.0000   -5.59359
696920.0000   -5.10628
696960.0000   -5.95813
697000.0000   -4.44938
697040.0000   -5.61954
697080.0000   -5.56870
697120.0000   -6.59573
697160.0000   -5.83405
697200.0000   -5.57476
697240.0000   -5.28304
697280.0000   -5.33606
697320.0000   -5.15652
697360.0000   -4.19690
697400.0000   -5.15890
697440.0000   -5.36249
697480.0000   -4.62033
697520.0000   -4.91324
697560.0000   -5.12972
697600.0000   -4.93559
697640.0000   -4.15368
697680.0000   -4.59718
697720.0000   -4.85980
697760.0000   -5.62644
697800.0000   -5.18942
697840.0000   -5.19895
697880.0000   -5.15653
697920.0000   -5.65609
697960.0000   -5.98386
698000.0000   -5.56174
698040.0000   -5.11300
698080.0000   -4.45580
698120.0000   -5.48794
698160.0000   -6.07663
698200.0000   -5.32451
698240.0000   -5.33310
698280.0000   -6.22436
698320.0000   -5.29622
698360.0000   -5.21159
698400.0000   -5.94913
698440.0000   -5.20464
698480.0000   -6.12387
698520.0000   -4.76497
698560.0000   -4.96015
698600.0000   -4.73273
698640.0000   -5.53576
698680.0000   -5.18911
698720.0000   -5.22130
698760.0000   -4.74871
698800.0000   -4.93962
698840.0000   -5.00647
698880.0000   -3.92469
698920.0000   -4.86828
698960.0000   -4.76201
699000.0000   -4.95084
699040.0000   -4.46276
699080.0000   -4.45607
[truncated: 173,033 more chars]
