# Supplementary material for: Comment on 'Valid molecular dynamics simulations of human hemoglobin require a surprisingly large box size'
Source: eLife. 2019 Jun 20;8:e44718. doi: 10.7554/eLife.44718 (PMC6586461; doi:10.7554/eLife.44718)
Supplement: Figure 1—source data 1. — The zip archive contains a README file describing which source files correspond to the different panels. [file elife-44718-fig1-data1.zip › figure1/panel_C/120A/4/proj.xvg]

@ autoscale onread none
@ with g0
@ g0 on
@ title "projection on eigenvectors (nm)"
@ xaxis  label "Time (ps)"
@ world xmin 0
@ world xmax 1e+06
@ world ymin -8.25655
@ world ymax 4.34992
@ view xmin 0.15
@ view xmax 0.85
@ view ymin 0.15
@ view ymax 0.85
@ yaxis  label "vec 1"
@ xaxis tick major 250000
@ xaxis tick minor 125000
@ xaxis ticklabel start type spec
@ xaxis ticklabel start -0
@ yaxis tick major 5
@ yaxis tick minor 2.5
@ yaxis ticklabel start type spec
@ yaxis ticklabel start -5
@ zeroxaxis bar on
@ zeroxaxis bar linestyle 3
    0.0000   -5.06943
   40.0000   -5.53187
   80.0000   -5.33394
  120.0000   -4.88732
  160.0000   -4.44246
  200.0000   -4.62439
  240.0000   -4.87660
  280.0000   -4.27708
  320.0000   -5.35156
  360.0000   -5.56601
  400.0000   -4.35228
  440.0000   -5.35372
  480.0000   -5.27801
  520.0000   -5.57024
  560.0000   -6.82955
  600.0000   -6.61687
  640.0000   -7.12367
  680.0000   -5.10603
  720.0000   -6.53279
  760.0000   -5.61309
  800.0000   -5.98961
  840.0000   -6.93977
  880.0000   -6.16091
  920.0000   -6.65349
  960.0000   -5.51325
 1000.0000   -5.82118
 1040.0000   -6.23414
 1080.0000   -5.51857
 1120.0000   -5.91726
 1160.0000   -5.64736
 1200.0000   -5.61326
 1240.0000   -5.28818
 1280.0000   -4.88514
 1320.0000   -3.83656
 1360.0000   -4.20033
 1400.0000   -4.23527
 1440.0000   -4.34499
 1480.0000   -4.81923
 1520.0000   -4.55306
 1560.0000   -3.79271
 1600.0000   -5.07138
 1640.0000   -4.88331
 1680.0000   -4.58421
 1720.0000   -5.21102
 1760.0000   -4.94225
 1800.0000   -4.84378
 1840.0000   -4.78030
 1880.0000   -5.34915
 1920.0000   -4.40481
 1960.0000   -5.20873
 2000.0000   -5.97396
 2040.0000   -5.32080
 2080.0000   -5.53157
 2120.0000   -5.38418
 2160.0000   -5.12781
 2200.0000   -4.75573
 2240.0000   -4.84958
 2280.0000   -4.62748
 2320.0000   -4.21629
 2360.0000   -5.25042
 2400.0000   -5.03115
 2440.0000   -4.14354
 2480.0000   -5.14756
 2520.0000   -5.45657
 2560.0000   -5.65942
 2600.0000   -5.59775
 2640.0000   -5.54434
 2680.0000   -5.86039
 2720.0000   -5.39254
 2760.0000   -6.22512
 2800.0000   -5.01041
 2840.0000   -4.91671
 2880.0000   -5.10449
 2920.0000   -4.80382
 2960.0000   -6.17756
 3000.0000   -5.13445
 3040.0000   -4.30438
 3080.0000   -5.23783
 3120.0000   -5.12955
 3160.0000   -5.23123
 3200.0000   -5.69405
 3240.0000   -5.87409
 3280.0000   -4.42365
 3320.0000   -5.25362
 3360.0000   -5.00419
 3400.0000   -5.47946
 3440.0000   -5.84372
 3480.0000   -5.43996
 3520.0000   -6.58345
 3560.0000   -5.59587
 3600.0000   -4.65785
 3640.0000   -5.20390
 3680.0000   -5.66871
 3720.0000   -4.71573
 3760.0000   -5.34372
 3800.0000   -5.16395
 3840.0000   -5.88080
 3880.0000   -5.38439
 3920.0000   -6.02915
 3960.0000   -5.22469
 4000.0000   -5.45946
 4040.0000   -5.91875
 4080.0000   -5.75242
 4120.0000   -5.72811
 4160.0000   -5.47503
 4200.0000   -5.26740
 4240.0000   -5.38818
 4280.0000   -5.87220
 4320.0000   -5.15506
 4360.0000   -5.90921
 4400.0000   -5.35077
 4440.0000   -5.44130
 4480.0000   -6.18504
 4520.0000   -6.13844
 4560.0000   -5.59425
 4600.0000   -6.57451
 4640.0000   -6.53535
 4680.0000   -5.54210
 4720.0000   -6.19470
 4760.0000   -5.99703
 4800.0000   -5.81839
 4840.0000   -6.95745
 4880.0000   -6.49737
 4920.0000   -6.38867
 4960.0000   -6.52092
 5000.0000   -5.50686
 5040.0000   -5.93574
 5080.0000   -6.17558
 5120.0000   -6.13149
 5160.0000   -5.53780
 5200.0000   -4.82952
 5240.0000   -5.22941
 5280.0000   -5.09904
 5320.0000   -5.30428
 5360.0000   -6.24379
 5400.0000   -6.45772
 5440.0000   -6.86251
 5480.0000   -6.49474
 5520.0000   -6.13052
 5560.0000   -6.72737
 5600.0000   -6.70080
 5640.0000   -6.21505
 5680.0000   -5.81284
 5720.0000   -5.07650
 5760.0000   -5.08673
 5800.0000   -4.95964
 5840.0000   -5.34271
 5880.0000   -5.47723
 5920.0000   -4.80954
 5960.0000   -5.67429
 6000.0000   -4.73485
 6040.0000   -6.15371
 6080.0000   -6.08797
 6120.0000   -6.23296
 6160.0000   -6.46769
 6200.0000   -5.11958
 6240.0000   -5.42766
 6280.0000   -5.48306
 6320.0000   -5.23581
 6360.0000   -5.11211
 6400.0000   -5.25550
 6440.0000   -5.67292
 6480.0000   -5.85411
 6520.0000   -5.40447
 6560.0000   -6.19869
 6600.0000   -5.71808
 6640.0000   -5.44749
 6680.0000   -5.18800
 6720.0000   -5.02812
 6760.0000   -4.95530
 6800.0000   -4.70484
 6840.0000   -5.76492
 6880.0000   -5.77215
 6920.0000   -6.13544
 6960.0000   -5.26084
 7000.0000   -5.47609
 7040.0000   -5.90343
 7080.0000   -5.21877
 7120.0000   -5.52934
 7160.0000   -5.43802
 7200.0000   -5.28045
 7240.0000   -5.22866
 7280.0000   -5.89067
 7320.0000   -5.05223
 7360.0000   -5.55162
 7400.0000   -5.84677
 7440.0000   -5.21714
 7480.0000   -5.14424
 7520.0000   -5.22963
 7560.0000   -5.57854
 7600.0000   -4.85438
 7640.0000   -5.57987
 7680.0000   -5.05232
 7720.0000   -5.42663
 7760.0000   -5.05329
 7800.0000   -5.81802
 7840.0000   -6.01333
 7880.0000   -5.66571
 7920.0000   -6.51590
 7960.0000   -5.44061
 8000.0000   -5.39388
 8040.0000   -5.65790
 8080.0000   -4.43042
 8120.0000   -4.58681
 8160.0000   -5.34265
 8200.0000   -5.26965
 8240.0000   -6.08390
 8280.0000   -6.35475
 8320.0000   -6.21995
 8360.0000   -5.94602
 8400.0000   -5.18059
 8440.0000   -5.17932
 8480.0000   -4.97182
 8520.0000   -4.72371
 8560.0000   -4.77093
 8600.0000   -6.25542
 8640.0000   -5.61830
 8680.0000   -5.51313
 8720.0000   -5.45565
 8760.0000   -4.62082
 8800.0000   -4.99194
 8840.0000   -3.98362
 8880.0000   -4.51566
 8920.0000   -5.22669
 8960.0000   -4.91904
 9000.0000   -5.80368
 9040.0000   -5.84319
 9080.0000   -5.44626
 9120.0000   -5.98411
 9160.0000   -5.44676
 9200.0000   -5.80262
 9240.0000   -6.50425
 9280.0000   -4.81965
 9320.0000   -4.55032
 9360.0000   -4.07364
 9400.0000   -5.30885
 9440.0000   -5.74134
 9480.0000   -5.81365
 9520.0000   -5.74916
 9560.0000   -4.83426
 9600.0000   -4.94490
 9640.0000   -5.07447
 9680.0000   -6.15699
 9720.0000   -5.85720
 9760.0000   -5.86770
 9800.0000   -6.14412
 9840.0000   -5.98616
 9880.0000   -5.84323
 9920.0000   -5.69912
 9960.0000   -5.26185
10000.0000   -5.43828
10040.0000   -5.94854
10080.0000   -5.21313
10120.0000   -5.31339
10160.0000   -5.22597
10200.0000   -4.65820
10240.0000   -5.12313
10280.0000   -4.77644
10320.0000   -4.76347
10360.0000   -4.71321
10400.0000   -4.39448
10440.0000   -4.95635
10480.0000   -4.76152
10520.0000   -4.73308
10560.0000   -6.13495
10600.0000   -5.33528
10640.0000   -5.31317
10680.0000   -5.27778
10720.0000   -5.15063
10760.0000   -4.57615
10800.0000   -4.25780
10840.0000   -4.93273
10880.0000   -5.09035
10920.0000   -4.87480
10960.0000   -4.76163
11000.0000   -5.07474
11040.0000   -4.88293
11080.0000   -4.60161
11120.0000   -4.97740
11160.0000   -5.04764
11200.0000   -5.08763
11240.0000   -5.52453
11280.0000   -4.57593
11320.0000   -5.01559
11360.0000   -5.18198
11400.0000   -5.11779
11440.0000   -5.58085
11480.0000   -6.03979
11520.0000   -6.15520
11560.0000   -5.43223
11600.0000   -5.23434
11640.0000   -4.66246
11680.0000   -5.81576
11720.0000   -5.93618
11760.0000   -5.13744
11800.0000   -6.03137
11840.0000   -5.56545
11880.0000   -5.75861
11920.0000   -5.21804
11960.0000   -6.33318
12000.0000   -6.24687
12040.0000   -5.75146
12080.0000   -6.26484
12120.0000   -6.05621
12160.0000   -5.21843
12200.0000   -5.22346
12240.0000   -5.75932
12280.0000   -5.49079
12320.0000   -5.98097
12360.0000   -5.56040
12400.0000   -5.20395
12440.0000   -5.50371
12480.0000   -5.99246
12520.0000   -5.69141
12560.0000   -5.45926
12600.0000   -5.17121
12640.0000   -6.29288
12680.0000   -5.25503
12720.0000   -4.98762
12760.0000   -5.43387
12800.0000   -5.84825
12840.0000   -5.95747
12880.0000   -5.22833
12920.0000   -5.92191
12960.0000   -6.05558
13000.0000   -4.94439
13040.0000   -5.69065
13080.0000   -6.24109
13120.0000   -6.15751
13160.0000   -5.88965
13200.0000   -5.95688
13240.0000   -7.21469
13280.0000   -6.43691
13320.0000   -5.67963
13360.0000   -5.27945
13400.0000   -5.75049
13440.0000   -6.09739
13480.0000   -5.51060
13520.0000   -6.19588
13560.0000   -6.06627
13600.0000   -6.49406
13640.0000   -5.98721
13680.0000   -5.62430
13720.0000   -6.80533
13760.0000   -5.14134
13800.0000   -5.23074
13840.0000   -5.21878
13880.0000   -5.10906
13920.0000   -5.33444
13960.0000   -5.54377
14000.0000   -5.79327
14040.0000   -5.48540
14080.0000   -4.78530
14120.0000   -5.03655
14160.0000   -4.70406
14200.0000   -5.35992
14240.0000   -4.96896
14280.0000   -5.83564
14320.0000   -5.90562
14360.0000   -5.42513
14400.0000   -5.26090
14440.0000   -6.13329
14480.0000   -5.48553
14520.0000   -5.66170
14560.0000   -5.93950
14600.0000   -6.48921
14640.0000   -6.29366
14680.0000   -5.50004
14720.0000   -5.19024
14760.0000   -5.43324
14800.0000   -5.68979
14840.0000   -4.72462
14880.0000   -5.78119
14920.0000   -5.09754
14960.0000   -5.08389
15000.0000   -5.72994
15040.0000   -5.71719
15080.0000   -5.75718
15120.0000   -6.07083
15160.0000   -6.25060
15200.0000   -6.38497
15240.0000   -6.27858
15280.0000   -6.00569
15320.0000   -5.79228
15360.0000   -5.65382
15400.0000   -5.85956
15440.0000   -6.47203
15480.0000   -6.12375
15520.0000   -5.47028
15560.0000   -6.32083
15600.0000   -5.38966
15640.0000   -4.85028
15680.0000   -4.89562
15720.0000   -5.97636
15760.0000   -5.51024
15800.0000   -6.53145
15840.0000   -5.21498
15880.0000   -4.89269
15920.0000   -5.73456
15960.0000   -5.36391
16000.0000   -6.19921
16040.0000   -4.42281
16080.0000   -5.60407
16120.0000   -5.22435
16160.0000   -5.15863
16200.0000   -5.59279
16240.0000   -5.85925
16280.0000   -4.87968
16320.0000   -5.16261
16360.0000   -5.31531
16400.0000   -4.90411
16440.0000   -5.72272
16480.0000   -5.29709
16520.0000   -5.14043
16560.0000   -5.29072
16600.0000   -4.37779
16640.0000   -5.79156
16680.0000   -5.88940
16720.0000   -5.85799
16760.0000   -5.37863
16800.0000   -5.75572
16840.0000   -6.66594
16880.0000   -6.36655
16920.0000   -6.38979
16960.0000   -6.07671
17000.0000   -6.16209
17040.0000   -5.57902
17080.0000   -5.42032
17120.0000   -5.64538
17160.0000   -6.17125
17200.0000   -5.36172
17240.0000   -5.39156
17280.0000   -5.22723
17320.0000   -5.83638
17360.0000   -5.54455
17400.0000   -5.35488
17440.0000   -5.10083
17480.0000   -5.41717
17520.0000   -5.31439
17560.0000   -4.95371
17600.0000   -4.83689
17640.0000   -4.88602
17680.0000   -3.97472
17720.0000   -3.92603
17760.0000   -4.50210
17800.0000   -4.49928
17840.0000   -5.12847
17880.0000   -4.46015
17920.0000   -4.90377
17960.0000   -4.94341
18000.0000   -4.80777
18040.0000   -5.12591
18080.0000   -4.17194
18120.0000   -4.07979
18160.0000   -4.82865
18200.0000   -4.68834
18240.0000   -4.72129
18280.0000   -5.18760
18320.0000   -4.40744
18360.0000   -5.15599
18400.0000   -3.81100
18440.0000   -4.49837
18480.0000   -4.13688
18520.0000   -4.06207
18560.0000   -4.63159
18600.0000   -4.32864
18640.0000   -4.69795
18680.0000   -4.93539
18720.0000   -4.46284
18760.0000   -3.98621
18800.0000   -4.10234
18840.0000   -4.91671
18880.0000   -4.75227
18920.0000   -3.90323
18960.0000   -3.88974
19000.0000   -4.36120
19040.0000   -5.04348
19080.0000   -5.13162
19120.0000   -4.07429
19160.0000   -4.94112
19200.0000   -5.57812
19240.0000   -5.21639
19280.0000   -4.04184
19320.0000   -4.70344
19360.0000   -4.34777
19400.0000   -4.66562
19440.0000   -3.85346
19480.0000   -4.08117
19520.0000   -5.06276
19560.0000   -5.58801
19600.0000   -6.00182
19640.0000   -5.36808
19680.0000   -5.07450
19720.0000   -4.89284
19760.0000   -4.69633
19800.0000   -4.79904
19840.0000   -5.23529
19880.0000   -5.45535
19920.0000   -4.55414
19960.0000   -4.30934
20000.0000   -4.29293
20040.0000   -3.95384
20080.0000   -4.73456
20120.0000   -5.58926
20160.0000   -5.78940
20200.0000   -5.82093
20240.0000   -5.29966
20280.0000   -4.85744
20320.0000   -5.87379
20360.0000   -5.17410
20400.0000   -5.90250
20440.0000   -5.67677
20480.0000   -5.74417
20520.0000   -5.70092
20560.0000   -6.03996
20600.0000   -5.54183
20640.0000   -5.22996
20680.0000   -5.44742
20720.0000   -5.10704
20760.0000   -4.72682
20800.0000   -5.11291
20840.0000   -5.21136
20880.0000   -5.43725
20920.0000   -5.58725
20960.0000   -6.35821
21000.0000   -6.32611
21040.0000   -6.45429
21080.0000   -6.32339
21120.0000   -5.12173
21160.0000   -5.37933
21200.0000   -5.22734
21240.0000   -5.85072
21280.0000   -5.62827
21320.0000   -5.20673
21360.0000   -5.24428
21400.0000   -4.43683
21440.0000   -4.95129
21480.0000   -4.93909
21520.0000   -4.32807
21560.0000   -5.17814
21600.0000   -5.18865
21640.0000   -5.41262
21680.0000   -5.15932
21720.0000   -5.49604
21760.0000   -5.41182
21800.0000   -4.74648
21840.0000   -5.31529
21880.0000   -5.08356
21920.0000   -5.85947
21960.0000   -4.93691
22000.0000   -5.23954
22040.0000   -5.31567
22080.0000   -5.67554
22120.0000   -5.79616
22160.0000   -5.71940
22200.0000   -4.14624
22240.0000   -5.12543
22280.0000   -4.81547
22320.0000   -4.55361
22360.0000   -5.37695
22400.0000   -5.04717
22440.0000   -5.13658
22480.0000   -5.20175
22520.0000   -5.73018
22560.0000   -5.89345
22600.0000   -5.21603
22640.0000   -5.36828
22680.0000   -5.74960
22720.0000   -5.32500
22760.0000   -5.49047
22800.0000   -4.67559
22840.0000   -4.92655
22880.0000   -5.82588
22920.0000   -5.04823
22960.0000   -5.14871
23000.0000   -4.75057
23040.0000   -5.00564
23080.0000   -5.52061
23120.0000   -6.11070
23160.0000   -5.39469
23200.0000   -6.29257
23240.0000   -4.95932
23280.0000   -5.18432
23320.0000   -5.14403
23360.0000   -5.98941
23400.0000   -6.73731
23440.0000   -5.40535
23480.0000   -6.31709
23520.0000   -6.11985
23560.0000   -5.53810
23600.0000   -4.98801
23640.0000   -4.89504
23680.0000   -5.26011
23720.0000   -5.33164
23760.0000   -5.17810
23800.0000   -6.46542
23840.0000   -5.06080
23880.0000   -5.17304
23920.0000   -5.01136
23960.0000   -5.59501
24000.0000   -5.16076
24040.0000   -5.95315
24080.0000   -5.28011
24120.0000   -5.21043
24160.0000   -4.87059
24200.0000   -5.82739
24240.0000   -5.15772
24280.0000   -6.05070
24320.0000   -5.14607
24360.0000   -4.91947
24400.0000   -6.15146
24440.0000   -5.72336
24480.0000   -5.23706
24520.0000   -5.08856
24560.0000   -5.67652
24600.0000   -5.39025
24640.0000   -4.84701
24680.0000   -4.81527
24720.0000   -5.41552
24760.0000   -5.36976
24800.0000   -5.16553
24840.0000   -4.63415
24880.0000   -3.84067
24920.0000   -4.61452
24960.0000   -4.21076
25000.0000   -4.47196
25040.0000   -4.34187
25080.0000   -4.53804
25120.0000   -3.94239
25160.0000   -4.49671
25200.0000   -3.81406
25240.0000   -3.97225
25280.0000   -5.51503
25320.0000   -5.37973
25360.0000   -5.73892
25400.0000   -6.21975
25440.0000   -5.64784
25480.0000   -6.73508
25520.0000   -7.03639
25560.0000   -6.71852
25600.0000   -6.17404
25640.0000   -6.40453
25680.0000   -5.39898
25720.0000   -6.12055
25760.0000   -5.29082
25800.0000   -4.93352
25840.0000   -5.69158
25880.0000   -5.26116
25920.0000   -5.14014
25960.0000   -4.82386
26000.0000   -6.11248
26040.0000   -5.14035
26080.0000   -5.42145
26120.0000   -4.82159
26160.0000   -5.27695
26200.0000   -4.98548
26240.0000   -5.77475
26280.0000   -4.46780
26320.0000   -4.95139
26360.0000   -4.53071
26400.0000   -4.57255
26440.0000   -4.57205
26480.0000   -5.03780
26520.0000   -4.13458
26560.0000   -4.42081
26600.0000   -4.61103
26640.0000   -5.45058
26680.0000   -5.65427
26720.0000   -5.75357
26760.0000   -5.76302
26800.0000   -5.07098
26840.0000   -6.11948
26880.0000   -5.41707
26920.0000   -5.27259
26960.0000   -4.10098
27000.0000   -4.47333
27040.0000   -5.30414
27080.0000   -4.37424
27120.0000   -5.02050
27160.0000   -6.34438
27200.0000   -5.40468
27240.0000   -4.79670
27280.0000   -5.57583
27320.0000   -5.47531
27360.0000   -5.85526
27400.0000   -4.51586
27440.0000   -3.95587
27480.0000   -4.87722
27520.0000   -5.28096
27560.0000   -4.73291
27600.0000   -5.25882
27640.0000   -5.82595
27680.0000   -6.15568
27720.0000   -4.88871
27760.0000   -5.17187
27800.0000   -5.24478
27840.0000   -5.39135
27880.0000   -4.18538
27920.0000   -4.14964
27960.0000   -5.02961
28000.0000   -4.91923
28040.0000   -5.05860
28080.0000   -5.81215
28120.0000   -5.66973
28160.0000   -5.45022
28200.0000   -5.17645
28240.0000   -5.37133
28280.0000   -4.89318
28320.0000   -5.27359
28360.0000   -5.59845
28400.0000   -4.79900
28440.0000   -4.29442
28480.0000   -4.87654
28520.0000   -5.08844
28560.0000   -5.23632
28600.0000   -5.45995
28640.0000   -4.89094
28680.0000   -5.07939
28720.0000   -6.12881
28760.0000   -5.77645
28800.0000   -5.19472
28840.0000   -5.59224
28880.0000   -4.10965
28920.0000   -4.70237
28960.0000   -5.22350
29000.0000   -5.14948
29040.0000   -4.87684
29080.0000   -5.87212
29120.0000   -5.47531
29160.0000   -4.85737
29200.0000   -5.71337
29240.0000   -5.64832
29280.0000   -5.92737
29320.0000   -5.38610
29360.0000   -5.34664
29400.0000   -5.53984
29440.0000   -5.33145
29480.0000   -6.27018
29520.0000   -5.42034
29560.0000   -6.05254
29600.0000   -5.61004
29640.0000   -6.12543
29680.0000   -5.53045
29720.0000   -5.49226
29760.0000   -5.37547
29800.0000   -5.83873
29840.0000   -5.45016
29880.0000   -4.78007
29920.0000   -5.39855
29960.0000   -5.09010
30000.0000   -4.50990
30040.0000   -4.94494
30080.0000   -5.96322
30120.0000   -5.12634
30160.0000   -4.46329
30200.0000   -5.36927
30240.0000   -6.15568
30280.0000   -5.67258
30320.0000   -4.74990
30360.0000   -5.45931
30400.0000   -6.05916
30440.0000   -5.24121
30480.0000   -5.99383
30520.0000   -5.87131
30560.0000   -6.15901
30600.0000   -6.42100
30640.0000   -6.21149
30680.0000   -6.30478
30720.0000   -6.39603
30760.0000   -5.41257
30800.0000   -4.83305
30840.0000   -6.34398
30880.0000   -5.58202
30920.0000   -6.07470
30960.0000   -6.58452
31000.0000   -4.83121
31040.0000   -5.87220
31080.0000   -4.58790
31120.0000   -4.68624
31160.0000   -4.91131
31200.0000   -4.98437
31240.0000   -4.52047
31280.0000   -5.27461
31320.0000   -4.70690
31360.0000   -4.30000
31400.0000   -4.68262
31440.0000   -4.99415
31480.0000   -4.82548
31520.0000   -4.70995
31560.0000   -5.79839
31600.0000   -5.82960
31640.0000   -5.89340
31680.0000   -5.78138
31720.0000   -4.65795
31760.0000   -5.60907
31800.0000   -5.24045
31840.0000   -4.85519
31880.0000   -5.22103
31920.0000   -6.20741
31960.0000   -5.33902
32000.0000   -6.19424
32040.0000   -5.81705
32080.0000   -5.15646
32120.0000   -6.22028
32160.0000   -5.13557
32200.0000   -4.48229
32240.0000   -6.23549
32280.0000   -6.01015
32320.0000   -5.09321
32360.0000   -6.09189
32400.0000   -6.77899
32440.0000   -6.32253
32480.0000   -5.51905
32520.0000   -5.10446
32560.0000   -5.20551
32600.0000   -4.53727
32640.0000   -5.41410
32680.0000   -5.54258
32720.0000   -5.32320
32760.0000   -4.86413
32800.0000   -5.87275
32840.0000   -4.78702
32880.0000   -5.47186
32920.0000   -4.84426
32960.0000   -5.35090
33000.0000   -5.43544
33040.0000   -5.08561
33080.0000   -5.28295
33120.0000   -5.10935
33160.0000   -5.68673
33200.0000   -5.01940
33240.0000   -5.91385
33280.0000   -5.69228
33320.0000   -5.87876
33360.0000   -5.68990
33400.0000   -4.99215
33440.0000   -5.23853
33480.0000   -6.45524
33520.0000   -6.50268
33560.0000   -4.61236
33600.0000   -4.51323
33640.0000   -5.52319
33680.0000   -4.56269
33720.0000   -4.58553
33760.0000   -5.42330
33800.0000   -5.66450
33840.0000   -4.83823
33880.0000   -4.66143
33920.0000   -5.54689
33960.0000   -5.41356
34000.0000   -5.39025
34040.0000   -4.79183
34080.0000   -5.58018
34120.0000   -4.84736
34160.0000   -4.92515
34200.0000   -5.08592
34240.0000   -4.89693
34280.0000   -4.98986
34320.0000   -5.21178
34360.0000   -4.64021
34400.0000   -4.57584
34440.0000   -4.77790
34480.0000   -5.05435
34520.0000   -4.27177
34560.0000   -4.97612
34600.0000   -4.96694
34640.0000   -4.80748
34680.0000   -4.21594
34720.0000   -5.24852
34760.0000   -5.00285
34800.0000   -4.79779
34840.0000   -4.06622
34880.0000   -4.74075
34920.0000   -5.28043
34960.0000   -5.17922
35000.0000   -5.89326
35040.0000   -5.78544
35080.0000   -4.85387
35120.0000   -5.52534
35160.0000   -4.96705
35200.0000   -4.62254
35240.0000   -5.53009
35280.0000   -5.46497
35320.0000   -5.21258
35360.0000   -5.22127
35400.0000   -5.99771
35440.0000   -5.05397
35480.0000   -5.60543
35520.0000   -5.33740
35560.0000   -5.56089
35600.0000   -5.05808
35640.0000   -5.99748
35680.0000   -5.43298
35720.0000   -5.59285
35760.0000   -7.02034
35800.0000   -6.30939
35840.0000   -7.01916
35880.0000   -5.43366
35920.0000   -5.86491
35960.0000   -5.81362
36000.0000   -5.35575
36040.0000   -5.20568
36080.0000   -5.43397
36120.0000   -5.15554
36160.0000   -5.63814
36200.0000   -5.65739
36240.0000   -5.87444
36280.0000   -6.24327
36320.0000   -5.88620
36360.0000   -5.43642
36400.0000   -5.50379
36440.0000   -5.38037
36480.0000   -5.43516
36520.0000   -5.94625
36560.0000   -6.05830
36600.0000   -4.62918
36640.0000   -6.08297
36680.0000   -6.66618
36720.0000   -4.87413
36760.0000   -5.11829
36800.0000   -5.48837
36840.0000   -5.78853
36880.0000   -5.26259
36920.0000   -5.16357
36960.0000   -4.67743
37000.0000   -6.20812
37040.0000   -5.36798
37080.0000   -5.28611
37120.0000   -5.82409
37160.0000   -6.25625
37200.0000   -5.35949
37240.0000   -5.27549
37280.0000   -6.51138
37320.0000   -5.94168
37360.0000   -4.51131
37400.0000   -5.75119
37440.0000   -6.90309
37480.0000   -6.61038
37520.0000   -6.24872
37560.0000   -6.03405
37600.0000   -6.66672
37640.0000   -6.24163
37680.0000   -5.83257
37720.0000   -5.63884
37760.0000   -5.09051
37800.0000   -6.02463
37840.0000   -5.01569
37880.0000   -5.60291
37920.0000   -6.19442
37960.0000   -6.65053
38000.0000   -6.13052
38040.0000   -5.93789
38080.0000   -5.39878
38120.0000   -5.35167
38160.0000   -4.40602
38200.0000   -5.51648
38240.0000   -4.75192
38280.0000   -5.27403
38320.0000   -5.20947
38360.0000   -5.04006
38400.0000   -5.10892
38440.0000   -4.90547
38480.0000   -4.91018
38520.0000   -6.28757
38560.0000   -6.75358
38600.0000   -5.94906
38640.0000   -5.42952
38680.0000   -5.16526
38720.0000   -5.33609
38760.0000   -5.93969
38800.0000   -5.62814
38840.0000   -6.34199
38880.0000   -5.99438
38920.0000   -5.84183
38960.0000   -5.23272
39000.0000   -6.51695
39040.0000   -5.55222
39080.0000   -4.91234
39120.0000   -6.05141
39160.0000   -5.28755
39200.0000   -5.65208
39240.0000   -5.73467
39280.0000   -5.68696
39320.0000   -5.14456
39360.0000   -5.46488
39400.0000   -5.43537
39440.0000   -5.59625
39480.0000   -5.46132
39520.0000   -5.74110
39560.0000   -5.70539
39600.0000   -5.78869
39640.0000   -5.56668
39680.0000   -6.88152
39720.0000   -5.56229
39760.0000   -5.00448
39800.0000   -5.56244
39840.0000   -5.59335
39880.0000   -6.25222
39920.0000   -6.31891
39960.0000   -5.89481
40000.0000   -6.00555
40040.0000   -6.12870
40080.0000   -5.49972
40120.0000   -6.02711
40160.0000   -5.87291
40200.0000   -5.88677
40240.0000   -6.52912
40280.0000   -5.80284
40320.0000   -5.72549
40360.0000   -6.49708
40400.0000   -5.44724
40440.0000   -6.09747
40480.0000   -5.48061
40520.0000   -5.24057
40560.0000   -5.87191
40600.0000   -6.19588
40640.0000   -6.49585
40680.0000   -5.56525
40720.0000   -4.54468
40760.0000   -4.03062
40800.0000   -3.84274
40840.0000   -4.06116
40880.0000   -4.45173
40920.0000   -4.18110
40960.0000   -4.97896
41000.0000   -4.36567
41040.0000   -3.95131
41080.0000   -5.35934
41120.0000   -4.75616
41160.0000   -4.75923
41200.0000   -4.64224
41240.0000   -4.37285
41280.0000   -4.71731
41320.0000   -4.88109
41360.0000   -5.07043
41400.0000   -5.71625
41440.0000   -4.94717
41480.0000   -5.05501
41520.0000   -4.71766
41560.0000   -4.87791
41600.0000   -4.31072
41640.0000   -3.94011
41680.0000   -4.94876
41720.0000   -5.31404
41760.0000   -5.49531
41800.0000   -5.78218
41840.0000   -5.04732
41880.0000   -4.59030
41920.0000   -4.02804
41960.0000   -4.93788
42000.0000   -4.59572
42040.0000   -4.79538
42080.0000   -5.17002
42120.0000   -5.12592
42160.0000   -4.82264
42200.0000   -5.30629
42240.0000   -4.63368
42280.0000   -4.37779
42320.0000   -5.06493
42360.0000   -4.29873
42400.0000   -4.59094
42440.0000   -4.67570
42480.0000   -4.02428
42520.0000   -5.44042
42560.0000   -5.82000
42600.0000   -4.58016
42640.0000   -5.07207
42680.0000   -4.60988
42720.0000   -4.81683
42760.0000   -5.39418
42800.0000   -5.04220
42840.0000   -4.03049
42880.0000   -5.15845
42920.0000   -5.18424
42960.0000   -4.92551
43000.0000   -4.52506
43040.0000   -4.69414
43080.0000   -3.75250
43120.0000   -3.99764
43160.0000   -3.11550
43200.0000   -2.86089
43240.0000   -3.94919
43280.0000   -3.88071
43320.0000   -4.56134
43360.0000   -5.02633
43400.0000   -4.42955
43440.0000   -3.95291
43480.0000   -4.19310
43520.0000   -5.02344
43560.0000   -4.20173
43600.0000   -4.82857
43640.0000   -5.25477
43680.0000   -4.86725
43720.0000   -3.83164
43760.0000   -4.51726
43800.0000   -4.87606
43840.0000   -5.43645
43880.0000   -4.67394
43920.0000   -4.07581
43960.0000   -5.67326
44000.0000   -4.83731
44040.0000   -4.80111
44080.0000   -4.83046
44120.0000   -5.26112
44160.0000   -5.78093
44200.0000   -5.46535
44240.0000   -4.67169
44280.0000   -4.38127
44320.0000   -3.88291
44360.0000   -4.83509
44400.0000   -4.51775
44440.0000   -4.98328
44480.0000   -5.13834
44520.0000   -3.78840
44560.0000   -4.68386
44600.0000   -4.14238
44640.0000   -4.15696
44680.0000   -4.16330
44720.0000   -4.24738
44760.0000   -4.41900
44800.0000   -3.84703
44840.0000   -4.05967
44880.0000   -4.60707
44920.0000   -4.58336
44960.0000   -3.72159
45000.0000   -3.83175
45040.0000   -4.60925
45080.0000   -4.38335
45120.0000   -3.75892
45160.0000   -3.93315
45200.0000   -3.37673
45240.0000   -4.32465
45280.0000   -4.24858
45320.0000   -3.74010
45360.0000   -5.38728
45400.0000   -5.55316
45440.0000   -4.15159
45480.0000   -4.61707
45520.0000   -4.07711
45560.0000   -5.15286
45600.0000   -4.85329
45640.0000   -4.26139
45680.0000   -4.85403
45720.0000   -4.61586
45760.0000   -4.65287
45800.0000   -5.60868
45840.0000   -5.10764
45880.0000   -4.06266
45920.0000   -3.89018
45960.0000   -4.31233
46000.0000   -4.70485
46040.0000   -5.35557
46080.0000   -4.94844
46120.0000   -4.31618
46160.0000   -4.69779
46200.0000   -4.78650
46240.0000   -4.38686
46280.0000   -4.63707
46320.0000   -5.00185
46360.0000   -4.45709
46400.0000   -4.68663
46440.0000   -4.78749
46480.0000   -5.42418
46520.0000   -5.70735
46560.0000   -5.00066
46600.0000   -4.96219
46640.0000   -4.76376
46680.0000   -4.91032
46720.0000   -5.54511
46760.0000   -5.42132
46800.0000   -4.66770
46840.0000   -4.60066
46880.0000   -4.22899
46920.0000   -4.65327
46960.0000   -4.44653
47000.0000   -5.09482
47040.0000   -5.32086
47080.0000   -4.66283
47120.0000   -4.72502
47160.0000   -4.77723
47200.0000   -4.70275
47240.0000   -4.75843
47280.0000   -4.59180
47320.0000   -4.18015
47360.0000   -4.53799
47400.0000   -4.06560
47440.0000   -4.85263
47480.0000   -4.34121
47520.0000   -4.43506
47560.0000   -4.26734
47600.0000   -4.34271
47640.0000   -4.76569
47680.0000   -5.51196
47720.0000   -5.81803
47760.0000   -5.05519
47800.0000   -5.58033
47840.0000   -5.22307
47880.0000   -5.26016
47920.0000   -5.19455
47960.0000   -4.42473
48000.0000   -4.04639
48040.0000   -4.11670
48080.0000   -4.20025
48120.0000   -5.28920
48160.0000   -4.86643
48200.0000   -4.59345
48240.0000   -4.68921
48280.0000   -4.47445
48320.0000   -5.06009
48360.0000   -5.22021
48400.0000   -4.72656
48440.0000   -5.05023
48480.0000   -5.93231
48520.0000   -4.98571
48560.0000   -5.25535
48600.0000   -4.13742
48640.0000   -5.81959
48680.0000   -6.62411
48720.0000   -6.54485
48760.0000   -6.70344
48800.0000   -5.55619
48840.0000   -7.00549
48880.0000   -6.76488
48920.0000   -6.48123
48960.0000   -5.85690
49000.0000   -6.19241
49040.0000   -5.57012
49080.0000   -6.28337
49120.0000   -5.86947
49160.0000   -5.58902
49200.0000   -5.25524
49240.0000   -5.15665
49280.0000   -5.38797
49320.0000   -5.84708
49360.0000   -6.42787
49400.0000   -5.77034
49440.0000   -5.14835
49480.0000   -5.81133
49520.0000   -6.16183
49560.0000   -5.41705
49600.0000   -6.06703
49640.0000   -5.33421
49680.0000   -5.38905
49720.0000   -5.90347
49760.0000   -5.84676
49800.0000   -5.81250
49840.0000   -6.02480
49880.0000   -5.15048
49920.0000   -5.28261
49960.0000   -5.25878
50000.0000   -5.23350
50040.0000   -5.18032
50080.0000   -5.84329
50120.0000   -4.99419
50160.0000   -6.05159
50200.0000   -6.39872
50240.0000   -6.10113
50280.0000   -5.14876
50320.0000   -5.38370
50360.0000   -5.48913
50400.0000   -5.75157
50440.0000   -4.07492
50480.0000   -5.60451
50520.0000   -6.25619
50560.0000   -5.62023
50600.0000   -5.80941
50640.0000   -5.74851
50680.0000   -6.03788
50720.0000   -5.59132
50760.0000   -6.20593
50800.0000   -5.91915
50840.0000   -4.66945
50880.0000   -4.51639
50920.0000   -5.20811
50960.0000   -5.19220
51000.0000   -4.64216
51040.0000   -5.25433
51080.0000   -5.32887
51120.0000   -5.61833
51160.0000   -5.03636
51200.0000   -5.55547
51240.0000   -5.21668
51280.0000   -6.62960
51320.0000   -5.10891
51360.0000   -5.34193
51400.0000   -5.38814
51440.0000   -4.21524
51480.0000   -5.06921
51520.0000   -6.39260
51560.0000   -5.44082
51600.0000   -5.64647
51640.0000   -6.18212
51680.0000   -5.86346
51720.0000   -5.64532
51760.0000   -5.16873
51800.0000   -5.57126
51840.0000   -6.44932
51880.0000   -5.47393
51920.0000   -5.34166
51960.0000   -5.45179
52000.0000   -5.20972
52040.0000   -4.90683
52080.0000   -4.74625
52120.0000   -4.75914
52160.0000   -3.85971
52200.0000   -4.21928
52240.0000   -3.56237
52280.0000   -4.28751
52320.0000   -4.63960
52360.0000   -4.86275
52400.0000   -5.58577
52440.0000   -5.34586
52480.0000   -5.71474
52520.0000   -5.76040
52560.0000   -4.63713
52600.0000   -5.16575
52640.0000   -5.18457
52680.0000   -5.42759
52720.0000   -5.41032
52760.0000   -4.33046
52800.0000   -4.89425
52840.0000   -4.63486
52880.0000   -5.43929
52920.0000   -5.48459
52960.0000   -4.93186
53000.0000   -4.85150
53040.0000   -4.71660
53080.0000   -5.02206
53120.0000   -4.91993
53160.0000   -5.57988
53200.0000   -5.39653
53240.0000   -4.68521
53280.0000   -4.58136
53320.0000   -3.95596
53360.0000   -4.38125
53400.0000   -4.08451
53440.0000   -4.15322
53480.0000   -4.92197
53520.0000   -5.06747
53560.0000   -5.05809
53600.0000   -4.46594
53640.0000   -3.94403
53680.0000   -4.97516
53720.0000   -4.29015
53760.0000   -4.77202
53800.0000   -5.55824
53840.0000   -5.78611
53880.0000   -4.25615
53920.0000   -5.30995
53960.0000   -5.68612
54000.0000   -5.55155
54040.0000   -5.23719
54080.0000   -5.83974
54120.0000   -5.07687
54160.0000   -5.42709
54200.0000   -6.03396
54240.0000   -5.33626
54280.0000   -5.38252
54320.0000   -5.62399
54360.0000   -5.39439
54400.0000   -3.65956
54440.0000   -4.79068
54480.0000   -4.11119
54520.0000   -4.17529
54560.0000   -3.75343
54600.0000   -4.27017
54640.0000   -5.43174
54680.0000   -4.01184
54720.0000   -4.62165
54760.0000   -4.69764
54800.0000   -4.44967
54840.0000   -4.43109
54880.0000   -4.39305
54920.0000   -4.56400
54960.0000   -4.36967
55000.0000   -4.83174
55040.0000   -4.51534
55080.0000   -3.81959
55120.0000   -4.37953
55160.0000   -4.27802
55200.0000   -4.44588
55240.0000   -5.01643
55280.0000   -5.26124
55320.0000   -3.82495
55360.0000   -3.73973
55400.0000   -4.71314
55440.0000   -5.28337
55480.0000   -5.62777
55520.0000   -4.05408
55560.0000   -4.50372
55600.0000   -4.05847
55640.0000   -4.05907
55680.0000   -3.93979
55720.0000   -4.18611
55760.0000   -5.16093
55800.0000   -4.09607
55840.0000   -4.25121
55880.0000   -3.95108
55920.0000   -4.12710
55960.0000   -4.33691
56000.0000   -3.87120
56040.0000   -4.85002
56080.0000   -3.94793
56120.0000   -4.67026
56160.0000   -4.16046
56200.0000   -4.90050
56240.0000   -4.90475
56280.0000   -5.09027
56320.0000   -5.16247
56360.0000   -5.40332
56400.0000   -5.13373
56440.0000   -5.07997
56480.0000   -4.45498
56520.0000   -5.23665
56560.0000   -4.30030
56600.0000   -5.01051
56640.0000   -4.97771
56680.0000   -5.43675
56720.0000   -4.41011
56760.0000   -5.06823
56800.0000   -4.37549
56840.0000   -4.66019
56880.0000   -5.41130
56920.0000   -4.36342
56960.0000   -5.41315
57000.0000   -4.71297
57040.0000   -5.79679
57080.0000   -5.58335
57120.0000   -4.89383
57160.0000   -4.92142
57200.0000   -4.23595
57240.0000   -4.17005
57280.0000   -4.76522
57320.0000   -4.59670
57360.0000   -4.74897
57400.0000   -5.56867
57440.0000   -5.70969
57480.0000   -5.21735
57520.0000   -5.76831
57560.0000   -6.04419
57600.0000   -5.10158
57640.0000   -4.87193
57680.0000   -4.11063
57720.0000   -4.71176
57760.0000   -5.44611
57800.0000   -3.52864
57840.0000   -3.96024
57880.0000   -4.40575
57920.0000   -4.09707
57960.0000   -4.24323
58000.0000   -3.64736
58040.0000   -4.48566
58080.0000   -4.93205
58120.0000   -4.75849
58160.0000   -4.62937
58200.0000   -4.56765
58240.0000   -4.35733
58280.0000   -4.20838
58320.0000   -4.21592
58360.0000   -4.02582
58400.0000   -4.78979
58440.0000   -4.54947
58480.0000   -3.83034
58520.0000   -3.93932
58560.0000   -3.87954
58600.0000   -5.02299
58640.0000   -3.88128
58680.0000   -4.32816
58720.0000   -5.08822
58760.0000   -3.42561
58800.0000   -2.54488
58840.0000   -3.20943
58880.0000   -3.30443
58920.0000   -4.25732
58960.0000   -4.28197
59000.0000   -3.99307
59040.0000   -4.26826
59080.0000   -4.24439
59120.0000   -4.21764
59160.0000   -3.69829
59200.0000   -4.48136
59240.0000   -3.57605
59280.0000   -2.99505
59320.0000   -3.23913
59360.0000   -2.87093
59400.0000   -3.47500
59440.0000   -4.07142
59480.0000   -3.50724
59520.0000   -4.08903
59560.0000   -4.04890
59600.0000   -3.90631
59640.0000   -4.04507
59680.0000   -4.14258
59720.0000   -2.94434
59760.0000   -4.09459
59800.0000   -4.69381
59840.0000   -5.10817
59880.0000   -5.29809
59920.0000   -4.66427
59960.0000   -4.63888
60000.0000   -4.05744
60040.0000   -4.63473
60080.0000   -4.93158
60120.0000   -5.36659
60160.0000   -5.77452
60200.0000   -6.48020
60240.0000   -5.57084
60280.0000   -5.82473
60320.0000   -5.29642
60360.0000   -4.56111
60400.0000   -4.49097
60440.0000   -4.47885
60480.0000   -4.93957
60520.0000   -4.88591
60560.0000   -4.71973
60600.0000   -4.02633
60640.0000   -5.01462
60680.0000   -4.49171
60720.0000   -4.15285
60760.0000   -3.76162
60800.0000   -4.19464
60840.0000   -3.14195
60880.0000   -4.60998
60920.0000   -4.09093
60960.0000   -3.49738
61000.0000   -4.09189
61040.0000   -3.75384
61080.0000   -3.84440
61120.0000   -3.97231
61160.0000   -3.91784
61200.0000   -4.75831
61240.0000   -4.40482
61280.0000   -4.24317
61320.0000   -4.41555
61360.0000   -3.83177
61400.0000   -3.68303
61440.0000   -4.23997
61480.0000   -4.72112
61520.0000   -4.41687
61560.0000   -4.66619
61600.0000   -4.15637
61640.0000   -3.82166
61680.0000   -3.71020
61720.0000   -3.42817
61760.0000   -2.48920
61800.0000   -2.49624
61840.0000   -3.08540
61880.0000   -3.52298
61920.0000   -2.85667
61960.0000   -2.37499
62000.0000   -2.95519
62040.0000   -2.53796
62080.0000   -3.03046
62120.0000   -3.88152
62160.0000   -4.65447
62200.0000   -3.33296
62240.0000   -3.32764
62280.0000   -3.26762
62320.0000   -3.44961
62360.0000   -3.47543
62400.0000   -3.42073
62440.0000   -3.28964
62480.0000   -3.31834
62520.0000   -3.43374
62560.0000   -3.02699
62600.0000   -2.92715
62640.0000   -2.97700
62680.0000   -1.97187
62720.0000   -3.17234
62760.0000   -4.47566
62800.0000   -4.08728
62840.0000   -3.64942
62880.0000   -3.89522
62920.0000   -3.47852
62960.0000   -3.11557
63000.0000   -2.65358
63040.0000   -2.60542
63080.0000   -2.49935
63120.0000   -2.27340
63160.0000   -3.24633
63200.0000   -1.90877
63240.0000   -2.37631
63280.0000   -2.78792
63320.0000   -2.48417
63360.0000   -2.21805
63400.0000   -2.90159
63440.0000   -2.12855
63480.0000   -2.66883
63520.0000   -2.64465
63560.0000   -2.92172
63600.0000   -3.39794
63640.0000   -3.62258
63680.0000   -3.21524
63720.0000   -4.06146
63760.0000   -3.18070
63800.0000   -3.87635
63840.0000   -3.87363
63880.0000   -3.39724
63920.0000   -3.63390
63960.0000   -3.59204
64000.0000   -2.66192
64040.0000   -2.24368
64080.0000   -2.93252
64120.0000   -3.72332
64160.0000   -3.65189
64200.0000   -4.29862
64240.0000   -3.64440
64280.0000   -4.49134
64320.0000   -4.59437
64360.0000   -4.93926
64400.0000   -3.62906
64440.0000   -4.27659
64480.0000   -2.42362
64520.0000   -3.35206
64560.0000   -3.46336
64600.0000   -3.51236
64640.0000   -2.97625
64680.0000   -3.22491
64720.0000   -2.72667
64760.0000   -2.14884
64800.0000   -2.69365
64840.0000   -1.06876
64880.0000   -2.80087
64920.0000   -3.10741
64960.0000   -2.91998
65000.0000   -2.57198
65040.0000   -3.22616
65080.0000   -2.70451
65120.0000   -2.93932
65160.0000   -2.62443
65200.0000   -0.63570
65240.0000   -0.54032
65280.0000   -0.49060
65320.0000   -0.17893
65360.0000   -0.49981
65400.0000   -1.03431
65440.0000   -0.90521
65480.0000   -2.02168
65520.0000   -0.95876
65560.0000   -1.55640
65600.0000   -1.20818
65640.0000   -1.67252
65680.0000   -2.38051
65720.0000   -2.42505
65760.0000   -2.60822
65800.0000   -3.22958
65840.0000   -2.75125
65880.0000   -1.86744
65920.0000   -2.22846
65960.0000   -2.98677
66000.0000   -2.55015
66040.0000   -1.65532
66080.0000   -2.01108
66120.0000   -0.63027
66160.0000   -2.06877
66200.0000   -1.50632
66240.0000   -1.11098
66280.0000   -1.59019
66320.0000   -2.97073
66360.0000   -2.82297
66400.0000   -2.51613
66440.0000   -2.54763
66480.0000   -1.83901
66520.0000   -1.55285
66560.0000   -1.01170
66600.0000   -1.56998
66640.0000   -1.07417
66680.0000   -1.15864
66720.0000   -2.08388
66760.0000   -1.93410
66800.0000   -1.46116
66840.0000   -2.47101
66880.0000   -1.85924
66920.0000   -1.49011
66960.0000   -1.89177
67000.0000   -2.28222
67040.0000   -2.46427
67080.0000   -2.58925
67120.0000   -2.64873
67160.0000   -1.90085
67200.0000   -2.39508
67240.0000   -2.00254
67280.0000   -1.35123
67320.0000   -1.56653
67360.0000   -1.06881
67400.0000   -1.27795
67440.0000   -0.81846
67480.0000   -0.55474
67520.0000   -0.67035
67560.0000   -1.40500
67600.0000   -1.24577
67640.0000   -1.01448
67680.0000   -1.84240
67720.0000   -0.30806
67760.0000   -0.54767
67800.0000   -0.85314
67840.0000   -0.93776
67880.0000   -1.68548
67920.0000   -0.86170
67960.0000   -0.48363
68000.0000   -0.87448
68040.0000   -2.09955
68080.0000   -0.89915
68120.0000   -0.66856
68160.0000   -1.09800
68200.0000   -1.47797
68240.0000   -1.29785
68280.0000   -1.98400
68320.0000   -0.76993
68360.0000   -0.74231
68400.0000   -0.81553
68440.0000   -0.41240
68480.0000   -0.30818
68520.0000   -0.88844
68560.0000   -1.28865
68600.0000   -1.26234
68640.0000   -2.19001
68680.0000   -1.62005
68720.0000   -1.19481
68760.0000   -1.69562
68800.0000   -1.86610
68840.0000   -1.71178
68880.0000   -1.96794
68920.0000   -1.77642
68960.0000   -1.65646
69000.0000   -2.00789
69040.0000   -2.15336
69080.0000   -0.51641
69120.0000   -1.33189
69160.0000   -2.35686
69200.0000   -1.16656
69240.0000   -1.08346
69280.0000   -0.82357
69320.0000   -1.61400
69360.0000   -1.72705
69400.0000   -0.98183
69440.0000   -1.56996
69480.0000   -1.84579
69520.0000   -1.45345
69560.0000   -0.66970
69600.0000   -1.70311
69640.0000   -1.30327
69680.0000   -1.34916
69720.0000   -1.40837
69760.0000   -0.77640
69800.0000   -1.07341
69840.0000   -0.84443
69880.0000   -0.68965
69920.0000   -1.40445
69960.0000   -2.00360
70000.0000   -1.99866
70040.0000   -0.76953
70080.0000   -0.79392
70120.0000   -0.66552
70160.0000   -1.33996
70200.0000   -0.42608
70240.0000   -1.58937
70280.0000   -0.48750
70320.0000   -0.89682
70360.0000   -1.80569
70400.0000   -2.57246
70440.0000   -2.09838
70480.0000   -1.22343
70520.0000   -1.78410
70560.0000   -1.72160
70600.0000   -2.57145
70640.0000   -1.76285
70680.0000   -1.14998
70720.0000   -0.71935
70760.0000   -0.92776
70800.0000   -0.65495
70840.0000   -0.56518
70880.0000   -1.18215
70920.0000   -1.27880
70960.0000   -1.26187
71000.0000   -1.22412
71040.0000   -1.05113
71080.0000   -0.21009
71120.0000   -0.58360
71160.0000   -1.09765
71200.0000   -0.70113
71240.0000   -1.77088
71280.0000   -2.25927
71320.0000   -1.54445
71360.0000   -1.98135
71400.0000   -2.18708
71440.0000   -1.41450
71480.0000   -1.28490
71520.0000   -1.94583
71560.0000   -1.11607
71600.0000   -1.14168
71640.0000   -1.18020
71680.0000   -1.57698
71720.0000   -1.00443
71760.0000   -1.58859
71800.0000   -2.20697
71840.0000   -2.46614
71880.0000   -0.96079
71920.0000   -0.51180
71960.0000   -1.19012
72000.0000   -1.28849
72040.0000   -0.89493
72080.0000   -1.37959
72120.0000   -1.62363
72160.0000   -1.11673
72200.0000   -1.95144
72240.0000   -1.37994
72280.0000   -0.75102
72320.0000   -1.01764
72360.0000   -1.43290
72400.0000   -0.82019
72440.0000   -1.11846
72480.0000   -2.25639
72520.0000   -1.82999
72560.0000   -2.36103
72600.0000   -3.20722
72640.0000   -1.84586
72680.0000   -2.09837
72720.0000   -2.38116
72760.0000   -2.52063
72800.0000   -2.48195
72840.0000   -3.17349
72880.0000   -3.60877
72920.0000   -3.19898
72960.0000   -3.27687
73000.0000   -3.18272
73040.0000   -2.97355
73080.0000   -1.24009
73120.0000   -3.21003
73160.0000   -2.34879
73200.0000   -2.53955
73240.0000   -2.07278
73280.0000   -2.10917
73320.0000   -2.00812
73360.0000   -1.74953
73400.0000   -2.22655
73440.0000   -3.12488
73480.0000   -4.04821
73520.0000   -3.08179
73560.0000   -3.54957
73600.0000   -2.95619
73640.0000   -3.96321
73680.0000   -3.27114
73720.0000   -3.80683
73760.0000   -2.85882
73800.0000   -2.99101
73840.0000   -3.50775
73880.0000   -3.00113
73920.0000   -3.17087
73960.0000   -3.28730
74000.0000   -2.32979
74040.0000   -2.40502
74080.0000   -2.44315
74120.0000   -2.16458
74160.0000   -1.72725
74200.0000   -1.49389
74240.0000   -1.62933
74280.0000   -2.03022
74320.0000   -1.72623
74360.0000   -1.53579
74400.0000   -1.36694
74440.0000   -1.65941
74480.0000   -1.40132
74520.0000   -2.01863
74560.0000   -1.22297
74600.0000   -0.52848
74640.0000   -1.50691
74680.0000   -1.60142
74720.0000   -1.67910
74760.0000   -1.38708
74800.0000   -1.07863
74840.0000   -1.11033
74880.0000   -1.32997
74920.0000   -2.07084
74960.0000   -2.16264
75000.0000   -1.63715
75040.0000   -2.68915
75080.0000   -1.96800
75120.0000   -1.26016
75160.0000   -1.61391
75200.0000   -2.33216
75240.0000   -3.13599
75280.0000   -3.12309
75320.0000   -1.41940
75360.0000   -0.92082
75400.0000   -1.79481
75440.0000   -1.63604
75480.0000   -2.27840
75520.0000   -1.30300
75560.0000   -1.15580
75600.0000   -1.01691
75640.0000   -1.31486
75680.0000   -2.31318
75720.0000   -1.95765
75760.0000   -1.83411
75800.0000   -1.68469
75840.0000   -1.31079
75880.0000   -0.98164
75920.0000   -0.68682
75960.0000   -0.25670
76000.0000    0.12530
76040.0000   -0.14340
76080.0000    0.80861
76120.0000   -0.23938
76160.0000   -0.12505
76200.0000   -0.68697
76240.0000   -0.30139
76280.0000   -0.46041
76320.0000   -1.26437
76360.0000   -0.67621
76400.0000   -1.38393
76440.0000   -1.69642
76480.0000   -0.98443
76520.0000   -0.39405
76560.0000   -0.64280
76600.0000   -0.92965
76640.0000    0.02027
76680.0000   -0.71823
76720.0000   -0.37541
76760.0000   -0.09026
76800.0000    0.08096
76840.0000    0.45859
76880.0000   -0.24801
76920.0000   -0.36940
76960.0000   -0.05400
77000.0000   -0.67943
77040.0000   -0.25664
77080.0000    0.24585
77120.0000   -0.76662
77160.0000    0.09132
77200.0000   -0.15443
77240.0000   -0.64678
77280.0000   -0.39372
77320.0000    0.42535
77360.0000    0.44236
77400.0000   -1.08683
77440.0000   -0.92148
77480.0000   -1.53903
77520.0000   -0.40984
77560.0000   -0.67396
77600.0000   -1.37118
77640.0000   -0.86910
77680.0000    0.47868
77720.0000    0.08420
77760.0000   -0.21524
77800.0000   -0.29521
77840.0000   -0.68900
77880.0000   -0.05916
77920.0000   -0.16505
77960.0000    0.11568
78000.0000   -0.23011
78040.0000   -0.18469
78080.0000    0.32980
78120.0000   -0.64675
78160.0000    0.22677
78200.0000   -1.72060
78240.0000   -1.43764
78280.0000   -0.71840
78320.0000   -1.98053
78360.0000   -1.70384
78400.0000   -1.40791
78440.0000   -1.38283
78480.0000   -0.86472
78520.0000   -1.14320
78560.0000   -0.40074
78600.0000   -0.60657
78640.0000    0.20559
78680.0000   -0.12248
78720.0000    0.08472
78760.0000   -0.58174
78800.0000   -0.55414
78840.0000   -0.11821
78880.0000    0.25336
78920.0000   -0.51890
78960.0000   -0.55621
79000.0000   -0.65923
79040.0000    0.85646
79080.0000   -0.12042
79120.0000   -0.24398
79160.0000   -0.42131
79200.0000   -0.18858
79240.0000   -0.10151
79280.0000   -0.53863
79320.0000   -0.63319
79360.0000   -0.38404
79400.0000   -0.63021
79440.0000   -0.63755
79480.0000   -0.60561
79520.0000   -0.55915
79560.0000   -0.86846
79600.0000    0.12866
79640.0000    0.76676
79680.0000   -0.03618
79720.0000   -0.99961
79760.0000   -0.55696
79800.0000   -1.75481
79840.0000    0.07467
79880.0000   -0.65210
79920.0000   -0.34328
79960.0000   -0.45065
80000.0000   -0.32417
80040.0000   -0.84588
80080.0000   -0.30580
80120.0000   -0.99160
80160.0000   -0.94682
80200.0000   -0.76593
80240.0000    0.05639
80280.0000    0.00856
80320.0000   -0.21458
80360.0000   -0.07793
80400.0000    0.10424
80440.0000   -0.41551
80480.0000   -0.24444
80520.0000   -0.07919
80560.0000   -1.27564
80600.0000   -0.36529
80640.0000    0.17201
80680.0000    0.61943
80720.0000   -0.89502
80760.0000   -0.84413
80800.0000   -1.14634
80840.0000   -0.44204
80880.0000   -0.78375
80920.0000   -0.24634
80960.0000   -0.62121
81000.0000   -0.32504
81040.0000   -0.67008
81080.0000    0.30124
81120.0000    0.09881
81160.0000   -0.23137
81200.0000   -0.45939
81240.0000   -0.67573
81280.0000   -0.18187
81320.0000   -1.36271
81360.0000   -0.12953
81400.0000   -0.23916
81440.0000   -0.05500
81480.0000    0.39233
81520.0000    0.39489
81560.0000   -0.01016
81600.0000   -0.08558
81640.0000   -0.22761
81680.0000   -0.30636
81720.0000    0.15065
81760.0000   -0.70316
81800.0000   -0.10538
81840.0000   -0.04809
81880.0000   -1.02168
81920.0000   -0.62590
81960.0000   -0.83263
82000.0000   -0.73479
82040.0000   -0.86762
82080.0000   -0.65975
82120.0000   -0.92214
82160.0000   -0.77634
82200.0000    0.15910
82240.0000   -0.49769
82280.0000   -0.48838
82320.0000   -0.77141
82360.0000   -0.71292
82400.0000   -0.61813
82440.0000   -0.83539
82480.0000   -0.16023
82520.0000    0.05534
82560.0000    0.18547
82600.0000    0.19485
82640.0000    0.38907
82680.0000    0.04053
82720.0000    0.34896
82760.0000    0.87468
82800.0000   -0.46845
82840.0000   -0.14311
82880.0000    0.04615
82920.0000   -0.34230
82960.0000   -0.62074
83000.0000   -0.38847
83040.0000   -0.63725
83080.0000   -1.04829
83120.0000   -1.41462
83160.0000   -1.34408
83200.0000   -0.64384
83240.0000   -1.19252
83280.0000   -1.15102
83320.0000   -0.37312
83360.0000   -0.46827
83400.0000   -0.18476
83440.0000   -0.85941
83480.0000   -0.91762
83520.0000   -1.09221
83560.0000   -2.03092
83600.0000   -2.25884
83640.0000   -2.16691
83680.0000   -0.96278
83720.0000   -0.87697
83760.0000   -1.57968
83800.0000   -1.17319
83840.0000   -0.76604
83880.0000   -1.17273
83920.0000   -1.64119
83960.0000   -0.78586
84000.0000   -1.02172
84040.0000   -1.09666
84080.0000   -2.15360
84120.0000   -1.71451
84160.0000   -1.17766
84200.0000   -1.39888
84240.0000   -1.62257
84280.0000   -1.30255
84320.0000   -1.10106
84360.0000   -0.93937
84400.0000   -1.13036
84440.0000   -1.62665
84480.0000   -1.57987
84520.0000   -1.87448
84560.0000   -1.20247
84600.0000   -0.84524
84640.0000   -0.43824
84680.0000   -0.70597
84720.0000   -0.94066
84760.0000   -0.99386
84800.0000   -1.76826
84840.0000   -1.32907
84880.0000   -0.89865
84920.0000   -1.52664
84960.0000   -1.28492
85000.0000   -1.17138
85040.0000   -1.03654
85080.0000   -1.80303
85120.0000   -1.22565
85160.0000   -1.66101
85200.0000   -2.04993
85240.0000   -1.41300
85280.0000   -0.97786
85320.0000   -1.88259
85360.0000   -1.71038
85400.0000   -0.54281
85440.0000   -1.08414
85480.0000   -1.13160
85520.0000   -1.22506
85560.0000   -0.84848
85600.0000   -1.90750
85640.0000   -1.24077
85680.0000   -1.97064
85720.0000   -2.06713
85760.0000   -1.55171
85800.0000   -1.12623
85840.0000   -1.60938
85880.0000   -1.53566
85920.0000   -2.02062
85960.0000   -0.87288
86000.0000   -1.17106
86040.0000   -1.54290
86080.0000   -1.67948
86120.0000   -1.85676
86160.0000   -1.15041
86200.0000   -0.80699
86240.0000   -1.88569
86280.0000   -1.32693
86320.0000   -1.44130
86360.0000   -1.94206
86400.0000   -1.56215
86440.0000   -1.67233
86480.0000   -1.07589
86520.0000   -1.80055
86560.0000   -0.83123
86600.0000   -0.78079
86640.0000   -0.96054
86680.0000   -1.63695
86720.0000   -0.85628
86760.0000   -1.49880
86800.0000   -0.57810
86840.0000   -1.21389
86880.0000   -0.80286
86920.0000   -1.29060
86960.0000   -0.47586
87000.0000   -1.10390
87040.0000   -0.43193
87080.0000   -0.44981
87120.0000   -0.53826
87160.0000   -1.12569
87200.0000   -1.67887
87240.0000   -0.92038
87280.0000   -0.94449
87320.0000   -0.67056
87360.0000   -1.06320
87400.0000   -0.89169
87440.0000   -1.59557
87480.0000   -2.11486
87520.0000   -1.48725
87560.0000   -1.84805
87600.0000   -1.44293
87640.0000   -1.26835
87680.0000   -1.13168
87720.0000   -0.87487
87760.0000   -1.82885
87800.0000   -0.91937
87840.0000   -1.32685
87880.0000   -1.47907
87920.0000   -1.21530
87960.0000   -1.40657
88000.0000   -1.27949
88040.0000   -2.06765
88080.0000   -2.16968
88120.0000   -2.17510
88160.0000   -2.02032
88200.0000   -1.70065
88240.0000   -1.80289
88280.0000   -1.83898
88320.0000   -0.95729
88360.0000   -1.43089
88400.0000   -2.09551
88440.0000   -1.21648
88480.0000   -1.19579
88520.0000   -2.03121
88560.0000   -1.76323
88600.0000   -1.24156
88640.0000   -1.38795
88680.0000   -1.46192
88720.0000   -1.16970
88760.0000   -1.68546
88800.0000   -0.61777
88840.0000   -0.88741
88880.0000   -1.84772
88920.0000   -1.10299
88960.0000   -0.64946
89000.0000   -0.41137
89040.0000   -0.68450
89080.0000   -0.43054
89120.0000   -0.70724
89160.0000   -1.21728
89200.0000   -1.11194
89240.0000   -1.87229
89280.0000   -1.41795
89320.0000   -1.18768
89360.0000   -1.90107
89400.0000   -1.58229
89440.0000   -1.60929
89480.0000   -1.84437
89520.0000   -1.67107
89560.0000   -1.04063
89600.0000   -1.82395
89640.0000   -1.53570
89680.0000   -2.24512
89720.0000   -2.38495
89760.0000   -2.27376
89800.0000   -1.77876
89840.0000   -1.70978
89880.0000   -2.27878
89920.0000   -2.44301
89960.0000   -1.69596
90000.0000   -1.80651
90040.0000   -1.80767
90080.0000   -1.69988
90120.0000   -1.42489
90160.0000   -1.54167
90200.0000   -0.79990
90240.0000   -0.69638
90280.0000   -0.61194
90320.0000   -1.48481
90360.0000   -1.31355
90400.0000   -0.61972
90440.0000   -1.66986
90480.0000   -2.26098
90520.0000   -1.46727
90560.0000   -0.64674
90600.0000   -0.24518
90640.0000    0.03153
90680.0000   -0.33420
90720.0000   -0.02635
90760.0000   -0.96198
90800.0000   -0.61475
90840.0000   -0.37756
90880.0000   -1.18199
90920.0000   -1.21257
90960.0000   -1.27700
91000.0000   -0.74940
91040.0000   -1.41673
91080.0000   -1.47834
91120.0000   -0.86252
91160.0000   -1.18270
91200.0000   -0.60872
91240.0000   -0.37073
91280.0000   -1.02311
91320.0000   -0.66119
91360.0000   -0.61631
91400.0000   -0.95007
91440.0000   -1.53148
91480.0000   -1.27338
91520.0000   -1.09683
91560.0000   -1.35967
91600.0000   -1.17708
91640.0000   -0.32335
91680.0000    0.15937
91720.0000   -1.16019
91760.0000   -0.94192
91800.0000   -1.06354
91840.0000   -0.75720
91880.0000   -2.06940
91920.0000   -1.27591
91960.0000   -2.55313
92000.0000   -1.38939
92040.0000   -1.29076
92080.0000   -1.82120
92120.0000   -1.33642
92160.0000   -1.09427
92200.0000   -1.31027
92240.0000   -1.42449
92280.0000   -0.98787
92320.0000   -0.46387
92360.0000   -1.75273
92400.0000   -1.18638
92440.0000   -1.35267
92480.0000   -1.70558
92520.0000   -1.19607
92560.0000   -1.29362
92600.0000   -1.02731
92640.0000   -1.21927
92680.0000   -0.74110
92720.0000   -0.47372
92760.0000   -0.09238
92800.0000   -0.18199
92840.0000   -0.01477
92880.0000   -0.02791
92920.0000   -0.40185
92960.0000   -0.36113
93000.0000   -1.15180
93040.0000   -0.34754
93080.0000   -0.76191
93120.0000   -0.85033
93160.0000   -0.55504
93200.0000   -1.13803
93240.0000   -1.24044
93280.0000   -1.70811
93320.0000   -1.11158
93360.0000   -1.86616
93400.0000   -1.58033
93440.0000   -0.93725
93480.0000   -1.16629
93520.0000   -0.68440
93560.0000   -0.35295
93600.0000   -0.85189
93640.0000   -1.53840
93680.0000   -1.31534
93720.0000   -1.86113
93760.0000   -1.91024
93800.0000   -2.00201
93840.0000   -1.88876
93880.0000   -1.92045
93920.0000   -1.41200
93960.0000   -1.48422
94000.0000   -1.57335
94040.0000   -1.01419
94080.0000   -0.79937
94120.0000   -0.75240
94160.0000   -0.68694
94200.0000   -1.96232
94240.0000   -2.25688
94280.0000   -1.32320
94320.0000   -1.36650
94360.0000   -2.12160
94400.0000   -1.52491
94440.0000   -1.50438
94480.0000   -2.14309
94520.0000   -2.05615
94560.0000   -1.49416
94600.0000   -1.51969
94640.0000   -2.19217
94680.0000   -1.71470
94720.0000   -2.18891
94760.0000   -2.20222
94800.0000   -1.90135
94840.0000   -2.43306
94880.0000   -1.25450
94920.0000   -0.88578
94960.0000   -2.30367
95000.0000   -2.27038
95040.0000   -1.11294
95080.0000   -1.63390
95120.0000   -0.38309
95160.0000   -0.82126
95200.0000   -1.03384
95240.0000   -0.79861
95280.0000   -0.62775
95320.0000   -1.09925
95360.0000   -0.53380
95400.0000    0.14103
95440.0000   -0.30598
95480.0000   -1.19873
95520.0000   -1.24612
95560.0000   -1.99394
95600.0000   -0.73368
95640.0000   -1.42944
95680.0000   -0.82757
95720.0000   -1.27246
95760.0000   -0.52017
95800.0000   -0.57723
95840.0000   -1.80989
95880.0000   -1.06182
95920.0000   -1.31105
95960.0000   -0.55645
96000.0000   -0.73302
96040.0000   -0.35180
96080.0000   -1.06064
96120.0000   -1.59815
96160.0000   -1.23377
96200.0000   -2.87768
96240.0000   -1.91139
96280.0000   -1.88018
96320.0000   -1.08385
96360.0000   -1.33691
96400.0000   -0.91806
96440.0000   -0.95790
96480.0000   -1.40840
96520.0000   -1.02200
96560.0000   -1.30476
96600.0000   -0.66190
96640.0000   -1.08343
96680.0000   -1.78776
96720.0000   -3.00971
96760.0000   -1.91381
96800.0000   -1.05540
96840.0000   -0.90817
96880.0000   -1.34822
96920.0000   -0.16367
96960.0000   -0.84537
97000.0000   -0.28576
97040.0000   -0.19832
97080.0000   -0.57721
97120.0000   -0.58671
97160.0000   -0.71402
97200.0000   -0.75147
97240.0000   -1.44377
97280.0000   -0.44870
97320.0000   -0.66314
97360.0000    0.10031
97400.0000   -0.06626
97440.0000   -0.22835
97480.0000   -0.55288
97520.0000   -0.91749
97560.0000   -1.03433
97600.0000   -0.25225
97640.0000   -1.69634
97680.0000   -1.20766
97720.0000   -1.01707
97760.0000   -1.42550
97800.0000   -1.29227
97840.0000   -1.53300
97880.0000   -1.11572
97920.0000   -1.89838
97960.0000   -0.81072
98000.0000   -1.00490
98040.0000   -1.68539
98080.0000   -1.73911
98120.0000   -0.59138
98160.0000   -0.27514
98200.0000   -1.65307
98240.0000   -0.28613
98280.0000   -1.15232
98320.0000   -0.26732
98360.0000   -1.36878
98400.0000   -0.65341
98440.0000   -0.16875
98480.0000   -0.13222
98520.0000   -1.18425
98560.0000    0.10904
98600.0000    0.09249
98640.0000   -0.43783
98680.0000   -0.71740
98720.0000   -1.53262
98760.0000   -0.89356
98800.0000   -1.08317
98840.0000   -0.82480
98880.0000   -1.18824
98920.0000   -0.83232
98960.0000   -0.63646
99000.0000   -0.50851
99040.0000   -1.73644
99080.0000   -1.12002
99120.0000   -1.04035
99160.0000   -1.20390
99200.0000   -0.44465
99240.0000   -0.59790
99280.0000   -0.46728
99320.0000   -1.02256
99360.0000   -1.16744
99400.0000   -1.13428
99440.0000   -0.89499
99480.0000   -1.21211
99520.0000   -1.02032
99560.0000   -1.32838
99600.0000   -0.95157
99640.0000   -2.01783
99680.0000   -1.12370
99720.0000   -0.90631
99760.0000   -1.14745
99800.0000   -1.53640
99840.0000   -1.75470
99880.0000   -1.59939
99920.0000   -0.75456
99960.0000   -1.42070
100000.0000   -0.43597
100040.0000   -1.01454
100080.0000   -1.14874
100120.0000   -1.06056
100160.0000   -1.34660
100200.0000   -0.59402
100240.0000   -1.17106
100280.0000   -1.40439
100320.0000   -0.91021
100360.0000   -0.10410
100400.0000   -1.15201
100440.0000   -1.56676
100480.0000   -0.31904
100520.0000   -1.10070
100560.0000   -0.41558
100600.0000   -0.72478
100640.0000   -0.86711
100680.0000   -0.64929
100720.0000   -0.37925
100760.0000    0.12986
100800.0000   -0.53387
100840.0000   -1.22266
100880.0000   -0.93744
100920.0000   -0.94309
100960.0000   -1.25278
101000.0000   -1.24145
101040.0000   -0.22764
101080.0000   -0.96114
101120.0000   -0.69844
101160.0000   -0.32346
101200.0000   -0.91846
101240.0000   -1.09742
101280.0000   -0.64215
101320.0000   -0.26253
101360.0000    0.16180
101400.0000   -0.78637
101440.0000    0.25755
101480.0000   -0.42704
101520.0000   -0.79790
101560.0000   -0.92620
101600.0000   -0.40072
101640.0000    0.18446
101680.0000   -0.25081
101720.0000   -0.17243
101760.0000   -0.24968
101800.0000   -0.38847
101840.0000   -0.12299
101880.0000   -0.00391
101920.0000   -0.44337
101960.0000   -0.73291
102000.0000    0.10299
102040.0000   -0.64972
102080.0000    0.00090
102120.0000   -0.10238
102160.0000   -0.11922
102200.0000   -1.27425
102240.0000   -0.73321
102280.0000   -0.50340
102320.0000   -1.07853
102360.0000   -1.23764
102400.0000   -1.20695
102440.0000   -0.52441
102480.0000   -1.56486
102520.0000   -0.72879
102560.0000   -1.71929
102600.0000   -1.24529
102640.0000   -0.71525
102680.0000   -1.55298
102720.0000   -0.54949
102760.0000   -0.50883
102800.0000   -0.88087
102840.0000   -0.34654
102880.0000   -0.28805
102920.0000   -0.94331
102960.0000   -0.97243
103000.0000   -1.13940
103040.0000   -0.45708
103080.0000   -0.69971
103120.0000   -0.39144
103160.0000    0.03509
103200.0000   -0.21198
103240.0000   -0.60610
103280.0000   -0.92400
103320.0000   -1.19053
103360.0000   -0.93025
103400.0000   -0.71270
103440.0000   -1.15790
103480.0000   -1.86447
103520.0000   -1.24001
103560.0000   -1.41835
103600.0000   -1.33487
103640.0000   -0.52132
103680.0000   -0.79828
103720.0000   -0.35100
103760.0000   -0.97042
103800.0000   -0.78409
103840.0000   -0.60021
103880.0000   -1.30825
103920.0000    0.34449
103960.0000   -0.62466
104000.0000   -0.38494
104040.0000   -1.38067
104080.0000   -0.98179
104120.0000   -0.06480
104160.0000   -0.44072
104200.0000   -1.19124
104240.0000   -1.16644
104280.0000   -1.54626
104320.0000   -1.26631
104360.0000   -1.68628
104400.0000   -1.16554
104440.0000   -1.26159
104480.0000   -1.23380
104520.0000   -1.04411
104560.0000   -0.37716
104600.0000   -1.04309
104640.0000   -1.35996
104680.0000   -2.53902
104720.0000   -2.54936
104760.0000   -1.34939
104800.0000   -0.75451
104840.0000   -1.07378
104880.0000   -1.35732
104920.0000   -1.41667
104960.0000   -0.61007
105000.0000   -1.44727
105040.0000   -1.12131
105080.0000   -0.55710
105120.0000   -1.13942
105160.0000   -0.70520
105200.0000   -0.19213
105240.0000   -0.39406
105280.0000   -0.32671
105320.0000    0.03005
105360.0000    0.07335
105400.0000    0.64718
105440.0000    0.82672
105480.0000    1.26530
105520.0000    1.22347
105560.0000   -0.04803
105600.0000   -0.11455
105640.0000    0.34686
105680.0000    0.22456
105720.0000   -0.67166
105760.0000    0.07122
105800.0000   -0.41913
105840.0000   -0.39246
105880.0000   -0.10952
105920.0000   -0.76922
105960.0000    0.30919
106000.0000   -0.41339
106040.0000   -0.15549
106080.0000   -0.10953
106120.0000   -0.11314
106160.0000   -1.59084
106200.0000   -1.74150
106240.0000   -1.15872
106280.0000   -1.09934
106320.0000   -1.31261
106360.0000   -1.30731
106400.0000   -0.66120
106440.0000   -1.12007
106480.0000   -1.41803
106520.0000   -1.63779
106560.0000   -1.61378
106600.0000   -2.50724
106640.0000   -1.63708
106680.0000   -0.86171
106720.0000   -0.30807
106760.0000   -0.07289
106800.0000   -1.17993
106840.0000   -0.66090
106880.0000   -0.66816
106920.0000   -0.73596
106960.0000   -0.95351
107000.0000   -1.11746
107040.0000   -1.75372
107080.0000   -2.02090
107120.0000   -2.83220
107160.0000   -2.51900
107200.0000   -1.71880
107240.0000   -2.09567
107280.0000   -3.01243
107320.0000   -1.61576
107360.0000   -2.81053
107400.0000   -1.75771
107440.0000   -2.25505
107480.0000   -1.73809
107520.0000   -1.29619
107560.0000   -1.87961
107600.0000   -1.68912
107640.0000   -1.42868
107680.0000   -0.35334
107720.0000   -0.70912
107760.0000   -0.08744
107800.0000   -0.33004
107840.0000   -1.12942
107880.0000   -0.79767
107920.0000   -0.68314
107960.0000   -0.33999
108000.0000   -1.63703
108040.0000   -0.66795
108080.0000   -1.43857
108120.0000   -0.66876
108160.0000   -1.29065
108200.0000   -0.92092
108240.0000   -0.67352
108280.0000   -0.24373
108320.0000   -1.99598
108360.0000   -2.00324
108400.0000   -2.52897
108440.0000   -2.91132
108480.0000   -1.84695
108520.0000   -0.90292
108560.0000   -1.63183
108600.0000   -1.94556
108640.0000   -1.46864
108680.0000   -2.27905
108720.0000   -0.40274
108760.0000   -1.34517
108800.0000   -1.09326
108840.0000   -0.71548
108880.0000   -1.36277
108920.0000   -0.16288
108960.0000   -0.37951
109000.0000    0.30389
109040.0000   -0.18607
109080.0000   -1.50430
109120.0000   -0.89597
109160.0000   -2.29708
109200.0000   -0.39924
109240.0000   -0.62065
109280.0000    0.34318
109320.0000   -0.72949
109360.0000   -0.28408
109400.0000   -1.89066
109440.0000   -0.82045
109480.0000   -0.70124
109520.0000   -1.53344
109560.0000   -1.62953
109600.0000   -0.37897
109640.0000   -1.38797
109680.0000   -1.74717
109720.0000   -0.56263
109760.0000   -0.89660
109800.0000   -0.55675
109840.0000   -1.11078
109880.0000   -1.04723
109920.0000    0.31620
109960.0000    0.29179
110000.0000    0.47121
110040.0000   -0.46142
110080.0000   -1.47859
110120.0000    0.18353
110160.0000   -0.34646
110200.0000   -0.68140
110240.0000   -0.51351
110280.0000   -1.30579
110320.0000   -1.87896
110360.0000   -2.44347
110400.0000   -2.48479
110440.0000   -1.02316
110480.0000   -1.05522
110520.0000   -0.80950
110560.0000   -1.04343
110600.0000   -0.22065
110640.0000   -0.89606
110680.0000   -1.08649
110720.0000   -1.61083
110760.0000   -2.46747
110800.0000   -1.83129
110840.0000   -1.38696
110880.0000   -2.42905
110920.0000   -2.46113
110960.0000   -1.92169
111000.0000   -1.94691
111040.0000   -2.20462
111080.0000   -2.39944
111120.0000   -2.72424
111160.0000   -2.07429
111200.0000   -2.26583
111240.0000   -3.35063
111280.0000   -1.77163
111320.0000   -1.97089
111360.0000   -1.68112
111400.0000   -1.93657
111440.0000   -2.16159
111480.0000   -1.02597
111520.0000   -2.25284
111560.0000   -3.12748
111600.0000   -2.33141
111640.0000   -2.54379
111680.0000   -1.99115
111720.0000   -2.48489
111760.0000   -1.42996
111800.0000   -1.93962
111840.0000   -1.02147
111880.0000   -1.65838
111920.0000   -1.41237
111960.0000   -1.88985
112000.0000   -2.57990
112040.0000   -1.55849
112080.0000   -0.76561
112120.0000   -1.65274
112160.0000   -1.15082
112200.0000   -1.64462
112240.0000   -1.47662
112280.0000   -1.65643
112320.0000   -1.65286
112360.0000   -1.30385
112400.0000   -1.56715
112440.0000   -1.69608
112480.0000   -1.38134
112520.0000   -1.69411
112560.0000   -2.12906
112600.0000   -2.09598
112640.0000   -1.87005
112680.0000   -1.17909
112720.0000   -1.60489
112760.0000   -1.35798
112800.0000   -0.63134
112840.0000   -0.84470
112880.0000   -0.91998
112920.0000   -1.46563
112960.0000   -0.84544
113000.0000   -1.73898
113040.0000   -1.99925
113080.0000   -1.37275
113120.0000   -1.62343
113160.0000   -1.60093
113200.0000   -1.77452
113240.0000   -1.73282
113280.0000   -1.05879
113320.0000   -1.76012
113360.0000   -1.63456
113400.0000   -1.68843
113440.0000   -1.41558
113480.0000   -2.07583
113520.0000   -1.77297
113560.0000   -1.52671
113600.0000   -2.31230
113640.0000   -2.04669
113680.0000   -1.63174
113720.0000   -1.37542
113760.0000   -1.42138
113800.0000   -1.39732
113840.0000   -1.52580
113880.0000   -1.69990
113920.0000   -1.63841
113960.0000   -1.57514
114000.0000   -1.75984
114040.0000   -3.17536
114080.0000   -2.71021
114120.0000   -2.87243
114160.0000   -3.15662
114200.0000   -2.93031
114240.0000   -2.89185
114280.0000   -2.13198
114320.0000   -2.86215
114360.0000   -2.35653
114400.0000   -1.83137
114440.0000   -2.78212
114480.0000   -2.31636
114520.0000   -1.87323
114560.0000   -1.63294
114600.0000   -1.91045
114640.0000   -1.66235
114680.0000   -1.51615
114720.0000   -1.83117
114760.0000   -0.83606
114800.0000   -0.96268
114840.0000   -1.29910
114880.0000   -1.14083
114920.0000   -1.92984
114960.0000   -1.46896
115000.0000   -1.15831
115040.0000   -1.41703
115080.0000   -1.15656
115120.0000   -0.95467
115160.0000   -1.02953
115200.0000   -1.49221
115240.0000   -1.62281
115280.0000   -1.59818
115320.0000   -1.84982
115360.0000   -1.95382
115400.0000   -1.80982
115440.0000   -2.72751
115480.0000   -1.81804
115520.0000   -2.03463
115560.0000   -1.90635
115600.0000   -1.73201
115640.0000   -1.72873
115680.0000   -2.23779
115720.0000   -2.13352
115760.0000   -1.86035
115800.0000   -2.31995
115840.0000   -1.28594
115880.0000   -1.50570
115920.0000   -1.71273
115960.0000   -1.24832
116000.0000   -1.18091
116040.0000   -1.52250
116080.0000   -2.12573
116120.0000   -0.92866
116160.0000   -1.20972
116200.0000   -1.92982
116240.0000   -1.40007
116280.0000   -2.56681
116320.0000   -1.78300
116360.0000   -2.29910
116400.0000   -1.96219
116440.0000   -2.22768
116480.0000   -2.81292
116520.0000   -2.31532
116560.0000   -1.47519
116600.0000   -1.88592
116640.0000   -1.70816
116680.0000   -0.80392
116720.0000   -0.47685
116760.0000   -1.23270
116800.0000   -0.76083
116840.0000   -0.76087
116880.0000   -0.80623
116920.0000   -1.17842
116960.0000   -0.88696
117000.0000   -1.37158
117040.0000   -1.35498
117080.0000   -1.85250
117120.0000   -1.29645
117160.0000   -1.09624
117200.0000   -1.33042
117240.0000   -0.80162
117280.0000   -0.16151
117320.0000   -0.14860
117360.0000   -1.23445
117400.0000   -1.40719
117440.0000   -0.52798
117480.0000   -0.58515
117520.0000   -0.36526
117560.0000   -1.36075
117600.0000   -1.59822
117640.0000   -1.41421
117680.0000   -1.31808
117720.0000   -1.47849
117760.0000   -1.21491
117800.0000   -0.57162
117840.0000   -1.52485
117880.0000   -2.59075
117920.0000   -2.53943
117960.0000   -1.72765
118000.0000   -1.81825
118040.0000   -1.57216
118080.0000   -3.13452
118120.0000   -2.25736
118160.0000   -1.68201
118200.0000   -1.82454
118240.0000   -2.30439
118280.0000   -1.47122
118320.0000   -1.49398
118360.0000   -1.51747
118400.0000   -1.84800
118440.0000   -1.31113
118480.0000   -1.34144
118520.0000   -2.14156
118560.0000   -1.34356
118600.0000   -1.24871
118640.0000   -0.80635
118680.0000   -1.85966
118720.0000   -1.69468
118760.0000   -0.97101
118800.0000   -2.05180
118840.0000   -1.91027
118880.0000   -1.03667
118920.0000   -1.27582
118960.0000   -0.63860
119000.0000   -1.35251
119040.0000   -0.87772
119080.0000   -0.81199
119120.0000   -0.91948
119160.0000   -1.23496
119200.0000   -1.35414
119240.0000   -2.23141
119280.0000   -1.73767
119320.0000   -0.37942
119360.0000   -0.47193
119400.0000   -0.09520
119440.0000   -0.14694
119480.0000   -0.64741
119520.0000   -0.90310
119560.0000   -1.50142
119600.0000   -1.15717
119640.0000   -1.59608
119680.0000   -1.58021
119720.0000   -1.95811
119760.0000   -1.87338
119800.0000   -1.37770
119840.0000   -1.65878
119880.0000   -1.31329
119920.0000   -2.11005
119960.0000   -2.41225
120000.0000   -2.27689
120040.0000   -2.32400
120080.0000   -1.64067
120120.0000   -1.85877
120160.0000   -2.14729
120200.0000   -2.23225
120240.0000   -1.92277
120280.0000   -1.24516
120320.0000   -1.87540
120360.0000   -1.35894
120400.0000   -0.85167
120440.0000   -1.07381
120480.0000   -1.34639
120520.0000   -1.69725
120560.0000   -1.18556
120600.0000   -1.09045
120640.0000   -1.23962
120680.0000   -1.11209
120720.0000   -1.58926
120760.0000   -1.93732
120800.0000   -1.60897
120840.0000   -0.67469
120880.0000   -1.52093
120920.0000   -1.49519
120960.0000   -1.53179
121000.0000   -1.35744
121040.0000   -1.59801
121080.0000   -1.43627
121120.0000   -1.69722
121160.0000   -1.33199
121200.0000   -0.96112
121240.0000   -2.08690
121280.0000   -1.98503
121320.0000   -1.35192
121360.0000   -1.61558
121400.0000   -1.24185
121440.0000   -1.26564
121480.0000   -2.06330
121520.0000   -1.84509
121560.0000   -1.58130
121600.0000   -1.91256
121640.0000   -1.32659
121680.0000   -0.87470
121720.0000   -1.44389
121760.0000   -1.98993
121800.0000   -1.57496
121840.0000   -1.74934
121880.0000   -1.62696
121920.0000   -2.21021
121960.0000   -1.45846
122000.0000   -1.88012
122040.0000   -1.31018
122080.0000   -1.32570
122120.0000   -2.12227
122160.0000   -1.65294
122200.0000   -2.46796
122240.0000   -1.52050
122280.0000   -1.22301
122320.0000   -1.96336
122360.0000   -1.14946
122400.0000   -1.45245
122440.0000   -2.79105
122480.0000   -1.57529
122520.0000   -1.23447
122560.0000   -1.56734
122600.0000   -0.18508
122640.0000   -1.05925
122680.0000   -1.27597
122720.0000   -1.08259
122760.0000   -1.01296
122800.0000   -0.73334
122840.0000   -2.19770
122880.0000   -2.00819
122920.0000   -1.18889
122960.0000   -2.11326
123000.0000   -1.51621
123040.0000   -1.84090
123080.0000   -1.76892
123120.0000   -1.80981
123160.0000   -1.63129
123200.0000   -2.19381
123240.0000   -1.88111
123280.0000   -2.17031
123320.0000   -2.35827
123360.0000   -0.82395
123400.0000   -1.71735
123440.0000   -1.70807
123480.0000   -1.40349
123520.0000   -1.66405
123560.0000   -1.42624
123600.0000   -1.39099
123640.0000   -1.64607
123680.0000   -0.84777
123720.0000   -1.86650
123760.0000   -0.80527
123800.0000   -0.74650
123840.0000   -0.74352
123880.0000   -0.45887
123920.0000   -1.41975
123960.0000   -1.58385
124000.0000   -1.14295
124040.0000   -2.24142
124080.0000   -1.58290
124120.0000   -2.02119
124160.0000   -1.48976
124200.0000   -1.49921
124240.0000   -1.64963
124280.0000   -1.59151
124320.0000   -1.21658
124360.0000   -1.40268
124400.0000   -2.22766
124440.0000   -2.32760
124480.0000   -2.08796
124520.0000   -0.74688
124560.0000   -1.62878
124600.0000   -1.65458
124640.0000   -2.16795
124680.0000   -0.43768
124720.0000   -1.45017
124760.0000   -1.35916
124800.0000   -2.08150
124840.0000   -1.23658
124880.0000   -1.91751
124920.0000   -1.23041
124960.0000   -1.91240
125000.0000   -2.01274
125040.0000   -2.37487
125080.0000   -1.88172
125120.0000   -1.38098
125160.0000   -1.61053
125200.0000   -1.04480
125240.0000   -2.12661
125280.0000   -1.01915
125320.0000   -1.13500
125360.0000   -1.17650
125400.0000   -0.66910
125440.0000   -0.72938
125480.0000   -1.12653
125520.0000   -1.32569
125560.0000   -1.02254
125600.0000   -0.47437
125640.0000   -0.84499
125680.0000   -0.66648
125720.0000   -0.77539
125760.0000    0.21407
125800.0000   -0.24853
125840.0000   -0.84069
125880.0000   -0.65112
125920.0000   -1.53861
125960.0000   -1.10754
126000.0000   -0.90289
126040.0000   -0.97703
126080.0000   -1.66569
126120.0000   -1.24869
126160.0000   -1.64466
126200.0000   -1.71912
126240.0000   -1.84384
126280.0000   -1.13624
126320.0000   -0.77047
126360.0000   -0.67947
126400.0000   -1.36999
126440.0000   -1.28795
126480.0000   -1.18256
126520.0000   -0.58862
126560.0000   -0.62811
126600.0000   -1.49774
126640.0000   -1.19833
126680.0000   -1.89880
126720.0000   -0.54075
126760.0000    0.00225
126800.0000   -0.47424
126840.0000   -0.38057
126880.0000    0.11429
126920.0000   -1.29332
126960.0000   -1.32427
127000.0000   -1.76427
127040.0000   -1.62702
127080.0000   -1.05469
127120.0000   -1.27786
127160.0000   -0.89445
127200.0000   -1.25890
127240.0000   -1.29332
127280.0000   -1.58261
127320.0000   -1.17208
127360.0000   -1.28628
127400.0000   -1.60208
127440.0000   -1.73051
127480.0000   -1.31518
127520.0000   -1.41829
127560.0000   -0.90592
127600.0000   -0.81002
127640.0000   -1.19583
127680.0000   -1.90970
127720.0000   -1.33600
127760.0000   -1.16038
127800.0000   -0.94614
127840.0000   -0.89520
127880.0000   -1.34017
127920.0000   -1.29761
127960.0000   -1.86983
128000.0000   -1.01411
128040.0000   -1.52551
128080.0000   -1.00639
128120.0000   -1.46467
128160.0000   -1.42679
128200.0000   -1.40337
128240.0000   -1.67988
128280.0000   -1.80054
128320.0000   -2.64138
128360.0000   -2.11718
128400.0000   -2.08653
128440.0000   -2.17995
128480.0000   -2.57666
128520.0000   -2.14795
128560.0000   -1.52631
128600.0000   -2.27914
128640.0000   -1.70425
128680.0000   -1.84335
128720.0000   -2.52594
128760.0000   -2.40025
128800.0000   -2.35500
128840.0000   -2.62817
128880.0000   -2.47257
128920.0000   -2.23286
128960.0000   -1.66132
129000.0000   -1.61258
129040.0000   -1.86221
129080.0000   -1.99834
129120.0000   -1.08581
129160.0000   -1.60163
129200.0000   -1.31500
129240.0000   -2.03409
129280.0000   -1.81341
129320.0000   -1.67383
129360.0000   -2.03037
129400.0000   -2.07461
129440.0000   -1.51335
129480.0000   -1.75806
129520.0000   -1.06462
129560.0000   -2.05263
129600.0000   -2.48890
129640.0000   -1.35088
129680.0000   -1.58162
129720.0000   -1.40533
129760.0000   -1.34157
129800.0000   -1.40368
129840.0000   -1.40645
129880.0000   -1.89575
129920.0000   -1.05021
129960.0000   -1.86908
130000.0000   -2.07446
130040.0000   -1.22617
130080.0000   -1.13441
130120.0000   -1.78164
130160.0000   -0.92018
130200.0000   -1.24575
130240.0000   -1.89624
130280.0000   -1.92916
130320.0000   -1.50464
130360.0000   -2.01345
130400.0000   -0.73575
130440.0000   -0.57388
130480.0000   -1.66420
130520.0000   -2.18364
130560.0000   -1.03437
130600.0000   -0.48835
130640.0000   -0.50822
130680.0000   -1.12704
130720.0000   -1.38057
130760.0000   -1.90096
130800.0000   -0.86740
130840.0000   -1.77669
130880.0000   -0.84109
130920.0000   -1.38335
130960.0000   -1.72029
131000.0000   -1.71332
131040.0000   -2.09092
131080.0000   -1.95361
131120.0000   -2.22715
131160.0000   -1.89329
131200.0000   -1.97621
131240.0000   -1.58782
131280.0000   -0.84419
131320.0000   -1.12161
131360.0000   -1.15148
131400.0000   -1.73012
131440.0000   -0.77166
131480.0000   -0.63868
131520.0000   -0.99200
131560.0000   -1.44740
131600.0000   -1.31790
131640.0000   -1.08452
131680.0000   -1.42600
131720.0000   -0.69836
131760.0000   -0.81287
131800.0000   -1.94291
131840.0000   -1.57153
131880.0000   -1.82272
131920.0000   -1.79917
131960.0000   -0.53273
132000.0000   -0.96593
132040.0000   -0.73692
132080.0000   -1.26161
132120.0000   -1.75272
132160.0000   -1.76101
132200.0000   -0.85038
132240.0000   -1.42244
132280.0000   -1.18069
132320.0000   -1.01773
132360.0000   -2.00094
132400.0000   -2.30432
132440.0000   -1.42801
132480.0000   -1.82487
132520.0000   -2.65690
132560.0000   -1.49543
132600.0000   -1.54157
132640.0000   -1.93481
132680.0000   -2.50425
132720.0000   -1.79907
132760.0000   -1.89336
132800.0000   -1.49928
132840.0000   -1.60274
132880.0000   -1.22814
132920.0000   -2.11509
132960.0000   -1.98999
133000.0000   -2.07506
133040.0000   -2.40229
133080.0000   -2.05995
133120.0000   -1.53640
133160.0000   -1.71751
133200.0000   -1.78932
133240.0000   -1.95382
133280.0000   -1.85624
133320.0000   -2.22119
133360.0000   -1.32400
133400.0000   -2.05099
133440.0000   -1.39741
133480.0000   -1.32976
133520.0000   -0.67991
133560.0000   -1.87113
133600.0000   -1.86181
133640.0000   -1.79026
133680.0000   -2.77412
133720.0000   -1.14951
133760.0000   -1.84541
133800.0000   -2.29384
133840.0000   -1.52278
133880.0000   -0.99365
133920.0000   -0.81593
133960.0000   -1.79595
134000.0000   -1.47091
134040.0000    0.04833
134080.0000   -1.32511
134120.0000   -0.34873
134160.0000   -0.49397
134200.0000   -1.08808
134240.0000   -0.31537
134280.0000   -0.27543
134320.0000   -0.72129
134360.0000   -0.30273
134400.0000   -1.09956
134440.0000   -1.20368
134480.0000   -0.55311
134520.0000   -0.84612
134560.0000   -0.23584
134600.0000   -0.40611
134640.0000   -0.34216
134680.0000   -0.63006
134720.0000   -1.08351
134760.0000   -1.05113
134800.0000   -1.32428
134840.0000   -1.15645
134880.0000   -1.09532
134920.0000   -1.42275
134960.0000   -0.86241
135000.0000   -0.43813
135040.0000   -0.62964
135080.0000   -1.61341
135120.0000   -0.66594
135160.0000   -0.95665
135200.0000   -0.71380
135240.0000   -0.52882
135280.0000   -1.37308
135320.0000   -1.04224
135360.0000   -0.88875
135400.0000   -0.43508
135440.0000    0.41476
135480.0000   -1.38412
135520.0000   -0.86640
135560.0000   -1.43764
135600.0000   -1.00982
135640.0000   -0.14258
135680.0000   -0.60822
135720.0000   -1.33898
135760.0000   -0.63878
135800.0000   -0.20740
135840.0000    0.00604
135880.0000    0.25445
135920.0000   -0.18875
135960.0000   -0.78802
136000.0000   -0.61876
136040.0000    0.24226
136080.0000   -0.41151
136120.0000    0.24439
136160.0000    0.10482
136200.0000   -0.17389
136240.0000   -0.38275
136280.0000   -0.63653
136320.0000   -0.31882
136360.0000   -0.14534
136400.0000   -0.75681
136440.0000   -0.35969
136480.0000   -0.53755
136520.0000    0.36783
136560.0000    0.20960
136600.0000   -0.24736
136640.0000   -0.50364
136680.0000   -0.86556
136720.0000   -0.47081
136760.0000    0.35562
136800.0000   -0.47561
136840.0000   -0.93700
136880.0000   -0.47624
136920.0000   -1.60490
136960.0000   -1.21263
137000.0000   -1.30221
137040.0000   -1.53816
137080.0000   -1.02940
137120.0000   -1.19847
137160.0000   -0.98515
137200.0000   -0.82897
137240.0000   -1.16014
137280.0000   -0.44388
137320.0000   -0.40777
137360.0000   -0.91631
137400.0000   -0.30585
137440.0000   -1.03101
137480.0000   -1.01724
137520.0000   -0.82047
137560.0000   -0.87398
137600.0000   -1.18902
137640.0000   -1.45014
137680.0000   -1.97000
137720.0000   -1.05173
137760.0000   -0.93022
137800.0000   -0.99190
137840.0000   -1.33076
137880.0000   -1.56378
137920.0000   -1.19405
137960.0000   -1.57363
138000.0000   -1.09284
138040.0000   -0.90118
138080.0000   -0.39868
138120.0000   -0.85271
138160.0000   -1.34372
138200.0000   -1.74783
138240.0000   -1.30346
138280.0000   -0.35699
138320.0000   -1.34353
138360.0000   -0.79867
138400.0000   -0.64372
138440.0000   -0.60652
138480.0000   -0.28142
138520.0000   -0.36401
138560.0000   -0.90554
138600.0000   -0.27347
138640.0000   -0.73031
138680.0000   -0.62100
138720.0000   -0.81979
138760.0000   -0.09122
138800.0000   -0.08485
138840.0000   -0.50105
138880.0000   -0.30969
138920.0000   -0.78970
138960.0000   -0.46665
139000.0000    0.06514
139040.0000    0.34941
139080.0000   -0.06624
139120.0000   -0.40006
139160.0000   -0.52893
139200.0000   -0.73239
139240.0000   -0.47711
139280.0000   -0.10467
139320.0000   -1.34297
139360.0000   -0.89611
139400.0000   -1.27217
139440.0000   -1.11757
139480.0000   -1.10120
139520.0000   -0.93874
139560.0000   -0.76341
139600.0000   -1.00213
139640.0000   -0.29257
139680.0000   -1.07010
139720.0000   -0.38520
139760.0000   -0.56695
139800.0000   -0.82708
139840.0000   -0.37442
139880.0000   -0.56852
139920.0000   -1.27361
139960.0000   -1.35612
140000.0000   -0.51007
140040.0000   -0.50205
140080.0000   -1.38019
140120.0000   -0.84422
140160.0000   -0.09506
140200.0000   -0.32552
140240.0000   -0.81587
140280.0000   -1.03032
140320.0000   -0.80786
140360.0000   -0.62819
140400.0000   -0.46261
140440.0000    0.27398
140480.0000    0.36781
140520.0000    0.28191
140560.0000    0.55613
140600.0000   -0.31214
140640.0000   -0.83956
140680.0000   -0.62395
140720.0000    0.09846
140760.0000   -0.21660
140800.0000   -0.34113
140840.0000   -0.45459
140880.0000   -0.89150
140920.0000    0.59286
140960.0000   -0.76789
141000.0000   -0.64919
141040.0000   -0.46571
141080.0000   -1.21498
141120.0000   -1.18434
141160.0000   -0.60677
141200.0000   -0.50334
141240.0000   -1.27623
141280.0000   -1.09251
141320.0000   -1.24375
141360.0000   -0.59530
141400.0000   -0.63480
141440.0000   -1.17163
141480.0000   -0.30156
141520.0000   -1.14704
141560.0000   -0.71063
141600.0000   -0.60813
141640.0000   -0.49303
141680.0000   -0.65935
141720.0000   -0.13016
141760.0000   -0.18041
141800.0000   -0.40159
141840.0000   -0.02670
141880.0000   -0.13163
141920.0000    0.46052
141960.0000    0.03768
142000.0000   -0.03515
142040.0000    0.40623
142080.0000   -0.26281
142120.0000   -0.34868
142160.0000   -0.19552
142200.0000   -0.49521
142240.0000   -0.26000
142280.0000    0.60157
142320.0000   -0.23446
142360.0000    0.27865
142400.0000    0.24985
142440.0000    0.02801
142480.0000   -0.11099
142520.0000   -0.35531
142560.0000   -0.44821
142600.0000   -0.10485
142640.0000   -0.59995
142680.0000    0.08471
142720.0000   -0.36435
142760.0000   -0.31322
142800.0000   -0.71229
142840.0000   -0.34564
142880.0000   -0.58337
142920.0000   -0.08441
142960.0000    0.10696
143000.0000   -0.87622
143040.0000   -0.33265
143080.0000   -0.72557
143120.0000   -0.38705
143160.0000    0.16039
143200.0000    0.03084
143240.0000   -0.25887
143280.0000   -0.41231
143320.0000    0.05223
143360.0000    0.24947
143400.0000    0.53803
143440.0000    0.67247
143480.0000    0.42025
143520.0000    0.67915
143560.0000    0.56438
143600.0000   -0.20206
143640.0000   -0.41480
143680.0000   -0.46997
143720.0000   -0.08320
143760.0000   -0.75891
143800.0000   -0.02597
143840.0000    0.78248
143880.0000   -0.42195
143920.0000   -0.50473
143960.0000    0.30953
144000.0000    0.45198
144040.0000    0.06562
144080.0000    0.51088
144120.0000    0.25974
144160.0000    0.30279
144200.0000   -0.04856
144240.0000   -0.31602
144280.0000   -0.52691
144320.0000    0.06094
144360.0000   -0.02626
144400.0000    0.43302
144440.0000   -0.40990
144480.0000   -0.95331
144520.0000   -1.53318
144560.0000   -1.90258
144600.0000   -0.95464
144640.0000   -1.53005
144680.0000   -0.80432
144720.0000   -0.52819
144760.0000    0.27948
144800.0000   -0.91126
144840.0000   -0.45506
144880.0000   -1.30124
144920.0000   -0.22946
144960.0000   -0.72805
145000.0000   -0.53440
145040.0000   -1.25363
145080.0000   -0.05834
145120.0000   -0.80795
145160.0000   -0.66311
145200.0000   -0.39379
145240.0000   -1.03539
145280.0000   -0.78669
145320.0000   -0.83840
145360.0000   -0.59658
145400.0000   -0.85807
145440.0000   -1.13746
145480.0000   -0.70033
145520.0000   -0.29697
145560.0000   -0.46404
145600.0000   -1.41424
145640.0000   -1.20527
145680.0000   -1.02836
145720.0000   -0.33529
145760.0000   -0.60190
145800.0000   -0.91804
145840.0000   -0.62231
145880.0000    0.19684
145920.0000   -0.72209
145960.0000   -0.11493
146000.0000   -0.34030
146040.0000   -1.00764
146080.0000   -1.25196
146120.0000   -0.70763
146160.0000   -0.54838
146200.0000   -0.54285
146240.0000   -0.22697
146280.0000   -0.58420
146320.0000   -0.67962
146360.0000   -0.43306
146400.0000   -0.76523
146440.0000    0.33308
146480.0000    0.65101
146520.0000   -0.58242
146560.0000    0.31921
146600.0000   -0.18520
146640.0000   -0.99975
146680.0000    0.51699
146720.0000    0.25719
146760.0000    0.09974
146800.0000   -0.18792
146840.0000   -0.72269
146880.0000   -1.24195
146920.0000   -1.04445
146960.0000   -0.85040
147000.0000   -1.34412
147040.0000   -0.15701
147080.0000   -0.00821
147120.0000   -0.73350
147160.0000   -0.65189
147200.0000   -0.67290
147240.0000   -0.79424
147280.0000   -0.41425
147320.0000   -0.51167
147360.0000   -0.35788
147400.0000   -0.96317
147440.0000   -1.09314
147480.0000   -0.32574
147520.0000   -0.62476
147560.0000   -0.07903
147600.0000   -0.82150
147640.0000   -0.39804
147680.0000   -0.36314
147720.0000   -0.75468
147760.0000    0.44310
147800.0000   -0.71242
147840.0000   -0.88617
147880.0000   -0.67861
147920.0000   -1.38035
147960.0000   -0.17400
148000.0000   -0.79595
148040.0000   -0.50992
148080.0000   -0.53169
148120.0000   -1.01732
148160.0000   -0.66318
148200.0000   -0.71492
148240.0000   -1.00354
148280.0000   -0.99053
148320.0000   -1.11132
148360.0000   -1.40325
148400.0000   -1.44405
148440.0000   -0.48460
148480.0000   -1.01757
148520.0000   -0.88310
148560.0000   -0.69712
148600.0000   -1.16652
148640.0000   -0.94178
148680.0000   -0.54136
148720.0000   -0.74966
148760.0000   -0.97619
148800.0000   -1.77808
148840.0000   -0.70176
148880.0000   -1.21604
148920.0000   -0.89583
148960.0000   -1.73060
149000.0000   -1.28852
149040.0000   -1.74213
149080.0000   -0.79824
149120.0000   -0.88623
149160.0000   -0.92112
149200.0000   -0.66681
149240.0000   -0.22155
149280.0000   -0.28263
149320.0000   -0.10908
149360.0000   -0.56897
149400.0000   -0.94303
149440.0000   -1.00610
149480.0000   -1.15802
149520.0000   -1.18464
149560.0000   -0.96170
149600.0000   -0.66913
149640.0000   -0.58228
149680.0000   -0.37486
149720.0000   -1.15004
149760.0000    0.06451
149800.0000   -0.05777
149840.0000   -0.66337
149880.0000   -1.17625
149920.0000   -2.09170
149960.0000   -0.83957
150000.0000   -2.54599
150040.0000   -2.13093
150080.0000   -2.40346
150120.0000   -2.40105
150160.0000   -1.69264
150200.0000   -1.44696
150240.0000   -2.11860
150280.0000   -1.74379
150320.0000   -2.44365
150360.0000   -2.15436
150400.0000   -1.83482
150440.0000   -2.11472
150480.0000   -1.69472
150520.0000   -2.06868
150560.0000   -1.81503
150600.0000   -1.32063
150640.0000   -1.15297
150680.0000   -0.81854
150720.0000   -1.37011
150760.0000   -1.06119
150800.0000   -0.77063
150840.0000   -1.21398
150880.0000   -1.47215
150920.0000   -1.09323
150960.0000   -1.76173
151000.0000   -1.56125
151040.0000   -0.93435
151080.0000   -1.15432
151120.0000   -2.16829
151160.0000   -0.92046
151200.0000   -0.67432
151240.0000   -1.35636
151280.0000   -1.04481
151320.0000   -1.09189
151360.0000   -1.04249
151400.0000   -1.14736
151440.0000   -1.11652
151480.0000   -1.76598
151520.0000   -2.36384
151560.0000   -0.91462
151600.0000   -1.22666
151640.0000   -0.81424
151680.0000   -0.59168
151720.0000   -0.93530
151760.0000   -1.07207
151800.0000   -0.21453
151840.0000   -1.04800
151880.0000   -0.60545
151920.0000   -1.61510
151960.0000   -1.18451
152000.0000   -1.04074
152040.0000   -0.89097
152080.0000   -1.61625
152120.0000   -1.33390
152160.0000   -1.54226
152200.0000   -1.50694
152240.0000   -0.87064
152280.0000   -1.26793
152320.0000   -1.10032
152360.0000   -1.85715
152400.0000   -0.83983
152440.0000    0.08524
152480.0000    0.10333
152520.0000   -0.45469
152560.0000   -0.54163
152600.0000   -1.39820
152640.0000    0.19479
152680.0000   -0.09215
152720.0000   -0.23446
152760.0000   -0.58710
152800.0000   -0.13843
152840.0000   -0.07531
152880.0000    0.02890
152920.0000   -0.67795
152960.0000   -0.57718
153000.0000   -1.04233
153040.0000   -0.63243
153080.0000   -1.07757
153120.0000   -0.29903
153160.0000   -0.51491
153200.0000   -0.85170
153240.0000   -0.57115
153280.0000   -1.82664
153320.0000   -1.04329
153360.0000   -0.87731
153400.0000   -0.62820
153440.0000   -1.31291
153480.0000   -1.14936
153520.0000   -0.29243
153560.0000   -0.55413
153600.0000   -0.75564
153640.0000   -1.24141
153680.0000   -0.31602
153720.0000    0.23615
153760.0000   -0.28282
153800.0000   -0.00784
153840.0000   -1.25201
153880.0000   -0.49007
153920.0000   -0.56945
153960.0000   -0.42825
154000.0000   -0.51916
154040.0000   -0.38212
154080.0000   -0.45940
154120.0000    0.12655
154160.0000    0.13845
154200.0000   -0.01981
154240.0000   -0.44338
154280.0000   -0.31247
154320.0000    0.02714
154360.0000   -0.55311
154400.0000   -1.05544
154440.0000    0.38675
154480.0000   -0.08796
154520.0000    0.44511
154560.0000   -0.27892
154600.0000    0.48492
154640.0000   -0.37922
154680.0000   -0.13759
154720.0000   -0.21941
154760.0000   -0.63994
154800.0000   -0.29625
154840.0000    0.15222
154880.0000    0.34094
154920.0000   -0.39081
154960.0000   -0.28623
155000.0000   -0.78515
155040.0000   -0.49138
155080.0000   -0.08270
155120.0000    0.39311
155160.0000    0.68666
155200.0000    0.10179
155240.0000   -0.30858
155280.0000   -1.03617
155320.0000   -0.57639
155360.0000   -0.56053
155400.0000    0.63287
155440.0000    0.05922
155480.0000    0.37024
155520.0000   -0.20868
155560.0000    0.00952
155600.0000   -0.61791
155640.0000    0.19418
155680.0000    0.09296
155720.0000    0.29869
155760.0000    0.48206
155800.0000    0.31179
155840.0000    0.68708
155880.0000    0.11808
155920.0000   -0.68522
155960.0000    0.36768
156000.0000   -0.63528
156040.0000   -0.35016
156080.0000    0.31495
156120.0000    0.09031
156160.0000    0.47079
156200.0000   -0.38826
156240.0000   -0.04885
156280.0000   -0.16362
156320.0000   -0.77990
156360.0000   -0.61772
156400.0000   -0.72254
156440.0000   -0.97474
156480.0000   -0.33248
156520.0000   -0.33994
156560.0000   -0.81538
156600.0000   -0.39838
156640.0000    0.04347
156680.0000   -0.32311
156720.0000   -0.01598
156760.0000   -0.28283
156800.0000   -0.38870
156840.0000    1.30019
156880.0000   -0.09616
156920.0000    0.25491
156960.0000   -0.23621
157000.0000   -0.24096
157040.0000   -0.49500
157080.0000   -0.03849
157120.0000   -0.19186
157160.0000    0.03247
157200.0000    0.24905
157240.0000    0.56003
157280.0000    0.13734
157320.0000   -0.58100
157360.0000   -1.55857
157400.0000   -0.35542
157440.0000   -0.47733
157480.0000    0.18542
157520.0000   -0.69873
157560.0000   -0.67902
157600.0000    0.03976
157640.0000    0.99000
157680.0000    0.12811
157720.0000    0.25484
157760.0000   -0.25375
157800.0000    0.29682
157840.0000    0.10542
157880.0000   -0.20102
157920.0000   -0.60270
157960.0000   -0.48463
158000.0000    0.01074
158040.0000   -0.72398
158080.0000   -0.43306
158120.0000   -0.11849
158160.0000    0.18879
158200.0000   -0.10281
158240.0000    0.24927
158280.0000   -0.17821
158320.0000    0.35262
158360.0000    0.05365
158400.0000    0.56081
158440.0000    0.27147
158480.0000    0.49471
158520.0000   -1.04294
158560.0000   -0.32227
158600.0000    0.26794
158640.0000   -0.23879
158680.0000    0.23085
158720.0000    0.41505
158760.0000   -0.76109
158800.0000   -0.38006
158840.0000    0.39780
158880.0000    0.72459
158920.0000   -0.28750
158960.0000   -0.13110
159000.0000    0.62389
159040.0000   -0.59640
159080.0000   -0.09780
159120.0000    0.27689
159160.0000    0.37734
159200.0000   -0.00490
159240.0000   -0.25342
159280.0000   -0.14468
159320.0000   -0.32070
159360.0000   -0.61314
159400.0000   -1.17826
159440.0000   -0.47931
159480.0000   -0.08181
159520.0000   -0.12947
159560.0000   -0.29107
159600.0000   -0.05212
159640.0000    0.11434
159680.0000    0.07941
159720.0000   -0.54659
159760.0000    0.87466
159800.0000    0.44478
159840.0000    0.23551
159880.0000    0.35496
159920.0000    1.08007
159960.0000    0.59012
160000.0000    0.81223
160040.0000    1.02965
160080.0000    0.70452
160120.0000    1.32323
160160.0000    0.40574
160200.0000   -0.00146
160240.0000   -0.76026
160280.0000   -0.48406
160320.0000    0.37240
160360.0000   -0.07667
160400.0000    0.52682
160440.0000   -0.04727
160480.0000    0.03288
160520.0000   -0.39092
160560.0000   -0.00548
160600.0000   -0.27176
160640.0000   -0.24492
160680.0000    0.04472
160720.0000    0.25663
160760.0000   -0.02981
160800.0000   -0.55278
160840.0000   -0.46321
160880.0000   -0.23513
160920.0000    0.18955
160960.0000   -0.78129
161000.0000    0.01716
161040.0000    0.58046
161080.0000    1.00107
161120.0000    1.34317
161160.0000   -0.03563
161200.0000    0.98604
161240.0000    1.28692
161280.0000    0.56435
161320.0000    0.00632
161360.0000    0.54016
161400.0000    0.86858
161440.0000   -0.17480
161480.0000    0.70513
161520.0000    1.03951
161560.0000    0.52753
161600.0000    0.74564
161640.0000    0.74932
161680.0000    1.16426
161720.0000    0.88396
161760.0000    0.95082
161800.0000    0.62947
161840.0000    0.79643
161880.0000   -0.01705
161920.0000    0.09905
161960.0000    0.37351
162000.0000    0.58571
162040.0000    0.46002
162080.0000    0.81564
162120.0000    0.34755
162160.0000    0.06671
162200.0000   -1.25145
162240.0000   -0.58016
162280.0000   -0.23356
162320.0000   -0.47487
162360.0000   -0.50541
162400.0000    0.32732
162440.0000    0.15368
162480.0000    0.38156
162520.0000   -0.39675
162560.0000    0.44277
162600.0000    0.53598
162640.0000    0.27533
162680.0000    0.22046
162720.0000   -0.51247
162760.0000   -0.22052
162800.0000   -0.49558
162840.0000   -0.65741
162880.0000   -0.26380
162920.0000    0.32335
162960.0000   -0.27508
163000.0000    0.52156
163040.0000   -0.31688
163080.0000    0.01325
163120.0000    0.18806
163160.0000    0.37119
163200.0000    0.13082
163240.0000   -0.15244
163280.0000   -0.71091
163320.0000    0.12597
163360.0000   -0.16765
163400.0000    0.44189
163440.0000   -0.88272
163480.0000   -0.42270
163520.0000    0.26540
163560.0000   -0.08058
163600.0000   -0.20551
163640.0000   -0.64497
163680.0000   -0.33726
163720.0000   -0.75576
163760.0000   -0.45177
163800.0000    0.84963
163840.0000    0.28025
163880.0000    0.07241
163920.0000    0.31101
163960.0000   -0.53473
164000.0000   -0.03766
164040.0000   -0.28457
164080.0000    0.50294
164120.0000    0.42653
164160.0000   -0.53696
164200.0000    0.29655
164240.0000    0.64055
164280.0000    0.00348
164320.0000    0.66579
164360.0000    0.07812
164400.0000    0.23402
164440.0000    0.75752
164480.0000    1.15581
164520.0000    0.51613
164560.0000    0.32869
164600.0000    0.61487
164640.0000    1.03131
164680.0000    0.17765
164720.0000    0.23275
164760.0000    0.72154
164800.0000    0.11132
164840.0000    0.47942
164880.0000    0.19780
164920.0000    0.24647
164960.0000   -0.53512
165000.0000   -0.92225
165040.0000   -0.33572
165080.0000   -0.10063
165120.0000   -0.22076
165160.0000    0.45054
165200.0000    0.11352
165240.0000    0.40593
165280.0000    0.38684
165320.0000    0.08586
165360.0000    0.20516
165400.0000    0.09965
165440.0000   -0.94686
165480.0000   -1.35376
165520.0000   -0.60880
165560.0000   -0.08672
165600.0000   -0.18960
165640.0000    0.20177
165680.0000   -0.64349
165720.0000   -0.46740
165760.0000   -0.58435
165800.0000   -0.40046
165840.0000   -0.27487
165880.0000    0.10039
165920.0000   -0.44697
165960.0000   -0.19132
166000.0000   -0.47359
166040.0000    0.71839
166080.0000   -0.46219
166120.0000   -0.34116
166160.0000    0.36040
166200.0000    0.87338
166240.0000    0.79286
166280.0000    0.61272
166320.0000    0.47651
166360.0000    0.34112
166400.0000    0.24681
166440.0000    0.24504
166480.0000    0.30165
166520.0000   -0.17818
166560.0000   -0.97705
166600.0000   -0.06146
166640.0000    0.62952
166680.0000    0.32327
166720.0000   -0.05760
166760.0000   -0.09613
166800.0000   -0.17027
166840.0000   -0.82525
166880.0000   -0.44485
166920.0000   -0.13876
166960.0000    0.25759
167000.0000    0.56995
167040.0000   -0.05386
167080.0000    0.65855
167120.0000    0.38638
167160.0000    0.90254
167200.0000    0.59268
167240.0000    0.39003
167280.0000    0.51890
167320.0000   -0.03373
167360.0000    0.37248
167400.0000    0.83571
167440.0000    0.35694
167480.0000    0.18781
167520.0000    0.20966
167560.0000   -0.29072
167600.0000    0.34650
167640.0000   -0.27444
167680.0000    0.00914
167720.0000    0.65533
167760.0000    0.94858
167800.0000    0.46664
167840.0000    0.24761
167880.0000    0.91030
167920.0000   -0.02208
167960.0000    0.61436
168000.0000    0.53991
168040.0000    0.46507
168080.0000   -0.14815
168120.0000    0.08755
168160.0000    0.25882
168200.0000    0.89544
168240.0000    0.95750
168280.0000    0.25397
168320.0000    0.02333
168360.0000    0.06276
168400.0000    0.60043
168440.0000    0.98234
168480.0000    0.84540
168520.0000    1.38875
168560.0000    0.75443
168600.0000    0.17985
168640.0000   -0.33977
168680.0000   -0.04646
168720.0000    0.16045
168760.0000   -0.01261
168800.0000    0.09562
168840.0000    1.15893
168880.0000    0.42123
168920.0000    0.02731
168960.0000   -0.30449
169000.0000   -0.34236
169040.0000   -0.68448
169080.0000    0.12703
169120.0000   -0.48335
169160.0000   -0.28233
169200.0000   -0.57774
169240.0000   -0.04094
169280.0000    0.75553
169320.0000    0.01581
169360.0000    0.26672
169400.0000    0.67139
169440.0000    0.97064
169480.0000    0.40540
169520.0000    0.74080
169560.0000   -0.71534
169600.0000   -0.96901
169640.0000    0.40027
169680.0000    0.54699
169720.0000    0.50258
169760.0000   -0.01897
169800.0000    0.42360
169840.0000   -0.36299
169880.0000    0.39106
169920.0000    1.21436
169960.0000   -0.07379
170000.0000    1.00564
170040.0000    0.28411
170080.0000    0.46915
170120.0000    0.51240
170160.0000    1.31939
170200.0000    0.83454
170240.0000    0.68241
170280.0000    0.67037
170320.0000    0.81761
170360.0000   -0.23733
170400.0000    0.67720
170440.0000    0.80351
170480.0000    0.51855
170520.0000   -0.15166
170560.0000    0.34940
170600.0000    1.07094
170640.0000    0.02464
170680.0000    0.79608
170720.0000    0.42372
170760.0000    0.32712
170800.0000   -0.02652
170840.0000    0.08734
170880.0000    0.11836
170920.0000    0.33821
170960.0000    0.86609
171000.0000   -0.41950
171040.0000   -0.67182
171080.0000   -0.76963
171120.0000   -0.16006
171160.0000   -0.08331
171200.0000   -0.27684
171240.0000   -0.29614
171280.0000   -0.35656
171320.0000   -0.67953
171360.0000   -0.18073
171400.0000   -0.83926
171440.0000   -0.01633
171480.0000    0.21849
171520.0000    0.19287
171560.0000   -0.12884
171600.0000    0.80704
171640.0000    0.73009
171680.0000    1.16833
171720.0000    1.45316
171760.0000    0.76377
171800.0000    0.06820
171840.0000    0.15237
171880.0000    0.12180
171920.0000    0.61343
171960.0000    0.78240
172000.0000    0.17289
172040.0000    0.59208
172080.0000    0.78256
172120.0000    1.43744
172160.0000    0.02201
172200.0000    1.07699
172240.0000    0.55920
172280.0000    1.37617
172320.0000    0.51080
172360.0000    0.56575
172400.0000    0.70664
172440.0000    0.36984
172480.0000    0.26960
172520.0000    0.77847
172560.0000    0.54641
172600.0000    0.70421
172640.0000    1.28030
172680.0000    0.64259
172720.0000    0.38568
172760.0000    0.38710
172800.0000    0.74184
172840.0000    1.21568
172880.0000    0.96093
172920.0000    0.14776
172960.0000    0.45701
173000.0000    0.86626
173040.0000    1.10919
173080.0000    1.21649
173120.0000   -0.91943
173160.0000    0.18874
173200.0000    0.57706
173240.0000    0.49275
173280.0000   -0.47849
173320.0000    0.41959
173360.0000    0.83671
173400.0000    0.91780
173440.0000    0.04262
173480.0000    0.58829
173520.0000    0.16160
173560.0000    0.25402
173600.0000    0.85246
173640.0000    1.04594
173680.0000    1.05624
173720.0000    1.18443
173760.0000   -0.17050
173800.0000    0.21802
173840.0000    0.42602
173880.0000   -0.01625
173920.0000   -0.05072
173960.0000    0.09062
174000.0000    0.69706
174040.0000    0.79779
174080.0000    1.04499
174120.0000    0.78816
174160.0000    0.99306
174200.0000    0.63660
174240.0000    0.90986
174280.0000    0.70831
174320.0000    0.93639
174360.0000    1.00489
174400.0000    1.44155
174440.0000    0.91199
174480.0000    0.33023
174520.0000    0.87611
174560.0000    1.23348
174600.0000    1.17214
174640.0000    1.18945
174680.0000    0.89772
174720.0000    1.17122
174760.0000    0.15054
174800.0000    0.75703
174840.0000    0.31649
174880.0000    0.36731
174920.0000    0.31925
174960.0000    0.47878
175000.0000    1.29359
175040.0000    1.40608
175080.0000    1.40617
175120.0000    1.24477
175160.0000    0.76070
175200.0000    0.97786
175240.0000    1.23841
175280.0000    0.54372
175320.0000    0.52946
175360.0000    1.16016
175400.0000    1.35066
175440.0000    1.50019
175480.0000    0.63553
175520.0000    0.70355
175560.0000    1.10616
175600.0000    0.18206
175640.0000   -0.23202
175680.0000    0.35311
175720.0000    0.37380
175760.0000    1.82812
175800.0000    0.82335
175840.0000    1.42846
175880.0000    0.71337
175920.0000    0.85722
175960.0000    0.54997
176000.0000    0.73279
176040.0000    1.31177
176080.0000    0.47957
176120.0000    0.53002
176160.0000    0.52961
176200.0000    0.82229
176240.0000    1.51507
176280.0000    1.47521
176320.0000    0.03074
176360.0000    0.82982
176400.0000    0.50899
176440.0000    0.66647
176480.0000    1.15685
176520.0000    0.88905
176560.0000    1.05124
176600.0000    0.25738
176640.0000    0.40137
176680.0000    1.41657
176720.0000    1.25867
176760.0000    0.90637
176800.0000    0.86309
176840.0000    0.48579
176880.0000    0.86426
176920.0000    0.60876
176960.0000    1.55484
177000.0000    0.53729
177040.0000    1.18491
177080.0000    1.61503
177120.0000    1.47217
177160.0000    1.47302
177200.0000    1.78548
177240.0000    1.53134
177280.0000    1.16470
177320.0000    1.56701
177360.0000    1.04569
177400.0000    1.47350
177440.0000    1.38313
177480.0000    1.64237
177520.0000    1.49812
177560.0000    1.36133
177600.0000    0.79652
177640.0000    1.01582
177680.0000    0.87651
177720.0000    1.74290
177760.0000    0.58450
177800.0000    0.48802
177840.0000    0.97274
177880.0000    0.56440
177920.0000    1.26982
177960.0000    0.60987
178000.0000    1.44766
178040.0000    0.89122
178080.0000   -0.16548
178120.0000    0.46514
178160.0000    1.26481
178200.0000    1.08671
178240.0000    0.57010
178280.0000   -0.35378
178320.0000    0.16565
178360.0000    0.61482
178400.0000    0.20920
178440.0000    0.69219
178480.0000   -0.08865
178520.0000    1.42651
178560.0000    0.54710
178600.0000    0.91017
178640.0000    0.92606
178680.0000    0.33874
178720.0000    0.29793
178760.0000    0.53638
178800.0000    0.72907
178840.0000    1.05581
178880.0000    0.34736
178920.0000    0.59787
178960.0000    1.22587
179000.0000    1.32194
179040.0000    0.82821
179080.0000    0.09029
179120.0000    0.65714
179160.0000    0.46274
179200.0000    0.86544
179240.0000    0.30229
179280.0000    1.16482
179320.0000    0.68716
179360.0000   -0.02553
179400.0000    0.28564
179440.0000    0.85608
179480.0000   -0.71294
179520.0000    0.15912
179560.0000    0.14744
179600.0000    1.16026
179640.0000    0.63665
179680.0000    0.94034
179720.0000   -0.04441
179760.0000    0.94149
179800.0000    0.28138
179840.0000    0.76656
179880.0000    0.87754
179920.0000    0.23688
179960.0000    0.72218
180000.0000    0.98119
180040.0000    0.38195
180080.0000    0.30624
180120.0000   -0.18357
180160.0000   -0.34915
180200.0000    0.56358
180240.0000   -0.27591
180280.0000    0.09402
180320.0000   -0.02590
180360.0000    0.25863
180400.0000    0.80843
180440.0000    1.06041
180480.0000    0.73963
180520.0000    0.94730
180560.0000    0.70146
180600.0000   -0.05008
180640.0000    0.51251
180680.0000   -0.17091
180720.0000    0.99014
180760.0000   -0.32021
180800.0000   -0.50123
180840.0000   -1.15687
180880.0000    0.90265
180920.0000    0.39926
180960.0000   -1.24703
181000.0000   -0.81811
181040.0000    0.30745
181080.0000   -0.63714
181120.0000    0.22604
181160.0000    0.17295
181200.0000    0.66980
181240.0000    0.26115
181280.0000    0.04145
181320.0000   -0.02482
181360.0000   -0.84192
181400.0000    0.06130
181440.0000    0.19776
181480.0000    0.14164
181520.0000    0.31759
181560.0000   -0.41643
181600.0000    0.24850
181640.0000    0.19395
181680.0000   -0.28209
181720.0000   -0.25422
181760.0000    0.69283
181800.0000    0.64662
181840.0000   -0.07580
181880.0000    0.71765
181920.0000    0.69958
181960.0000    0.88954
182000.0000    0.45372
182040.0000    1.48438
182080.0000    0.05167
182120.0000    0.15142
182160.0000    0.31480
182200.0000    1.44205
182240.0000    1.96427
182280.0000    1.07405
182320.0000    0.62725
182360.0000    1.19076
182400.0000   -0.14797
182440.0000    0.63366
182480.0000    0.31351
182520.0000    1.10633
182560.0000    1.54862
182600.0000    1.01150
182640.0000    0.35876
182680.0000   -0.23170
182720.0000    0.41237
182760.0000    0.24719
182800.0000    0.13308
182840.0000    0.73955
182880.0000    0.77126
182920.0000    0.46586
182960.0000    1.20600
183000.0000    0.80957
183040.0000    1.24378
183080.0000    0.83764
183120.0000    0.62249
183160.0000    0.32747
183200.0000    0.05350
183240.0000    0.38997
183280.0000    0.00052
183320.0000    0.00695
183360.0000    0.82369
183400.0000    1.39045
183440.0000   -0.19226
183480.0000   -0.48626
183520.0000    0.38676
183560.0000   -0.70835
183600.0000    0.32058
183640.0000   -0.10932
183680.0000    0.34333
183720.0000   -0.05737
183760.0000   -0.01362
183800.0000    0.02034
183840.0000    0.73159
183880.0000    0.43325
183920.0000    1.01503
183960.0000    0.41572
184000.0000    0.18532
184040.0000    0.25110
184080.0000    0.81986
184120.0000   -0.14491
184160.0000   -0.58888
184200.0000    0.42335
184240.0000    0.27145
184280.0000   -0.03750
184320.0000   -0.04686
184360.0000    0.45224
184400.0000   -0.01396
184440.0000    0.05441
184480.0000    0.14096
184520.0000   -1.00466
184560.0000   -0.16688
184600.0000   -0.03098
184640.0000    0.52194
184680.0000   -0.16379
184720.0000    0.30223
184760.0000    0.06769
184800.0000    0.71437
184840.0000    0.15836
184880.0000   -0.16934
184920.0000   -0.62064
184960.0000   -0.00710
185000.0000    0.34042
185040.0000    0.41469
185080.0000    0.33135
185120.0000    0.23928
185160.0000   -0.06202
185200.0000    0.97544
185240.0000   -0.47673
185280.0000    0.07126
185320.0000   -0.04450
185360.0000    0.47910
185400.0000    0.42276
185440.0000    0.27431
185480.0000    1.04155
185520.0000   -0.06898
185560.0000   -0.10814
185600.0000    0.86541
185640.0000    0.89959
185680.0000    0.37503
185720.0000   -0.51389
185760.0000    0.12585
185800.0000   -0.42109
185840.0000   -0.49890
185880.0000   -0.58525
185920.0000    0.34728
185960.0000    0.42363
186000.0000    0.12816
186040.0000    0.30852
186080.0000    0.30978
186120.0000    0.87513
186160.0000    0.54551
186200.0000    0.62627
186240.0000    0.72836
186280.0000    0.14921
186320.0000   -0.18060
186360.0000   -0.73031
186400.0000   -0.31745
186440.0000    0.10358
186480.0000    0.28819
186520.0000    0.59077
186560.0000    0.61011
186600.0000    1.30033
186640.0000    1.33831
186680.0000    0.72177
186720.0000    0.09854
186760.0000    0.14957
186800.0000    0.17624
186840.0000    0.15720
186880.0000    0.79412
186920.0000    0.64010
186960.0000   -0.02412
187000.0000   -0.25411
187040.0000    0.38599
187080.0000    1.17046
187120.0000    0.71490
187160.0000    0.87853
187200.0000    0.01341
187240.0000    0.71007
187280.0000    0.59268
187320.0000   -0.00005
187360.0000   -0.01225
187400.0000   -0.90885
187440.0000   -0.75928
187480.0000   -1.05087
187520.0000    0.09481
187560.0000   -0.65328
187600.0000   -0.68004
187640.0000    0.12611
187680.0000    0.09886
187720.0000   -0.08097
187760.0000   -1.52288
187800.0000   -1.02465
187840.0000    0.24074
187880.0000   -1.17864
187920.0000   -0.36201
187960.0000   -0.74499
188000.0000   -1.46104
188040.0000   -0.81507
188080.0000   -0.74146
188120.0000    0.69952
188160.0000   -0.28471
188200.0000   -0.02869
188240.0000    0.38260
188280.0000   -0.08153
188320.0000   -0.15251
188360.0000   -0.07488
188400.0000    0.31197
188440.0000   -0.25419
188480.0000   -0.33122
188520.0000   -0.29783
188560.0000   -0.79139
188600.0000   -0.66394
188640.0000   -0.06297
188680.0000   -0.41762
188720.0000   -0.23259
188760.0000   -0.24988
188800.0000    0.14972
188840.0000    0.27925
188880.0000    0.31462
188920.0000    1.32598
188960.0000    0.11218
189000.0000   -0.52924
189040.0000    0.54724
189080.0000    0.91967
189120.0000    0.21110
189160.0000    0.24725
189200.0000    0.32104
189240.0000    0.69699
189280.0000    0.44031
189320.0000   -0.12104
189360.0000    0.47579
189400.0000   -0.15323
189440.0000   -0.07920
189480.0000    0.33518
189520.0000   -0.45955
189560.0000   -0.62158
189600.0000    0.81903
189640.0000    0.28236
189680.0000   -0.21934
189720.0000    0.35000
189760.0000    0.84221
189800.0000   -0.58077
189840.0000   -0.62806
189880.0000    0.20744
189920.0000    0.13769
189960.0000   -0.12933
190000.0000   -0.32204
190040.0000   -0.03483
190080.0000   -0.19099
190120.0000   -0.18086
190160.0000    0.17798
190200.0000   -0.05615
190240.0000   -0.32966
190280.0000   -0.63910
190320.0000   -0.43492
190360.0000    0.36792
190400.0000   -0.62117
190440.0000   -0.72471
190480.0000   -0.30293
190520.0000    0.62246
190560.0000    0.07257
190600.0000   -0.12297
190640.0000    0.08810
190680.0000   -0.90396
190720.0000   -0.14799
190760.0000    0.31752
190800.0000   -0.20789
190840.0000   -0.05899
190880.0000    0.19993
190920.0000    0.81746
190960.0000    0.46058
191000.0000    0.03382
191040.0000   -0.00557
191080.0000   -0.28131
191120.0000   -0.04179
191160.0000    0.11943
191200.0000    0.59775
191240.0000   -0.25660
191280.0000   -0.32646
191320.0000   -0.49517
191360.0000   -0.56650
191400.0000   -0.40626
191440.0000    0.09244
191480.0000    0.21262
191520.0000    0.01613
191560.0000   -0.15585
191600.0000   -0.07249
191640.0000    0.03307
191680.0000    0.16184
191720.0000    0.00032
191760.0000    0.47825
191800.0000    0.18825
191840.0000    0.66233
191880.0000    0.28132
191920.0000    0.36912
191960.0000   -0.60467
192000.0000   -0.28838
192040.0000    0.40597
192080.0000   -0.00617
192120.0000    0.27352
192160.0000    0.37454
192200.0000    1.04635
192240.0000    0.66258
192280.0000    0.79558
192320.0000    0.09413
192360.0000    0.30242
192400.0000    0.21956
192440.0000    0.51968
192480.0000    0.25932
192520.0000    0.73196
192560.0000   -0.03320
192600.0000    0.22428
192640.0000   -0.26697
192680.0000   -0.22750
192720.0000    0.38641
192760.0000   -0.03816
192800.0000   -0.06313
192840.0000    0.19243
192880.0000    0.54736
192920.0000    0.57976
192960.0000    0.70126
193000.0000    0.62790
193040.0000    0.89882
193080.0000    0.69825
193120.0000    0.18956
193160.0000    0.07880
193200.0000    0.02793
193240.0000   -0.34552
193280.0000    0.11499
193320.0000    0.19751
193360.0000    0.61913
193400.0000   -0.49468
193440.0000   -0.62261
193480.0000    0.55042
193520.0000    0.08736
193560.0000    0.34014
193600.0000    0.45287
193640.0000    0.14491
193680.0000    0.44765
193720.0000    0.47640
193760.0000    0.46003
193800.0000    0.97236
193840.0000    0.59416
193880.0000    0.86876
193920.0000   -0.53498
193960.0000    0.38170
194000.0000   -0.21842
194040.0000    0.62242
194080.0000    0.20615
194120.0000    0.01514
194160.0000   -0.00962
194200.0000    0.58051
194240.0000   -0.59468
194280.0000    0.10851
194320.0000    0.05769
194360.0000    0.57426
194400.0000   -0.06138
194440.0000   -0.15177
194480.0000    0.39899
194520.0000   -0.50737
194560.0000    0.24825
194600.0000    0.37983
194640.0000    0.47875
194680.0000    0.29404
194720.0000   -0.68041
194760.0000   -0.18369
194800.0000    0.72835
194840.0000    0.84912
194880.0000    1.07751
194920.0000    0.25617
194960.0000    0.15995
195000.0000   -0.80160
195040.0000    0.00488
195080.0000   -0.66046
195120.0000   -0.40491
195160.0000   -0.28624
195200.0000    0.47806
195240.0000   -0.44939
195280.0000   -0.39985
195320.0000   -0.49748
195360.0000    0.55936
195400.0000    0.20361
195440.0000    0.15143
195480.0000   -0.80261
195520.0000   -0.25407
195560.0000    0.79517
195600.0000    0.65852
195640.0000    0.56982
195680.0000    0.09180
195720.0000    1.00176
195760.0000   -0.14076
195800.0000    0.86954
195840.0000    0.01112
195880.0000    0.00787
195920.0000    0.09081
195960.0000    0.45163
196000.0000    0.25159
196040.0000    0.04174
196080.0000    0.95718
196120.0000   -0.25791
196160.0000    0.20039
196200.0000    0.14522
196240.0000    0.55042
196280.0000    0.12856
196320.0000    0.46444
196360.0000   -0.35820
196400.0000    0.04688
196440.0000   -0.85262
196480.0000   -0.67530
196520.0000    0.07487
196560.0000   -0.18069
196600.0000    0.27286
196640.0000    0.38735
196680.0000    0.39749
196720.0000    0.36678
196760.0000    0.47673
196800.0000   -0.07963
196840.0000    0.33963
196880.0000    1.00086
196920.0000    0.03464
196960.0000    0.03798
197000.0000   -0.19414
197040.0000    0.10875
197080.0000    0.01963
197120.0000    0.22892
197160.0000   -0.49704
197200.0000   -0.39299
197240.0000   -0.35400
197280.0000   -0.60009
197320.0000   -1.25074
197360.0000    0.04229
197400.0000   -0.44852
197440.0000   -0.97098
197480.0000    0.37868
197520.0000   -0.20707
197560.0000    0.54880
197600.0000   -0.15681
197640.0000   -0.77316
197680.0000    0.50535
197720.0000    0.19492
197760.0000    1.21689
197800.0000   -0.54608
197840.0000    1.01833
197880.0000    0.60088
197920.0000    0.67416
197960.0000    0.42971
198000.0000    0.60666
198040.0000   -0.28622
198080.0000    1.29034
198120.0000    0.50549
198160.0000    0.52999
198200.0000    0.52254
198240.0000    0.70211
198280.0000    1.09487
198320.0000    0.59884
198360.0000    0.15625
198400.0000    0.46960
198440.0000   -0.15178
198480.0000   -0.29818
198520.0000    0.46940
198560.0000   -0.11861
198600.0000   -0.29353
198640.0000   -0.05102
198680.0000    0.99053
198720.0000    1.31374
198760.0000    0.35758
198800.0000   -0.28901
198840.0000    0.66976
198880.0000    0.16249
198920.0000    0.22831
198960.0000    0.22710
199000.0000    0.47635
199040.0000    0.34168
199080.0000    0.91411
199120.0000    0.75835
199160.0000    0.80985
199200.0000    0.51771
199240.0000    0.42516
199280.0000    0.28910
199320.0000    1.07547
199360.0000    0.70469
199400.0000    0.46945
199440.0000    0.80472
199480.0000    0.55182
199520.0000    0.46016
199560.0000    1.16899
199600.0000    1.50290
199640.0000    1.22095
199680.0000    0.83111
199720.0000    0.76396
199760.0000    0.10054
199800.0000   -0.03611
199840.0000    0.56488
199880.0000    0.50810
199920.0000    0.10779
199960.0000    0.82302
200000.0000    0.31809
200040.0000    0.65315
200080.0000    0.29479
200120.0000    1.09441
200160.0000    0.62239
200200.0000    0.94402
200240.0000    0.65622
200280.0000   -0.21074
200320.0000    0.34452
200360.0000    0.17940
200400.0000   -0.46718
200440.0000   -0.62508
200480.0000   -0.01481
200520.0000    0.44666
200560.0000    0.13240
200600.0000   -0.41124
200640.0000   -0.29075
200680.0000    0.23267
200720.0000   -0.21539
200760.0000   -0.47239
200800.0000    0.10339
200840.0000   -0.95139
200880.0000   -0.97440
200920.0000   -0.60265
200960.0000    0.06705
201000.0000   -0.01427
201040.0000   -0.79941
201080.0000   -0.43619
201120.0000    0.06371
201160.0000    0.17765
201200.0000   -0.45433
201240.0000   -0.07926
201280.0000   -0.96800
201320.0000   -0.45041
201360.0000   -0.59446
201400.0000   -0.27145
201440.0000   -0.64419
201480.0000   -0.45134
201520.0000   -0.08518
201560.0000    0.92166
201600.0000    0.81266
201640.0000   -0.17785
201680.0000    0.39713
201720.0000    0.22554
201760.0000   -0.28371
201800.0000    0.22680
201840.0000    0.66266
201880.0000   -0.09809
201920.0000    0.00749
201960.0000   -0.01801
202000.0000    0.23462
202040.0000    0.19306
202080.0000    0.02625
202120.0000    0.18620
202160.0000   -0.14051
202200.0000   -0.12574
202240.0000   -0.44335
202280.0000    0.02041
202320.0000    0.57571
202360.0000    0.65479
202400.0000    0.63830
202440.0000   -0.03590
202480.0000   -0.32354
202520.0000   -0.16787
202560.0000   -0.35968
202600.0000   -0.30230
202640.0000   -0.06548
202680.0000   -0.60610
202720.0000   -0.42086
202760.0000   -0.05069
202800.0000    0.23373
202840.0000   -0.33002
202880.0000   -0.18774
202920.0000   -0.28699
202960.0000   -0.24747
203000.0000    0.09085
203040.0000    0.23904
203080.0000   -0.00479
203120.0000   -0.45292
203160.0000    1.12875
203200.0000    1.49825
203240.0000    0.26936
203280.0000    0.31149
203320.0000   -0.36904
203360.0000    0.97728
203400.0000    0.55861
203440.0000    0.04220
203480.0000   -0.05798
203520.0000   -0.21307
203560.0000    0.17107
203600.0000    0.13428
203640.0000    0.02785
203680.0000    0.25809
203720.0000    0.24857
203760.0000    0.67861
203800.0000    1.03782
203840.0000    0.71497
203880.0000    0.51079
203920.0000    0.37413
203960.0000    0.67385
204000.0000    0.23220
204040.0000   -0.45903
204080.0000    0.14557
204120.0000    0.59685
204160.0000    0.89342
204200.0000    0.23466
204240.0000   -0.26503
204280.0000   -0.92014
204320.0000   -0.64849
204360.0000   -0.71568
204400.0000   -0.08533
204440.0000    0.04122
204480.0000   -0.26806
204520.0000    0.42374
204560.0000   -0.23079
204600.0000   -0.36244
204640.0000    0.11344
204680.0000   -0.35513
204720.0000   -0.23001
204760.0000   -0.43034
204800.0000   -0.87339
204840.0000   -0.91840
204880.0000   -1.43079
204920.0000   -0.51832
204960.0000    0.11515
205000.0000    0.79094
205040.0000    0.23263
205080.0000   -0.20777
205120.0000   -0.43990
205160.0000    0.39418
205200.0000    0.22935
205240.0000    0.32733
205280.0000   -0.12348
205320.0000    0.14235
205360.0000    0.29178
205400.0000   -0.30277
205440.0000   -0.18217
205480.0000    0.93430
205520.0000    0.14026
205560.0000   -0.07797
205600.0000   -0.20618
205640.0000    0.41551
205680.0000    0.13344
205720.0000   -0.48188
205760.0000    0.12739
205800.0000   -0.49048
205840.0000   -0.21887
205880.0000   -0.37083
205920.0000   -0.39137
205960.0000   -0.04591
206000.0000   -0.55353
206040.0000   -0.73180
206080.0000   -0.66663
206120.0000   -0.38830
206160.0000   -0.30905
206200.0000   -0.06655
206240.0000   -0.34699
206280.0000   -0.59867
206320.0000   -0.46754
206360.0000   -0.19002
206400.0000   -0.05908
206440.0000    0.77088
206480.0000    0.34081
206520.0000    0.39391
206560.0000    1.32248
206600.0000    0.84840
206640.0000    0.97846
206680.0000    0.39837
206720.0000    0.88902
206760.0000    0.09590
206800.0000   -0.56796
206840.0000   -0.00223
206880.0000   -0.14905
206920.0000    0.08158
206960.0000    0.34094
207000.0000   -0.14316
207040.0000    0.21130
207080.0000    0.35645
207120.0000    0.22452
207160.0000    0.41866
207200.0000    0.04810
207240.0000   -0.70870
207280.0000   -0.73509
207320.0000   -0.86587
207360.0000    0.81525
207400.0000    0.32485
207440.0000   -0.28705
207480.0000    0.00424
207520.0000    0.08150
207560.0000    0.58549
207600.0000    0.43494
207640.0000   -0.55334
207680.0000   -0.45222
207720.0000   -0.61416
207760.0000    0.24104
207800.0000    0.37772
207840.0000    0.16437
207880.0000   -0.09416
207920.0000   -0.19368
207960.0000    0.69392
208000.0000   -0.29988
208040.0000    0.40312
208080.0000   -0.15096
208120.0000   -0.26679
208160.0000   -0.50031
208200.0000   -0.69860
208240.0000   -0.82906
208280.0000   -0.42241
208320.0000   -0.09156
208360.0000   -0.43499
208400.0000   -0.51589
208440.0000    0.32688
208480.0000   -0.09654
208520.0000   -1.11961
208560.0000   -0.17236
208600.0000   -0.29770
208640.0000   -0.40925
208680.0000    0.62786
208720.0000   -0.69576
208760.0000   -1.19806
208800.0000   -1.01080
208840.0000   -1.05179
208880.0000   -1.14820
208920.0000   -0.63849
208960.0000   -1.47144
209000.0000   -1.44995
209040.0000   -1.17719
209080.0000   -0.32130
209120.0000   -1.61274
209160.0000   -0.20301
209200.0000   -0.76998
209240.0000   -1.13497
209280.0000   -0.35571
209320.0000   -0.20809
209360.0000   -0.54013
209400.0000    0.42312
209440.0000   -0.27637
209480.0000   -0.84175
209520.0000   -0.68120
209560.0000   -0.61117
209600.0000   -0.28182
209640.0000    0.16791
209680.0000   -0.03381
209720.0000   -0.14153
209760.0000   -0.56944
209800.0000   -0.74373
209840.0000    0.86796
209880.0000   -0.78100
209920.0000   -0.18014
209960.0000   -0.27059
210000.0000   -0.96003
210040.0000   -1.18620
210080.0000   -0.56139
210120.0000   -0.46422
210160.0000   -0.62443
210200.0000   -0.08766
210240.0000   -0.97477
210280.0000   -1.32456
210320.0000   -1.56344
210360.0000   -1.43363
210400.0000   -0.24574
210440.0000    0.16916
210480.0000    0.13156
210520.0000    1.02054
210560.0000   -0.72042
210600.0000   -0.06386
210640.0000   -0.29349
210680.0000    0.18357
210720.0000   -0.54876
210760.0000   -0.66003
210800.0000   -0.84109
210840.0000    0.53655
210880.0000    0.61919
210920.0000    0.19856
210960.0000   -0.02769
211000.0000   -0.17673
211040.0000    0.11939
211080.0000   -0.82564
211120.0000   -0.48536
211160.0000   -0.39708
211200.0000   -1.14588
211240.0000   -0.93464
211280.0000   -0.01847
211320.0000    0.10480
211360.0000   -0.42391
211400.0000   -0.83251
211440.0000   -0.42046
211480.0000    0.36158
211520.0000    0.68817
211560.0000    0.61116
211600.0000    0.40528
211640.0000   -0.17110
211680.0000   -0.25551
211720.0000   -0.56453
211760.0000    0.33328
211800.0000    0.43195
211840.0000   -0.13438
211880.0000    0.78171
211920.0000    0.17316
211960.0000    0.09197
212000.0000   -0.07032
212040.0000   -0.45187
212080.0000   -0.34040
212120.0000    0.59991
212160.0000    0.15582
212200.0000    0.42616
212240.0000   -0.43627
212280.0000   -0.49331
212320.0000   -0.85850
212360.0000    0.00510
212400.0000   -0.44992
212440.0000   -0.20629
212480.0000    0.63939
212520.0000    0.06935
212560.0000   -0.12199
212600.0000    0.74298
212640.0000    0.17108
212680.0000    0.12843
212720.0000    0.86211
212760.0000    1.37670
212800.0000    0.56755
212840.0000    0.45155
212880.0000    0.39839
212920.0000   -0.01329
212960.0000   -1.25352
213000.0000    0.54507
213040.0000    0.84912
213080.0000    0.00552
213120.0000    1.00811
213160.0000    0.58993
213200.0000    0.05240
213240.0000   -0.52105
213280.0000   -1.00413
213320.0000   -0.57704
213360.0000   -0.57321
213400.0000   -0.66410
213440.0000    0.24252
213480.0000   -0.57885
213520.0000    0.23476
213560.0000   -0.37097
213600.0000   -0.14017
213640.0000    0.05828
213680.0000    0.32012
213720.0000    0.25201
213760.0000    0.20159
213800.0000    0.42819
213840.0000    0.34813
213880.0000   -0.10284
213920.0000   -0.35386
213960.0000    0.08562
214000.0000    0.24100
214040.0000   -0.53690
214080.0000    0.12755
214120.0000    0.33306
214160.0000    0.65109
214200.0000   -0.25145
214240.0000    0.64750
214280.0000    1.47844
214320.0000   -0.17565
214360.0000    0.47819
214400.0000    0.33222
214440.0000    0.54605
214480.0000    0.79897
214520.0000    0.84156
214560.0000   -0.00492
214600.0000    0.58018
214640.0000    0.42696
214680.0000    0.64937
214720.0000   -0.48075
214760.0000    0.28819
214800.0000    0.19399
214840.0000    0.36541
214880.0000   -0.14101
214920.0000   -0.17595
214960.0000   -0.57552
215000.0000   -0.82131
215040.0000   -0.21547
215080.0000   -0.61718
215120.0000   -0.38472
215160.0000   -0.47821
215200.0000   -0.11567
215240.0000   -0.17521
215280.0000   -0.33870
215320.0000   -0.20916
215360.0000    0.27495
215400.0000   -0.94408
215440.0000   -0.42127
215480.0000   -0.22876
215520.0000    0.15495
215560.0000   -0.30038
215600.0000    0.28640
215640.0000   -0.26987
215680.0000   -0.00427
215720.0000   -0.78175
215760.0000   -0.43312
215800.0000    0.04615
215840.0000   -0.31122
215880.0000    0.76191
215920.0000   -0.44007
215960.0000   -0.29486
216000.0000   -0.32528
216040.0000   -0.55751
216080.0000   -0.89020
216120.0000   -0.58990
216160.0000   -0.94859
216200.0000   -0.17893
216240.0000   -1.39366
216280.0000   -0.37117
216320.0000   -1.07433
216360.0000   -0.22058
216400.0000   -0.88000
216440.0000    0.06620
216480.0000   -0.19494
216520.0000   -0.37544
216560.0000   -0.69755
216600.0000   -0.94137
216640.0000   -0.85126
216680.0000   -0.17376
216720.0000    0.16331
216760.0000   -0.13298
216800.0000   -0.49406
216840.0000   -0.00730
216880.0000    0.00744
216920.0000    0.69243
216960.0000   -0.25791
217000.0000    0.74751
217040.0000    0.35369
217080.0000    0.28512
217120.0000    0.83586
217160.0000    0.71244
217200.0000    0.36147
217240.0000    0.98826
217280.0000    0.33827
217320.0000    0.04717
217360.0000   -0.13603
217400.0000   -0.14661
217440.0000   -0.02824
217480.0000    0.54296
217520.0000    0.32656
217560.0000   -0.13974
217600.0000   -0.20499
217640.0000   -0.26784
217680.0000   -0.30086
217720.0000   -0.47067
217760.0000   -1.16465
217800.0000   -0.67321
217840.0000   -0.16731
217880.0000   -0.91783
217920.0000   -0.84411
217960.0000   -0.11984
218000.0000    0.19237
218040.0000   -0.26499
218080.0000    0.02728
218120.0000    1.24507
218160.0000    0.97794
218200.0000    0.23844
218240.0000   -0.05778
218280.0000   -0.38395
218320.0000    0.50515
218360.0000   -0.29346
218400.0000    0.79168
218440.0000    0.40875
218480.0000    0.75264
218520.0000    0.62107
218560.0000    0.05820
218600.0000    1.26301
218640.0000    0.14229
218680.0000    0.43370
218720.0000    0.37264
218760.0000   -0.21514
218800.0000    0.17978
218840.0000   -1.54632
218880.0000   -0.44537
218920.0000    0.76604
218960.0000   -0.14835
219000.0000   -0.26307
219040.0000   -0.08449
219080.0000    0.14498
219120.0000   -1.07529
219160.0000   -0.36601
219200.0000   -0.53628
219240.0000   -0.86636
219280.0000   -0.33342
219320.0000    0.13039
219360.0000   -0.32376
219400.0000    0.71127
219440.0000    0.33675
219480.0000    0.38469
219520.0000    0.13860
219560.0000   -0.49788
219600.0000   -0.74129
219640.0000   -0.35694
219680.0000    0.29059
219720.0000    0.33306
219760.0000    0.01452
219800.0000    0.57577
219840.0000    0.52350
219880.0000    0.49725
219920.0000    0.29909
219960.0000    0.47628
220000.0000    0.58082
220040.0000    0.10449
220080.0000    0.82358
220120.0000    0.27023
220160.0000    0.37279
220200.0000    0.25421
220240.0000   -0.38448
220280.0000    0.30564
220320.0000    1.15818
220360.0000    0.95245
220400.0000    0.88167
220440.0000    0.70798
220480.0000    0.24628
220520.0000    1.75950
220560.0000    1.47340
220600.0000    0.94323
220640.0000    1.03547
220680.0000    1.23451
220720.0000    1.54363
220760.0000    1.39154
220800.0000    1.59926
220840.0000    1.71232
220880.0000    1.54360
220920.0000    1.61014
220960.0000    1.09047
221000.0000    1.55539
221040.0000    0.98350
221080.0000    0.22994
221120.0000    0.88875
221160.0000    0.58920
221200.0000    0.38106
221240.0000    0.36870
221280.0000    0.60239
221320.0000    0.57553
221360.0000    0.45840
221400.0000    0.15209
221440.0000    0.29132
221480.0000    0.08267
221520.0000    0.71093
221560.0000    1.12478
221600.0000    1.01731
221640.0000    0.79837
221680.0000    0.63616
221720.0000   -0.03468
221760.0000    0.49845
221800.0000    0.09505
221840.0000    0.24513
221880.0000    0.01047
221920.0000   -0.23074
221960.0000    0.36350
222000.0000    0.54014
222040.0000    0.90804
222080.0000    0.65083
222120.0000    0.09706
222160.0000    1.02275
222200.0000    1.05102
222240.0000    1.21549
222280.0000    1.67077
222320.0000    1.34406
222360.0000    1.83600
222400.0000    0.74258
222440.0000    1.17636
222480.0000    1.73129
222520.0000    0.75825
222560.0000    0.79207
222600.0000    1.62595
222640.0000    0.70749
222680.0000    0.95812
222720.0000    1.80260
222760.0000    1.50694
222800.0000    1.41975
222840.0000    1.16980
222880.0000    1.38196
222920.0000    1.10510
222960.0000    0.66013
223000.0000    0.89207
223040.0000    1.77493
223080.0000    0.60173
223120.0000    1.09501
223160.0000    0.75074
223200.0000    1.18932
223240.0000    2.15933
223280.0000    1.31350
223320.0000    1.12619
223360.0000    1.51153
223400.0000    1.50130
223440.0000    1.53899
223480.0000    0.50256
223520.0000    0.76616
223560.0000    1.02384
223600.0000    0.96067
223640.0000    0.77693
223680.0000    1.09593
223720.0000    1.18885
223760.0000    0.52832
223800.0000    0.12542
223840.0000    0.85980
223880.0000    0.21375
223920.0000    1.26221
223960.0000    1.38404
224000.0000    0.70322
224040.0000    0.78995
224080.0000    0.83071
224120.0000    0.92320
224160.0000    1.78659
224200.0000    1.13235
224240.0000    1.90720
224280.0000    0.76775
224320.0000    0.48330
224360.0000    0.77310
224400.0000    1.60332
224440.0000    1.04213
224480.0000    1.89184
224520.0000    1.21245
224560.0000    0.91442
224600.0000    1.12157
224640.0000    1.30186
224680.0000    0.40364
224720.0000    1.14153
224760.0000    1.53005
224800.0000    1.22315
224840.0000    1.82168
224880.0000    0.89226
224920.0000    1.33818
224960.0000    1.19568
225000.0000    1.18521
225040.0000    1.59042
225080.0000    1.10165
225120.0000    1.57780
225160.0000    1.70149
225200.0000    0.89829
225240.0000    1.53023
225280.0000    1.22272
225320.0000    0.76920
225360.0000    0.29828
225400.0000    0.12066
225440.0000    0.88957
225480.0000    0.91036
225520.0000    0.98330
225560.0000    0.46448
225600.0000    0.58931
225640.0000    1.07588
225680.0000    0.56855
225720.0000    0.06309
225760.0000   -0.55299
225800.0000    0.08224
225840.0000    0.16323
225880.0000    0.92520
225920.0000    1.08429
225960.0000    1.64621
226000.0000    1.54623
226040.0000    0.86460
226080.0000    0.57824
226120.0000    0.56530
226160.0000    0.72127
226200.0000    0.72623
226240.0000    0.64291
226280.0000    0.86964
226320.0000    0.90895
226360.0000   -0.05855
226400.0000    0.55164
226440.0000    0.96576
226480.0000    1.02418
226520.0000    1.29731
226560.0000    1.09041
226600.0000    1.24090
226640.0000    0.40029
226680.0000    1.10282
226720.0000    0.51130
226760.0000    0.83795
226800.0000    0.56606
226840.0000    0.98383
226880.0000    1.37925
226920.0000    0.88278
226960.0000    1.45872
227000.0000    1.44329
227040.0000    1.01742
227080.0000    0.93861
227120.0000    0.33223
227160.0000    1.24561
227200.0000    1.68533
227240.0000    0.71751
227280.0000    0.89696
227320.0000    1.17042
227360.0000    1.00225
227400.0000    0.97863
227440.0000    1.71926
227480.0000    1.05115
227520.0000    1.37788
227560.0000    1.40192
227600.0000    1.11270
227640.0000    1.74604
227680.0000    1.01693
227720.0000    1.26799
227760.0000    0.77901
227800.0000    1.01108
227840.0000    0.93150
227880.0000    0.50667
227920.0000    0.95666
227960.0000    1.58192
228000.0000    1.37918
228040.0000    1.44788
228080.0000    1.41248
228120.0000    0.72577
228160.0000    0.99771
228200.0000    1.73041
228240.0000    0.93708
228280.0000    0.22439
228320.0000    0.78456
228360.0000    1.21470
228400.0000    0.97857
228440.0000    1.10504
228480.0000    0.73330
228520.0000    1.30929
228560.0000    1.39898
228600.0000    1.05886
228640.0000    1.07674
228680.0000    0.83790
228720.0000    1.23865
228760.0000    1.53780
228800.0000    0.81020
228840.0000    1.08461
228880.0000    0.76135
228920.0000    0.59157
228960.0000    0.70795
229000.0000    1.15377
229040.0000    0.99324
229080.0000    1.08651
229120.0000    0.42807
229160.0000    0.48965
229200.0000    1.92379
229240.0000    1.03297
229280.0000    1.19905
229320.0000    0.81916
229360.0000    1.14438
229400.0000    0.65004
229440.0000    0.61938
229480.0000    0.35879
229520.0000    0.37808
229560.0000    0.73591
229600.0000    0.33603
229640.0000    0.21851
229680.0000    0.52531
229720.0000    0.91427
229760.0000    0.62598
229800.0000   -0.11577
229840.0000    0.57379
229880.0000    0.12805
229920.0000    0.35788
229960.0000    0.49523
230000.0000    0.47994
230040.0000    0.82687
230080.0000    0.89301
230120.0000    0.77299
230160.0000    1.15072
230200.0000    0.98498
230240.0000    1.05524
230280.0000    0.48014
230320.0000    0.49113
230360.0000    1.03844
230400.0000    1.27328
230440.0000    0.66563
230480.0000    0.84457
230520.0000    1.08934
230560.0000    1.45502
230600.0000    0.65119
230640.0000    0.70836
230680.0000    0.91323
230720.0000    1.23499
230760.0000    1.10084
230800.0000    1.22315
230840.0000    1.05203
230880.0000    1.23517
230920.0000    1.03019
230960.0000    0.89540
231000.0000    0.90240
231040.0000    0.76295
231080.0000    1.05037
231120.0000    0.81984
231160.0000    1.33098
231200.0000    1.56575
231240.0000    1.73234
231280.0000    0.69462
231320.0000    0.79342
231360.0000    0.93796
231400.0000    0.71437
231440.0000    1.05983
231480.0000    0.55888
231520.0000    0.98060
231560.0000    0.81576
231600.0000    1.20339
231640.0000    0.63443
231680.0000    0.36143
231720.0000    0.05116
231760.0000    0.14340
231800.0000    0.83299
231840.0000    0.76980
231880.0000    0.98911
231920.0000    0.53169
231960.0000    0.86877
232000.0000    0.71474
232040.0000    0.46532
232080.0000    0.34473
232120.0000    0.97155
232160.0000    0.29599
232200.0000    0.16720
232240.0000    0.54090
232280.0000    0.35930
232320.0000    0.28390
232360.0000   -0.27983
232400.0000    0.78658
232440.0000    1.37190
232480.0000    0.93466
232520.0000    0.73016
232560.0000    0.69203
232600.0000    0.50045
232640.0000    0.90092
232680.0000    1.24091
232720.0000    1.23461
232760.0000    0.64012
232800.0000    0.95007
232840.0000    0.89207
232880.0000    0.15300
232920.0000    0.35236
232960.0000    1.00543
233000.0000    0.48146
233040.0000   -0.01163
233080.0000    0.41964
233120.0000   -0.06766
233160.0000    0.95688
233200.0000    0.58579
233240.0000    0.28994
233280.0000    0.11819
233320.0000    0.55164
233360.0000    0.73837
233400.0000   -0.15746
233440.0000   -0.09907
233480.0000    0.28746
233520.0000    0.75056
233560.0000    0.94724
233600.0000    1.05685
233640.0000    0.03475
233680.0000    0.85710
233720.0000    0.77432
233760.0000    0.78250
233800.0000    1.46217
233840.0000    0.54813
233880.0000    0.93400
233920.0000    1.12416
233960.0000    0.74192
234000.0000    0.27260
234040.0000    0.24424
234080.0000    0.71910
234120.0000    0.11876
234160.0000    0.17908
234200.0000    0.60397
234240.0000    0.85981
234280.0000    0.06465
234320.0000    0.97579
234360.0000    0.77925
234400.0000    1.18372
234440.0000    1.50668
234480.0000    0.57831
234520.0000    0.97902
234560.0000    0.43161
234600.0000    0.43410
234640.0000    0.85003
234680.0000    0.54722
234720.0000    0.65431
234760.0000    1.64118
234800.0000    1.08823
234840.0000    1.07705
234880.0000    1.27294
234920.0000    0.79512
234960.0000    0.96200
235000.0000    1.23343
235040.0000    0.44274
235080.0000    1.10309
235120.0000    0.98837
235160.0000    0.82888
235200.0000    0.65776
235240.0000    0.77731
235280.0000    0.10783
235320.0000    0.85321
235360.0000    0.86084
235400.0000    1.32423
235440.0000    0.85025
235480.0000    0.63852
235520.0000    1.00032
235560.0000    0.95413
235600.0000    0.74254
235640.0000   -0.14452
235680.0000    0.15633
235720.0000    1.08043
235760.0000    0.77029
235800.0000    0.84909
235840.0000    0.74572
235880.0000    0.56961
235920.0000    1.29837
235960.0000    1.09346
236000.0000    0.83123
236040.0000    1.36201
236080.0000    1.34695
236120.0000    0.73652
236160.0000    0.88789
236200.0000    1.60053
236240.0000    1.10100
236280.0000    0.38275
236320.0000    0.78967
236360.0000    0.38280
236400.0000    0.86009
236440.0000    1.41817
236480.0000    1.23175
236520.0000    0.84523
236560.0000    1.26633
236600.0000    0.41195
236640.0000    0.76563
236680.0000    0.37149
236720.0000    1.16571
236760.0000    0.75271
236800.0000    0.13432
236840.0000    0.61487
236880.0000    0.71818
236920.0000    1.42880
236960.0000    1.49837
237000.0000    0.62388
237040.0000    1.17555
237080.0000    1.53464
237120.0000    0.81154
237160.0000    1.01888
237200.0000    1.45880
237240.0000    0.57311
237280.0000    1.36905
237320.0000    0.63567
237360.0000    1.49900
237400.0000    0.88723
237440.0000    1.02824
237480.0000    0.15330
237520.0000    0.68587
237560.0000    0.45678
237600.0000    0.83108
237640.0000    1.35939
237680.0000    1.56239
237720.0000    1.30875
237760.0000    0.55499
237800.0000    0.91161
237840.0000    1.23874
237880.0000    1.20941
237920.0000    1.62031
237960.0000    1.10482
238000.0000    0.76886
238040.0000    0.47855
238080.0000    0.80449
238120.0000    0.66537
238160.0000    0.26162
238200.0000    0.74468
238240.0000    0.77802
238280.0000    0.29331
238320.0000    0.40321
238360.0000    0.87760
238400.0000    1.04181
238440.0000    1.06952
238480.0000    0.57234
238520.0000    1.29709
238560.0000    0.47735
238600.0000    1.17470
238640.0000    1.20641
238680.0000    0.69756
238720.0000    0.43015
238760.0000    0.68177
238800.0000    0.78544
238840.0000    0.83550
238880.0000    0.81199
238920.0000    0.77062
238960.0000    0.57977
239000.0000    0.62569
239040.0000    0.31036
239080.0000    0.14185
239120.0000    0.69223
239160.0000    0.29404
239200.0000   -0.26171
239240.0000    0.39378
239280.0000    0.22958
239320.0000    1.21370
239360.0000    0.77413
239400.0000   -0.47651
239440.0000    0.04343
239480.0000    0.66050
239520.0000    0.89080
239560.0000    0.29641
239600.0000    0.47054
239640.0000    0.51909
239680.0000    0.75894
239720.0000    0.68817
239760.0000    0.57855
239800.0000    0.45015
239840.0000    0.68585
239880.0000    0.27951
239920.0000    0.55184
239960.0000    0.43206
240000.0000    1.00789
240040.0000   -0.09002
240080.0000    1.16883
240120.0000    0.24685
240160.0000    0.16124
240200.0000    0.08748
240240.0000    0.32234
240280.0000    0.29053
240320.0000   -0.03223
240360.0000   -0.02909
240400.0000    0.27573
240440.0000   -0.61282
240480.0000   -0.37398
240520.0000   -0.58732
240560.0000   -0.19525
240600.0000   -0.15902
240640.0000    0.49281
240680.0000    1.00777
240720.0000    1.20270
240760.0000    0.11273
240800.0000    0.47820
240840.0000    0.83877
240880.0000    1.01477
240920.0000    0.90292
240960.0000    0.45912
241000.0000    0.54696
241040.0000    0.67542
241080.0000    0.51958
241120.0000    0.23950
241160.0000    0.03534
241200.0000    0.55811
241240.0000    0.87108
241280.0000    0.23093
241320.0000    0.55002
241360.0000    1.17043
241400.0000    0.70056
241440.0000    0.80334
241480.0000    1.11465
241520.0000    0.82863
241560.0000    0.44437
241600.0000    1.34466
241640.0000    0.71590
241680.0000    0.92620
241720.0000    0.70228
241760.0000    0.90482
241800.0000    0.51533
241840.0000    0.56286
241880.0000    0.58231
241920.0000    0.54083
241960.0000    0.72804
242000.0000    0.67029
242040.0000    0.31679
242080.0000   -0.10086
242120.0000   -0.34223
242160.0000    0.41509
242200.0000    0.53337
242240.0000    0.85744
242280.0000    0.43819
242320.0000    0.26944
242360.0000    1.52789
242400.0000    0.68053
242440.0000    0.37058
242480.0000    0.56933
242520.0000   -0.15054
242560.0000    0.25460
242600.0000    0.33626
242640.0000    0.40896
242680.0000    0.56161
242720.0000    0.91536
242760.0000    1.19992
242800.0000    0.94194
242840.0000    0.81767
242880.0000    1.30548
242920.0000    0.83374
242960.0000   -0.09611
243000.0000   -0.31351
243040.0000   -0.83010
243080.0000   -0.32404
243120.0000   -0.67216
243160.0000   -0.19647
243200.0000   -0.05903
243240.0000    0.12414
243280.0000   -0.01686
243320.0000    0.82207
243360.0000    0.82014
243400.0000    0.98220
243440.0000    0.90852
243480.0000    0.75809
243520.0000    0.47271
243560.0000    0.20701
243600.0000    0.68154
243640.0000    1.26136
243680.0000    0.35433
243720.0000    0.44430
243760.0000    0.22453
243800.0000    0.17621
243840.0000    0.66422
243880.0000    1.09850
243920.0000   -0.31533
243960.0000   -0.49387
244000.0000    0.63330
244040.0000    0.26865
244080.0000    0.05198
244120.0000    0.30125
244160.0000    1.02868
244200.0000    0.46689
244240.0000    1.01354
244280.0000    0.52822
244320.0000    0.89028
244360.0000    0.02954
244400.0000    0.82572
244440.0000    0.31923
244480.0000    0.09825
244520.0000    0.59379
244560.0000   -0.14774
244600.0000    0.41985
244640.0000   -0.11980
244680.0000    0.89954
244720.0000   -0.01276
244760.0000   -0.23877
244800.0000   -0.15251
244840.0000    0.11198
244880.0000    0.27684
244920.0000    0.39345
244960.0000   -0.13650
245000.0000    0.36995
245040.0000    0.90392
245080.0000   -0.02199
245120.0000    0.45583
245160.0000    0.01876
245200.0000    0.67095
245240.0000   -0.07386
245280.0000    0.40065
245320.0000    0.45279
245360.0000    1.00449
245400.0000    1.06366
245440.0000    0.41783
245480.0000    0.56801
245520.0000    1.30574
245560.0000    0.77330
245600.0000    0.27967
245640.0000    1.17910
245680.0000    0.70444
245720.0000    0.44157
245760.0000    0.77614
245800.0000    0.50316
245840.0000   -0.01759
245880.0000    0.99396
245920.0000    1.17056
245960.0000    1.43609
246000.0000    0.61509
246040.0000    0.56348
246080.0000    0.47498
246120.0000    0.59144
246160.0000    0.71832
246200.0000    1.45455
246240.0000    1.29204
246280.0000    0.49819
246320.0000    1.35837
246360.0000    0.94010
246400.0000    0.82837
246440.0000    0.44650
246480.0000    0.81548
246520.0000    0.93871
246560.0000    1.20349
246600.0000    0.52879
246640.0000    1.17357
246680.0000    0.76242
246720.0000    1.22808
246760.0000    0.82332
246800.0000    1.13255
246840.0000    1.45161
246880.0000    1.72298
246920.0000    1.43574
246960.0000    1.91146
247000.0000    0.97867
247040.0000    0.96934
247080.0000    0.65685
247120.0000    0.90558
247160.0000    1.49721
247200.0000    0.98204
247240.0000    1.15741
247280.0000    0.90959
247320.0000    1.55031
247360.0000    1.67440
247400.0000    1.46348
247440.0000    1.36885
247480.0000    2.59628
247520.0000    1.52287
247560.0000    1.51580
247600.0000    0.63420
247640.0000    0.88909
247680.0000    0.73831
247720.0000    1.24047
247760.0000    1.40786
247800.0000    1.54089
247840.0000    1.78928
247880.0000    1.04908
247920.0000    2.04133
247960.0000    1.67195
248000.0000    1.38325
248040.0000    2.75827
248080.0000    1.88271
248120.0000    1.79490
248160.0000    2.39735
248200.0000    2.04475
248240.0000    2.45451
248280.0000    2.33203
248320.0000    2.75445
248360.0000    2.64702
248400.0000    1.46068
248440.0000    2.49455
248480.0000    2.29522
248520.0000    2.18744
248560.0000    1.73677
248600.0000    2.23439
248640.0000    1.53054
248680.0000    2.52333
248720.0000    1.43176
248760.0000    1.63859
248800.0000    1.53987
248840.0000    1.62135
248880.0000    2.13847
248920.0000    2.05438
248960.0000    2.16528
249000.0000    1.84707
249040.0000    0.73094
249080.0000    1.08782
249120.0000    1.43658
249160.0000    1.26185
249200.0000    1.39943
249240.0000    1.76804
249280.0000    1.17972
249320.0000    1.21476
249360.0000    1.84452
249400.0000    1.58393
249440.0000    0.57370
249480.0000    1.11277
249520.0000    2.26427
249560.0000    1.53809
249600.0000    0.87953
249640.0000    0.82213
249680.0000    1.01802
249720.0000    1.33576
249760.0000    0.80530
249800.0000    0.90771
249840.0000    0.94366
249880.0000    0.83333
249920.0000    0.63882
249960.0000    0.94201
250000.0000    1.39986
250040.0000    0.69847
250080.0000    0.69491
250120.0000    1.59827
250160.0000    1.30008
250200.0000    0.62492
250240.0000    0.12167
250280.0000    0.08550
250320.0000    1.07980
250360.0000    0.61715
250400.0000    0.91990
250440.0000    0.48709
250480.0000    1.77252
250520.0000    0.48536
250560.0000    0.52880
250600.0000    1.08850
250640.0000    0.59106
250680.0000    0.79974
250720.0000    1.06931
250760.0000    0.40561
250800.0000    0.26445
250840.0000    0.83194
250880.0000   -0.02500
250920.0000    0.90756
250960.0000    0.65578
251000.0000    0.78090
251040.0000    0.97276
251080.0000    1.59970
251120.0000    0.78432
251160.0000    0.58431
251200.0000    0.74110
251240.0000    1.64682
251280.0000    1.53990
251320.0000    0.43642
251360.0000    0.82837
251400.0000    1.62571
251440.0000    1.12937
251480.0000    1.39981
251520.0000   -0.37842
251560.0000    0.67691
251600.0000    1.12636
251640.0000    0.34330
251680.0000    0.62941
251720.0000    1.63486
251760.0000    1.71153
251800.0000    0.92083
251840.0000    0.26905
251880.0000   -0.22664
251920.0000    0.31841
251960.0000    0.37525
252000.0000    0.31655
252040.0000    1.57488
252080.0000    1.46037
252120.0000    1.99858
252160.0000    1.35715
252200.0000    1.58789
252240.0000    1.26102
252280.0000    1.17084
252320.0000    0.92405
252360.0000    0.62375
252400.0000    1.43673
252440.0000    1.21348
252480.0000    0.76100
252520.0000    0.21762
252560.0000    1.05418
252600.0000    0.61201
252640.0000    1.08358
252680.0000    1.11657
252720.0000    0.69463
252760.0000    1.48784
252800.0000    0.74938
252840.0000    1.27002
252880.0000    1.36459
252920.0000    1.62527
252960.0000    1.39573
253000.0000    1.72366
253040.0000    1.74743
253080.0000    1.98154
253120.0000    1.09971
253160.0000    1.42473
253200.0000    2.02528
253240.0000    1.90625
253280.0000    1.58169
253320.0000    1.32190
253360.0000    1.58309
253400.0000    1.40059
253440.0000    1.47895
253480.0000    1.24334
253520.0000    1.22812
253560.0000    1.00668
253600.0000    2.16740
253640.0000    2.13337
253680.0000    1.60771
253720.0000    1.31978
253760.0000    1.53177
253800.0000    1.95428
253840.0000    2.21018
253880.0000    2.05087
253920.0000    1.10940
253960.0000    0.84921
254000.0000    1.36929
254040.0000    1.46314
254080.0000    1.74279
254120.0000    1.07703
254160.0000    1.13385
254200.0000    0.97428
254240.0000    0.91731
254280.0000    1.95311
254320.0000    1.63569
254360.0000    1.58833
254400.0000    1.49305
254440.0000    2.01132
254480.0000    1.84604
254520.0000    0.59921
254560.0000    0.97276
254600.0000    0.76239
254640.0000    2.27924
254680.0000    0.44738
254720.0000    0.39526
254760.0000    1.37293
254800.0000    1.81050
254840.0000    1.63159
254880.0000    1.12949
254920.0000    0.75186
254960.0000    0.83702
255000.0000    1.40287
255040.0000    1.24194
255080.0000    0.51962
255120.0000    0.64154
255160.0000    1.35347
255200.0000    0.96068
255240.0000    0.43043
255280.0000    0.88994
255320.0000    0.45706
255360.0000    1.10318
255400.0000    0.94615
255440.0000    0.65458
255480.0000    0.45059
255520.0000    0.61544
255560.0000    0.74808
255600.0000    1.17418
255640.0000    0.98131
255680.0000    1.26767
255720.0000    0.99740
255760.0000    1.20098
255800.0000    1.70232
255840.0000    0.60278
255880.0000    0.99575
255920.0000    1.19571
255960.0000    1.28515
256000.0000    1.76343
256040.0000    1.79579
256080.0000    1.46239
256120.0000    0.74472
256160.0000    0.57946
256200.0000    1.76028
256240.0000    1.05242
256280.0000    1.73944
256320.0000    1.23515
256360.0000    0.83408
256400.0000    1.52185
256440.0000    0.93408
256480.0000    2.05269
256520.0000    1.71945
256560.0000    1.66462
256600.0000    1.10134
256640.0000    1.78553
256680.0000    1.38301
256720.0000    1.89349
256760.0000    1.83501
256800.0000    0.99278
256840.0000    1.47994
256880.0000    1.10749
256920.0000    0.62955
256960.0000    0.72086
257000.0000    1.04324
257040.0000    1.44768
257080.0000    1.93025
257120.0000    1.88392
257160.0000    1.44917
257200.0000    1.00777
257240.0000    1.04614
257280.0000    2.01220
257320.0000    1.13633
257360.0000    1.76962
257400.0000    1.67231
257440.0000    1.19161
257480.0000    1.28973
257520.0000    1.83658
257560.0000    1.42961
257600.0000    1.38621
257640.0000    1.76048
257680.0000    1.11348
257720.0000    1.11351
257760.0000    1.53008
257800.0000    1.78961
257840.0000    1.60082
257880.0000    1.45443
257920.0000   -0.08437
257960.0000    0.15209
258000.0000    0.19929
258040.0000    0.20528
258080.0000    0.44283
258120.0000    0.46128
258160.0000    0.14467
258200.0000    1.13636
258240.0000    1.11422
258280.0000    1.16650
258320.0000    0.65219
258360.0000    1.17586
258400.0000    1.06454
258440.0000    0.67332
258480.0000    0.85624
258520.0000    0.75581
258560.0000    1.14246
258600.0000    1.30181
258640.0000    0.89526
258680.0000    1.12013
258720.0000    0.52406
258760.0000    0.56013
258800.0000    1.05232
258840.0000   -0.47969
258880.0000    0.28543
258920.0000    0.22193
258960.0000    0.87229
259000.0000   -0.39378
259040.0000   -0.28562
259080.0000    0.47912
259120.0000    0.32949
259160.0000    0.81151
259200.0000    0.42827
259240.0000    0.93324
259280.0000    1.04906
259320.0000    0.78216
259360.0000    0.41196
259400.0000    1.35134
259440.0000    0.28512
259480.0000    1.03598
259520.0000    0.47432
259560.0000    0.39924
259600.0000    0.28705
259640.0000    0.96432
259680.0000    1.56229
259720.0000    1.31056
259760.0000    1.65097
259800.0000    1.15569
259840.0000    1.13474
259880.0000    0.93559
259920.0000    0.58801
259960.0000    0.99768
260000.0000    0.77344
260040.0000    0.58306
260080.0000    0.39907
260120.0000    0.72479
260160.0000    1.11307
260200.0000    0.77697
260240.0000    1.53351
260280.0000    0.91484
260320.0000    0.97540
260360.0000    1.17159
260400.0000    1.28161
260440.0000    0.66859
260480.0000    1.08169
260520.0000    1.02686
260560.0000    1.68683
260600.0000    1.63436
260640.0000    0.88986
260680.0000    1.51145
260720.0000    1.16849
260760.0000    0.33623
260800.0000    0.87372
260840.0000    0.63833
260880.0000    0.74097
260920.0000    0.80201
260960.0000    1.04963
261000.0000    0.12629
261040.0000    0.64937
261080.0000    0.05906
261120.0000    0.64796
261160.0000    0.58113
261200.0000   -0.19443
261240.0000    0.53284
261280.0000    1.31898
261320.0000    1.74539
261360.0000    0.44790
261400.0000    0.12683
261440.0000    1.06211
261480.0000    0.91035
261520.0000    0.40264
261560.0000    0.65750
261600.0000    0.48397
261640.0000    0.24787
261680.0000    0.78516
261720.0000    0.40643
261760.0000    0.60299
261800.0000    1.09588
261840.0000    0.47219
261880.0000    0.61790
261920.0000    0.66796
261960.0000    0.59818
262000.0000    0.53262
262040.0000    1.16026
262080.0000    1.02336
262120.0000    1.29602
262160.0000    1.43857
262200.0000    0.94565
262240.0000    1.53394
262280.0000    0.49482
262320.0000    0.44787
262360.0000    1.02188
262400.0000    0.32789
262440.0000    0.35090
262480.0000    1.14325
262520.0000    0.69810
262560.0000    1.17440
262600.0000    1.15214
262640.0000    0.85140
262680.0000    1.10136
262720.0000    1.20267
262760.0000    1.34900
262800.0000    1.09095
262840.0000    1.66533
262880.0000    0.83225
262920.0000    0.31759
262960.0000    0.74029
263000.0000    0.34286
263040.0000    0.59042
263080.0000    0.90865
263120.0000    0.92434
263160.0000    1.04909
263200.0000    0.36619
263240.0000    0.66061
263280.0000    0.64590
263320.0000    0.46912
263360.0000   -0.06698
263400.0000    0.14960
263440.0000   -0.27253
263480.0000    0.63436
263520.0000    0.39429
263560.0000    0.89655
263600.0000    0.71722
263640.0000    1.28650
263680.0000    0.25942
263720.0000    1.18694
263760.0000    1.05895
263800.0000    1.14692
263840.0000    1.30482
263880.0000    2.22165
263920.0000    1.83951
263960.0000    1.87089
264000.0000    1.71227
264040.0000    1.63516
264080.0000    1.71806
264120.0000    1.84120
264160.0000    2.03536
264200.0000    1.62804
264240.0000    1.37942
264280.0000    1.97710
264320.0000    1.29549
264360.0000    1.49255
264400.0000    1.18906
264440.0000    0.98136
264480.0000    1.04903
264520.0000    1.97286
264560.0000    1.46542
264600.0000    2.00535
264640.0000    1.90489
264680.0000    1.76206
264720.0000    1.10282
264760.0000    1.20394
264800.0000    2.14125
264840.0000    1.90808
264880.0000    1.17889
264920.0000    1.21195
264960.0000    1.59733
265000.0000    1.10999
265040.0000    0.79851
265080.0000    1.36934
265120.0000    1.50414
265160.0000    0.82800
265200.0000    0.43905
265240.0000    1.38260
265280.0000    1.64706
265320.0000    2.05008
265360.0000    1.80884
265400.0000    1.77023
265440.0000    2.08404
265480.0000    2.26916
265520.0000    2.09135
265560.0000    1.65747
265600.0000    2.19130
265640.0000    1.42163
265680.0000    1.76201
265720.0000    1.71961
265760.0000    2.04881
265800.0000    2.19184
265840.0000    1.91678
265880.0000    2.41076
265920.0000    1.88297
265960.0000    1.56177
266000.0000    1.65946
266040.0000    2.26972
266080.0000    2.22648
266120.0000    1.72732
266160.0000    1.68943
266200.0000    1.77302
266240.0000    1.71867
266280.0000    1.88266
266320.0000    2.00740
266360.0000    2.20559
266400.0000    2.27711
266440.0000    1.32937
266480.0000    1.65041
266520.0000    1.64666
266560.0000    1.41922
266600.0000    1.22254
266640.0000    1.79164
266680.0000    1.89536
266720.0000    2.66655
266760.0000    1.83000
266800.0000    2.03229
266840.0000    1.55401
266880.0000    2.31713
266920.0000    1.01285
266960.0000    1.78734
267000.0000    2.10020
267040.0000    1.66626
267080.0000    2.11088
267120.0000    2.70738
267160.0000    2.38189
267200.0000    2.41013
267240.0000    2.31211
267280.0000    2.50274
267320.0000    2.03593
267360.0000    2.12561
267400.0000    2.14143
267440.0000    1.39607
267480.0000    1.90693
267520.0000    2.26188
267560.0000    2.28540
267600.0000    2.66427
267640.0000    2.18992
267680.0000    1.82626
267720.0000    1.93267
267760.0000    1.36903
267800.0000    1.83679
267840.0000    1.67942
267880.0000    2.22449
267920.0000    3.20388
267960.0000    3.18536
268000.0000    2.04561
268040.0000    2.62761
268080.0000    2.41173
268120.0000    2.22579
268160.0000    2.00686
268200.0000    2.61082
268240.0000    2.35374
268280.0000    1.89613
268320.0000    2.27495
268360.0000    1.81670
268400.0000    1.19457
268440.0000    1.19819
268480.0000    1.87533
268520.0000    2.22109
268560.0000    2.35717
268600.0000    1.69184
268640.0000    1.32779
268680.0000    2.05815
268720.0000    1.70948
268760.0000    1.71719
268800.0000    1.97542
268840.0000    2.31780
268880.0000    1.79834
268920.0000    2.53992
268960.0000    2.09411
269000.0000    1.91322
269040.0000    2.72028
269080.0000    2.42790
269120.0000    2.18118
269160.0000    2.44356
269200.0000    2.37573
269240.0000    2.04193
269280.0000    2.13774
269320.0000    1.69737
269360.0000    2.35836
269400.0000    2.06882
269440.0000    1.41572
269480.0000    1.73767
269520.0000    1.66415
269560.0000    1.34034
269600.0000    1.49978
269640.0000    1.34985
269680.0000    1.46517
269720.0000    2.15817
269760.0000    2.10198
269800.0000    1.92783
269840.0000    1.95114
269880.0000    2.53136
269920.0000    1.74159
269960.0000    1.67213
270000.0000    1.80922
270040.0000    1.27820
270080.0000    1.37037
270120.0000    1.85051
270160.0000    1.62087
270200.0000    2.39218
270240.0000    2.17527
270280.0000    1.98721
270320.0000    2.02500
270360.0000    1.58403
270400.0000    1.51708
270440.0000    1.52229
270480.0000    1.87828
270520.0000    2.35464
270560.0000    1.53822
270600.0000    1.54802
270640.0000    1.82462
270680.0000    1.88017
270720.0000    2.10806
270760.0000    1.96284
270800.0000    1.40364
270840.0000    1.90638
270880.0000    1.79134
270920.0000    2.43157
270960.0000    2.51430
271000.0000    1.30626
271040.0000    1.63851
271080.0000    1.43009
271120.0000    2.23387
271160.0000    2.01124
271200.0000    2.28287
271240.0000    2.35133
271280.0000    1.94330
271320.0000    1.64139
271360.0000    2.06482
271400.0000    1.89619
271440.0000    2.25216
271480.0000    2.06055
271520.0000    1.65490
271560.0000    1.95406
271600.0000    2.21241
271640.0000    2.14800
271680.0000    1.56263
271720.0000    1.65671
271760.0000    1.89495
271800.0000    1.92010
271840.0000    1.36992
271880.0000    1.85428
271920.0000    1.33147
271960.0000    1.58152
272000.0000    2.04747
272040.0000    1.86715
272080.0000    2.29196
272120.0000    1.71204
272160.0000    2.40472
272200.0000    1.29295
272240.0000    1.47968
272280.0000    1.59256
272320.0000    1.81282
272360.0000    1.09724
272400.0000    2.03858
272440.0000    2.66324
272480.0000    1.53247
272520.0000    1.72413
272560.0000    2.04811
272600.0000    1.95588
272640.0000    1.68631
272680.0000    1.46368
272720.0000    1.36799
272760.0000    1.81510
272800.0000    1.34009
272840.0000    1.56421
272880.0000    1.19678
272920.0000    1.28152
272960.0000    1.49045
273000.0000    1.27758
273040.0000    0.94631
273080.0000    2.00109
273120.0000    1.81132
273160.0000    1.10141
273200.0000    1.63130
273240.0000    0.88474
273280.0000    0.94644
273320.0000    1.57095
273360.0000    1.82805
273400.0000    1.90953
273440.0000    1.83197
273480.0000    1.63096
273520.0000    1.45024
273560.0000    1.50582
273600.0000    1.46522
273640.0000    1.14309
273680.0000    1.71562
273720.0000    1.40588
273760.0000    1.87993
273800.0000    1.81617
273840.0000    1.36823
273880.0000    1.36508
273920.0000    1.73857
273960.0000    1.00506
274000.0000    1.75233
274040.0000    2.47015
274080.0000    1.91460
274120.0000    1.51741
274160.0000    2.36335
274200.0000    1.45016
274240.0000    1.50786
274280.0000    1.98001
274320.0000    2.49153
274360.0000    1.26710
274400.0000    1.59100
274440.0000    1.74564
274480.0000    1.45824
274520.0000    2.07826
274560.0000    1.72380
274600.0000    2.47323
274640.0000    2.39464
274680.0000    2.10398
274720.0000    2.33260
274760.0000    2.76944
274800.0000    2.45984
274840.0000    1.90418
274880.0000    2.42526
274920.0000    2.12913
274960.0000    2.02027
275000.0000    2.18058
275040.0000    2.06250
275080.0000    2.09119
275120.0000    2.36667
275160.0000    1.97165
275200.0000    1.50959
275240.0000    2.09991
275280.0000    1.93384
275320.0000    1.92767
275360.0000    1.74301
275400.0000    1.88635
275440.0000    2.19532
275480.0000    1.56329
275520.0000    2.21038
275560.0000    1.87636
275600.0000    1.83444
275640.0000    1.88055
275680.0000    2.11800
275720.0000    1.67367
275760.0000    1.65372
275800.0000    2.28628
275840.0000    2.27681
275880.0000    2.02294
275920.0000    1.42428
275960.0000    1.92976
276000.0000    1.50539
276040.0000    1.60882
276080.0000    2.00017
276120.0000    1.68123
276160.0000    1.89851
276200.0000    2.38950
276240.0000    2.07104
276280.0000    1.71930
276320.0000    2.43947
276360.0000    2.80396
276400.0000    1.97600
276440.0000    1.89376
276480.0000    1.47091
276520.0000    1.46453
276560.0000    2.40011
276600.0000    2.12709
276640.0000    2.33925
276680.0000    2.06525
276720.0000    2.03653
276760.0000    1.90366
276800.0000    1.45885
276840.0000    1.85420
276880.0000    1.30724
276920.0000    1.88245
276960.0000    1.99485
277000.0000    1.78375
277040.0000    1.95401
277080.0000    2.67307
277120.0000    2.13429
277160.0000    1.99814
277200.0000    1.55610
277240.0000    1.73530
277280.0000    1.83183
277320.0000    1.70005
277360.0000    1.79110
277400.0000    1.19341
277440.0000    2.04596
277480.0000    2.03959
277520.0000    1.60507
277560.0000    2.12306
277600.0000    1.86069
277640.0000    1.58841
277680.0000    2.07290
277720.0000    1.61586
277760.0000    1.66030
277800.0000    2.20514
277840.0000    2.12112
277880.0000    1.76477
277920.0000    1.47310
277960.0000    1.51462
278000.0000    2.08186
278040.0000    2.15947
278080.0000    1.78622
278120.0000    1.33493
278160.0000    1.10484
278200.0000    1.57601
278240.0000    1.30420
278280.0000    1.46472
278320.0000    1.78890
278360.0000    2.25780
278400.0000    1.25627
278440.0000    2.21038
278480.0000    1.87739
278520.0000    2.30970
278560.0000    1.90111
278600.0000    1.70213
278640.0000    1.77852
278680.0000    2.14542
278720.0000    1.71293
278760.0000    1.60809
278800.0000    1.82564
278840.0000    1.46934
278880.0000    0.58780
278920.0000    1.43672
278960.0000    1.45635
279000.0000    1.72131
279040.0000    1.69233
279080.0000    1.46969
279120.0000    1.71141
279160.0000    1.68523
279200.0000    1.93501
279240.0000    1.42566
279280.0000    1.66394
279320.0000    2.51577
279360.0000    2.56591
279400.0000    1.68288
279440.0000    1.90956
279480.0000    1.57814
279520.0000    1.77505
279560.0000    1.60662
279600.0000    1.90868
279640.0000    1.24124
279680.0000    1.72805
279720.0000    1.52892
279760.0000    1.61295
279800.0000    2.32325
279840.0000    1.48580
279880.0000    2.19941
279920.0000    2.27601
279960.0000    1.90631
280000.0000    1.57894
280040.0000    1.62153
280080.0000    1.84601
280120.0000    1.73976
280160.0000    1.11139
280200.0000    1.79793
280240.0000    1.69213
280280.0000    2.15184
280320.0000    1.72947
280360.0000    1.58887
280400.0000    1.65908
280440.0000    1.58609
280480.0000    1.70101
280520.0000    1.32878
280560.0000    0.87521
280600.0000    1.34637
280640.0000   -0.10542
280680.0000    0.28350
280720.0000    0.23731
280760.0000    0.57339
280800.0000    0.57248
280840.0000    1.08195
280880.0000    0.20491
280920.0000    0.63687
280960.0000   -0.21107
281000.0000    0.48455
281040.0000   -0.38000
281080.0000    0.16852
281120.0000    0.68763
281160.0000    1.03086
281200.0000    0.06570
281240.0000    0.30412
281280.0000    0.18238
281320.0000    0.37660
281360.0000    0.45480
281400.0000    0.28473
281440.0000    0.10189
281480.0000    0.12478
281520.0000    0.60341
281560.0000    0.61254
281600.0000    0.13873
281640.0000    0.49030
281680.0000    1.12183
281720.0000    1.07066
281760.0000    0.71967
281800.0000    1.07813
281840.0000    1.40117
281880.0000    1.44288
281920.0000    1.07542
281960.0000    0.50118
282000.0000    0.32081
282040.0000    0.32986
282080.0000    0.75891
282120.0000    1.23074
282160.0000    0.60158
282200.0000    0.61385
282240.0000    0.58945
282280.0000    1.14407
282320.0000    0.53763
282360.0000    0.75931
282400.0000    1.23826
282440.0000    1.19420
282480.0000    1.53074
282520.0000    0.86005
282560.0000    0.97495
282600.0000    0.72548
282640.0000    0.72132
282680.0000    0.91720
282720.0000    1.28945
282760.0000    1.71474
282800.0000    1.50629
282840.0000    1.74224
282880.0000    1.44434
282920.0000    2.55754
282960.0000    2.41156
283000.0000    1.13049
283040.0000    1.90230
283080.0000    1.87312
283120.0000    1.38129
283160.0000    1.29618
283200.0000    1.34913
283240.0000    1.03971
283280.0000    1.32947
283320.0000    0.70189
283360.0000    1.22442
283400.0000    1.70986
283440.0000    1.97585
283480.0000    2.07047
283520.0000    2.01021
283560.0000    2.07579
283600.0000    2.02255
283640.0000    1.46625
283680.0000    1.33928
283720.0000    1.21139
283760.0000    1.68695
283800.0000    1.93117
283840.0000    2.08222
283880.0000    2.16703
283920.0000    2.69494
283960.0000    1.73491
284000.0000    1.70274
284040.0000    1.53444
284080.0000    1.19591
284120.0000    0.84162
284160.0000    1.15246
284200.0000    1.61391
284240.0000    1.25877
284280.0000    1.16279
284320.0000    0.56626
284360.0000    1.60405
284400.0000    0.43145
284440.0000    0.66769
284480.0000    0.84283
284520.0000    1.26961
284560.0000    1.19532
284600.0000    1.07831
284640.0000    0.85745
284680.0000    0.97310
284720.0000    0.78099
284760.0000    1.27816
284800.0000    1.36592
284840.0000    0.95112
284880.0000    1.05985
284920.0000    1.53435
284960.0000    1.48797
285000.0000    1.18840
285040.0000    0.64861
285080.0000    0.95285
285120.0000    1.03608
285160.0000    1.58066
285200.0000    1.68006
285240.0000    1.21156
285280.0000    0.88438
285320.0000    1.49984
285360.0000    1.52616
285400.0000    0.26059
285440.0000    0.62957
285480.0000    0.81720
285520.0000    0.96186
285560.0000    1.69529
285600.0000    1.14326
285640.0000    0.84203
285680.0000    0.71445
285720.0000    0.54174
285760.0000    1.04983
285800.0000    1.18644
285840.0000    1.14957
285880.0000    1.64966
285920.0000    1.30178
285960.0000    0.70226
286000.0000    0.73697
286040.0000    0.50180
286080.0000    0.89731
286120.0000    0.81302
286160.0000    1.12090
286200.0000    1.00527
286240.0000    1.03683
286280.0000    1.36363
286320.0000    0.39562
286360.0000    0.31226
286400.0000    0.23344
286440.0000    1.02025
286480.0000    0.32390
286520.0000    0.82538
286560.0000    0.73040
286600.0000    0.51206
286640.0000    0.28729
286680.0000    0.77015
286720.0000   -0.26222
286760.0000   -0.17438
286800.0000   -0.71673
286840.0000   -0.33644
286880.0000    0.27462
286920.0000    0.50371
286960.0000    0.48160
287000.0000    0.75672
287040.0000    1.38539
287080.0000    1.18784
287120.0000    0.94749
287160.0000    1.38412
287200.0000    1.06681
287240.0000    1.72984
287280.0000    1.69659
287320.0000    1.15502
287360.0000    1.83385
287400.0000    1.24151
287440.0000    1.50906
287480.0000    0.79904
287520.0000    0.77692
287560.0000    0.75087
287600.0000   -0.19641
287640.0000   -0.08464
287680.0000    0.57005
287720.0000    0.75162
287760.0000    0.29373
287800.0000    0.19865
287840.0000    0.40696
287880.0000    0.28377
287920.0000    0.51552
287960.0000    0.34873
288000.0000    0.58220
288040.0000   -0.97881
288080.0000   -0.63828
288120.0000   -0.45327
288160.0000   -0.33931
288200.0000   -0.86162
288240.0000    0.31919
288280.0000   -0.36137
288320.0000    0.85529
288360.0000   -0.11775
288400.0000    0.80366
288440.0000    0.67389
288480.0000    0.06839
288520.0000    0.71398
288560.0000    0.08620
288600.0000    0.50902
288640.0000    0.06785
288680.0000    0.37038
288720.0000    0.51082
288760.0000    0.18801
288800.0000    0.77128
288840.0000    0.92783
288880.0000    0.37730
288920.0000    1.17601
288960.0000   -0.73107
289000.0000    0.23105
289040.0000    0.37197
289080.0000    0.22713
289120.0000   -0.75780
289160.0000   -0.18273
289200.0000   -0.06302
289240.0000   -0.08970
289280.0000    0.20733
289320.0000    0.03353
289360.0000    0.81267
289400.0000    0.34718
289440.0000    0.34705
289480.0000   -0.34834
289520.0000    0.47485
289560.0000    0.52047
289600.0000   -0.67841
289640.0000    0.26902
289680.0000    0.19001
289720.0000    0.05257
289760.0000   -0.74740
289800.0000   -0.29360
289840.0000   -0.08518
289880.0000    0.29354
289920.0000   -0.34250
289960.0000   -0.81468
290000.0000   -0.05494
290040.0000    0.68639
290080.0000   -0.04238
290120.0000    0.59667
290160.0000   -0.04790
290200.0000    0.32507
290240.0000   -0.06597
290280.0000    0.07510
290320.0000    0.31737
290360.0000    0.67160
290400.0000    0.50027
290440.0000   -0.18817
290480.0000    0.40105
290520.0000    0.42445
290560.0000    1.22853
290600.0000    0.77619
290640.0000    0.19285
290680.0000    1.12717
290720.0000    0.57920
290760.0000    0.17271
290800.0000    0.43478
290840.0000    0.98119
290880.0000    0.34536
290920.0000    0.34657
290960.0000   -0.08392
291000.0000    0.35812
291040.0000    0.24084
291080.0000    0.62136
291120.0000    0.43406
291160.0000    1.28785
291200.0000    0.13385
291240.0000    0.70027
291280.0000    0.92181
291320.0000    0.44438
291360.0000    0.90039
291400.0000    0.28054
291440.0000    1.00363
291480.0000    0.70265
291520.0000    0.72258
291560.0000    1.05996
291600.0000    0.81892
291640.0000    0.45446
291680.0000    0.49317
291720.0000    0.43166
291760.0000    0.57765
291800.0000    0.74245
291840.0000   -0.02520
291880.0000    1.19496
291920.0000    0.66311
291960.0000    0.09396
292000.0000    0.41111
292040.0000    0.44699
292080.0000    0.40913
292120.0000    1.08664
292160.0000    0.40429
292200.0000    1.04191
292240.0000    1.34726
292280.0000    1.48212
292320.0000    1.19682
292360.0000    1.19281
292400.0000    0.70497
292440.0000    0.88763
292480.0000    0.87906
292520.0000    1.00015
292560.0000    0.42191
292600.0000    1.27690
292640.0000    0.81722
292680.0000    1.01618
292720.0000    0.55389
292760.0000    0.83042
292800.0000    1.09151
292840.0000    0.41345
292880.0000    1.06986
292920.0000    0.63702
292960.0000    0.08287
293000.0000    0.35893
293040.0000    0.87671
293080.0000    0.62698
293120.0000    1.00093
293160.0000    0.94064
293200.0000    1.47237
293240.0000    0.34147
293280.0000    0.77532
293320.0000    0.28324
293360.0000    0.62828
293400.0000    0.33620
293440.0000    1.21939
293480.0000    0.75338
293520.0000   -0.05419
293560.0000    0.83190
293600.0000    0.34845
293640.0000    1.11073
293680.0000    1.33677
293720.0000    1.02205
293760.0000    0.64370
293800.0000    0.51383
293840.0000    0.43437
293880.0000    0.87538
293920.0000    1.06817
293960.0000    0.73863
294000.0000    0.70226
294040.0000    0.82824
294080.0000    0.41348
294120.0000    1.00248
294160.0000    1.82382
294200.0000    0.96601
294240.0000    1.31564
294280.0000    1.05810
294320.0000    1.15556
294360.0000    0.43045
294400.0000    1.22770
294440.0000    1.62101
294480.0000    1.33726
294520.0000    1.71369
294560.0000    0.66796
294600.0000    1.47866
294640.0000    1.13337
294680.0000    1.26405
294720.0000    1.43038
294760.0000    1.38036
294800.0000    0.66313
294840.0000    0.45940
294880.0000    0.76883
294920.0000    0.95103
294960.0000    1.33626
295000.0000    1.32671
295040.0000    1.22487
295080.0000    1.40576
295120.0000    1.45465
295160.0000    1.30762
295200.0000    0.88579
295240.0000    1.11692
295280.0000    0.90538
295320.0000    0.81791
295360.0000    1.01255
295400.0000    1.03501
295440.0000    0.15869
295480.0000    0.74526
295520.0000    0.62175
295560.0000    1.29358
295600.0000    0.38119
295640.0000    0.75389
295680.0000   -0.00622
295720.0000    0.64980
295760.0000    1.11569
295800.0000    0.99694
295840.0000    0.39471
295880.0000    1.06345
295920.0000    1.82765
295960.0000    1.39734
296000.0000    1.58082
296040.0000    1.35412
296080.0000    1.19418
296120.0000    1.79484
296160.0000    1.11159
296200.0000    1.09009
296240.0000    0.71796
296280.0000    1.48999
296320.0000    1.31336
296360.0000    1.64090
296400.0000    1.34768
296440.0000    1.62730
296480.0000    1.83508
296520.0000    1.82091
296560.0000    1.37576
296600.0000    1.71396
296640.0000    1.50972
296680.0000    0.95440
296720.0000    0.79274
296760.0000    0.37096
296800.0000    0.06489
296840.0000    1.26671
296880.0000    1.42771
296920.0000    1.62482
296960.0000    2.23199
297000.0000    1.70391
297040.0000    1.32652
297080.0000    0.88994
297120.0000    1.85077
297160.0000    1.35269
297200.0000    1.73063
297240.0000    0.75003
297280.0000    1.22958
297320.0000    1.04066
297360.0000    0.43158
297400.0000    2.11741
297440.0000    1.55389
297480.0000    1.57827
297520.0000    1.53528
297560.0000    1.27702
297600.0000    1.05506
297640.0000    1.43661
297680.0000    1.54285
297720.0000    1.56741
297760.0000    1.41933
297800.0000    1.37710
297840.0000    1.57365
297880.0000    1.89383
297920.0000    2.14489
297960.0000    1.14169
298000.0000    1.65025
298040.0000    1.30152
298080.0000    1.57858
298120.0000    0.94231
298160.0000    0.38628
298200.0000    1.02960
298240.0000    0.37985
298280.0000    0.49581
298320.0000    0.45398
298360.0000    0.94079
298400.0000    0.87182
298440.0000    0.59073
298480.0000    0.69677
298520.0000    1.02477
298560.0000    0.93829
298600.0000    0.81712
298640.0000    0.82622
298680.0000    0.40083
298720.0000    1.06565
298760.0000    1.14508
298800.0000    1.11350
298840.0000    0.60925
298880.0000    0.56795
298920.0000    0.47794
298960.0000    0.88290
299000.0000    0.51277
299040.0000    0.25977
299080.0000    1.22172
299120.0000    1.24415
299160.0000    1.20654
299200.0000    1.19812
299240.0000    1.05565
299280.0000    0.78369
299320.0000    0.52915
299360.0000    0.51905
299400.0000    1.71390
299440.0000    1.22144
299480.0000    0.66595
299520.0000    1.09053
299560.0000    0.79703
299600.0000    0.35783
299640.0000    1.03061
299680.0000    0.56222
299720.0000    0.26972
299760.0000    0.95770
299800.0000    1.59778
299840.0000    0.67242
299880.0000    0.99139
299920.0000    1.02313
299960.0000    0.79269
300000.0000    1.51053
300040.0000    1.04456
300080.0000    1.72942
300120.0000    0.99929
300160.0000    0.46473
300200.0000    0.49390
300240.0000    0.71674
300280.0000    0.32988
300320.0000    1.31972
300360.0000    0.20129
300400.0000    0.84270
300440.0000    1.62210
300480.0000    0.56099
300520.0000    1.55455
300560.0000    0.68260
300600.0000    0.32338
300640.0000    0.92669
300680.0000    0.87112
300720.0000    1.01554
300760.0000   -0.57489
300800.0000   -0.07835
300840.0000    0.07183
300880.0000    0.86333
300920.0000    0.09861
300960.0000    0.52580
301000.0000    0.34537
301040.0000    1.08528
301080.0000    1.08104
301120.0000    1.31080
301160.0000    1.08342
301200.0000    1.66197
301240.0000    0.35257
301280.0000    1.13020
301320.0000    0.87368
301360.0000    1.33915
301400.0000    0.41215
301440.0000    0.84516
301480.0000    0.89065
301520.0000    1.42189
301560.0000    0.98401
301600.0000    0.76258
301640.0000    0.64622
301680.0000   -0.37612
301720.0000    0.34276
301760.0000    0.30402
301800.0000    0.79134
301840.0000    0.61173
301880.0000    0.88328
301920.0000    0.83162
301960.0000    0.83319
302000.0000    0.77469
302040.0000    0.32858
302080.0000    0.57969
302120.0000    0.99319
302160.0000    1.19793
302200.0000    0.72745
302240.0000    1.29704
302280.0000    1.61213
302320.0000    1.58207
302360.0000    1.42834
302400.0000    1.22772
302440.0000    0.53565
302480.0000    1.15366
302520.0000    0.86638
302560.0000    1.04630
302600.0000    1.01885
302640.0000    1.59874
302680.0000    1.06983
302720.0000    1.56294
302760.0000    1.55316
302800.0000    1.15607
302840.0000    0.69059
302880.0000    1.51983
302920.0000    0.63875
302960.0000    1.10277
303000.0000    0.90670
303040.0000    1.39674
303080.0000    0.81022
303120.0000    0.50304
303160.0000    1.23872
303200.0000    0.99405
303240.0000    1.46369
303280.0000    1.12395
303320.0000    1.43657
303360.0000    0.84202
303400.0000    1.24048
303440.0000    1.00834
303480.0000    1.14207
303520.0000    1.37464
303560.0000    0.83011
303600.0000    0.57743
303640.0000    1.15988
303680.0000    1.77964
303720.0000    1.13235
303760.0000    0.70186
303800.0000    1.64539
303840.0000    0.54927
303880.0000    0.45541
303920.0000    1.10768
303960.0000    1.10514
304000.0000    0.78794
304040.0000    0.62840
304080.0000    1.13798
304120.0000    0.73181
304160.0000    0.86964
304200.0000    0.64775
304240.0000    1.18809
304280.0000    1.21061
304320.0000    1.05225
304360.0000    0.76231
304400.0000    0.59056
304440.0000   -0.18325
304480.0000    0.90614
304520.0000    0.47022
304560.0000    0.46019
304600.0000    0.34151
304640.0000    0.58863
304680.0000    0.45203
304720.0000    0.87549
304760.0000    0.91060
304800.0000    0.72321
304840.0000   -0.16726
304880.0000    0.72104
304920.0000    0.00653
304960.0000    0.64100
305000.0000    0.77477
305040.0000    0.08559
305080.0000    0.63810
305120.0000    0.03457
305160.0000    0.33257
305200.0000    0.60612
305240.0000    0.73417
305280.0000    0.20004
305320.0000    0.68164
305360.0000    0.15259
305400.0000    0.14222
305440.0000    0.60097
305480.0000   -0.14073
305520.0000   -0.44130
305560.0000   -0.02224
305600.0000    0.11362
305640.0000   -0.19271
305680.0000    0.52019
305720.0000    0.66192
305760.0000   -0.11109
305800.0000    0.24663
305840.0000    0.79409
305880.0000    0.27754
305920.0000    0.55945
305960.0000    0.42035
306000.0000    0.19094
306040.0000    0.07370
306080.0000    0.02134
306120.0000    0.45816
306160.0000    0.94637
306200.0000    0.37611
306240.0000    0.00727
306280.0000    0.33085
306320.0000    0.14380
306360.0000    0.19563
306400.0000    0.44643
306440.0000    0.06685
306480.0000    0.75314
306520.0000    0.85506
306560.0000    1.00667
306600.0000    0.67281
306640.0000    0.07757
306680.0000    0.53484
306720.0000   -0.29243
306760.0000    0.52648
306800.0000    0.71826
306840.0000    0.59627
306880.0000    0.72652
306920.0000    0.72207
306960.0000   -0.35322
307000.0000   -0.13678
307040.0000    0.28187
307080.0000   -0.31422
307120.0000    0.39843
307160.0000    0.22228
307200.0000    0.24718
307240.0000    0.95491
307280.0000    0.24467
307320.0000    0.54295
307360.0000    0.91861
307400.0000    0.77357
307440.0000    0.31973
307480.0000   -0.20933
307520.0000    0.78130
307560.0000    0.98282
307600.0000    0.36079
307640.0000   -0.16203
307680.0000   -0.24808
307720.0000    1.18757
307760.0000    0.40462
307800.0000    1.00875
307840.0000    0.49682
307880.0000    1.36439
307920.0000    1.05975
307960.0000    0.65599
308000.0000    0.64393
308040.0000    0.24859
308080.0000    0.27463
308120.0000    1.12711
308160.0000    0.85113
308200.0000    0.64535
308240.0000    1.00529
308280.0000    1.50991
308320.0000    0.89973
308360.0000    0.69939
308400.0000    0.60552
308440.0000    0.53591
308480.0000    0.62707
308520.0000    0.50701
308560.0000    0.18848
308600.0000   -0.03008
308640.0000    0.64806
308680.0000   -0.13475
308720.0000   -0.44637
308760.0000    0.19552
308800.0000    0.42776
308840.0000    0.18328
308880.0000    0.25562
308920.0000    0.44094
308960.0000    0.65490
309000.0000    0.36456
309040.0000    0.28263
309080.0000    0.60797
309120.0000    0.27486
309160.0000   -0.12506
309200.0000    0.47067
309240.0000    1.12518
309280.0000    1.11870
309320.0000    1.14837
309360.0000    1.59738
309400.0000    1.59358
309440.0000    1.25091
309480.0000    1.23106
309520.0000    0.78579
309560.0000    1.07310
309600.0000    1.16505
309640.0000    0.61581
309680.0000    1.27645
309720.0000    1.39416
309760.0000    1.30495
309800.0000    0.79605
309840.0000    0.95273
309880.0000    0.84487
309920.0000    0.90096
309960.0000    0.35237
310000.0000    0.11133
310040.0000    0.68050
310080.0000    0.60019
310120.0000    0.88981
310160.0000    1.58411
310200.0000    1.12875
310240.0000    1.37394
310280.0000    0.50536
310320.0000    1.09110
310360.0000    0.54869
310400.0000    0.09843
310440.0000    0.60982
310480.0000    0.21049
310520.0000    0.19431
310560.0000    0.05308
310600.0000    0.42138
310640.0000   -0.02103
310680.0000    0.51735
310720.0000    0.41661
310760.0000    0.35187
310800.0000    0.54931
310840.0000    0.84713
310880.0000    0.74933
310920.0000    1.02121
310960.0000    0.04393
311000.0000   -0.10031
311040.0000    1.02686
311080.0000    0.41584
311120.0000    0.61900
311160.0000    0.93118
311200.0000    0.41123
311240.0000   -0.02996
311280.0000    0.58245
311320.0000    0.40544
311360.0000    0.26224
311400.0000    0.42520
311440.0000    0.14433
311480.0000    0.11127
311520.0000    0.23504
311560.0000    0.64122
311600.0000    0.14622
311640.0000    0.02212
311680.0000    0.53387
311720.0000    0.85702
311760.0000    0.75238
311800.0000    0.63179
311840.0000    0.73805
311880.0000    0.66275
311920.0000    0.63925
311960.0000    0.40197
312000.0000    0.74402
312040.0000    0.30380
312080.0000    0.68361
312120.0000    1.46071
312160.0000    1.31786
312200.0000    1.40424
312240.0000    1.02843
312280.0000    0.87200
312320.0000    1.15671
312360.0000    1.01983
312400.0000    0.88481
312440.0000    1.12058
312480.0000    1.31474
312520.0000    0.48891
312560.0000    0.94200
312600.0000    0.79519
312640.0000    1.00851
312680.0000    1.06540
312720.0000    0.51386
312760.0000    0.71007
312800.0000    0.89941
312840.0000    1.26027
312880.0000    0.19374
312920.0000    0.66296
312960.0000    0.53985
313000.0000    0.06709
313040.0000    0.02251
313080.0000   -0.01058
313120.0000   -0.15068
313160.0000    0.12783
313200.0000   -0.31595
313240.0000   -0.43325
313280.0000   -0.18588
313320.0000    0.53468
313360.0000    0.39980
313400.0000    0.46061
313440.0000    1.01677
313480.0000    0.81569
313520.0000    0.79396
313560.0000    0.86320
313600.0000    0.89930
313640.0000    0.34903
313680.0000    0.52214
313720.0000    1.44976
313760.0000    0.59821
313800.0000    1.42249
313840.0000    0.72599
313880.0000    1.62320
313920.0000    1.37102
313960.0000    0.78378
314000.0000    0.77228
314040.0000    0.69751
314080.0000    0.30311
314120.0000    0.23306
314160.0000    0.25133
314200.0000    0.38881
314240.0000    0.67682
314280.0000    0.42214
314320.0000    0.32503
314360.0000    0.68950
314400.0000    1.17881
314440.0000    1.17237
314480.0000    0.21766
314520.0000    0.53801
314560.0000    0.67738
314600.0000    0.06053
314640.0000    1.17984
314680.0000    0.97405
314720.0000    0.80388
314760.0000    1.53330
314800.0000    0.94933
314840.0000    1.44487
314880.0000    0.79996
314920.0000    0.86358
314960.0000    0.80044
315000.0000    1.51139
315040.0000    0.51186
315080.0000    0.50457
315120.0000    1.02597
315160.0000    0.56737
315200.0000    0.68288
315240.0000    1.29658
315280.0000    0.56281
315320.0000    0.74972
315360.0000    0.16586
315400.0000    0.78802
315440.0000    0.35908
315480.0000    0.41532
315520.0000    0.22008
315560.0000    0.67656
315600.0000    0.69016
315640.0000    0.75021
315680.0000    0.56388
315720.0000    0.40795
315760.0000    0.56650
315800.0000    0.61631
315840.0000    1.18057
315880.0000    1.04122
315920.0000    0.88942
315960.0000    0.86720
316000.0000    1.03823
316040.0000    0.63665
316080.0000    0.90553
316120.0000    0.56793
316160.0000    0.92131
316200.0000    0.86318
316240.0000    0.30584
316280.0000    0.73828
316320.0000    0.80570
316360.0000    1.05377
316400.0000    0.74112
316440.0000    0.86920
316480.0000    0.82362
316520.0000    1.00884
316560.0000   -0.00769
316600.0000    0.27779
316640.0000    0.47930
316680.0000    0.72999
316720.0000    1.05563
316760.0000    0.59797
316800.0000    0.99984
316840.0000    1.45841
316880.0000    0.34367
316920.0000    0.42485
316960.0000    1.15214
317000.0000    0.87172
317040.0000    1.42300
317080.0000    0.96601
317120.0000    0.99125
317160.0000    1.14277
317200.0000    0.95858
317240.0000    1.55538
317280.0000    1.10698
317320.0000    1.04398
317360.0000    1.54716
317400.0000    0.83946
317440.0000    1.85737
317480.0000    0.76702
317520.0000    0.94195
317560.0000    0.77309
317600.0000    1.41760
317640.0000    1.65918
317680.0000    0.69000
317720.0000    0.96078
317760.0000    1.10352
317800.0000    0.86400
317840.0000    1.94386
317880.0000    1.06976
317920.0000    1.57415
317960.0000    1.72851
318000.0000    1.77095
318040.0000    1.49714
318080.0000    2.15213
318120.0000    1.42727
318160.0000    2.02115
318200.0000    1.53943
318240.0000    1.49696
318280.0000    1.39344
318320.0000    1.44007
318360.0000    1.59135
318400.0000    1.18774
318440.0000    1.25317
318480.0000    0.85247
318520.0000    1.16975
318560.0000    1.03683
318600.0000    1.33227
318640.0000    0.80055
318680.0000    0.90285
318720.0000    0.80900
318760.0000    1.05305
318800.0000    1.07355
318840.0000    1.31786
318880.0000    1.46357
318920.0000    1.80274
318960.0000    1.33640
319000.0000    1.09758
319040.0000    0.82616
319080.0000    0.68647
319120.0000    1.21332
319160.0000    0.81044
319200.0000    1.17982
319240.0000    1.61305
319280.0000    1.29917
319320.0000    0.75140
319360.0000    0.65285
319400.0000    1.56860
319440.0000    0.44601
319480.0000    0.80206
319520.0000    0.71470
319560.0000    1.10836
319600.0000    1.32675
319640.0000    0.59395
319680.0000    1.33267
319720.0000    1.78115
319760.0000    1.12237
319800.0000    1.54789
319840.0000    1.08333
319880.0000    1.32062
319920.0000    0.23491
319960.0000    1.09783
320000.0000    1.20327
320040.0000    0.73495
320080.0000    0.84347
320120.0000    0.98994
320160.0000    0.81561
320200.0000    0.45396
320240.0000    0.98462
320280.0000    0.42358
320320.0000    1.08752
320360.0000    1.13689
320400.0000    0.85809
320440.0000    1.20096
320480.0000    0.78886
320520.0000    0.93842
320560.0000    0.40160
320600.0000    0.85308
320640.0000    0.32412
320680.0000    1.93611
320720.0000    1.18519
320760.0000    1.75374
320800.0000    1.73542
320840.0000    0.87596
320880.0000    1.33566
320920.0000    1.94102
320960.0000    1.34716
321000.0000    2.30711
321040.0000    1.71925
321080.0000    2.29941
321120.0000    1.04816
321160.0000    1.40212
321200.0000    0.97529
321240.0000    1.03121
321280.0000    0.92780
321320.0000    1.12832
321360.0000    1.46851
321400.0000    0.63420
321440.0000    0.98314
321480.0000    1.46505
321520.0000    1.82704
321560.0000    0.82718
321600.0000    1.40514
321640.0000    0.72620
321680.0000    1.14381
321720.0000    0.81452
321760.0000    1.52979
321800.0000    1.75355
321840.0000    0.90586
321880.0000    0.95512
321920.0000    0.80743
321960.0000    1.07354
322000.0000    0.32556
322040.0000    1.67908
322080.0000    0.77962
322120.0000    1.04492
322160.0000    0.88466
322200.0000    0.69683
322240.0000    1.22150
322280.0000    0.75157
322320.0000    0.96846
322360.0000    0.77942
322400.0000    1.54790
322440.0000    0.93112
322480.0000    1.06014
322520.0000    1.27670
322560.0000    0.77706
322600.0000    1.47036
322640.0000    0.90881
322680.0000    1.06835
322720.0000    1.49061
322760.0000    1.24189
322800.0000    0.52207
322840.0000    1.06333
322880.0000    1.19155
322920.0000    0.94306
322960.0000    0.87281
323000.0000    1.56297
323040.0000    0.97782
323080.0000    1.26813
323120.0000    0.89906
323160.0000    1.13854
323200.0000    0.95655
323240.0000    0.38177
323280.0000    0.38487
323320.0000    0.55809
323360.0000    0.70239
323400.0000    0.17833
323440.0000    0.05778
323480.0000    1.07283
323520.0000    0.34116
323560.0000    0.58112
323600.0000    0.07628
323640.0000    0.37930
323680.0000    0.28875
323720.0000    0.43300
323760.0000    0.52978
323800.0000    0.78563
323840.0000    1.15223
323880.0000    0.68381
323920.0000    0.92213
323960.0000    0.43409
324000.0000    0.90698
324040.0000    0.78798
324080.0000    0.98540
324120.0000    1.14841
324160.0000    1.05084
324200.0000    1.01814
324240.0000    1.02094
324280.0000    0.91434
324320.0000    1.27970
324360.0000    0.55307
324400.0000    0.77521
324440.0000    0.27943
324480.0000    1.02149
324520.0000    1.04886
324560.0000    1.16473
324600.0000    0.77267
324640.0000    0.38231
324680.0000    0.56206
324720.0000    1.10349
324760.0000    0.31243
324800.0000    0.63762
324840.0000    0.52502
324880.0000    0.72390
324920.0000    1.52654
324960.0000    0.58741
325000.0000    0.35486
325040.0000    1.09280
325080.0000    0.83555
325120.0000    0.09751
325160.0000    0.28667
325200.0000    1.34247
325240.0000    1.38668
325280.0000    0.62341
325320.0000    1.01835
325360.0000    0.38713
325400.0000    0.33084
325440.0000    0.65074
325480.0000    0.36044
325520.0000    0.79675
325560.0000    0.72638
325600.0000    1.64790
325640.0000    1.20429
325680.0000    1.01369
325720.0000    1.04261
325760.0000    1.00440
325800.0000    1.50281
325840.0000    1.40018
325880.0000    1.01370
325920.0000    0.98626
325960.0000    0.91948
326000.0000    0.45365
326040.0000    0.54278
326080.0000    1.16613
326120.0000    0.68341
326160.0000    0.90438
326200.0000    0.41749
326240.0000    0.39208
326280.0000    0.28840
326320.0000    0.56322
326360.0000    0.71716
326400.0000    0.75135
326440.0000    1.30080
326480.0000    1.39973
326520.0000    0.93552
326560.0000    0.83513
326600.0000    0.79902
326640.0000    1.05940
326680.0000    1.20712
326720.0000    1.48662
326760.0000    0.86995
326800.0000    0.49880
326840.0000    0.04817
326880.0000    0.74364
326920.0000    1.57827
326960.0000    0.67068
327000.0000   -0.28715
327040.0000   -0.23860
327080.0000    0.23669
327120.0000    0.15136
327160.0000    0.65683
327200.0000    0.42202
327240.0000    0.64542
327280.0000    0.89840
327320.0000    0.65622
327360.0000    1.10838
327400.0000    0.75654
327440.0000    0.42253
327480.0000    0.21071
327520.0000   -0.42888
327560.0000    0.38136
327600.0000    0.41020
327640.0000   -0.19053
327680.0000    0.42504
327720.0000    0.71061
327760.0000   -0.00166
327800.0000   -0.10400
327840.0000    0.85084
327880.0000    0.27466
327920.0000    1.19693
327960.0000    0.60250
328000.0000    0.66919
328040.0000    0.37256
328080.0000    0.50564
328120.0000    0.38033
328160.0000    0.07324
328200.0000   -0.01017
328240.0000    0.65167
328280.0000    0.31795
328320.0000    0.35288
328360.0000    0.24634
328400.0000    0.42868
328440.0000    1.04238
328480.0000    0.60358
328520.0000    0.70073
328560.0000    0.29117
328600.0000    1.14273
328640.0000    1.16592
328680.0000    0.26855
328720.0000    0.17841
328760.0000    0.94642
328800.0000    1.00177
328840.0000    0.84433
328880.0000    0.21995
328920.0000    0.59478
328960.0000    1.09430
329000.0000    1.20819
329040.0000    1.42196
329080.0000    1.28067
329120.0000    1.13373
329160.0000    1.12162
329200.0000    1.22507
329240.0000    0.49251
329280.0000    0.83803
329320.0000    0.91727
329360.0000    0.74031
329400.0000    0.17200
329440.0000    0.32617
329480.0000    0.71418
329520.0000    0.43662
329560.0000    0.60400
329600.0000    0.39268
329640.0000    0.94888
329680.0000    0.49638
329720.0000    0.07869
329760.0000    0.21821
329800.0000    0.31039
329840.0000    0.68119
329880.0000    0.20964
329920.0000    0.61219
329960.0000    0.46762
330000.0000    1.20812
330040.0000   -0.27810
330080.0000    0.26330
330120.0000    0.53644
330160.0000    0.75738
330200.0000    0.71737
330240.0000    1.11081
330280.0000    0.89505
330320.0000    0.33417
330360.0000    0.40733
330400.0000    0.04845
330440.0000    0.60178
330480.0000    0.70153
330520.0000    0.70388
330560.0000    0.54058
330600.0000    0.46209
330640.0000    0.48068
330680.0000    0.66144
330720.0000    0.73386
330760.0000    0.61233
330800.0000    0.12079
330840.0000    0.71872
330880.0000   -0.20761
330920.0000    0.47383
330960.0000    0.14964
331000.0000    0.33067
331040.0000    0.85381
331080.0000    0.85214
331120.0000    1.40418
331160.0000    1.00651
331200.0000    0.94131
331240.0000    1.17515
331280.0000    0.57525
331320.0000    0.98091
331360.0000    1.45520
331400.0000    0.80147
331440.0000    1.09606
331480.0000    1.07149
331520.0000    1.46718
331560.0000    0.28846
331600.0000    0.26944
331640.0000    0.61464
331680.0000    0.52196
331720.0000    0.82183
331760.0000    0.39399
331800.0000    0.81711
331840.0000   -0.07168
331880.0000    0.54673
331920.0000    1.11957
331960.0000    0.63276
332000.0000    1.38823
332040.0000    0.95952
332080.0000   -0.10544
332120.0000    0.93108
332160.0000    1.08441
332200.0000    0.37284
332240.0000    1.25969
332280.0000    1.51388
332320.0000    1.51995
332360.0000    0.52696
332400.0000    0.92820
332440.0000    0.97190
332480.0000    0.81131
332520.0000    0.49919
332560.0000    0.27768
332600.0000    0.80737
332640.0000   -0.16699
332680.0000   -0.14331
332720.0000    0.42694
332760.0000   -0.13621
332800.0000   -0.59707
332840.0000    0.41686
332880.0000    0.24949
332920.0000    0.50364
332960.0000    0.86218
333000.0000    0.59704
333040.0000    0.65789
333080.0000    0.81363
333120.0000    0.99026
333160.0000    1.01165
333200.0000    0.06405
333240.0000    1.10145
333280.0000    1.14714
333320.0000    0.77408
333360.0000    0.83950
333400.0000    0.72008
333440.0000    1.14097
333480.0000    0.56549
333520.0000   -0.15715
333560.0000    1.01677
333600.0000    0.67502
333640.0000    0.65290
333680.0000    0.67853
333720.0000    0.47151
333760.0000   -0.08609
333800.0000    0.90618
333840.0000    0.85852
333880.0000    0.31673
333920.0000    0.93869
333960.0000    0.55564
334000.0000    0.52935
334040.0000    0.53320
334080.0000    0.15142
334120.0000    0.41485
334160.0000    0.24838
334200.0000    0.52926
334240.0000    0.59506
334280.0000   -0.25193
334320.0000   -0.23298
334360.0000   -0.42138
334400.0000    0.65540
334440.0000    0.59078
334480.0000   -0.08884
334520.0000    0.13770
334560.0000    0.09724
334600.0000   -0.25857
334640.0000    0.32431
334680.0000    0.52456
334720.0000    1.03652
334760.0000    0.30315
334800.0000    0.79941
334840.0000   -0.12169
334880.0000    0.24993
334920.0000   -0.08270
334960.0000    0.70652
335000.0000    0.17339
335040.0000    0.96514
335080.0000    0.59638
335120.0000    0.08757
335160.0000    0.64435
335200.0000    0.67933
335240.0000    0.04969
335280.0000    0.83601
335320.0000    1.29914
335360.0000    0.82602
335400.0000    0.46859
335440.0000   -0.01945
335480.0000    0.44122
335520.0000   -0.29558
335560.0000    0.01745
335600.0000    0.04400
335640.0000   -0.07102
335680.0000   -0.20574
335720.0000    0.00824
335760.0000   -0.07018
335800.0000    0.30157
335840.0000    0.97170
335880.0000    0.41138
335920.0000    0.51390
335960.0000    0.28965
336000.0000    0.31242
336040.0000    0.26880
336080.0000   -0.19567
336120.0000   -0.63015
336160.0000   -0.17097
336200.0000   -0.50452
336240.0000    0.08768
336280.0000   -0.14178
336320.0000   -0.10322
336360.0000   -0.01066
336400.0000   -0.14506
336440.0000   -0.51377
336480.0000   -0.77491
336520.0000   -0.59051
336560.0000   -0.00182
336600.0000   -0.65604
336640.0000   -0.29527
336680.0000   -0.80082
336720.0000   -0.10627
336760.0000   -0.49387
336800.0000   -0.53003
336840.0000   -0.33755
336880.0000   -0.47530
336920.0000   -0.10963
336960.0000    0.22462
337000.0000   -0.04951
337040.0000   -0.89897
337080.0000   -0.25813
337120.0000   -0.05401
337160.0000    0.17084
337200.0000   -0.55178
337240.0000   -0.36136
337280.0000    0.12073
337320.0000    0.28558
337360.0000   -0.25978
337400.0000    0.15717
337440.0000    0.86117
337480.0000    0.12344
337520.0000   -0.08278
337560.0000   -0.18089
337600.0000   -0.07543
337640.0000    0.14728
337680.0000    0.47209
337720.0000   -0.01341
337760.0000   -0.02354
337800.0000    0.03272
337840.0000    0.33713
337880.0000   -0.67494
337920.0000   -0.64046
337960.0000   -0.61368
338000.0000   -0.28193
338040.0000    0.08318
338080.0000   -0.26120
338120.0000    0.06419
338160.0000    0.55359
338200.0000   -0.07651
338240.0000   -0.55392
338280.0000   -0.11287
338320.0000   -0.16104
338360.0000   -0.03303
338400.0000   -0.35199
338440.0000   -0.51445
338480.0000   -0.49120
338520.0000    0.09649
338560.0000    0.31847
338600.0000    0.03295
338640.0000    0.44594
338680.0000    0.39885
338720.0000    0.43301
338760.0000    1.19446
338800.0000    0.64550
338840.0000    1.59940
338880.0000    1.08288
338920.0000    0.66355
338960.0000    0.91529
339000.0000    0.62994
339040.0000    0.13758
339080.0000    0.76518
339120.0000    0.48726
339160.0000    0.06618
339200.0000   -0.10163
339240.0000    0.27619
339280.0000    0.15533
339320.0000   -0.45047
339360.0000    0.10431
339400.0000    0.70525
339440.0000   -0.09084
339480.0000    0.99630
339520.0000    0.34757
339560.0000   -0.37619
339600.0000    0.57318
339640.0000   -0.05734
339680.0000   -0.36900
339720.0000    0.68498
339760.0000    0.17829
339800.0000   -0.38475
339840.0000    0.89024
339880.0000    0.02463
339920.0000    0.65785
339960.0000   -0.10286
340000.0000    0.14288
340040.0000    0.21629
340080.0000   -0.26062
340120.0000   -0.05388
340160.0000    0.65572
340200.0000   -0.16297
340240.0000    0.44670
340280.0000   -0.16363
340320.0000    0.29079
340360.0000    0.15741
340400.0000   -0.13817
340440.0000   -0.67658
340480.0000    0.07148
340520.0000   -0.04759
340560.0000   -0.24404
340600.0000   -0.46334
340640.0000    0.10273
340680.0000    0.18651
340720.0000   -0.23319
340760.0000    0.72708
340800.0000    0.28953
340840.0000    0.60678
340880.0000    0.17427
340920.0000    0.87961
340960.0000    0.14919
341000.0000   -0.39022
341040.0000    0.52304
341080.0000    0.80437
341120.0000    0.08796
341160.0000    0.11927
341200.0000   -0.14551
341240.0000    0.65023
341280.0000    0.31916
341320.0000    1.09175
341360.0000    1.15330
341400.0000    0.28481
341440.0000    0.57245
341480.0000    1.20512
341520.0000    1.33883
341560.0000    1.11803
341600.0000    1.00706
341640.0000    1.60956
341680.0000    1.25184
341720.0000    1.71704
341760.0000    1.36085
341800.0000    1.11647
341840.0000    2.32506
341880.0000    1.43761
341920.0000    1.82262
341960.0000    2.15072
342000.0000    1.69841
342040.0000    1.65033
342080.0000    1.15639
342120.0000    1.10335
342160.0000    1.42573
342200.0000    1.31750
342240.0000    1.38749
342280.0000    1.32557
342320.0000    1.26372
342360.0000    1.63946
342400.0000    1.81988
342440.0000    1.72949
342480.0000    1.16014
342520.0000    0.90477
342560.0000    1.91144
342600.0000    1.49739
342640.0000    1.62398
342680.0000    1.14181
342720.0000    0.39696
342760.0000   -0.01398
342800.0000    1.03611
342840.0000    0.72662
342880.0000    0.72119
342920.0000    0.48300
342960.0000    1.13809
343000.0000    0.89281
343040.0000    1.02340
343080.0000    0.44259
343120.0000    0.87494
343160.0000    0.75695
343200.0000    0.77163
343240.0000    0.54885
343280.0000    0.95182
343320.0000    0.73720
343360.0000    0.74120
343400.0000    0.56536
343440.0000    0.31413
343480.0000    0.78475
343520.0000    0.57084
343560.0000    0.43136
343600.0000    0.31596
343640.0000    0.95665
343680.0000    0.31068
343720.0000   -0.10097
343760.0000    1.07379
343800.0000    0.76631
343840.0000    1.00154
343880.0000    0.83557
343920.0000    1.09430
343960.0000    1.39515
344000.0000    0.88175
344040.0000    1.00383
344080.0000    1.76467
344120.0000    1.58718
344160.0000    1.40587
344200.0000    0.99242
344240.0000    1.04431
344280.0000    1.22257
344320.0000    1.11108
344360.0000    0.55067
344400.0000    0.97909
344440.0000    0.50555
344480.0000    0.98950
344520.0000    0.45783
344560.0000    0.77980
344600.0000   -0.22519
344640.0000    0.37668
344680.0000    0.49600
344720.0000    0.54369
344760.0000    0.12867
344800.0000   -0.11669
344840.0000   -0.07226
344880.0000   -0.33181
344920.0000   -0.30733
344960.0000    0.65902
345000.0000    0.80189
345040.0000   -0.03132
345080.0000    1.06671
345120.0000    0.95281
345160.0000    1.08146
345200.0000    0.72976
345240.0000    0.86660
345280.0000    1.39043
345320.0000    1.00715
345360.0000    1.35234
345400.0000    1.42245
345440.0000    1.29373
345480.0000    1.39793
345520.0000    1.10306
345560.0000    1.29898
345600.0000    1.15992
345640.0000    1.77169
345680.0000    1.19747
345720.0000    1.66388
345760.0000    2.00661
345800.0000    1.57986
345840.0000    1.91346
345880.0000    1.77116
345920.0000    1.40315
345960.0000    1.45472
346000.0000    1.69316
346040.0000    1.51161
346080.0000    1.19292
346120.0000    1.58956
346160.0000    1.98326
346200.0000    1.43139
346240.0000    1.14167
346280.0000    2.53486
346320.0000    1.83112
346360.0000    1.68743
346400.0000    0.93134
346440.0000    1.48936
346480.0000    1.15225
346520.0000    1.43592
346560.0000    1.40846
346600.0000    1.36228
346640.0000    0.92072
346680.0000    0.73483
346720.0000    0.87414
346760.0000    1.64570
346800.0000    1.16969
346840.0000   -0.11618
346880.0000    0.02673
346920.0000    0.48331
346960.0000    0.52024
347000.0000    0.71563
347040.0000    0.64605
347080.0000    1.33622
347120.0000    1.15338
347160.0000    0.33615
347200.0000    1.16012
347240.0000    0.89844
347280.0000    0.79776
347320.0000    0.44132
347360.0000    0.10738
347400.0000    0.30857
347440.0000    0.51837
347480.0000    0.49486
347520.0000    1.09937
347560.0000    1.06037
347600.0000    1.12057
347640.0000    1.07822
347680.0000    0.64779
347720.0000   -0.10161
347760.0000    0.00289
347800.0000   -0.17748
347840.0000    0.76736
347880.0000    0.13216
347920.0000    0.39170
347960.0000    0.43961
348000.0000    0.15773
348040.0000    0.27513
348080.0000    0.33383
348120.0000    0.17393
348160.0000   -0.11228
348200.0000    1.13911
348240.0000    0.36888
348280.0000    0.50130
348320.0000    0.92532
348360.0000    0.58178
348400.0000    0.64582
348440.0000    0.91102
348480.0000    0.88043
348520.0000    0.91597
348560.0000    1.39580
348600.0000    0.35478
348640.0000    0.89551
348680.0000    1.29374
348720.0000    0.74203
348760.0000    1.14074
348800.0000    1.31481
348840.0000    0.12517
348880.0000    1.03955
348920.0000    0.42335
348960.0000    0.56127
349000.0000    0.85762
349040.0000    1.24723
349080.0000    1.36854
349120.0000    1.39952
349160.0000    0.24453
349200.0000    0.18102
349240.0000   -0.21645
349280.0000    0.42376
349320.0000    0.57535
349360.0000    0.28268
349400.0000    0.56579
349440.0000    0.81512
349480.0000   -0.28733
349520.0000    0.03405
349560.0000    1.03050
349600.0000    0.86923
349640.0000    1.25508
349680.0000    0.82520
349720.0000    0.84085
349760.0000    0.61255
349800.0000    0.32434
349840.0000    1.29545
349880.0000    1.13386
349920.0000    0.88680
349960.0000    1.28657
350000.0000    0.96274
350040.0000    0.65298
350080.0000    0.94446
350120.0000    0.92907
350160.0000    0.57115
350200.0000    0.57536
350240.0000    0.45227
350280.0000    0.62125
350320.0000    0.54230
350360.0000    1.17793
350400.0000    1.02553
350440.0000    0.83961
350480.0000    1.50109
350520.0000    1.34195
350560.0000    1.57334
350600.0000    1.33979
350640.0000    1.27682
350680.0000    0.98778
350720.0000    1.38312
350760.0000    0.68316
350800.0000    0.93652
350840.0000    1.29893
350880.0000    1.45571
350920.0000    1.22165
350960.0000    1.60896
351000.0000    1.00368
351040.0000    0.81950
351080.0000    1.37337
351120.0000    0.88660
351160.0000    0.79932
351200.0000    0.70301
351240.0000    0.58075
351280.0000    0.47895
351320.0000    1.14197
351360.0000    0.69407
351400.0000    0.60375
351440.0000   -0.22508
351480.0000   -0.10759
351520.0000    0.23652
351560.0000    0.22804
351600.0000    0.41594
351640.0000    1.24753
351680.0000    0.26148
351720.0000    0.90718
351760.0000    0.79745
351800.0000    0.70001
351840.0000    1.23747
351880.0000    1.02954
351920.0000    0.89100
351960.0000    1.13789
352000.0000    0.33196
352040.0000    0.66488
352080.0000    0.30519
352120.0000    0.97886
352160.0000    0.64424
352200.0000    0.47577
352240.0000   -0.06142
352280.0000    0.85663
352320.0000    1.05444
352360.0000    0.85613
352400.0000    1.09164
352440.0000    0.41383
352480.0000    1.03302
352520.0000    0.51081
352560.0000    0.67524
352600.0000    0.58500
352640.0000    0.64776
352680.0000    0.96888
352720.0000   -0.22685
352760.0000    0.30687
352800.0000    0.84040
352840.0000    1.08888
352880.0000    0.70369
352920.0000    1.31179
352960.0000    1.03135
353000.0000    1.58846
353040.0000    1.17391
353080.0000    1.43815
353120.0000    0.53797
353160.0000    0.69858
353200.0000    1.51552
353240.0000    0.83706
353280.0000    0.59073
353320.0000    0.77461
353360.0000    1.34701
353400.0000    0.90225
353440.0000    0.51332
353480.0000    0.99515
353520.0000    0.95372
353560.0000    0.59077
353600.0000    1.09715
353640.0000    0.74185
353680.0000    0.22486
353720.0000    0.37606
353760.0000    0.98808
353800.0000    1.03924
353840.0000    0.41259
353880.0000    0.58498
353920.0000    1.56909
353960.0000    1.90493
354000.0000    0.78680
354040.0000    1.25917
354080.0000    0.40425
354120.0000    0.90170
354160.0000    1.58134
354200.0000    1.49773
354240.0000    0.75273
354280.0000    0.34199
354320.0000    0.05287
354360.0000    0.99131
354400.0000    1.39608
354440.0000    0.95673
354480.0000    1.05908
354520.0000    0.65195
354560.0000    1.17862
354600.0000    1.58160
354640.0000    1.15396
354680.0000    1.45385
354720.0000    0.45320
354760.0000    1.49479
354800.0000    1.08635
354840.0000    1.49990
354880.0000    0.43858
354920.0000    0.59933
354960.0000    0.71734
355000.0000    1.08613
355040.0000    0.59157
355080.0000    0.57961
355120.0000    0.52566
355160.0000    0.63647
355200.0000    0.64656
355240.0000    0.90387
355280.0000    1.23499
355320.0000    0.54730
355360.0000    0.57996
355400.0000    0.56073
355440.0000    0.25813
355480.0000    1.48707
355520.0000    1.40844
355560.0000    0.84804
355600.0000    1.38080
355640.0000    1.04238
355680.0000    1.58761
355720.0000    1.20513
355760.0000    0.97879
355800.0000    0.64551
355840.0000    1.13548
355880.0000    0.80374
355920.0000    1.68121
355960.0000    0.76787
356000.0000    1.62586
356040.0000    0.96248
356080.0000    0.49478
356120.0000    1.43669
356160.0000    0.55023
356200.0000    1.48274
356240.0000    0.78404
356280.0000    0.40780
356320.0000    0.71408
356360.0000    0.44657
356400.0000    0.75223
356440.0000    0.98262
356480.0000    1.25464
356520.0000    0.48299
356560.0000    1.22932
356600.0000    1.21903
356640.0000    0.63402
356680.0000    0.94445
356720.0000    0.86910
356760.0000    1.13011
356800.0000    1.52458
356840.0000    1.53813
356880.0000    1.82024
356920.0000    1.35115
356960.0000    1.17339
357000.0000    0.75154
357040.0000    1.77932
357080.0000    1.28617
357120.0000    1.25985
357160.0000    1.80371
357200.0000    0.80781
357240.0000    1.50152
357280.0000    1.43151
357320.0000    1.20905
357360.0000    1.57322
357400.0000    1.69587
357440.0000    0.91335
357480.0000    1.06363
357520.0000    1.04417
357560.0000    1.83760
357600.0000    1.38397
357640.0000    1.14033
357680.0000    0.93556
357720.0000    0.63006
357760.0000    0.20349
357800.0000    0.72790
357840.0000    0.40757
357880.0000    0.45327
357920.0000    0.94081
357960.0000    0.18860
358000.0000    0.50113
358040.0000    0.56239
358080.0000    0.88591
358120.0000    0.47415
358160.0000    0.60226
358200.0000    1.01173
358240.0000    0.98524
358280.0000    0.54243
358320.0000    1.11988
358360.0000    1.58090
358400.0000    1.25877
358440.0000    1.32199
358480.0000    0.96670
358520.0000    1.31624
358560.0000    0.73038
358600.0000    1.16659
358640.0000    1.13205
358680.0000    1.04731
358720.0000    0.86317
358760.0000    0.95007
358800.0000    1.04075
358840.0000    0.53032
358880.0000   -0.15274
358920.0000    1.11930
358960.0000    1.22372
359000.0000    1.47082
359040.0000    1.68988
359080.0000    1.16528
359120.0000    1.90960
359160.0000    0.76433
359200.0000    0.80051
359240.0000    0.23977
359280.0000    0.66262
359320.0000    0.85438
359360.0000    0.73234
359400.0000    1.23212
359440.0000    1.63270
359480.0000    1.17984
359520.0000    0.87703
359560.0000    0.76131
359600.0000    0.87413
359640.0000    0.95803
359680.0000    0.49632
359720.0000    0.56432
359760.0000    0.39479
359800.0000    0.85562
359840.0000    1.20757
359880.0000    1.37461
359920.0000    0.65403
359960.0000    0.81753
360000.0000    0.23672
360040.0000    0.99115
360080.0000    1.69765
360120.0000    0.68072
360160.0000    1.26767
360200.0000    0.55144
360240.0000    0.81303
360280.0000    1.18322
360320.0000    1.08005
360360.0000    1.58031
360400.0000    2.06170
360440.0000    0.89332
360480.0000    1.45841
360520.0000    1.50090
360560.0000    1.53110
360600.0000    1.01026
360640.0000    1.06621
360680.0000    1.79540
360720.0000    0.93614
360760.0000    1.33909
360800.0000    1.51872
360840.0000    1.26918
360880.0000    1.07210
360920.0000    1.67923
360960.0000    2.34409
361000.0000    1.42014
361040.0000    0.86195
361080.0000    0.75499
361120.0000    1.12320
361160.0000    0.61946
361200.0000    1.23155
361240.0000    1.35042
361280.0000    0.91782
361320.0000    1.30235
361360.0000    1.54990
361400.0000    2.07914
361440.0000    1.17792
361480.0000    0.85217
361520.0000    0.60948
361560.0000    1.09182
361600.0000    1.43516
361640.0000    1.27281
361680.0000    0.98084
361720.0000    1.00925
361760.0000    1.12871
361800.0000    1.78372
361840.0000    1.54346
361880.0000    1.94551
361920.0000    1.60023
361960.0000    1.34776
362000.0000    1.07522
362040.0000    1.23314
362080.0000    1.19152
362120.0000    1.77836
362160.0000    1.91564
362200.0000    2.69659
362240.0000    1.42031
362280.0000    2.10352
362320.0000    1.10352
362360.0000    1.42418
362400.0000    1.01515
362440.0000    1.10699
362480.0000    0.77565
362520.0000    0.87884
362560.0000    0.92030
362600.0000    1.61611
362640.0000    1.45340
362680.0000    1.76866
362720.0000    1.26357
362760.0000    1.14507
362800.0000    1.52682
362840.0000    0.74405
362880.0000    0.71068
362920.0000    0.87167
362960.0000    0.85609
363000.0000    1.44949
363040.0000    0.88964
363080.0000    1.17320
363120.0000    1.04611
363160.0000    1.65736
363200.0000    1.41055
363240.0000    0.70342
363280.0000    1.19663
363320.0000    1.33606
363360.0000    0.77557
363400.0000    1.11812
363440.0000    1.73934
363480.0000    1.76434
363520.0000    0.85119
363560.0000    1.42918
363600.0000    1.17368
363640.0000    0.91771
363680.0000    1.14017
363720.0000    0.71188
363760.0000    0.75095
363800.0000    0.91793
363840.0000    0.79129
363880.0000    1.14162
363920.0000    0.59488
363960.0000    1.17566
364000.0000    0.65811
364040.0000    0.96782
364080.0000    0.89014
364120.0000    1.06013
364160.0000    0.52151
364200.0000    1.37933
364240.0000    0.62253
364280.0000    0.88052
364320.0000    0.90882
364360.0000    0.30488
364400.0000    0.85163
364440.0000    0.36877
364480.0000    0.97995
364520.0000    0.59296
364560.0000    1.12046
364600.0000    1.73514
364640.0000    0.93068
364680.0000    1.42910
364720.0000    0.89633
364760.0000    0.85064
364800.0000    1.12832
364840.0000    1.63496
364880.0000    1.28406
364920.0000    0.98188
364960.0000    1.90981
365000.0000    1.57185
365040.0000    1.40542
365080.0000    2.03549
365120.0000    1.25443
365160.0000    1.03752
365200.0000    1.32353
365240.0000    1.66388
365280.0000    1.92223
365320.0000    1.18765
365360.0000    0.54173
365400.0000    0.53413
365440.0000    0.50737
365480.0000    1.04373
365520.0000    0.29064
365560.0000    1.12347
365600.0000    0.94410
365640.0000    0.45427
365680.0000    1.09024
365720.0000    0.05075
365760.0000    0.47982
365800.0000    1.32912
365840.0000    0.89862
365880.0000    1.26587
365920.0000    1.60275
365960.0000    1.39428
366000.0000    1.13970
366040.0000    0.82341
366080.0000    1.61908
366120.0000    0.98549
366160.0000    1.23842
366200.0000    1.22345
366240.0000    0.85232
366280.0000    0.84044
366320.0000    1.20629
366360.0000    1.16713
366400.0000    0.93493
366440.0000    0.80033
366480.0000    1.34709
366520.0000    1.53723
366560.0000    0.77768
366600.0000    0.90877
366640.0000    1.66481
366680.0000    1.54482
366720.0000    0.92672
366760.0000    0.85472
366800.0000    1.10872
366840.0000    1.31757
366880.0000    1.68158
366920.0000    1.00428
366960.0000    1.15805
367000.0000    1.31819
367040.0000    0.17694
367080.0000    0.13862
367120.0000    0.65092
367160.0000    1.36015
367200.0000    2.24660
367240.0000    0.93879
367280.0000    1.73608
367320.0000    0.62159
367360.0000    0.54503
367400.0000    0.32779
367440.0000    0.89870
367480.0000    1.41518
367520.0000    0.68815
367560.0000    0.45285
367600.0000    0.89751
367640.0000    1.35448
367680.0000    0.78037
367720.0000    0.24151
367760.0000    0.96579
367800.0000    0.24845
367840.0000    1.32264
367880.0000    0.64299
367920.0000    0.97804
367960.0000    0.53512
368000.0000    0.81172
368040.0000    1.31874
368080.0000    0.73732
368120.0000    0.58302
368160.0000    0.61155
368200.0000    1.23828
368240.0000    0.78988
368280.0000    0.82183
368320.0000    0.19555
368360.0000    0.35310
368400.0000    0.51709
368440.0000    0.45431
368480.0000    0.68953
368520.0000    0.95700
368560.0000    0.63575
368600.0000    1.13678
368640.0000    0.16329
368680.0000    0.45143
368720.0000    0.07366
368760.0000    0.19382
368800.0000    0.38339
368840.0000    0.19272
368880.0000    0.22628
368920.0000    0.54282
368960.0000    0.14042
369000.0000   -0.28072
369040.0000    0.61360
369080.0000    0.46763
369120.0000    0.44964
369160.0000    0.65356
369200.0000    0.56715
369240.0000    0.55890
369280.0000    0.54267
369320.0000    0.27526
369360.0000    0.95512
369400.0000    0.98274
369440.0000    0.09857
369480.0000    0.71254
369520.0000   -0.21198
369560.0000    0.10830
369600.0000    0.15629
369640.0000    0.00206
369680.0000    0.20086
369720.0000   -0.32490
369760.0000   -0.14608
369800.0000    0.11808
369840.0000    0.80667
369880.0000    1.05567
369920.0000   -0.12684
369960.0000   -0.00979
370000.0000   -0.21691
370040.0000    0.07648
370080.0000   -0.15053
370120.0000    0.17125
370160.0000    0.47558
370200.0000    0.91648
370240.0000    0.52845
370280.0000    0.81056
370320.0000    0.58954
370360.0000    0.50901
370400.0000    0.57165
370440.0000    1.04299
370480.0000    0.77064
370520.0000    0.33712
370560.0000    0.29984
370600.0000    0.09291
370640.0000    0.00187
370680.0000    0.58231
370720.0000   -0.39998
370760.0000   -0.19548
370800.0000   -0.23676
370840.0000    0.02389
370880.0000    0.47956
370920.0000   -0.20245
370960.0000   -0.07408
371000.0000    0.14100
371040.0000    0.26788
371080.0000   -0.37061
371120.0000   -0.24218
371160.0000   -0.66228
371200.0000    0.17056
371240.0000   -0.54952
371280.0000   -0.26532
371320.0000    0.06960
371360.0000    0.53518
371400.0000    0.18807
371440.0000    0.88117
371480.0000    1.24538
371520.0000    0.47655
371560.0000    0.89974
371600.0000    1.16116
371640.0000    1.16142
371680.0000    0.77412
371720.0000    0.76657
371760.0000    0.29423
371800.0000    0.12762
371840.0000    0.39473
371880.0000    0.28600
371920.0000    0.65695
371960.0000    0.38792
372000.0000    0.75294
372040.0000   -0.46752
372080.0000    0.32932
372120.0000    0.31766
372160.0000    0.60668
372200.0000    0.15905
372240.0000    0.20647
372280.0000    0.94586
372320.0000    1.03462
372360.0000    1.46509
372400.0000    1.34952
372440.0000    1.43997
372480.0000    1.41379
372520.0000    1.12258
372560.0000    0.73715
372600.0000    1.55107
372640.0000    1.27363
372680.0000    1.04454
372720.0000    0.73831
372760.0000    0.97122
372800.0000    0.54748
372840.0000    0.19761
372880.0000    0.74243
372920.0000    0.87217
372960.0000    1.84785
373000.0000    1.41952
373040.0000    1.78969
373080.0000    1.62933
373120.0000    1.17378
373160.0000    0.86182
373200.0000    1.70269
373240.0000    1.07650
373280.0000    1.41986
373320.0000    1.39132
373360.0000    0.90896
373400.0000    0.86916
373440.0000    1.25046
373480.0000    1.32112
373520.0000    0.86126
373560.0000    1.40354
373600.0000    1.41969
373640.0000    1.15509
373680.0000    0.68814
373720.0000    0.85420
373760.0000    1.21295
373800.0000    0.72660
373840.0000    1.32630
373880.0000    1.03322
373920.0000    1.45802
373960.0000    1.44003
374000.0000    0.92246
374040.0000    1.13279
374080.0000    1.47486
374120.0000    1.59353
374160.0000    0.58298
374200.0000    0.86118
374240.0000    1.58937
374280.0000    1.10178
374320.0000    1.47483
374360.0000    1.16559
374400.0000    1.14474
374440.0000    1.53590
374480.0000    1.47450
374520.0000    1.25328
374560.0000    1.11605
374600.0000    0.60906
374640.0000    0.91071
374680.0000    1.12580
374720.0000    0.27403
374760.0000    0.38303
374800.0000    0.52690
374840.0000    0.15163
374880.0000    0.71847
374920.0000    1.18132
374960.0000    1.73434
375000.0000    1.20457
375040.0000    0.74328
375080.0000    1.89112
375120.0000    1.22951
375160.0000    1.47632
375200.0000    1.29052
375240.0000    2.01605
375280.0000    1.28014
375320.0000    1.93041
375360.0000    1.47137
375400.0000    1.06093
375440.0000    1.30546
375480.0000    1.42021
375520.0000    1.39934
375560.0000    1.26355
375600.0000    1.79695
375640.0000    1.31556
375680.0000    1.12708
375720.0000    1.53822
375760.0000    1.04794
375800.0000    1.35104
375840.0000    1.16755
375880.0000    1.11195
375920.0000    1.30118
375960.0000    0.95167
376000.0000    0.84744
376040.0000    0.97004
376080.0000    1.08211
376120.0000    0.72326
376160.0000    0.61434
376200.0000   -0.01721
376240.0000    0.57267
376280.0000    1.07139
376320.0000    0.46455
376360.0000    0.55860
376400.0000    1.12361
376440.0000    1.11811
376480.0000    1.10182
376520.0000    0.82628
376560.0000    0.52003
376600.0000    0.94385
376640.0000    0.88411
376680.0000    1.01085
376720.0000    1.57717
376760.0000    1.66424
376800.0000    1.45786
376840.0000    1.17113
376880.0000    1.37576
376920.0000    1.33686
376960.0000    1.88414
377000.0000    0.78167
377040.0000    0.95611
377080.0000    0.84384
377120.0000    0.54179
377160.0000    0.32694
377200.0000    0.53443
377240.0000    0.43195
377280.0000    1.11923
377320.0000    1.18796
377360.0000    1.56221
377400.0000    0.96596
377440.0000    1.23139
377480.0000    1.03686
377520.0000    1.42709
377560.0000    0.57178
377600.0000    0.76729
377640.0000    1.10972
377680.0000    0.15471
377720.0000    1.25539
377760.0000    0.83334
377800.0000    1.07532
377840.0000    1.31182
377880.0000    1.00459
377920.0000    1.17586
377960.0000    1.50951
378000.0000    1.20322
378040.0000    1.30500
378080.0000    0.29739
378120.0000    0.70831
378160.0000    0.32150
378200.0000    1.07789
378240.0000    1.31934
378280.0000    1.63717
378320.0000    1.03239
378360.0000    1.20324
378400.0000    1.35257
378440.0000    1.36471
378480.0000    0.93794
378520.0000    0.50353
378560.0000    0.91669
378600.0000    0.72214
378640.0000    0.62278
378680.0000    1.37023
378720.0000    1.31008
378760.0000    1.96048
378800.0000    1.44589
378840.0000    1.54052
378880.0000    0.95469
378920.0000    0.87374
378960.0000    1.26479
379000.0000    1.15252
379040.0000    0.74398
379080.0000    1.52226
379120.0000    0.67988
379160.0000    0.94612
379200.0000    0.81819
379240.0000    1.53427
379280.0000    1.51807
379320.0000    0.91211
379360.0000    0.92942
379400.0000    1.02969
379440.0000    1.24160
379480.0000    1.06373
379520.0000    1.40871
379560.0000    0.84612
379600.0000    0.74212
379640.0000    1.37697
379680.0000    1.59601
379720.0000    1.27173
379760.0000    1.11822
379800.0000    0.38120
379840.0000    0.22950
379880.0000    0.01223
379920.0000    0.39538
379960.0000    1.11523
380000.0000    0.79961
380040.0000    1.33175
380080.0000    0.67988
380120.0000    1.85249
380160.0000    0.96811
380200.0000    0.56708
380240.0000    0.97820
380280.0000    1.06219
380320.0000    1.09167
380360.0000    0.91878
380400.0000    1.02001
380440.0000    1.24602
380480.0000    1.41742
380520.0000    0.95227
380560.0000    0.59050
380600.0000    0.89317
380640.0000    0.71496
380680.0000   -0.58299
380720.0000   -0.00136
380760.0000   -0.22019
380800.0000    0.36929
380840.0000    0.66085
380880.0000    0.65636
380920.0000    0.28124
380960.0000    0.35059
381000.0000    1.59415
381040.0000    0.82137
381080.0000    0.92219
381120.0000    0.88503
381160.0000   -0.11611
381200.0000    0.04112
381240.0000    0.43530
381280.0000    0.94043
381320.0000    0.56850
381360.0000    0.31329
381400.0000   -0.32522
381440.0000    0.73774
381480.0000    0.88281
381520.0000    1.48338
381560.0000    1.47988
381600.0000    1.75095
381640.0000    1.64389
381680.0000    1.53269
381720.0000    1.11600
381760.0000    0.97554
381800.0000    1.49585
381840.0000    1.13283
381880.0000    1.16904
381920.0000    1.08245
381960.0000    1.03006
382000.0000    1.09703
382040.0000    0.24652
382080.0000    0.64605
382120.0000    0.29617
382160.0000    0.95223
382200.0000    0.50212
382240.0000    0.39066
382280.0000    1.72958
382320.0000    1.13193
382360.0000    1.21277
382400.0000    1.34314
382440.0000    1.44732
382480.0000    0.76415
382520.0000    1.12039
382560.0000    0.77045
382600.0000    1.28903
382640.0000    1.13188
382680.0000    0.75504
382720.0000    1.01854
382760.0000    1.12098
382800.0000    0.77244
382840.0000    1.10077
382880.0000    0.43998
382920.0000    1.19523
382960.0000    0.86453
383000.0000    1.50443
383040.0000    0.63701
383080.0000    0.56706
383120.0000    0.54322
383160.0000    0.35703
383200.0000    0.78837
383240.0000    1.04329
383280.0000    0.37996
383320.0000    0.43803
383360.0000    0.46227
383400.0000    0.34361
383440.0000    0.69168
383480.0000    0.64141
383520.0000    0.83691
383560.0000    1.04192
383600.0000   -0.11300
383640.0000   -0.05334
383680.0000   -0.07144
383720.0000    0.18750
383760.0000   -0.05731
383800.0000    0.35432
383840.0000    0.03446
383880.0000    0.41619
383920.0000    0.64846
383960.0000    0.40522
384000.0000    0.56894
384040.0000    0.31793
384080.0000    0.32179
384120.0000    0.03027
384160.0000    0.64089
384200.0000    0.56586
384240.0000   -0.00205
384280.0000    0.50999
384320.0000    0.07086
384360.0000   -0.04875
384400.0000    0.50601
384440.0000   -0.27099
384480.0000   -0.06758
384520.0000    0.17174
384560.0000   -0.18063
384600.0000    0.11095
384640.0000   -0.03444
384680.0000   -0.04149
384720.0000    0.62452
384760.0000    0.52959
384800.0000    0.67842
384840.0000    0.01804
384880.0000    1.15598
384920.0000    0.47757
384960.0000    0.20305
385000.0000    0.77835
385040.0000    0.79848
385080.0000    0.06592
385120.0000    0.71845
385160.0000    0.15351
385200.0000    0.84228
385240.0000    0.33926
385280.0000    0.04623
385320.0000    0.39201
385360.0000    0.90663
385400.0000    0.65964
385440.0000    0.45232
385480.0000    0.91550
385520.0000    0.49130
385560.0000    0.32259
385600.0000    0.72765
385640.0000    0.53918
385680.0000    0.41148
385720.0000    0.44242
385760.0000    0.87000
385800.0000    0.70374
385840.0000    0.06775
385880.0000    0.15572
385920.0000    1.12039
385960.0000    0.72679
386000.0000    0.24704
386040.0000    0.26391
386080.0000    0.50551
386120.0000    0.29789
386160.0000    0.32501
386200.0000    0.50796
386240.0000    0.42309
386280.0000    0.16331
386320.0000    0.19156
386360.0000   -0.28502
386400.0000    0.11163
386440.0000    0.24582
386480.0000    0.48884
386520.0000    0.82525
386560.0000    0.60846
386600.0000    0.56294
386640.0000   -0.15044
386680.0000    0.20560
386720.0000    0.71504
386760.0000    1.13668
386800.0000    0.83292
386840.0000    0.46470
386880.0000    0.56497
386920.0000    1.07833
386960.0000    0.60756
387000.0000    0.89159
387040.0000    0.60469
387080.0000    1.21687
387120.0000    1.12894
387160.0000    1.33068
387200.0000    1.29180
387240.0000    0.90404
387280.0000    1.19495
387320.0000    1.13052
387360.0000    1.30929
387400.0000    1.08098
387440.0000    0.92505
387480.0000    1.04202
387520.0000   -0.05819
387560.0000    0.13296
387600.0000    0.13695
387640.0000    0.58804
387680.0000    0.52146
387720.0000    0.55629
387760.0000    0.09821
387800.0000    0.67677
387840.0000    0.32798
387880.0000    0.43382
387920.0000    0.38029
387960.0000    0.47388
388000.0000    0.28397
388040.0000    1.32130
388080.0000    1.11505
388120.0000    1.07989
388160.0000    0.78257
388200.0000    0.73746
388240.0000    0.53827
388280.0000    0.84496
388320.0000    0.61124
388360.0000    0.77966
388400.0000    0.56528
388440.0000    0.51576
388480.0000    0.32636
388520.0000    1.19987
388560.0000    0.50685
388600.0000    1.29906
388640.0000    0.66048
388680.0000    1.21390
388720.0000    0.93142
388760.0000    1.19111
388800.0000    0.45663
388840.0000    0.37484
388880.0000    0.70045
388920.0000    0.29136
388960.0000    0.76810
389000.0000    0.32210
389040.0000    0.50942
389080.0000    0.75421
389120.0000    0.18080
389160.0000   -0.30668
389200.0000    0.18138
389240.0000    1.17455
389280.0000    0.63639
389320.0000    0.65970
389360.0000    0.75767
389400.0000    0.54446
389440.0000    0.43489
389480.0000    0.34767
389520.0000    0.45651
389560.0000    0.79170
389600.0000    0.99359
389640.0000    1.05678
389680.0000    0.70617
389720.0000    0.47150
389760.0000    0.62165
389800.0000    0.33193
389840.0000    0.55936
389880.0000    0.50524
389920.0000    0.70015
389960.0000    0.89761
390000.0000    0.60729
390040.0000    0.92204
390080.0000    0.66653
390120.0000    0.25431
390160.0000   -0.07108
390200.0000    0.31114
390240.0000    0.87749
390280.0000    1.04810
390320.0000    1.02662
390360.0000    1.01990
390400.0000    0.72232
390440.0000    0.97022
390480.0000    0.83059
390520.0000   -0.42766
390560.0000   -0.06544
390600.0000   -0.09978
390640.0000    0.52044
390680.0000    0.73368
390720.0000    0.66730
390760.0000    0.91871
390800.0000    0.82729
390840.0000    1.31322
390880.0000    0.66548
390920.0000    1.35931
390960.0000    1.09947
391000.0000    1.20974
391040.0000    0.46013
391080.0000    1.10572
391120.0000    0.92599
391160.0000    0.68887
391200.0000    0.96172
391240.0000    1.47803
391280.0000    1.50618
391320.0000    0.85002
391360.0000    0.70145
391400.0000    1.04174
391440.0000    1.24563
391480.0000    1.66527
391520.0000    0.65841
391560.0000    0.57036
391600.0000    0.83210
391640.0000    0.75700
391680.0000    0.96357
391720.0000    0.86858
391760.0000    0.69459
391800.0000    1.51417
391840.0000    0.97083
391880.0000    0.65665
391920.0000    0.91139
391960.0000    1.03896
392000.0000    0.75871
392040.0000    1.42499
392080.0000    0.80263
392120.0000    0.98012
392160.0000    0.91537
392200.0000    1.21165
392240.0000    1.60371
392280.0000    1.37975
392320.0000    1.08997
392360.0000    0.96823
392400.0000    1.44275
392440.0000    0.81800
392480.0000    0.61777
392520.0000    1.34230
392560.0000    1.85009
392600.0000    1.37462
392640.0000    0.59349
392680.0000    1.67318
392720.0000    2.01302
392760.0000    1.81789
392800.0000    1.48664
392840.0000    1.62742
392880.0000    1.60144
392920.0000    0.85291
392960.0000    1.65345
393000.0000    1.36362
393040.0000    1.66260
393080.0000    1.38854
393120.0000    1.28196
393160.0000    1.27716
393200.0000    0.90438
393240.0000    1.59488
393280.0000    0.88449
393320.0000    1.89770
393360.0000    1.63127
393400.0000    1.27957
393440.0000    1.54103
393480.0000    1.35512
393520.0000    1.35144
393560.0000    1.16497
393600.0000    1.46002
393640.0000    1.19276
393680.0000    1.87148
393720.0000    1.63933
393760.0000    1.51237
393800.0000    1.36806
393840.0000    1.70358
393880.0000    2.24046
393920.0000    2.43049
393960.0000    1.33141
394000.0000    1.06731
394040.0000    1.39657
394080.0000    1.73035
394120.0000    1.47242
394160.0000    1.81339
394200.0000    1.63181
394240.0000    1.41322
394280.0000    1.95160
394320.0000    1.90548
394360.0000    1.69851
394400.0000    1.38110
394440.0000    1.62832
394480.0000    2.27270
394520.0000    2.24981
394560.0000    1.61044
394600.0000    1.45420
394640.0000    2.04446
394680.0000    1.95582
394720.0000    1.67517
394760.0000    1.62080
394800.0000    1.19458
394840.0000    0.67867
394880.0000    1.37897
394920.0000    1.62217
394960.0000    1.84639
395000.0000    1.59983
395040.0000    1.76706
395080.0000    1.18897
395120.0000    1.20956
395160.0000    1.27653
395200.0000    1.08706
395240.0000    1.63091
395280.0000    1.47377
395320.0000    2.14830
395360.0000    1.77195
395400.0000    1.74634
395440.0000    1.15484
395480.0000    1.08235
395520.0000    1.20385
395560.0000    1.77907
395600.0000    1.93384
395640.0000    1.58172
395680.0000    1.34637
395720.0000    0.91971
395760.0000    0.89853
395800.0000    1.58407
395840.0000    1.62106
395880.0000    1.01294
395920.0000    1.54123
395960.0000    1.66683
396000.0000    1.52400
396040.0000    1.28549
396080.0000    1.46459
396120.0000    0.70642
396160.0000    0.98344
396200.0000    0.64161
396240.0000    1.13308
396280.0000    0.67266
396320.0000    0.93610
396360.0000    1.59355
396400.0000    1.08953
396440.0000    1.41673
396480.0000    1.94860
396520.0000    1.84264
396560.0000    1.60357
396600.0000    1.62110
396640.0000    1.35467
396680.0000    0.74954
396720.0000    0.65952
396760.0000    1.43987
396800.0000    1.25021
396840.0000    0.66250
396880.0000    0.50643
396920.0000    0.86444
396960.0000    0.56614
397000.0000    1.15616
397040.0000    0.55043
397080.0000    1.03118
397120.0000    0.87260
397160.0000    1.13351
397200.0000    1.12428
397240.0000    0.99989
397280.0000    0.93528
397320.0000    1.36702
397360.0000    1.35806
397400.0000    0.95644
397440.0000    1.36419
397480.0000    1.38508
397520.0000    0.94402
397560.0000    1.18050
397600.0000    0.46983
397640.0000    1.45316
397680.0000    1.01433
397720.0000    1.42404
397760.0000    1.12306
397800.0000    1.44864
397840.0000    1.31944
397880.0000    2.15508
397920.0000    1.49610
397960.0000    1.64252
398000.0000    1.43050
398040.0000    1.49745
398080.0000    1.59412
398120.0000    1.71949
398160.0000    1.74952
398200.0000    1.38071
398240.0000    1.44059
398280.0000    1.72533
398320.0000    1.83300
398360.0000    1.13341
398400.0000    0.99137
398440.0000    0.92980
398480.0000    1.09121
398520.0000    1.24681
398560.0000    0.85749
398600.0000    0.68469
398640.0000    0.78158
398680.0000    0.67175
398720.0000    1.47099
398760.0000    1.19327
398800.0000    1.26374
398840.0000    1.43574
398880.0000    0.92742
398920.0000    1.00156
398960.0000    0.98056
399000.0000    1.30998
399040.0000    1.13749
399080.0000    1.10810
399120.0000    1.41382
399160.0000    1.50171
399200.0000    1.04884
399240.0000    0.88316
399280.0000    0.00696
399320.0000    0.28576
399360.0000    1.06565
399400.0000    0.97837
399440.0000    0.54548
399480.0000    1.00382
399520.0000    1.05627
399560.0000    1.14617
399600.0000    0.90452
399640.0000    0.98368
399680.0000    0.89240
399720.0000    0.94466
399760.0000    1.97663
399800.0000    1.29825
399840.0000    1.19542
399880.0000    0.98329
399920.0000    1.31657
399960.0000    1.20809
400000.0000    1.40049
400040.0000    1.46131
400080.0000    0.29390
400120.0000    1.29387
400160.0000    0.31819
400200.0000    0.80161
400240.0000    1.49336
400280.0000    1.04645
400320.0000    1.33244
400360.0000    0.83652
400400.0000    0.93653
400440.0000    1.45324
400480.0000    1.32776
400520.0000    1.41528
400560.0000    1.53853
400600.0000    0.67246
400640.0000    1.02322
400680.0000    0.72346
400720.0000    0.82327
400760.0000    1.53719
400800.0000    0.97172
400840.0000    1.12199
400880.0000    1.27750
400920.0000    2.02240
400960.0000    1.33703
401000.0000    1.54660
401040.0000    1.21499
401080.0000    1.22780
401120.0000    1.70932
401160.0000    1.96003
401200.0000    1.05881
401240.0000    1.07418
401280.0000    1.36857
401320.0000    1.09124
401360.0000    1.25772
401400.0000    1.48617
401440.0000    0.74354
401480.0000    1.39408
401520.0000    1.64929
401560.0000    1.41395
401600.0000    2.31201
401640.0000    1.41553
401680.0000    1.41507
401720.0000    1.05739
401760.0000    1.06977
401800.0000    0.81299
401840.0000    1.23974
401880.0000    1.05509
401920.0000    1.13878
401960.0000    0.94123
402000.0000    1.18941
402040.0000    0.81125
402080.0000    1.20118
402120.0000    0.94154
402160.0000    1.06525
402200.0000    0.69735
402240.0000    0.70060
402280.0000    0.78921
402320.0000    1.14921
402360.0000    1.00155
402400.0000    1.04139
402440.0000    0.64659
402480.0000    0.98674
402520.0000    1.11680
402560.0000    1.22195
402600.0000    1.44395
402640.0000    1.96760
402680.0000    1.96000
402720.0000    1.04998
402760.0000    1.12889
402800.0000    1.23481
402840.0000    0.82609
402880.0000    1.01838
402920.0000    1.11750
402960.0000    1.23355
403000.0000    0.69353
403040.0000    0.65830
403080.0000    0.96245
403120.0000    1.22777
403160.0000    0.98124
403200.0000    1.14826
403240.0000    1.46680
403280.0000    1.50773
403320.0000    1.00261
403360.0000    1.62346
403400.0000    0.75042
403440.0000    1.36068
403480.0000    1.16636
403520.0000    1.43102
403560.0000    1.47842
403600.0000    0.98005
403640.0000    1.18562
403680.0000    1.25690
403720.0000    1.15975
403760.0000    1.00623
403800.0000    2.03691
403840.0000    2.42854
403880.0000    1.67771
403920.0000    1.47721
403960.0000    1.53945
404000.0000    0.73778
404040.0000    1.46123
404080.0000    1.87136
404120.0000    0.91050
404160.0000    1.23178
404200.0000    1.10871
404240.0000    0.80231
404280.0000    0.76972
404320.0000    0.87043
404360.0000    1.19191
404400.0000    1.41585
404440.0000    0.97651
404480.0000    1.14517
404520.0000    0.89200
404560.0000    0.95274
404600.0000    1.46599
404640.0000    0.90308
404680.0000    1.50794
404720.0000    0.72286
404760.0000    0.89181
404800.0000    0.83397
404840.0000    0.94797
404880.0000    1.04127
404920.0000    0.92492
404960.0000    0.91262
405000.0000    0.74573
405040.0000    0.41383
405080.0000    0.85937
405120.0000    0.85116
405160.0000    0.62488
405200.0000    0.88801
405240.0000    1.41717
405280.0000    1.16671
405320.0000    1.44767
405360.0000    0.93400
405400.0000    1.07001
405440.0000    1.12213
405480.0000    0.79517
405520.0000    0.88452
405560.0000    1.44221
405600.0000    1.35748
405640.0000    1.98010
405680.0000    0.79013
405720.0000    0.87420
405760.0000    1.42375
405800.0000    1.00455
405840.0000    1.21560
405880.0000    1.48140
405920.0000    0.60564
405960.0000    0.67790
406000.0000    0.89964
406040.0000    0.83452
406080.0000    0.66728
406120.0000    1.14343
406160.0000    1.16630
406200.0000    0.54409
406240.0000    0.85915
406280.0000    0.88414
406320.0000    0.95248
406360.0000    0.34900
406400.0000    0.87545
406440.0000    0.37153
406480.0000    0.34286
406520.0000    0.42743
406560.0000    0.01477
406600.0000    0.83693
406640.0000    1.21853
406680.0000    0.59253
406720.0000    0.60177
406760.0000    0.34887
406800.0000    0.10500
406840.0000    0.33908
406880.0000    0.69684
406920.0000    0.67157
406960.0000    0.52872
407000.0000    0.57804
407040.0000    1.24876
407080.0000    0.57760
407120.0000    0.32042
407160.0000    0.36856
407200.0000    0.08404
407240.0000    0.55038
407280.0000    0.47287
407320.0000    0.40222
407360.0000    0.43099
407400.0000    0.20869
407440.0000    0.54887
407480.0000    0.17042
407520.0000    1.17950
407560.0000    1.07433
407600.0000    1.38824
407640.0000    0.83749
407680.0000    0.99578
407720.0000    1.08408
407760.0000    0.61916
407800.0000    1.19041
407840.0000    0.89887
407880.0000    0.97555
407920.0000    1.02826
407960.0000    1.21506
408000.0000    0.53399
408040.0000    0.87782
408080.0000    0.62582
408120.0000    0.87143
408160.0000    0.17820
408200.0000    0.19479
408240.0000    0.61717
408280.0000    0.92576
408320.0000    0.61146
408360.0000    1.49719
408400.0000    0.28700
408440.0000    0.68224
408480.0000    0.37515
408520.0000    0.79276
408560.0000    0.91224
408600.0000    1.01690
408640.0000    0.93604
408680.0000    1.01735
408720.0000    1.53378
408760.0000    1.56408
408800.0000    0.76834
408840.0000    0.51435
408880.0000    1.40153
408920.0000    1.22747
408960.0000    0.89641
409000.0000    1.02406
409040.0000    0.82313
409080.0000    0.34523
409120.0000    0.54077
409160.0000    0.54678
409200.0000    0.47882
409240.0000    1.00280
409280.0000    1.00334
409320.0000    0.19594
409360.0000    0.58310
409400.0000    0.65387
409440.0000    0.83504
409480.0000    0.42895
409520.0000    0.80883
409560.0000    0.44355
409600.0000    0.67105
409640.0000    1.21352
409680.0000    0.95749
409720.0000    1.23744
409760.0000    1.35937
409800.0000    0.87636
409840.0000    1.27965
409880.0000    1.24939
409920.0000    0.76521
409960.0000    1.29865
410000.0000    1.32548
410040.0000    0.85933
410080.0000    1.23721
410120.0000    1.01603
410160.0000    1.14324
410200.0000    0.69495
410240.0000    0.51393
410280.0000    1.06351
410320.0000    1.09753
410360.0000    1.31320
410400.0000    1.64954
410440.0000    1.19519
410480.0000    0.98853
410520.0000    1.32789
410560.0000    1.14587
410600.0000    1.67589
410640.0000    1.12074
410680.0000    1.07122
410720.0000    1.35485
410760.0000    1.31830
410800.0000    1.10101
410840.0000    0.70033
410880.0000    0.83681
410920.0000    0.58651
410960.0000    0.64068
411000.0000    1.36227
411040.0000    1.41870
411080.0000    1.63903
411120.0000    0.97214
411160.0000    1.47235
411200.0000    1.22603
411240.0000    0.80764
411280.0000    0.67270
411320.0000    1.27186
411360.0000    0.50502
411400.0000    0.99386
411440.0000    0.76217
411480.0000    0.96638
411520.0000    0.61281
411560.0000    1.37062
411600.0000    1.20141
411640.0000    0.72229
411680.0000    0.81952
411720.0000    0.77445
411760.0000    0.96285
411800.0000    0.74568
411840.0000    1.08950
411880.0000    1.32840
411920.0000    0.77701
411960.0000    1.47448
412000.0000    1.67147
412040.0000    1.38859
412080.0000    1.17275
412120.0000    1.25525
412160.0000    1.17435
412200.0000    1.20422
412240.0000    1.42434
412280.0000    0.99304
412320.0000    1.30841
412360.0000    0.94103
412400.0000    1.34473
412440.0000    1.15272
412480.0000    0.93406
412520.0000    1.37594
412560.0000    1.20443
412600.0000    1.38078
412640.0000    0.51609
412680.0000    0.74631
412720.0000    1.35816
412760.0000    1.09970
412800.0000    1.67702
412840.0000    1.59307
412880.0000    1.41876
412920.0000    1.33485
412960.0000    0.53093
413000.0000    0.86387
413040.0000    1.03987
413080.0000    1.13700
413120.0000    0.98242
413160.0000    1.37981
413200.0000    0.12393
413240.0000    0.56803
413280.0000    0.88281
413320.0000    0.91265
413360.0000    1.08826
413400.0000    1.20167
413440.0000    0.74890
413480.0000    0.29745
413520.0000    0.66739
413560.0000    0.72771
413600.0000    1.09466
413640.0000    1.62324
413680.0000    1.25257
413720.0000    1.48495
413760.0000    0.69979
413800.0000    0.76207
413840.0000    0.46124
413880.0000    1.08718
413920.0000    0.69149
413960.0000    1.02550
414000.0000    0.95137
414040.0000    0.72179
414080.0000    0.70127
414120.0000    1.98427
414160.0000    1.36875
414200.0000    1.43284
414240.0000    0.59479
414280.0000    0.93296
414320.0000    0.89594
414360.0000    0.99482
414400.0000    0.21751
414440.0000    1.19039
414480.0000    0.68523
414520.0000   -0.10518
414560.0000    0.71874
414600.0000    0.60336
414640.0000    0.08949
414680.0000    0.26184
414720.0000    0.98191
414760.0000    0.87889
414800.0000    1.48574
414840.0000    1.01290
414880.0000    0.54230
414920.0000    0.59497
414960.0000    0.98287
415000.0000    1.39578
415040.0000    1.84468
415080.0000    1.83760
415120.0000    1.68058
415160.0000    1.36020
415200.0000    1.43510
415240.0000    0.85184
415280.0000    0.96604
415320.0000    1.29487
415360.0000    1.03173
415400.0000    1.08158
415440.0000    0.73768
415480.0000    0.77835
415520.0000    0.55494
415560.0000    0.51165
415600.0000    0.99976
415640.0000    1.30286
415680.0000    1.24447
415720.0000    1.72756
415760.0000    1.89049
415800.0000    1.74057
415840.0000    1.14047
415880.0000    0.73005
415920.0000    0.81003
415960.0000    1.20460
416000.0000    1.32876
416040.0000    0.96939
416080.0000    1.29969
416120.0000    1.49867
416160.0000    1.29262
416200.0000    1.68365
416240.0000    0.44272
416280.0000    0.73017
416320.0000    0.76522
416360.0000    0.82246
416400.0000    0.94405
416440.0000    1.17859
416480.0000    0.72220
416520.0000    0.70087
416560.0000    0.73016
416600.0000    0.62431
416640.0000    0.80434
416680.0000    1.73048
416720.0000    1.06181
416760.0000    1.23603
416800.0000    1.31986
416840.0000    1.05999
416880.0000    0.82628
416920.0000    1.13530
416960.0000    1.36395
417000.0000    0.51593
417040.0000    1.21537
417080.0000    1.33323
417120.0000    1.14070
417160.0000    0.60774
417200.0000    0.76902
417240.0000    1.52643
417280.0000    1.71729
417320.0000    1.48816
417360.0000    1.76653
417400.0000    1.99717
417440.0000    2.38398
417480.0000    1.62035
417520.0000    1.90123
417560.0000    1.25517
417600.0000    1.43232
417640.0000    1.15951
417680.0000    1.04142
417720.0000    0.72031
417760.0000    0.42932
417800.0000    1.15132
417840.0000    0.71474
417880.0000    0.86794
417920.0000    0.48183
417960.0000    0.53337
418000.0000    0.57033
418040.0000    1.35794
418080.0000    0.45638
418120.0000    0.38812
418160.0000    0.32187
418200.0000    1.06057
418240.0000    0.87923
418280.0000    1.53027
418320.0000    0.62843
418360.0000    1.51453
418400.0000    1.13049
418440.0000    1.30233
418480.0000    1.22004
418520.0000    0.48505
418560.0000    0.89781
418600.0000    1.24082
418640.0000    0.57047
418680.0000    0.06073
418720.0000    1.01967
418760.0000    1.23355
418800.0000    0.92318
418840.0000    0.96312
418880.0000    0.97433
418920.0000    0.86934
418960.0000    0.99095
419000.0000    1.17208
419040.0000    0.78323
419080.0000    0.95454
419120.0000    0.88390
419160.0000    1.60830
419200.0000    0.93426
419240.0000    0.40685
419280.0000    1.09400
419320.0000    1.05249
419360.0000    1.34416
419400.0000    1.52272
419440.0000    1.59748
419480.0000    1.24529
419520.0000    0.67148
419560.0000    0.93920
419600.0000    0.65958
419640.0000    1.84068
419680.0000    1.03351
419720.0000    1.06545
419760.0000    0.69459
419800.0000    1.19234
419840.0000    0.80750
419880.0000    0.94861
419920.0000    1.46963
419960.0000    1.34963
420000.0000    0.43475
420040.0000    1.22819
420080.0000    1.76807
420120.0000    1.14108
420160.0000    1.30792
420200.0000    1.80119
420240.0000    1.50924
420280.0000    1.59109
420320.0000    1.23728
420360.0000    1.67679
420400.0000    1.38276
420440.0000    1.67928
420480.0000    1.11761
420520.0000    1.61273
420560.0000    1.14891
420600.0000    1.25054
420640.0000    1.13483
420680.0000    1.59868
420720.0000    1.33348
420760.0000    1.48638
420800.0000    0.88093
420840.0000    1.11357
420880.0000    1.45517
420920.0000    1.44192
420960.0000    1.29262
421000.0000    1.96507
421040.0000    1.87953
421080.0000    1.43845
421120.0000    1.47654
421160.0000    1.19798
421200.0000    1.60591
421240.0000    1.67580
421280.0000    1.05645
421320.0000    1.89857
421360.0000    1.50009
421400.0000    0.93160
421440.0000    1.83966
421480.0000    0.95204
421520.0000    1.30638
421560.0000    1.61539
421600.0000    1.33323
421640.0000    1.45405
421680.0000    1.65833
421720.0000    1.44643
421760.0000    1.12135
421800.0000    0.89294
421840.0000    1.36245
421880.0000    1.22499
421920.0000    1.36923
421960.0000    1.71023
422000.0000    2.17048
422040.0000    1.73395
422080.0000    1.41629
422120.0000    1.12927
422160.0000    1.63782
422200.0000    1.63821
422240.0000    2.37566
422280.0000    1.84186
422320.0000    2.06468
422360.0000    1.74769
422400.0000    1.70056
422440.0000    1.72726
422480.0000    1.34733
422520.0000    1.34379
422560.0000    0.86722
422600.0000    1.33897
422640.0000    1.36471
422680.0000    1.26891
422720.0000    1.45769
422760.0000    0.98297
422800.0000    1.36461
422840.0000    1.37155
422880.0000    1.26372
422920.0000    1.45429
422960.0000    1.13931
423000.0000    1.25744
423040.0000    0.97982
423080.0000    0.59073
423120.0000    0.72003
423160.0000    0.47040
423200.0000    0.48681
423240.0000    0.67501
423280.0000    0.92240
423320.0000    0.62572
423360.0000    0.91215
423400.0000    0.45489
423440.0000    0.92000
423480.0000    0.88885
423520.0000    0.56057
423560.0000    0.03486
423600.0000    0.96702
423640.0000    0.78402
423680.0000    0.85380
423720.0000    0.84749
423760.0000    0.58778
423800.0000    1.25645
423840.0000    0.46245
423880.0000    0.78414
423920.0000    0.80565
423960.0000    0.44891
424000.0000    1.05012
424040.0000    1.02877
424080.0000    1.07598
424120.0000    0.88546
424160.0000    1.35768
424200.0000    1.04109
424240.0000    0.86987
424280.0000    0.98222
424320.0000    0.92515
424360.0000    1.47382
424400.0000    1.97620
424440.0000    2.09265
424480.0000    1.32739
424520.0000    1.82874
424560.0000    2.06853
424600.0000    1.86562
424640.0000    2.28982
424680.0000    1.59256
424720.0000    2.02064
424760.0000    1.76145
424800.0000    1.15400
424840.0000    1.76707
424880.0000    1.57012
424920.0000    1.98590
424960.0000    1.70000
425000.0000    1.47478
425040.0000    1.77176
425080.0000    2.01221
425120.0000    1.66615
425160.0000    1.49917
425200.0000    1.20287
425240.0000    1.19457
425280.0000    0.87018
425320.0000    1.46588
425360.0000    1.02592
425400.0000    1.11084
425440.0000    0.86585
425480.0000    1.10892
425520.0000    1.29940
425560.0000    1.81038
425600.0000    0.96813
425640.0000    0.97298
425680.0000    1.60887
425720.0000    1.44480
425760.0000    1.22611
425800.0000    1.72827
425840.0000    1.21140
425880.0000    1.39398
425920.0000    1.53509
425960.0000    1.43738
426000.0000    1.58055
426040.0000    1.46459
426080.0000    1.02423
426120.0000    1.65909
426160.0000    1.38790
426200.0000    1.58464
426240.0000    1.35031
426280.0000    1.47882
426320.0000    1.08224
426360.0000    1.14640
426400.0000    0.97006
426440.0000    0.61703
426480.0000    1.06067
426520.0000    1.56737
426560.0000    0.99463
426600.0000    1.19029
426640.0000    2.14770
426680.0000    1.41597
426720.0000    1.40115
426760.0000    1.76079
426800.0000    1.08599
426840.0000    1.42729
426880.0000    1.91857
426920.0000    1.20824
426960.0000    1.47747
427000.0000    1.74805
427040.0000    1.36087
427080.0000    2.05914
427120.0000    1.69893
427160.0000    1.30674
427200.0000    1.03325
427240.0000    0.89823
427280.0000    1.30795
427320.0000    1.74414
427360.0000    1.11390
427400.0000    1.37359
427440.0000    1.60881
427480.0000    1.13260
427520.0000    1.47236
427560.0000    1.42546
427600.0000    0.95613
427640.0000    0.94150
427680.0000    1.04848
427720.0000    0.95723
427760.0000    1.08529
427800.0000    1.44065
427840.0000    1.71284
427880.0000    1.00011
427920.0000    1.49848
427960.0000    1.76642
428000.0000    1.21669
428040.0000    1.48952
428080.0000    1.31348
428120.0000    1.98572
428160.0000    1.55183
428200.0000    1.39747
428240.0000    1.35737
428280.0000    1.53761
428320.0000    1.34845
428360.0000    0.76335
428400.0000    0.99204
428440.0000    1.86043
428480.0000    1.27075
428520.0000    1.29830
428560.0000    1.03143
428600.0000    0.93105
428640.0000    1.24635
428680.0000    1.10967
428720.0000    1.52292
428760.0000    1.62404
428800.0000    1.66135
428840.0000    1.70484
428880.0000    1.44055
428920.0000    2.15422
428960.0000    2.13804
429000.0000    1.75121
429040.0000    1.43453
429080.0000    1.78292
429120.0000    1.40591
429160.0000    1.64024
429200.0000    1.41488
429240.0000    1.86450
429280.0000    1.49817
429320.0000    1.60184
429360.0000    1.29135
429400.0000    1.24095
429440.0000    1.55756
429480.0000    1.27589
429520.0000    1.48300
429560.0000    1.78924
429600.0000    1.55114
429640.0000    1.96477
429680.0000    1.45261
429720.0000    1.39256
429760.0000    1.60071
429800.0000    1.31347
429840.0000    1.45639
429880.0000    2.10167
429920.0000    1.67957
429960.0000    1.35780
430000.0000    1.41078
430040.0000    1.29991
430080.0000    1.33958
430120.0000    2.01086
430160.0000    1.74507
430200.0000    1.06695
430240.0000    0.89538
430280.0000    0.50861
430320.0000    1.01490
430360.0000    1.22926
430400.0000    1.71224
430440.0000    1.28748
430480.0000    1.14842
430520.0000    1.68708
430560.0000    1.67289
430600.0000    1.85543
430640.0000    2.18183
430680.0000    1.91807
430720.0000    1.24643
430760.0000    1.83705
430800.0000    1.30810
430840.0000    1.44974
430880.0000    1.58014
430920.0000    0.76139
430960.0000    1.60673
431000.0000    0.90326
431040.0000    1.06380
431080.0000    1.41314
431120.0000    1.30625
431160.0000    1.11166
431200.0000    0.91583
431240.0000    0.98462
431280.0000    0.75016
431320.0000    0.85550
431360.0000    2.02370
431400.0000    0.94543
431440.0000    1.24170
431480.0000    1.11188
431520.0000    1.18777
431560.0000    0.99056
431600.0000    1.05601
431640.0000    0.50857
431680.0000    0.84146
431720.0000    1.66242
431760.0000    1.40051
431800.0000    1.18437
431840.0000    0.96711
431880.0000    0.95323
431920.0000    1.44689
431960.0000    1.33022
432000.0000    1.42628
432040.0000    1.19972
432080.0000    1.20654
432120.0000    1.10377
432160.0000    1.08653
432200.0000    1.17898
432240.0000    1.06116
432280.0000    1.18025
432320.0000    0.73267
432360.0000    1.36894
432400.0000    1.21366
432440.0000    1.62499
432480.0000    1.30982
432520.0000    0.74043
432560.0000    1.42706
432600.0000    0.78681
432640.0000    1.16371
432680.0000    0.97410
432720.0000    0.97196
432760.0000    1.60353
432800.0000    0.90392
432840.0000    0.99374
432880.0000    0.71923
432920.0000    1.19794
432960.0000    0.70986
433000.0000    0.91648
433040.0000    1.12770
433080.0000    0.26200
433120.0000    0.70299
433160.0000    0.33658
433200.0000    0.34838
433240.0000    0.85439
433280.0000    0.70476
433320.0000    1.02421
433360.0000    0.90948
433400.0000    0.68362
433440.0000    0.99144
433480.0000    0.22866
433520.0000    0.16230
433560.0000    0.48010
433600.0000    0.51119
433640.0000    1.18607
433680.0000    0.52096
433720.0000    0.94433
433760.0000    1.28953
433800.0000    0.77302
433840.0000    0.39245
433880.0000    0.73556
433920.0000    0.75281
433960.0000    1.11222
434000.0000    0.90610
434040.0000    1.00148
434080.0000    0.46424
434120.0000    0.98985
434160.0000    0.50709
434200.0000    1.18096
434240.0000    0.81829
434280.0000    1.15083
434320.0000    0.60212
434360.0000    1.10286
434400.0000    0.83246
434440.0000    0.49078
434480.0000    0.42048
434520.0000    0.75141
434560.0000    1.17100
434600.0000    0.93133
434640.0000    0.87721
434680.0000    0.93316
434720.0000    0.98620
434760.0000    1.13813
434800.0000    1.28769
434840.0000    0.93044
434880.0000    1.14528
434920.0000    0.93229
434960.0000    1.27515
435000.0000    1.23852
435040.0000    0.26033
435080.0000    1.02714
435120.0000    0.71116
435160.0000    0.49004
435200.0000    0.93801
435240.0000    0.65513
435280.0000    0.79659
435320.0000    0.62972
435360.0000   -0.05498
435400.0000    0.52899
435440.0000    0.61930
435480.0000    0.50764
435520.0000    0.52814
435560.0000    0.90245
435600.0000    0.60416
435640.0000    0.85583
435680.0000    0.95323
435720.0000    0.84953
435760.0000    0.46059
435800.0000    0.73001
435840.0000    0.74419
435880.0000    0.28874
435920.0000    0.87846
435960.0000    1.01758
436000.0000    0.63463
436040.0000    0.52907
436080.0000    0.91623
436120.0000    0.89872
436160.0000    0.70237
436200.0000    0.79280
436240.0000    0.54674
436280.0000    0.80206
436320.0000    1.07711
436360.0000    1.62473
436400.0000    0.92439
436440.0000    0.65186
436480.0000    0.67078
436520.0000    1.12553
436560.0000    1.27602
436600.0000    1.29353
436640.0000    0.98490
436680.0000    1.19047
436720.0000    1.28659
436760.0000    1.05724
436800.0000    0.61507
436840.0000    0.67139
436880.0000    0.68725
436920.0000    1.16718
436960.0000    1.00227
437000.0000    0.58376
437040.0000    1.02863
437080.0000    0.47289
437120.0000    0.98013
437160.0000    0.83246
437200.0000    0.52378
437240.0000    0.49669
437280.0000    1.08765
437320.0000    0.34554
437360.0000    0.54924
437400.0000    0.49470
437440.0000    1.54902
437480.0000    1.12082
437520.0000    1.17498
437560.0000    0.40332
437600.0000    1.09562
437640.0000    1.09446
437680.0000    1.09807
437720.0000    1.36486
437760.0000    1.63366
437800.0000    1.03520
437840.0000    1.30191
437880.0000    1.12433
437920.0000    1.16962
437960.0000    0.99036
438000.0000    1.11618
438040.0000    1.65333
438080.0000    1.26235
438120.0000    0.59005
438160.0000    1.19472
438200.0000    1.80008
438240.0000    0.77232
438280.0000    1.41334
438320.0000    0.73724
438360.0000    0.97746
438400.0000    1.45705
438440.0000    0.75383
438480.0000    1.14663
438520.0000    1.13560
438560.0000    1.31206
438600.0000    0.91807
438640.0000    1.52379
438680.0000    1.18412
438720.0000    1.27259
438760.0000    1.45428
438800.0000    1.32893
438840.0000    0.66033
438880.0000    1.35897
438920.0000    1.38905
438960.0000    0.77733
439000.0000    1.24792
439040.0000    0.90329
439080.0000    1.46555
439120.0000    0.80826
439160.0000    1.07781
439200.0000    0.99630
439240.0000    0.99303
439280.0000    1.03085
439320.0000    0.13790
439360.0000   -0.01616
439400.0000    0.18046
439440.0000    0.68911
439480.0000    1.07050
439520.0000    0.67557
439560.0000    0.65651
439600.0000    0.65778
439640.0000    0.61077
439680.0000    0.49979
439720.0000    0.83505
439760.0000    0.55418
439800.0000    1.26201
439840.0000    0.84047
439880.0000    0.94226
439920.0000    0.35400
439960.0000    0.38787
440000.0000    1.32178
440040.0000    0.62200
440080.0000    0.38997
440120.0000    0.03446
440160.0000    0.57762
440200.0000    0.58685
440240.0000    1.12282
440280.0000    0.79095
440320.0000    0.50120
440360.0000    1.28148
440400.0000    0.78265
440440.0000    0.99236
440480.0000    0.36415
440520.0000    1.42555
440560.0000    1.09939
440600.0000    1.44406
440640.0000    0.88380
440680.0000    1.53060
440720.0000    0.63242
440760.0000    1.31246
440800.0000    0.52753
440840.0000    1.07622
440880.0000    0.76215
440920.0000    0.42119
440960.0000    0.65249
441000.0000    0.75678
441040.0000    0.21644
441080.0000    0.53600
441120.0000    0.67165
441160.0000    0.29293
441200.0000    0.33992
441240.0000    0.99426
441280.0000    1.15361
441320.0000    0.93346
441360.0000    0.92147
441400.0000    0.53288
441440.0000    1.41889
441480.0000    1.03165
441520.0000    0.55431
441560.0000    0.28978
441600.0000    1.13625
441640.0000    0.69936
441680.0000    0.65068
441720.0000    0.50647
441760.0000    0.50082
441800.0000    0.80813
441840.0000    0.75358
441880.0000    0.50173
441920.0000    0.86669
441960.0000    0.83770
442000.0000    0.58840
442040.0000    0.82270
442080.0000    0.76894
442120.0000    1.06541
442160.0000    0.37711
442200.0000    0.52201
442240.0000    0.41290
442280.0000    0.53026
442320.0000    0.45999
442360.0000    1.11751
442400.0000    0.83220
442440.0000    0.61216
442480.0000    0.99004
442520.0000    1.44636
442560.0000    1.15956
442600.0000    1.47160
442640.0000    1.48083
442680.0000    0.85130
442720.0000    0.98681
442760.0000    0.44813
442800.0000    1.43243
442840.0000    1.04402
442880.0000    0.33960
442920.0000    0.59284
442960.0000    1.61403
443000.0000    1.15336
443040.0000    1.05194
443080.0000    0.55649
443120.0000    0.66755
443160.0000    1.05964
443200.0000    0.84579
443240.0000    1.17145
443280.0000    0.81932
443320.0000    0.54297
443360.0000    0.24144
443400.0000    0.70267
443440.0000    0.72200
443480.0000    0.86766
443520.0000    1.16110
443560.0000    0.61431
443600.0000    0.39195
443640.0000    0.50499
443680.0000    1.13603
443720.0000    1.02636
443760.0000    0.52331
443800.0000    0.82603
443840.0000    1.02082
443880.0000    0.80915
443920.0000    1.29399
443960.0000    1.37534
444000.0000    0.10261
444040.0000    0.24397
444080.0000    0.42350
444120.0000    0.58105
444160.0000    0.99793
444200.0000    0.57854
444240.0000    0.49117
444280.0000    0.47552
444320.0000    0.98810
444360.0000    0.97418
444400.0000    1.04897
444440.0000    1.65926
444480.0000    1.20518
444520.0000    1.28174
444560.0000    0.96727
444600.0000    0.53305
444640.0000    1.39405
444680.0000    1.50343
444720.0000    0.91818
444760.0000    0.75429
444800.0000    1.37505
444840.0000    1.49378
444880.0000    1.26271
444920.0000    1.29264
444960.0000    0.69973
445000.0000    0.76494
445040.0000    1.17894
445080.0000    0.82194
445120.0000    1.01475
445160.0000    0.80488
445200.0000    1.77817
445240.0000    0.90121
445280.0000    0.61887
445320.0000    0.94709
445360.0000    1.29620
445400.0000    1.12196
445440.0000    1.03218
445480.0000    1.49218
445520.0000    1.18471
445560.0000    0.54890
445600.0000    1.21952
445640.0000    1.43960
445680.0000    1.40309
445720.0000    1.91237
445760.0000    1.46005
445800.0000    1.40857
445840.0000    1.43759
445880.0000    1.44115
445920.0000    1.13029
445960.0000    0.85593
446000.0000    0.46459
446040.0000    0.92596
446080.0000    0.90965
446120.0000    0.78451
446160.0000    0.99189
446200.0000    1.45479
446240.0000    1.45173
446280.0000    1.11438
446320.0000    1.84887
446360.0000    0.87075
446400.0000    1.11298
446440.0000    1.16170
446480.0000    1.19696
446520.0000    0.71318
446560.0000    0.66150
446600.0000    0.71452
446640.0000    0.62395
446680.0000    0.72850
446720.0000    0.94143
446760.0000    1.55463
446800.0000    1.37411
446840.0000    1.15291
446880.0000    1.17449
446920.0000    0.63558
446960.0000    0.98458
447000.0000    1.17625
447040.0000    1.49682
447080.0000    1.44272
447120.0000    1.27292
447160.0000    1.01864
447200.0000    1.54511
447240.0000    0.86629
447280.0000    1.07802
447320.0000    1.05770
447360.0000    0.82884
447400.0000    0.72490
447440.0000    1.09329
447480.0000    1.35802
447520.0000    1.57580
447560.0000    0.89070
447600.0000    1.34735
447640.0000    1.33195
447680.0000    1.10214
447720.0000    1.26987
447760.0000    1.05396
447800.0000    1.39759
447840.0000    0.64208
447880.0000    1.01447
447920.0000    1.31833
447960.0000    1.43437
448000.0000    1.46393
448040.0000    0.71419
448080.0000    1.16313
448120.0000    0.88637
448160.0000    1.20046
448200.0000    1.57506
448240.0000    1.37146
448280.0000    0.44495
448320.0000    1.23277
448360.0000    0.97975
448400.0000    0.50369
448440.0000    0.76766
448480.0000    0.90144
448520.0000    0.68296
448560.0000    0.63217
448600.0000    0.79509
448640.0000    1.13671
448680.0000    1.07513
448720.0000    0.86656
448760.0000    1.08799
448800.0000    0.79612
448840.0000    0.85219
448880.0000    0.49491
448920.0000    1.07781
448960.0000    1.18682
449000.0000    1.18380
449040.0000    0.96098
449080.0000    0.98183
449120.0000    0.91935
449160.0000    0.42707
449200.0000    0.90552
449240.0000    1.07778
449280.0000    0.97474
449320.0000    0.66415
449360.0000    0.25806
449400.0000    0.54633
449440.0000    0.77138
449480.0000    0.69036
449520.0000    0.12157
449560.0000    0.76047
449600.0000    0.97735
449640.0000    0.55938
449680.0000    0.49965
449720.0000    0.00260
449760.0000    0.89531
449800.0000    1.16563
449840.0000    1.11630
449880.0000    0.88683
449920.0000    1.26784
449960.0000    1.56998
450000.0000    1.65145
450040.0000    1.34971
450080.0000    1.13696
450120.0000    0.69762
450160.0000    0.85446
450200.0000    1.24730
450240.0000    0.60663
450280.0000    0.45676
450320.0000   -0.06823
450360.0000    0.74105
450400.0000   -0.03627
450440.0000    0.23770
450480.0000    0.52357
450520.0000    0.78892
450560.0000    0.92052
450600.0000    1.07411
450640.0000    1.07336
450680.0000    1.01562
450720.0000    1.11008
450760.0000    0.78030
450800.0000    1.21412
450840.0000    0.67716
450880.0000    1.16349
450920.0000    0.97514
450960.0000    1.57794
451000.0000    1.12312
451040.0000    1.09835
451080.0000    1.43908
451120.0000    0.99602
451160.0000    0.72396
451200.0000    0.66422
451240.0000    1.03239
451280.0000    0.27675
451320.0000    0.79431
451360.0000    0.53698
451400.0000    0.16224
451440.0000    0.53731
451480.0000    1.12204
451520.0000    0.74455
451560.0000    0.51657
451600.0000    0.46914
451640.0000    0.50067
451680.0000    1.18904
451720.0000    0.85185
451760.0000    0.84616
451800.0000    0.87358
451840.0000    1.20317
451880.0000    0.62124
451920.0000    1.05170
451960.0000    0.77802
452000.0000    0.30862
452040.0000    0.63104
452080.0000    0.69390
452120.0000    0.79354
452160.0000    0.55898
452200.0000    0.68118
452240.0000    0.35860
452280.0000    0.28413
452320.0000    1.03066
452360.0000    1.04799
452400.0000    1.05160
452440.0000    0.86878
452480.0000    0.28412
452520.0000    1.20135
452560.0000    0.81111
452600.0000    1.17563
452640.0000    0.31218
452680.0000    0.38850
452720.0000    0.60502
452760.0000    0.78133
452800.0000    0.27116
452840.0000    0.36387
452880.0000   -0.15871
452920.0000    0.55466
452960.0000    0.76367
453000.0000    0.03880
453040.0000    0.18073
453080.0000   -0.12391
453120.0000    0.17280
453160.0000    0.82046
453200.0000    0.84165
453240.0000    0.27117
453280.0000    0.74742
453320.0000    0.86716
453360.0000    1.28293
453400.0000    1.52706
453440.0000    1.02185
453480.0000    1.40969
453520.0000    0.40357
453560.0000    1.18443
453600.0000    0.07143
453640.0000    0.76798
453680.0000    0.70395
453720.0000    0.33454
453760.0000    0.18183
453800.0000   -0.01236
453840.0000    0.29204
453880.0000    0.47768
453920.0000    0.18545
453960.0000    0.49665
454000.0000    0.27733
454040.0000    1.46485
454080.0000    1.18292
454120.0000    0.69487
454160.0000    0.66953
454200.0000    0.15311
454240.0000    1.26311
454280.0000    0.99214
454320.0000    0.97381
454360.0000    1.47448
454400.0000    0.79822
454440.0000    0.98173
454480.0000    0.22079
454520.0000    0.85688
454560.0000    0.50079
454600.0000    0.66409
454640.0000    1.30970
454680.0000    0.52509
454720.0000    0.42405
454760.0000   -0.21610
454800.0000    0.08450
454840.0000    0.62563
454880.0000    0.66934
454920.0000    0.91813
454960.0000    1.08946
455000.0000    0.77460
455040.0000    0.53422
455080.0000    0.20979
455120.0000    0.82851
455160.0000    0.44447
455200.0000   -0.03088
455240.0000   -0.04272
455280.0000    0.62466
455320.0000   -0.16142
455360.0000    0.74573
455400.0000    0.22292
455440.0000    0.60894
455480.0000    0.53581
455520.0000    0.81665
455560.0000    1.36665
455600.0000    1.64734
455640.0000    1.12018
455680.0000    0.79851
455720.0000    0.95544
455760.0000    0.70424
455800.0000    0.98167
455840.0000    1.40660
455880.0000    0.54019
455920.0000    0.57665
455960.0000    0.13550
456000.0000    0.20139
456040.0000    0.28490
456080.0000    1.06038
456120.0000    0.84931
456160.0000    1.02308
456200.0000    0.50573
456240.0000    1.12412
456280.0000    0.46019
456320.0000    1.22256
456360.0000    0.14388
456400.0000    0.32765
456440.0000    0.67672
456480.0000    0.67162
456520.0000    0.42089
456560.0000    0.19688
456600.0000    0.55943
456640.0000    0.41392
456680.0000    0.55878
456720.0000    0.43608
456760.0000    0.53823
456800.0000    0.59577
456840.0000    0.60223
456880.0000    0.34601
456920.0000    0.53451
456960.0000    0.76684
457000.0000    0.79801
457040.0000    0.91943
457080.0000    0.91127
457120.0000    0.77209
457160.0000    0.83829
457200.0000    1.14114
457240.0000    0.99316
457280.0000    1.12856
457320.0000    0.86902
457360.0000    0.69266
457400.0000    0.73997
457440.0000    0.72413
457480.0000    0.54942
457520.0000    1.18978
457560.0000    0.53787
457600.0000    1.00726
457640.0000    0.76664
457680.0000    0.99599
457720.0000    0.51404
457760.0000    0.21599
457800.0000   -0.51763
457840.0000    0.84348
457880.0000    0.76759
457920.0000    0.52608
457960.0000    1.23260
458000.0000    0.55935
458040.0000    0.55215
458080.0000    0.77484
458120.0000    0.66120
458160.0000    0.91816
458200.0000    0.77457
458240.0000    0.58073
458280.0000    0.65315
458320.0000    0.90195
458360.0000    0.04498
458400.0000    0.17430
458440.0000    0.90020
458480.0000    0.52134
458520.0000   -0.28294
458560.0000    0.77405
458600.0000    0.70899
458640.0000    0.11202
458680.0000    0.50242
458720.0000    0.86823
458760.0000   -0.08169
458800.0000   -0.08232
458840.0000    0.33472
458880.0000    0.52297
458920.0000    0.64303
458960.0000    0.47268
459000.0000    0.35488
459040.0000    0.58150
459080.0000    0.35125
459120.0000    0.73433
459160.0000    1.25114
459200.0000    1.13198
459240.0000    0.74972
459280.0000    0.72373
459320.0000    0.61579
459360.0000    1.16258
459400.0000    0.74258
459440.0000    1.33438
459480.0000    0.99226
459520.0000    1.04890
459560.0000    0.79130
459600.0000    0.95143
459640.0000    0.44929
459680.0000    1.31967
459720.0000    0.38501
459760.0000    0.92342
459800.0000    0.20731
459840.0000    0.62604
459880.0000    0.44009
459920.0000    0.57435
459960.0000    0.95953
460000.0000    0.95553
460040.0000   -0.08284
460080.0000   -0.38798
460120.0000    0.39697
460160.0000    0.66634
460200.0000    0.31288
460240.0000    0.28222
460280.0000    0.29636
460320.0000    0.58204
460360.0000    0.17800
460400.0000    0.19081
460440.0000   -0.02784
460480.0000   -0.23247
460520.0000    0.49513
460560.0000    0.71256
460600.0000    0.68478
460640.0000   -0.10099
460680.0000    0.25313
460720.0000    0.12617
460760.0000    0.03268
460800.0000    0.81380
460840.0000    0.68143
460880.0000    0.17536
460920.0000    0.40230
460960.0000    0.69320
461000.0000    0.01835
461040.0000    0.51474
461080.0000    0.03282
461120.0000   -0.11358
461160.0000    0.07773
461200.0000    0.37860
461240.0000    0.32121
461280.0000    0.33537
461320.0000    0.57215
461360.0000    0.84407
461400.0000   -0.12834
461440.0000    0.79675
461480.0000    0.89071
461520.0000    0.34131
461560.0000    0.36647
461600.0000    0.60382
461640.0000    0.02871
461680.0000    0.54032
461720.0000    0.31841
461760.0000    0.62190
461800.0000    0.14284
461840.0000    0.65246
461880.0000    0.96297
461920.0000    0.97263
461960.0000    0.58582
462000.0000    0.47975
462040.0000    1.15016
462080.0000    0.38682
462120.0000   -0.34677
462160.0000    0.30097
462200.0000    1.27941
462240.0000    0.15542
462280.0000    0.83120
462320.0000    0.83449
462360.0000    1.04624
462400.0000   -0.04481
462440.0000    1.20993
462480.0000    0.43779
462520.0000    0.55658
462560.0000    0.80297
462600.0000    0.51148
462640.0000    0.50269
462680.0000   -0.12752
462720.0000    0.44706
462760.0000    0.58348
462800.0000   -0.15336
462840.0000    0.12434
462880.0000    0.79238
462920.0000    0.51192
462960.0000    0.08669
463000.0000    0.66858
463040.0000    0.24040
463080.0000   -0.19621
463120.0000   -0.28642
463160.0000   -0.14948
463200.0000   -0.24097
463240.0000    0.18068
463280.0000    0.59961
463320.0000    0.39984
463360.0000    1.19820
463400.0000    0.72478
463440.0000    0.64625
463480.0000    0.64458
463520.0000    0.56367
463560.0000    0.81723
463600.0000    0.50433
463640.0000    0.70323
463680.0000   -0.11508
463720.0000    0.30160
463760.0000    0.55488
463800.0000    0.95413
463840.0000   -0.11622
463880.0000   -0.68708
463920.0000    0.37855
463960.0000    0.47059
464000.0000    0.03570
464040.0000   -0.49952
464080.0000   -0.06009
464120.0000   -0.08760
464160.0000   -0.07237
464200.0000    0.74798
464240.0000    1.03608
464280.0000    0.58850
464320.0000    0.59409
464360.0000    0.58033
464400.0000    0.38401
464440.0000    0.45632
464480.0000   -0.14978
464520.0000    0.28969
464560.0000    0.10570
464600.0000    0.20084
464640.0000   -0.27567
464680.0000    0.50027
464720.0000    0.44108
464760.0000   -0.14268
464800.0000    0.33915
464840.0000    0.33741
464880.0000    0.49626
464920.0000    0.46185
464960.0000    0.49179
465000.0000   -0.00542
465040.0000    0.88911
465080.0000    0.43457
465120.0000    1.33958
465160.0000    0.70262
465200.0000    0.40083
465240.0000   -0.05882
465280.0000    0.26575
465320.0000    0.36993
465360.0000    0.41359
465400.0000    0.36102
465440.0000    0.45630
465480.0000    0.83194
465520.0000    0.08937
465560.0000    0.59802
465600.0000    0.37809
465640.0000   -0.01294
465680.0000    0.11296
465720.0000   -0.06954
465760.0000    0.09949
465800.0000    0.39338
465840.0000    0.20210
465880.0000    0.40773
465920.0000   -0.12682
465960.0000    0.49535
466000.0000    0.20779
466040.0000    0.62446
466080.0000    0.73489
466120.0000   -0.02308
466160.0000    0.12536
466200.0000   -0.25300
466240.0000   -0.19838
466280.0000    0.69398
466320.0000    0.51890
466360.0000    0.71489
466400.0000    0.19066
466440.0000    0.61761
466480.0000    0.51189
466520.0000    0.64431
466560.0000    1.16396
466600.0000    0.77238
466640.0000    0.23322
466680.0000    0.05259
466720.0000    0.51511
466760.0000    0.08021
466800.0000    0.00175
466840.0000    0.15910
466880.0000    0.41533
466920.0000   -0.11257
466960.0000    0.05329
467000.0000   -0.27158
467040.0000    0.65721
467080.0000    0.48129
467120.0000    0.40964
467160.0000    0.84803
467200.0000    0.14469
467240.0000    0.39170
467280.0000    0.48667
467320.0000    0.48689
467360.0000    0.58592
467400.0000    0.55523
467440.0000    0.45508
467480.0000    0.37256
467520.0000    0.32203
467560.0000   -0.39160
467600.0000    0.55294
467640.0000   -0.07178
467680.0000    0.10566
467720.0000    0.11944
467760.0000    0.03525
467800.0000    0.52941
467840.0000    0.33258
467880.0000    1.03148
467920.0000    0.85176
467960.0000    0.89452
468000.0000   -0.05783
468040.0000    0.77398
468080.0000    1.34525
468120.0000    1.07388
468160.0000    0.68193
468200.0000    0.75550
468240.0000    0.28021
468280.0000    0.65307
468320.0000    1.28828
468360.0000    0.78611
468400.0000    0.30708
468440.0000    0.56813
468480.0000    0.32320
468520.0000    0.31510
468560.0000    0.29475
468600.0000   -0.22804
468640.0000    0.08386
468680.0000    0.69630
468720.0000    0.29710
468760.0000    0.74195
468800.0000    0.41126
468840.0000    0.46907
468880.0000    0.20270
468920.0000    0.41760
468960.0000    0.78544
469000.0000    0.35099
469040.0000    0.32400
469080.0000    1.32793
469120.0000    0.55616
469160.0000   -0.15648
469200.0000    0.55755
469240.0000    0.31102
469280.0000    0.42282
469320.0000    0.54740
469360.0000    0.84478
469400.0000    0.73983
469440.0000    0.15240
469480.0000    0.14188
469520.0000    0.06972
469560.0000    0.43824
469600.0000    0.00413
469640.0000    0.04827
469680.0000    0.28382
469720.0000    0.09358
469760.0000    0.03128
469800.0000    0.06372
469840.0000    0.01498
469880.0000    0.05755
469920.0000    0.68384
469960.0000   -0.69580
470000.0000    0.51337
470040.0000    0.83876
470080.0000    0.23244
470120.0000   -0.13009
470160.0000    0.25373
470200.0000    0.31809
470240.0000    0.73410
470280.0000   -0.04786
470320.0000    0.00886
470360.0000   -0.30161
470400.0000    0.36608
470440.0000    0.57088
470480.0000    0.42047
470520.0000    0.93353
470560.0000    0.60698
470600.0000    0.27486
470640.0000    0.62710
470680.0000   -0.23804
470720.0000   -0.21522
470760.0000    0.51770
470800.0000   -0.21455
470840.0000    0.35274
470880.0000    0.20457
470920.0000   -0.49116
470960.0000    0.38379
471000.0000   -0.26410
471040.0000    0.68427
471080.0000    0.68485
471120.0000    0.22979
471160.0000    0.27353
471200.0000    0.05367
471240.0000   -0.30571
471280.0000    0.16157
471320.0000    0.66963
471360.0000    1.17889
471400.0000    0.84376
471440.0000    0.61059
471480.0000    0.52334
471520.0000    1.06609
471560.0000   -0.21782
471600.0000    0.81114
471640.0000    0.41962
471680.0000    0.04309
471720.0000    0.52962
471760.0000    0.16287
471800.0000    0.72778
471840.0000    0.81220
471880.0000    0.67754
471920.0000    0.17903
471960.0000   -0.11154
472000.0000    0.01000
472040.0000   -0.27919
472080.0000    0.18307
472120.0000    0.22811
472160.0000    0.15452
472200.0000    0.33330
472240.0000    0.62254
472280.0000    0.34000
472320.0000    0.46606
472360.0000    0.15714
472400.0000    0.38442
472440.0000    0.15157
472480.0000    0.10379
472520.0000    0.93167
472560.0000    0.13223
472600.0000    0.66292
472640.0000    0.76905
472680.0000    0.61750
472720.0000    0.78361
472760.0000    0.64532
472800.0000    0.47062
472840.0000    0.72277
472880.0000    0.46404
472920.0000    0.49794
472960.0000    0.99354
473000.0000    0.64485
473040.0000    0.92924
473080.0000   -0.32219
473120.0000    0.39118
473160.0000    0.58624
473200.0000    0.13719
473240.0000    0.31476
473280.0000    0.53530
473320.0000    0.72659
473360.0000    0.78372
473400.0000    0.22098
473440.0000   -0.17571
473480.0000   -0.08802
473520.0000    0.31426
473560.0000    0.57397
473600.0000    0.62862
473640.0000    0.99648
473680.0000    0.45835
473720.0000    0.85480
473760.0000    0.65595
473800.0000    0.59372
473840.0000    0.76459
473880.0000    0.93332
473920.0000    0.93705
473960.0000    0.69754
474000.0000    0.76045
474040.0000    0.81506
474080.0000    0.29499
474120.0000    0.68413
474160.0000    0.58604
474200.0000    0.73270
474240.0000    0.49522
474280.0000    0.27464
474320.0000    1.02366
474360.0000    0.33829
474400.0000    0.66778
474440.0000    1.42630
474480.0000    0.69370
474520.0000    0.54564
474560.0000    0.84842
474600.0000    0.49093
474640.0000    0.61626
474680.0000    0.45749
474720.0000    0.30921
474760.0000    1.19509
474800.0000    0.64165
474840.0000    0.79908
474880.0000    1.27023
474920.0000    1.09893
474960.0000    0.80674
475000.0000    0.58323
475040.0000    0.54886
475080.0000    0.81129
475120.0000    0.67743
475160.0000    0.47893
475200.0000    0.71456
475240.0000    0.41874
475280.0000   -0.08959
475320.0000    0.05917
475360.0000    0.24605
475400.0000   -0.11862
475440.0000    0.14519
475480.0000   -0.31573
475520.0000   -0.07069
475560.0000    0.64493
475600.0000    0.46201
475640.0000    0.68238
475680.0000    1.09179
475720.0000    0.98092
475760.0000    0.34038
475800.0000    0.12677
475840.0000    0.59034
475880.0000    0.51293
475920.0000    1.22639
475960.0000    0.39555
476000.0000    0.81311
476040.0000    0.41420
476080.0000    0.19382
476120.0000    0.75800
476160.0000    0.58448
476200.0000    0.02447
476240.0000    0.91235
476280.0000    0.95586
476320.0000    0.28039
476360.0000    1.08816
476400.0000    0.74492
476440.0000    0.20824
476480.0000    0.49752
476520.0000    0.56494
476560.0000    0.71106
476600.0000    0.81217
476640.0000    0.05251
476680.0000    0.50516
476720.0000    0.39153
476760.0000    0.42897
476800.0000    0.16575
476840.0000   -0.03472
476880.0000    0.70733
476920.0000    0.53376
476960.0000    0.65929
477000.0000    0.67886
477040.0000    0.15457
477080.0000    0.47380
477120.0000    0.41301
477160.0000    0.65573
477200.0000    1.29142
477240.0000    1.25280
477280.0000    1.17610
477320.0000    1.12975
477360.0000    0.31459
477400.0000    0.61032
477440.0000    0.86597
477480.0000    1.30121
477520.0000    0.39428
477560.0000    0.46124
477600.0000    0.12353
477640.0000    0.69508
477680.0000    1.02848
477720.0000    0.10866
477760.0000    0.76843
477800.0000    0.54037
477840.0000    0.62321
477880.0000    0.35128
477920.0000    0.08756
477960.0000    1.02433
478000.0000    0.94869
478040.0000    0.93358
478080.0000    0.73894
478120.0000    0.69215
478160.0000    1.22936
478200.0000    1.19905
478240.0000    1.44692
478280.0000    1.26392
478320.0000    0.80012
478360.0000    0.83562
478400.0000    0.62931
478440.0000    0.61996
478480.0000    0.63972
478520.0000    1.02447
478560.0000    0.23814
478600.0000    0.57790
478640.0000    0.90046
478680.0000    0.69039
478720.0000    0.57546
478760.0000    0.83785
478800.0000    0.72740
478840.0000    0.81453
478880.0000    0.77234
478920.0000    1.28274
478960.0000    0.60349
479000.0000    0.22540
479040.0000    0.90911
479080.0000    0.73868
479120.0000    0.45050
479160.0000   -0.11545
479200.0000    0.80420
479240.0000    0.70398
479280.0000    0.84142
479320.0000    0.32920
479360.0000    0.40329
479400.0000    0.66422
479440.0000    1.07335
479480.0000    0.38222
479520.0000    1.42020
479560.0000    1.32628
479600.0000    1.12393
479640.0000   -0.06427
479680.0000    0.62868
479720.0000    0.11819
479760.0000    1.17919
479800.0000    0.17098
479840.0000   -0.06097
479880.0000    0.82877
479920.0000    0.75627
479960.0000   -0.00706
480000.0000    0.40697
480040.0000    0.51417
480080.0000    1.11765
480120.0000    0.43513
480160.0000    1.12636
480200.0000    0.35680
480240.0000    0.27995
480280.0000    0.33765
480320.0000    1.20855
480360.0000    0.91161
480400.0000    1.09024
480440.0000    0.65791
480480.0000    0.79014
480520.0000    0.60478
480560.0000    0.52213
480600.0000    0.54161
480640.0000    0.63395
480680.0000    0.67892
480720.0000    0.33868
480760.0000    0.08760
480800.0000    0.51354
480840.0000    0.24404
480880.0000    0.24397
480920.0000    1.07079
480960.0000    0.44544
481000.0000    0.90539
481040.0000    0.95811
481080.0000    0.74821
481120.0000    0.62374
481160.0000    0.69089
481200.0000    0.41348
481240.0000    0.50479
481280.0000    0.33129
481320.0000   -0.05463
481360.0000    0.33498
481400.0000    0.35138
481440.0000    0.15285
481480.0000    0.85313
481520.0000    0.56329
481560.0000    0.59790
481600.0000    0.34369
481640.0000   -0.13197
481680.0000    0.43749
481720.0000    0.26740
481760.0000    0.14602
481800.0000   -0.10943
481840.0000    0.25317
481880.0000    0.21786
481920.0000    0.89711
481960.0000    0.30435
482000.0000    0.29407
482040.0000    0.08770
482080.0000    0.98105
482120.0000   -0.01529
482160.0000    0.21049
482200.0000    0.05431
482240.0000    0.10213
482280.0000    0.38378
482320.0000   -0.66115
482360.0000   -0.03061
482400.0000   -0.16302
482440.0000    0.78611
482480.0000    0.14574
482520.0000    0.00822
482560.0000    0.09286
482600.0000   -0.02729
482640.0000    0.07552
482680.0000    0.21595
482720.0000   -0.44927
482760.0000   -0.10991
482800.0000    0.65441
482840.0000    0.54346
482880.0000    0.15421
482920.0000   -0.10351
482960.0000    0.62232
483000.0000    0.47253
483040.0000   -0.02086
483080.0000    0.10678
483120.0000    0.43773
483160.0000    0.04279
483200.0000    0.45918
483240.0000    0.21430
483280.0000   -0.16528
483320.0000    0.60221
483360.0000    0.44416
483400.0000    0.31371
483440.0000   -0.95031
483480.0000    0.62828
483520.0000   -0.11837
483560.0000    0.00397
483600.0000    0.91686
483640.0000    0.78672
483680.0000    0.86390
483720.0000    0.69302
483760.0000    0.33442
483800.0000    0.15281
483840.0000    0.50373
483880.0000    0.45060
483920.0000    0.45551
483960.0000    0.24953
484000.0000    0.85838
484040.0000    1.02122
484080.0000    1.05197
484120.0000    0.32589
484160.0000    0.71474
484200.0000    0.61114
484240.0000    0.90213
484280.0000    0.62260
484320.0000    0.06117
484360.0000    0.87516
484400.0000    0.44780
484440.0000    0.82598
484480.0000    0.49985
484520.0000    1.03525
484560.0000    0.74148
484600.0000    1.28820
484640.0000    0.50740
484680.0000    0.09705
484720.0000    0.53878
484760.0000    0.59723
484800.0000    0.16455
484840.0000    0.35369
484880.0000   -0.00892
484920.0000    0.20078
484960.0000    0.53295
485000.0000   -0.18617
485040.0000   -0.16571
485080.0000   -0.34767
485120.0000   -0.50950
485160.0000   -0.08542
485200.0000   -0.02759
485240.0000    0.16492
485280.0000   -0.59836
485320.0000   -0.57129
485360.0000   -0.45347
485400.0000   -0.37953
485440.0000   -0.45694
485480.0000   -0.20865
485520.0000   -0.22858
485560.0000   -0.03738
485600.0000    0.15770
485640.0000    0.20044
485680.0000   -0.41717
485720.0000    0.20406
485760.0000    0.18043
485800.0000    0.20876
485840.0000    0.16188
485880.0000   -0.15466
485920.0000    0.97340
485960.0000    0.24073
486000.0000    0.83315
486040.0000    0.48384
486080.0000   -0.30222
486120.0000   -0.01116
486160.0000    0.43728
486200.0000    0.06484
486240.0000   -0.03180
486280.0000    0.41802
486320.0000    0.21902
486360.0000   -0.20927
486400.0000    0.03037
486440.0000    1.15732
486480.0000    0.10939
486520.0000    0.67233
486560.0000    0.44760
486600.0000    0.75306
486640.0000    1.38521
486680.0000    0.80025
486720.0000    0.08166
486760.0000   -0.09927
486800.0000    0.31542
486840.0000    0.53383
486880.0000    0.36762
486920.0000    0.76037
486960.0000   -0.37666
487000.0000    0.05283
487040.0000    0.30452
487080.0000    0.24312
487120.0000    0.01680
487160.0000    0.36319
487200.0000    0.82271
487240.0000    0.20019
487280.0000   -0.31880
487320.0000    0.83164
487360.0000    0.24327
487400.0000   -0.02119
487440.0000    0.61129
487480.0000    0.68553
487520.0000    0.03337
487560.0000    0.25193
487600.0000   -0.13110
487640.0000    0.73760
487680.0000    0.63120
487720.0000    1.04340
487760.0000    1.42387
487800.0000    0.82237
487840.0000    0.43846
487880.0000    0.33020
487920.0000    0.89946
487960.0000    0.50118
488000.0000    0.56162
488040.0000    0.94626
488080.0000    0.34538
488120.0000   -0.10434
488160.0000    0.37531
488200.0000    0.48904
488240.0000    0.79340
488280.0000    0.77576
488320.0000    0.82240
488360.0000    0.29524
488400.0000    0.09252
488440.0000    0.32837
488480.0000    0.49565
488520.0000   -0.03391
488560.0000    0.59816
488600.0000    0.18605
488640.0000    0.29719
488680.0000    0.69645
488720.0000    0.02097
488760.0000   -0.39146
488800.0000    0.51837
488840.0000    0.31529
488880.0000    1.17246
488920.0000    1.25598
488960.0000    0.20508
489000.0000    0.96812
489040.0000    0.70413
489080.0000    1.02169
489120.0000    1.42746
489160.0000    1.03466
489200.0000    0.21881
489240.0000    0.62957
489280.0000    0.39443
489320.0000    0.40679
489360.0000    0.34157
489400.0000    0.41118
489440.0000    0.50099
489480.0000    0.35469
489520.0000    0.47177
489560.0000   -0.41315
489600.0000    0.58995
489640.0000    0.31154
489680.0000    0.33093
489720.0000    0.41417
489760.0000    0.24661
489800.0000   -0.39371
489840.0000    0.28978
489880.0000    0.59068
489920.0000    0.34009
489960.0000   -0.01229
490000.0000    0.39307
490040.0000    0.31707
490080.0000    0.58380
490120.0000   -0.05100
490160.0000    1.03309
490200.0000    0.03680
490240.0000   -0.01693
490280.0000   -0.06316
490320.0000    0.26749
490360.0000    0.28550
490400.0000    0.18791
490440.0000    0.49102
490480.0000    0.89993
490520.0000   -0.08125
490560.0000    0.38922
490600.0000   -0.03503
490640.0000   -0.15189
490680.0000    0.31119
490720.0000    0.46555
490760.0000   -0.28868
490800.0000   -0.09286
490840.0000    0.60224
490880.0000    0.39164
490920.0000    0.98570
490960.0000    0.15737
491000.0000    0.48434
491040.0000    0.58211
491080.0000    0.78104
491120.0000    0.57650
491160.0000    0.51170
491200.0000    0.01264
491240.0000    0.58749
491280.0000    0.72753
491320.0000    0.10346
491360.0000    0.19513
491400.0000   -0.53137
491440.0000    0.09263
491480.0000    0.20807
491520.0000    0.42518
491560.0000    1.04183
491600.0000    0.05961
491640.0000   -0.12276
491680.0000    0.21177
491720.0000    0.67050
491760.0000    0.41507
491800.0000    0.27847
491840.0000   -0.40843
491880.0000    0.26367
491920.0000    0.37739
491960.0000    0.45857
492000.0000    0.34926
492040.0000    0.19455
492080.0000    0.58584
492120.0000    0.14623
492160.0000   -0.16982
492200.0000    0.15445
492240.0000    0.38975
492280.0000    0.68232
492320.0000    0.24484
492360.0000    0.45390
492400.0000    0.03054
492440.0000    0.02620
492480.0000    0.46127
492520.0000    0.14751
492560.0000    0.71222
492600.0000    0.44489
492640.0000    0.36644
492680.0000   -0.32431
492720.0000   -0.10885
492760.0000   -0.51456
492800.0000   -0.18405
492840.0000    0.00808
492880.0000   -0.12990
492920.0000    0.40918
492960.0000    0.04065
493000.0000    1.12448
493040.0000   -0.11486
493080.0000   -0.23899
493120.0000   -0.35281
493160.0000   -0.08374
493200.0000   -0.24434
493240.0000    0.20247
493280.0000    0.45024
493320.0000    0.51489
493360.0000    0.35559
493400.0000    0.26511
493440.0000   -0.02227
493480.0000    0.65895
493520.0000   -0.15554
493560.0000    0.12696
493600.0000    0.69051
493640.0000    0.14872
493680.0000   -0.03260
493720.0000    0.58907
493760.0000    0.42364
493800.0000    0.45294
493840.0000    0.64064
493880.0000    0.21389
493920.0000   -0.40468
493960.0000    0.56706
494000.0000    0.55269
494040.0000    0.17140
494080.0000    0.15828
494120.0000   -0.19878
494160.0000    0.30531
494200.0000    0.00370
494240.0000    0.15623
494280.0000    0.10119
494320.0000   -0.03419
494360.0000    0.27423
494400.0000   -0.34997
494440.0000   -0.18581
494480.0000    0.90394
494520.0000    0.70789
494560.0000   -0.29845
494600.0000   -0.33523
494640.0000    0.03405
494680.0000   -0.19435
494720.0000   -0.20378
494760.0000    0.42464
494800.0000   -0.22758
494840.0000   -0.23320
494880.0000    0.34840
494920.0000    0.21821
494960.0000    0.56067
495000.0000   -0.16114
495040.0000    0.00408
495080.0000    0.56729
495120.0000   -0.04401
495160.0000    0.27236
495200.0000    0.33704
495240.0000    0.02010
495280.0000    0.29969
495320.0000    0.42766
495360.0000    0.09123
495400.0000   -0.49470
495440.0000   -0.55205
495480.0000    0.41065
495520.0000   -0.22523
495560.0000    0.32188
495600.0000    0.63865
495640.0000    0.55096
495680.0000    0.73485
495720.0000    0.47368
495760.0000    0.69023
495800.0000    0.22449
495840.0000    1.04135
495880.0000    0.73461
495920.0000    0.28637
495960.0000    0.25638
496000.0000    0.43092
496040.0000    0.24422
496080.0000   -0.33347
496120.0000    0.78487
496160.0000    1.00595
496200.0000    0.94595
496240.0000    0.92779
496280.0000    1.41252
496320.0000    1.20328
496360.0000    1.02863
496400.0000    0.81839
496440.0000    0.03852
496480.0000    0.04172
496520.0000    1.03233
496560.0000    0.52743
496600.0000    0.93217
496640.0000    0.99780
496680.0000    0.68951
496720.0000    0.99863
496760.0000    0.43273
496800.0000    0.82388
496840.0000    0.53521
496880.0000    1.12663
496920.0000    0.49179
496960.0000    0.17998
497000.0000    0.46412
497040.0000    0.61747
497080.0000    0.45530
497120.0000    0.34659
497160.0000    1.07971
497200.0000    0.75049
497240.0000    0.01796
497280.0000    0.23182
497320.0000    1.07499
497360.0000    0.53038
497400.0000    0.83742
497440.0000    0.43887
497480.0000    0.17245
497520.0000   -0.00514
497560.0000    0.61496
497600.0000    0.55830
497640.0000    0.74813
497680.0000    1.00186
497720.0000    1.35040
497760.0000    0.26665
497800.0000    0.52499
497840.0000    0.13649
497880.0000    1.03651
497920.0000    0.72799
497960.0000    0.74436
498000.0000    0.44270
498040.0000    0.25802
498080.0000    0.34101
498120.0000    0.57898
498160.0000    0.59152
498200.0000    1.06618
498240.0000   -0.05465
498280.0000    0.02963
498320.0000    0.32130
498360.0000    1.11673
498400.0000    0.45332
498440.0000    1.01734
498480.0000    0.51207
498520.0000    0.61450
498560.0000    0.58015
498600.0000    0.99482
498640.0000    1.15535
498680.0000    0.77303
498720.0000    0.52807
498760.0000    0.86418
498800.0000    0.49947
498840.0000    0.60549
498880.0000    0.95950
498920.0000    0.11939
498960.0000    0.91474
499000.0000    0.82851
499040.0000    0.47448
499080.0000    1.36456
499120.0000    0.90361
499160.0000    1.13661
499200.0000    1.09243
499240.0000    0.86412
499280.0000    0.49774
499320.0000    0.98049
499360.0000    0.62131
499400.0000    0.80364
499440.0000    0.77669
499480.0000    0.64296
499520.0000    1.00428
499560.0000    0.71536
499600.0000    0.50999
499640.0000    0.26957
499680.0000    1.00950
499720.0000    0.64656
499760.0000    0.05747
499800.0000    0.23777
499840.0000    0.41723
499880.0000    0.10002
499920.0000    0.23373
499960.0000    0.59402
500000.0000    0.46221
500040.0000    0.56119
500080.0000    1.07229
500120.0000    0.73625
500160.0000    0.85710
500200.0000    0.01142
500240.0000    0.58404
500280.0000    0.87137
500320.0000    0.72886
500360.0000    0.39020
500400.0000    0.57102
500440.0000    0.94549
500480.0000    0.23986
500520.0000    0.96871
500560.0000    1.14129
500600.0000    0.63997
500640.0000    0.89568
500680.0000    0.97895
500720.0000    1.05073
500760.0000    0.79455
500800.0000    0.66123
500840.0000    1.44832
500880.0000    0.43150
500920.0000    0.63542
500960.0000    0.69159
501000.0000    0.24226
501040.0000    0.39185
501080.0000    0.91019
501120.0000    0.23684
501160.0000    0.60254
501200.0000   -0.00248
501240.0000   -0.05398
501280.0000    0.83147
501320.0000    0.56186
501360.0000    0.33992
501400.0000    0.16576
501440.0000    0.36747
501480.0000    0.27134
501520.0000    0.65928
501560.0000    0.17286
501600.0000    0.17899
501640.0000    0.25602
501680.0000    0.84006
501720.0000    0.56903
501760.0000    1.02337
501800.0000    0.49305
501840.0000   -0.03900
501880.0000    0.17448
501920.0000    1.55969
501960.0000    0.86234
502000.0000    1.69335
502040.0000    0.65524
502080.0000    1.10867
502120.0000    0.95385
502160.0000    0.89049
502200.0000    0.40478
502240.0000    0.37250
502280.0000   -0.19287
502320.0000    0.64273
502360.0000    0.19746
502400.0000    0.64296
502440.0000    0.58257
502480.0000    0.54513
502520.0000    1.12614
502560.0000    0.48605
502600.0000    0.98084
502640.0000    0.90422
502680.0000    0.51400
502720.0000    1.34979
502760.0000    1.23401
502800.0000    0.93130
502840.0000    1.30564
502880.0000    1.27737
502920.0000    0.87917
502960.0000    0.68938
503000.0000    0.67348
503040.0000    1.11364
503080.0000    1.43717
503120.0000    0.33124
503160.0000    1.15032
503200.0000    0.79362
503240.0000    0.47521
503280.0000    0.01529
503320.0000    0.47125
503360.0000    0.84610
503400.0000   -0.39085
503440.0000    0.23534
503480.0000   -0.29962
503520.0000    1.08779
503560.0000    0.20951
503600.0000    0.76198
503640.0000    0.91217
503680.0000    0.36230
503720.0000    0.30964
503760.0000    0.34032
503800.0000    0.13349
503840.0000    0.47405
503880.0000    0.01945
503920.0000    0.61750
503960.0000    0.23187
504000.0000    0.53576
504040.0000    1.15971
504080.0000    0.23065
504120.0000    0.47703
504160.0000    0.54680
504200.0000   -0.25441
504240.0000    0.31479
504280.0000   -0.20473
504320.0000    0.45301
504360.0000    0.48404
504400.0000   -0.13790
504440.0000    0.64859
504480.0000    0.86082
504520.0000    0.49483
504560.0000    0.45829
504600.0000    0.18006
504640.0000    0.15206
504680.0000    0.30135
504720.0000    0.60414
504760.0000   -0.33115
504800.0000   -0.14327
504840.0000   -0.18408
504880.0000   -0.01064
504920.0000    0.16625
504960.0000    0.43934
505000.0000    0.74641
505040.0000    0.46352
505080.0000    1.14964
505120.0000    0.50850
505160.0000    0.08152
505200.0000   -0.21203
505240.0000    0.20561
505280.0000    0.42700
505320.0000    0.65617
505360.0000    0.08989
505400.0000    0.43644
505440.0000    0.46571
505480.0000   -0.14474
505520.0000    0.52108
505560.0000    0.28007
505600.0000    0.29098
505640.0000    0.10880
505680.0000    0.17135
505720.0000    0.47240
505760.0000    0.12077
505800.0000    0.39873
505840.0000   -0.04203
505880.0000   -0.12014
505920.0000    0.59963
505960.0000    0.18800
506000.0000   -0.36427
506040.0000   -0.01592
506080.0000    0.27072
506120.0000    0.05944
506160.0000    0.42558
506200.0000    0.14777
506240.0000    0.48197
506280.0000    0.46972
506320.0000   -0.16463
506360.0000    0.37876
506400.0000    0.72127
506440.0000    0.93906
506480.0000    0.90060
506520.0000    0.44160
506560.0000    0.12330
506600.0000    0.24640
506640.0000    0.54083
506680.0000    0.18013
506720.0000    0.55013
506760.0000    0.54991
506800.0000    0.22450
506840.0000    0.93298
506880.0000    0.96581
506920.0000    0.54647
506960.0000    0.48674
507000.0000    0.61816
507040.0000    0.33170
507080.0000    0.56777
507120.0000    1.17905
507160.0000    0.25356
507200.0000    1.07094
507240.0000    0.77868
507280.0000    0.26587
507320.0000    0.86303
507360.0000    0.42370
507400.0000    0.04238
507440.0000    0.30006
507480.0000    0.60812
507520.0000    0.68564
507560.0000    0.86679
507600.0000    0.78974
507640.0000    0.45512
507680.0000    0.40500
507720.0000    0.74071
507760.0000    0.65034
507800.0000    0.97901
507840.0000    0.30604
507880.0000    0.56381
507920.0000    0.50169
507960.0000    1.58513
508000.0000    0.75923
508040.0000    0.84760
508080.0000    0.24754
508120.0000    0.62951
508160.0000    0.79516
508200.0000    0.44118
508240.0000    0.84233
508280.0000    0.68905
508320.0000   -0.03187
508360.0000    0.89476
508400.0000    0.90000
508440.0000    1.20188
508480.0000    0.51545
508520.0000    0.50657
508560.0000    0.15639
508600.0000    1.31320
508640.0000    1.14065
508680.0000    0.93772
508720.0000    0.69648
508760.0000    0.37121
508800.0000    0.79056
508840.0000    1.34786
508880.0000    0.81552
508920.0000    0.76584
508960.0000    1.31636
509000.0000    0.65461
509040.0000    1.15669
509080.0000    1.74297
509120.0000    0.76167
509160.0000    1.72062
509200.0000    1.33102
509240.0000    1.09024
509280.0000    0.67399
509320.0000    0.92223
509360.0000    1.00643
509400.0000    1.02695
509440.0000    1.62589
509480.0000    1.08830
509520.0000    0.55550
509560.0000    0.53728
509600.0000    0.32238
509640.0000    0.28224
509680.0000    1.18809
509720.0000    0.18098
509760.0000    0.29193
509800.0000    0.65183
509840.0000    0.33490
509880.0000    0.62825
509920.0000    0.53308
509960.0000    1.23324
510000.0000    0.27715
510040.0000    0.62276
510080.0000    0.64483
510120.0000    1.05946
510160.0000    1.43306
510200.0000    1.24575
510240.0000    0.29436
510280.0000    0.03304
510320.0000    0.14373
510360.0000    0.90870
510400.0000    0.41385
510440.0000    1.03229
510480.0000    0.99477
510520.0000    0.80713
510560.0000    1.31228
510600.0000    0.56164
510640.0000    0.70474
510680.0000    0.10729
510720.0000   -0.34321
510760.0000    1.10256
510800.0000    0.46173
510840.0000    0.14655
510880.0000    0.13525
510920.0000    1.20498
510960.0000    0.55618
511000.0000    0.72746
511040.0000    0.18372
511080.0000    0.37337
511120.0000    0.47707
511160.0000    0.45270
511200.0000    0.67765
511240.0000    0.83913
511280.0000    0.47505
511320.0000    0.77496
511360.0000    0.53300
511400.0000    0.16977
511440.0000   -0.07258
511480.0000    0.28769
511520.0000   -0.05635
511560.0000    0.73199
511600.0000    0.24992
511640.0000    0.38838
511680.0000    0.37091
511720.0000    0.62113
511760.0000    0.91894
511800.0000    0.99916
511840.0000    0.22308
511880.0000    0.77043
511920.0000    1.31885
511960.0000    0.60825
512000.0000    1.09660
512040.0000    1.11293
512080.0000    1.36506
512120.0000    1.04376
512160.0000    0.67590
512200.0000    1.12073
512240.0000    0.46496
512280.0000    0.74118
512320.0000    0.83320
512360.0000    0.77104
512400.0000    1.63142
512440.0000    0.61831
512480.0000    0.10836
512520.0000    0.05762
512560.0000    0.41916
512600.0000    0.32538
512640.0000    1.11603
512680.0000    0.39544
512720.0000    0.15378
512760.0000    0.29320
512800.0000    0.68257
512840.0000    0.66484
512880.0000    0.52410
512920.0000    1.15273
512960.0000    0.36777
513000.0000   -0.09101
513040.0000    0.58162
513080.0000    0.27006
513120.0000   -0.19663
513160.0000    0.23740
513200.0000    0.40245
513240.0000   -0.14651
513280.0000   -0.29894
513320.0000    0.25698
513360.0000   -0.17991
513400.0000    0.03315
513440.0000    0.16049
513480.0000   -0.10925
513520.0000   -0.30459
513560.0000    0.25623
513600.0000    0.66076
513640.0000   -0.04923
513680.0000   -0.23129
513720.0000    0.49951
513760.0000    0.20538
513800.0000    0.60029
513840.0000    1.01703
513880.0000    0.71829
513920.0000    0.97841
513960.0000    0.64741
514000.0000    0.65800
514040.0000    0.91391
514080.0000    0.55858
514120.0000    0.87165
514160.0000    1.02414
514200.0000   -0.13506
514240.0000    0.42002
514280.0000    0.60922
514320.0000    0.14037
514360.0000    0.30848
514400.0000    0.63073
514440.0000    0.40129
514480.0000    0.32382
514520.0000    0.24593
514560.0000    0.35215
514600.0000    0.04477
514640.0000    0.10130
514680.0000    0.17552
514720.0000    0.09716
514760.0000    0.04043
514800.0000   -0.46167
514840.0000    0.30479
514880.0000    0.23846
514920.0000   -0.38668
514960.0000    0.13781
515000.0000   -0.10177
515040.0000   -0.37572
515080.0000    0.03573
515120.0000    0.29888
515160.0000    0.46754
515200.0000    0.75039
515240.0000    0.36840
515280.0000    0.10556
515320.0000   -0.28064
515360.0000   -0.10832
515400.0000    0.07061
515440.0000   -0.29768
515480.0000    0.16271
515520.0000   -0.04795
515560.0000   -0.08085
515600.0000   -0.09010
515640.0000    0.45920
515680.0000   -0.27283
515720.0000   -0.07189
515760.0000    0.45631
515800.0000    0.10108
515840.0000    0.87413
515880.0000    0.58178
515920.0000    0.60384
515960.0000    0.29671
516000.0000   -0.05602
516040.0000    0.06297
516080.0000   -0.01308
516120.0000   -0.21675
516160.0000    0.18355
516200.0000    0.60345
516240.0000    0.68345
516280.0000    0.29063
516320.0000   -0.03437
516360.0000    0.18192
516400.0000    1.25529
516440.0000   -0.00270
516480.0000    0.04476
516520.0000    0.05614
516560.0000    0.27853
516600.0000    0.38964
516640.0000    0.41239
516680.0000    0.11165
516720.0000    0.42561
516760.0000    0.36120
516800.0000   -0.05731
516840.0000    0.37286
516880.0000   -0.50464
516920.0000    0.44999
516960.0000    0.68171
517000.0000    0.13822
517040.0000   -0.08460
517080.0000    0.46000
517120.0000    0.29207
517160.0000    0.68486
517200.0000    0.14689
517240.0000    0.49619
517280.0000    0.47915
517320.0000    0.03927
517360.0000    0.52329
517400.0000    0.53659
517440.0000    0.70329
517480.0000    0.13763
517520.0000    0.47810
517560.0000    0.15609
517600.0000    0.00855
517640.0000   -0.16850
517680.0000    0.86142
517720.0000    0.15340
517760.0000    0.07882
517800.0000    0.73562
517840.0000    0.49612
517880.0000    0.72587
517920.0000   -0.04886
517960.0000   -0.34880
518000.0000    0.28592
518040.0000    0.69597
518080.0000    0.31304
518120.0000    0.38418
518160.0000    0.19776
518200.0000    0.33453
518240.0000    0.39262
518280.0000    0.41082
518320.0000    0.85998
518360.0000    0.29158
518400.0000    0.64542
518440.0000    0.24721
518480.0000    0.33585
518520.0000    0.42864
518560.0000   -0.13479
518600.0000    0.34547
518640.0000   -0.22196
518680.0000    0.36049
518720.0000    0.46953
518760.0000    0.19230
518800.0000    0.01347
518840.0000   -0.10959
518880.0000    0.19912
518920.0000    0.35872
518960.0000   -0.46090
519000.0000    0.08204
519040.0000    0.31603
519080.0000   -0.60171
519120.0000    0.16597
519160.0000   -0.04783
519200.0000   -0.30015
519240.0000   -0.28186
519280.0000   -0.06508
519320.0000   -0.53777
519360.0000   -0.25122
519400.0000    0.63308
519440.0000    0.10170
519480.0000    0.32170
519520.0000    0.69560
519560.0000    0.12854
519600.0000    0.24302
519640.0000   -0.17063
519680.0000   -0.22361
519720.0000    0.18377
519760.0000   -0.10955
519800.0000   -0.21128
519840.0000   -0.03092
519880.0000   -0.77957
519920.0000   -0.15669
519960.0000    0.20514
520000.0000    0.21844
520040.0000   -0.11199
520080.0000   -0.28690
520120.0000    0.11701
520160.0000    0.23484
520200.0000   -0.19651
520240.0000    0.31827
520280.0000    0.40382
520320.0000    0.34759
520360.0000    0.60957
520400.0000   -0.09515
520440.0000    0.70687
520480.0000    0.10300
520520.0000   -0.31924
520560.0000   -0.15991
520600.0000    0.08372
520640.0000    0.08712
520680.0000    0.31316
520720.0000    0.74637
520760.0000    0.46320
520800.0000    0.58173
520840.0000   -0.09326
520880.0000    0.23883
520920.0000    0.01239
520960.0000    0.10107
521000.0000    0.17398
521040.0000    0.10261
521080.0000   -0.03270
521120.0000   -0.17146
521160.0000    0.50695
521200.0000   -0.45149
521240.0000   -0.65918
521280.0000   -0.45788
521320.0000    0.05098
521360.0000   -0.20130
521400.0000   -0.16979
521440.0000    0.51444
521480.0000   -0.45632
521520.0000   -0.27369
521560.0000    0.02614
521600.0000   -0.25717
521640.0000    0.15451
521680.0000   -0.28002
521720.0000    0.03767
521760.0000   -0.08055
521800.0000    0.35317
521840.0000   -0.24264
521880.0000    0.25979
521920.0000    0.10145
521960.0000    0.02311
522000.0000   -0.02455
522040.0000   -0.45377
522080.0000    0.34605
522120.0000   -0.20404
522160.0000    0.52789
522200.0000    0.12882
522240.0000    0.60740
522280.0000    0.48094
522320.0000    0.61258
522360.0000    0.02386
522400.0000    0.07038
522440.0000    0.31976
522480.0000    0.17568
522520.0000    0.42780
522560.0000   -0.15498
522600.0000   -0.31285
522640.0000   -0.10621
522680.0000   -0.21296
522720.0000    0.65772
522760.0000   -0.19469
522800.0000   -0.05463
522840.0000    1.10254
522880.0000    0.08643
522920.0000    0.16816
522960.0000    0.49173
523000.0000    0.08184
523040.0000   -0.12453
523080.0000    0.69443
523120.0000   -0.02846
523160.0000    0.48171
523200.0000    0.31919
523240.0000    0.13308
523280.0000   -0.42161
523320.0000    0.10064
523360.0000    0.56396
523400.0000    0.75550
523440.0000    0.35272
523480.0000    0.07562
523520.0000    0.66506
523560.0000    0.39573
523600.0000   -0.62699
523640.0000   -0.12846
523680.0000   -0.05827
523720.0000    0.29856
523760.0000   -0.12701
523800.0000   -0.12553
523840.0000    0.26581
523880.0000    0.62815
523920.0000    0.27358
523960.0000   -0.26136
524000.0000    0.40040
524040.0000    0.17735
524080.0000    0.05313
524120.0000    0.27561
524160.0000    0.46321
524200.0000    0.55366
524240.0000    0.47915
524280.0000    0.90825
524320.0000    1.03433
524360.0000    0.41760
524400.0000   -0.03411
524440.0000    0.23554
524480.0000    0.04574
524520.0000    0.34575
524560.0000    0.78973
524600.0000    1.10997
524640.0000    1.10034
524680.0000    0.50074
524720.0000    0.46105
524760.0000    0.22458
524800.0000    0.67483
524840.0000    0.51579
524880.0000   -0.04008
524920.0000    0.16260
524960.0000   -0.24676
525000.0000    0.68750
525040.0000    0.51055
525080.0000    0.11453
525120.0000   -0.35439
525160.0000    0.28089
525200.0000    0.19608
525240.0000    0.17565
525280.0000   -0.04089
525320.0000    0.89922
525360.0000    0.49796
525400.0000    0.17284
525440.0000   -0.46182
525480.0000    0.05916
525520.0000    0.10172
525560.0000    0.36996
525600.0000    0.22122
525640.0000   -0.08370
525680.0000    0.33411
525720.0000    0.07892
525760.0000    0.24619
525800.0000   -0.54233
525840.0000    0.94136
525880.0000    0.15204
525920.0000    0.39313
525960.0000    0.75702
526000.0000   -0.02541
526040.0000    0.85254
526080.0000    0.35717
526120.0000    0.73605
526160.0000    0.57877
526200.0000    0.92504
526240.0000    0.74828
526280.0000    0.34442
526320.0000    0.29584
526360.0000    0.54200
526400.0000    0.14748
526440.0000    0.54752
526480.0000    0.52731
526520.0000    0.73634
526560.0000    0.56764
526600.0000    0.14778
526640.0000    0.75012
526680.0000    0.21369
526720.0000    1.20622
526760.0000    0.78344
526800.0000    0.57195
526840.0000    0.47397
526880.0000    0.95921
526920.0000    1.01267
526960.0000    0.84741
527000.0000    0.96078
527040.0000    0.85263
527080.0000    0.94556
527120.0000    0.88089
527160.0000    1.04974
527200.0000    0.06520
527240.0000    0.76019
527280.0000    0.96194
527320.0000    0.56593
527360.0000   -0.14900
527400.0000   -0.00705
527440.0000    0.39936
527480.0000    0.81511
527520.0000    0.64949
527560.0000    0.63797
527600.0000    0.56410
527640.0000    0.72318
527680.0000    0.66376
527720.0000    0.03653
527760.0000    0.28911
527800.0000   -0.03221
527840.0000    0.16549
527880.0000    0.81943
527920.0000    0.61345
527960.0000    0.44544
528000.0000    0.77858
528040.0000    0.64509
528080.0000    0.78225
528120.0000    1.09059
528160.0000    0.28569
528200.0000    0.68863
528240.0000    0.56332
528280.0000    0.64329
528320.0000    0.73778
528360.0000    0.42504
528400.0000    0.46762
528440.0000    0.56144
528480.0000    0.17105
528520.0000    0.27025
528560.0000   -0.10395
528600.0000    0.59719
528640.0000   -0.15050
528680.0000   -0.54413
528720.0000    0.30595
528760.0000    0.15626
528800.0000    0.15318
528840.0000   -0.30861
528880.0000    0.07166
528920.0000   -0.06619
528960.0000    0.09609
529000.0000   -0.47871
529040.0000   -0.14844
529080.0000    0.29304
529120.0000   -0.17689
529160.0000    1.00594
529200.0000    0.45826
529240.0000    0.34057
529280.0000    0.52976
529320.0000    0.38096
529360.0000    0.91592
529400.0000    0.51021
529440.0000    0.11434
529480.0000    0.16990
529520.0000    0.67452
529560.0000   -0.09560
529600.0000    0.21463
529640.0000    0.89156
529680.0000    0.63703
529720.0000    0.50572
529760.0000    0.87862
529800.0000    0.34398
529840.0000    0.49217
529880.0000    0.37290
529920.0000    0.64685
529960.0000    0.30533
530000.0000   -0.43877
530040.0000    0.85498
530080.0000    0.66000
530120.0000    0.50845
530160.0000    0.85130
530200.0000    0.29870
530240.0000    0.30057
530280.0000    0.15131
530320.0000    0.59008
530360.0000    0.58339
530400.0000    1.29472
530440.0000    0.84489
530480.0000    0.78173
530520.0000    0.41333
530560.0000    0.08880
530600.0000    0.22123
530640.0000    0.98333
530680.0000    0.73647
530720.0000    0.24809
530760.0000    0.68876
530800.0000    0.92302
530840.0000    0.40951
530880.0000   -0.03059
530920.0000    0.66328
530960.0000   -0.03779
531000.0000    0.19117
531040.0000    0.15589
531080.0000    0.55902
531120.0000   -0.38276
531160.0000    0.09207
531200.0000    0.20058
531240.0000    0.46122
531280.0000    0.58538
531320.0000   -0.26603
531360.0000    0.01131
531400.0000   -0.44797
531440.0000   -0.01714
531480.0000    0.25110
531520.0000    0.19414
531560.0000    0.42892
531600.0000   -0.42579
531640.0000    0.10789
531680.0000   -0.32962
531720.0000    1.04034
531760.0000    0.33166
531800.0000    0.15181
531840.0000    0.19196
531880.0000    1.00056
531920.0000    0.83042
531960.0000    0.42202
532000.0000    0.45472
532040.0000    0.13356
532080.0000    0.23017
532120.0000    0.51771
532160.0000    0.53901
532200.0000   -0.51091
532240.0000   -0.09416
532280.0000    0.60985
532320.0000    0.52257
532360.0000    0.93444
532400.0000    0.87835
532440.0000    1.00717
532480.0000    0.58725
532520.0000    0.20011
532560.0000    0.98706
532600.0000    0.91016
532640.0000    0.97557
532680.0000    0.76781
532720.0000    0.85095
532760.0000    0.04721
532800.0000    0.61862
532840.0000    0.72442
532880.0000    0.42585
532920.0000    0.62638
532960.0000    1.42811
533000.0000    1.44190
533040.0000    1.20366
533080.0000    0.84395
533120.0000    1.23735
533160.0000    0.77041
533200.0000    1.26830
533240.0000    0.63728
533280.0000    0.75754
533320.0000    0.49169
533360.0000    0.44871
533400.0000    1.61082
533440.0000    0.62240
533480.0000    0.87877
533520.0000    0.38412
533560.0000    0.68068
533600.0000    0.58072
533640.0000    0.95883
533680.0000    0.57042
533720.0000    0.69883
533760.0000    0.37515
533800.0000   -0.14139
533840.0000   -0.05599
533880.0000   -0.09464
533920.0000   -0.06511
533960.0000    0.21590
534000.0000    0.03858
534040.0000   -0.09772
534080.0000   -0.25264
534120.0000   -0.84357
534160.0000    0.25393
534200.0000    0.12182
534240.0000    0.21054
534280.0000   -0.31074
534320.0000    0.35331
534360.0000    0.47909
534400.0000    0.83843
534440.0000   -0.32481
534480.0000   -1.25685
534520.0000   -0.04476
534560.0000    0.05867
534600.0000    0.78762
534640.0000    0.30054
534680.0000    0.04273
534720.0000    0.36617
534760.0000    0.30466
534800.0000   -0.33182
534840.0000    0.31115
534880.0000    0.09369
534920.0000   -0.09754
534960.0000    0.01613
535000.0000   -0.12889
535040.0000    1.03744
535080.0000    0.45448
535120.0000    0.51343
535160.0000    0.84788
535200.0000    0.04658
535240.0000    0.44217
535280.0000    0.12647
535320.0000    0.37101
535360.0000    0.63189
535400.0000    0.46977
535440.0000    0.63738
535480.0000    0.42093
535520.0000    0.08084
535560.0000    0.18028
535600.0000    0.77025
535640.0000    0.67672
535680.0000    0.55106
535720.0000    0.59899
535760.0000    0.07669
535800.0000    0.12139
535840.0000   -0.02381
535880.0000   -0.23997
535920.0000   -0.08306
535960.0000    0.18901
536000.0000    0.31390
536040.0000    0.60464
536080.0000    0.43171
536120.0000    0.28055
536160.0000    0.16532
536200.0000    0.54878
536240.0000    0.64573
536280.0000    0.62369
536320.0000    0.85771
536360.0000    0.32978
536400.0000    0.16585
536440.0000    0.45113
536480.0000   -0.07256
536520.0000   -0.32517
536560.0000   -0.04252
536600.0000    0.89684
536640.0000    0.58946
536680.0000    1.08367
536720.0000    1.15076
536760.0000    0.83735
536800.0000    0.53619
536840.0000    0.26258
536880.0000    0.11078
536920.0000   -0.29890
536960.0000   -0.08900
537000.0000    0.03262
537040.0000    0.46107
537080.0000    0.06032
537120.0000    0.84791
537160.0000   -0.01854
537200.0000    0.45020
537240.0000    0.21336
537280.0000    0.34397
537320.0000    0.06037
537360.0000    0.79604
537400.0000    0.12232
537440.0000    0.48576
537480.0000   -0.23956
537520.0000    0.00521
537560.0000   -0.26489
537600.0000    0.37648
537640.0000    0.97122
537680.0000    0.10996
537720.0000    0.20136
537760.0000    0.51363
537800.0000    0.92226
537840.0000    0.58804
537880.0000   -0.06194
537920.0000    0.05978
537960.0000    0.32655
538000.0000    0.16076
538040.0000    0.09987
538080.0000   -0.46164
538120.0000   -0.30132
538160.0000    0.22015
538200.0000    0.10171
538240.0000    0.93602
538280.0000    0.68999
538320.0000    0.75559
538360.0000    0.94163
538400.0000    0.79184
538440.0000    0.20093
538480.0000   -0.03938
538520.0000    0.06170
538560.0000   -0.07079
538600.0000    0.08810
538640.0000   -0.20308
538680.0000    0.06819
538720.0000    0.15289
538760.0000   -0.31172
538800.0000    0.00674
538840.0000    0.75754
538880.0000    0.55160
538920.0000    0.87864
538960.0000    0.17994
539000.0000    0.63416
539040.0000   -0.59024
539080.0000    0.39131
539120.0000    0.30284
539160.0000    0.75779
539200.0000    1.38574
539240.0000    0.76064
539280.0000    0.54184
539320.0000    0.43840
539360.0000    0.82268
539400.0000    0.46535
539440.0000    0.40719
539480.0000    0.13190
539520.0000    0.37726
539560.0000   -0.27379
539600.0000   -0.36718
539640.0000    0.00370
539680.0000    0.30293
539720.0000   -0.08124
539760.0000    0.27476
539800.0000    0.35373
539840.0000    0.24141
539880.0000    0.17614
539920.0000    0.17736
539960.0000    0.00037
540000.0000    0.35955
540040.0000    0.56431
540080.0000   -0.17112
540120.0000    0.61257
540160.0000    0.78039
540200.0000    0.10429
540240.0000    0.41708
540280.0000    0.25335
540320.0000    0.06778
540360.0000    0.07050
540400.0000   -0.21986
540440.0000   -0.48914
540480.0000    0.03160
540520.0000    0.44614
540560.0000    0.38400
540600.0000   -0.12509
540640.0000   -0.29099
540680.0000    0.07657
540720.0000   -0.13609
540760.0000   -0.64528
540800.0000    0.45314
540840.0000    0.36872
540880.0000   -0.20542
540920.0000    0.52806
540960.0000    0.01190
541000.0000    0.08607
541040.0000    0.26096
541080.0000    0.37139
541120.0000    0.24504
541160.0000    0.08399
541200.0000    0.13067
541240.0000    0.33952
541280.0000   -0.01217
541320.0000    0.55626
541360.0000    0.51483
541400.0000    0.15697
541440.0000    0.82681
541480.0000    0.23170
541520.0000   -0.28298
541560.0000    0.27593
541600.0000   -0.17127
541640.0000    0.46485
541680.0000    0.34869
541720.0000   -0.11001
541760.0000   -0.48970
541800.0000   -0.06707
541840.0000   -0.65197
541880.0000    0.34226
541920.0000    0.16983
541960.0000    0.04889
542000.0000    0.31124
542040.0000   -0.21817
542080.0000    0.38917
542120.0000    1.03423
542160.0000    0.65497
542200.0000    1.25541
542240.0000    0.38704
542280.0000   -0.54598
542320.0000   -0.22397
542360.0000    0.62241
542400.0000    0.34498
542440.0000   -0.22281
542480.0000    0.37447
542520.0000    0.19961
542560.0000    0.32145
542600.0000    0.11085
542640.0000    0.18106
542680.0000    0.35664
542720.0000   -0.06942
542760.0000   -0.32190
542800.0000    0.12134
542840.0000   -0.01831
542880.0000    0.19498
542920.0000   -0.28798
542960.0000    0.16237
543000.0000    0.23669
543040.0000    0.18310
543080.0000    0.14517
543120.0000   -0.46943
543160.0000   -0.02124
543200.0000   -0.59485
543240.0000   -0.38408
543280.0000   -0.35334
543320.0000   -0.16114
543360.0000    0.03509
543400.0000   -0.35183
543440.0000   -0.37136
543480.0000   -0.14647
543520.0000   -0.04788
543560.0000   -0.73405
543600.0000   -0.43762
543640.0000   -0.45480
543680.0000   -0.34556
543720.0000    0.05666
543760.0000    0.11775
543800.0000    0.47617
543840.0000   -0.69904
543880.0000   -0.16118
543920.0000   -0.31127
543960.0000   -0.35979
544000.0000   -0.20219
544040.0000   -0.18443
544080.0000   -0.75741
544120.0000    0.03132
544160.0000   -0.21824
544200.0000    0.18409
544240.0000    0.01428
544280.0000   -0.00366
544320.0000    0.25349
544360.0000    0.81929
544400.0000   -0.08021
544440.0000   -0.36055
544480.0000    0.25652
544520.0000   -0.10031
544560.0000   -0.38042
544600.0000   -0.18790
544640.0000    0.07324
544680.0000    0.51846
544720.0000   -0.16367
544760.0000   -0.15159
544800.0000    0.46326
544840.0000    0.86822
544880.0000    0.30000
544920.0000    0.55996
544960.0000    0.99938
545000.0000    0.34909
545040.0000    0.41423
545080.0000    0.20009
545120.0000    0.63245
545160.0000    0.14674
545200.0000    0.47683
545240.0000    0.84105
545280.0000    0.19260
545320.0000    0.13442
545360.0000    0.34805
545400.0000    0.43431
545440.0000    0.36072
545480.0000    0.77164
545520.0000   -0.05923
545560.0000    0.54393
545600.0000    0.50112
545640.0000    0.17284
545680.0000    0.36143
545720.0000    0.37634
545760.0000    0.39781
545800.0000    0.13043
545840.0000    0.29438
545880.0000    0.86610
545920.0000    0.56074
545960.0000    0.78612
546000.0000    0.80749
546040.0000    0.39849
546080.0000    0.87472
546120.0000    0.57542
546160.0000   -0.12800
546200.0000    0.18472
546240.0000    0.61908
546280.0000    0.78561
546320.0000    0.03499
546360.0000    0.22106
546400.0000   -0.20455
546440.0000    0.70343
546480.0000    0.91109
546520.0000    0.29497
546560.0000    0.14495
546600.0000    0.25040
546640.0000    0.36267
546680.0000    0.21285
546720.0000   -0.09189
546760.0000    0.40426
546800.0000   -0.59522
546840.0000    0.61913
546880.0000    0.07248
546920.0000    0.33431
546960.0000   -0.02041
547000.0000    0.01522
547040.0000    0.18143
547080.0000    0.04646
547120.0000    0.38678
547160.0000    0.02555
547200.0000   -0.24547
547240.0000   -0.29495
547280.0000    0.10860
547320.0000   -0.72155
547360.0000    0.43368
547400.0000    0.01385
547440.0000   -0.87494
547480.0000    0.08519
547520.0000    0.20203
547560.0000    0.06384
547600.0000    0.17203
547640.0000    0.53996
547680.0000    0.49363
547720.0000    0.28978
547760.0000    0.38307
547800.0000    0.63478
547840.0000    0.59808
547880.0000    0.48911
547920.0000    0.24324
547960.0000    0.43261
548000.0000    0.08123
548040.0000    0.35932
548080.0000    0.08938
548120.0000    0.16145
548160.0000    0.17593
548200.0000    0.66626
548240.0000   -0.02093
548280.0000    0.10789
548320.0000    0.21719
548360.0000    0.61235
548400.0000    0.74803
548440.0000    0.89069
548480.0000    0.48288
548520.0000   -0.05560
548560.0000    0.23311
548600.0000   -0.04196
548640.0000    0.14964
548680.0000   -0.39354
548720.0000   -0.36673
548760.0000   -0.14252
548800.0000    0.11246
548840.0000   -0.03892
548880.0000    0.37635
548920.0000   -0.10556
548960.0000    0.61804
549000.0000    0.17944
549040.0000    0.50057
549080.0000    0.56091
549120.0000   -0.24649
549160.0000    0.54374
549200.0000    0.11156
549240.0000    0.04358
549280.0000   -0.70789
549320.0000    0.06684
549360.0000   -0.51657
549400.0000   -0.79913
549440.0000   -0.04850
549480.0000   -0.87925
549520.0000   -0.22932
549560.0000   -0.21188
549600.0000   -0.25182
549640.0000   -0.18646
549680.0000   -0.50203
549720.0000   -0.33371
549760.0000    0.00353
549800.0000   -0.34386
549840.0000    0.35633
549880.0000   -0.03080
549920.0000   -0.33913
549960.0000   -0.16065
550000.0000   -0.52363
550040.0000    0.04187
550080.0000    0.39171
550120.0000   -0.18913
550160.0000    0.74878
550200.0000   -0.02472
550240.0000   -0.23026
550280.0000   -0.11902
550320.0000    0.10261
550360.0000    0.10921
550400.0000    0.11654
550440.0000   -0.29125
550480.0000   -0.19139
550520.0000    0.27871
550560.0000   -0.18850
550600.0000    0.45995
550640.0000    0.03626
550680.0000    0.34417
550720.0000   -0.01442
550760.0000    0.47782
550800.0000    0.31146
550840.0000    0.68488
550880.0000   -0.10916
550920.0000    0.10385
550960.0000   -0.33290
551000.0000   -0.39125
551040.0000   -0.21130
551080.0000   -0.15623
551120.0000    0.30215
551160.0000    0.10817
551200.0000   -0.36268
551240.0000    0.12133
551280.0000    0.07830
551320.0000   -0.15035
551360.0000    0.42890
551400.0000    0.36697
551440.0000    0.03710
551480.0000    0.42788
551520.0000    0.57980
551560.0000    0.21729
551600.0000   -0.92961
551640.0000   -0.02104
551680.0000   -0.01189
551720.0000   -0.31611
551760.0000   -0.72400
551800.0000   -0.15563
551840.0000   -0.11087
551880.0000   -0.12097
551920.0000    0.08419
551960.0000   -0.21374
552000.0000    0.01182
552040.0000    0.21097
552080.0000    0.13217
552120.0000   -0.62087
552160.0000   -0.14696
552200.0000   -0.34253
552240.0000   -0.51363
552280.0000    0.11541
552320.0000    0.15436
552360.0000    0.40408
552400.0000   -0.31391
552440.0000    0.26981
552480.0000    0.30377
552520.0000    0.34326
552560.0000   -0.37576
552600.0000    0.72662
552640.0000    0.49648
552680.0000    0.51997
552720.0000   -0.10211
552760.0000    0.03402
552800.0000    0.33264
552840.0000    0.06003
552880.0000    0.80776
552920.0000    0.34377
552960.0000    0.06851
553000.0000    0.38142
553040.0000    0.70533
553080.0000    0.20262
553120.0000    0.21995
553160.0000    0.76243
553200.0000    0.28127
553240.0000    1.46655
553280.0000    0.39505
553320.0000    0.74878
553360.0000    0.55663
553400.0000    0.06131
553440.0000    0.42864
553480.0000   -0.10579
553520.0000    0.35131
553560.0000    0.12613
553600.0000   -0.44719
553640.0000   -0.07637
553680.0000    0.13380
553720.0000   -0.06375
553760.0000    0.79071
553800.0000    0.58300
553840.0000    0.23859
553880.0000   -0.00110
553920.0000    0.42584
553960.0000    0.50888
554000.0000    0.33362
554040.0000    0.59823
554080.0000    0.01835
554120.0000    0.62695
554160.0000   -0.22171
554200.0000    0.46922
554240.0000    0.35016
554280.0000   -0.00896
554320.0000    0.44738
554360.0000    0.41961
554400.0000    0.70454
554440.0000    0.31806
554480.0000    0.47973
554520.0000    0.64670
554560.0000    0.06399
554600.0000    0.35832
554640.0000   -0.02745
554680.0000    0.98996
554720.0000    0.45540
554760.0000    0.54969
554800.0000   -0.08424
554840.0000    0.07443
554880.0000   -0.46677
554920.0000   -0.39602
554960.0000   -0.01863
555000.0000   -0.49323
555040.0000    0.06572
555080.0000   -0.02114
555120.0000    0.11664
555160.0000    0.01776
555200.0000    0.05879
555240.0000    0.35986
555280.0000   -0.06594
555320.0000   -0.05046
555360.0000    0.84155
555400.0000   -0.14850
555440.0000    0.19983
555480.0000   -0.00352
555520.0000    0.73218
555560.0000    0.29731
555600.0000    0.54330
555640.0000    0.86285
555680.0000    0.59377
555720.0000    0.57593
555760.0000    0.23502
555800.0000    0.50521
555840.0000    0.35427
555880.0000    0.38656
555920.0000    0.60068
555960.0000    0.33635
556000.0000    0.14638
556040.0000   -0.26297
556080.0000   -0.08525
556120.0000    0.57080
556160.0000   -0.08840
556200.0000    0.77929
556240.0000    0.39748
556280.0000    0.49435
556320.0000   -0.16673
556360.0000   -0.37747
556400.0000    0.18306
556440.0000    0.42683
556480.0000    0.67441
556520.0000    0.76949
556560.0000    0.05594
556600.0000    0.17506
556640.0000    0.87841
556680.0000    0.27278
556720.0000    0.74847
556760.0000   -0.17096
556800.0000    0.52296
556840.0000    0.56570
556880.0000    0.23529
556920.0000    0.52217
556960.0000    0.82460
557000.0000    0.21213
557040.0000    0.03228
557080.0000    1.01460
557120.0000    0.50083
557160.0000   -0.21808
557200.0000    0.51636
557240.0000   -0.01429
557280.0000    0.34769
557320.0000   -0.08911
557360.0000    0.36552
557400.0000    0.04502
557440.0000   -0.20060
557480.0000    0.22275
557520.0000   -0.55276
557560.0000   -0.85897
557600.0000   -1.08853
557640.0000   -0.60205
557680.0000    0.08554
557720.0000    0.14462
557760.0000    0.11480
557800.0000   -0.18301
557840.0000    0.09174
557880.0000    0.00513
557920.0000   -0.06648
557960.0000   -0.04881
558000.0000    0.20410
558040.0000    0.51040
558080.0000    0.20517
558120.0000    0.14771
558160.0000    0.07770
558200.0000   -0.52094
558240.0000    0.57777
558280.0000    0.32881
558320.0000   -0.67603
558360.0000   -0.33428
558400.0000    0.13707
558440.0000    0.01821
558480.0000   -0.12716
558520.0000   -0.10948
558560.0000    0.10598
558600.0000   -0.14555
558640.0000    0.41795
558680.0000   -0.13943
558720.0000    0.37002
558760.0000    0.29186
558800.0000    0.04023
558840.0000   -0.05344
558880.0000    0.37046
558920.0000    0.06712
558960.0000   -0.23582
559000.0000    0.06994
559040.0000   -0.25912
559080.0000   -0.23674
559120.0000   -0.26534
559160.0000    0.10322
559200.0000   -0.20005
559240.0000   -0.14509
559280.0000   -0.03187
559320.0000   -0.08190
559360.0000    0.27103
559400.0000   -0.03231
559440.0000   -0.16719
559480.0000    0.12456
559520.0000    0.78546
559560.0000    0.34380
559600.0000    0.81740
559640.0000    0.28259
559680.0000    0.64391
559720.0000    0.18596
559760.0000    0.37230
559800.0000    0.42140
559840.0000    0.26958
559880.0000    0.39687
559920.0000   -0.00367
559960.0000    0.01923
560000.0000   -0.62531
560040.0000   -0.27419
560080.0000    0.23319
560120.0000    0.18485
560160.0000    0.32241
560200.0000    0.24448
560240.0000    0.24241
560280.0000    0.39407
560320.0000    0.14633
560360.0000    0.20344
560400.0000    0.44875
560440.0000    0.48251
560480.0000    0.55630
560520.0000    0.57242
560560.0000    0.42394
560600.0000    0.55290
560640.0000    0.25894
560680.0000    0.76270
560720.0000    0.10831
560760.0000    0.20067
560800.0000   -0.14874
560840.0000    0.27240
560880.0000    0.42183
560920.0000    0.71559
560960.0000    0.42502
561000.0000    0.77751
561040.0000    0.03953
561080.0000    0.95007
561120.0000    0.29672
561160.0000    0.47223
561200.0000    0.77712
561240.0000    0.45039
561280.0000    0.71302
561320.0000    0.39309
561360.0000   -0.17652
561400.0000    0.54023
561440.0000    0.35676
561480.0000    0.73392
561520.0000   -0.04535
561560.0000    0.33000
561600.0000    0.75541
561640.0000    0.09418
561680.0000    0.58482
561720.0000    0.44266
561760.0000    0.94290
561800.0000    0.60514
561840.0000    0.01919
561880.0000    0.63005
561920.0000    0.34811
561960.0000    0.35522
562000.0000    0.49648
562040.0000    0.29513
562080.0000    0.37207
562120.0000    0.76485
562160.0000    0.54510
562200.0000    0.67843
562240.0000    0.41496
562280.0000    0.45130
562320.0000    0.53989
562360.0000    0.70247
562400.0000    1.03029
562440.0000    0.48828
562480.0000    0.65148
562520.0000    0.17013
562560.0000    0.24758
562600.0000    0.88196
562640.0000    0.85666
562680.0000    1.00049
562720.0000    0.01901
562760.0000    0.58638
562800.0000    0.45133
562840.0000    0.42136
562880.0000    0.54013
562920.0000    0.48844
562960.0000    0.66586
563000.0000    0.11923
563040.0000    0.43302
563080.0000    0.55366
563120.0000    0.32050
563160.0000    0.64834
563200.0000    0.36039
563240.0000    0.61612
563280.0000    0.18637
563320.0000    0.21550
563360.0000    0.28286
563400.0000    0.61800
563440.0000    0.26035
563480.0000    0.34498
563520.0000    0.22147
563560.0000   -0.17284
563600.0000    0.32486
563640.0000    0.54726
563680.0000    0.43319
563720.0000    0.58736
563760.0000    0.72741
563800.0000    0.15262
563840.0000    0.35184
563880.0000    0.58665
563920.0000    0.61790
563960.0000   -0.22750
564000.0000    0.73143
564040.0000    0.65362
564080.0000    0.44030
564120.0000    0.96719
564160.0000    0.54407
564200.0000    0.47598
564240.0000    0.70303
564280.0000   -0.11306
564320.0000    0.14784
564360.0000    0.26085
564400.0000    0.00060
564440.0000    0.05164
564480.0000    0.56850
564520.0000    0.00777
564560.0000    0.32821
564600.0000   -0.02232
564640.0000   -0.17244
564680.0000    0.57750
564720.0000    0.89650
564760.0000    1.07310
564800.0000    0.52611
564840.0000    0.73148
564880.0000    0.47115
564920.0000    0.56332
564960.0000    0.45617
565000.0000    0.40596
565040.0000    0.23908
565080.0000    0.27643
565120.0000   -0.19798
565160.0000    0.75723
565200.0000   -0.06076
565240.0000    0.68328
565280.0000    0.51243
565320.0000    0.73750
565360.0000    0.10144
565400.0000    0.59603
565440.0000    0.67251
565480.0000   -0.34518
565520.0000    0.78184
565560.0000    0.42959
565600.0000    0.82526
565640.0000    0.97620
565680.0000    0.62628
565720.0000    0.27925
565760.0000   -0.07691
565800.0000    0.79429
565840.0000    0.21696
565880.0000    0.17084
565920.0000    0.03605
565960.0000    0.58168
566000.0000    0.29092
566040.0000    0.70515
566080.0000    0.94592
566120.0000    0.32332
566160.0000    0.01039
566200.0000    0.77547
566240.0000    0.41344
566280.0000    0.01529
566320.0000    0.30797
566360.0000    0.48246
566400.0000   -0.24546
566440.0000   -0.02588
566480.0000   -0.69649
566520.0000   -0.10115
566560.0000    0.06269
566600.0000    0.43366
566640.0000   -0.01659
566680.0000   -0.07175
566720.0000    0.13698
566760.0000    0.64832
566800.0000   -0.55573
566840.0000   -0.19688
566880.0000   -0.04951
566920.0000    0.22737
566960.0000    0.20954
567000.0000    0.61780
567040.0000    0.12057
567080.0000    0.15604
567120.0000    0.59566
567160.0000    0.52279
567200.0000    0.86113
567240.0000    0.29506
567280.0000    0.83339
567320.0000    0.60567
567360.0000    0.36700
567400.0000    0.23796
567440.0000    0.39489
567480.0000   -0.12452
567520.0000    0.33362
567560.0000   -0.32671
567600.0000    0.77005
567640.0000    0.92409
567680.0000   -0.38461
567720.0000    0.24913
567760.0000    0.50297
567800.0000   -0.06447
567840.0000    0.36248
567880.0000    0.49531
567920.0000   -0.04323
567960.0000    0.45296
568000.0000    0.37306
568040.0000    0.23711
568080.0000   -0.37764
568120.0000   -0.06167
568160.0000   -0.32348
568200.0000    0.37524
568240.0000   -0.16425
568280.0000   -0.35047
568320.0000   -0.79325
568360.0000   -0.43603
568400.0000    0.47858
568440.0000    0.32839
568480.0000    0.37572
568520.0000   -0.04659
568560.0000    0.61789
568600.0000    0.18107
568640.0000    0.05039
568680.0000    0.37578
568720.0000   -0.27082
568760.0000    0.13640
568800.0000   -0.03884
568840.0000    0.11514
568880.0000   -0.21297
568920.0000    0.21425
568960.0000    0.19603
569000.0000    0.25996
569040.0000    0.35659
569080.0000    0.30801
569120.0000   -0.21973
569160.0000    0.23573
569200.0000   -0.07776
569240.0000   -0.43392
569280.0000    0.04908
569320.0000   -0.15515
569360.0000    0.63068
569400.0000    0.16880
569440.0000    0.23594
569480.0000    0.02091
569520.0000   -0.50485
569560.0000    0.07580
569600.0000    0.55843
569640.0000    1.00798
569680.0000    0.01299
569720.0000    0.78903
569760.0000    0.55488
569800.0000    0.55242
569840.0000    0.97003
569880.0000    1.02824
569920.0000    0.36254
569960.0000    0.53732
570000.0000    0.26008
570040.0000    0.88825
570080.0000    0.50461
570120.0000    0.51722
570160.0000    0.07560
570200.0000    1.27833
570240.0000    0.70610
570280.0000    0.78200
570320.0000    0.34856
570360.0000   -0.04191
570400.0000    0.87920
570440.0000    0.43297
570480.0000    0.58348
570520.0000    1.07396
570560.0000    0.56259
570600.0000    0.80283
570640.0000    0.29546
570680.0000    0.25674
570720.0000    0.87793
570760.0000    0.71140
570800.0000    0.52967
570840.0000    0.47101
570880.0000    0.59624
570920.0000    0.94535
570960.0000    0.58989
571000.0000    0.91535
571040.0000    0.87234
571080.0000    0.70508
571120.0000    0.65208
571160.0000    0.57996
571200.0000    0.30758
571240.0000    0.61870
571280.0000    0.06537
571320.0000    0.57650
571360.0000    0.15762
571400.0000   -0.14750
571440.0000    0.74461
571480.0000    0.59742
571520.0000   -0.19865
571560.0000   -0.04496
571600.0000    0.76227
571640.0000    0.72674
571680.0000    1.12686
571720.0000    0.87157
571760.0000    0.63425
571800.0000    0.88211
571840.0000    0.72076
571880.0000    0.96485
571920.0000    1.59693
571960.0000    1.41248
572000.0000    0.92170
572040.0000    0.89500
572080.0000   -0.48031
572120.0000    0.22679
572160.0000    0.28703
572200.0000    0.28469
572240.0000    0.69790
572280.0000    0.54692
572320.0000    0.74783
572360.0000    0.39440
572400.0000    0.14101
572440.0000    0.29217
572480.0000    0.03353
572520.0000    0.65709
572560.0000    0.42051
572600.0000    0.67859
572640.0000    0.35783
572680.0000    0.86756
572720.0000    0.84143
572760.0000    0.75020
572800.0000    0.81130
572840.0000    0.59716
572880.0000    0.56070
572920.0000    0.82935
572960.0000    1.10932
573000.0000    1.80872
573040.0000    1.27537
573080.0000    1.33774
573120.0000   -0.28834
573160.0000   -0.65666
573200.0000    0.20247
573240.0000    0.21712
573280.0000   -0.51925
573320.0000   -0.11617
573360.0000    0.02806
573400.0000    0.05687
573440.0000    0.05677
573480.0000    0.30156
573520.0000    0.24142
573560.0000    0.52915
573600.0000    1.39067
573640.0000    0.89863
573680.0000    0.69304
573720.0000    0.27916
573760.0000    0.32153
573800.0000    0.56291
573840.0000    0.31189
573880.0000    0.15467
573920.0000    0.17236
573960.0000   -0.14081
574000.0000   -0.34458
574040.0000   -0.00061
574080.0000    0.09405
574120.0000   -0.36533
574160.0000    0.17587
574200.0000    0.13877
574240.0000    0.23749
574280.0000   -0.25913
574320.0000    0.23551
574360.0000    0.60256
574400.0000    0.48459
574440.0000    0.14566
574480.0000    0.54784
574520.0000    0.60017
574560.0000    0.44399
574600.0000    0.23076
574640.0000    0.54231
574680.0000    0.40636
574720.0000    0.11793
574760.0000   -0.43763
574800.0000    0.41899
574840.0000    0.97849
574880.0000    0.55283
574920.0000    0.60107
574960.0000    0.30103
575000.0000    0.34744
575040.0000    0.42484
575080.0000    0.26804
575120.0000    0.71504
575160.0000    0.03173
575200.0000   -0.20996
575240.0000    0.26904
575280.0000    0.12263
575320.0000   -0.00296
575360.0000   -0.11549
575400.0000    0.11691
575440.0000    0.34146
575480.0000    0.87797
575520.0000    0.35133
575560.0000    0.66127
575600.0000    0.63830
575640.0000    1.42983
575680.0000    0.73735
575720.0000    0.71955
575760.0000    1.00352
575800.0000    0.91274
575840.0000    0.62162
575880.0000    0.18276
575920.0000   -0.20840
575960.0000    0.11368
576000.0000    0.30680
576040.0000    0.58456
576080.0000    0.32870
576120.0000    0.68649
576160.0000    0.70555
576200.0000    0.80534
576240.0000    1.12077
576280.0000    0.16292
576320.0000    0.52055
576360.0000    1.08112
576400.0000    0.47455
576440.0000    0.62928
576480.0000    0.27741
576520.0000    0.35196
576560.0000    0.54198
576600.0000    1.00763
576640.0000    0.44526
576680.0000   -0.16459
576720.0000   -0.14221
576760.0000    0.23652
576800.0000   -0.36487
576840.0000   -0.42158
576880.0000   -0.71765
576920.0000   -0.55440
576960.0000    0.67049
577000.0000   -0.60607
577040.0000   -0.00508
577080.0000   -0.30624
577120.0000   -0.18714
577160.0000   -0.62815
577200.0000   -0.48342
577240.0000   -0.50298
577280.0000   -0.85258
577320.0000   -0.49816
577360.0000   -0.61041
577400.0000   -0.09359
577440.0000    0.55043
577480.0000    0.36225
577520.0000    0.65928
577560.0000    0.51414
577600.0000    0.79136
577640.0000    0.17535
577680.0000   -0.65945
577720.0000    0.57414
577760.0000    0.00281
577800.0000   -0.23851
577840.0000    0.29386
577880.0000   -0.20370
577920.0000   -0.10738
577960.0000   -0.32717
578000.0000    0.16164
578040.0000   -0.16997
578080.0000    0.04342
578120.0000    0.19963
578160.0000    0.18804
578200.0000    0.19896
578240.0000    0.20822
578280.0000   -0.26060
578320.0000   -0.43797
578360.0000    0.25792
578400.0000    0.39907
578440.0000   -0.04043
578480.0000   -0.23922
578520.0000   -0.51230
578560.0000   -0.23183
578600.0000    0.16139
578640.0000    0.68603
578680.0000    0.18404
578720.0000    0.19637
578760.0000    0.66318
578800.0000   -0.66617
578840.0000   -0.09413
578880.0000    0.32561
578920.0000    0.55563
578960.0000    0.16057
579000.0000    0.64635
579040.0000    0.07281
579080.0000    0.49263
579120.0000   -0.12427
579160.0000   -0.62901
579200.0000   -0.87042
579240.0000    0.15002
579280.0000   -0.08790
579320.0000    0.28284
579360.0000    1.04462
579400.0000    0.59123
579440.0000    0.02837
579480.0000    0.55707
579520.0000    0.55719
579560.0000    0.51556
579600.0000    0.23787
579640.0000    0.32937
579680.0000    1.25836
579720.0000    0.85227
579760.0000    0.92610
579800.0000    0.79416
579840.0000    0.48088
579880.0000    0.47656
579920.0000    0.11270
579960.0000    0.25890
580000.0000    0.59588
580040.0000    0.00818
580080.0000   -0.14843
580120.0000   -0.11095
580160.0000    0.01993
580200.0000   -0.05822
580240.0000   -0.09957
580280.0000   -0.16726
580320.0000    0.09467
580360.0000   -0.21860
580400.0000   -0.13356
580440.0000   -0.23848
580480.0000    0.20547
580520.0000    0.24058
580560.0000   -0.56864
580600.0000   -0.34087
580640.0000    0.08722
580680.0000   -0.11977
580720.0000   -0.21829
580760.0000    0.45850
580800.0000    0.30213
580840.0000   -0.24982
580880.0000   -0.10628
580920.0000   -0.28894
580960.0000    0.06871
581000.0000    0.35845
581040.0000    0.33641
581080.0000    0.01289
581120.0000    0.47306
581160.0000   -0.01139
581200.0000    0.69181
581240.0000   -0.33272
581280.0000    0.41041
581320.0000    0.01921
581360.0000    0.17486
581400.0000    0.56830
581440.0000   -0.17280
581480.0000    0.34708
581520.0000   -0.15392
581560.0000    0.24656
581600.0000    0.00022
581640.0000   -0.07614
581680.0000   -0.23194
581720.0000    0.42873
581760.0000    0.31974
581800.0000   -0.18375
581840.0000   -0.11237
581880.0000   -0.13240
581920.0000    0.14790
581960.0000    0.06417
582000.0000    0.21036
582040.0000   -0.14755
582080.0000    0.16567
582120.0000    0.38439
582160.0000    0.55750
582200.0000   -0.09880
582240.0000   -0.23872
582280.0000   -0.40635
582320.0000   -0.34972
582360.0000    0.56503
582400.0000    0.08142
582440.0000    0.15551
582480.0000    0.63292
582520.0000   -0.14558
582560.0000    0.23495
582600.0000    0.65505
582640.0000   -0.16433
582680.0000   -0.34212
582720.0000    0.33364
582760.0000   -0.19360
582800.0000    0.16457
582840.0000   -0.29056
582880.0000    0.44667
582920.0000   -0.00723
582960.0000    0.53574
583000.0000   -0.59521
583040.0000   -0.64688
583080.0000   -0.37384
583120.0000   -0.03076
583160.0000   -0.19268
583200.0000   -0.10073
583240.0000   -0.62701
583280.0000   -0.36284
583320.0000    0.25325
583360.0000    0.23914
583400.0000    0.53570
583440.0000    0.70308
583480.0000    1.09817
583520.0000    0.74494
583560.0000    0.63031
583600.0000    0.28351
583640.0000    0.03993
583680.0000   -0.01818
583720.0000    0.14226
583760.0000    0.62890
583800.0000    0.35640
583840.0000    1.07181
583880.0000    0.75593
583920.0000    0.07779
583960.0000    0.26037
584000.0000    1.03349
584040.0000    0.94695
584080.0000    1.16151
584120.0000   -0.34531
584160.0000    0.73077
584200.0000    0.69978
584240.0000    0.42534
584280.0000    0.87410
584320.0000    0.39682
584360.0000    0.05832
584400.0000    1.04999
584440.0000    0.22349
584480.0000    0.08786
584520.0000   -0.55612
584560.0000    0.13032
584600.0000   -0.68573
584640.0000    0.08557
584680.0000    0.26802
584720.0000   -0.04895
584760.0000   -0.24223
584800.0000   -0.45432
584840.0000    1.07220
584880.0000    0.44075
584920.0000    0.20342
584960.0000    0.42550
585000.0000    0.25752
585040.0000    0.13863
585080.0000    0.15290
585120.0000    0.83753
585160.0000   -0.28880
585200.0000   -0.19667
585240.0000   -0.38772
585280.0000    0.11805
585320.0000   -0.52152
585360.0000   -0.50704
585400.0000   -0.43311
585440.0000   -0.04382
585480.0000   -0.40580
585520.0000   -0.50287
585560.0000   -0.03499
585600.0000   -0.16910
585640.0000   -0.60085
585680.0000   -0.06452
585720.0000    0.22322
585760.0000   -0.12492
585800.0000    0.26995
585840.0000   -0.34319
585880.0000   -0.13824
585920.0000    0.38690
585960.0000   -0.10474
586000.0000   -0.34957
586040.0000   -0.49924
586080.0000    0.11969
586120.0000    0.41414
586160.0000    0.24529
586200.0000    0.13765
586240.0000    0.63188
586280.0000   -0.26882
586320.0000    0.01924
586360.0000    0.14909
586400.0000   -0.35039
586440.0000   -0.30631
586480.0000    0.06235
586520.0000    0.63931
586560.0000   -0.49914
586600.0000   -0.46995
586640.0000    0.22803
586680.0000    0.17869
586720.0000    0.30619
586760.0000   -0.23018
586800.0000   -0.37862
586840.0000    0.45192
586880.0000    0.22920
586920.0000   -0.30133
586960.0000    0.01844
587000.0000   -0.00092
587040.0000   -0.01810
587080.0000   -0.16554
587120.0000    0.57712
587160.0000    0.83819
587200.0000    0.70829
587240.0000    0.27367
587280.0000    0.21974
587320.0000    0.02142
587360.0000   -0.08225
587400.0000   -0.18851
587440.0000    0.16970
587480.0000    0.38757
587520.0000   -0.33471
587560.0000    0.26489
587600.0000   -0.13629
587640.0000    0.00720
587680.0000   -0.62732
587720.0000   -0.23998
587760.0000    0.41207
587800.0000    0.40036
587840.0000    0.35908
587880.0000    0.52370
587920.0000    0.18542
587960.0000   -0.49236
588000.0000   -0.60886
588040.0000   -0.08875
588080.0000    0.05440
588120.0000   -0.50565
588160.0000    0.45349
588200.0000    0.25946
588240.0000   -0.09220
588280.0000    0.46094
588320.0000    0.78825
588360.0000    1.09760
588400.0000    0.05266
588440.0000    0.75739
588480.0000    0.36404
588520.0000    0.19189
588560.0000    0.77281
588600.0000    0.73180
588640.0000    0.47862
588680.0000    0.07914
588720.0000    0.39895
588760.0000    0.75909
588800.0000    1.23504
588840.0000    0.89833
588880.0000    1.07800
588920.0000    0.76061
588960.0000    0.54850
589000.0000   -0.07067
589040.0000   -0.38073
589080.0000    0.42696
589120.0000    0.44565
589160.0000    0.47239
589200.0000    0.52448
589240.0000    0.12513
589280.0000   -0.07531
589320.0000    0.30905
589360.0000    0.97525
589400.0000    0.87418
589440.0000    0.79642
589480.0000    0.61000
589520.0000    1.16106
589560.0000    0.48116
589600.0000    0.26458
589640.0000    0.33679
589680.0000    0.58940
589720.0000    0.52473
589760.0000    0.38667
589800.0000    1.12359
589840.0000    1.22030
589880.0000    0.90324
589920.0000    1.04654
589960.0000    0.56501
590000.0000    1.09821
590040.0000    0.19864
590080.0000   -0.20013
590120.0000   -0.07292
590160.0000    0.13498
590200.0000   -0.03314
590240.0000    0.53509
590280.0000    0.70312
590320.0000    0.70473
590360.0000    0.33188
590400.0000    0.12959
590440.0000    0.51663
590480.0000    1.08822
590520.0000    1.00977
590560.0000    0.04333
590600.0000    0.25245
590640.0000    0.31903
590680.0000    0.76338
590720.0000    0.95432
590760.0000    1.13058
590800.0000    0.27621
590840.0000    0.66205
590880.0000    0.18650
590920.0000    0.51240
590960.0000    0.83040
591000.0000    0.84799
591040.0000    0.75299
591080.0000    1.14442
591120.0000    0.70849
591160.0000    1.13505
591200.0000    1.00776
591240.0000    0.66640
591280.0000    0.97927
591320.0000    0.43756
591360.0000    0.50360
591400.0000    1.04272
591440.0000    0.55839
591480.0000    0.47277
591520.0000    1.09841
591560.0000    1.24450
591600.0000    1.20415
591640.0000    1.55306
591680.0000    0.76122
591720.0000    1.43557
591760.0000    0.55145
591800.0000    0.49907
591840.0000    0.64393
591880.0000    1.17124
591920.0000    1.17202
591960.0000    0.57652
592000.0000    0.89950
592040.0000    0.70250
592080.0000    0.07381
592120.0000    0.65258
592160.0000    1.30861
592200.0000    0.35593
592240.0000    0.63447
592280.0000    0.30105
592320.0000    0.56410
592360.0000    0.80917
592400.0000    0.52545
592440.0000    1.38142
592480.0000    0.65546
592520.0000    0.68881
592560.0000    0.77997
592600.0000   -0.01462
592640.0000    0.11766
592680.0000    0.05882
592720.0000    0.17036
592760.0000    0.70274
592800.0000    0.09149
592840.0000    1.35403
592880.0000    0.64209
592920.0000    0.83151
592960.0000    0.62004
593000.0000    0.50435
593040.0000    0.38235
593080.0000    0.51060
593120.0000    0.52374
593160.0000    0.81013
593200.0000    0.61928
593240.0000    0.28096
593280.0000    1.33188
593320.0000    0.27332
593360.0000    0.65151
593400.0000    0.77052
593440.0000    0.58499
593480.0000    1.12498
593520.0000    0.02391
593560.0000    0.54736
593600.0000    0.44146
593640.0000    0.15856
593680.0000    0.26600
593720.0000   -0.17841
593760.0000    0.30134
593800.0000    0.10734
593840.0000    0.02626
593880.0000    0.35036
593920.0000    0.40002
593960.0000    0.03800
594000.0000    0.40895
594040.0000    0.20581
594080.0000    0.40666
594120.0000   -0.35736
594160.0000    0.43142
594200.0000    0.63697
594240.0000    0.16097
594280.0000   -0.22285
594320.0000    0.10980
594360.0000    0.10903
594400.0000    0.09306
594440.0000    0.57447
594480.0000    0.35619
594520.0000   -0.14419
594560.0000    0.00398
594600.0000   -0.47570
594640.0000    0.20844
594680.0000    0.46010
594720.0000    0.46140
594760.0000    0.28353
594800.0000    0.09385
594840.0000    0.50478
594880.0000    0.44419
594920.0000    0.53907
594960.0000    0.29111
595000.0000   -0.09448
595040.0000    0.68959
595080.0000    0.61906
595120.0000    0.47451
595160.0000    0.17494
595200.0000    0.07990
595240.0000    0.38777
595280.0000    0.59375
595320.0000    0.46775
595360.0000    0.73917
595400.0000    0.39966
595440.0000    0.45407
595480.0000   -0.20917
595520.0000    0.94655
595560.0000   -0.17230
595600.0000    0.10847
595640.0000    0.16531
595680.0000    0.83862
595720.0000    0.39446
595760.0000    0.42124
595800.0000    0.51885
595840.0000   -0.29045
595880.0000   -0.57750
595920.0000   -0.65960
595960.0000    0.33124
596000.0000   -0.01573
596040.0000   -0.26396
596080.0000    0.18768
596120.0000    0.27335
596160.0000    1.01573
596200.0000    0.21860
596240.0000   -0.25081
596280.0000    0.50612
596320.0000   -0.01564
596360.0000    0.96131
596400.0000   -0.41556
596440.0000   -0.07312
596480.0000    0.06913
596520.0000   -0.41301
596560.0000    0.34469
596600.0000   -0.17421
596640.0000    0.28742
596680.0000    0.49923
596720.0000   -0.25872
596760.0000    0.15443
596800.0000    0.09703
596840.0000    0.83588
596880.0000    0.37727
596920.0000    1.06179
596960.0000    0.43732
597000.0000    0.49497
597040.0000    0.69406
597080.0000    0.75506
597120.0000    0.59594
597160.0000    0.47849
597200.0000    0.68463
597240.0000    0.47547
597280.0000    0.47045
597320.0000    0.59814
597360.0000    0.85391
597400.0000    1.27559
597440.0000    0.67107
597480.0000    1.08984
597520.0000    0.62137
597560.0000    0.16440
597600.0000   -0.73658
597640.0000   -0.90097
597680.0000   -0.03140
597720.0000    0.60540
597760.0000    1.00577
597800.0000    1.04792
597840.0000    0.27008
597880.0000   -0.07510
597920.0000   -0.22548
597960.0000    0.31042
598000.0000   -0.12446
598040.0000    0.57265
598080.0000    0.52032
598120.0000    0.48818
598160.0000   -0.45798
598200.0000    0.01060
598240.0000    0.44313
598280.0000    0.87207
598320.0000    0.45812
598360.0000    0.47454
598400.0000    1.14044
598440.0000    1.28656
598480.0000    1.59302
598520.0000    0.51077
598560.0000    0.40484
598600.0000    0.38922
598640.0000    0.36648
598680.0000    0.81528
598720.0000    0.45801
598760.0000   -0.13084
598800.0000    0.58165
598840.0000    0.42998
598880.0000    0.84688
598920.0000    1.16898
598960.0000   -0.10304
599000.0000   -0.50689
599040.0000   -0.33708
599080.0000   -0.61193
599120.0000   -0.67462
599160.0000   -0.00435
599200.0000    0.10053
599240.0000    0.09499
599280.0000   -0.01858
599320.0000    0.08518
599360.0000   -0.07929
599400.0000   -0.30803
599440.0000    0.36261
599480.0000    0.46027
599520.0000    0.09201
599560.0000    0.18412
599600.0000   -0.45966
599640.0000   -0.30659
599680.0000   -0.11912
599720.0000   -0.77950
599760.0000    0.24450
599800.0000    0.25494
599840.0000    0.42745
599880.0000    0.32089
599920.0000   -0.20781
599960.0000    0.56863
600000.0000    0.32437
600040.0000    0.44308
600080.0000   -0.30045
600120.0000    0.24158
600160.0000    0.26782
600200.0000   -0.02081
600240.0000   -0.29957
600280.0000   -0.62998
600320.0000    0.10150
600360.0000    0.85025
600400.0000    0.32217
600440.0000   -0.20626
600480.0000   -0.60728
600520.0000   -0.76670
600560.0000   -0.12566
600600.0000   -0.28022
600640.0000   -0.31759
600680.0000   -0.04801
600720.0000    0.25864
600760.0000   -0.14794
600800.0000    0.14654
600840.0000   -0.37125
600880.0000   -0.19919
600920.0000    0.76333
600960.0000    0.11764
601000.0000    0.44359
601040.0000    0.53155
601080.0000   -0.28552
601120.0000   -0.35057
601160.0000   -0.12168
601200.0000   -0.22896
601240.0000   -0.55672
601280.0000    0.30455
601320.0000   -0.34641
601360.0000   -0.06747
601400.0000   -0.26529
601440.0000    0.11602
601480.0000   -0.60632
601520.0000   -0.28888
601560.0000   -0.87645
601600.0000   -0.64866
601640.0000   -0.56517
601680.0000   -0.16595
601720.0000    0.08355
601760.0000   -0.66502
601800.0000   -0.19699
601840.0000   -0.12424
601880.0000   -0.37653
601920.0000   -0.08955
601960.0000   -0.29777
602000.0000    0.72220
602040.0000    0.31933
602080.0000   -0.25052
602120.0000   -0.13437
602160.0000    0.60515
602200.0000    0.49804
602240.0000   -0.36365
602280.0000   -0.34408
602320.0000    0.51173
602360.0000    0.30657
602400.0000    0.40512
602440.0000    0.13504
602480.0000   -0.15780
602520.0000   -0.02610
602560.0000    0.15312
602600.0000   -0.36740
602640.0000   -0.28942
602680.0000   -0.77538
602720.0000   -0.14273
602760.0000    0.51623
602800.0000   -0.02934
602840.0000   -0.25732
602880.0000   -0.27502
602920.0000   -0.53244
602960.0000   -0.24729
603000.0000    0.42560
603040.0000    0.67539
603080.0000    0.25825
603120.0000    0.82213
603160.0000   -0.08723
603200.0000    0.56669
603240.0000    0.56153
603280.0000    0.78582
603320.0000    0.07971
603360.0000    0.43295
603400.0000    0.18549
603440.0000    0.07262
603480.0000    0.69006
603520.0000    0.64659
603560.0000   -0.29530
603600.0000   -0.10172
603640.0000   -0.06482
603680.0000   -0.19365
603720.0000   -0.16022
603760.0000   -0.00599
603800.0000    0.58458
603840.0000    0.37443
603880.0000   -0.33362
603920.0000    0.68196
603960.0000   -0.05227
604000.0000   -0.00110
604040.0000   -0.41767
604080.0000   -0.20985
604120.0000    0.18848
604160.0000   -0.12640
604200.0000    0.52951
604240.0000   -0.14614
604280.0000   -0.33548
604320.0000   -0.08568
604360.0000    0.02015
604400.0000    0.27281
604440.0000    0.26122
604480.0000   -0.31749
604520.0000    0.27034
604560.0000    0.19956
604600.0000    0.03403
604640.0000    0.32026
604680.0000   -0.56014
604720.0000    0.59747
604760.0000   -0.19779
604800.0000   -0.07624
604840.0000   -0.02654
604880.0000    0.03717
604920.0000   -0.30942
604960.0000   -0.42783
605000.0000   -0.57969
605040.0000   -0.31757
605080.0000   -0.31015
605120.0000   -0.05925
605160.0000   -0.05294
605200.0000   -1.01585
605240.0000    0.06595
605280.0000    0.61375
605320.0000    0.74237
605360.0000    0.22012
605400.0000    0.04494
605440.0000    0.53849
605480.0000    0.54069
605520.0000    0.98017
605560.0000    1.01597
605600.0000    1.16875
605640.0000    0.01546
605680.0000    0.13356
605720.0000    0.41193
605760.0000    0.06847
605800.0000    0.79846
605840.0000   -0.09282
605880.0000   -0.07179
605920.0000   -0.04227
605960.0000   -0.18856
606000.0000   -0.45315
606040.0000   -0.02036
606080.0000   -0.40112
606120.0000   -0.31690
606160.0000   -0.47814
606200.0000   -0.66741
606240.0000    0.05467
606280.0000   -0.72388
606320.0000   -0.06621
606360.0000    0.21996
606400.0000    0.56875
606440.0000    0.47361
606480.0000   -0.03898
606520.0000    0.46171
606560.0000    0.00133
606600.0000   -0.27389
606640.0000    0.06939
606680.0000    0.03484
606720.0000    0.60668
606760.0000    0.04732
606800.0000   -0.04025
606840.0000    0.22707
606880.0000    0.33190
606920.0000    0.04630
606960.0000    0.22837
607000.0000    0.14438
607040.0000    0.88301
607080.0000    0.47154
607120.0000   -0.60326
607160.0000   -0.77869
607200.0000   -0.47839
607240.0000   -0.55656
607280.0000   -0.07934
607320.0000    0.30847
607360.0000   -0.20560
607400.0000   -0.29217
607440.0000    0.61170
607480.0000    0.46747
607520.0000    0.27734
607560.0000   -0.36140
607600.0000    0.53539
607640.0000   -0.46535
607680.0000   -0.31606
607720.0000   -0.28733
607760.0000    0.17561
607800.0000   -0.38026
607840.0000   -0.44961
607880.0000   -0.60350
607920.0000   -0.39126
607960.0000    0.07359
608000.0000    0.46092
608040.0000    0.48358
608080.0000   -0.44416
608120.0000    0.08944
608160.0000    0.09440
608200.0000   -0.28026
608240.0000   -0.10358
608280.0000   -0.30214
608320.0000    0.24898
608360.0000    0.10541
608400.0000    0.11235
608440.0000    0.05222
608480.0000   -0.53212
608520.0000    0.95062
608560.0000    0.05756
608600.0000    0.37737
608640.0000   -0.48464
608680.0000   -0.08006
608720.0000    0.66375
608760.0000    0.01936
608800.0000    0.63699
608840.0000    0.43303
608880.0000    0.91769
608920.0000    0.37459
608960.0000    1.21790
609000.0000    0.41306
609040.0000    0.22679
609080.0000    0.74020
609120.0000    0.39394
609160.0000   -0.63514
609200.0000    0.47995
609240.0000    0.17633
609280.0000    0.38563
609320.0000   -0.32149
609360.0000   -0.22393
609400.0000   -0.38427
609440.0000    0.12462
609480.0000    0.12929
609520.0000    0.42483
609560.0000    0.85780
609600.0000    0.26777
609640.0000   -0.14078
609680.0000    0.45191
609720.0000    0.16949
609760.0000    1.05150
609800.0000    0.52293
609840.0000    1.24038
609880.0000    0.39218
609920.0000    1.34675
609960.0000    0.82165
610000.0000    0.48127
610040.0000    1.29747
610080.0000    0.86755
610120.0000    0.54136
610160.0000    0.52264
610200.0000    1.30766
610240.0000    1.02124
610280.0000    0.99366
610320.0000    0.89716
610360.0000    1.05122
610400.0000    0.78960
610440.0000    0.64815
610480.0000    1.36998
610520.0000    1.33064
610560.0000    0.87307
610600.0000    0.96962
610640.0000    1.65863
610680.0000    0.70103
610720.0000    0.77396
610760.0000    0.81202
610800.0000    0.97253
610840.0000    1.25552
610880.0000    1.17663
610920.0000    0.96430
610960.0000    0.43035
611000.0000    1.19966
611040.0000    1.05962
611080.0000    0.71203
611120.0000    1.37647
611160.0000    0.51498
611200.0000    0.81957
611240.0000    0.21472
611280.0000    0.30247
611320.0000    0.16851
611360.0000    0.60372
611400.0000    0.74130
611440.0000    0.79502
611480.0000    0.40930
611520.0000    0.90655
611560.0000    0.58969
611600.0000    1.14396
611640.0000    0.88401
611680.0000    0.84821
611720.0000    0.71304
611760.0000    1.42378
611800.0000    0.96065
611840.0000    1.28246
611880.0000    0.52367
611920.0000    0.55569
611960.0000    0.41498
612000.0000    0.27003
612040.0000    0.90792
612080.0000   -0.03269
612120.0000    1.03820
612160.0000    1.58798
612200.0000    0.51628
612240.0000    0.55178
612280.0000   -0.06887
612320.0000    0.39107
612360.0000    0.52982
612400.0000    0.92270
612440.0000    0.82557
612480.0000    1.09791
612520.0000    1.41284
612560.0000    1.06401
612600.0000    1.27199
612640.0000    0.81410
612680.0000    1.22022
612720.0000    1.32222
612760.0000    0.68329
612800.0000    1.19711
612840.0000    1.08556
612880.0000    0.23354
612920.0000    0.36106
612960.0000    1.34047
613000.0000    1.16519
613040.0000    0.94492
613080.0000    0.82654
613120.0000    0.56934
613160.0000    0.58561
613200.0000    0.63378
613240.0000    0.77599
613280.0000    0.18247
613320.0000    0.39805
613360.0000   -0.24985
613400.0000    0.68330
613440.0000    0.59601
613480.0000    0.85125
613520.0000    1.09885
613560.0000    1.32520
613600.0000    1.01662
613640.0000    0.54473
613680.0000   -0.00058
613720.0000    0.15001
613760.0000    0.53587
613800.0000    0.70914
613840.0000    0.31862
613880.0000    1.28067
613920.0000    0.74952
613960.0000    1.01429
614000.0000    0.46364
614040.0000    1.02515
614080.0000   -0.16182
614120.0000    0.36812
614160.0000    0.90347
614200.0000    1.00551
614240.0000    0.88187
614280.0000    0.19471
614320.0000    0.26964
614360.0000    0.58541
614400.0000    1.15302
614440.0000    0.85395
614480.0000    1.03553
614520.0000    1.14697
614560.0000    0.58397
614600.0000    0.88958
614640.0000    0.96800
614680.0000    1.00659
614720.0000    0.29525
614760.0000    0.79096
614800.0000    0.65698
614840.0000    0.57925
614880.0000    0.84719
614920.0000    1.14056
614960.0000    1.31066
615000.0000    1.12015
615040.0000    1.30199
615080.0000    1.14223
615120.0000    0.56588
615160.0000    0.42172
615200.0000    1.12505
615240.0000    0.83757
615280.0000    1.21484
615320.0000    1.04483
615360.0000    1.24910
615400.0000    1.27630
615440.0000    1.24327
615480.0000    1.05355
615520.0000    0.57672
615560.0000    0.86619
615600.0000    0.27033
615640.0000    1.66260
615680.0000    0.95591
615720.0000    0.67540
615760.0000    0.07801
615800.0000    0.38858
615840.0000   -0.03877
615880.0000    0.41922
615920.0000    0.67566
615960.0000    0.57122
616000.0000    0.57277
616040.0000   -0.20872
616080.0000    0.37051
616120.0000   -0.18369
616160.0000    0.03568
616200.0000    0.66948
616240.0000    0.89672
616280.0000    0.22879
616320.0000    1.12529
616360.0000    0.48431
616400.0000    0.11608
616440.0000    0.33574
616480.0000    0.55437
616520.0000    0.17585
616560.0000   -0.04342
616600.0000   -0.06331
616640.0000    0.11128
616680.0000    0.00511
616720.0000   -0.37701
616760.0000   -0.12091
616800.0000   -0.35247
616840.0000    0.17592
616880.0000    0.03960
616920.0000    0.20839
616960.0000    0.35803
617000.0000   -0.16218
617040.0000   -0.72279
617080.0000   -0.34132
617120.0000   -0.98252
617160.0000   -0.01586
617200.0000    0.26263
617240.0000   -1.15939
617280.0000   -0.08135
617320.0000    0.05550
617360.0000   -0.60776
617400.0000   -0.19511
617440.0000    0.52329
617480.0000    0.38313
617520.0000    0.49653
617560.0000    0.18949
617600.0000    0.19025
617640.0000   -0.04076
617680.0000    0.37994
617720.0000    0.12836
617760.0000    0.37553
617800.0000    0.68214
617840.0000    0.64378
617880.0000    0.44300
617920.0000    0.47403
617960.0000    0.68430
618000.0000    0.49633
618040.0000    0.28644
618080.0000    0.09213
618120.0000    0.42180
618160.0000    0.52709
618200.0000    0.57538
618240.0000    0.11820
618280.0000    0.12517
618320.0000    0.21041
618360.0000    0.59728
618400.0000    0.63652
618440.0000   -0.16542
618480.0000    0.34573
618520.0000    0.19041
618560.0000    0.14365
618600.0000    0.38119
618640.0000    0.02410
618680.0000    0.00408
618720.0000    0.44418
618760.0000    0.13993
618800.0000    0.65076
618840.0000    0.87197
618880.0000    0.19207
618920.0000    0.74880
618960.0000    0.10141
619000.0000    0.25574
619040.0000    0.80832
619080.0000    0.59707
619120.0000    0.82016
619160.0000   -0.09067
619200.0000    0.76433
619240.0000    0.35068
619280.0000    0.38428
619320.0000    0.56199
619360.0000    0.79502
619400.0000    0.75950
619440.0000    1.08310
619480.0000    0.39549
619520.0000    0.60269
619560.0000    0.92586
619600.0000    0.44499
619640.0000    0.12317
619680.0000    0.24965
619720.0000    1.06331
619760.0000    0.90998
619800.0000    0.31981
619840.0000    0.89001
619880.0000    0.28556
619920.0000   -0.16063
619960.0000    0.15130
620000.0000    0.42552
620040.0000    1.04440
620080.0000    0.35501
620120.0000    1.49928
620160.0000    0.59688
620200.0000    1.06026
620240.0000    0.63238
620280.0000    0.58050
620320.0000    0.17722
620360.0000    0.36440
620400.0000    0.28722
620440.0000    0.31981
620480.0000    1.10690
620520.0000    0.94417
620560.0000    0.37818
620600.0000    0.56435
620640.0000    0.46097
620680.0000    0.66156
620720.0000    0.43749
620760.0000    0.27443
620800.0000    0.10010
620840.0000    0.28343
620880.0000    0.37612
620920.0000    0.17562
620960.0000    0.74987
621000.0000    0.24669
621040.0000    0.67842
621080.0000    0.43165
621120.0000    0.27708
621160.0000    0.43672
621200.0000    0.59675
621240.0000    1.28214
621280.0000   -0.07922
621320.0000    0.51318
621360.0000    0.20618
621400.0000    0.45260
621440.0000    0.65419
621480.0000    0.67732
621520.0000    0.35922
621560.0000    0.49121
621600.0000    0.10788
621640.0000    1.02212
621680.0000    1.17403
621720.0000    0.88859
621760.0000    0.65071
621800.0000    0.55315
621840.0000    1.11774
621880.0000    0.80746
621920.0000    0.48756
621960.0000    0.09148
622000.0000    0.68265
622040.0000    0.67920
622080.0000    0.22395
622120.0000   -0.22457
622160.0000    0.07263
622200.0000    0.31413
622240.0000   -0.57303
622280.0000    0.44392
622320.0000    0.53421
622360.0000    0.21206
622400.0000    1.10250
622440.0000    0.55113
622480.0000    0.65575
622520.0000    0.12941
622560.0000    0.33512
622600.0000    0.35550
622640.0000    0.38877
622680.0000    0.01258
622720.0000    0.19828
622760.0000    0.08241
622800.0000    0.69418
622840.0000    0.30791
622880.0000    0.66724
622920.0000    0.12251
622960.0000    0.69088
623000.0000    0.21130
623040.0000    0.42373
623080.0000    0.46620
623120.0000   -0.16417
623160.0000   -0.32051
623200.0000    0.28128
623240.0000   -0.24664
623280.0000    0.67104
623320.0000    0.30017
623360.0000   -0.11526
623400.0000   -0.28678
623440.0000   -0.46492
623480.0000   -0.06511
623520.0000   -0.12830
623560.0000   -0.03217
623600.0000    0.15046
623640.0000   -0.35452
623680.0000   -0.50530
623720.0000   -0.00002
623760.0000    0.75450
623800.0000    0.19232
623840.0000    0.20510
623880.0000    0.31349
623920.0000    0.52171
623960.0000    0.31652
624000.0000    0.07330
624040.0000    0.30591
624080.0000    0.89612
624120.0000    0.18472
624160.0000    0.43223
624200.0000   -0.21386
624240.0000    0.64447
624280.0000    0.45487
624320.0000    0.20940
624360.0000    0.35080
624400.0000    0.24165
624440.0000    0.12319
624480.0000    0.57478
624520.0000    0.45224
624560.0000   -0.19951
624600.0000    0.37828
624640.0000   -0.26576
624680.0000    0.03798
624720.0000    0.69618
624760.0000    0.26565
624800.0000    0.49766
624840.0000    0.00935
624880.0000    0.40184
624920.0000   -0.04107
624960.0000    0.10290
625000.0000    1.04397
625040.0000    1.03170
625080.0000    0.86649
625120.0000    1.18743
625160.0000    1.33387
625200.0000    1.27664
625240.0000    1.29499
625280.0000    0.94819
625320.0000    0.24766
625360.0000    0.57411
625400.0000    0.93232
625440.0000    0.94736
625480.0000    1.05718
625520.0000    1.03280
625560.0000    1.16856
625600.0000    0.34290
625640.0000    0.51412
625680.0000    0.13499
625720.0000    0.06165
625760.0000    0.37695
625800.0000   -0.17586
625840.0000    0.44490
625880.0000    0.94149
625920.0000    0.76015
625960.0000   -0.46916
626000.0000    0.00221
626040.0000    0.32457
626080.0000    0.40888
626120.0000    0.08414
626160.0000   -0.10293
626200.0000    0.77901
626240.0000    0.71136
626280.0000    0.28595
626320.0000    0.79728
626360.0000    0.56599
626400.0000    1.37530
626440.0000    1.35388
626480.0000    0.22876
626520.0000    0.41441
626560.0000    0.94210
626600.0000    0.47022
626640.0000    0.42107
626680.0000    0.38555
626720.0000   -0.04116
626760.0000    0.34693
626800.0000   -0.03594
626840.0000    0.01403
626880.0000   -0.07628
626920.0000    0.34343
626960.0000    0.60063
627000.0000    1.20927
627040.0000    0.23505
627080.0000    0.69404
627120.0000    0.49836
627160.0000    0.91377
627200.0000    0.71696
627240.0000   -0.00146
627280.0000    0.12647
627320.0000    0.22424
627360.0000    0.46689
627400.0000    0.32996
627440.0000    1.00163
627480.0000   -0.02706
627520.0000    0.16237
627560.0000    0.50623
627600.0000    0.54220
627640.0000    0.53316
627680.0000    0.37264
627720.0000    0.54443
627760.0000    0.39495
627800.0000    0.35216
627840.0000   -0.31428
627880.0000    0.04445
627920.0000    0.20585
627960.0000    0.60204
628000.0000   -0.04348
628040.0000    1.33044
628080.0000    0.68759
628120.0000    0.46305
628160.0000    0.06292
628200.0000    0.29639
628240.0000   -0.30566
628280.0000    0.31547
628320.0000    0.59262
628360.0000    0.14472
628400.0000    0.38965
628440.0000    0.20173
628480.0000   -0.39253
628520.0000   -0.07958
628560.0000    0.46708
628600.0000    0.88370
628640.0000    0.12104
628680.0000    0.33045
628720.0000   -0.10797
628760.0000    0.04378
628800.0000    0.24136
628840.0000    0.39150
628880.0000    0.00196
628920.0000    0.03048
628960.0000   -0.07739
629000.0000   -0.01254
629040.0000   -0.39461
629080.0000    0.19405
629120.0000    0.37143
629160.0000    0.44197
629200.0000    0.64538
629240.0000    0.40095
629280.0000    0.16110
629320.0000    0.06070
629360.0000   -0.50998
629400.0000   -0.13290
629440.0000    0.21834
629480.0000   -1.04378
629520.0000    0.23850
629560.0000    0.61069
629600.0000    0.35518
629640.0000    0.28362
629680.0000    0.39481
629720.0000    0.37686
629760.0000    0.58639
629800.0000    0.25315
629840.0000    0.38427
629880.0000    0.49673
629920.0000    0.57891
629960.0000    0.28982
630000.0000    0.59636
630040.0000    0.28686
630080.0000    0.41122
630120.0000    0.72392
630160.0000   -0.06902
630200.0000   -0.26843
630240.0000    0.31757
630280.0000    0.74162
630320.0000    0.69300
630360.0000    0.08552
630400.0000    0.39764
630440.0000    0.45566
630480.0000    0.71370
630520.0000    1.27010
630560.0000    0.49048
630600.0000    0.64940
630640.0000    0.53703
630680.0000    0.30461
630720.0000    0.03760
630760.0000    0.49411
630800.0000    0.64492
630840.0000    0.32691
630880.0000    0.26247
630920.0000    0.64729
630960.0000    0.33791
631000.0000    0.39089
631040.0000    0.44832
631080.0000    0.01076
631120.0000    0.66282
631160.0000    0.83573
631200.0000   -0.01112
631240.0000    0.81586
631280.0000    0.25074
631320.0000    0.30114
631360.0000    0.65300
631400.0000   -0.01502
631440.0000    0.37089
631480.0000    0.57364
631520.0000    0.79096
631560.0000    0.86022
631600.0000    0.70529
631640.0000    0.88407
631680.0000    0.57697
631720.0000    0.14313
631760.0000   -0.22544
631800.0000    0.35756
631840.0000    0.29147
631880.0000    0.60751
631920.0000    0.32915
631960.0000    0.09434
632000.0000    0.21587
632040.0000   -0.35630
632080.0000   -0.00640
632120.0000    0.28057
632160.0000    0.15961
632200.0000    0.04643
632240.0000    0.25133
632280.0000    0.85952
632320.0000    0.72915
632360.0000    1.40264
632400.0000    0.24050
632440.0000   -0.12303
632480.0000   -0.54871
632520.0000    0.37391
632560.0000    0.60383
632600.0000    0.75885
632640.0000    0.85907
632680.0000    0.77429
632720.0000   -0.34701
632760.0000   -0.54196
632800.0000    0.08315
632840.0000    0.24134
632880.0000   -0.46749
632920.0000   -0.96387
632960.0000   -0.02010
633000.0000   -0.34809
633040.0000   -0.38898
633080.0000   -0.13903
633120.0000    0.11251
633160.0000   -0.70018
633200.0000    0.57904
633240.0000    0.45911
633280.0000    1.13556
633320.0000   -0.06155
633360.0000    0.15663
633400.0000    0.07311
633440.0000    0.59116
633480.0000    0.52020
633520.0000   -0.26152
633560.0000    0.27101
633600.0000    0.53194
633640.0000    0.74683
633680.0000    0.84504
633720.0000    0.30925
633760.0000    0.25627
633800.0000    0.25167
633840.0000    0.63558
633880.0000    0.78526
633920.0000    1.43289
633960.0000    0.73901
634000.0000    0.76177
634040.0000    0.45040
634080.0000    0.52115
634120.0000    0.31708
634160.0000    0.65807
634200.0000    0.83886
634240.0000    1.03592
634280.0000    0.41094
634320.0000    0.80758
634360.0000    0.08645
634400.0000    0.87322
634440.0000    0.94781
634480.0000    1.14437
634520.0000    0.55332
634560.0000    0.94973
634600.0000    0.57496
634640.0000    1.07536
634680.0000    0.51694
634720.0000    0.59828
634760.0000    0.62254
634800.0000    0.73934
634840.0000    0.56500
634880.0000    0.30125
634920.0000    0.17808
634960.0000    0.44146
635000.0000    0.69576
635040.0000    0.32402
635080.0000    0.97344
635120.0000    0.73479
635160.0000    0.60073
635200.0000    1.07269
635240.0000    0.92989
635280.0000    0.43650
635320.0000    0.54299
635360.0000    1.19985
635400.0000    0.45286
635440.0000    0.50152
635480.0000    0.99240
635520.0000    1.01717
635560.0000    0.83076
635600.0000    0.02972
635640.0000    0.77798
635680.0000    0.62969
635720.0000    1.34061
635760.0000    0.47882
635800.0000    0.68940
635840.0000    1.36322
635880.0000    1.46827
635920.0000    1.66745
635960.0000    1.38243
636000.0000    1.12140
636040.0000    1.04058
636080.0000    1.33552
636120.0000    2.17419
636160.0000    1.25921
636200.0000    1.25688
636240.0000    1.00171
636280.0000    0.79956
636320.0000    1.03934
636360.0000    0.82977
636400.0000    0.91707
636440.0000    0.98641
636480.0000    0.51721
636520.0000    1.34241
636560.0000    0.06331
636600.0000    0.46664
636640.0000    0.58492
636680.0000    1.03016
636720.0000    1.12406
636760.0000    0.45697
636800.0000    1.19848
636840.0000    0.51922
636880.0000    0.78994
636920.0000    1.19396
636960.0000    1.23591
637000.0000    1.02977
637040.0000    0.75633
637080.0000    1.08863
637120.0000    1.00598
637160.0000    0.56897
637200.0000    0.60543
637240.0000    1.57051
637280.0000    1.61253
637320.0000    0.76493
637360.0000    0.81439
637400.0000    1.17117
637440.0000    0.76627
637480.0000    0.42142
637520.0000    0.42463
637560.0000    0.80887
637600.0000    1.33227
637640.0000    0.53955
637680.0000    0.49748
637720.0000    1.18194
637760.0000    1.19619
637800.0000    0.66267
637840.0000    0.90036
637880.0000    0.95244
637920.0000    0.66718
637960.0000    0.84523
638000.0000    1.00369
638040.0000    1.44374
638080.0000    0.08573
638120.0000    0.06177
638160.0000    0.39381
638200.0000    0.89989
638240.0000    1.77684
638280.0000    1.73194
638320.0000    0.09989
638360.0000    1.36773
638400.0000    1.39437
638440.0000    0.57446
638480.0000    0.96902
638520.0000    0.46843
638560.0000    0.22422
638600.0000    0.92171
638640.0000    0.09705
638680.0000    0.43714
638720.0000    0.63356
638760.0000    0.61864
638800.0000    0.39072
638840.0000    0.56127
638880.0000    0.99574
638920.0000    0.79930
638960.0000    1.06105
639000.0000    0.47910
639040.0000    1.17441
639080.0000    1.39126
639120.0000    0.64259
639160.0000    1.09114
639200.0000    0.08879
639240.0000    0.37600
639280.0000    0.68402
639320.0000    0.68455
639360.0000    0.49352
639400.0000    0.14689
639440.0000    1.09141
639480.0000    0.65584
639520.0000    0.57611
639560.0000    0.24178
639600.0000    0.55661
639640.0000    0.80966
639680.0000    0.56307
639720.0000    1.42978
639760.0000    0.89105
639800.0000    0.92119
639840.0000    1.09585
639880.0000    1.28580
639920.0000    1.34802
639960.0000    0.95772
640000.0000    0.62046
640040.0000    1.08136
640080.0000    0.75081
640120.0000    1.37576
640160.0000    1.27726
640200.0000    0.52631
640240.0000    0.64562
640280.0000    0.90306
640320.0000    1.31247
640360.0000    1.18656
640400.0000    1.23855
640440.0000    1.51550
640480.0000    1.56962
640520.0000    1.27834
640560.0000    0.68985
640600.0000    0.87482
640640.0000    1.07691
640680.0000    1.18679
640720.0000    0.57107
640760.0000    1.20307
640800.0000    1.06912
640840.0000    0.98407
640880.0000    0.47308
640920.0000    0.86582
640960.0000    1.06796
641000.0000    1.74393
641040.0000    0.94754
641080.0000    1.52134
641120.0000    1.30886
641160.0000    1.41623
641200.0000    1.10481
641240.0000    0.90599
641280.0000    1.05231
641320.0000    1.04174
641360.0000    0.67056
641400.0000    0.97859
641440.0000    1.38399
641480.0000    1.10595
641520.0000    0.56261
641560.0000    0.10091
641600.0000    0.77812
641640.0000    0.73861
641680.0000    0.26576
641720.0000    0.14062
641760.0000   -0.21255
641800.0000    0.07773
641840.0000    0.90504
641880.0000   -0.19459
641920.0000    1.03937
641960.0000    1.00694
642000.0000    0.88193
642040.0000    0.67319
642080.0000    0.41351
642120.0000    0.71641
642160.0000    0.35223
642200.0000    0.11342
642240.0000    0.10234
642280.0000    0.35183
642320.0000    0.71075
642360.0000    0.94963
642400.0000    0.03230
642440.0000    0.67899
642480.0000    1.03770
642520.0000    0.47499
642560.0000    0.85508
642600.0000    0.73732
642640.0000    0.29051
642680.0000    0.58554
642720.0000    0.32415
642760.0000    0.78326
642800.0000    1.18063
642840.0000    0.36339
642880.0000    0.39210
642920.0000    0.39614
642960.0000    0.17988
643000.0000   -0.24019
643040.0000    0.71885
643080.0000    1.31837
643120.0000    0.60376
643160.0000    1.32898
643200.0000    0.79116
643240.0000    1.26612
643280.0000    0.42291
643320.0000   -0.04105
643360.0000    0.00117
643400.0000   -0.19496
643440.0000   -0.89373
643480.0000   -0.50780
643520.0000   -0.28535
643560.0000    0.29261
643600.0000    0.24747
643640.0000    0.51706
643680.0000    0.10319
643720.0000    0.12469
643760.0000    1.42552
643800.0000    0.29054
643840.0000    0.21599
643880.0000   -0.06421
643920.0000    0.99604
643960.0000    0.14218
644000.0000    0.37356
644040.0000    0.79656
644080.0000    0.39526
644120.0000   -0.43998
644160.0000    0.77865
644200.0000    0.68530
644240.0000    0.31922
644280.0000    0.70342
644320.0000    0.67289
644360.0000    0.74111
644400.0000    0.21829
644440.0000    0.24117
644480.0000    0.44004
644520.0000    0.66611
644560.0000    0.09739
644600.0000    0.24577
644640.0000    0.36314
644680.0000   -0.15582
644720.0000    0.41924
644760.0000    0.08676
644800.0000    0.72060
644840.0000    0.64876
644880.0000    0.22194
644920.0000    0.06404
644960.0000    0.26860
645000.0000    0.19386
645040.0000    0.52134
645080.0000    0.47444
645120.0000    0.81570
645160.0000    1.15544
645200.0000    0.84435
645240.0000    0.61643
645280.0000    1.09315
645320.0000    0.84531
645360.0000    1.40119
645400.0000    0.93840
645440.0000    0.80155
645480.0000    1.20448
645520.0000    1.32029
645560.0000    1.38891
645600.0000    0.74907
645640.0000    0.26940
645680.0000    0.64432
645720.0000    1.21274
645760.0000    0.73735
645800.0000    0.20215
645840.0000    0.35785
645880.0000    0.54010
645920.0000    0.46580
645960.0000    0.89537
646000.0000    1.42534
646040.0000    0.74299
646080.0000    1.21775
646120.0000    1.90269
646160.0000    0.28150
646200.0000    0.55387
646240.0000    0.85401
646280.0000    0.85217
646320.0000    0.73185
646360.0000    0.70230
646400.0000    0.53701
646440.0000    0.90423
646480.0000    0.53058
646520.0000    0.18589
646560.0000    0.58341
646600.0000    0.08705
646640.0000    0.04255
646680.0000    0.62551
646720.0000    0.35354
646760.0000    0.06081
646800.0000    0.55622
646840.0000    0.80393
646880.0000    0.36186
646920.0000    0.67794
646960.0000    0.68552
647000.0000    0.87327
647040.0000    0.09531
647080.0000   -0.01149
647120.0000    0.36092
647160.0000    1.31740
647200.0000    0.67211
647240.0000    0.01353
647280.0000    0.71621
647320.0000    0.91065
647360.0000   -0.19124
647400.0000    0.93510
647440.0000    0.64507
647480.0000    0.59972
647520.0000    1.47754
647560.0000    0.89489
647600.0000    0.69222
647640.0000    0.32261
647680.0000    1.06213
647720.0000    0.45052
647760.0000    0.72724
647800.0000    0.70103
647840.0000    0.34494
647880.0000    0.91136
647920.0000    1.89382
647960.0000    0.74614
648000.0000    0.67857
648040.0000    0.91279
648080.0000    1.82917
648120.0000    0.84766
648160.0000    1.11123
648200.0000    0.74391
648240.0000    0.67841
648280.0000    0.50958
648320.0000    0.21636
648360.0000    0.99031
648400.0000    0.95269
648440.0000    0.77545
648480.0000    0.24743
648520.0000    0.77670
648560.0000    0.98693
648600.0000    0.26890
648640.0000    0.63045
648680.0000    0.81338
648720.0000    0.55682
648760.0000    1.07103
648800.0000    0.90785
648840.0000    0.94527
648880.0000    0.83115
648920.0000    0.51280
648960.0000    0.98728
649000.0000    1.02347
649040.0000    0.43922
649080.0000    0.13836
649120.0000    0.48724
649160.0000    0.57394
649200.0000    0.63537
649240.0000    0.63121
649280.0000    0.71314
649320.0000    0.80640
649360.0000    0.73195
649400.0000    0.18938
649440.0000    0.41813
649480.0000    0.53469
649520.0000    0.58711
649560.0000    0.52703
649600.0000    0.89722
649640.0000    0.64488
649680.0000    0.90995
649720.0000    0.94483
649760.0000    0.54317
649800.0000    0.36040
649840.0000   -0.28983
649880.0000   -0.13064
649920.0000    1.53758
649960.0000    0.50021
650000.0000    0.52954
650040.0000    0.32568
650080.0000    0.51655
650120.0000    1.04646
650160.0000    0.48890
650200.0000    0.57543
650240.0000    0.76070
650280.0000    0.66332
650320.0000    0.16474
650360.0000    0.89118
650400.0000    0.80405
650440.0000    0.96567
650480.0000    1.06067
650520.0000    0.89621
650560.0000    0.83278
650600.0000    1.01382
650640.0000    0.28021
650680.0000    0.22577
650720.0000    0.69959
650760.0000   -0.08683
650800.0000    0.66047
650840.0000    0.31543
650880.0000    1.89347
650920.0000    1.60905
650960.0000    1.26111
651000.0000    0.22647
651040.0000    0.33524
651080.0000    0.90180
651120.0000    0.86554
651160.0000    0.73667
651200.0000    0.78647
651240.0000    1.36727
651280.0000    0.51543
651320.0000    1.00690
651360.0000    0.61981
651400.0000    0.57452
651440.0000    1.00628
651480.0000    0.85254
651520.0000    1.15331
651560.0000    0.76473
651600.0000    0.16443
651640.0000    0.70440
651680.0000    0.44441
651720.0000    0.49768
651760.0000    0.62631
651800.0000    0.64475
651840.0000    0.96151
651880.0000    1.11723
651920.0000    0.45052
651960.0000    1.30750
652000.0000    0.86933
652040.0000    0.39269
652080.0000    1.44057
652120.0000    1.46758
652160.0000    1.24582
652200.0000    0.69694
652240.0000    0.57210
652280.0000    0.60115
652320.0000    0.57383
652360.0000    0.68962
652400.0000    0.74443
652440.0000    0.38665
652480.0000    0.93825
652520.0000    0.45864
652560.0000    0.91028
652600.0000    0.20943
652640.0000    1.01182
652680.0000    0.44401
652720.0000    0.39744
652760.0000    0.63669
652800.0000    0.05763
652840.0000    0.85902
652880.0000    0.25360
652920.0000    0.60925
652960.0000    0.54589
653000.0000    0.86584
653040.0000    0.84913
653080.0000    0.13151
653120.0000    0.41256
653160.0000    0.89861
653200.0000    0.71550
653240.0000    0.02021
653280.0000    0.72394
653320.0000    0.62500
653360.0000   -0.05755
653400.0000    0.64536
653440.0000    0.00167
653480.0000    1.08896
653520.0000    1.24819
653560.0000    0.80117
653600.0000    0.35693
653640.0000   -0.11259
653680.0000   -0.04030
653720.0000    0.72373
653760.0000    0.71918
653800.0000    0.96591
653840.0000    0.31516
653880.0000    0.69376
653920.0000   -0.00332
653960.0000    0.70049
654000.0000    0.48773
654040.0000    0.51554
654080.0000    1.02193
654120.0000    0.77508
654160.0000    0.95696
654200.0000    0.42859
654240.0000    0.58900
654280.0000    0.65210
654320.0000    0.38224
654360.0000    0.43233
654400.0000    0.04503
654440.0000    0.13143
654480.0000    0.48927
654520.0000    0.67329
654560.0000    0.38242
654600.0000    0.41104
654640.0000    0.69489
654680.0000    0.54282
654720.0000    0.78882
654760.0000    0.13219
654800.0000    0.94299
654840.0000    0.35351
654880.0000    0.80488
654920.0000    0.66938
654960.0000    0.64129
655000.0000   -0.09946
655040.0000   -0.08647
655080.0000    0.46532
655120.0000    0.57204
655160.0000    1.00002
655200.0000    0.39187
655240.0000    0.40189
655280.0000    0.37370
655320.0000    0.88971
655360.0000    0.64356
655400.0000    0.61665
655440.0000    0.42669
655480.0000    0.32538
655520.0000   -0.23667
655560.0000    0.46064
655600.0000    0.52358
655640.0000    0.06630
655680.0000    0.59944
655720.0000   -0.08708
655760.0000   -0.39882
655800.0000    0.51866
655840.0000    0.32922
655880.0000    0.59712
655920.0000   -0.02200
655960.0000   -0.18301
656000.0000    0.23986
656040.0000    0.63730
656080.0000    0.25614
656120.0000    0.03238
656160.0000   -0.14293
656200.0000   -0.10143
656240.0000    0.73600
656280.0000    0.89347
656320.0000    0.42179
656360.0000    0.19533
656400.0000    0.00019
656440.0000    0.14607
656480.0000    0.13761
656520.0000    0.18255
656560.0000   -0.02449
656600.0000    0.07348
656640.0000    0.57741
656680.0000    1.10484
656720.0000    0.51044
656760.0000    0.84730
656800.0000    0.37425
656840.0000    0.28347
656880.0000    0.65928
656920.0000    0.45016
656960.0000   -0.05147
657000.0000    0.41593
657040.0000    0.36564
657080.0000    0.43633
657120.0000    0.63072
657160.0000    0.37361
657200.0000    0.80907
657240.0000    0.60608
657280.0000    0.19216
657320.0000    0.61041
657360.0000    0.23790
657400.0000    0.24685
657440.0000    0.52845
657480.0000    0.61540
657520.0000    1.02693
657560.0000    0.76811
657600.0000    0.27338
657640.0000    0.53324
657680.0000    0.72946
657720.0000    0.32294
657760.0000    0.56285
657800.0000    0.93810
657840.0000    0.38765
657880.0000    0.54802
657920.0000    0.44663
657960.0000    0.60488
658000.0000    0.56066
658040.0000    0.53179
658080.0000    0.37769
658120.0000    0.83248
658160.0000    0.81196
658200.0000    1.07414
658240.0000    0.59805
658280.0000    0.88326
658320.0000    0.48465
658360.0000    0.33407
658400.0000    0.47813
658440.0000    0.72727
658480.0000    1.28886
658520.0000    1.05498
658560.0000    0.52319
658600.0000   -0.17830
658640.0000    0.35663
658680.0000    0.58678
658720.0000    0.44440
658760.0000    1.10477
658800.0000    1.10903
658840.0000    0.89710
658880.0000    1.10265
658920.0000    0.31740
658960.0000    0.82240
659000.0000    0.19310
659040.0000    0.45152
659080.0000    0.43873
659120.0000    0.50522
659160.0000    1.16850
659200.0000    0.62585
659240.0000    1.17274
659280.0000    0.69421
659320.0000    0.32772
659360.0000    0.57687
659400.0000    0.93037
659440.0000    0.50505
659480.0000    0.83876
659520.0000    0.61401
659560.0000    1.16338
659600.0000    0.30393
659640.0000    1.01740
659680.0000    0.86209
659720.0000    1.21046
659760.0000    1.35236
659800.0000    0.72825
659840.0000   -0.54548
659880.0000    1.16989
659920.0000    0.27862
659960.0000    0.35684
660000.0000    0.33405
660040.0000    0.36676
660080.0000    0.73262
660120.0000    1.04105
660160.0000    1.57585
660200.0000    1.18028
660240.0000    1.36851
660280.0000    0.74269
660320.0000    0.85556
660360.0000    0.48404
660400.0000    0.42418
660440.0000    0.64832
660480.0000    0.69717
660520.0000    0.91059
660560.0000    0.43058
660600.0000    0.34616
660640.0000    0.48349
660680.0000    0.12502
660720.0000    0.34872
660760.0000    0.47896
660800.0000    0.49098
660840.0000    0.84556
660880.0000    0.66839
660920.0000    0.15126
660960.0000   -0.06928
661000.0000    0.31959
661040.0000    0.36284
661080.0000    0.56958
661120.0000    1.00677
661160.0000    1.23397
661200.0000    0.55706
661240.0000    0.32130
661280.0000    1.07463
661320.0000    1.46353
661360.0000    0.72633
661400.0000    0.94752
661440.0000    1.04144
661480.0000    0.86270
661520.0000    0.67669
661560.0000    0.65768
661600.0000    0.33295
661640.0000    0.85653
661680.0000    0.62106
661720.0000    0.32443
661760.0000    0.38633
661800.0000    0.61133
661840.0000    1.49809
661880.0000    0.80486
661920.0000    0.64786
661960.0000    0.64808
662000.0000    0.06620
662040.0000    0.21437
662080.0000    0.09761
662120.0000    0.56033
662160.0000    1.01084
662200.0000    0.35800
662240.0000    0.34585
662280.0000    0.23881
662320.0000    0.97553
662360.0000    1.55868
662400.0000    0.45772
662440.0000    0.63024
662480.0000    1.02614
662520.0000    1.10142
662560.0000    0.58926
662600.0000    1.00094
662640.0000    1.00019
662680.0000    0.99675
662720.0000    0.88168
662760.0000    1.02749
662800.0000    0.42894
662840.0000    1.24119
662880.0000    0.62412
662920.0000    0.27053
662960.0000    0.26934
663000.0000    0.58747
663040.0000    1.20685
663080.0000    0.20302
663120.0000    1.13728
663160.0000    0.42775
663200.0000    0.86413
663240.0000    1.22965
663280.0000    0.72121
663320.0000    0.90753
663360.0000    0.96578
663400.0000    0.62245
663440.0000    1.32214
663480.0000    0.97302
663520.0000    1.01125
663560.0000    1.18593
663600.0000    1.12629
663640.0000    1.66161
663680.0000    0.95182
663720.0000    1.21221
663760.0000    1.25113
663800.0000    1.33250
663840.0000    0.95300
663880.0000    0.82450
663920.0000    1.18158
663960.0000    0.63064
664000.0000    0.98429
664040.0000    1.24048
664080.0000    1.35101
664120.0000    0.79248
664160.0000    0.73098
664200.0000    0.59700
664240.0000    1.20381
664280.0000    0.81851
664320.0000    0.37792
664360.0000    1.30267
664400.0000    0.65580
664440.0000    0.57336
664480.0000    0.50336
664520.0000    0.67318
664560.0000    0.72127
664600.0000    0.46452
664640.0000    1.25422
664680.0000    0.78929
664720.0000    0.73001
664760.0000    0.16207
664800.0000    0.93079
664840.0000    0.95355
664880.0000    0.13906
664920.0000    0.79377
664960.0000    0.59338
665000.0000    1.41473
665040.0000    0.74797
665080.0000    0.88560
665120.0000    0.64969
665160.0000    0.85344
665200.0000    0.90053
665240.0000    1.34197
665280.0000    1.58036
665320.0000    1.02805
665360.0000    1.46879
665400.0000    0.69358
665440.0000    0.77300
665480.0000    0.44387
665520.0000    0.44125
665560.0000    0.82547
665600.0000    0.51957
665640.0000    0.73341
665680.0000    0.89642
665720.0000    0.81486
665760.0000    0.86903
665800.0000    1.28471
665840.0000    1.11144
665880.0000    0.50488
665920.0000    0.69739
665960.0000    0.79528
666000.0000    0.74844
666040.0000    0.73068
666080.0000    0.70076
666120.0000    0.68744
666160.0000    1.20634
666200.0000    0.71658
666240.0000    0.40964
666280.0000    1.28968
666320.0000    0.79553
666360.0000    1.06688
666400.0000    0.59415
666440.0000    0.69074
666480.0000    0.61097
666520.0000   -0.27214
666560.0000    0.06578
666600.0000    0.47956
666640.0000   -0.14727
666680.0000    1.02512
666720.0000    0.73738
666760.0000    0.60554
666800.0000    0.72238
666840.0000    0.72481
666880.0000    1.31973
666920.0000    1.56259
666960.0000    0.88513
667000.0000    0.88955
667040.0000    1.27073
667080.0000    1.27301
667120.0000    0.96612
667160.0000    1.27722
667200.0000    1.17998
667240.0000    0.32892
667280.0000    1.18625
667320.0000    1.33680
667360.0000    0.51839
667400.0000    1.23686
667440.0000    0.89410
667480.0000    0.82653
667520.0000    1.23331
667560.0000    1.54654
667600.0000    1.66111
667640.0000    1.03024
667680.0000    0.98624
667720.0000    0.94329
667760.0000    0.83556
667800.0000    0.79379
667840.0000    0.96069
667880.0000    0.91313
667920.0000    0.80388
667960.0000    0.71327
668000.0000    1.69233
668040.0000    1.27992
668080.0000    1.20126
668120.0000    1.43461
668160.0000    1.41970
668200.0000    1.21105
668240.0000    1.50255
668280.0000    1.52848
668320.0000    1.44204
668360.0000    1.18768
668400.0000    1.74961
668440.0000    0.91913
668480.0000    0.29621
668520.0000    1.05320
668560.0000    1.23961
668600.0000    1.09535
668640.0000    1.55021
668680.0000    0.38784
668720.0000    1.15740
668760.0000    1.14685
668800.0000    1.55666
668840.0000    0.60626
668880.0000    0.87050
668920.0000    1.04684
668960.0000    0.96736
669000.0000    1.45191
669040.0000    1.43806
669080.0000    0.74161
669120.0000    1.47365
669160.0000    1.24928
669200.0000    1.05635
669240.0000    1.61724
669280.0000    1.02060
669320.0000    1.20453
669360.0000    1.60785
669400.0000    1.43529
669440.0000    0.80745
669480.0000    1.20753
669520.0000    0.52012
669560.0000    1.32234
669600.0000    0.70870
669640.0000    1.09821
669680.0000    0.95804
669720.0000    1.41952
669760.0000    1.51561
669800.0000    1.00050
669840.0000    1.81416
669880.0000    1.23621
669920.0000    1.41582
669960.0000    1.18353
670000.0000    1.41971
670040.0000    1.56826
670080.0000    0.78266
670120.0000    1.02595
670160.0000    1.12656
670200.0000    0.96324
670240.0000    1.41461
670280.0000    0.81802
670320.0000    1.13317
670360.0000    0.99776
670400.0000    0.80069
670440.0000    1.38405
670480.0000    1.73838
670520.0000    1.35823
670560.0000    1.32884
670600.0000    1.32651
670640.0000    1.56324
670680.0000    1.11679
670720.0000    0.82687
670760.0000    1.32893
670800.0000    1.50760
670840.0000    1.50593
670880.0000    1.14127
670920.0000    1.47981
670960.0000    1.08666
671000.0000    1.28393
671040.0000    0.53994
671080.0000    1.27476
671120.0000    1.07737
671160.0000    1.49313
671200.0000    1.36839
671240.0000    1.73261
671280.0000    0.89923
671320.0000    1.01584
671360.0000    1.12172
671400.0000    0.30917
671440.0000    0.12396
671480.0000    0.84598
671520.0000    0.99073
671560.0000    0.64593
671600.0000    1.18830
671640.0000    1.55319
671680.0000    1.38715
671720.0000    1.03270
671760.0000    1.63998
671800.0000    1.37726
671840.0000    0.90956
671880.0000    1.09304
671920.0000    1.13505
671960.0000    1.24534
672000.0000    0.49315
672040.0000    0.88273
672080.0000    0.83006
672120.0000    1.02892
672160.0000    1.42976
672200.0000    1.50123
672240.0000    1.08533
672280.0000    1.30915
672320.0000    0.86832
672360.0000    0.47174
672400.0000    0.44797
672440.0000    1.02955
672480.0000    0.91075
672520.0000    0.07995
672560.0000    0.05894
672600.0000   -0.30887
672640.0000    0.39140
672680.0000    0.05786
672720.0000   -0.15894
672760.0000    0.36050
672800.0000    0.53286
672840.0000   -0.44425
672880.0000    0.75350
672920.0000    0.20049
672960.0000    0.78452
673000.0000    0.31997
673040.0000    1.36636
673080.0000    1.36534
673120.0000    1.24963
673160.0000    0.89545
673200.0000    1.17892
673240.0000    0.21800
673280.0000    1.38703
673320.0000    0.94006
673360.0000    0.36594
673400.0000    1.29324
673440.0000    0.48454
673480.0000    0.70334
673520.0000    0.36280
673560.0000    0.45850
673600.0000    0.71255
673640.0000    1.17454
673680.0000    1.18310
673720.0000    0.95856
673760.0000    0.05060
673800.0000    0.60647
673840.0000    0.47481
673880.0000    0.83387
673920.0000    0.19363
673960.0000    0.14379
674000.0000    0.53224
674040.0000    0.24417
674080.0000   -0.16724
674120.0000   -0.58158
674160.0000   -0.50410
674200.0000    0.02173
674240.0000   -0.33671
674280.0000    0.67771
674320.0000    0.74391
674360.0000    0.68960
674400.0000    0.50388
674440.0000    1.29269
674480.0000    0.84403
674520.0000    0.83106
674560.0000    0.58039
674600.0000    0.43314
674640.0000    0.86555
674680.0000    0.55143
674720.0000    0.22016
674760.0000    0.33776
674800.0000    0.11695
674840.0000    0.32892
674880.0000    0.32944
674920.0000    0.23462
674960.0000    0.87916
675000.0000    0.36585
675040.0000    0.14831
675080.0000   -0.29054
675120.0000    0.11249
675160.0000    0.33041
675200.0000    0.43029
675240.0000    1.13769
675280.0000    0.55620
675320.0000    0.07174
675360.0000    0.57964
675400.0000   -0.14420
675440.0000    1.04130
675480.0000    0.42114
675520.0000    0.05318
675560.0000    0.03329
675600.0000    0.52447
675640.0000   -0.08483
675680.0000   -0.30164
675720.0000    0.49710
675760.0000    1.19551
675800.0000    0.66831
675840.0000    0.32739
675880.0000    0.71847
675920.0000    0.61328
675960.0000    0.95957
676000.0000    0.64308
676040.0000    0.67369
676080.0000    0.62521
676120.0000    0.66515
676160.0000   -0.24926
676200.0000    0.20557
676240.0000    0.61267
676280.0000    0.45526
676320.0000   -0.02437
676360.0000    0.62520
676400.0000    0.38070
676440.0000    0.58912
676480.0000    1.26964
676520.0000    0.43725
676560.0000    0.75436
676600.0000   -0.25654
676640.0000    0.27993
676680.0000    0.74178
676720.0000    0.15998
676760.0000    0.14308
676800.0000    0.81516
676840.0000    1.03827
676880.0000    0.43861
676920.0000    0.31998
676960.0000    1.07705
677000.0000    0.41970
677040.0000    0.54925
677080.0000    0.97923
677120.0000    0.44025
677160.0000    0.60740
677200.0000    0.99774
677240.0000    1.15544
677280.0000    1.08853
677320.0000    0.57082
677360.0000    0.90773
677400.0000    0.83098
677440.0000    1.16483
677480.0000    0.43658
677520.0000   -0.00261
677560.0000    0.37468
677600.0000    0.64388
677640.0000    0.32319
677680.0000    0.97880
677720.0000    1.16928
677760.0000    0.31903
677800.0000    0.82759
677840.0000    1.08796
677880.0000    0.90210
677920.0000    1.03411
677960.0000    0.34366
678000.0000    0.43281
678040.0000    0.58868
678080.0000    0.70346
678120.0000    0.54936
678160.0000    0.31759
678200.0000    0.53066
678240.0000    1.66353
678280.0000    1.87908
678320.0000    1.12271
678360.0000    1.22586
678400.0000    1.18921
678440.0000    0.73281
678480.0000    1.17734
678520.0000    1.33665
678560.0000    1.31384
678600.0000    1.33224
678640.0000    1.10600
678680.0000    1.14236
678720.0000    1.70304
678760.0000    1.49962
678800.0000    0.25392
678840.0000    1.03654
678880.0000    1.29111
678920.0000    2.28626
678960.0000    1.89835
679000.0000    1.24612
679040.0000    1.05917
679080.0000    1.19965
679120.0000    1.42376
679160.0000    1.36443
679200.0000    0.78066
679240.0000    0.87487
679280.0000    1.24167
679320.0000    1.45523
679360.0000    0.85163
679400.0000    1.34714
679440.0000    0.75836
679480.0000    1.09215
679520.0000    1.05326
679560.0000    1.06509
679600.0000    0.83136
679640.0000    0.72513
679680.0000    0.48502
679720.0000    0.95989
679760.0000    0.59437
679800.0000    1.24248
679840.0000    0.67568
679880.0000    0.94687
679920.0000    0.59428
679960.0000    0.99321
680000.0000    0.66408
680040.0000    0.24453
680080.0000    0.45244
680120.0000    0.32413
680160.0000    0.01737
680200.0000    0.37103
680240.0000    0.64590
680280.0000    0.85150
680320.0000    0.48223
680360.0000    1.15904
680400.0000    0.90061
680440.0000    1.41901
680480.0000    0.85781
680520.0000    0.39042
680560.0000    0.81485
680600.0000    0.94531
680640.0000    0.89965
680680.0000    0.81575
680720.0000    1.28951
680760.0000    0.80141
680800.0000    1.44760
680840.0000    0.56733
680880.0000    1.09795
680920.0000    0.95322
680960.0000    0.64927
681000.0000    0.29589
681040.0000    0.28194
681080.0000    1.10750
681120.0000    0.92385
681160.0000    0.85326
681200.0000    0.79776
681240.0000    1.01753
681280.0000    0.81384
681320.0000   -0.21928
681360.0000    0.52978
681400.0000    0.24196
681440.0000    0.13962
681480.0000    0.49210
681520.0000    0.50892
681560.0000    0.76418
681600.0000    0.53752
681640.0000    0.55835
681680.0000    0.72268
681720.0000    0.56186
681760.0000    0.43797
681800.0000    0.94902
681840.0000    0.82493
681880.0000    0.92320
681920.0000    0.15951
681960.0000    0.08084
682000.0000    0.82840
682040.0000    0.70717
682080.0000    1.19466
682120.0000    1.24400
682160.0000    0.18564
682200.0000    0.48081
682240.0000    1.25287
682280.0000    0.99910
682320.0000    0.70046
682360.0000    0.62320
682400.0000    1.07902
682440.0000    0.91390
682480.0000    0.55260
682520.0000    1.13718
682560.0000    0.85082
682600.0000    0.41338
682640.0000    1.14711
682680.0000    0.45340
682720.0000    1.01476
682760.0000    0.38619
682800.0000    0.29256
682840.0000    0.86803
682880.0000    0.60934
682920.0000    1.03958
682960.0000    0.75632
683000.0000    0.70401
683040.0000    0.88961
683080.0000    0.60345
683120.0000    0.10724
683160.0000   -0.17751
683200.0000    0.48062
683240.0000    0.11222
683280.0000   -0.06086
683320.0000    0.45205
683360.0000    0.31471
683400.0000    0.23288
683440.0000    0.66239
683480.0000    0.40910
683520.0000   -0.12621
683560.0000    0.47912
683600.0000    0.93260
683640.0000    0.84723
683680.0000    0.35383
683720.0000    0.31979
683760.0000    1.03166
683800.0000    0.57177
683840.0000    0.92944
683880.0000    0.70144
683920.0000    0.88689
683960.0000    0.81184
684000.0000    0.73537
684040.0000    0.35915
684080.0000    0.42378
684120.0000    0.65541
684160.0000    0.30705
684200.0000    0.61656
684240.0000    0.89475
684280.0000    1.13131
684320.0000    0.89267
684360.0000    0.59737
684400.0000    0.36657
684440.0000    0.75605
684480.0000    0.56525
684520.0000    0.83247
684560.0000    0.63084
684600.0000    0.42432
684640.0000    0.17682
684680.0000    0.67152
684720.0000    1.14761
684760.0000    0.48448
684800.0000    0.66549
684840.0000    0.58520
684880.0000    0.30122
684920.0000    0.79760
684960.0000    0.65776
685000.0000    0.52827
685040.0000    0.42403
685080.0000    0.39394
685120.0000    0.72212
685160.0000   -0.31527
685200.0000    0.62261
685240.0000    0.06861
685280.0000    0.88865
685320.0000    0.18288
685360.0000   -0.01921
685400.0000    0.95443
685440.0000    0.63979
685480.0000    0.87411
685520.0000    0.32299
685560.0000    0.16815
685600.0000    0.69876
685640.0000    0.48031
685680.0000    1.32269
685720.0000    1.09893
685760.0000    0.87545
685800.0000    1.34883
685840.0000    1.18968
685880.0000    1.14434
685920.0000    0.82315
685960.0000    0.76038
686000.0000    0.15944
686040.0000    0.60402
686080.0000    0.30203
686120.0000    0.96676
686160.0000    0.60040
686200.0000    0.61862
686240.0000    0.38666
686280.0000    0.96174
686320.0000    1.59952
686360.0000    0.80184
686400.0000    0.43558
686440.0000    0.19551
686480.0000    0.31570
686520.0000    0.32682
686560.0000    0.38681
686600.0000    1.11647
686640.0000    0.41096
686680.0000    0.52366
686720.0000    0.74890
686760.0000    0.54352
686800.0000    0.27370
686840.0000    0.26335
686880.0000    0.43870
686920.0000    0.62830
686960.0000    0.43038
687000.0000   -0.09340
687040.0000    0.81262
687080.0000    0.38174
687120.0000   -0.09973
687160.0000    0.66531
687200.0000    0.76906
687240.0000    0.35554
687280.0000    0.21322
687320.0000    0.05951
687360.0000    0.59088
687400.0000    0.37126
687440.0000   -0.00586
687480.0000    0.03840
687520.0000    0.78346
687560.0000    0.15742
687600.0000    0.85427
687640.0000   -0.02339
687680.0000    0.58058
687720.0000    0.78454
687760.0000    1.16019
687800.0000    0.80917
687840.0000    0.75687
687880.0000    0.66895
687920.0000    0.82411
687960.0000    0.78951
688000.0000    0.83177
688040.0000    0.46796
688080.0000    1.15375
688120.0000    0.48338
688160.0000    0.93150
688200.0000    0.96043
688240.0000    1.17335
688280.0000    0.26196
688320.0000    0.94569
688360.0000    0.81412
688400.0000    0.43951
688440.0000    0.63590
688480.0000    0.21428
688520.0000    0.19245
688560.0000    0.08059
688600.0000   -0.04019
688640.0000   -0.54434
688680.0000    0.78843
688720.0000    0.47975
688760.0000    0.22603
688800.0000    0.93459
688840.0000    0.92850
688880.0000    0.46000
688920.0000    0.67694
688960.0000    1.43008
689000.0000    0.62165
689040.0000    0.99136
689080.0000    0.43563
689120.0000    0.73976
689160.0000    0.23988
689200.0000    1.03094
689240.0000    0.53483
689280.0000    0.58201
689320.0000    0.94595
689360.0000    0.19088
689400.0000    0.60970
689440.0000    0.09106
689480.0000   -0.30422
689520.0000   -0.58020
689560.0000   -0.25819
689600.0000    0.61091
689640.0000    0.05656
689680.0000    0.48501
689720.0000    1.05366
689760.0000    0.89110
689800.0000    0.58495
689840.0000    0.34659
689880.0000    0.10177
689920.0000    1.30147
689960.0000    0.52905
690000.0000    0.46544
690040.0000    0.79289
690080.0000    0.64503
690120.0000   -0.02515
690160.0000    1.40873
690200.0000    0.66950
690240.0000    0.63755
690280.0000    1.26293
690320.0000    0.90697
690360.0000    1.17574
690400.0000    0.79807
690440.0000    1.15002
690480.0000    0.69944
690520.0000    1.52562
690560.0000    1.27338
690600.0000    1.38435
690640.0000    1.32768
690680.0000    1.98449
690720.0000    1.12599
690760.0000    1.42170
690800.0000    1.20802
690840.0000    1.45454
690880.0000    1.35982
690920.0000    1.54549
690960.0000    1.23809
691000.0000    1.71809
691040.0000    0.75707
691080.0000    1.12667
691120.0000    1.48317
691160.0000    1.10782
691200.0000    1.42023
691240.0000    1.36003
691280.0000    1.85424
691320.0000    1.37084
691360.0000    0.97920
691400.0000    1.55920
691440.0000    1.73663
691480.0000    1.24743
691520.0000    1.77239
691560.0000    0.92463
691600.0000    0.95806
691640.0000    0.68572
691680.0000    0.34878
691720.0000    0.50397
691760.0000    0.86843
691800.0000    1.22096
691840.0000    0.45601
691880.0000    0.31143
691920.0000    0.95687
691960.0000    0.43626
692000.0000   -0.31568
692040.0000    0.90256
692080.0000    0.53495
692120.0000    0.74801
692160.0000   -0.02990
692200.0000    0.28389
692240.0000    0.12401
692280.0000   -0.32253
692320.0000   -0.58066
692360.0000   -0.23672
692400.0000   -0.76233
692440.0000   -0.27462
692480.0000   -0.40705
692520.0000   -0.32060
692560.0000   -0.12433
692600.0000   -0.33849
692640.0000    0.29042
692680.0000    0.42183
692720.0000   -0.12133
692760.0000   -0.02373
692800.0000    0.91125
692840.0000    0.42832
692880.0000   -0.15269
692920.0000    0.04273
692960.0000   -0.56820
693000.0000   -0.07001
693040.0000    0.06057
693080.0000    0.12343
693120.0000   -0.74161
693160.0000   -0.08585
693200.0000    0.02464
693240.0000   -0.11739
693280.0000    0.06883
693320.0000   -0.38837
693360.0000   -0.23133
693400.0000   -0.11051
693440.0000    0.28575
693480.0000   -0.15488
693520.0000   -0.23139
693560.0000    0.71630
693600.0000    1.00895
693640.0000    0.69147
693680.0000   -0.05561
693720.0000    1.12177
693760.0000    0.18327
693800.0000    0.59541
693840.0000    0.43964
693880.0000    0.19387
693920.0000   -0.00418
693960.0000    0.06553
694000.0000    0.41963
694040.0000   -0.28456
694080.0000    0.22388
694120.0000    0.37600
694160.0000    0.26694
694200.0000    0.18125
694240.0000   -0.13259
694280.0000    0.10811
694320.0000    0.12625
694360.0000    0.68672
694400.0000    0.56707
694440.0000   -0.40448
694480.0000   -0.56101
694520.0000   -0.43773
694560.0000   -0.10807
694600.0000    0.30226
694640.0000    0.66993
694680.0000    0.13814
694720.0000   -0.02610
694760.0000    0.04573
694800.0000    0.42576
694840.0000    0.32942
694880.0000   -0.21862
694920.0000   -0.44596
694960.0000    0.00301
695000.0000    0.56347
695040.0000    0.33132
695080.0000    0.16724
695120.0000    0.33099
695160.0000   -0.37823
695200.0000   -0.08184
695240.0000    0.90972
695280.0000    1.15839
695320.0000    0.84934
695360.0000    0.65378
695400.0000    1.16791
695440.0000    1.27257
695480.0000    0.48528
695520.0000    0.48342
695560.0000   -0.07571
695600.0000    0.57863
695640.0000    0.30633
695680.0000    0.15660
695720.0000    0.37936
695760.0000    0.07695
695800.0000    0.87316
695840.0000    0.40583
695880.0000    0.29278
695920.0000   -0.06262
695960.0000   -0.76586
696000.0000   -0.40645
696040.0000   -0.20777
696080.0000   -0.14170
696120.0000   -0.55563
696160.0000   -0.05167
696200.0000    0.19914
696240.0000    0.28795
696280.0000   -0.21032
696320.0000    0.44172
696360.0000    0.22347
696400.0000    0.09132
696440.0000    0.67489
696480.0000    0.13771
696520.0000   -0.04434
696560.0000    0.24541
696600.0000    0.47517
696640.0000    0.50991
696680.0000    1.21633
696720.0000    0.18337
696760.0000    0.24364
696800.0000   -0.11001
696840.0000   -0.51535
696880.0000    0.30896
696920.0000    0.63899
696960.0000    0.18426
697000.0000    0.52931
697040.0000    0.16725
697080.0000    0.07400
697120.0000    0.13915
697160.0000   -0.46806
697200.0000   -0.18126
697240.0000    0.22332
697280.0000   -0.41307
697320.0000    0.02339
697360.0000   -0.37349
697400.0000    0.43894
697440.0000    0.29235
697480.0000    0.41272
697520.0000    0.20007
697560.0000   -0.60767
697600.0000   -0.15109
697640.0000   -0.21663
697680.0000    0.43138
697720.0000    0.36735
697760.0000    0.27607
697800.0000    0.52406
697840.0000    0.02728
697880.0000    0.64397
697920.0000    0.72354
697960.0000   -0.78790
698000.0000   -0.46682
698040.0000    0.28446
698080.0000    0.35176
698120.0000    0.41116
698160.0000    0.24431
698200.0000   -0.13511
698240.0000    0.14435
698280.0000   -0.07621
698320.0000    0.24284
698360.0000    0.19155
698400.0000    0.07099
698440.0000    0.28982
698480.0000    0.45798
698520.0000    0.82540
698560.0000    0.65352
698600.0000    0.31460
698640.0000   -0.03224
698680.0000    0.33831
698720.0000    0.62364
698760.0000    0.83411
698800.0000    0.98333
698840.0000    0.22809
698880.0000    0.29812
698920.0000   -0.03883
698960.0000   -0.06934
699000.0000   -0.15102
[truncated: 173,079 more chars]
