# Supplementary material for: Comment on 'Valid molecular dynamics simulations of human hemoglobin require a surprisingly large box size'
Source: eLife. 2019 Jun 20;8:e44718. doi: 10.7554/eLife.44718 (PMC6586461; doi:10.7554/eLife.44718)
Supplement: Figure 1—source data 1. — The zip archive contains a README file describing which source files correspond to the different panels. [file elife-44718-fig1-data1.zip › figure1/panel_C/120A/1/proj.xvg]

@ autoscale onread none
@ with g0
@ g0 on
@ title "projection on eigenvectors (nm)"
@ xaxis  label "Time (ps)"
@ world xmin 0
@ world xmax 1e+06
@ world ymin -8.8871
@ world ymax 16.5549
@ view xmin 0.15
@ view xmax 0.85
@ view ymin 0.15
@ view ymax 0.85
@ yaxis  label "vec 1"
@ xaxis tick major 250000
@ xaxis tick minor 125000
@ xaxis ticklabel start type spec
@ xaxis ticklabel start -0
@ yaxis tick major 10
@ yaxis tick minor 5
@ yaxis ticklabel start type spec
@ yaxis ticklabel start -0
@ zeroxaxis bar on
@ zeroxaxis bar linestyle 3
    0.0000   -5.06943
   40.0000   -4.46903
   80.0000   -5.91677
  120.0000   -4.79449
  160.0000   -4.54008
  200.0000   -5.49865
  240.0000   -5.27925
  280.0000   -5.68119
  320.0000   -5.39356
  360.0000   -5.92215
  400.0000   -5.28628
  440.0000   -5.96096
  480.0000   -5.41739
  520.0000   -4.24336
  560.0000   -5.66680
  600.0000   -4.31361
  640.0000   -5.45549
  680.0000   -5.33617
  720.0000   -4.93487
  760.0000   -4.96693
  800.0000   -5.22991
  840.0000   -5.58616
  880.0000   -5.34166
  920.0000   -6.37160
  960.0000   -6.03866
 1000.0000   -5.16316
 1040.0000   -4.87258
 1080.0000   -5.17207
 1120.0000   -5.24922
 1160.0000   -4.78366
 1200.0000   -4.53570
 1240.0000   -4.76646
 1280.0000   -4.10792
 1320.0000   -4.89339
 1360.0000   -4.81420
 1400.0000   -5.55317
 1440.0000   -5.08914
 1480.0000   -4.93016
 1520.0000   -5.96026
 1560.0000   -5.17231
 1600.0000   -5.37420
 1640.0000   -5.46883
 1680.0000   -5.51834
 1720.0000   -5.64155
 1760.0000   -4.95695
 1800.0000   -4.90698
 1840.0000   -5.90388
 1880.0000   -4.77012
 1920.0000   -5.35177
 1960.0000   -5.33067
 2000.0000   -5.00291
 2040.0000   -4.63809
 2080.0000   -5.23904
 2120.0000   -5.29344
 2160.0000   -5.43639
 2200.0000   -5.48926
 2240.0000   -5.64588
 2280.0000   -4.99198
 2320.0000   -4.81121
 2360.0000   -5.64165
 2400.0000   -5.54695
 2440.0000   -5.00109
 2480.0000   -4.97278
 2520.0000   -6.36346
 2560.0000   -5.04019
 2600.0000   -5.50874
 2640.0000   -5.51017
 2680.0000   -5.03148
 2720.0000   -5.72539
 2760.0000   -6.21004
 2800.0000   -5.66066
 2840.0000   -6.56699
 2880.0000   -4.87012
 2920.0000   -6.30710
 2960.0000   -5.68683
 3000.0000   -5.64754
 3040.0000   -5.04681
 3080.0000   -5.43944
 3120.0000   -5.53728
 3160.0000   -6.38447
 3200.0000   -5.73342
 3240.0000   -5.98272
 3280.0000   -5.36869
 3320.0000   -6.26797
 3360.0000   -5.49357
 3400.0000   -4.74738
 3440.0000   -5.90211
 3480.0000   -5.40103
 3520.0000   -5.32873
 3560.0000   -5.62891
 3600.0000   -6.29098
 3640.0000   -6.50508
 3680.0000   -4.80481
 3720.0000   -5.95778
 3760.0000   -5.77739
 3800.0000   -4.92757
 3840.0000   -4.92762
 3880.0000   -4.88142
 3920.0000   -5.05421
 3960.0000   -5.46555
 4000.0000   -4.66780
 4040.0000   -5.62658
 4080.0000   -5.62548
 4120.0000   -5.09769
 4160.0000   -4.46620
 4200.0000   -4.48503
 4240.0000   -4.05058
 4280.0000   -4.58228
 4320.0000   -5.63166
 4360.0000   -4.63398
 4400.0000   -4.36631
 4440.0000   -4.37129
 4480.0000   -4.74758
 4520.0000   -5.10899
 4560.0000   -4.74115
 4600.0000   -5.21584
 4640.0000   -4.75688
 4680.0000   -4.31642
 4720.0000   -4.80922
 4760.0000   -4.86340
 4800.0000   -4.33221
 4840.0000   -5.02246
 4880.0000   -5.54133
 4920.0000   -5.06390
 4960.0000   -4.61963
 5000.0000   -4.92974
 5040.0000   -4.75793
 5080.0000   -4.87222
 5120.0000   -5.73506
 5160.0000   -4.45058
 5200.0000   -5.20991
 5240.0000   -4.76585
 5280.0000   -4.91062
 5320.0000   -4.47596
 5360.0000   -5.40198
 5400.0000   -5.04685
 5440.0000   -4.26703
 5480.0000   -4.88857
 5520.0000   -5.42648
 5560.0000   -4.71051
 5600.0000   -4.10928
 5640.0000   -5.51245
 5680.0000   -5.58680
 5720.0000   -5.12813
 5760.0000   -4.23914
 5800.0000   -5.00113
 5840.0000   -5.51437
 5880.0000   -5.18262
 5920.0000   -5.68161
 5960.0000   -5.80180
 6000.0000   -4.99906
 6040.0000   -4.37059
 6080.0000   -5.16222
 6120.0000   -5.53048
 6160.0000   -5.05760
 6200.0000   -5.47832
 6240.0000   -4.35385
 6280.0000   -4.46043
 6320.0000   -4.73589
 6360.0000   -4.84647
 6400.0000   -5.06839
 6440.0000   -4.89782
 6480.0000   -4.86791
 6520.0000   -4.91658
 6560.0000   -4.83495
 6600.0000   -4.91115
 6640.0000   -4.26170
 6680.0000   -5.30082
 6720.0000   -4.50178
 6760.0000   -4.51512
 6800.0000   -4.75053
 6840.0000   -5.76469
 6880.0000   -5.23047
 6920.0000   -4.82949
 6960.0000   -4.98096
 7000.0000   -5.38355
 7040.0000   -5.19102
 7080.0000   -5.58643
 7120.0000   -5.18459
 7160.0000   -5.73434
 7200.0000   -4.48463
 7240.0000   -5.19013
 7280.0000   -5.28106
 7320.0000   -5.05285
 7360.0000   -4.86661
 7400.0000   -4.69640
 7440.0000   -4.93064
 7480.0000   -4.83774
 7520.0000   -5.29694
 7560.0000   -5.09788
 7600.0000   -4.27391
 7640.0000   -4.32769
 7680.0000   -4.87942
 7720.0000   -4.91330
 7760.0000   -5.34450
 7800.0000   -4.16222
 7840.0000   -4.44664
 7880.0000   -5.80361
 7920.0000   -4.45063
 7960.0000   -4.71537
 8000.0000   -5.81303
 8040.0000   -4.80161
 8080.0000   -4.78859
 8120.0000   -4.28425
 8160.0000   -4.55819
 8200.0000   -3.93320
 8240.0000   -4.84079
 8280.0000   -4.48704
 8320.0000   -4.39139
 8360.0000   -3.74126
 8400.0000   -4.36847
 8440.0000   -4.43671
 8480.0000   -4.21245
 8520.0000   -4.60259
 8560.0000   -5.04991
 8600.0000   -5.63405
 8640.0000   -6.46451
 8680.0000   -6.08175
 8720.0000   -5.41160
 8760.0000   -5.26828
 8800.0000   -5.51614
 8840.0000   -5.23029
 8880.0000   -4.26114
 8920.0000   -4.80625
 8960.0000   -4.48377
 9000.0000   -4.87461
 9040.0000   -5.42081
 9080.0000   -5.59855
 9120.0000   -5.10960
 9160.0000   -5.61911
 9200.0000   -6.07238
 9240.0000   -5.28182
 9280.0000   -5.13177
 9320.0000   -4.92385
 9360.0000   -4.88041
 9400.0000   -4.89188
 9440.0000   -4.03624
 9480.0000   -5.86608
 9520.0000   -4.83545
 9560.0000   -5.40089
 9600.0000   -5.31660
 9640.0000   -6.63579
 9680.0000   -5.57842
 9720.0000   -6.10005
 9760.0000   -6.07144
 9800.0000   -6.76588
 9840.0000   -5.50847
 9880.0000   -5.77198
 9920.0000   -5.69754
 9960.0000   -5.64521
10000.0000   -4.55584
10040.0000   -5.97813
10080.0000   -4.98884
10120.0000   -4.88939
10160.0000   -5.52863
10200.0000   -5.78189
10240.0000   -6.30387
10280.0000   -5.24208
10320.0000   -4.38902
10360.0000   -5.57544
10400.0000   -6.04921
10440.0000   -5.20148
10480.0000   -5.59635
10520.0000   -5.44119
10560.0000   -5.08055
10600.0000   -4.71614
10640.0000   -5.34224
10680.0000   -5.08129
10720.0000   -5.40403
10760.0000   -5.52403
10800.0000   -5.84310
10840.0000   -4.95953
10880.0000   -5.73783
10920.0000   -5.12384
10960.0000   -5.15205
11000.0000   -5.87529
11040.0000   -4.94146
11080.0000   -5.61656
11120.0000   -4.40692
11160.0000   -5.62805
11200.0000   -5.35387
11240.0000   -5.59805
11280.0000   -5.71833
11320.0000   -5.36304
11360.0000   -4.25571
11400.0000   -4.01717
11440.0000   -5.43833
11480.0000   -5.83402
11520.0000   -6.07621
11560.0000   -5.89314
11600.0000   -5.35976
11640.0000   -5.54660
11680.0000   -5.52309
11720.0000   -5.01518
11760.0000   -4.84159
11800.0000   -5.26217
11840.0000   -4.89544
11880.0000   -4.42985
11920.0000   -5.16197
11960.0000   -4.67512
12000.0000   -5.14222
12040.0000   -5.70504
12080.0000   -5.59080
12120.0000   -4.95491
12160.0000   -4.93768
12200.0000   -5.14242
12240.0000   -4.77775
12280.0000   -4.99406
12320.0000   -5.10415
12360.0000   -4.66052
12400.0000   -5.54319
12440.0000   -5.01072
12480.0000   -4.24571
12520.0000   -4.23785
12560.0000   -4.72716
12600.0000   -4.54652
12640.0000   -5.54349
12680.0000   -4.99819
12720.0000   -4.79458
12760.0000   -4.91452
12800.0000   -5.23242
12840.0000   -5.09744
12880.0000   -6.14832
12920.0000   -6.01451
12960.0000   -5.64733
13000.0000   -5.84957
13040.0000   -6.19719
13080.0000   -5.65074
13120.0000   -5.62398
13160.0000   -6.17674
13200.0000   -5.11398
13240.0000   -5.23357
13280.0000   -4.92497
13320.0000   -5.55974
13360.0000   -5.14478
13400.0000   -4.77879
13440.0000   -4.74912
13480.0000   -5.26572
13520.0000   -4.60919
13560.0000   -5.84270
13600.0000   -5.31020
13640.0000   -5.21830
13680.0000   -4.32839
13720.0000   -5.11351
13760.0000   -5.53032
13800.0000   -5.86148
13840.0000   -5.44665
13880.0000   -5.14897
13920.0000   -4.96279
13960.0000   -3.97993
14000.0000   -4.72461
14040.0000   -5.01534
14080.0000   -5.42847
14120.0000   -5.29696
14160.0000   -4.90309
14200.0000   -5.39411
14240.0000   -5.52829
14280.0000   -5.36212
14320.0000   -5.41528
14360.0000   -4.91940
14400.0000   -4.46867
14440.0000   -4.65556
14480.0000   -4.48107
14520.0000   -5.24742
14560.0000   -4.59417
14600.0000   -5.51703
14640.0000   -4.94634
14680.0000   -4.72703
14720.0000   -5.95102
14760.0000   -4.99239
14800.0000   -4.86985
14840.0000   -5.84794
14880.0000   -4.91060
14920.0000   -5.04896
14960.0000   -5.25824
15000.0000   -4.05746
15040.0000   -5.22812
15080.0000   -5.24898
15120.0000   -5.21379
15160.0000   -5.08394
15200.0000   -5.46123
15240.0000   -4.95200
15280.0000   -5.16486
15320.0000   -4.89326
15360.0000   -4.65607
15400.0000   -4.60120
15440.0000   -5.16565
15480.0000   -5.32184
15520.0000   -5.09736
15560.0000   -5.49615
15600.0000   -4.71075
15640.0000   -5.14963
15680.0000   -4.94294
15720.0000   -5.88377
15760.0000   -6.19951
15800.0000   -6.12246
15840.0000   -5.21190
15880.0000   -5.40930
15920.0000   -5.04269
15960.0000   -4.79420
16000.0000   -5.41746
16040.0000   -5.38348
16080.0000   -5.11946
16120.0000   -5.61444
16160.0000   -6.27809
16200.0000   -6.17344
16240.0000   -5.19216
16280.0000   -4.57167
16320.0000   -4.71038
16360.0000   -4.99039
16400.0000   -5.24447
16440.0000   -4.38099
16480.0000   -4.85117
16520.0000   -4.65355
16560.0000   -4.80110
16600.0000   -4.37581
16640.0000   -5.43451
16680.0000   -5.25430
16720.0000   -6.32519
16760.0000   -5.29240
16800.0000   -4.62828
16840.0000   -5.58115
16880.0000   -5.50116
16920.0000   -4.77197
16960.0000   -4.94374
17000.0000   -5.16422
17040.0000   -4.33616
17080.0000   -5.21760
17120.0000   -5.08695
17160.0000   -5.53735
17200.0000   -5.15439
17240.0000   -5.04067
17280.0000   -5.09952
17320.0000   -6.18191
17360.0000   -5.86613
17400.0000   -5.73714
17440.0000   -5.16011
17480.0000   -5.99115
17520.0000   -5.27360
17560.0000   -4.95384
17600.0000   -4.66703
17640.0000   -4.93526
17680.0000   -5.60706
17720.0000   -4.54918
17760.0000   -4.54573
17800.0000   -3.80346
17840.0000   -3.71416
17880.0000   -4.85004
17920.0000   -5.10453
17960.0000   -5.35561
18000.0000   -5.14877
18040.0000   -4.47765
18080.0000   -5.23747
18120.0000   -4.71865
18160.0000   -5.22497
18200.0000   -4.75085
18240.0000   -4.78442
18280.0000   -5.25832
18320.0000   -5.02624
18360.0000   -5.00509
18400.0000   -5.97265
18440.0000   -5.83416
18480.0000   -5.21085
18520.0000   -5.46321
18560.0000   -5.40508
18600.0000   -4.87126
18640.0000   -4.47501
18680.0000   -4.76453
18720.0000   -4.51607
18760.0000   -4.82514
18800.0000   -5.40055
18840.0000   -4.48582
18880.0000   -5.17132
18920.0000   -4.29910
18960.0000   -4.79920
19000.0000   -5.36306
19040.0000   -4.22248
19080.0000   -4.47410
19120.0000   -4.49811
19160.0000   -5.00395
19200.0000   -5.05128
19240.0000   -4.95957
19280.0000   -5.40994
19320.0000   -4.90567
19360.0000   -4.76149
19400.0000   -4.36753
19440.0000   -4.55800
19480.0000   -5.07309
19520.0000   -5.65332
19560.0000   -4.35251
19600.0000   -4.90490
19640.0000   -4.32298
19680.0000   -4.42004
19720.0000   -4.58699
19760.0000   -4.06899
19800.0000   -4.86727
19840.0000   -4.40928
19880.0000   -4.65258
19920.0000   -4.32142
19960.0000   -5.27520
20000.0000   -5.04572
20040.0000   -5.09638
20080.0000   -5.33737
20120.0000   -5.02643
20160.0000   -5.74613
20200.0000   -5.35544
20240.0000   -5.67142
20280.0000   -5.81973
20320.0000   -5.58633
20360.0000   -4.49762
20400.0000   -5.04969
20440.0000   -5.38595
20480.0000   -5.42980
20520.0000   -5.48733
20560.0000   -5.45809
20600.0000   -4.53726
20640.0000   -4.62614
20680.0000   -4.88626
20720.0000   -5.45557
20760.0000   -4.70184
20800.0000   -6.11417
20840.0000   -5.48789
20880.0000   -4.90464
20920.0000   -5.45286
20960.0000   -4.78599
21000.0000   -5.20117
21040.0000   -5.29354
21080.0000   -4.38165
21120.0000   -4.50939
21160.0000   -5.10488
21200.0000   -4.81328
21240.0000   -4.91817
21280.0000   -4.29792
21320.0000   -5.18462
21360.0000   -4.77742
21400.0000   -4.66872
21440.0000   -4.29620
21480.0000   -4.37118
21520.0000   -3.59534
21560.0000   -4.09343
21600.0000   -4.04579
21640.0000   -4.90939
21680.0000   -3.71571
21720.0000   -5.01540
21760.0000   -5.05202
21800.0000   -5.31022
21840.0000   -4.72094
21880.0000   -4.14825
21920.0000   -5.22855
21960.0000   -4.22201
22000.0000   -5.27072
22040.0000   -5.31302
22080.0000   -5.42310
22120.0000   -5.54425
22160.0000   -4.52773
22200.0000   -5.66178
22240.0000   -4.01995
22280.0000   -4.00560
22320.0000   -5.10856
22360.0000   -4.61558
22400.0000   -5.19808
22440.0000   -5.38006
22480.0000   -4.81888
22520.0000   -4.26228
22560.0000   -4.24933
22600.0000   -4.50109
22640.0000   -5.37340
22680.0000   -5.53380
22720.0000   -5.26102
22760.0000   -5.72347
22800.0000   -4.72597
22840.0000   -5.57599
22880.0000   -4.95477
22920.0000   -4.75230
22960.0000   -4.82308
23000.0000   -5.55299
23040.0000   -5.16993
23080.0000   -4.99676
23120.0000   -4.98991
23160.0000   -4.20444
23200.0000   -4.86035
23240.0000   -5.15160
23280.0000   -4.84255
23320.0000   -4.86337
23360.0000   -4.44546
23400.0000   -4.65839
23440.0000   -4.49377
23480.0000   -5.22557
23520.0000   -4.88545
23560.0000   -4.93565
23600.0000   -5.09162
23640.0000   -5.92907
23680.0000   -5.06288
23720.0000   -6.15191
23760.0000   -4.95190
23800.0000   -5.14297
23840.0000   -5.96524
23880.0000   -5.02746
23920.0000   -4.79264
23960.0000   -5.31134
24000.0000   -6.01593
24040.0000   -5.35817
24080.0000   -6.05961
24120.0000   -4.95460
24160.0000   -5.32923
24200.0000   -5.02835
24240.0000   -5.38471
24280.0000   -4.72863
24320.0000   -4.74663
24360.0000   -5.88715
24400.0000   -5.34477
24440.0000   -5.54482
24480.0000   -5.25882
24520.0000   -6.67308
24560.0000   -5.31541
24600.0000   -6.35706
24640.0000   -6.14390
24680.0000   -6.14724
24720.0000   -5.91066
24760.0000   -5.69725
24800.0000   -6.09383
24840.0000   -6.68510
24880.0000   -6.19113
24920.0000   -6.28837
24960.0000   -5.85044
25000.0000   -4.93341
25040.0000   -5.26782
25080.0000   -5.16643
25120.0000   -5.00117
25160.0000   -4.59202
25200.0000   -5.00763
25240.0000   -5.93155
25280.0000   -5.42245
25320.0000   -5.57389
25360.0000   -5.41555
25400.0000   -5.51953
25440.0000   -5.93334
25480.0000   -4.66686
25520.0000   -5.30187
25560.0000   -5.38865
25600.0000   -4.64542
25640.0000   -5.52941
25680.0000   -5.79758
25720.0000   -5.75290
25760.0000   -5.49192
25800.0000   -5.88703
25840.0000   -6.72872
25880.0000   -5.84557
25920.0000   -5.60204
25960.0000   -5.99415
26000.0000   -5.96407
26040.0000   -6.04526
26080.0000   -5.58648
26120.0000   -6.26071
26160.0000   -6.43895
26200.0000   -5.79645
26240.0000   -5.80448
26280.0000   -4.82642
26320.0000   -6.31094
26360.0000   -5.63534
26400.0000   -5.54483
26440.0000   -4.80256
26480.0000   -6.22616
26520.0000   -5.57805
26560.0000   -4.82177
26600.0000   -6.12089
26640.0000   -6.22041
26680.0000   -6.25157
26720.0000   -5.15756
26760.0000   -5.03647
26800.0000   -4.53255
26840.0000   -4.96015
26880.0000   -6.20253
26920.0000   -4.97473
26960.0000   -5.97544
27000.0000   -5.00301
27040.0000   -5.43630
27080.0000   -5.04725
27120.0000   -4.86405
27160.0000   -5.80486
27200.0000   -6.14946
27240.0000   -5.19650
27280.0000   -6.21207
27320.0000   -6.00272
27360.0000   -5.39553
27400.0000   -5.95281
27440.0000   -5.53531
27480.0000   -6.51545
27520.0000   -5.54220
27560.0000   -5.62174
27600.0000   -6.08667
27640.0000   -6.30071
27680.0000   -6.46001
27720.0000   -5.81142
27760.0000   -5.18735
27800.0000   -5.53758
27840.0000   -5.41025
27880.0000   -5.32700
27920.0000   -5.60975
27960.0000   -5.47397
28000.0000   -5.53566
28040.0000   -5.52934
28080.0000   -6.11636
28120.0000   -5.79047
28160.0000   -5.77554
28200.0000   -6.36909
28240.0000   -5.64711
28280.0000   -5.42987
28320.0000   -5.53610
28360.0000   -5.84595
28400.0000   -6.08032
28440.0000   -5.18207
28480.0000   -5.39798
28520.0000   -5.08665
28560.0000   -4.48623
28600.0000   -5.07805
28640.0000   -4.99535
28680.0000   -5.55209
28720.0000   -4.89527
28760.0000   -5.18262
28800.0000   -6.04984
28840.0000   -5.62864
28880.0000   -5.83406
28920.0000   -5.64645
28960.0000   -5.86798
29000.0000   -5.26802
29040.0000   -5.95762
29080.0000   -6.05642
29120.0000   -4.70560
29160.0000   -4.79698
29200.0000   -5.44566
29240.0000   -5.88717
29280.0000   -5.96283
29320.0000   -5.03327
29360.0000   -5.36008
29400.0000   -5.76540
29440.0000   -5.33266
29480.0000   -5.70056
29520.0000   -5.92393
29560.0000   -5.66894
29600.0000   -5.47550
29640.0000   -4.96880
29680.0000   -5.81466
29720.0000   -5.33335
29760.0000   -5.37041
29800.0000   -6.23207
29840.0000   -5.60896
29880.0000   -5.27407
29920.0000   -5.64959
29960.0000   -5.58910
30000.0000   -5.60523
30040.0000   -5.09432
30080.0000   -4.80393
30120.0000   -4.81342
30160.0000   -3.85376
30200.0000   -4.85129
30240.0000   -4.40789
30280.0000   -4.39750
30320.0000   -4.74594
30360.0000   -5.71125
30400.0000   -6.09131
30440.0000   -5.40770
30480.0000   -5.96167
30520.0000   -5.20335
30560.0000   -5.16865
30600.0000   -5.35104
30640.0000   -5.43223
30680.0000   -5.99989
30720.0000   -5.06636
30760.0000   -5.10568
30800.0000   -5.12053
30840.0000   -5.46459
30880.0000   -6.47085
30920.0000   -5.68708
30960.0000   -6.09239
31000.0000   -4.98197
31040.0000   -5.47379
31080.0000   -5.71584
31120.0000   -5.54062
31160.0000   -5.04070
31200.0000   -5.37661
31240.0000   -6.02374
31280.0000   -5.05319
31320.0000   -5.98915
31360.0000   -4.52355
31400.0000   -5.26360
31440.0000   -4.57119
31480.0000   -5.13649
31520.0000   -5.91464
31560.0000   -5.68845
31600.0000   -4.97256
31640.0000   -5.14496
31680.0000   -5.49058
31720.0000   -5.23894
31760.0000   -6.20424
31800.0000   -5.43629
31840.0000   -5.54932
31880.0000   -6.03274
31920.0000   -4.82621
31960.0000   -4.66145
32000.0000   -6.10049
32040.0000   -5.91324
32080.0000   -5.13421
32120.0000   -5.05510
32160.0000   -4.79606
32200.0000   -4.65472
32240.0000   -5.01898
32280.0000   -4.37349
32320.0000   -5.88107
32360.0000   -5.15126
32400.0000   -4.83729
32440.0000   -5.07271
32480.0000   -4.38785
32520.0000   -4.59169
32560.0000   -5.35240
32600.0000   -5.55498
32640.0000   -5.01055
32680.0000   -5.56608
32720.0000   -6.17300
32760.0000   -5.51889
32800.0000   -5.33004
32840.0000   -6.78446
32880.0000   -5.50111
32920.0000   -6.21236
32960.0000   -4.95339
33000.0000   -6.00791
33040.0000   -5.71196
33080.0000   -5.40061
33120.0000   -5.58373
33160.0000   -5.02406
33200.0000   -5.54124
33240.0000   -5.30008
33280.0000   -4.76873
33320.0000   -5.28394
33360.0000   -5.11285
33400.0000   -5.31528
33440.0000   -5.37942
33480.0000   -5.54141
33520.0000   -4.97098
33560.0000   -6.19628
33600.0000   -5.16123
33640.0000   -5.21417
33680.0000   -5.36693
33720.0000   -5.41753
33760.0000   -5.71709
33800.0000   -5.08953
33840.0000   -5.37656
33880.0000   -4.94548
33920.0000   -5.67180
33960.0000   -5.44985
34000.0000   -5.85707
34040.0000   -5.17442
34080.0000   -5.00451
34120.0000   -4.72848
34160.0000   -4.60968
34200.0000   -5.65522
34240.0000   -5.63852
34280.0000   -5.45454
34320.0000   -4.47988
34360.0000   -4.88983
34400.0000   -5.02290
34440.0000   -5.20392
34480.0000   -6.25141
34520.0000   -5.12788
34560.0000   -5.21834
34600.0000   -5.71286
34640.0000   -5.36600
34680.0000   -5.17641
34720.0000   -5.15520
34760.0000   -5.24011
34800.0000   -5.53814
34840.0000   -5.08075
34880.0000   -4.99460
34920.0000   -4.81305
34960.0000   -4.83689
35000.0000   -5.40940
35040.0000   -4.83249
35080.0000   -4.45966
35120.0000   -5.00247
35160.0000   -4.11087
35200.0000   -4.84149
35240.0000   -4.68877
35280.0000   -5.34976
35320.0000   -5.88265
35360.0000   -4.88976
35400.0000   -4.76228
35440.0000   -4.93398
35480.0000   -4.78943
35520.0000   -3.85801
35560.0000   -4.71629
35600.0000   -5.32297
35640.0000   -5.40074
35680.0000   -5.00749
35720.0000   -5.30064
35760.0000   -5.30231
35800.0000   -6.03597
35840.0000   -5.94982
35880.0000   -5.64995
35920.0000   -4.85218
35960.0000   -5.61070
36000.0000   -5.07068
36040.0000   -6.37026
36080.0000   -6.26090
36120.0000   -5.40523
36160.0000   -4.88399
36200.0000   -5.14826
36240.0000   -4.41042
36280.0000   -4.47433
36320.0000   -4.73465
36360.0000   -4.77154
36400.0000   -4.98539
36440.0000   -5.04054
36480.0000   -4.87948
36520.0000   -4.92030
36560.0000   -4.44697
36600.0000   -5.15116
36640.0000   -5.42853
36680.0000   -5.06245
36720.0000   -4.97128
36760.0000   -4.56262
36800.0000   -4.45590
36840.0000   -4.89985
36880.0000   -4.30191
36920.0000   -5.33154
36960.0000   -4.14284
37000.0000   -4.20789
37040.0000   -4.23319
37080.0000   -4.77570
37120.0000   -5.56821
37160.0000   -4.00815
37200.0000   -4.45544
37240.0000   -4.76960
37280.0000   -4.74232
37320.0000   -4.49335
37360.0000   -3.90871
37400.0000   -3.99664
37440.0000   -4.48018
37480.0000   -4.53981
37520.0000   -4.73502
37560.0000   -4.66954
37600.0000   -4.97977
37640.0000   -5.30430
37680.0000   -4.38102
37720.0000   -4.18756
37760.0000   -4.77006
37800.0000   -3.81214
37840.0000   -5.33927
37880.0000   -5.11147
37920.0000   -3.88468
37960.0000   -4.03201
38000.0000   -4.74791
38040.0000   -4.08452
38080.0000   -4.75235
38120.0000   -4.89524
38160.0000   -4.83401
38200.0000   -4.85015
38240.0000   -5.64894
38280.0000   -5.94690
38320.0000   -5.67745
38360.0000   -4.53469
38400.0000   -5.67743
38440.0000   -5.38545
38480.0000   -5.57910
38520.0000   -5.14244
38560.0000   -6.02362
38600.0000   -4.84919
38640.0000   -6.55857
38680.0000   -5.64816
38720.0000   -5.20575
38760.0000   -5.05100
38800.0000   -5.03312
38840.0000   -4.34939
38880.0000   -4.61765
38920.0000   -3.94846
38960.0000   -5.53277
39000.0000   -4.70351
39040.0000   -5.19963
39080.0000   -5.66541
39120.0000   -5.47925
39160.0000   -4.94822
39200.0000   -5.07499
39240.0000   -5.18955
39280.0000   -4.85913
39320.0000   -4.99353
39360.0000   -3.89234
39400.0000   -4.18603
39440.0000   -4.25193
39480.0000   -4.90357
39520.0000   -5.00153
39560.0000   -3.63379
39600.0000   -5.09583
39640.0000   -5.00794
39680.0000   -4.24887
39720.0000   -3.91200
39760.0000   -5.34480
39800.0000   -4.55943
39840.0000   -4.57919
39880.0000   -3.74567
39920.0000   -4.53466
39960.0000   -5.14863
40000.0000   -4.80271
40040.0000   -5.11944
40080.0000   -4.74380
40120.0000   -4.54639
40160.0000   -4.92145
40200.0000   -3.94048
40240.0000   -4.13229
40280.0000   -4.05218
40320.0000   -3.94285
40360.0000   -3.54248
40400.0000   -4.80337
40440.0000   -4.79293
40480.0000   -5.29960
40520.0000   -4.87329
40560.0000   -4.30490
40600.0000   -4.54395
40640.0000   -4.72798
40680.0000   -4.50257
40720.0000   -4.05905
40760.0000   -4.62613
40800.0000   -4.70598
40840.0000   -4.35473
40880.0000   -4.29659
40920.0000   -4.47938
40960.0000   -4.28786
41000.0000   -4.61218
41040.0000   -4.69274
41080.0000   -4.64042
41120.0000   -4.45544
41160.0000   -4.13196
41200.0000   -4.99886
41240.0000   -5.28608
41280.0000   -5.13676
41320.0000   -5.48511
41360.0000   -4.78987
41400.0000   -4.92171
41440.0000   -4.83952
41480.0000   -4.76027
41520.0000   -4.94586
41560.0000   -6.20417
41600.0000   -5.30528
41640.0000   -5.00675
41680.0000   -5.39570
41720.0000   -5.50161
41760.0000   -4.77120
41800.0000   -4.71168
41840.0000   -6.00555
41880.0000   -5.40895
41920.0000   -5.03674
41960.0000   -5.09666
42000.0000   -5.17206
42040.0000   -4.78489
42080.0000   -5.23678
42120.0000   -4.55055
42160.0000   -4.60177
42200.0000   -4.70551
42240.0000   -4.48560
42280.0000   -3.98071
42320.0000   -4.77462
42360.0000   -3.87789
42400.0000   -4.26967
42440.0000   -5.08952
42480.0000   -3.63977
42520.0000   -4.03830
42560.0000   -5.10010
42600.0000   -4.49759
42640.0000   -5.81083
42680.0000   -6.38120
42720.0000   -5.62168
42760.0000   -5.82091
42800.0000   -5.01384
42840.0000   -3.94299
42880.0000   -4.94371
42920.0000   -5.04378
42960.0000   -5.53362
43000.0000   -5.18583
43040.0000   -4.35637
43080.0000   -4.88573
43120.0000   -4.98227
43160.0000   -4.44656
43200.0000   -4.73713
43240.0000   -5.13867
43280.0000   -4.77746
43320.0000   -5.30500
43360.0000   -4.85282
43400.0000   -4.50641
43440.0000   -5.45955
43480.0000   -5.14261
43520.0000   -4.60518
43560.0000   -4.25043
43600.0000   -5.25774
43640.0000   -5.47578
43680.0000   -4.72553
43720.0000   -5.29186
43760.0000   -4.57769
43800.0000   -4.91803
43840.0000   -4.34523
43880.0000   -5.49881
43920.0000   -4.18390
43960.0000   -4.19137
44000.0000   -4.87284
44040.0000   -4.68309
44080.0000   -4.93137
44120.0000   -4.31613
44160.0000   -4.66579
44200.0000   -3.87662
44240.0000   -4.11997
44280.0000   -3.38128
44320.0000   -4.21957
44360.0000   -3.41920
44400.0000   -4.03777
44440.0000   -3.64900
44480.0000   -3.30292
44520.0000   -3.03092
44560.0000   -3.44787
44600.0000   -3.79997
44640.0000   -4.02491
44680.0000   -4.44768
44720.0000   -4.14866
44760.0000   -5.19377
44800.0000   -3.36502
44840.0000   -3.65064
44880.0000   -4.30675
44920.0000   -5.01034
44960.0000   -5.08380
45000.0000   -4.97201
45040.0000   -4.13112
45080.0000   -5.03155
45120.0000   -4.92934
45160.0000   -4.39690
45200.0000   -4.02167
45240.0000   -4.73688
45280.0000   -4.35571
45320.0000   -4.29234
45360.0000   -4.69768
45400.0000   -3.60948
45440.0000   -4.04142
45480.0000   -3.98820
45520.0000   -4.53715
45560.0000   -5.04412
45600.0000   -4.88708
45640.0000   -4.05372
45680.0000   -4.47049
45720.0000   -4.93804
45760.0000   -4.00193
45800.0000   -3.83803
45840.0000   -4.01027
45880.0000   -4.06577
45920.0000   -4.70702
45960.0000   -4.76065
46000.0000   -3.69334
46040.0000   -4.73933
46080.0000   -4.71137
46120.0000   -3.97988
46160.0000   -4.93292
46200.0000   -4.57059
46240.0000   -4.15282
46280.0000   -4.36860
46320.0000   -5.44514
46360.0000   -4.57565
46400.0000   -5.10999
46440.0000   -5.41753
46480.0000   -5.89085
46520.0000   -5.12291
46560.0000   -5.96658
46600.0000   -5.49314
46640.0000   -5.06455
46680.0000   -5.43768
46720.0000   -5.43958
46760.0000   -5.53429
46800.0000   -5.73009
46840.0000   -5.33680
46880.0000   -4.65901
46920.0000   -4.86657
46960.0000   -4.59833
47000.0000   -5.61367
47040.0000   -4.77148
47080.0000   -5.00204
47120.0000   -5.20349
47160.0000   -4.83286
47200.0000   -5.40217
47240.0000   -5.70044
47280.0000   -5.76213
47320.0000   -4.83308
47360.0000   -5.11254
47400.0000   -6.02124
47440.0000   -5.67466
47480.0000   -5.23210
47520.0000   -5.19405
47560.0000   -5.15673
47600.0000   -5.35091
47640.0000   -4.84293
47680.0000   -5.17296
47720.0000   -5.06459
47760.0000   -4.82570
47800.0000   -5.98437
47840.0000   -5.24414
47880.0000   -5.27830
47920.0000   -4.59522
47960.0000   -5.10159
48000.0000   -5.50134
48040.0000   -6.67253
48080.0000   -5.33330
48120.0000   -5.82330
48160.0000   -5.26887
48200.0000   -5.58513
48240.0000   -5.32158
48280.0000   -6.21039
48320.0000   -5.60694
48360.0000   -6.12776
48400.0000   -5.17174
48440.0000   -6.73258
48480.0000   -6.12587
48520.0000   -5.26975
48560.0000   -6.07604
48600.0000   -4.52057
48640.0000   -4.99859
48680.0000   -3.70947
48720.0000   -4.10018
48760.0000   -3.43680
48800.0000   -4.00837
48840.0000   -3.85792
48880.0000   -4.22366
48920.0000   -4.00354
48960.0000   -4.22013
49000.0000   -3.58774
49040.0000   -4.99318
49080.0000   -5.06605
49120.0000   -5.20340
49160.0000   -5.50941
49200.0000   -5.00402
49240.0000   -4.40153
49280.0000   -4.26318
49320.0000   -4.05896
49360.0000   -3.69184
49400.0000   -3.86014
49440.0000   -3.29555
49480.0000   -2.92321
49520.0000   -3.58208
49560.0000   -3.32020
49600.0000   -2.80827
49640.0000   -2.79019
49680.0000   -3.86597
49720.0000   -4.01741
49760.0000   -4.26709
49800.0000   -4.30498
49840.0000   -4.74130
49880.0000   -4.24137
49920.0000   -4.63243
49960.0000   -4.68767
50000.0000   -4.96968
50040.0000   -4.67759
50080.0000   -4.16935
50120.0000   -4.47580
50160.0000   -4.51121
50200.0000   -4.25872
50240.0000   -3.85999
50280.0000   -3.50705
50320.0000   -3.50306
50360.0000   -3.47631
50400.0000   -3.67796
50440.0000   -4.04470
50480.0000   -2.80999
50520.0000   -2.58859
50560.0000   -2.70093
50600.0000   -2.79577
50640.0000   -2.77241
50680.0000   -2.85365
50720.0000   -2.74991
50760.0000   -2.71388
50800.0000   -2.78739
50840.0000   -2.86832
50880.0000   -2.91462
50920.0000   -2.06381
50960.0000   -3.10662
51000.0000   -3.87802
51040.0000   -2.57381
51080.0000   -3.11043
51120.0000   -3.04874
51160.0000   -2.43800
51200.0000   -2.42449
51240.0000   -3.04020
51280.0000   -2.66369
51320.0000   -3.03743
51360.0000   -2.05451
51400.0000   -2.56052
51440.0000   -3.83304
51480.0000   -4.20769
51520.0000   -3.21979
51560.0000   -2.36748
51600.0000   -3.55077
51640.0000   -2.33658
51680.0000   -3.07438
51720.0000   -2.22188
51760.0000   -2.41220
51800.0000   -3.83377
51840.0000   -3.20225
51880.0000   -3.25737
51920.0000   -3.21872
51960.0000   -3.78075
52000.0000   -3.45348
52040.0000   -3.81004
52080.0000   -4.01833
52120.0000   -4.25544
52160.0000   -4.29490
52200.0000   -4.60932
52240.0000   -3.65012
52280.0000   -4.94209
52320.0000   -3.51883
52360.0000   -3.67786
52400.0000   -3.94147
52440.0000   -3.46747
52480.0000   -3.52616
52520.0000   -3.04327
52560.0000   -3.82733
52600.0000   -3.11480
52640.0000   -2.86035
52680.0000   -3.49952
52720.0000   -2.61765
52760.0000   -3.48747
52800.0000   -3.27868
52840.0000   -3.15084
52880.0000   -3.85398
52920.0000   -3.77942
52960.0000   -3.55165
53000.0000   -4.31292
53040.0000   -3.57277
53080.0000   -3.94803
53120.0000   -2.50990
53160.0000   -2.63649
53200.0000   -3.93859
53240.0000   -4.34273
53280.0000   -3.38761
53320.0000   -4.42184
53360.0000   -3.46487
53400.0000   -4.71105
53440.0000   -4.22901
53480.0000   -4.37226
53520.0000   -4.03540
53560.0000   -2.21276
53600.0000   -2.50339
53640.0000   -3.62762
53680.0000   -3.61433
53720.0000   -3.38620
53760.0000   -3.23995
53800.0000   -3.84201
53840.0000   -3.65345
53880.0000   -4.51278
53920.0000   -4.22825
53960.0000   -4.05225
54000.0000   -4.08375
54040.0000   -3.47143
54080.0000   -3.90494
54120.0000   -3.15131
54160.0000   -2.85107
54200.0000   -3.09454
54240.0000   -2.73341
54280.0000   -2.54922
54320.0000   -3.16264
54360.0000   -3.25234
54400.0000   -3.21891
54440.0000   -3.02816
54480.0000   -3.29465
54520.0000   -3.02434
54560.0000   -2.75958
54600.0000   -3.05474
54640.0000   -2.65384
54680.0000   -3.05789
54720.0000   -2.57546
54760.0000   -3.04464
54800.0000   -3.62932
54840.0000   -4.24928
54880.0000   -4.34669
54920.0000   -3.62793
54960.0000   -3.77711
55000.0000   -4.91648
55040.0000   -5.07104
55080.0000   -4.22727
55120.0000   -4.51382
55160.0000   -3.18621
55200.0000   -3.46909
55240.0000   -3.09257
55280.0000   -3.48424
55320.0000   -3.42410
55360.0000   -3.34699
55400.0000   -4.07816
55440.0000   -3.83671
55480.0000   -3.35194
55520.0000   -4.06260
55560.0000   -4.47152
55600.0000   -3.92887
55640.0000   -3.00853
55680.0000   -3.04181
55720.0000   -2.32901
55760.0000   -3.25665
55800.0000   -2.81481
55840.0000   -3.12443
55880.0000   -2.29544
55920.0000   -2.61020
55960.0000   -2.67858
56000.0000   -3.24802
56040.0000   -3.71190
56080.0000   -2.37597
56120.0000   -2.55491
56160.0000   -2.69487
56200.0000   -2.97541
56240.0000   -2.40424
56280.0000   -3.96833
56320.0000   -3.14812
56360.0000   -3.16293
56400.0000   -3.54439
56440.0000   -2.67868
56480.0000   -3.02650
56520.0000   -2.73769
56560.0000   -3.85324
56600.0000   -2.99880
56640.0000   -3.21563
56680.0000   -2.89522
56720.0000   -3.75868
56760.0000   -3.08468
56800.0000   -3.24874
56840.0000   -2.85669
56880.0000   -2.77875
56920.0000   -3.54816
56960.0000   -2.32943
57000.0000   -2.44819
57040.0000   -3.53778
57080.0000   -3.76824
57120.0000   -3.36550
57160.0000   -2.63650
57200.0000   -1.95364
57240.0000   -3.04304
57280.0000   -2.77691
57320.0000   -1.49487
57360.0000   -3.49234
57400.0000   -2.80056
57440.0000   -2.99415
57480.0000   -3.48030
57520.0000   -2.58658
57560.0000   -2.13877
57600.0000   -3.25940
57640.0000   -2.90520
57680.0000   -2.47987
57720.0000   -2.81978
57760.0000   -1.69878
57800.0000   -1.97272
57840.0000   -2.00478
57880.0000   -1.91888
57920.0000   -1.53090
57960.0000   -2.37702
58000.0000   -2.02911
58040.0000   -2.28163
58080.0000   -2.25256
58120.0000   -2.85196
58160.0000   -2.19533
58200.0000   -1.51475
58240.0000   -1.87720
58280.0000   -2.09376
58320.0000   -1.60873
58360.0000   -2.15622
58400.0000   -2.44263
58440.0000   -2.67296
58480.0000   -2.03034
58520.0000   -3.18033
58560.0000   -2.21407
58600.0000   -3.64290
58640.0000   -2.28427
58680.0000   -2.32993
58720.0000   -3.47246
58760.0000   -3.43619
58800.0000   -3.40454
58840.0000   -3.46398
58880.0000   -2.40056
58920.0000   -2.63570
58960.0000   -3.02226
59000.0000   -3.79654
59040.0000   -3.37605
59080.0000   -3.43401
59120.0000   -3.14152
59160.0000   -2.97883
59200.0000   -2.81750
59240.0000   -2.36305
59280.0000   -2.86487
59320.0000   -2.89713
59360.0000   -3.05815
59400.0000   -2.42802
59440.0000   -2.89775
59480.0000   -2.90236
59520.0000   -2.84742
59560.0000   -2.52520
59600.0000   -1.87602
59640.0000   -2.53352
59680.0000   -1.49088
59720.0000   -1.81105
59760.0000   -1.95270
59800.0000   -2.57823
59840.0000   -2.09539
59880.0000   -2.69260
59920.0000   -2.84290
59960.0000   -2.70474
60000.0000   -2.50678
60040.0000   -2.06039
60080.0000   -3.28219
60120.0000   -3.08421
60160.0000   -2.89959
60200.0000   -2.68286
60240.0000   -3.09242
60280.0000   -2.73715
60320.0000   -1.92380
60360.0000   -2.23630
60400.0000   -2.59687
60440.0000   -3.31293
60480.0000   -3.38588
60520.0000   -3.18936
60560.0000   -2.81334
60600.0000   -2.48816
60640.0000   -3.23569
60680.0000   -2.87394
60720.0000   -3.22905
60760.0000   -3.62575
60800.0000   -2.39594
60840.0000   -3.02962
60880.0000   -1.75166
60920.0000   -2.79079
60960.0000   -3.43700
61000.0000   -2.89229
61040.0000   -3.29801
61080.0000   -3.92538
61120.0000   -3.20937
61160.0000   -3.63588
61200.0000   -2.98454
61240.0000   -1.99357
61280.0000   -2.45947
61320.0000   -1.61527
61360.0000   -2.82004
61400.0000   -2.21908
61440.0000   -2.53656
61480.0000   -3.50635
61520.0000   -3.09282
61560.0000   -2.21300
61600.0000   -2.63116
61640.0000   -2.88274
61680.0000   -3.46854
61720.0000   -2.49582
61760.0000   -2.92023
61800.0000   -2.87485
61840.0000   -3.99908
61880.0000   -3.26933
61920.0000   -3.30812
61960.0000   -3.04820
62000.0000   -3.33339
62040.0000   -2.71755
62080.0000   -3.62956
62120.0000   -2.53118
62160.0000   -3.00193
62200.0000   -3.19857
62240.0000   -2.90954
62280.0000   -2.94860
62320.0000   -2.48643
62360.0000   -2.77572
62400.0000   -3.18831
62440.0000   -2.71791
62480.0000   -2.70100
62520.0000   -2.75344
62560.0000   -2.84883
62600.0000   -2.67317
62640.0000   -3.09233
62680.0000   -3.42632
62720.0000   -1.99567
62760.0000   -2.36613
62800.0000   -2.78146
62840.0000   -2.83925
62880.0000   -1.81425
62920.0000   -3.38423
62960.0000   -2.86372
63000.0000   -3.12752
63040.0000   -2.76849
63080.0000   -3.09964
63120.0000   -2.48425
63160.0000   -2.89889
63200.0000   -2.38433
63240.0000   -2.71075
63280.0000   -2.47877
63320.0000   -2.61929
63360.0000   -1.35981
63400.0000   -1.98860
63440.0000   -2.16020
63480.0000   -2.24255
63520.0000   -2.64558
63560.0000   -2.39154
63600.0000   -2.54758
63640.0000   -2.18558
63680.0000   -2.56180
63720.0000   -2.19069
63760.0000   -2.91102
63800.0000   -2.89173
63840.0000   -3.04528
63880.0000   -2.74110
63920.0000   -2.78204
63960.0000   -3.74411
64000.0000   -3.22644
64040.0000   -4.19696
64080.0000   -2.94047
64120.0000   -2.40958
64160.0000   -3.06915
64200.0000   -3.69004
64240.0000   -3.74032
64280.0000   -3.40412
64320.0000   -3.87435
64360.0000   -2.99603
64400.0000   -3.84359
64440.0000   -4.15357
64480.0000   -3.56617
64520.0000   -3.26729
64560.0000   -2.96610
64600.0000   -2.36022
64640.0000   -3.38400
64680.0000   -2.77887
64720.0000   -2.17572
64760.0000   -2.67754
64800.0000   -1.64750
64840.0000   -3.20161
64880.0000   -2.89762
64920.0000   -2.71786
64960.0000   -2.45262
65000.0000   -1.81992
65040.0000   -3.12438
65080.0000   -2.23637
65120.0000   -1.62732
65160.0000   -1.99686
65200.0000   -2.40907
65240.0000   -2.59916
65280.0000   -2.03649
65320.0000   -2.60357
65360.0000   -3.20830
65400.0000   -1.87951
65440.0000   -1.76296
65480.0000   -2.47849
65520.0000   -2.56567
65560.0000   -1.86952
65600.0000   -2.05242
65640.0000   -2.44140
65680.0000   -1.90628
65720.0000   -3.23432
65760.0000   -2.89290
65800.0000   -2.96603
65840.0000   -3.00459
65880.0000   -4.02573
65920.0000   -3.36026
65960.0000   -3.58104
66000.0000   -3.92630
66040.0000   -3.57065
66080.0000   -3.86310
66120.0000   -3.47741
66160.0000   -3.37566
66200.0000   -1.61883
66240.0000   -1.35718
66280.0000   -2.83765
66320.0000   -2.23366
66360.0000   -2.57908
66400.0000   -1.56807
66440.0000   -1.77999
66480.0000   -1.71171
66520.0000   -2.03174
66560.0000   -1.74268
66600.0000   -2.74492
66640.0000   -2.40985
66680.0000   -1.80531
66720.0000   -1.97598
66760.0000   -2.15178
66800.0000   -3.01529
66840.0000   -2.20553
66880.0000   -2.14318
66920.0000   -2.42657
66960.0000   -2.37940
67000.0000   -1.98081
67040.0000   -2.26063
67080.0000   -2.40786
67120.0000   -2.56394
67160.0000   -1.95444
67200.0000   -2.19259
67240.0000   -2.84043
67280.0000   -2.34532
67320.0000   -1.70162
67360.0000   -2.69445
67400.0000   -2.40952
67440.0000   -1.14778
67480.0000   -1.75009
67520.0000   -1.94987
67560.0000   -1.99545
67600.0000   -2.05866
67640.0000   -1.73237
67680.0000   -1.60725
67720.0000   -3.17540
67760.0000   -2.31683
67800.0000   -1.27314
67840.0000   -1.74383
67880.0000   -2.11048
67920.0000   -2.01090
67960.0000   -2.09446
68000.0000   -2.71530
68040.0000   -2.25316
68080.0000   -2.05513
68120.0000   -1.68143
68160.0000   -1.98238
68200.0000   -2.24151
68240.0000   -1.60810
68280.0000   -3.20194
68320.0000   -2.85469
68360.0000   -2.47892
68400.0000   -2.28797
68440.0000   -1.96411
68480.0000   -2.12019
68520.0000   -2.16052
68560.0000   -1.83730
68600.0000   -3.08237
68640.0000   -2.46863
68680.0000   -2.57005
68720.0000   -3.09829
68760.0000   -2.70460
68800.0000   -3.00968
68840.0000   -3.01621
68880.0000   -2.66806
68920.0000   -3.97407
68960.0000   -2.43417
69000.0000   -2.64897
69040.0000   -3.08123
69080.0000   -1.87372
69120.0000   -1.96663
69160.0000   -3.22104
69200.0000   -3.04068
69240.0000   -2.45625
69280.0000   -2.81084
69320.0000   -2.78365
69360.0000   -2.16838
69400.0000   -2.82750
69440.0000   -2.68539
69480.0000   -3.22832
69520.0000   -3.08444
69560.0000   -3.42132
69600.0000   -3.15260
69640.0000   -2.19525
69680.0000   -2.55211
69720.0000   -2.87815
69760.0000   -2.50216
69800.0000   -3.17325
69840.0000   -2.81544
69880.0000   -3.10679
69920.0000   -3.21437
69960.0000   -3.71577
70000.0000   -4.14029
70040.0000   -3.76391
70080.0000   -4.18238
70120.0000   -4.05986
70160.0000   -3.39733
70200.0000   -3.33801
70240.0000   -3.51770
70280.0000   -3.14918
70320.0000   -3.70215
70360.0000   -3.45235
70400.0000   -2.47802
70440.0000   -2.48795
70480.0000   -2.61524
70520.0000   -2.75205
70560.0000   -2.15943
70600.0000   -3.34070
70640.0000   -3.03971
70680.0000   -3.74954
70720.0000   -3.53557
70760.0000   -4.23898
70800.0000   -3.55249
70840.0000   -3.77717
70880.0000   -3.91428
70920.0000   -4.18691
70960.0000   -3.71413
71000.0000   -5.03591
71040.0000   -4.05470
71080.0000   -5.20641
71120.0000   -3.93887
71160.0000   -4.07261
71200.0000   -4.41044
71240.0000   -3.48955
71280.0000   -2.66342
71320.0000   -3.08009
71360.0000   -2.25731
71400.0000   -2.30976
71440.0000   -2.22829
71480.0000   -3.17080
71520.0000   -2.78818
71560.0000   -2.58547
71600.0000   -3.72056
71640.0000   -3.86618
71680.0000   -3.98879
71720.0000   -3.89396
71760.0000   -2.72202
71800.0000   -2.66231
71840.0000   -2.30305
71880.0000   -3.02486
71920.0000   -3.23600
71960.0000   -1.92880
72000.0000   -2.89856
72040.0000   -1.91123
72080.0000   -1.80117
72120.0000   -2.85072
72160.0000   -2.42445
72200.0000   -2.32811
72240.0000   -2.07804
72280.0000   -2.06914
72320.0000   -2.97903
72360.0000   -2.68614
72400.0000   -3.11643
72440.0000   -2.07712
72480.0000   -2.47393
72520.0000   -2.47103
72560.0000   -2.39951
72600.0000   -1.52784
72640.0000   -2.27933
72680.0000   -2.72919
72720.0000   -2.97675
72760.0000   -2.49678
72800.0000   -2.69234
72840.0000   -2.88983
72880.0000   -3.25187
72920.0000   -3.10027
72960.0000   -3.21639
73000.0000   -3.10157
73040.0000   -3.14869
73080.0000   -3.64533
73120.0000   -3.65984
73160.0000   -2.04693
73200.0000   -2.37991
73240.0000   -2.68097
73280.0000   -2.81777
73320.0000   -3.15556
73360.0000   -2.51945
73400.0000   -3.09015
73440.0000   -3.96696
73480.0000   -2.70505
73520.0000   -3.27564
73560.0000   -3.36084
73600.0000   -2.98056
73640.0000   -3.57753
73680.0000   -3.44927
73720.0000   -3.29041
73760.0000   -2.77115
73800.0000   -3.57179
73840.0000   -4.02248
73880.0000   -3.72174
73920.0000   -4.00434
73960.0000   -2.93617
74000.0000   -2.94963
74040.0000   -3.41355
74080.0000   -3.47176
74120.0000   -4.59621
74160.0000   -3.67745
74200.0000   -4.62521
74240.0000   -4.67870
74280.0000   -3.94943
74320.0000   -4.15788
74360.0000   -2.80331
74400.0000   -1.62913
74440.0000   -3.44170
74480.0000   -3.83347
74520.0000   -3.63648
74560.0000   -3.60310
74600.0000   -3.54677
74640.0000   -3.59974
74680.0000   -4.11693
74720.0000   -3.87511
74760.0000   -3.51853
74800.0000   -3.73998
74840.0000   -4.02443
74880.0000   -4.87824
74920.0000   -4.55052
74960.0000   -4.01705
75000.0000   -5.40526
75040.0000   -4.41138
75080.0000   -4.44918
75120.0000   -4.29325
75160.0000   -3.65722
75200.0000   -5.06922
75240.0000   -4.51160
75280.0000   -3.75721
75320.0000   -3.70831
75360.0000   -3.78945
75400.0000   -3.75119
75440.0000   -4.03475
75480.0000   -2.49256
75520.0000   -2.61729
75560.0000   -2.37202
75600.0000   -3.38509
75640.0000   -3.51715
75680.0000   -3.11475
75720.0000   -2.83383
75760.0000   -2.88609
75800.0000   -3.46600
75840.0000   -3.46250
75880.0000   -3.16811
75920.0000   -4.09535
75960.0000   -2.91977
76000.0000   -3.23865
76040.0000   -3.37054
76080.0000   -4.54294
76120.0000   -3.94764
76160.0000   -3.85724
76200.0000   -3.95578
76240.0000   -3.38184
76280.0000   -2.85915
76320.0000   -3.52803
76360.0000   -4.29424
76400.0000   -4.17050
76440.0000   -3.84762
76480.0000   -3.35191
76520.0000   -3.54203
76560.0000   -4.08720
76600.0000   -4.61011
76640.0000   -3.62132
76680.0000   -3.59523
76720.0000   -3.86464
76760.0000   -2.98313
76800.0000   -3.46811
76840.0000   -3.78127
76880.0000   -4.41933
76920.0000   -4.13574
76960.0000   -3.36744
77000.0000   -3.34854
77040.0000   -3.80123
77080.0000   -4.38000
77120.0000   -3.07046
77160.0000   -3.60572
77200.0000   -3.89395
77240.0000   -4.21573
77280.0000   -4.05545
77320.0000   -3.15643
77360.0000   -4.13588
77400.0000   -3.03572
77440.0000   -2.87508
77480.0000   -4.02034
77520.0000   -3.45735
77560.0000   -3.22090
77600.0000   -2.81373
77640.0000   -3.61742
77680.0000   -3.60811
77720.0000   -3.20806
77760.0000   -2.59449
77800.0000   -3.56995
77840.0000   -3.62840
77880.0000   -3.16450
77920.0000   -3.35707
77960.0000   -4.02757
78000.0000   -3.85180
78040.0000   -3.65530
78080.0000   -2.76416
78120.0000   -3.43122
78160.0000   -2.28090
78200.0000   -2.93908
78240.0000   -2.57982
78280.0000   -2.70436
78320.0000   -2.65542
78360.0000   -3.28767
78400.0000   -2.98011
78440.0000   -3.24710
78480.0000   -3.46083
78520.0000   -3.00511
78560.0000   -2.13851
78600.0000   -2.99905
78640.0000   -3.72040
78680.0000   -2.52496
78720.0000   -3.14040
78760.0000   -3.56246
78800.0000   -4.11189
78840.0000   -2.94499
78880.0000   -3.60776
78920.0000   -3.76092
78960.0000   -3.13491
79000.0000   -3.37398
79040.0000   -3.63237
79080.0000   -3.98839
79120.0000   -3.39297
79160.0000   -2.81703
79200.0000   -2.96813
79240.0000   -3.17806
79280.0000   -3.44533
79320.0000   -3.51614
79360.0000   -3.00871
79400.0000   -3.47363
79440.0000   -2.64112
79480.0000   -3.52066
79520.0000   -3.72336
79560.0000   -4.94731
79600.0000   -4.48962
79640.0000   -4.61129
79680.0000   -3.39525
79720.0000   -4.77485
79760.0000   -2.98969
79800.0000   -3.32388
79840.0000   -3.46487
79880.0000   -2.89753
79920.0000   -3.25655
79960.0000   -3.70166
80000.0000   -2.58686
80040.0000   -2.85891
80080.0000   -2.67751
80120.0000   -2.82761
80160.0000   -3.03284
80200.0000   -3.38350
80240.0000   -3.12819
80280.0000   -3.68525
80320.0000   -4.63628
80360.0000   -3.45854
80400.0000   -3.51677
80440.0000   -3.00986
80480.0000   -3.26029
80520.0000   -3.26705
80560.0000   -3.80185
80600.0000   -2.24247
80640.0000   -2.65198
80680.0000   -2.89469
80720.0000   -3.03721
80760.0000   -1.96518
80800.0000   -2.38557
80840.0000   -3.12532
80880.0000   -2.99848
80920.0000   -2.11372
80960.0000   -2.86204
81000.0000   -3.49200
81040.0000   -3.33119
81080.0000   -2.94686
81120.0000   -2.54272
81160.0000   -3.63154
81200.0000   -3.01790
81240.0000   -2.92102
81280.0000   -2.83454
81320.0000   -2.72922
81360.0000   -3.25097
81400.0000   -2.41191
81440.0000   -2.26212
81480.0000   -2.82179
81520.0000   -2.00425
81560.0000   -3.03158
81600.0000   -1.83858
81640.0000   -1.55876
81680.0000   -2.35394
81720.0000   -1.28347
81760.0000   -2.46852
81800.0000   -2.75331
81840.0000   -2.30669
81880.0000   -2.76040
81920.0000   -2.42827
81960.0000   -2.79160
82000.0000   -2.42343
82040.0000   -3.59402
82080.0000   -3.60023
82120.0000   -3.14655
82160.0000   -2.60534
82200.0000   -3.04507
82240.0000   -2.37833
82280.0000   -2.54863
82320.0000   -2.10792
82360.0000   -1.97688
82400.0000   -2.54589
82440.0000   -3.01276
82480.0000   -2.29619
82520.0000   -3.13532
82560.0000   -3.52913
82600.0000   -2.75028
82640.0000   -3.03944
82680.0000   -2.65354
82720.0000   -2.98863
82760.0000   -2.76533
82800.0000   -3.01489
82840.0000   -3.56042
82880.0000   -3.09058
82920.0000   -3.72458
82960.0000   -3.36110
83000.0000   -2.73088
83040.0000   -2.96888
83080.0000   -2.61020
83120.0000   -3.59188
83160.0000   -4.21261
83200.0000   -2.99268
83240.0000   -2.79944
83280.0000   -2.66436
83320.0000   -2.35678
83360.0000   -3.39016
83400.0000   -3.24011
83440.0000   -2.97990
83480.0000   -2.55487
83520.0000   -2.69609
83560.0000   -3.38394
83600.0000   -3.18424
83640.0000   -2.66236
83680.0000   -3.57743
83720.0000   -2.67794
83760.0000   -2.47893
83800.0000   -1.72613
83840.0000   -3.14055
83880.0000   -2.63300
83920.0000   -3.01185
83960.0000   -2.44189
84000.0000   -3.53339
84040.0000   -3.60987
84080.0000   -3.55517
84120.0000   -2.24123
84160.0000   -2.68332
84200.0000   -3.24599
84240.0000   -2.73876
84280.0000   -3.36275
84320.0000   -2.33520
84360.0000   -3.13337
84400.0000   -4.17345
84440.0000   -3.58536
84480.0000   -3.75508
84520.0000   -3.71552
84560.0000   -2.85831
84600.0000   -2.73301
84640.0000   -2.46344
84680.0000   -2.57116
84720.0000   -3.18780
84760.0000   -3.40291
84800.0000   -2.82241
84840.0000   -2.13136
84880.0000   -2.27214
84920.0000   -3.03433
84960.0000   -2.82531
85000.0000   -3.61531
85040.0000   -2.65950
85080.0000   -3.94120
85120.0000   -2.54485
85160.0000   -2.43518
85200.0000   -1.84210
85240.0000   -4.07896
85280.0000   -3.24223
85320.0000   -2.28926
85360.0000   -2.37825
85400.0000   -3.40109
85440.0000   -2.94985
85480.0000   -3.18768
85520.0000   -2.65002
85560.0000   -3.26554
85600.0000   -3.00816
85640.0000   -2.40703
85680.0000   -2.12933
85720.0000   -2.35687
85760.0000   -2.86239
85800.0000   -2.53411
85840.0000   -3.26726
85880.0000   -3.18145
85920.0000   -3.25283
85960.0000   -4.30174
86000.0000   -3.16361
86040.0000   -3.38242
86080.0000   -2.89097
86120.0000   -3.12527
86160.0000   -3.23446
86200.0000   -2.28458
86240.0000   -2.71805
86280.0000   -2.29987
86320.0000   -2.31344
86360.0000   -3.47876
86400.0000   -3.26664
86440.0000   -2.83783
86480.0000   -3.11116
86520.0000   -2.88078
86560.0000   -2.85193
86600.0000   -3.66980
86640.0000   -3.57874
86680.0000   -3.51185
86720.0000   -3.91574
86760.0000   -2.91689
86800.0000   -3.37816
86840.0000   -3.03044
86880.0000   -4.18068
86920.0000   -4.08454
86960.0000   -3.90586
87000.0000   -3.91587
87040.0000   -3.46741
87080.0000   -3.84799
87120.0000   -2.87868
87160.0000   -2.75931
87200.0000   -3.59207
87240.0000   -2.81583
87280.0000   -4.30782
87320.0000   -3.67549
87360.0000   -4.27483
87400.0000   -3.92934
87440.0000   -4.35866
87480.0000   -3.61695
87520.0000   -3.98281
87560.0000   -4.48025
87600.0000   -4.45642
87640.0000   -4.87271
87680.0000   -3.76836
87720.0000   -3.39343
87760.0000   -3.53320
87800.0000   -2.75427
87840.0000   -2.84318
87880.0000   -3.42788
87920.0000   -3.70068
87960.0000   -3.43425
88000.0000   -3.71032
88040.0000   -4.39586
88080.0000   -4.39944
88120.0000   -2.92567
88160.0000   -2.13331
88200.0000   -2.74758
88240.0000   -2.70855
88280.0000   -2.82874
88320.0000   -3.80132
88360.0000   -3.38261
88400.0000   -3.62507
88440.0000   -3.74191
88480.0000   -3.99164
88520.0000   -3.01859
88560.0000   -3.46128
88600.0000   -3.60594
88640.0000   -3.76535
88680.0000   -3.17056
88720.0000   -2.88408
88760.0000   -3.18632
88800.0000   -3.20106
88840.0000   -3.06243
88880.0000   -3.64025
88920.0000   -3.06581
88960.0000   -3.55397
89000.0000   -3.93061
89040.0000   -3.43682
89080.0000   -3.51562
89120.0000   -3.79984
89160.0000   -3.65084
89200.0000   -4.70257
89240.0000   -4.41302
89280.0000   -4.00263
89320.0000   -3.64304
89360.0000   -3.52256
89400.0000   -3.26134
89440.0000   -3.05646
89480.0000   -3.61118
89520.0000   -3.04936
89560.0000   -3.63685
89600.0000   -4.14631
89640.0000   -5.04837
89680.0000   -3.84827
89720.0000   -2.49159
89760.0000   -2.95631
89800.0000   -3.10902
89840.0000   -3.14806
89880.0000   -3.75874
89920.0000   -3.30982
89960.0000   -3.09978
90000.0000   -2.56516
90040.0000   -3.04067
90080.0000   -2.54920
90120.0000   -2.09638
90160.0000   -2.00290
90200.0000   -2.49677
90240.0000   -1.62575
90280.0000   -1.29345
90320.0000   -1.38755
90360.0000   -1.22134
90400.0000   -1.70086
90440.0000   -1.44091
90480.0000   -2.56473
90520.0000   -2.52410
90560.0000   -1.58498
90600.0000   -2.34527
90640.0000   -2.65974
90680.0000   -2.30714
90720.0000   -2.76219
90760.0000   -2.54890
90800.0000   -2.45550
90840.0000   -2.07845
90880.0000   -1.27859
90920.0000   -2.46319
90960.0000   -0.69597
91000.0000   -0.46390
91040.0000   -1.02107
91080.0000   -1.45810
91120.0000   -1.28818
91160.0000   -0.79291
91200.0000   -0.64710
91240.0000   -0.97594
91280.0000   -1.99979
91320.0000   -1.32984
91360.0000   -1.25419
91400.0000    0.02588
91440.0000   -1.03952
91480.0000   -0.98473
91520.0000   -1.11785
91560.0000   -1.09191
91600.0000   -1.73713
91640.0000   -1.13880
91680.0000   -1.10528
91720.0000   -1.85590
91760.0000   -1.95004
91800.0000   -1.34115
91840.0000   -1.57025
91880.0000   -0.18301
91920.0000   -0.46709
91960.0000    0.45545
92000.0000   -0.89921
92040.0000   -0.93745
92080.0000   -1.25644
92120.0000   -0.68454
92160.0000   -0.74308
92200.0000   -0.74761
92240.0000   -0.12924
92280.0000   -1.15104
92320.0000   -0.76578
92360.0000   -1.74706
92400.0000   -0.64526
92440.0000   -0.62914
92480.0000   -1.21796
92520.0000   -0.49413
92560.0000   -1.77585
92600.0000   -0.63758
92640.0000   -0.15410
92680.0000   -0.25037
92720.0000   -0.96493
92760.0000   -1.09951
92800.0000   -0.20432
92840.0000    0.01853
92880.0000   -0.57290
92920.0000   -0.53006
92960.0000   -1.16500
93000.0000   -0.42654
93040.0000   -0.85060
93080.0000   -1.13356
93120.0000   -1.17805
93160.0000   -0.36580
93200.0000   -0.41171
93240.0000   -0.51895
93280.0000   -0.31490
93320.0000   -1.07004
93360.0000   -0.76238
93400.0000   -0.97544
93440.0000   -1.69226
93480.0000   -0.98588
93520.0000   -1.08488
93560.0000   -1.05425
93600.0000   -0.91146
93640.0000   -0.41834
93680.0000   -1.06782
93720.0000   -0.87570
93760.0000   -1.34464
93800.0000   -0.85301
93840.0000   -0.34492
93880.0000   -0.52118
93920.0000   -0.38119
93960.0000   -0.82558
94000.0000   -1.10377
94040.0000   -1.71328
94080.0000   -1.97883
94120.0000   -2.54744
94160.0000   -2.55937
94200.0000   -1.05842
94240.0000   -1.62347
94280.0000   -1.15728
94320.0000   -1.80593
94360.0000   -1.83158
94400.0000   -0.74880
94440.0000   -1.13834
94480.0000   -1.84917
94520.0000   -2.54313
94560.0000   -2.20431
94600.0000   -2.37445
94640.0000   -1.09865
94680.0000   -1.92773
94720.0000   -2.70884
94760.0000   -2.01647
94800.0000   -2.37665
94840.0000   -2.10103
94880.0000   -2.47080
94920.0000   -2.68376
94960.0000   -1.99566
95000.0000   -1.73830
95040.0000   -2.37796
95080.0000   -1.59949
95120.0000   -2.55467
95160.0000   -2.68283
95200.0000   -1.07778
95240.0000   -1.34756
95280.0000   -0.75129
95320.0000   -0.66275
95360.0000   -1.37286
95400.0000   -1.66062
95440.0000   -1.64874
95480.0000   -1.21856
95520.0000   -0.89166
95560.0000   -1.48614
95600.0000   -1.12116
95640.0000   -1.11848
95680.0000   -1.82098
95720.0000   -2.17239
95760.0000   -0.99424
95800.0000   -0.80663
95840.0000   -1.54042
95880.0000   -1.67680
95920.0000   -2.35338
95960.0000   -1.44806
96000.0000   -1.09017
96040.0000   -1.29528
96080.0000   -1.03779
96120.0000   -1.46725
96160.0000   -2.12373
96200.0000   -1.71707
96240.0000   -2.13493
96280.0000   -1.95185
96320.0000   -2.03949
96360.0000   -2.31578
96400.0000   -2.38643
96440.0000   -1.87409
96480.0000   -1.91198
96520.0000   -1.81649
96560.0000    0.20495
96600.0000   -0.56671
96640.0000    0.49002
96680.0000   -0.67230
96720.0000   -1.73172
96760.0000   -1.19600
96800.0000   -0.98105
96840.0000   -0.78732
96880.0000   -0.33471
96920.0000   -1.08403
96960.0000   -1.08918
97000.0000   -1.10775
97040.0000   -1.95214
97080.0000   -0.88217
97120.0000   -1.22748
97160.0000   -0.57352
97200.0000   -0.81130
97240.0000   -0.27264
97280.0000   -1.48445
97320.0000   -1.21604
97360.0000   -1.95187
97400.0000   -2.55812
97440.0000   -2.40419
97480.0000   -2.35654
97520.0000   -2.27785
97560.0000   -2.10531
97600.0000   -2.40323
97640.0000   -2.30779
97680.0000   -2.48400
97720.0000   -2.44465
97760.0000   -1.72550
97800.0000   -2.20086
97840.0000   -1.83536
97880.0000   -2.69441
97920.0000   -2.38422
97960.0000   -1.71722
98000.0000   -1.39843
98040.0000   -2.41066
98080.0000   -1.58297
98120.0000   -1.10381
98160.0000   -2.06781
98200.0000   -1.18406
98240.0000   -1.75947
98280.0000   -2.18306
98320.0000   -1.96748
98360.0000   -2.12764
98400.0000   -1.78850
98440.0000   -1.76367
98480.0000   -2.53866
98520.0000   -1.78303
98560.0000   -2.20144
98600.0000   -1.50898
98640.0000   -2.02039
98680.0000   -2.54974
98720.0000   -3.04562
98760.0000   -1.50530
98800.0000   -2.81371
98840.0000   -1.59998
98880.0000   -1.44540
98920.0000   -0.34931
98960.0000   -0.29635
99000.0000   -1.24165
99040.0000   -1.32171
99080.0000   -1.22967
99120.0000   -0.84287
99160.0000   -1.63558
99200.0000   -1.28339
99240.0000   -1.36887
99280.0000   -1.56410
99320.0000   -2.89676
99360.0000   -1.77162
99400.0000   -2.06302
99440.0000   -3.09242
99480.0000   -1.82578
99520.0000   -2.37363
99560.0000   -1.56185
99600.0000   -1.98496
99640.0000   -2.21013
99680.0000   -1.91219
99720.0000   -2.67805
99760.0000   -2.26569
99800.0000   -2.55982
99840.0000   -3.11687
99880.0000   -2.87795
99920.0000   -2.62058
99960.0000   -2.02980
100000.0000   -1.54690
100040.0000   -1.92433
100080.0000   -1.30571
100120.0000   -2.85327
100160.0000   -2.42618
100200.0000   -1.80670
100240.0000   -2.75476
100280.0000   -3.03490
100320.0000   -2.57158
100360.0000   -2.04307
100400.0000   -1.85646
100440.0000   -2.23369
100480.0000   -2.43356
100520.0000   -2.66712
100560.0000   -1.81051
100600.0000   -2.43712
100640.0000   -2.60191
100680.0000   -2.10485
100720.0000   -2.96565
100760.0000   -1.84194
100800.0000   -3.08988
100840.0000   -1.69079
100880.0000   -2.56194
100920.0000   -2.45628
100960.0000   -2.36480
101000.0000   -3.16229
101040.0000   -2.68643
101080.0000   -2.78424
101120.0000   -3.19160
101160.0000   -2.50762
101200.0000   -3.48779
101240.0000   -2.84170
101280.0000   -3.20619
101320.0000   -3.07643
101360.0000   -2.64267
101400.0000   -1.99316
101440.0000   -1.92274
101480.0000   -2.19839
101520.0000   -2.87920
101560.0000   -2.54890
101600.0000   -2.28650
101640.0000   -2.81213
101680.0000   -1.77925
101720.0000   -2.85184
101760.0000   -2.66648
101800.0000   -2.01319
101840.0000   -2.40608
101880.0000   -3.07635
101920.0000   -3.88883
101960.0000   -2.12444
102000.0000   -3.05829
102040.0000   -2.85809
102080.0000   -2.51821
102120.0000   -3.05022
102160.0000   -3.14795
102200.0000   -2.74722
102240.0000   -1.44568
102280.0000   -2.76405
102320.0000   -2.40249
102360.0000   -2.82547
102400.0000   -2.32917
102440.0000   -3.14923
102480.0000   -3.41332
102520.0000   -3.34298
102560.0000   -2.30428
102600.0000   -2.28656
102640.0000   -2.81674
102680.0000   -2.31147
102720.0000   -2.33947
102760.0000   -2.89962
102800.0000   -2.49416
102840.0000   -2.81681
102880.0000   -3.33015
102920.0000   -3.42228
102960.0000   -3.22074
103000.0000   -2.90390
103040.0000   -3.26394
103080.0000   -2.90492
103120.0000   -2.19223
103160.0000   -1.60317
103200.0000   -2.14372
103240.0000   -2.62081
103280.0000   -2.59384
103320.0000   -2.62387
103360.0000   -3.24387
103400.0000   -2.70940
103440.0000   -3.01228
103480.0000   -2.87357
103520.0000   -2.93657
103560.0000   -2.82685
103600.0000   -3.16248
103640.0000   -2.28356
103680.0000   -2.41286
103720.0000   -2.52598
103760.0000   -1.38506
103800.0000   -2.76047
103840.0000   -3.28659
103880.0000   -2.76105
103920.0000   -2.80808
103960.0000   -2.87021
104000.0000   -3.12091
104040.0000   -3.56724
104080.0000   -2.81068
104120.0000   -2.97147
104160.0000   -3.06723
104200.0000   -2.30292
104240.0000   -3.11122
104280.0000   -4.31008
104320.0000   -3.95520
104360.0000   -2.98201
104400.0000   -2.42273
104440.0000   -2.70609
104480.0000   -4.00051
104520.0000   -3.22511
104560.0000   -2.56537
104600.0000   -3.31570
104640.0000   -3.13468
104680.0000   -3.06455
104720.0000   -2.90688
104760.0000   -4.19659
104800.0000   -3.68260
104840.0000   -2.88725
104880.0000   -3.66306
104920.0000   -2.71417
104960.0000   -3.14427
105000.0000   -3.63971
105040.0000   -2.88263
105080.0000   -3.02522
105120.0000   -3.71801
105160.0000   -3.13999
105200.0000   -3.40371
105240.0000   -3.95515
105280.0000   -4.05540
105320.0000   -2.80111
105360.0000   -2.66355
105400.0000   -2.64630
105440.0000   -3.40779
105480.0000   -2.96878
105520.0000   -4.08580
105560.0000   -3.31485
105600.0000   -3.05181
105640.0000   -2.15478
105680.0000   -3.15277
105720.0000   -3.05903
105760.0000   -2.25142
105800.0000   -3.03009
105840.0000   -2.43409
105880.0000   -3.39782
105920.0000   -2.52617
105960.0000   -2.49510
106000.0000   -1.35489
106040.0000   -2.16980
106080.0000   -3.30184
106120.0000   -3.47918
106160.0000   -3.29877
106200.0000   -2.10787
106240.0000   -2.37082
106280.0000   -2.86347
106320.0000   -2.39892
106360.0000   -2.69956
106400.0000   -2.44925
106440.0000   -2.27606
106480.0000   -2.97096
106520.0000   -3.01500
106560.0000   -1.97548
106600.0000   -2.32446
106640.0000   -2.72271
106680.0000   -1.97584
106720.0000   -2.24114
106760.0000   -2.14160
106800.0000   -2.29499
106840.0000   -3.01073
106880.0000   -3.14740
106920.0000   -3.09904
106960.0000   -2.16837
107000.0000   -2.49378
107040.0000   -2.63335
107080.0000   -2.18539
107120.0000   -2.29199
107160.0000   -2.40401
107200.0000   -2.47444
107240.0000   -0.77159
107280.0000   -2.26104
107320.0000   -1.59265
107360.0000   -1.93796
107400.0000   -2.70667
107440.0000   -2.31415
107480.0000   -2.14880
107520.0000   -2.21407
107560.0000   -1.87864
107600.0000   -2.96740
107640.0000   -2.30894
107680.0000   -2.07389
107720.0000   -2.72232
107760.0000   -2.49211
107800.0000   -2.36240
107840.0000   -1.86090
107880.0000   -1.76612
107920.0000   -2.44864
107960.0000   -1.61779
108000.0000   -2.27430
108040.0000   -2.45847
108080.0000   -2.94250
108120.0000   -2.33004
108160.0000   -2.52170
108200.0000   -1.63078
108240.0000   -2.41534
108280.0000   -1.90238
108320.0000   -1.89453
108360.0000   -1.95774
108400.0000   -2.18929
108440.0000   -2.13924
108480.0000   -2.44596
108520.0000   -1.96830
108560.0000   -2.57735
108600.0000   -2.59161
108640.0000   -1.92606
108680.0000   -2.43317
108720.0000   -2.96792
108760.0000   -2.54514
108800.0000   -2.54043
108840.0000   -2.37642
108880.0000   -2.80236
108920.0000   -2.92623
108960.0000   -2.29528
109000.0000   -2.35279
109040.0000   -2.31315
109080.0000   -2.80110
109120.0000   -2.28865
109160.0000   -2.61055
109200.0000   -2.58320
109240.0000   -2.69698
109280.0000   -2.30308
109320.0000   -1.36830
109360.0000   -2.55398
109400.0000   -1.81642
109440.0000   -2.71998
109480.0000   -2.31104
109520.0000   -2.80002
109560.0000   -2.55738
109600.0000   -2.78522
109640.0000   -3.10103
109680.0000   -2.86618
109720.0000   -2.90990
109760.0000   -2.29302
109800.0000   -2.74649
109840.0000   -2.42755
109880.0000   -1.92966
109920.0000   -2.54889
109960.0000   -2.21591
110000.0000   -1.67942
110040.0000   -2.04658
110080.0000   -2.38597
110120.0000   -2.80672
110160.0000   -2.93150
110200.0000   -2.12070
110240.0000   -2.23202
110280.0000   -2.44780
110320.0000   -1.97212
110360.0000   -1.99693
110400.0000   -2.18094
110440.0000   -2.42748
110480.0000   -1.92138
110520.0000   -2.17947
110560.0000   -1.95553
110600.0000   -1.96338
110640.0000   -2.21493
110680.0000   -1.35666
110720.0000   -2.14794
110760.0000   -1.27428
110800.0000   -1.04319
110840.0000   -1.51123
110880.0000   -1.33796
110920.0000   -1.51719
110960.0000   -0.95840
111000.0000   -1.80450
111040.0000   -2.36452
111080.0000   -2.14140
111120.0000   -1.73489
111160.0000   -1.46736
111200.0000   -2.99570
111240.0000   -2.05098
111280.0000   -1.85651
111320.0000   -2.12205
111360.0000   -2.24332
111400.0000   -1.82393
111440.0000   -1.32547
111480.0000   -2.21751
111520.0000   -2.55010
111560.0000   -2.37436
111600.0000   -2.18854
111640.0000   -2.56265
111680.0000   -3.14053
111720.0000   -2.84691
111760.0000   -2.07611
111800.0000   -2.71369
111840.0000   -3.00822
111880.0000   -2.06437
111920.0000   -2.65597
111960.0000   -2.38216
112000.0000   -2.60935
112040.0000   -3.01955
112080.0000   -3.00600
112120.0000   -1.83473
112160.0000   -1.73660
112200.0000   -2.51090
112240.0000   -3.25783
112280.0000   -2.34026
112320.0000   -2.64385
112360.0000   -2.20525
112400.0000   -1.71447
112440.0000   -2.35311
112480.0000   -1.51381
112520.0000   -0.71777
112560.0000   -1.11416
112600.0000   -2.11953
112640.0000   -1.85292
112680.0000   -4.16831
112720.0000   -2.91835
112760.0000   -2.38049
112800.0000   -1.43705
112840.0000   -1.07635
112880.0000   -0.97305
112920.0000   -1.61418
112960.0000   -0.98638
113000.0000   -2.48238
113040.0000   -2.29992
113080.0000   -1.72563
113120.0000   -1.67873
113160.0000   -0.70371
113200.0000   -1.05806
113240.0000   -0.77586
113280.0000   -0.70027
113320.0000   -1.29708
113360.0000   -1.08921
113400.0000   -1.59290
113440.0000   -1.19376
113480.0000   -1.01459
113520.0000   -1.01296
113560.0000   -1.31476
113600.0000   -1.40397
113640.0000   -1.74368
113680.0000   -0.66121
113720.0000   -1.66447
113760.0000   -1.63725
113800.0000   -0.42482
113840.0000   -1.20376
113880.0000   -0.64716
113920.0000   -0.36021
113960.0000   -0.01911
114000.0000   -0.27271
114040.0000   -0.45440
114080.0000   -0.59669
114120.0000   -0.52533
114160.0000   -1.66291
114200.0000   -1.57765
114240.0000   -1.15530
114280.0000   -0.73787
114320.0000   -0.74674
114360.0000   -0.68596
114400.0000   -1.03381
114440.0000   -1.34517
114480.0000   -1.14057
114520.0000   -1.51308
114560.0000   -1.53232
114600.0000   -1.63407
114640.0000   -0.72558
114680.0000   -0.66538
114720.0000   -1.49955
114760.0000   -2.20649
114800.0000   -2.19336
114840.0000   -3.52216
114880.0000   -3.44156
114920.0000   -3.49778
114960.0000   -1.55445
115000.0000   -1.88389
115040.0000   -2.01815
115080.0000   -1.26490
115120.0000   -1.53391
115160.0000   -1.90622
115200.0000   -3.01747
115240.0000   -2.00992
115280.0000   -1.70248
115320.0000   -1.67705
115360.0000   -1.16775
115400.0000   -1.29213
115440.0000   -1.82383
115480.0000   -1.14139
115520.0000   -1.48282
115560.0000   -0.95684
115600.0000   -1.24317
115640.0000   -2.09842
115680.0000   -1.37733
115720.0000   -2.38654
115760.0000   -2.10318
115800.0000   -2.29931
115840.0000   -2.54550
115880.0000   -2.01951
115920.0000   -1.99505
115960.0000   -2.15266
116000.0000   -2.46950
116040.0000   -2.98056
116080.0000   -2.88640
116120.0000   -2.57723
116160.0000   -3.46775
116200.0000   -3.01380
116240.0000   -2.46227
116280.0000   -3.24785
116320.0000   -3.59582
116360.0000   -2.18971
116400.0000   -2.23294
116440.0000   -1.77810
116480.0000   -1.78631
116520.0000   -2.60134
116560.0000   -2.25013
116600.0000   -3.21860
116640.0000   -1.71938
116680.0000   -2.29469
116720.0000   -3.01695
116760.0000   -2.41712
116800.0000   -3.60337
116840.0000   -1.90654
116880.0000   -2.08139
116920.0000   -2.22764
116960.0000   -1.84433
117000.0000   -2.09729
117040.0000   -2.20364
117080.0000   -2.58006
117120.0000   -2.96146
117160.0000   -2.06419
117200.0000   -2.41478
117240.0000   -1.74336
117280.0000   -2.45750
117320.0000   -1.97472
117360.0000   -2.27973
117400.0000   -2.94880
117440.0000   -3.02836
117480.0000   -1.50881
117520.0000   -2.20477
117560.0000   -2.73766
117600.0000   -2.74014
117640.0000   -3.84588
117680.0000   -2.41635
117720.0000   -2.07378
117760.0000   -2.14436
117800.0000   -2.39747
117840.0000   -2.50718
117880.0000   -2.80183
117920.0000   -2.15712
117960.0000   -1.41821
118000.0000   -2.27864
118040.0000   -1.17088
118080.0000   -1.38821
118120.0000   -1.65220
118160.0000   -1.82655
118200.0000   -1.56161
118240.0000   -1.45066
118280.0000   -2.37365
118320.0000   -2.21712
118360.0000   -1.49123
118400.0000   -3.31949
118440.0000   -3.14818
118480.0000   -2.49249
118520.0000   -1.84627
118560.0000   -2.51212
118600.0000   -2.74413
118640.0000   -2.81811
118680.0000   -2.86258
118720.0000   -3.25201
118760.0000   -3.19799
118800.0000   -2.34717
118840.0000   -2.85768
118880.0000   -3.57769
118920.0000   -2.91329
118960.0000   -2.83992
119000.0000   -3.50430
119040.0000   -2.64729
119080.0000   -2.61955
119120.0000   -2.89292
119160.0000   -3.84202
119200.0000   -2.84762
119240.0000   -4.15190
119280.0000   -3.58069
119320.0000   -3.98449
119360.0000   -3.83307
119400.0000   -3.50503
119440.0000   -3.84821
119480.0000   -4.18002
119520.0000   -3.67912
119560.0000   -3.87220
119600.0000   -3.85299
119640.0000   -3.38752
119680.0000   -3.33311
119720.0000   -2.11526
119760.0000   -2.88807
119800.0000   -3.63902
119840.0000   -3.33225
119880.0000   -3.52972
119920.0000   -4.36892
119960.0000   -3.50745
120000.0000   -3.83091
120040.0000   -2.87522
120080.0000   -3.35846
120120.0000   -3.16805
120160.0000   -2.66754
120200.0000   -2.93030
120240.0000   -3.16885
120280.0000   -3.31912
120320.0000   -3.06629
120360.0000   -2.96798
120400.0000   -3.44201
120440.0000   -2.96493
120480.0000   -3.59503
120520.0000   -2.80710
120560.0000   -3.13449
120600.0000   -2.99688
120640.0000   -3.30192
120680.0000   -3.12003
120720.0000   -3.27071
120760.0000   -2.81725
120800.0000   -2.87019
120840.0000   -2.82968
120880.0000   -3.31331
120920.0000   -2.74712
120960.0000   -2.87257
121000.0000   -3.52367
121040.0000   -4.52259
121080.0000   -4.56577
121120.0000   -4.46871
121160.0000   -3.86760
121200.0000   -3.56293
121240.0000   -2.78326
121280.0000   -3.59456
121320.0000   -3.51255
121360.0000   -2.75807
121400.0000   -3.90967
121440.0000   -1.80307
121480.0000   -2.43204
121520.0000   -2.59382
121560.0000   -2.65756
121600.0000   -3.16906
121640.0000   -3.86873
121680.0000   -3.76614
121720.0000   -3.58606
121760.0000   -2.87466
121800.0000   -3.79364
121840.0000   -3.38369
121880.0000   -2.61653
121920.0000   -2.97840
121960.0000   -2.43853
122000.0000   -3.02753
122040.0000   -3.34469
122080.0000   -3.52272
122120.0000   -2.87112
122160.0000   -2.71687
122200.0000   -3.68586
122240.0000   -3.14223
122280.0000   -3.44766
122320.0000   -3.53746
122360.0000   -3.10440
122400.0000   -3.94029
122440.0000   -2.62882
122480.0000   -2.57012
122520.0000   -2.57314
122560.0000   -2.66820
122600.0000   -2.64455
122640.0000   -1.97892
122680.0000   -2.79533
122720.0000   -2.56823
122760.0000   -2.40942
122800.0000   -2.61182
122840.0000   -1.68859
122880.0000   -2.01812
122920.0000   -2.11730
122960.0000   -2.22672
123000.0000   -2.61610
123040.0000   -2.27694
123080.0000   -1.51183
123120.0000   -1.49476
123160.0000   -1.48590
123200.0000   -2.28040
123240.0000   -2.05094
123280.0000   -1.04491
123320.0000   -2.25787
123360.0000   -1.63248
123400.0000   -1.78492
123440.0000   -1.68902
123480.0000   -1.39977
123520.0000   -0.87248
123560.0000   -2.95324
123600.0000   -2.96602
123640.0000   -3.38974
123680.0000   -2.66837
123720.0000   -2.74091
123760.0000   -2.83783
123800.0000   -2.40172
123840.0000   -2.93799
123880.0000   -2.61128
123920.0000   -2.20892
123960.0000   -1.94707
124000.0000   -2.28099
124040.0000   -2.79601
124080.0000   -2.34686
124120.0000   -2.82453
124160.0000   -2.60988
124200.0000   -2.06564
124240.0000   -2.80496
124280.0000   -1.97564
124320.0000   -2.27125
124360.0000   -2.74592
124400.0000   -2.51990
124440.0000   -2.41826
124480.0000   -1.72682
124520.0000   -1.45818
124560.0000   -2.28397
124600.0000   -1.23843
124640.0000   -1.61189
124680.0000   -2.07160
124720.0000   -1.01518
124760.0000   -2.85588
124800.0000   -1.82507
124840.0000   -1.65810
124880.0000   -1.35909
124920.0000   -2.54260
124960.0000   -1.62279
125000.0000   -1.55778
125040.0000   -1.67370
125080.0000   -1.90161
125120.0000   -2.26914
125160.0000   -2.34979
125200.0000   -1.70079
125240.0000   -1.76346
125280.0000   -1.52779
125320.0000   -2.38728
125360.0000   -2.58240
125400.0000   -1.76070
125440.0000   -1.67481
125480.0000   -2.96368
125520.0000   -2.61247
125560.0000   -2.81609
125600.0000   -2.48550
125640.0000   -2.65132
125680.0000   -1.28152
125720.0000   -2.37533
125760.0000   -2.07132
125800.0000   -1.94829
125840.0000   -1.69341
125880.0000   -1.46620
125920.0000   -1.55155
125960.0000   -2.30383
126000.0000   -2.69607
126040.0000   -2.12160
126080.0000   -1.68130
126120.0000   -1.31841
126160.0000   -1.90847
126200.0000   -3.05241
126240.0000   -1.97955
126280.0000   -1.20170
126320.0000   -2.11975
126360.0000   -1.92709
126400.0000   -1.81748
126440.0000   -1.51088
126480.0000   -2.90397
126520.0000   -1.89934
126560.0000   -0.87267
126600.0000   -1.31247
126640.0000   -1.06337
126680.0000   -2.20600
126720.0000   -2.77469
126760.0000   -2.46093
126800.0000   -2.39503
126840.0000   -1.95870
126880.0000   -2.58524
126920.0000   -2.41327
126960.0000   -2.13831
127000.0000   -2.28746
127040.0000   -2.91792
127080.0000   -2.76816
127120.0000   -2.84808
127160.0000   -2.31655
127200.0000   -2.02296
127240.0000   -2.44447
127280.0000   -1.89447
127320.0000   -2.29249
127360.0000   -2.38541
127400.0000   -2.23460
127440.0000   -1.79544
127480.0000   -2.85741
127520.0000   -2.54899
127560.0000   -2.89167
127600.0000   -3.01232
127640.0000   -1.97825
127680.0000   -2.19961
127720.0000   -2.96220
127760.0000   -3.00908
127800.0000   -3.44604
127840.0000   -2.48086
127880.0000   -2.13660
127920.0000   -2.22968
127960.0000   -2.07497
128000.0000   -2.08102
128040.0000   -2.10703
128080.0000   -2.19703
128120.0000   -2.86240
128160.0000   -1.97260
128200.0000   -2.59551
128240.0000   -2.83150
128280.0000   -1.70698
128320.0000   -2.92368
128360.0000   -2.96541
128400.0000   -2.96663
128440.0000   -1.98634
128480.0000   -3.06563
128520.0000   -2.59055
128560.0000   -2.77214
128600.0000   -2.93565
128640.0000   -2.84882
128680.0000   -2.90220
128720.0000   -2.90453
128760.0000   -2.71317
128800.0000   -2.73336
128840.0000   -1.44934
128880.0000   -2.37419
128920.0000   -2.05793
128960.0000   -2.47351
129000.0000   -2.81214
129040.0000   -1.54212
129080.0000   -0.76331
129120.0000   -1.10780
129160.0000   -0.39839
129200.0000   -1.11193
129240.0000   -0.03395
129280.0000   -0.21437
129320.0000   -0.79627
129360.0000   -0.71296
129400.0000   -0.04433
129440.0000    0.21784
129480.0000   -1.18283
129520.0000   -1.19171
129560.0000   -1.40612
129600.0000   -0.05638
129640.0000   -0.79519
129680.0000   -0.87578
129720.0000   -1.72384
129760.0000   -0.35814
129800.0000   -0.11634
129840.0000   -0.88747
129880.0000   -1.48083
129920.0000   -1.61639
129960.0000   -1.32858
130000.0000   -0.10909
130040.0000   -1.03561
130080.0000   -0.80244
130120.0000    0.13242
130160.0000    0.18837
130200.0000   -0.34147
130240.0000   -0.40464
130280.0000   -0.86762
130320.0000   -0.50587
130360.0000    0.03855
130400.0000   -0.54564
130440.0000    0.60603
130480.0000   -1.12657
130520.0000   -1.08652
130560.0000   -0.40660
130600.0000   -0.14194
130640.0000    0.38970
130680.0000    0.26794
130720.0000    0.52534
130760.0000   -0.24582
130800.0000   -0.23993
130840.0000    0.16549
130880.0000   -1.08002
130920.0000   -1.02341
130960.0000   -0.98934
131000.0000    0.28515
131040.0000    0.21754
131080.0000    0.45362
131120.0000    0.51580
131160.0000    0.81156
131200.0000    0.83802
131240.0000    0.48019
131280.0000    0.82310
131320.0000    0.83952
131360.0000    0.38871
131400.0000    2.39217
131440.0000    2.37310
131480.0000    3.04165
131520.0000    2.52817
131560.0000    2.21148
131600.0000    3.03316
131640.0000    2.69450
131680.0000    2.85137
131720.0000    3.01713
131760.0000    3.15824
131800.0000    3.64556
131840.0000    3.36457
131880.0000    3.28846
131920.0000    2.88892
131960.0000    3.05490
132000.0000    3.18551
132040.0000    2.71178
132080.0000    2.69984
132120.0000    2.03140
132160.0000    2.59489
132200.0000    2.74819
132240.0000    2.62196
132280.0000    2.62313
132320.0000    1.97226
132360.0000    3.05767
132400.0000    2.84634
132440.0000    2.97370
132480.0000    3.56006
132520.0000    3.05277
132560.0000    3.31266
132600.0000    3.55447
132640.0000    1.75880
132680.0000    2.23101
132720.0000    1.83995
132760.0000    2.17201
132800.0000    1.59045
132840.0000    2.20859
132880.0000    2.32464
132920.0000    2.28381
132960.0000    2.13018
133000.0000    2.09665
133040.0000    0.67741
133080.0000    1.48639
133120.0000    1.19368
133160.0000    1.21928
133200.0000    2.05787
133240.0000    2.41681
133280.0000    2.41228
133320.0000    2.19911
133360.0000    2.15553
133400.0000    1.95401
133440.0000    2.47302
133480.0000    1.57331
133520.0000    1.71283
133560.0000    1.42116
133600.0000    2.09102
133640.0000    2.57103
133680.0000    2.39006
133720.0000    2.03964
133760.0000    2.15617
133800.0000    2.49867
133840.0000    2.47573
133880.0000    2.59900
133920.0000    3.59175
133960.0000    3.47408
134000.0000    2.58014
134040.0000    2.44969
134080.0000    2.90474
134120.0000    2.94060
134160.0000    2.88378
134200.0000    3.08015
134240.0000    2.92672
134280.0000    2.11106
134320.0000    2.80524
134360.0000    2.79606
134400.0000    1.21286
134440.0000    1.63195
134480.0000    1.71592
134520.0000    2.58181
134560.0000    2.35293
134600.0000    3.02398
134640.0000    1.63087
134680.0000    1.31635
134720.0000    1.63119
134760.0000    2.02663
134800.0000    1.79015
134840.0000    1.95961
134880.0000    2.39524
134920.0000    1.84506
134960.0000    1.98443
135000.0000    1.89455
135040.0000    2.80775
135080.0000    1.64121
135120.0000    2.12540
135160.0000    1.56751
135200.0000    1.18700
135240.0000    1.10658
135280.0000    2.05644
135320.0000    1.80153
135360.0000    1.24215
135400.0000    1.48559
135440.0000    1.15884
135480.0000    2.14983
135520.0000    1.85920
135560.0000    0.93895
135600.0000    1.49164
135640.0000    1.76983
135680.0000    1.85943
135720.0000    1.97558
135760.0000    2.87398
135800.0000    2.57467
135840.0000    1.70902
135880.0000    1.67943
135920.0000    1.56912
135960.0000    2.72460
136000.0000    2.92194
136040.0000    1.71591
136080.0000    1.99071
136120.0000    1.93826
136160.0000    1.91432
136200.0000    1.04396
136240.0000    3.06665
136280.0000    2.27327
136320.0000    1.87251
136360.0000    2.08835
136400.0000    2.53746
136440.0000    2.40090
136480.0000    1.67639
136520.0000    1.94882
136560.0000    1.83656
136600.0000    2.41698
136640.0000    1.68834
136680.0000    2.54527
136720.0000    2.26769
136760.0000    2.26495
136800.0000    1.59578
136840.0000    2.50772
136880.0000    1.61194
136920.0000    2.71423
136960.0000    1.99613
137000.0000    1.84231
137040.0000    1.61054
137080.0000    1.63052
137120.0000    1.40666
137160.0000    1.70893
137200.0000    1.61721
137240.0000    1.15474
137280.0000    1.46497
137320.0000    2.27053
137360.0000    1.73453
137400.0000    2.20199
137440.0000    1.51258
137480.0000    1.05071
137520.0000    1.19862
137560.0000    2.13837
137600.0000    2.66957
137640.0000    1.73909
137680.0000    2.50244
137720.0000    2.45473
137760.0000    1.62102
137800.0000    1.00974
137840.0000    1.77885
137880.0000    2.07873
137920.0000    2.09143
137960.0000    3.67085
138000.0000    2.90965
138040.0000    1.61909
138080.0000    2.40532
138120.0000    2.10327
138160.0000    2.19745
138200.0000    1.03603
138240.0000    1.84170
138280.0000    1.48634
138320.0000    1.31708
138360.0000    1.70490
138400.0000    1.77168
138440.0000    2.05900
138480.0000    2.56748
138520.0000    1.95208
138560.0000    2.32849
138600.0000    1.55946
138640.0000    2.26063
138680.0000    2.08377
138720.0000    1.90201
138760.0000    1.53048
138800.0000    1.23159
138840.0000    1.00550
138880.0000    2.22626
138920.0000    1.03680
138960.0000    2.31653
139000.0000    1.74529
139040.0000    0.62740
139080.0000    0.91602
139120.0000    1.82824
139160.0000    1.17589
139200.0000    0.75834
139240.0000    1.65951
139280.0000    1.58786
139320.0000    1.34471
139360.0000    0.92550
139400.0000    1.16449
139440.0000    1.47647
139480.0000    1.95475
139520.0000    1.55188
139560.0000    1.08179
139600.0000    2.06194
139640.0000    1.43924
139680.0000    0.07212
139720.0000    0.88818
139760.0000    1.15250
139800.0000    1.75149
139840.0000    1.90629
139880.0000    1.93004
139920.0000    2.01728
139960.0000    1.82583
140000.0000    1.50396
140040.0000    1.47617
140080.0000    1.85576
140120.0000    2.16306
140160.0000    2.38646
140200.0000    1.08213
140240.0000    1.54445
140280.0000    2.33634
140320.0000    2.05615
140360.0000    0.41872
140400.0000    1.04502
140440.0000    1.73250
140480.0000    0.54048
140520.0000    2.35860
140560.0000    1.43062
140600.0000    2.41969
140640.0000    1.53226
140680.0000    1.44880
140720.0000    0.67561
140760.0000    1.50122
140800.0000    1.96260
140840.0000    0.72128
140880.0000    1.03225
140920.0000    2.06665
140960.0000    1.69490
141000.0000    1.91013
141040.0000    1.83256
141080.0000    2.26997
141120.0000    2.39817
141160.0000    1.86902
141200.0000    1.74030
141240.0000    1.70816
141280.0000    0.92081
141320.0000    0.70044
141360.0000    0.62993
141400.0000    1.75564
141440.0000    1.70462
141480.0000    1.55906
141520.0000    1.66916
141560.0000    2.25183
141600.0000    2.00807
141640.0000    2.36258
141680.0000    2.61648
141720.0000    2.87303
141760.0000    2.26108
141800.0000    2.69526
141840.0000    3.00122
141880.0000    2.83662
141920.0000    2.17686
141960.0000    1.84691
142000.0000    1.62543
142040.0000    2.52842
142080.0000    2.55352
142120.0000    3.00619
142160.0000    2.15198
142200.0000    2.38628
142240.0000    2.53163
142280.0000    2.11733
142320.0000    3.25887
142360.0000    2.92270
142400.0000    1.49684
142440.0000    2.35530
142480.0000    3.23741
142520.0000    2.26989
142560.0000    1.95793
142600.0000    2.76538
142640.0000    2.22027
142680.0000    2.93509
142720.0000    2.32694
142760.0000    2.75398
142800.0000    2.99708
142840.0000    2.66087
142880.0000    2.29536
142920.0000    2.77534
142960.0000    2.97707
143000.0000    3.60130
143040.0000    2.45147
143080.0000    2.32477
143120.0000    2.77744
143160.0000    2.94422
143200.0000    2.02495
143240.0000    2.51785
143280.0000    2.14707
143320.0000    2.24485
143360.0000    2.42581
143400.0000    2.09390
143440.0000    2.83254
143480.0000    3.36346
143520.0000    2.01931
143560.0000    2.18924
143600.0000    2.29041
143640.0000    2.20788
143680.0000    1.28190
143720.0000    1.47398
143760.0000    1.95316
143800.0000    1.90355
143840.0000    1.77540
143880.0000    2.52676
143920.0000    2.40002
143960.0000    2.34286
144000.0000    1.95031
144040.0000    2.61633
144080.0000    2.27255
144120.0000    2.20480
144160.0000    1.67860
144200.0000    1.28904
144240.0000    1.65796
144280.0000    1.94601
144320.0000    2.22304
144360.0000    1.78568
144400.0000    1.63496
144440.0000    2.31920
144480.0000    2.86196
144520.0000    3.05595
144560.0000    2.93200
144600.0000    2.60279
144640.0000    2.68510
144680.0000    2.62815
144720.0000    2.25402
144760.0000    2.73221
144800.0000    1.86873
144840.0000    2.91750
144880.0000    2.40997
144920.0000    2.87936
144960.0000    2.04362
145000.0000    2.60742
145040.0000    2.67416
145080.0000    3.08498
145120.0000    2.70973
145160.0000    2.82743
145200.0000    2.20163
145240.0000    2.93763
145280.0000    3.18940
145320.0000    2.94239
145360.0000    3.07502
145400.0000    2.92394
145440.0000    2.59601
145480.0000    2.64926
145520.0000    2.80503
145560.0000    3.66605
145600.0000    3.08268
145640.0000    2.56268
145680.0000    3.02177
145720.0000    1.94579
145760.0000    3.25433
145800.0000    3.42365
145840.0000    3.32978
145880.0000    2.62801
145920.0000    2.48598
145960.0000    3.15399
146000.0000    3.61169
146040.0000    3.64828
146080.0000    3.67464
146120.0000    3.58544
146160.0000    3.29370
146200.0000    2.98138
146240.0000    3.19148
146280.0000    3.91437
146320.0000    3.74592
146360.0000    3.02784
146400.0000    2.58114
146440.0000    2.70293
146480.0000    1.57729
146520.0000    2.28253
146560.0000    2.47242
146600.0000    3.73770
146640.0000    3.21195
146680.0000    2.74167
146720.0000    3.83991
146760.0000    4.18802
146800.0000    2.31570
146840.0000    2.94186
146880.0000    3.24268
146920.0000    3.69437
146960.0000    4.96095
147000.0000    3.71709
147040.0000    4.53489
147080.0000    4.05540
147120.0000    4.25930
147160.0000    4.24777
147200.0000    4.35305
147240.0000    4.02203
147280.0000    3.98381
147320.0000    2.98037
147360.0000    2.91902
147400.0000    2.94160
147440.0000    3.02282
147480.0000    2.80625
147520.0000    3.64427
147560.0000    3.92347
147600.0000    4.33356
147640.0000    3.52341
147680.0000    3.41090
147720.0000    3.62962
147760.0000    3.36717
147800.0000    3.64376
147840.0000    3.78636
147880.0000    3.95140
147920.0000    4.48772
147960.0000    4.47897
148000.0000    4.24749
148040.0000    4.43323
148080.0000    5.37856
148120.0000    4.05532
148160.0000    5.04174
148200.0000    4.59960
148240.0000    4.39680
148280.0000    4.37669
148320.0000    5.11376
148360.0000    5.23431
148400.0000    4.75132
148440.0000    4.43993
148480.0000    5.32014
148520.0000    5.51606
148560.0000    4.09906
148600.0000    3.54359
148640.0000    4.71401
148680.0000    4.67430
148720.0000    4.84010
148760.0000    3.98552
148800.0000    4.59403
148840.0000    4.72060
148880.0000    4.65350
148920.0000    5.81323
148960.0000    5.15557
149000.0000    5.54488
149040.0000    4.74415
149080.0000    4.07434
149120.0000    5.98675
149160.0000    4.72225
149200.0000    5.30533
149240.0000    4.44577
149280.0000    4.85639
149320.0000    4.72591
149360.0000    5.14776
149400.0000    5.34063
149440.0000    5.82005
149480.0000    6.33214
149520.0000    5.35596
149560.0000    5.31301
149600.0000    5.16579
149640.0000    6.16992
149680.0000    5.73203
149720.0000    5.31310
149760.0000    5.71220
149800.0000    6.02842
149840.0000    5.48626
149880.0000    5.58776
149920.0000    4.96493
149960.0000    4.31200
150000.0000    4.54177
150040.0000    4.56154
150080.0000    5.37044
150120.0000    3.79244
150160.0000    4.85016
150200.0000    4.46214
150240.0000    4.34909
150280.0000    4.24853
150320.0000    4.80642
150360.0000    3.97394
150400.0000    4.53311
150440.0000    4.26966
150480.0000    4.17633
150520.0000    4.98219
150560.0000    4.91553
150600.0000    4.26864
150640.0000    4.54715
150680.0000    4.94728
150720.0000    5.30839
150760.0000    5.65212
150800.0000    5.41917
150840.0000    5.97717
150880.0000    5.64777
150920.0000    5.07153
150960.0000    4.45929
151000.0000    4.45708
151040.0000    3.92644
151080.0000    3.41147
151120.0000    3.61931
151160.0000    3.71842
151200.0000    4.23503
151240.0000    4.02492
151280.0000    4.87426
151320.0000    4.04761
151360.0000    5.23776
151400.0000    4.75773
151440.0000    5.50115
151480.0000    4.94123
151520.0000    5.36545
151560.0000    5.43080
151600.0000    5.27225
151640.0000    6.31154
151680.0000    5.38809
151720.0000    5.45862
151760.0000    4.54130
151800.0000    4.72585
151840.0000    4.92395
151880.0000    5.21675
151920.0000    4.94798
151960.0000    5.19871
152000.0000    4.54767
152040.0000    4.21546
152080.0000    4.04926
152120.0000    4.19159
152160.0000    4.47677
152200.0000    5.16355
152240.0000    4.76232
152280.0000    4.77530
152320.0000    5.14484
152360.0000    4.72521
152400.0000    4.66394
152440.0000    4.14305
152480.0000    4.79497
152520.0000    4.90816
152560.0000    4.99171
152600.0000    4.95467
152640.0000    4.53925
152680.0000    4.28622
152720.0000    3.91343
152760.0000    4.63891
152800.0000    4.35252
152840.0000    4.70566
152880.0000    4.44543
152920.0000    3.74099
152960.0000    3.83752
153000.0000    4.34217
153040.0000    5.32591
153080.0000    4.02529
153120.0000    5.12879
153160.0000    5.13617
153200.0000    4.37652
153240.0000    4.16183
153280.0000    4.57844
153320.0000    4.75571
153360.0000    4.87314
153400.0000    4.77496
153440.0000    5.20210
153480.0000    4.31562
153520.0000    4.63442
153560.0000    4.00309
153600.0000    3.75149
153640.0000    4.94923
153680.0000    3.95233
153720.0000    4.51957
153760.0000    5.29015
153800.0000    5.29835
153840.0000    5.66883
153880.0000    5.62885
153920.0000    5.60631
153960.0000    5.62905
154000.0000    6.02376
154040.0000    5.43494
154080.0000    5.72229
154120.0000    5.40680
154160.0000    6.13355
154200.0000    6.44012
154240.0000    6.01690
154280.0000    6.18814
154320.0000    5.55957
154360.0000    5.26957
154400.0000    5.01890
154440.0000    4.57394
154480.0000    4.88904
154520.0000    5.02438
154560.0000    5.62216
154600.0000    6.03284
154640.0000    5.38898
154680.0000    5.76684
154720.0000    6.22430
154760.0000    6.18381
154800.0000    4.36193
154840.0000    4.23861
154880.0000    3.98983
154920.0000    5.19303
154960.0000    4.79162
155000.0000    5.08137
155040.0000    4.80200
155080.0000    4.37667
155120.0000    5.43998
155160.0000    5.12024
155200.0000    5.47510
155240.0000    4.15104
155280.0000    4.71558
155320.0000    5.16543
155360.0000    3.83454
155400.0000    4.25169
155440.0000    4.38016
155480.0000    5.70447
155520.0000    6.40539
155560.0000    6.11145
155600.0000    5.85108
155640.0000    5.53545
155680.0000    5.40940
155720.0000    6.04426
155760.0000    5.60195
155800.0000    5.16492
155840.0000    5.85968
155880.0000    5.66031
155920.0000    5.38286
155960.0000    4.80212
156000.0000    5.13108
156040.0000    5.29298
156080.0000    5.62805
156120.0000    5.21924
156160.0000    5.48671
156200.0000    5.05143
156240.0000    5.12034
156280.0000    5.19061
156320.0000    6.56649
156360.0000    5.57210
156400.0000    5.85501
156440.0000    5.19246
156480.0000    5.61642
156520.0000    5.29323
156560.0000    5.83019
156600.0000    5.79043
156640.0000    6.12961
156680.0000    5.55195
156720.0000    5.51212
156760.0000    5.66856
156800.0000    6.31699
156840.0000    6.02181
156880.0000    4.99283
156920.0000    4.33241
156960.0000    4.30692
157000.0000    3.92603
157040.0000    3.90127
157080.0000    4.11395
157120.0000    5.56474
157160.0000    5.26483
157200.0000    5.01747
157240.0000    4.00931
157280.0000    4.65047
157320.0000    4.97903
157360.0000    4.52403
157400.0000    5.43501
157440.0000    6.12488
157480.0000    5.90373
157520.0000    6.71142
157560.0000    6.53896
157600.0000    6.46157
157640.0000    6.12189
157680.0000    7.20103
157720.0000    6.20736
157760.0000    5.62416
157800.0000    6.60750
157840.0000    6.86223
157880.0000    6.98392
157920.0000    7.32761
157960.0000    6.43344
158000.0000    6.87048
158040.0000    7.41523
158080.0000    7.08800
158120.0000    7.16520
158160.0000    7.26060
158200.0000    6.96586
158240.0000    7.60917
158280.0000    7.11571
158320.0000    7.05973
158360.0000    7.94509
158400.0000    7.46658
158440.0000    7.03173
158480.0000    6.97578
158520.0000    7.18182
158560.0000    7.39202
158600.0000    7.35640
158640.0000    7.25434
158680.0000    7.36616
158720.0000    7.14165
158760.0000    6.62748
158800.0000    6.50335
158840.0000    7.04382
158880.0000    6.60355
158920.0000    6.43595
158960.0000    6.71259
159000.0000    6.23395
159040.0000    6.08149
159080.0000    6.23531
159120.0000    6.28571
159160.0000    7.09880
159200.0000    7.24565
159240.0000    6.35165
159280.0000    6.06120
159320.0000    6.49217
159360.0000    5.50016
159400.0000    5.80508
159440.0000    5.40587
159480.0000    6.12276
159520.0000    6.57554
159560.0000    7.20766
159600.0000    6.98915
159640.0000    7.55544
159680.0000    7.55658
159720.0000    7.25443
159760.0000    6.20822
159800.0000    5.91361
159840.0000    6.30171
159880.0000    6.48566
159920.0000    6.73992
159960.0000    5.84725
160000.0000    5.24877
160040.0000    3.74163
160080.0000    5.22224
160120.0000    6.08281
160160.0000    5.04136
160200.0000    5.59853
160240.0000    4.36420
160280.0000    4.48917
160320.0000    5.30419
160360.0000    5.33936
160400.0000    5.13970
160440.0000    4.41883
160480.0000    4.33083
160520.0000    4.00185
160560.0000    4.62136
160600.0000    5.06228
160640.0000    4.70386
160680.0000    6.05355
160720.0000    6.57490
160760.0000    6.49837
160800.0000    5.77897
160840.0000    5.92329
160880.0000    6.75178
160920.0000    5.69401
160960.0000    5.75484
161000.0000    6.02416
161040.0000    5.63577
161080.0000    5.69735
161120.0000    5.92061
161160.0000    6.35318
161200.0000    5.56269
161240.0000    5.92424
161280.0000    6.01602
161320.0000    5.94499
161360.0000    5.63397
161400.0000    6.02746
161440.0000    5.40180
161480.0000    5.52793
161520.0000    6.14903
161560.0000    4.76469
161600.0000    5.98501
161640.0000    5.94809
161680.0000    6.92097
161720.0000    8.19089
161760.0000    7.39580
161800.0000    7.84885
161840.0000    8.21896
161880.0000    8.09369
161920.0000    8.67710
161960.0000    8.83823
162000.0000    8.71477
162040.0000    8.83072
162080.0000    8.49466
162120.0000    8.69880
162160.0000    9.19445
162200.0000    7.48246
162240.0000    7.14058
162280.0000    7.50399
162320.0000    7.57277
162360.0000    8.26266
162400.0000    9.09342
162440.0000    8.32816
162480.0000    8.61289
162520.0000    8.66401
162560.0000    7.94122
162600.0000    8.37228
162640.0000    8.01459
162680.0000    8.69827
162720.0000    9.31433
162760.0000    8.16924
162800.0000    7.85133
162840.0000    7.67601
162880.0000    8.02330
162920.0000    8.74142
162960.0000    8.72649
163000.0000    8.43867
163040.0000    8.94814
163080.0000    9.14336
163120.0000    7.99908
163160.0000    8.55746
163200.0000    8.80771
163240.0000    8.71865
163280.0000    8.20237
163320.0000    7.12502
163360.0000    8.26157
163400.0000    7.47655
163440.0000    7.84521
163480.0000    8.70378
163520.0000    7.55263
163560.0000    6.55933
163600.0000    7.34387
163640.0000    8.76029
163680.0000    8.00492
163720.0000    8.56035
163760.0000    7.57334
163800.0000    8.38554
163840.0000    7.42341
163880.0000    8.29078
163920.0000    8.52763
163960.0000    7.48531
164000.0000    8.13971
164040.0000    8.51196
164080.0000    7.69662
164120.0000    8.16219
164160.0000    8.82941
164200.0000    8.02275
164240.0000    8.16360
164280.0000    8.03483
164320.0000    8.12898
164360.0000    9.08656
164400.0000    7.94909
164440.0000    8.67473
164480.0000    8.26857
164520.0000    8.97610
164560.0000    8.64537
164600.0000    8.33513
164640.0000    7.79498
164680.0000    7.28706
164720.0000    7.95032
164760.0000    7.94063
164800.0000    8.46273
164840.0000    8.88365
164880.0000    8.09172
164920.0000    8.73778
164960.0000    9.39306
165000.0000    9.66493
165040.0000    9.27877
165080.0000    9.07667
165120.0000    7.88911
165160.0000    8.68345
165200.0000    8.38893
165240.0000    9.16720
165280.0000    7.86686
165320.0000    8.75692
165360.0000    8.17962
165400.0000    8.87781
165440.0000    8.95835
165480.0000    8.10449
165520.0000    8.23597
165560.0000    8.88694
165600.0000    8.88826
165640.0000    7.76178
165680.0000    8.51886
165720.0000    8.85232
165760.0000    8.04044
165800.0000    8.03789
165840.0000    9.03078
165880.0000    8.28170
165920.0000    8.85229
165960.0000    8.74230
166000.0000    9.05198
166040.0000    8.52947
166080.0000    8.34066
166120.0000    8.76074
166160.0000    7.77246
166200.0000    9.05177
166240.0000    8.76887
166280.0000    8.69867
166320.0000    8.26765
166360.0000    9.05401
166400.0000    8.80862
166440.0000    7.95488
166480.0000    7.66933
166520.0000    7.70390
166560.0000    7.89822
166600.0000    8.73889
166640.0000    8.26991
166680.0000    8.37792
166720.0000    8.22359
166760.0000    8.19616
166800.0000    8.04293
166840.0000    8.23638
166880.0000    7.56827
166920.0000    8.80442
166960.0000    8.58074
167000.0000    8.39330
167040.0000    8.61907
167080.0000    8.07993
167120.0000    8.63828
167160.0000    9.17333
167200.0000    9.01208
167240.0000    8.65312
167280.0000    8.83267
167320.0000    8.49066
167360.0000    8.96078
167400.0000    8.67072
167440.0000    9.62029
167480.0000    8.39086
167520.0000    7.93596
167560.0000    8.29966
167600.0000    8.74857
167640.0000    7.85567
167680.0000    8.08151
167720.0000    8.22377
167760.0000    7.67183
167800.0000    7.94020
167840.0000    7.61418
167880.0000    8.51722
167920.0000    8.75032
167960.0000    8.89656
168000.0000    8.34176
168040.0000    9.89578
168080.0000    9.23776
168120.0000    9.80139
168160.0000    9.03449
168200.0000    8.02174
168240.0000    7.88692
168280.0000    8.61728
168320.0000    8.23378
168360.0000    7.94465
168400.0000    8.07530
168440.0000    9.15622
168480.0000    8.70194
168520.0000    8.17202
168560.0000    7.93586
168600.0000    8.27713
168640.0000    7.36661
168680.0000    8.92914
168720.0000    8.95317
168760.0000    8.03159
168800.0000    9.25206
168840.0000    9.13513
168880.0000    9.49058
168920.0000    9.32200
168960.0000    8.80663
169000.0000    8.30688
169040.0000    8.31135
169080.0000    7.92045
169120.0000    9.48968
169160.0000    8.31333
169200.0000    8.84131
169240.0000    9.30276
169280.0000    8.99669
169320.0000    8.62529
169360.0000    9.50219
169400.0000    9.32885
169440.0000    8.30905
169480.0000    9.43584
169520.0000    8.19274
169560.0000    8.55984
169600.0000    8.78847
169640.0000    9.42818
169680.0000    9.94422
169720.0000    9.72681
169760.0000    8.97164
169800.0000    8.19291
169840.0000    6.84177
169880.0000    8.00579
169920.0000    6.97501
169960.0000    7.48348
170000.0000    6.85230
170040.0000    7.04845
170080.0000    6.95978
170120.0000    6.31031
170160.0000    6.22551
170200.0000    6.53273
170240.0000    5.86621
170280.0000    5.86355
170320.0000    5.07686
170360.0000    5.94428
170400.0000    6.69337
170440.0000    7.36361
170480.0000    6.57536
170520.0000    6.45691
170560.0000    6.45487
170600.0000    7.49772
170640.0000    7.75000
170680.0000    6.54460
170720.0000    7.43149
170760.0000    6.32795
170800.0000    6.08725
170840.0000    6.88635
170880.0000    6.70252
170920.0000    6.66198
170960.0000    6.83312
171000.0000    6.37302
171040.0000    7.60526
171080.0000    7.29905
171120.0000    8.04121
171160.0000    8.42329
171200.0000    7.39792
171240.0000    7.88763
171280.0000    7.56298
171320.0000    8.73211
171360.0000    8.05534
171400.0000    9.07266
171440.0000    8.08386
171480.0000    7.93551
171520.0000    7.96958
171560.0000    7.27813
171600.0000    7.38671
171640.0000    9.06357
171680.0000    8.69173
171720.0000    7.71821
171760.0000    6.17771
171800.0000    6.37884
171840.0000    6.51275
171880.0000    5.98019
171920.0000    5.52253
171960.0000    6.31371
172000.0000    7.34954
172040.0000    8.15980
172080.0000    8.95778
172120.0000    8.70575
172160.0000    9.17190
172200.0000    8.42099
172240.0000    9.05519
172280.0000    9.55445
172320.0000    8.33990
172360.0000    9.36080
172400.0000    7.51010
172440.0000    8.95387
172480.0000    8.81744
172520.0000    8.82133
172560.0000    8.01901
172600.0000    9.21191
172640.0000    9.28169
172680.0000    9.81359
172720.0000    9.04146
172760.0000    7.97182
172800.0000    7.92884
172840.0000    6.94925
172880.0000    9.23132
172920.0000    8.90385
172960.0000    7.70941
173000.0000    7.98892
173040.0000    8.10633
173080.0000    7.94811
173120.0000    8.09634
173160.0000    7.41487
173200.0000    8.36983
173240.0000    8.27211
173280.0000    8.07032
173320.0000    8.39136
173360.0000    8.49821
173400.0000    7.95565
173440.0000    8.34416
173480.0000    9.56045
173520.0000    8.44115
173560.0000    8.59232
173600.0000    8.37098
173640.0000    8.78510
173680.0000    7.92605
173720.0000    7.72482
173760.0000    6.63025
173800.0000    6.36332
173840.0000    5.23211
173880.0000    5.62148
173920.0000    6.89500
173960.0000    6.89033
174000.0000    6.91975
174040.0000    7.40496
174080.0000    6.93434
174120.0000    5.53776
174160.0000    7.31117
174200.0000    7.18079
174240.0000    6.50338
174280.0000    5.79706
174320.0000    7.63751
174360.0000    8.95007
174400.0000    9.82300
174440.0000    8.47542
174480.0000    8.66259
174520.0000    9.60601
174560.0000    8.62542
174600.0000    9.78346
174640.0000   10.70420
174680.0000   10.43525
174720.0000   10.38739
174760.0000    8.90657
174800.0000    9.90262
174840.0000    8.39400
174880.0000    6.30067
174920.0000    6.94050
174960.0000    7.02468
175000.0000    9.38239
175040.0000    9.82003
175080.0000    8.03648
175120.0000    9.46164
175160.0000    9.64835
175200.0000    8.70212
175240.0000    9.29705
175280.0000    9.00259
175320.0000    9.47639
175360.0000    8.14372
175400.0000    6.79390
175440.0000    8.36264
175480.0000    7.77815
175520.0000    8.02096
175560.0000    7.69638
175600.0000    6.36137
175640.0000    7.22305
175680.0000    7.17715
175720.0000    6.77605
175760.0000    6.62850
175800.0000    7.13260
175840.0000    8.23754
175880.0000    8.26487
175920.0000    8.73563
175960.0000    8.27729
176000.0000    8.52197
176040.0000    8.01200
176080.0000    9.90161
176120.0000    7.08273
176160.0000    5.08657
176200.0000    6.15451
176240.0000    6.47238
176280.0000    5.64099
176320.0000    4.94830
176360.0000    6.08842
176400.0000    6.08615
176440.0000    7.14672
176480.0000    8.20267
176520.0000    9.61973
176560.0000    9.84647
176600.0000    9.41823
176640.0000    9.00989
176680.0000    7.52568
176720.0000    7.77378
176760.0000    7.35178
176800.0000    7.95725
176840.0000    7.76130
176880.0000    6.62303
176920.0000    8.11989
176960.0000    8.23462
177000.0000    7.33542
177040.0000    7.37546
177080.0000    8.28522
177120.0000    7.11199
177160.0000    6.98670
177200.0000    6.87702
177240.0000    7.06494
177280.0000    8.02712
177320.0000    7.79254
177360.0000    7.87057
177400.0000    8.21694
177440.0000    8.03394
177480.0000    7.14590
177520.0000    7.68964
177560.0000    6.18379
177600.0000    7.06002
177640.0000    7.01787
177680.0000    7.97907
177720.0000    7.55416
177760.0000    8.97626
177800.0000    7.76311
177840.0000    9.12715
177880.0000    9.12464
177920.0000    9.11014
177960.0000    8.48166
178000.0000    7.74540
178040.0000    8.02057
178080.0000    8.20456
178120.0000    8.18482
178160.0000    8.53757
178200.0000    7.94717
178240.0000    8.31733
178280.0000    8.89837
178320.0000    7.74514
178360.0000    8.64133
178400.0000    9.93425
178440.0000    9.20412
178480.0000    8.00057
178520.0000    7.81574
178560.0000    7.20585
178600.0000    7.34737
178640.0000    7.58594
178680.0000    7.97662
178720.0000    8.37113
178760.0000    7.92129
178800.0000    7.72733
178840.0000    7.67805
178880.0000    7.68044
178920.0000    8.68317
178960.0000    7.99241
179000.0000    8.92305
179040.0000    7.70638
179080.0000    7.77169
179120.0000    8.60798
179160.0000    8.02920
179200.0000    8.75171
179240.0000    8.97269
179280.0000    9.20137
179320.0000    7.88991
179360.0000    8.57320
179400.0000    8.03779
179440.0000    7.65886
179480.0000    7.39528
179520.0000    6.88147
179560.0000    9.34332
179600.0000    7.88486
179640.0000    7.35987
179680.0000    6.84216
179720.0000    7.43844
179760.0000    8.25386
179800.0000    7.80510
179840.0000    8.03003
179880.0000    6.83941
179920.0000    6.24359
179960.0000    6.86499
180000.0000    8.43785
180040.0000    8.25513
180080.0000    8.54892
180120.0000    7.93860
180160.0000    7.22803
180200.0000    8.25456
180240.0000    8.16272
180280.0000    8.83269
180320.0000    8.87445
180360.0000    8.70159
180400.0000    7.99200
180440.0000    7.37933
180480.0000    6.62095
180520.0000    6.82874
180560.0000    7.27111
180600.0000    6.54230
180640.0000    6.47089
180680.0000    7.93207
180720.0000    7.66721
180760.0000    7.92172
180800.0000    8.39897
180840.0000    8.01008
180880.0000    8.54769
180920.0000    7.73576
180960.0000    7.01026
181000.0000    7.79824
181040.0000    7.37470
181080.0000    6.81206
181120.0000    5.70607
181160.0000    7.47432
181200.0000    6.69823
181240.0000    5.99056
181280.0000    6.70008
181320.0000    7.84162
181360.0000    6.29283
181400.0000    6.51593
181440.0000    5.50320
181480.0000    7.68853
181520.0000    7.64992
181560.0000    7.25904
181600.0000    5.94851
181640.0000    6.35388
181680.0000    6.11563
181720.0000    6.78944
181760.0000    8.14277
181800.0000    7.07211
181840.0000    7.17015
181880.0000    6.23102
181920.0000    6.90925
181960.0000    7.22877
182000.0000    6.54650
182040.0000    6.58247
182080.0000    6.52853
182120.0000    7.31291
182160.0000    7.36606
182200.0000    7.51696
182240.0000    6.73986
182280.0000    5.18336
182320.0000    6.52101
182360.0000    7.40770
182400.0000    6.56017
182440.0000    7.50403
182480.0000    7.05087
182520.0000    7.98627
182560.0000    8.02585
182600.0000    7.54585
182640.0000    8.17289
182680.0000    6.47346
182720.0000    6.74131
182760.0000    5.63157
182800.0000    6.91933
182840.0000    8.33904
182880.0000    9.52020
182920.0000    9.87582
182960.0000    8.14418
183000.0000    7.69784
183040.0000    8.68987
183080.0000    7.04609
183120.0000    6.13243
183160.0000    6.81380
183200.0000    5.73891
183240.0000    7.21775
183280.0000    7.94620
183320.0000    8.30013
183360.0000    7.44743
183400.0000    7.27059
183440.0000    8.02369
183480.0000    7.85364
183520.0000    7.46443
183560.0000    6.70925
183600.0000    7.21742
183640.0000    8.33890
183680.0000    8.63234
183720.0000    6.70919
183760.0000    6.39300
183800.0000    6.01044
183840.0000    6.06836
183880.0000    7.44758
183920.0000    6.94906
183960.0000    7.08558
184000.0000    8.05125
184040.0000    7.94931
184080.0000    8.53419
184120.0000    7.55422
184160.0000    8.29374
184200.0000    8.97929
184240.0000    8.51102
184280.0000    8.61358
184320.0000    9.10705
184360.0000    9.07603
184400.0000    7.55363
184440.0000    6.85452
184480.0000    7.20095
184520.0000    6.92387
184560.0000    8.67059
184600.0000    6.29078
184640.0000    6.31293
184680.0000    6.74633
184720.0000    7.26187
184760.0000    7.45434
184800.0000    6.06326
184840.0000    7.20009
184880.0000    7.31549
184920.0000    9.54720
184960.0000    8.32604
185000.0000    8.62370
185040.0000    8.32287
185080.0000    7.91543
185120.0000    8.42768
185160.0000    9.42127
185200.0000    9.68473
185240.0000    9.63980
185280.0000    9.66434
185320.0000    9.13463
185360.0000    9.43923
185400.0000    8.61652
185440.0000    8.19934
185480.0000    9.27016
185520.0000    8.89510
185560.0000    9.03843
185600.0000    8.28419
185640.0000    7.52752
185680.0000    8.72115
185720.0000    9.78736
185760.0000   10.02283
185800.0000    8.55930
185840.0000   10.06198
185880.0000    8.19393
185920.0000    9.72867
185960.0000    9.52688
186000.0000   10.23909
186040.0000    9.80649
186080.0000    9.34768
186120.0000    8.77030
186160.0000    9.39405
186200.0000    9.08085
186240.0000    9.09446
186280.0000    9.51377
186320.0000    9.21428
186360.0000    9.43253
186400.0000    9.24772
186440.0000    9.70614
186480.0000    9.31185
186520.0000    8.42261
186560.0000    8.02400
186600.0000    8.54372
186640.0000   10.29112
186680.0000    8.16335
186720.0000    7.36364
186760.0000    9.46289
186800.0000    7.62275
186840.0000    9.04962
186880.0000    8.56528
186920.0000    8.46599
186960.0000    9.17927
187000.0000    8.43321
187040.0000    9.05361
187080.0000    9.46114
187120.0000    9.18893
187160.0000    9.16936
187200.0000    8.99475
187240.0000    8.93614
187280.0000    7.94557
187320.0000    7.56838
187360.0000    8.56571
187400.0000    8.24141
187440.0000    7.57239
187480.0000    8.40790
187520.0000    8.41689
187560.0000    9.36136
187600.0000    9.26905
187640.0000    8.68882
187680.0000    9.44130
187720.0000    8.76990
187760.0000    8.67204
187800.0000    9.03998
187840.0000    7.91077
187880.0000    7.83900
187920.0000    8.49265
187960.0000    8.58399
188000.0000    8.61230
188040.0000    8.93031
188080.0000   10.27508
188120.0000    9.44779
188160.0000    8.75995
188200.0000    8.90713
188240.0000    9.31058
188280.0000    9.42943
188320.0000    8.75961
188360.0000    8.80008
188400.0000    8.50864
188440.0000    8.47557
188480.0000    8.70167
188520.0000    9.13393
188560.0000    9.11080
188600.0000    8.94868
188640.0000    8.95751
188680.0000    8.92756
188720.0000    9.85362
188760.0000    8.71734
188800.0000    9.83598
188840.0000    8.97976
188880.0000    9.23350
188920.0000    8.45949
188960.0000    9.14286
189000.0000    9.03586
189040.0000    9.21925
189080.0000    9.76217
189120.0000    8.63254
189160.0000    9.15066
189200.0000    8.91087
189240.0000    9.27509
189280.0000    8.78684
189320.0000    9.11485
189360.0000    8.73507
189400.0000    9.45539
189440.0000    9.13398
189480.0000    8.61490
189520.0000    7.77194
189560.0000    8.03400
189600.0000    8.40713
189640.0000    8.76552
189680.0000    8.57775
189720.0000    8.53184
189760.0000    8.05163
189800.0000    8.60735
189840.0000    8.83060
189880.0000    8.71465
189920.0000    8.04045
189960.0000    7.83851
190000.0000    7.91658
190040.0000    8.88580
190080.0000    8.73161
190120.0000    9.01489
190160.0000    8.81595
190200.0000    8.62652
190240.0000    8.60507
190280.0000    7.61613
190320.0000    7.88673
190360.0000    7.76090
190400.0000    7.18522
190440.0000    8.82031
190480.0000    8.51534
190520.0000    9.23303
190560.0000    9.42188
190600.0000    9.04171
190640.0000    9.54865
190680.0000    9.57952
190720.0000    9.91556
190760.0000   10.62078
190800.0000    9.70369
190840.0000    9.82076
190880.0000    9.28537
190920.0000    8.93939
190960.0000    9.48413
191000.0000    8.85014
191040.0000   10.99801
191080.0000   11.19267
191120.0000   11.22709
191160.0000   10.53811
191200.0000   10.06488
191240.0000   10.14649
191280.0000   10.02900
191320.0000   10.28645
191360.0000    9.42799
191400.0000    7.90657
191440.0000    9.29812
191480.0000   10.22861
191520.0000   10.51395
191560.0000    9.94995
191600.0000    9.55173
191640.0000    9.69227
191680.0000   10.23920
191720.0000   10.02650
191760.0000   10.14112
191800.0000   10.32773
191840.0000   10.82241
191880.0000   10.14256
191920.0000   10.46539
191960.0000   10.63785
192000.0000   10.47160
192040.0000   10.13581
192080.0000   10.45100
192120.0000    9.55881
192160.0000    9.03158
192200.0000    8.02131
192240.0000    9.33876
192280.0000   10.09020
192320.0000    9.40962
192360.0000    9.30812
192400.0000    8.98187
192440.0000    9.47016
192480.0000    9.95287
192520.0000    9.71132
192560.0000    9.32342
192600.0000   10.05679
192640.0000    9.94800
192680.0000   10.59231
192720.0000   10.08246
192760.0000    9.09358
192800.0000   10.18914
192840.0000   10.57991
192880.0000    9.64794
192920.0000    9.71331
192960.0000    9.23705
193000.0000   10.49095
193040.0000    9.37995
193080.0000    9.63712
193120.0000    8.87821
193160.0000   10.00704
193200.0000    9.36786
193240.0000    8.92682
193280.0000    9.09274
193320.0000   10.17022
193360.0000   10.23507
193400.0000   10.92693
193440.0000    8.92091
193480.0000    9.10518
193520.0000    9.76691
193560.0000   10.59560
193600.0000   10.60678
193640.0000    9.43126
193680.0000    8.96430
193720.0000    9.31863
193760.0000    9.61708
193800.0000    8.77005
193840.0000    9.23024
193880.0000    8.48353
193920.0000    8.51848
193960.0000    8.78127
194000.0000    9.11292
194040.0000    8.81011
194080.0000    9.38207
194120.0000    8.92012
194160.0000    8.65981
194200.0000    8.18249
194240.0000    7.56878
194280.0000    8.29826
194320.0000    6.79667
194360.0000    7.96705
194400.0000    7.71201
194440.0000    7.71949
194480.0000    8.48478
194520.0000    8.12925
194560.0000    8.90810
194600.0000    9.32747
194640.0000    9.87159
194680.0000    8.72192
194720.0000    9.20437
194760.0000    8.44854
194800.0000    8.73806
194840.0000    9.00462
194880.0000    9.47587
194920.0000    9.83719
194960.0000    9.14413
195000.0000    9.30362
195040.0000    8.28575
195080.0000    8.46973
195120.0000    8.73700
195160.0000    8.53306
195200.0000    8.39739
195240.0000    7.00206
195280.0000    7.43255
195320.0000    9.06810
195360.0000    8.27539
195400.0000    9.20121
195440.0000    9.98651
195480.0000    7.84916
195520.0000    8.83543
195560.0000    8.90822
195600.0000    8.33394
195640.0000    9.19949
195680.0000    8.16520
195720.0000    9.08276
195760.0000    7.12425
195800.0000    7.61315
195840.0000    8.99097
195880.0000    9.14497
195920.0000    8.48262
195960.0000    7.35767
196000.0000    8.05511
196040.0000    7.82879
196080.0000    9.29228
196120.0000    8.75354
196160.0000    9.21241
196200.0000    8.63515
196240.0000    7.94153
196280.0000    7.39362
196320.0000    8.17774
196360.0000    8.69082
196400.0000    8.74788
196440.0000    8.74439
196480.0000    9.18579
196520.0000    8.43700
196560.0000    8.58617
196600.0000    7.77189
196640.0000    8.54749
196680.0000    7.94228
196720.0000    8.85870
196760.0000    8.11078
196800.0000    9.18594
196840.0000    7.86279
196880.0000    8.03241
196920.0000    8.04824
196960.0000    7.93460
197000.0000    6.86681
197040.0000    7.64333
197080.0000    8.82440
197120.0000    9.06649
197160.0000    8.46474
197200.0000    8.37864
197240.0000    8.00335
197280.0000    8.26429
197320.0000    7.98938
197360.0000    8.76504
197400.0000    9.16147
197440.0000    9.41473
197480.0000    8.76533
197520.0000    8.60506
197560.0000    8.19621
197600.0000    8.93314
197640.0000    7.27396
197680.0000    7.66442
197720.0000    7.71358
197760.0000    8.22265
197800.0000    7.56075
197840.0000    8.55901
197880.0000    8.51075
197920.0000    8.10024
197960.0000    7.29028
198000.0000    8.24744
198040.0000    8.51344
198080.0000    7.25426
198120.0000    8.67856
198160.0000    8.43056
198200.0000    7.65448
198240.0000    7.85493
198280.0000    8.24992
198320.0000    7.97220
198360.0000    7.78271
198400.0000    8.61460
198440.0000    7.66804
198480.0000    7.89383
198520.0000    7.92623
198560.0000    8.19973
198600.0000    8.41154
198640.0000    8.79304
198680.0000    8.14542
198720.0000    8.10347
198760.0000    8.43231
198800.0000    8.37129
198840.0000    8.44775
198880.0000    8.16982
198920.0000    9.67282
198960.0000    9.43538
199000.0000    8.38878
199040.0000    7.77945
199080.0000    8.68874
199120.0000    8.85679
199160.0000    9.25176
199200.0000    8.88521
199240.0000    8.07819
199280.0000    8.50769
199320.0000    8.26290
199360.0000    7.85233
199400.0000    8.02597
199440.0000    8.03102
199480.0000    9.13670
199520.0000    7.71786
199560.0000    8.36958
199600.0000    7.91067
199640.0000    8.04591
199680.0000    8.65829
199720.0000    8.68322
199760.0000    9.15096
199800.0000    8.05631
199840.0000    8.85175
199880.0000    9.90909
199920.0000    8.50484
199960.0000    8.27186
200000.0000    7.54957
200040.0000    8.12488
200080.0000    8.15344
200120.0000    7.56146
200160.0000    7.22102
200200.0000    8.07195
200240.0000    8.00770
200280.0000    8.07156
200320.0000    8.17818
200360.0000    7.69890
200400.0000    7.28904
200440.0000    7.87115
200480.0000    6.96273
200520.0000    7.58371
200560.0000    7.65958
200600.0000    8.42151
200640.0000    8.05289
200680.0000    8.72356
200720.0000    8.96577
200760.0000    8.61685
200800.0000    8.63379
200840.0000    7.91749
200880.0000    8.65130
200920.0000    8.37362
200960.0000    8.62376
201000.0000    7.80551
201040.0000    8.58492
201080.0000    8.76884
201120.0000    8.22162
201160.0000    8.25746
201200.0000    9.28106
201240.0000    8.73083
201280.0000    8.17819
201320.0000    7.85449
201360.0000    8.20142
201400.0000    7.75441
201440.0000    8.42913
201480.0000    7.99710
201520.0000    8.13545
201560.0000    8.85038
201600.0000    9.48322
201640.0000    8.90334
201680.0000    8.66614
201720.0000    9.05771
201760.0000    8.13803
201800.0000    9.40582
201840.0000    8.25892
201880.0000    7.87261
201920.0000    7.13983
201960.0000    8.07663
202000.0000    8.05826
202040.0000    7.91025
202080.0000    8.47768
202120.0000    8.71097
202160.0000    8.38695
202200.0000    8.17526
202240.0000    8.21005
202280.0000    8.13023
202320.0000    8.83440
202360.0000    8.23674
202400.0000    7.06194
202440.0000    7.30247
202480.0000    7.27932
202520.0000    8.27007
202560.0000    8.18763
202600.0000    7.74417
202640.0000    8.07400
202680.0000    8.88775
202720.0000    8.86821
202760.0000    8.09172
202800.0000    7.72521
202840.0000    8.22003
202880.0000    7.83256
202920.0000    7.48068
202960.0000    7.15946
203000.0000    7.62888
203040.0000    9.14253
203080.0000    8.38319
203120.0000    8.76235
203160.0000    8.39486
203200.0000    8.79116
203240.0000    8.60131
203280.0000    8.73003
203320.0000    8.10797
203360.0000    9.16689
203400.0000    8.53851
203440.0000    9.71150
203480.0000    8.81866
203520.0000    9.15010
203560.0000   10.06568
203600.0000    9.02695
203640.0000    8.77363
203680.0000    9.69008
203720.0000    9.49319
203760.0000   10.37224
203800.0000    9.68169
203840.0000   10.70437
203880.0000   10.53653
203920.0000    9.39433
203960.0000    9.66253
204000.0000    9.45320
204040.0000    9.03150
204080.0000    9.38459
204120.0000    9.97563
204160.0000   10.24435
204200.0000    9.52071
204240.0000   10.45734
204280.0000   10.40901
204320.0000    9.94812
204360.0000   11.62792
204400.0000   10.23131
204440.0000    9.67680
204480.0000   10.55317
204520.0000    9.97393
204560.0000    9.60171
204600.0000    9.90295
204640.0000    9.13790
204680.0000    9.11344
204720.0000    8.90670
204760.0000    8.78406
204800.0000    9.26694
204840.0000    9.19641
204880.0000    9.04490
204920.0000    8.89425
204960.0000    8.47198
205000.0000    9.15644
205040.0000    9.13436
205080.0000    9.39592
205120.0000    8.70984
205160.0000    8.64767
205200.0000    8.85226
205240.0000    8.96437
205280.0000    7.50039
205320.0000    8.45894
205360.0000    7.97195
205400.0000    7.97278
205440.0000    8.62469
205480.0000    9.39517
205520.0000    8.69863
205560.0000    8.60722
205600.0000    8.39417
205640.0000    9.40912
205680.0000    8.93102
205720.0000    8.89466
205760.0000    8.35575
205800.0000    8.89670
205840.0000    9.20831
205880.0000    8.30605
205920.0000    8.02685
205960.0000    9.02851
206000.0000    9.98043
206040.0000    8.92609
206080.0000    8.87805
206120.0000    8.37694
206160.0000    9.21680
206200.0000    9.18305
206240.0000    8.19370
206280.0000    8.32491
206320.0000    8.77889
206360.0000    8.62200
206400.0000    9.21826
206440.0000    9.04822
206480.0000   10.08063
206520.0000    9.49907
206560.0000    9.19374
206600.0000    8.61087
206640.0000    9.53125
206680.0000    9.87198
206720.0000    8.31778
206760.0000    8.67807
206800.0000    8.40358
206840.0000    9.03968
206880.0000    9.26552
206920.0000    9.37148
206960.0000    9.31289
207000.0000    9.56674
207040.0000    9.80341
207080.0000   10.01056
207120.0000    9.27599
207160.0000    8.89451
207200.0000    9.54552
207240.0000    9.65958
207280.0000    9.62493
207320.0000   10.31543
207360.0000    9.80384
207400.0000   10.31259
207440.0000    9.08041
207480.0000    9.72463
207520.0000    9.60802
207560.0000   10.03389
207600.0000   10.33416
207640.0000   10.27693
207680.0000    9.87934
207720.0000   10.07159
207760.0000    9.24681
207800.0000    9.16485
207840.0000    8.97597
207880.0000    8.23807
207920.0000    8.97142
207960.0000    9.29963
208000.0000   10.16298
208040.0000   10.17516
208080.0000    9.83833
208120.0000    8.81227
208160.0000    9.16809
208200.0000    9.62882
208240.0000    9.46402
208280.0000    9.22267
208320.0000    9.21076
208360.0000    8.41896
208400.0000    9.07837
208440.0000    9.99964
208480.0000    8.89830
208520.0000    8.94971
208560.0000    8.95791
208600.0000    9.36094
208640.0000    8.57164
208680.0000    9.43368
208720.0000    9.47009
208760.0000    9.63354
208800.0000    9.72180
208840.0000    8.77943
208880.0000    9.28763
208920.0000    9.29291
208960.0000    9.65343
209000.0000    9.04931
209040.0000    8.56177
209080.0000    9.63585
209120.0000    8.64838
209160.0000    9.16933
209200.0000    9.64281
209240.0000    8.49288
209280.0000    7.82095
209320.0000    9.06524
209360.0000    8.90570
209400.0000    8.60202
209440.0000    7.63311
209480.0000    7.74721
209520.0000    8.42827
209560.0000    7.47037
209600.0000    7.86212
209640.0000    8.30850
209680.0000    8.16312
209720.0000    8.50422
209760.0000    9.24662
209800.0000    8.85287
209840.0000    8.69837
209880.0000    8.88800
209920.0000    9.77631
209960.0000    9.09340
210000.0000    9.10985
210040.0000    9.23625
210080.0000    9.53406
210120.0000    9.74024
210160.0000   10.19575
210200.0000    9.39870
210240.0000    8.83136
210280.0000    9.40741
210320.0000    9.89110
210360.0000    8.89136
210400.0000    9.25579
210440.0000   10.13896
210480.0000   10.01478
210520.0000    9.56398
210560.0000    9.66111
210600.0000    9.62151
210640.0000    9.25807
210680.0000    9.17319
210720.0000    9.73480
210760.0000    8.35025
210800.0000   10.04322
210840.0000    9.12356
210880.0000   10.41001
210920.0000    9.71151
210960.0000   10.21830
211000.0000   10.33737
211040.0000    9.64113
211080.0000    9.76047
211120.0000    9.03543
211160.0000    9.46342
211200.0000    9.14032
211240.0000    9.82379
211280.0000   10.38331
211320.0000   10.47414
211360.0000   10.11913
211400.0000   11.05660
211440.0000   10.97426
211480.0000    9.58320
211520.0000    9.65287
211560.0000    9.54461
211600.0000   10.21663
211640.0000   10.16971
211680.0000   10.47683
211720.0000   10.01134
211760.0000    9.22622
211800.0000    9.24347
211840.0000    9.63889
211880.0000    8.86287
211920.0000    9.88557
211960.0000    9.61669
212000.0000    9.09484
212040.0000    8.56007
212080.0000    9.03384
212120.0000   10.01105
212160.0000    8.86821
212200.0000    9.35423
212240.0000    9.48305
212280.0000    9.37083
212320.0000    8.93722
212360.0000    8.48181
212400.0000    8.62732
212440.0000    7.93813
212480.0000    8.13851
212520.0000    8.51942
212560.0000    8.65741
212600.0000    7.79514
212640.0000    9.20053
212680.0000    9.00692
212720.0000    9.00580
212760.0000    8.45708
212800.0000    8.39299
212840.0000    9.23659
212880.0000    8.30128
212920.0000   10.02307
212960.0000    8.95878
213000.0000    9.02314
213040.0000    8.92536
213080.0000    8.34456
213120.0000    8.91632
213160.0000    9.33273
213200.0000    9.72991
213240.0000    9.76311
213280.0000    8.44611
213320.0000    8.57516
213360.0000    9.37500
213400.0000   10.44379
213440.0000   10.40085
213480.0000   10.16650
213520.0000    9.68106
213560.0000    9.15325
213600.0000    8.12334
213640.0000    9.19871
213680.0000    9.13425
213720.0000    8.83049
213760.0000    9.94047
213800.0000    9.63224
213840.0000    9.08727
213880.0000    8.74302
213920.0000    8.81599
213960.0000    8.77931
214000.0000    8.37710
214040.0000    8.60933
214080.0000    8.95245
214120.0000    9.73246
214160.0000   10.06894
214200.0000    9.62893
214240.0000    8.86888
214280.0000    9.48592
214320.0000    9.56334
214360.0000    9.37781
214400.0000    9.65861
214440.0000    8.98072
214480.0000    8.49171
214520.0000    8.93763
214560.0000    9.01041
214600.0000    8.95700
214640.0000    9.77045
214680.0000    9.10300
214720.0000    9.50992
214760.0000    8.63952
214800.0000    9.06027
214840.0000    9.54935
214880.0000   10.16911
214920.0000    9.75659
214960.0000    9.29913
215000.0000    9.31090
215040.0000    9.37332
215080.0000   10.26542
215120.0000    9.64042
215160.0000   10.08896
215200.0000   10.17314
215240.0000   10.06204
215280.0000   10.07917
215320.0000    9.93308
215360.0000   10.55712
215400.0000    8.65102
215440.0000    9.03503
215480.0000    8.30262
215520.0000    9.21662
215560.0000   10.02821
215600.0000    9.33592
215640.0000   10.02623
215680.0000   10.04320
215720.0000    9.69723
215760.0000    9.15613
215800.0000    9.24888
215840.0000    9.53345
215880.0000    9.38513
215920.0000    9.93565
215960.0000   10.14292
216000.0000   10.08047
216040.0000    9.46704
216080.0000   10.50478
216120.0000   10.32630
216160.0000   10.69908
216200.0000   11.98745
216240.0000   11.47997
216280.0000   10.09190
216320.0000   10.57101
216360.0000   11.11042
216400.0000   10.78492
216440.0000   10.89360
216480.0000   10.23537
216520.0000   10.41754
216560.0000    9.89494
216600.0000   10.81161
216640.0000   10.97867
216680.0000    9.99047
216720.0000   10.14237
216760.0000   11.01487
216800.0000   11.42230
216840.0000   11.20104
216880.0000   10.75883
216920.0000    9.85362
216960.0000   10.95347
217000.0000   10.96562
217040.0000   10.19135
217080.0000   10.68277
217120.0000   11.50526
217160.0000   11.24257
217200.0000   10.53078
217240.0000   10.63270
217280.0000   10.93284
217320.0000   10.93839
217360.0000   10.93220
217400.0000   10.76213
217440.0000   11.07224
217480.0000   10.95860
217520.0000   10.85332
217560.0000   10.80024
217600.0000   10.30090
217640.0000    9.98844
217680.0000   10.61555
217720.0000    9.25774
217760.0000   10.52353
217800.0000    9.49308
217840.0000    9.81528
217880.0000   10.99919
217920.0000    9.13210
217960.0000    9.41157
218000.0000    8.68396
218040.0000    9.60531
218080.0000   10.70964
218120.0000    9.62211
218160.0000    9.16794
218200.0000    9.35689
218240.0000    8.88283
218280.0000    9.81759
218320.0000   10.38720
218360.0000   10.14709
218400.0000    9.40808
218440.0000    9.46431
218480.0000    8.96756
218520.0000    9.29547
218560.0000    9.77727
218600.0000   10.22345
218640.0000   10.56511
218680.0000    9.58072
218720.0000   11.01913
218760.0000    9.80613
218800.0000    9.62742
218840.0000    9.94604
218880.0000    9.88610
218920.0000    9.71762
218960.0000   10.28584
219000.0000   10.09439
219040.0000   10.59334
219080.0000    9.29098
219120.0000    9.81587
219160.0000   10.53458
219200.0000   11.32385
219240.0000   10.54170
219280.0000   10.27041
219320.0000   10.59441
219360.0000   10.19014
219400.0000   10.19337
219440.0000   10.64428
219480.0000    9.63017
219520.0000    9.82464
219560.0000    8.88755
219600.0000   10.39898
219640.0000    9.92697
219680.0000    9.44601
219720.0000   10.47367
219760.0000   10.79183
219800.0000   10.20117
219840.0000   10.81986
219880.0000   11.02170
219920.0000   10.67902
219960.0000   11.53584
220000.0000   11.04548
220040.0000   10.57082
220080.0000   11.50033
220120.0000   10.28341
220160.0000   10.03010
220200.0000   10.21865
220240.0000    9.80652
220280.0000   10.24893
220320.0000   11.02657
220360.0000   11.43230
220400.0000   10.61559
220440.0000    9.96174
220480.0000   10.07219
220520.0000    9.94699
220560.0000   11.44801
220600.0000   10.90548
220640.0000   10.34328
220680.0000   11.12329
220720.0000   10.46167
220760.0000   10.08049
220800.0000   10.28168
220840.0000    9.77085
220880.0000   10.73043
220920.0000   10.22861
220960.0000   11.11977
221000.0000   11.70091
221040.0000   10.29129
221080.0000    9.81042
221120.0000   10.12108
221160.0000   10.21686
221200.0000   10.45137
221240.0000   10.60248
221280.0000   10.17388
221320.0000   10.77139
221360.0000    9.75624
221400.0000    9.87858
221440.0000   10.30189
221480.0000   10.87561
221520.0000   10.36024
221560.0000   10.51280
221600.0000    9.72875
221640.0000    9.22836
221680.0000    9.59867
221720.0000    9.81886
221760.0000    9.11083
221800.0000   10.03415
221840.0000   10.45607
221880.0000    9.77334
221920.0000   11.29598
221960.0000    9.73989
222000.0000    9.40987
222040.0000    9.62722
222080.0000    9.46648
222120.0000    8.47796
222160.0000    9.11547
222200.0000    9.82617
222240.0000    9.78320
222280.0000    9.81194
222320.0000    8.83001
222360.0000    9.86185
222400.0000   10.40429
222440.0000   10.72209
222480.0000   10.47732
222520.0000   10.53157
222560.0000    8.92183
222600.0000    9.27706
222640.0000    8.91708
222680.0000    9.03547
222720.0000    9.36135
222760.0000    9.83748
222800.0000    9.83958
222840.0000    9.11670
222880.0000    8.10853
222920.0000   10.08273
222960.0000    9.01406
223000.0000   10.20417
223040.0000    9.70601
223080.0000    8.20847
223120.0000    8.15654
223160.0000    7.91560
223200.0000    8.24831
223240.0000    7.58549
223280.0000    7.69991
223320.0000    6.89796
223360.0000    8.56968
223400.0000    8.11100
223440.0000    8.16144
223480.0000    9.40309
223520.0000    9.66481
223560.0000   10.05079
223600.0000    8.81493
223640.0000    9.09106
223680.0000    9.53347
223720.0000    9.25934
223760.0000    9.56343
223800.0000    8.59704
223840.0000   10.72669
223880.0000    9.94672
223920.0000    8.80367
223960.0000    9.21877
224000.0000    9.61075
224040.0000    9.40493
224080.0000   10.14859
224120.0000   10.03548
224160.0000   10.67782
224200.0000   10.55102
224240.0000   10.82511
224280.0000   10.32746
224320.0000    9.67118
224360.0000    8.58791
224400.0000    9.60388
224440.0000    9.26169
224480.0000    9.67237
224520.0000    8.95439
224560.0000   10.36993
224600.0000    9.28050
224640.0000    9.74770
224680.0000    9.77037
224720.0000   10.12461
224760.0000   11.31953
224800.0000   11.52362
224840.0000   10.63964
224880.0000   10.84402
224920.0000    9.50844
224960.0000    9.77489
225000.0000   10.00470
225040.0000   10.51573
225080.0000   10.05343
225120.0000    9.50571
225160.0000    9.45325
225200.0000    9.82531
225240.0000    9.42264
225280.0000   10.05860
225320.0000    9.74543
225360.0000   10.28236
225400.0000    9.51922
225440.0000    9.64341
225480.0000   10.35777
225520.0000   10.19776
225560.0000    9.36339
225600.0000    8.53048
225640.0000    8.65748
225680.0000    9.86065
225720.0000    9.41848
225760.0000    8.97428
225800.0000    9.90516
225840.0000    9.26655
225880.0000    9.66942
225920.0000   10.21072
225960.0000    9.12016
226000.0000    9.36250
226040.0000    9.19250
226080.0000    9.39880
226120.0000    8.89724
226160.0000   10.32691
226200.0000    8.74046
226240.0000    9.22922
226280.0000    9.23033
226320.0000    9.16007
226360.0000    8.79474
226400.0000    9.71773
226440.0000    9.12614
226480.0000    8.88516
226520.0000    9.48363
226560.0000    9.80638
226600.0000    9.99270
226640.0000    9.40201
226680.0000    9.37236
226720.0000    8.16442
226760.0000    9.12547
226800.0000    9.21939
226840.0000    9.44156
226880.0000    9.45504
226920.0000    9.53236
226960.0000    9.66646
227000.0000    8.97178
227040.0000    9.67284
227080.0000    8.99610
227120.0000    9.31750
227160.0000    8.91501
227200.0000    8.98956
227240.0000    9.27606
227280.0000    8.26350
227320.0000    9.10390
227360.0000    9.09406
227400.0000    8.68377
227440.0000    8.05861
227480.0000    9.11932
227520.0000    8.87217
227560.0000    8.46296
227600.0000    9.28651
227640.0000    8.54569
227680.0000    8.86388
227720.0000    9.79083
227760.0000    8.46043
227800.0000    8.08735
227840.0000    9.75738
227880.0000    9.57244
227920.0000    9.56697
227960.0000   10.22345
228000.0000    9.12805
228040.0000    9.70428
228080.0000    9.66926
228120.0000    9.55227
228160.0000    7.99788
228200.0000    8.03911
228240.0000    8.83008
228280.0000    9.03023
228320.0000    8.92784
228360.0000    8.84235
228400.0000    8.27210
228440.0000    8.65317
228480.0000    9.44806
228520.0000    9.74738
228560.0000    9.54144
228600.0000    9.50323
228640.0000    9.64336
228680.0000    9.61069
228720.0000    9.21267
228760.0000    9.53563
228800.0000    8.64374
228840.0000    9.01467
228880.0000    8.48583
228920.0000    8.08162
228960.0000    8.78469
229000.0000    9.32706
229040.0000    9.44810
229080.0000    9.42625
229120.0000    9.23749
229160.0000    9.14493
229200.0000    8.74505
229240.0000    8.54898
229280.0000    8.82453
229320.0000    9.72039
229360.0000   10.27829
229400.0000    8.93238
229440.0000    9.31709
229480.0000   10.00580
229520.0000    9.37190
229560.0000   10.02971
229600.0000    9.67194
229640.0000    9.88305
229680.0000    9.62997
229720.0000   10.07279
229760.0000    8.88216
229800.0000    8.78793
229840.0000    9.53077
229880.0000    9.04040
229920.0000    9.48855
229960.0000    8.73745
230000.0000    8.97597
230040.0000    9.47184
230080.0000    8.93106
230120.0000    9.19491
230160.0000    8.53558
230200.0000    9.02906
230240.0000    9.61603
230280.0000    9.45770
230320.0000    9.62748
230360.0000    9.66434
230400.0000    9.58320
230440.0000    9.74243
230480.0000   10.19372
230520.0000   10.18533
230560.0000   10.28663
230600.0000   10.61086
230640.0000    9.06465
230680.0000    9.13188
230720.0000   10.51253
230760.0000   10.46229
230800.0000    9.65403
230840.0000    9.52859
230880.0000   10.53235
230920.0000   10.08908
230960.0000    9.74980
231000.0000    9.90321
231040.0000    9.76544
231080.0000   10.19064
231120.0000   10.91816
231160.0000    9.79348
231200.0000    9.97452
231240.0000    9.63794
231280.0000   10.09578
231320.0000   10.66878
231360.0000   10.72051
231400.0000   10.17312
231440.0000    9.85721
231480.0000   10.76544
231520.0000   10.84858
231560.0000   11.12170
231600.0000    9.72523
231640.0000   10.66190
231680.0000   10.21696
231720.0000    9.90477
231760.0000    9.37646
231800.0000    9.55446
231840.0000    9.84703
231880.0000    9.53782
231920.0000    9.72979
231960.0000   10.40673
232000.0000    9.34079
232040.0000   10.07768
232080.0000    9.48354
232120.0000    9.70224
232160.0000    9.86257
232200.0000    9.24256
232240.0000    8.84289
232280.0000    8.68058
232320.0000    9.83121
232360.0000   10.01989
232400.0000    9.86421
232440.0000    9.16961
232480.0000    9.91628
232520.0000    9.59949
232560.0000   10.29870
232600.0000    8.93254
232640.0000    9.90263
232680.0000    9.33256
232720.0000    9.59535
232760.0000    9.93367
232800.0000    9.14817
232840.0000    9.13512
232880.0000    9.92562
232920.0000    8.59556
232960.0000    9.83307
233000.0000   10.65430
233040.0000   10.27948
233080.0000   10.70276
233120.0000   10.87819
233160.0000   10.75910
233200.0000   10.33128
233240.0000    9.51478
233280.0000   10.96975
233320.0000   10.78378
233360.0000   10.26095
233400.0000    9.85044
233440.0000   10.64305
233480.0000   10.15481
233520.0000    9.50826
233560.0000    9.84209
233600.0000   10.66257
233640.0000   11.33338
233680.0000   11.57459
233720.0000   10.61671
233760.0000   10.39077
233800.0000   10.07420
233840.0000   11.00810
233880.0000    9.63608
233920.0000    9.70771
233960.0000    9.69659
234000.0000    8.93271
234040.0000    9.48162
234080.0000    9.93831
234120.0000    9.87420
234160.0000    9.04825
234200.0000    9.44304
234240.0000    9.73072
234280.0000    9.64885
234320.0000    9.02906
234360.0000   10.48077
234400.0000    9.31149
234440.0000    8.91127
234480.0000    9.93012
234520.0000    9.87540
234560.0000    9.14763
234600.0000   10.06271
234640.0000    8.38663
234680.0000   10.24448
234720.0000    9.46070
234760.0000    8.88563
234800.0000    9.54690
234840.0000    9.69736
234880.0000    9.48525
234920.0000    8.79303
234960.0000    9.43972
235000.0000    9.94810
235040.0000    9.26074
235080.0000    9.24386
235120.0000    9.34648
235160.0000    8.81443
235200.0000    8.79399
235240.0000    8.75260
235280.0000    8.81387
235320.0000    9.88107
235360.0000    9.69907
235400.0000   10.06893
235440.0000    9.79889
235480.0000   11.14485
235520.0000   11.57454
235560.0000   10.89496
235600.0000    9.91214
235640.0000   10.19167
235680.0000   10.04267
235720.0000    9.83264
235760.0000   10.21431
235800.0000   10.21669
235840.0000   10.59879
235880.0000   10.46969
235920.0000   10.17446
235960.0000   10.77435
236000.0000   11.55373
236040.0000   10.87598
236080.0000   11.13789
236120.0000   10.96644
236160.0000   10.94577
236200.0000   10.28047
236240.0000   10.48992
236280.0000   10.20284
236320.0000   10.46665
236360.0000   10.12059
236400.0000    9.87263
236440.0000   10.28877
236480.0000   10.70253
236520.0000   10.50780
236560.0000   10.58265
236600.0000   10.05989
236640.0000   11.04212
236680.0000   10.91569
236720.0000   10.58109
236760.0000   10.59678
236800.0000   10.37497
236840.0000   10.61558
236880.0000   11.37370
236920.0000   10.54258
236960.0000   10.01992
237000.0000   10.57218
237040.0000   10.66590
237080.0000   11.24889
237120.0000   10.19375
237160.0000   10.93329
237200.0000   10.17432
237240.0000   11.62465
237280.0000   10.28520
237320.0000   10.33182
237360.0000   10.36119
237400.0000   11.03076
237440.0000   11.19398
237480.0000    9.96600
237520.0000    9.65977
237560.0000   11.46495
237600.0000   10.60920
237640.0000   10.02749
237680.0000   10.51706
237720.0000   11.16058
237760.0000   10.63395
237800.0000   10.76325
237840.0000   10.90763
237880.0000    9.80679
237920.0000    9.30745
237960.0000    9.49876
238000.0000    9.88333
238040.0000    9.03635
238080.0000    9.44349
238120.0000    8.84377
238160.0000    8.78067
238200.0000    9.02644
238240.0000    8.78041
238280.0000    8.38401
238320.0000    9.67614
238360.0000    9.50885
238400.0000   10.16936
238440.0000    9.84813
238480.0000    9.05361
238520.0000    7.40583
238560.0000    8.03756
238600.0000    7.30021
238640.0000    7.63814
238680.0000    8.55928
238720.0000    8.71905
238760.0000    9.59422
238800.0000   10.01366
238840.0000   11.08895
238880.0000   10.67766
238920.0000   10.76095
238960.0000   10.40098
239000.0000   10.36974
239040.0000   10.28642
239080.0000   10.17867
239120.0000   11.29343
239160.0000    9.88222
239200.0000    9.18454
239240.0000   10.36389
239280.0000    9.05250
239320.0000   10.04761
239360.0000   10.38740
239400.0000    9.61581
239440.0000   10.44471
239480.0000   10.51809
239520.0000   10.22291
239560.0000    9.95286
239600.0000    9.89350
239640.0000    9.06004
239680.0000    9.46232
239720.0000   10.05798
239760.0000    8.37987
239800.0000    9.51774
239840.0000    9.54703
239880.0000    9.91203
239920.0000    8.94749
239960.0000   10.17780
240000.0000    9.19230
240040.0000    8.79160
240080.0000    8.78657
240120.0000    8.83955
240160.0000    8.75111
240200.0000    8.43299
240240.0000    8.79480
240280.0000    8.58247
240320.0000    8.76675
240360.0000    9.25038
240400.0000    9.01561
240440.0000    9.71876
240480.0000    9.11774
240520.0000   10.32760
240560.0000    9.86792
240600.0000   10.81719
240640.0000    9.28578
240680.0000    9.24761
240720.0000    9.17645
240760.0000    9.04832
240800.0000   10.14231
240840.0000    9.52348
240880.0000    9.86807
240920.0000    9.14805
240960.0000    9.71955
241000.0000    8.17992
241040.0000    8.98797
241080.0000    9.52660
241120.0000    9.60908
241160.0000    9.38367
241200.0000    8.82326
241240.0000    7.89151
241280.0000    8.75907
241320.0000    8.47100
241360.0000    8.73488
241400.0000    8.77228
241440.0000    8.80697
241480.0000    8.82416
241520.0000    8.53136
241560.0000    9.28315
241600.0000    8.96515
241640.0000    8.04311
241680.0000    9.76395
241720.0000    9.10164
241760.0000    8.14277
241800.0000    8.86126
241840.0000    8.57412
241880.0000    9.51342
241920.0000    9.34803
241960.0000   10.14181
242000.0000    9.76581
242040.0000    9.91451
242080.0000   10.10938
242120.0000    9.46310
242160.0000    9.75892
242200.0000   10.29008
242240.0000   10.21195
242280.0000    9.53871
242320.0000   10.41425
242360.0000   11.17315
242400.0000   10.15032
242440.0000   10.06296
242480.0000   10.13045
242520.0000    9.51867
242560.0000    9.33617
242600.0000   10.40802
242640.0000    9.32686
242680.0000    9.66032
242720.0000    9.74840
242760.0000    9.68715
242800.0000    9.57174
242840.0000    9.53040
242880.0000    9.94226
242920.0000   10.11294
242960.0000    9.06862
243000.0000    9.64492
243040.0000    9.59246
243080.0000    9.07010
243120.0000    8.50538
243160.0000    7.87281
243200.0000    8.75357
243240.0000    8.49966
243280.0000    8.33548
243320.0000    8.86441
243360.0000    7.78812
243400.0000    8.75931
243440.0000    9.25357
243480.0000    8.79963
243520.0000    8.81840
243560.0000    8.67935
243600.0000    9.15268
243640.0000    9.33566
243680.0000    9.28631
243720.0000    9.18178
243760.0000    9.43649
243800.0000    8.92098
243840.0000    9.50459
243880.0000    9.61285
243920.0000    8.79895
243960.0000    9.26556
244000.0000    9.67469
244040.0000    8.95283
244080.0000    9.08398
244120.0000    9.34536
244160.0000   10.09768
244200.0000    9.39876
244240.0000    9.46765
244280.0000    9.98938
244320.0000    9.42253
244360.0000    9.32521
244400.0000    8.78133
244440.0000    9.27734
244480.0000    8.39023
244520.0000    7.99672
244560.0000    8.29294
244600.0000   10.15884
244640.0000    9.21430
244680.0000    9.10944
244720.0000    9.09428
244760.0000    9.25900
244800.0000    8.22294
244840.0000    8.44659
244880.0000    8.28119
244920.0000    8.09190
244960.0000    8.49102
245000.0000    7.64035
245040.0000    8.24321
245080.0000    8.11814
245120.0000    7.44660
245160.0000    7.36989
245200.0000    7.65270
245240.0000    9.01376
245280.0000    8.43122
245320.0000    8.51423
245360.0000    7.31555
245400.0000    8.35991
245440.0000    9.20025
245480.0000    7.12940
245520.0000    8.94570
245560.0000    8.40761
245600.0000    9.85862
245640.0000    8.67805
245680.0000    8.70606
245720.0000    8.52820
245760.0000    7.95999
245800.0000    7.08927
245840.0000    7.21986
245880.0000    7.92913
245920.0000    7.85939
245960.0000    8.03862
246000.0000    9.28241
246040.0000    8.54329
246080.0000    7.92199
246120.0000    8.20647
246160.0000    9.33444
246200.0000    9.10801
246240.0000    8.79574
246280.0000    7.91141
246320.0000    7.87550
246360.0000    7.86543
246400.0000    8.80174
246440.0000    8.90508
246480.0000    9.17701
246520.0000    8.31735
246560.0000    9.82255
246600.0000    9.25834
246640.0000    9.70835
246680.0000    9.66756
246720.0000    9.05985
246760.0000    8.52662
246800.0000    8.55969
246840.0000    9.26673
246880.0000    8.49783
246920.0000    8.92604
246960.0000    8.24819
247000.0000    9.47774
247040.0000    8.35436
247080.0000   10.27403
247120.0000    9.33598
247160.0000    9.27902
247200.0000    8.14223
247240.0000    9.09421
247280.0000    8.22124
247320.0000    8.04814
247360.0000    8.41424
247400.0000    8.50983
247440.0000    9.29352
247480.0000    9.68017
247520.0000    8.73066
247560.0000    7.20000
247600.0000    9.14124
247640.0000    9.87220
247680.0000   10.11265
247720.0000   10.39223
247760.0000   10.24088
247800.0000   10.55852
247840.0000    9.67425
247880.0000    9.23631
247920.0000    9.39199
247960.0000    9.06788
248000.0000    8.98304
248040.0000    9.44945
248080.0000    9.32525
248120.0000    9.04293
248160.0000    9.73859
248200.0000    8.41114
248240.0000    9.71760
248280.0000    9.08139
248320.0000    9.15531
248360.0000    9.11940
248400.0000   10.08099
248440.0000    8.96358
248480.0000    8.77291
248520.0000    9.40377
248560.0000    8.28098
248600.0000    8.85296
248640.0000    9.05321
248680.0000    9.14210
248720.0000    9.29590
248760.0000    9.49057
248800.0000    8.61973
248840.0000    8.59200
248880.0000    8.84171
248920.0000    9.48120
248960.0000    9.04556
249000.0000    9.13029
249040.0000    8.57281
249080.0000    9.75149
249120.0000    9.13322
249160.0000    9.07944
249200.0000    9.38477
249240.0000    9.14453
249280.0000   10.46197
249320.0000   10.09044
249360.0000    9.04068
249400.0000   10.00118
249440.0000    9.31492
249480.0000    9.76455
249520.0000    8.75594
249560.0000    9.51786
249600.0000    9.27263
249640.0000    9.65965
249680.0000    9.11650
249720.0000    9.23734
249760.0000    9.11544
249800.0000    9.38238
249840.0000    9.35342
249880.0000    9.63185
249920.0000    9.00553
249960.0000    9.13930
250000.0000    9.41182
250040.0000    9.16173
250080.0000    8.87546
250120.0000    9.52592
250160.0000    9.09479
250200.0000    9.76446
250240.0000    8.94673
250280.0000    9.45527
250320.0000    9.60229
250360.0000    9.09543
250400.0000    8.48930
250440.0000    7.99038
250480.0000    7.81708
250520.0000    8.52196
250560.0000    8.57531
250600.0000    7.20207
250640.0000    8.10438
250680.0000    7.97147
250720.0000    7.88002
250760.0000    7.96354
250800.0000    7.82049
250840.0000    7.82130
250880.0000    8.17571
250920.0000    7.83912
250960.0000    7.58945
251000.0000    7.78690
251040.0000    7.89139
251080.0000    9.58135
251120.0000    8.26674
251160.0000    8.25945
251200.0000    8.96308
251240.0000    8.12540
251280.0000    8.63877
251320.0000    8.78685
251360.0000    9.02150
251400.0000    8.79874
251440.0000    9.76439
251480.0000    9.40965
251520.0000   10.15973
251560.0000    9.78637
251600.0000    9.31020
251640.0000    8.66611
251680.0000    8.54348
251720.0000    8.42658
251760.0000    8.55455
251800.0000    9.29635
251840.0000    9.68349
251880.0000   10.03335
251920.0000    9.40278
251960.0000    8.71110
252000.0000    9.19659
252040.0000    8.81309
252080.0000    8.87008
252120.0000    8.86235
252160.0000    8.73295
252200.0000    9.23014
252240.0000    8.57073
252280.0000    9.23344
252320.0000    8.82268
252360.0000    8.05047
252400.0000    7.71464
252440.0000    7.63007
252480.0000    7.74639
252520.0000    7.45168
252560.0000    6.76281
252600.0000    6.98787
252640.0000    8.53354
252680.0000    8.61556
252720.0000    7.62749
252760.0000    8.27161
252800.0000    8.23139
252840.0000    8.38997
252880.0000    8.94834
252920.0000    7.91306
252960.0000    8.40800
253000.0000    8.02043
253040.0000    7.63335
253080.0000    7.85742
253120.0000    8.05540
253160.0000    8.47503
253200.0000    8.38024
253240.0000    8.15804
253280.0000    7.29612
253320.0000    8.04792
253360.0000    7.19410
253400.0000    7.93551
253440.0000    8.55779
253480.0000    8.49176
253520.0000    8.06589
253560.0000    8.44505
253600.0000    8.65835
253640.0000    7.43434
253680.0000    7.65833
253720.0000    6.68119
253760.0000    7.92817
253800.0000    7.52028
253840.0000    7.87081
253880.0000    7.65588
253920.0000    7.85411
253960.0000    8.09445
254000.0000    7.05841
254040.0000    8.48418
254080.0000    6.96297
254120.0000    7.31995
254160.0000    7.33137
254200.0000    8.63847
254240.0000    8.47196
254280.0000    7.60659
254320.0000    7.51322
254360.0000    7.43089
254400.0000    7.77929
254440.0000    7.53261
254480.0000    7.50753
254520.0000    7.33359
254560.0000    8.19795
254600.0000    7.02079
254640.0000    7.30758
254680.0000    7.47635
254720.0000    7.91052
254760.0000    6.75287
254800.0000    7.48770
254840.0000    7.95022
254880.0000    9.11768
254920.0000    9.24798
254960.0000    8.87784
255000.0000    8.94371
255040.0000    8.28123
255080.0000    8.29537
255120.0000    8.12828
255160.0000    9.15314
255200.0000    9.51737
255240.0000    8.12551
255280.0000    8.07829
255320.0000    8.08635
255360.0000    8.11637
255400.0000    7.86259
255440.0000    8.66179
255480.0000    9.21465
255520.0000    8.20849
255560.0000    7.27840
255600.0000    8.51549
255640.0000    7.82626
255680.0000    7.76392
255720.0000    8.35122
255760.0000    8.18243
255800.0000    7.79647
255840.0000    9.08951
255880.0000    9.01878
255920.0000    9.50523
255960.0000    8.73069
256000.0000    9.19393
256040.0000    9.15286
256080.0000    9.52975
256120.0000    8.59741
256160.0000    7.88933
256200.0000    7.66631
256240.0000    7.28590
256280.0000    7.78838
256320.0000    8.19399
256360.0000    7.81355
256400.0000    8.70736
256440.0000    9.12377
256480.0000    9.09219
256520.0000    9.33263
256560.0000    9.61700
256600.0000    8.11213
256640.0000    8.96396
256680.0000    9.28947
256720.0000    9.18830
256760.0000    9.38646
256800.0000    9.40775
256840.0000    9.13783
256880.0000   10.22556
256920.0000    9.76442
256960.0000    9.90222
257000.0000   10.72170
257040.0000   10.10069
257080.0000   10.42919
257120.0000   10.57094
257160.0000    9.40105
257200.0000    9.18354
257240.0000    9.66135
257280.0000    9.73613
257320.0000   10.58099
257360.0000    9.85156
257400.0000    9.97526
257440.0000   10.21006
257480.0000   10.20744
257520.0000    9.95145
257560.0000   10.95782
257600.0000   10.03319
257640.0000    9.75693
257680.0000    9.35138
257720.0000    9.91524
257760.0000    9.14165
257800.0000    9.89701
257840.0000   10.11455
257880.0000   10.94270
257920.0000   11.38032
257960.0000    9.83942
258000.0000   10.60593
258040.0000   10.79901
258080.0000   10.97839
258120.0000   10.86845
258160.0000   10.49016
258200.0000   10.23047
258240.0000    9.98154
258280.0000    9.82720
258320.0000    8.84717
258360.0000    8.66026
258400.0000    8.56919
258440.0000    9.57936
258480.0000    7.62244
258520.0000    9.61181
258560.0000    9.62342
258600.0000    9.27496
258640.0000    8.56365
258680.0000    8.91878
258720.0000    8.91647
258760.0000    9.23920
258800.0000    9.37779
258840.0000    8.88771
258880.0000    9.61533
258920.0000    8.91110
258960.0000    8.26118
259000.0000    8.10189
259040.0000    7.55549
259080.0000    8.07161
259120.0000    9.04278
259160.0000    8.42856
259200.0000    8.13302
259240.0000   10.47702
259280.0000   11.49264
259320.0000   10.24099
259360.0000   10.38431
259400.0000   10.69412
259440.0000    9.84510
259480.0000   10.79197
259520.0000   10.64489
259560.0000   11.01822
259600.0000   10.98229
259640.0000   10.05677
259680.0000   10.54028
259720.0000    9.54268
259760.0000   10.44500
259800.0000   11.00226
259840.0000    9.19250
259880.0000   10.18534
259920.0000   10.66029
259960.0000   10.52304
260000.0000    9.38790
260040.0000    9.01050
260080.0000    9.06030
260120.0000    8.93349
260160.0000    9.27403
260200.0000    9.63770
260240.0000    8.99241
260280.0000    9.40673
260320.0000    9.94149
260360.0000    9.12205
260400.0000    8.42389
260440.0000    8.81215
260480.0000    9.02727
260520.0000    9.77084
260560.0000    9.72714
260600.0000    8.84814
260640.0000    9.36374
260680.0000   10.31308
260720.0000    9.94105
260760.0000    9.50173
260800.0000   10.81925
260840.0000   10.42382
260880.0000   10.63785
260920.0000   10.57608
260960.0000   10.09857
261000.0000   10.08857
261040.0000    9.47093
261080.0000    9.14554
261120.0000   10.44075
261160.0000    9.59553
261200.0000   10.49939
261240.0000    9.61743
261280.0000   10.34550
261320.0000    8.87400
261360.0000    8.83111
261400.0000    9.22125
261440.0000    9.52240
261480.0000    8.88088
261520.0000    9.24436
261560.0000    9.24978
261600.0000    9.89404
261640.0000   10.69224
261680.0000   10.12532
261720.0000   10.03456
261760.0000    8.93197
261800.0000    7.88329
261840.0000    8.61006
261880.0000   10.59797
261920.0000    9.57846
261960.0000    8.44307
262000.0000    8.48969
262040.0000    9.09274
262080.0000    8.05319
262120.0000    7.34643
262160.0000    6.21066
262200.0000    6.37121
262240.0000    6.59130
262280.0000    7.16119
262320.0000    7.08907
262360.0000    8.40502
262400.0000    7.82417
262440.0000    8.53106
262480.0000    8.71869
262520.0000    9.49207
262560.0000    8.38013
262600.0000    7.91529
262640.0000    8.45263
262680.0000    9.97985
262720.0000    8.13760
262760.0000    8.55032
262800.0000    7.76633
262840.0000    8.16211
262880.0000    7.65047
262920.0000    7.74776
262960.0000    7.46821
263000.0000    9.04713
263040.0000    8.46476
263080.0000    7.74854
263120.0000    8.08534
263160.0000    7.79822
263200.0000    7.08841
263240.0000    7.91763
263280.0000    7.88405
263320.0000    9.07396
263360.0000    8.26913
263400.0000    8.31831
263440.0000    8.41991
263480.0000    8.32739
263520.0000    9.49710
263560.0000    8.95037
263600.0000    8.74874
263640.0000    8.07427
263680.0000    6.98501
263720.0000    7.76668
263760.0000    6.37462
263800.0000    7.33541
263840.0000    5.91785
263880.0000    7.00931
263920.0000    6.95613
263960.0000    6.53160
264000.0000    6.49406
264040.0000    6.51268
264080.0000    5.59059
264120.0000    5.44295
264160.0000    3.74441
264200.0000    4.64342
264240.0000    4.48463
264280.0000    5.09566
264320.0000    5.85557
264360.0000    5.68807
264400.0000    5.76327
264440.0000    6.46192
264480.0000    5.63567
264520.0000    5.87997
264560.0000    6.31889
264600.0000    7.36075
264640.0000    7.39646
264680.0000    8.56177
264720.0000    9.27421
264760.0000    8.75509
264800.0000    9.18967
264840.0000    8.02489
264880.0000    9.68700
264920.0000    8.48815
264960.0000    7.03793
265000.0000    8.32098
265040.0000    9.35764
265080.0000    9.41323
265120.0000    9.31872
265160.0000    8.44265
265200.0000    7.36788
265240.0000    7.43522
265280.0000    7.42288
265320.0000    7.23251
265360.0000    6.86786
265400.0000    7.78772
265440.0000    8.44465
265480.0000    9.20984
265520.0000   10.07987
265560.0000    9.57522
265600.0000    7.81838
265640.0000    7.91154
265680.0000    7.91705
265720.0000    7.72005
265760.0000    7.90302
265800.0000    7.85550
265840.0000    7.79999
265880.0000    8.14316
265920.0000    8.30506
265960.0000    7.83858
266000.0000    8.46458
266040.0000    7.84879
266080.0000    8.30387
266120.0000    9.05334
266160.0000    9.01004
266200.0000   10.32469
266240.0000    9.32889
266280.0000    9.34835
266320.0000    9.31209
266360.0000    9.02103
266400.0000    9.42759
266440.0000    8.80218
266480.0000    9.15303
266520.0000    7.65799
266560.0000    9.17636
266600.0000    8.29686
266640.0000    8.09423
266680.0000    8.33688
266720.0000    7.97804
266760.0000    9.58026
266800.0000    9.05309
266840.0000    8.42255
266880.0000    7.74593
266920.0000    7.88091
266960.0000    8.51774
267000.0000    9.44791
267040.0000    9.69461
267080.0000    9.13912
267120.0000    9.19092
267160.0000    8.64243
267200.0000    9.65143
267240.0000    9.05287
267280.0000    9.06223
267320.0000    8.25514
267360.0000    7.80725
267400.0000    7.47008
267440.0000    8.84249
267480.0000    7.82830
267520.0000    7.52770
267560.0000    7.14793
267600.0000    8.61194
267640.0000    8.70206
267680.0000    9.07543
267720.0000    9.28572
267760.0000    9.06267
267800.0000    9.81626
267840.0000   10.90693
267880.0000    8.93242
267920.0000    7.83797
267960.0000    7.69620
268000.0000    7.30152
268040.0000    5.58811
268080.0000    7.67873
268120.0000   10.06202
268160.0000    8.05275
268200.0000    8.51954
268240.0000    8.37114
268280.0000    7.99326
268320.0000    9.55347
268360.0000    8.16413
268400.0000    8.35522
268440.0000    8.19280
268480.0000    8.58547
268520.0000    7.97921
268560.0000    8.96152
268600.0000    9.63053
268640.0000    8.77684
268680.0000    8.23542
268720.0000    6.87559
268760.0000    6.52263
268800.0000    7.06465
268840.0000    5.74528
268880.0000    7.17158
268920.0000    8.05993
268960.0000    7.27769
269000.0000    7.22100
269040.0000    7.38502
269080.0000    7.40245
269120.0000    7.19875
269160.0000    6.85475
269200.0000    6.88634
269240.0000    8.12146
269280.0000    7.60385
269320.0000    9.10179
269360.0000    8.98605
269400.0000    9.54096
269440.0000    9.54158
269480.0000   10.19486
269520.0000   10.32767
269560.0000    9.76873
269600.0000    9.51457
269640.0000   10.60442
269680.0000    9.91897
269720.0000    9.96151
269760.0000   10.10256
269800.0000   10.05281
269840.0000   10.00914
269880.0000    9.84536
269920.0000    9.39178
269960.0000    9.29890
270000.0000   10.36548
270040.0000    9.60692
270080.0000    8.92321
270120.0000    9.47785
270160.0000    8.50764
270200.0000    8.61940
270240.0000    9.06306
270280.0000    8.22485
270320.0000    8.35474
270360.0000    8.47655
270400.0000    8.65449
270440.0000    7.82955
270480.0000    8.55675
270520.0000    8.44977
270560.0000    9.57728
270600.0000    9.63811
270640.0000    9.14657
270680.0000    8.15529
270720.0000    8.48940
270760.0000    9.03237
270800.0000    9.02327
270840.0000    9.72321
270880.0000   10.47919
270920.0000   10.17555
270960.0000   11.14463
271000.0000    9.98705
271040.0000    9.28571
271080.0000   10.08529
271120.0000    9.76456
271160.0000   10.10485
271200.0000   10.97366
271240.0000    9.88153
271280.0000   10.43951
271320.0000    9.73616
271360.0000   10.12276
271400.0000   10.81740
271440.0000    9.97571
271480.0000   10.31005
271520.0000    9.98850
271560.0000    9.85821
271600.0000    9.92895
271640.0000    9.22255
271680.0000    9.70326
271720.0000   10.22794
271760.0000    8.17388
271800.0000    9.64010
271840.0000    9.63276
271880.0000   10.98739
271920.0000    9.92467
271960.0000   10.57357
272000.0000    9.73819
272040.0000    9.61721
272080.0000   10.83929
272120.0000    9.62888
272160.0000   10.05830
272200.0000   10.21417
272240.0000    9.89055
272280.0000   10.16083
272320.0000   10.98257
272360.0000    9.27479
272400.0000    9.96528
272440.0000   10.18970
272480.0000   10.19427
272520.0000   10.31779
272560.0000   10.27831
272600.0000   10.56691
272640.0000   10.54175
272680.0000   10.08355
272720.0000   10.35311
272760.0000    9.70160
272800.0000   10.40566
272840.0000   10.94403
272880.0000   10.05719
272920.0000    9.84470
272960.0000    8.57008
273000.0000    8.88025
273040.0000    8.56720
273080.0000    8.09018
273120.0000    7.95441
273160.0000    7.18233
273200.0000    6.46872
273240.0000    7.06480
273280.0000    8.67862
273320.0000    9.52591
273360.0000    9.90907
273400.0000    9.29530
273440.0000   10.62099
273480.0000    9.97234
273520.0000    9.62986
273560.0000    9.30423
273600.0000    9.57732
273640.0000    9.67689
273680.0000   11.08260
273720.0000    9.89073
273760.0000    9.48751
273800.0000    9.20194
273840.0000    7.85921
273880.0000    9.17150
273920.0000    9.01246
273960.0000    9.97915
274000.0000    8.50630
274040.0000    8.84918
274080.0000    7.88182
274120.0000    7.93431
274160.0000    6.84146
274200.0000    8.99168
274240.0000    8.26974
274280.0000    8.62088
274320.0000    9.51026
274360.0000    9.12358
274400.0000    9.78473
274440.0000   10.71359
274480.0000    9.54454
274520.0000    9.78571
274560.0000   10.36682
274600.0000    9.20847
274640.0000    9.90391
274680.0000   10.06932
274720.0000   10.44415
274760.0000   10.69215
274800.0000   10.77378
274840.0000   10.91050
274880.0000   11.88116
274920.0000   10.24141
274960.0000   10.54630
275000.0000   10.35393
275040.0000    9.96639
275080.0000   10.35474
275120.0000   11.13220
275160.0000   10.46263
275200.0000   10.05628
275240.0000   10.75779
275280.0000   10.07055
275320.0000   10.42582
275360.0000   10.48543
275400.0000   10.33438
275440.0000   10.85906
275480.0000   10.48398
275520.0000   10.16922
275560.0000   10.58037
275600.0000   10.89704
275640.0000    8.78778
275680.0000   10.25255
275720.0000   10.30137
275760.0000   10.00033
275800.0000    8.67554
275840.0000    9.24365
275880.0000   10.18651
275920.0000    9.52367
275960.0000   11.21191
276000.0000   10.85059
276040.0000   10.18844
276080.0000   10.41223
276120.0000   10.99609
276160.0000    9.34951
276200.0000    8.59381
276240.0000   10.31041
276280.0000   10.38747
276320.0000   10.54042
276360.0000    9.37363
276400.0000    9.36422
276440.0000   10.06631
276480.0000   10.05630
276520.0000    9.87096
276560.0000   10.15665
276600.0000   10.21261
276640.0000   10.51296
276680.0000   10.33100
276720.0000   10.79211
276760.0000   11.56776
276800.0000   11.22363
276840.0000   11.24570
276880.0000   12.20502
276920.0000   10.60010
276960.0000   10.76510
277000.0000   10.40051
277040.0000   11.19789
277080.0000   11.86053
277120.0000   10.58227
277160.0000   10.04908
277200.0000   10.67821
277240.0000   10.43099
277280.0000   10.12212
277320.0000   10.19985
277360.0000    9.80332
277400.0000   10.39629
277440.0000   10.33481
277480.0000    9.41767
277520.0000   10.30423
277560.0000    9.35284
277600.0000    8.58361
277640.0000    8.81190
277680.0000    8.13072
277720.0000    8.16290
277760.0000    8.65017
277800.0000    8.72181
277840.0000    8.84428
277880.0000    9.18578
277920.0000    7.94012
277960.0000    8.13252
278000.0000    9.00096
278040.0000    9.92565
278080.0000    9.54704
278120.0000    8.58005
278160.0000    9.34801
278200.0000    8.00585
278240.0000    8.35905
278280.0000    8.47557
278320.0000    8.24310
278360.0000    8.21101
278400.0000    7.44261
278440.0000    8.25960
278480.0000    9.47963
278520.0000    8.26697
278560.0000    9.18024
278600.0000   10.21223
278640.0000   10.09709
278680.0000    8.72925
278720.0000    8.38009
278760.0000    7.47299
278800.0000    7.29429
278840.0000    8.12342
278880.0000    8.21318
278920.0000    8.42542
278960.0000    8.88159
279000.0000    8.66312
279040.0000    7.92346
279080.0000    8.15024
279120.0000    8.62593
279160.0000    8.38962
279200.0000    8.45969
279240.0000    7.29324
279280.0000    8.38372
279320.0000    6.68739
279360.0000    5.89105
279400.0000    6.47409
279440.0000    6.90560
279480.0000    6.74433
279520.0000    6.67292
279560.0000    6.04964
279600.0000    7.71553
279640.0000    8.08371
279680.0000    8.09852
279720.0000    7.90738
279760.0000    8.99015
279800.0000    8.18664
279840.0000    8.44168
279880.0000    6.69089
279920.0000    7.56959
279960.0000    7.58851
280000.0000    7.81118
280040.0000    8.27801
280080.0000    7.27398
280120.0000    8.09680
280160.0000    7.29798
280200.0000    9.28499
280240.0000    7.42057
280280.0000    7.00764
280320.0000    7.23529
280360.0000    7.34735
280400.0000    9.91721
280440.0000   10.35786
280480.0000    9.46182
280520.0000    7.88518
280560.0000    7.54310
280600.0000    7.69816
280640.0000    6.64064
280680.0000    7.39217
280720.0000    7.63268
280760.0000    7.08240
280800.0000    8.27456
280840.0000    8.64690
280880.0000    7.87215
280920.0000    7.82475
280960.0000    7.20198
281000.0000    6.80419
281040.0000    7.90861
281080.0000    7.30123
281120.0000    7.08570
281160.0000    7.05683
281200.0000    6.32407
281240.0000    6.58528
281280.0000    6.23106
281320.0000    5.79125
281360.0000    6.74180
281400.0000    6.97873
281440.0000    8.36818
281480.0000    7.33718
281520.0000    7.80085
281560.0000    8.08393
281600.0000    7.06099
281640.0000    7.79982
281680.0000    8.22698
281720.0000    8.10053
281760.0000    8.28441
281800.0000    8.98120
281840.0000    8.20513
281880.0000    8.10285
281920.0000    8.31930
281960.0000    7.46446
282000.0000    8.46218
282040.0000    8.51198
282080.0000    8.86335
282120.0000    9.58847
282160.0000    8.65209
282200.0000    8.85768
282240.0000    7.54832
282280.0000    7.66286
282320.0000    7.38034
282360.0000    7.38225
282400.0000    8.61277
282440.0000    9.12753
282480.0000    9.04401
282520.0000    8.22188
282560.0000    7.71179
282600.0000    8.08470
282640.0000    8.74743
282680.0000    8.18382
282720.0000    7.96502
282760.0000    8.06294
282800.0000    8.69111
282840.0000    8.42519
282880.0000    8.27157
282920.0000    8.33638
282960.0000    8.46548
283000.0000    7.48735
283040.0000    7.87077
283080.0000    8.46468
283120.0000    9.16475
283160.0000    9.15285
283200.0000    8.68320
283240.0000    8.15729
283280.0000    8.70175
283320.0000    9.23998
283360.0000    8.02538
283400.0000    8.27063
283440.0000    8.36906
283480.0000    8.33126
283520.0000    8.34649
283560.0000    8.41686
283600.0000    8.20242
283640.0000    7.18106
283680.0000    7.79178
283720.0000    6.49721
283760.0000    7.22393
283800.0000    6.78475
283840.0000    7.29633
283880.0000    6.79850
283920.0000    7.43188
283960.0000    7.17844
284000.0000    8.08325
284040.0000    7.85088
284080.0000    9.15224
284120.0000    7.98708
284160.0000    7.39516
284200.0000    7.56278
284240.0000    7.29545
284280.0000    8.17435
284320.0000    8.10493
284360.0000    8.43173
284400.0000    7.08272
284440.0000    6.97917
284480.0000    7.48527
284520.0000    7.42562
284560.0000    6.32755
284600.0000    7.27641
284640.0000    8.04201
284680.0000    8.43858
284720.0000    8.97962
284760.0000    8.19512
284800.0000   10.45666
284840.0000    9.54078
284880.0000    9.53247
284920.0000    9.84837
284960.0000   10.31138
285000.0000   10.54767
285040.0000    9.97608
285080.0000    9.39502
285120.0000    9.83241
285160.0000   10.23593
285200.0000   10.25571
285240.0000    9.56890
285280.0000   10.28932
285320.0000   10.70634
285360.0000   10.02127
285400.0000    9.48563
285440.0000    8.58780
285480.0000    8.87702
285520.0000    9.12379
285560.0000    9.43022
285600.0000    9.70801
285640.0000    8.92132
285680.0000    9.10614
285720.0000    8.59633
285760.0000    9.81285
285800.0000    9.91331
285840.0000    8.90975
285880.0000    9.38208
285920.0000    8.70921
285960.0000    9.23563
286000.0000    9.68587
286040.0000    9.70195
286080.0000   11.52753
286120.0000   10.64051
286160.0000   10.33755
286200.0000   10.65454
286240.0000    9.55774
286280.0000   10.48337
286320.0000   10.78144
286360.0000    9.89578
286400.0000   10.28853
286440.0000    9.51313
286480.0000    9.92625
286520.0000   10.61786
286560.0000    9.80341
286600.0000    9.31613
286640.0000   10.82483
286680.0000   10.62156
286720.0000   10.37660
286760.0000   10.91667
286800.0000    9.13348
286840.0000   10.05951
286880.0000   10.44153
286920.0000   10.65018
286960.0000   10.73364
287000.0000   11.26988
287040.0000   10.58038
287080.0000   11.29638
287120.0000   11.79801
287160.0000   10.07514
287200.0000   10.59280
287240.0000   10.41764
287280.0000   11.20391
287320.0000   10.60764
287360.0000   10.47348
287400.0000   12.07415
287440.0000   10.33652
287480.0000   10.80249
287520.0000   10.33692
287560.0000   11.69704
287600.0000   10.06675
287640.0000   10.32383
287680.0000    9.57306
287720.0000   10.13721
287760.0000    8.93460
287800.0000    8.96937
287840.0000    9.29092
287880.0000    9.13737
287920.0000    8.85821
287960.0000    8.86745
288000.0000    8.97512
288040.0000    9.01827
288080.0000    9.84462
288120.0000   10.57655
288160.0000    9.34190
288200.0000   11.05137
288240.0000   10.30040
288280.0000   11.47040
288320.0000   11.58653
288360.0000   12.01232
288400.0000   12.43016
288440.0000   10.96488
288480.0000   12.16440
288520.0000   12.69154
288560.0000   11.16661
288600.0000   11.70443
288640.0000   10.82965
288680.0000   10.24140
288720.0000   10.75484
288760.0000    9.93523
288800.0000    9.86892
288840.0000    9.85948
288880.0000   10.28915
288920.0000    9.66513
288960.0000   10.12360
289000.0000    9.41814
289040.0000    9.61026
289080.0000   10.03093
289120.0000    9.84879
289160.0000    9.94706
289200.0000   10.13973
289240.0000    9.96217
289280.0000    9.26836
289320.0000    9.10884
289360.0000    9.11085
289400.0000    9.00735
289440.0000    8.35186
289480.0000    7.57731
289520.0000    8.30355
289560.0000    9.12566
289600.0000    7.76878
289640.0000    7.97615
289680.0000    8.92529
289720.0000    9.74835
289760.0000    9.24396
289800.0000    8.27283
289840.0000    8.80734
289880.0000    9.73368
289920.0000    9.46383
289960.0000    9.38628
290000.0000    9.13593
290040.0000    8.95195
290080.0000    8.37477
290120.0000    7.52102
290160.0000    8.81311
290200.0000    8.14212
290240.0000    9.67209
290280.0000    9.02924
290320.0000    9.44293
290360.0000    9.15623
290400.0000    8.72846
290440.0000    8.99251
290480.0000    9.70697
290520.0000    9.00140
290560.0000    8.55369
290600.0000    8.52352
290640.0000    9.89378
290680.0000   10.68022
290720.0000    9.36231
290760.0000    9.52027
290800.0000    8.94568
290840.0000    9.92346
290880.0000    9.94571
290920.0000   11.08204
290960.0000   10.87222
291000.0000   10.79499
291040.0000   10.61887
291080.0000   10.90123
291120.0000   10.29667
291160.0000   10.60400
291200.0000   10.36839
291240.0000    9.53475
291280.0000    9.53736
291320.0000    8.68643
291360.0000    7.94273
291400.0000    9.06602
291440.0000    8.76371
291480.0000   10.35070
291520.0000    9.12472
291560.0000    9.75678
291600.0000   10.38970
291640.0000    9.68343
291680.0000    9.81087
291720.0000   10.07157
291760.0000    9.79538
291800.0000   11.03972
291840.0000    9.43612
291880.0000   11.15430
291920.0000    9.81959
291960.0000    9.53474
292000.0000    8.83750
292040.0000   10.12146
292080.0000    9.92555
292120.0000   10.69931
292160.0000   10.43779
292200.0000    9.58148
292240.0000   10.65619
292280.0000   10.43397
292320.0000    9.80130
292360.0000    9.41499
292400.0000    8.57867
292440.0000   10.07517
292480.0000   10.52102
292520.0000    9.84867
292560.0000    9.82837
292600.0000    9.01639
292640.0000    9.57527
292680.0000   10.36107
292720.0000   10.67650
292760.0000   11.67276
292800.0000   10.59475
292840.0000   11.37077
292880.0000   10.77811
292920.0000   11.00141
292960.0000    9.74823
293000.0000    9.50639
293040.0000    9.16750
293080.0000    9.55997
293120.0000   10.13004
293160.0000   10.19246
293200.0000    9.99700
293240.0000   10.65508
293280.0000   11.74215
293320.0000   10.55755
293360.0000    9.85106
293400.0000   10.79567
293440.0000   10.56063
293480.0000   11.14042
293520.0000   11.11848
293560.0000   10.07738
293600.0000   10.13459
293640.0000   10.09274
293680.0000    8.94448
293720.0000    9.23799
293760.0000    9.46058
293800.0000    9.21913
293840.0000   10.82718
293880.0000   11.12737
293920.0000   10.44563
293960.0000    9.99328
294000.0000    9.89111
294040.0000    9.91985
294080.0000   10.06447
294120.0000   10.32132
294160.0000   11.22801
294200.0000   10.55361
294240.0000   11.31570
294280.0000    9.58433
294320.0000   10.87323
294360.0000   10.64259
294400.0000   11.61852
294440.0000   10.29733
294480.0000   10.21233
294520.0000    9.93783
294560.0000   10.24098
294600.0000   10.28147
294640.0000   11.35859
294680.0000   11.56730
294720.0000   10.64929
294760.0000   10.53087
294800.0000   10.17812
294840.0000    9.40200
294880.0000   10.38992
294920.0000   10.48989
294960.0000    9.47323
295000.0000    9.14772
295040.0000    9.60972
295080.0000    9.01538
295120.0000    8.60585
295160.0000    8.27878
295200.0000    8.58136
295240.0000    8.00213
295280.0000    8.99963
295320.0000    8.07562
295360.0000    8.56899
295400.0000    8.78875
295440.0000    8.74973
295480.0000    8.95633
295520.0000    7.24764
295560.0000    8.68533
295600.0000    9.29662
295640.0000    9.45247
295680.0000    9.78081
295720.0000   10.34228
295760.0000    9.24714
295800.0000    9.16537
295840.0000    8.66840
295880.0000    9.78098
295920.0000    9.27688
295960.0000    9.25454
296000.0000    7.87774
296040.0000    8.90220
296080.0000    7.70309
296120.0000    8.35036
296160.0000    7.60645
296200.0000    8.28920
296240.0000    8.31858
296280.0000    8.85501
296320.0000    8.79551
296360.0000    9.11498
296400.0000   10.37321
296440.0000    8.99705
296480.0000    9.41969
296520.0000    8.11386
296560.0000    8.59308
296600.0000    8.67601
296640.0000    7.99646
296680.0000    8.36305
296720.0000    7.68412
296760.0000    9.57762
296800.0000    8.90735
296840.0000    9.26721
296880.0000    9.49203
296920.0000    9.52361
296960.0000    9.70118
297000.0000   10.66318
297040.0000    9.75128
297080.0000    9.22236
297120.0000   11.06221
297160.0000   11.34010
297200.0000   11.16693
297240.0000    9.96598
297280.0000    9.12267
297320.0000    9.89952
297360.0000    9.80903
297400.0000   10.16101
297440.0000    9.70207
297480.0000   10.04592
297520.0000    9.84928
297560.0000   10.65265
297600.0000    9.67435
297640.0000   10.09234
297680.0000    9.22757
297720.0000    9.07992
297760.0000    9.86116
297800.0000    9.59026
297840.0000    9.35331
297880.0000    9.81331
297920.0000    9.78219
297960.0000    9.79003
298000.0000   10.13499
298040.0000   10.33111
298080.0000    9.95843
298120.0000   10.72101
298160.0000   10.51636
298200.0000   10.14022
298240.0000    9.17193
298280.0000    8.22280
298320.0000    9.18029
298360.0000    8.40189
298400.0000    9.08701
298440.0000    9.98144
298480.0000    9.47184
298520.0000    9.80669
298560.0000    9.83560
298600.0000    9.19656
298640.0000    8.58937
298680.0000    8.88439
298720.0000    8.61524
298760.0000    9.43602
298800.0000    9.51023
298840.0000    8.44010
298880.0000    9.45533
298920.0000    9.13181
298960.0000    8.64632
299000.0000    8.55756
299040.0000    9.31510
299080.0000    8.99293
299120.0000    9.63977
299160.0000    9.96115
299200.0000    9.42037
299240.0000    9.18633
299280.0000   10.19723
299320.0000   10.17530
299360.0000   10.26642
299400.0000   10.88021
299440.0000   10.34943
299480.0000   10.10792
299520.0000    9.94961
299560.0000   10.10108
299600.0000    9.48324
299640.0000    8.45580
299680.0000    9.67172
299720.0000    8.90606
299760.0000    9.97638
299800.0000    9.78456
299840.0000   10.19968
299880.0000   10.10571
299920.0000    9.97932
299960.0000   10.71019
300000.0000   10.07232
300040.0000   10.08191
300080.0000    9.44370
300120.0000   10.06888
300160.0000   10.61915
300200.0000   10.37036
300240.0000   10.00144
300280.0000   10.49589
300320.0000   10.04936
300360.0000    9.99310
300400.0000   10.31370
300440.0000   10.65967
300480.0000    9.76612
300520.0000   10.50834
300560.0000   10.11352
300600.0000   10.31859
300640.0000   10.61300
300680.0000   10.64247
300720.0000   10.70983
300760.0000   10.19251
300800.0000    9.06609
300840.0000    9.62965
300880.0000   10.26505
300920.0000    9.67515
300960.0000   10.23007
301000.0000   10.86660
301040.0000   11.04178
301080.0000   10.24139
301120.0000   10.81684
301160.0000   11.31724
301200.0000    9.99662
301240.0000   11.21135
301280.0000    9.77987
301320.0000    9.20555
301360.0000   10.05446
301400.0000    9.90808
301440.0000    9.24743
301480.0000    8.63993
301520.0000    8.81168
301560.0000    7.73874
301600.0000    9.45591
301640.0000    8.29077
301680.0000    8.69876
301720.0000    8.69980
301760.0000    8.79878
301800.0000    8.64373
301840.0000    9.71941
301880.0000    9.28761
301920.0000    9.03569
301960.0000   10.09817
302000.0000    9.59091
302040.0000   10.49588
302080.0000    9.58827
302120.0000    8.97971
302160.0000    9.42063
302200.0000    9.06970
302240.0000    8.50682
302280.0000    8.66406
302320.0000    9.57884
302360.0000    8.86046
302400.0000    8.78471
302440.0000    8.99228
302480.0000    9.80440
302520.0000    9.25589
302560.0000   10.32545
302600.0000   10.18289
302640.0000   11.07676
302680.0000    9.84977
302720.0000    9.44411
302760.0000    9.94175
302800.0000   10.59206
302840.0000   10.50131
302880.0000    9.67425
302920.0000   10.28547
302960.0000    9.34291
303000.0000   10.05949
303040.0000   10.81919
303080.0000    9.57842
303120.0000   10.13522
303160.0000   10.71241
303200.0000   10.01423
303240.0000    9.03727
303280.0000   10.01766
303320.0000   11.84361
303360.0000   11.68586
303400.0000   11.23235
303440.0000   10.14493
303480.0000   10.32285
303520.0000   10.77309
303560.0000   10.09253
303600.0000    9.99234
303640.0000   11.98410
303680.0000   11.86029
303720.0000    9.96690
303760.0000   10.91599
303800.0000   10.98166
303840.0000   10.97354
303880.0000    9.48123
303920.0000    9.39652
303960.0000    8.38311
304000.0000    9.92918
304040.0000    9.53392
304080.0000   10.39328
304120.0000    8.92726
304160.0000   10.03564
304200.0000   11.41119
304240.0000   10.25427
304280.0000   11.01739
304320.0000   10.87374
304360.0000   10.22619
304400.0000    9.25149
304440.0000    9.96425
304480.0000    9.67490
304520.0000    9.47667
304560.0000    9.44988
304600.0000    8.59387
304640.0000    8.82477
304680.0000    9.05942
304720.0000    9.50474
304760.0000    9.60239
304800.0000   10.49590
304840.0000   10.32026
304880.0000    9.96168
304920.0000   10.67240
304960.0000   10.50951
305000.0000    9.66547
305040.0000   10.57836
305080.0000   10.18453
305120.0000   10.12142
305160.0000    8.80522
305200.0000    9.70155
305240.0000   10.43365
305280.0000   10.80671
305320.0000   11.10484
305360.0000    9.46517
305400.0000    7.89196
305440.0000    7.51534
305480.0000    7.55458
305520.0000    6.69825
305560.0000    7.75981
305600.0000    7.63396
305640.0000    7.21027
305680.0000    7.73959
305720.0000    9.06848
305760.0000    9.13815
305800.0000    7.66332
305840.0000    6.48035
305880.0000    7.18891
305920.0000    8.67333
305960.0000    7.91447
306000.0000    8.36703
306040.0000    8.04188
306080.0000    8.43104
306120.0000    9.60985
306160.0000    9.63392
306200.0000    8.56199
306240.0000    8.72800
306280.0000    9.23005
306320.0000   10.85994
306360.0000   11.24299
306400.0000   12.20128
306440.0000   10.29920
306480.0000    9.31893
306520.0000   10.43269
306560.0000   10.29822
306600.0000    9.82597
306640.0000   11.31186
306680.0000   10.35336
306720.0000   10.42623
306760.0000   10.41165
306800.0000   10.17880
306840.0000   10.01261
306880.0000   10.39435
306920.0000   10.44830
306960.0000   10.56705
307000.0000    9.69812
307040.0000    9.78378
307080.0000   10.07988
307120.0000   10.37379
307160.0000    9.96284
307200.0000    9.49574
307240.0000    9.73514
307280.0000    9.08805
307320.0000    8.57298
307360.0000    9.54282
307400.0000   10.84546
307440.0000    9.84388
307480.0000   10.00476
307520.0000    8.75815
307560.0000   10.03661
307600.0000    9.90753
307640.0000    9.63929
307680.0000    9.78672
307720.0000   10.03249
307760.0000    9.48322
307800.0000    9.72709
307840.0000    9.77963
307880.0000    9.85799
307920.0000    8.40968
307960.0000    9.97568
308000.0000   10.30666
308040.0000   11.06379
308080.0000   10.96028
308120.0000   10.12181
308160.0000    9.11259
308200.0000   10.81864
308240.0000   10.47231
308280.0000   11.09231
308320.0000   11.76174
308360.0000   12.08619
308400.0000   10.93460
308440.0000   10.71475
308480.0000   10.99242
308520.0000   10.03666
308560.0000   10.51574
308600.0000   10.57613
308640.0000   10.31423
308680.0000   10.38939
308720.0000   10.38111
308760.0000   11.06900
308800.0000   11.35478
308840.0000   10.86008
308880.0000   11.63631
308920.0000   10.64881
308960.0000   10.23643
309000.0000   10.71202
309040.0000    9.77462
309080.0000   10.30414
309120.0000   10.22589
309160.0000   10.59920
309200.0000   11.41980
309240.0000   11.46244
309280.0000   10.00036
309320.0000   10.12441
309360.0000   10.19053
309400.0000   11.33599
309440.0000    9.49394
309480.0000   10.63152
309520.0000    9.47982
309560.0000    9.43478
309600.0000    9.71767
309640.0000    9.94389
309680.0000    9.30718
309720.0000    9.73398
309760.0000    9.83611
309800.0000    9.83658
309840.0000   10.24658
309880.0000   10.37393
309920.0000    9.76280
309960.0000    9.92517
310000.0000   10.06558
310040.0000    9.79650
310080.0000    9.89310
310120.0000    9.49074
310160.0000   10.09044
310200.0000   10.90650
310240.0000    9.52538
310280.0000    9.34426
310320.0000   10.01319
310360.0000    9.95049
310400.0000   10.92580
310440.0000    9.85066
310480.0000   10.14810
310520.0000   10.00741
310560.0000    9.49574
310600.0000    9.97169
310640.0000    9.33159
310680.0000    9.40973
310720.0000   10.08621
310760.0000    9.40141
310800.0000    9.40583
310840.0000    9.52864
310880.0000    9.07176
310920.0000    9.13483
310960.0000   10.13884
311000.0000   10.14728
311040.0000    9.46357
311080.0000    9.09945
311120.0000    8.87391
311160.0000    9.80564
311200.0000   10.06248
311240.0000    9.46935
311280.0000    9.08682
311320.0000    9.28614
311360.0000    9.26155
311400.0000    8.53340
311440.0000    9.14036
311480.0000    8.48783
311520.0000    9.68484
311560.0000    9.13407
311600.0000    9.66060
311640.0000    9.64391
311680.0000    9.83175
311720.0000   10.29982
311760.0000    9.88144
311800.0000    9.43526
311840.0000    9.63277
311880.0000   10.38730
311920.0000    9.24300
311960.0000   10.05038
312000.0000    9.23801
312040.0000    9.61725
312080.0000    9.48700
312120.0000    8.69994
312160.0000    9.12592
312200.0000    8.42352
312240.0000    8.99416
312280.0000    8.79091
312320.0000   10.01881
312360.0000    9.86012
312400.0000    9.29169
312440.0000    9.37627
312480.0000    8.87538
312520.0000    9.38845
312560.0000    9.22315
312600.0000    8.98898
312640.0000    9.05906
312680.0000    9.71799
312720.0000   10.16717
312760.0000   10.34921
312800.0000   10.13561
312840.0000   10.05425
312880.0000    8.62574
312920.0000    9.32100
312960.0000    9.26700
313000.0000    9.60456
313040.0000    9.45450
313080.0000   10.34868
313120.0000    9.91368
313160.0000    9.26044
313200.0000    9.44206
313240.0000   10.31039
313280.0000    9.89204
313320.0000   10.71165
313360.0000   10.00618
313400.0000    9.88202
313440.0000   10.15055
313480.0000   11.02730
313520.0000    9.39014
313560.0000   10.12235
313600.0000   10.10075
313640.0000   10.14915
313680.0000   11.15579
313720.0000    9.28936
313760.0000    8.86688
313800.0000   10.26006
313840.0000   10.15436
313880.0000   10.29428
313920.0000    9.64269
313960.0000    9.63502
314000.0000    9.43226
314040.0000   10.23098
314080.0000   10.79553
314120.0000    9.41907
314160.0000   10.07977
314200.0000    9.20250
314240.0000    9.51657
314280.0000   10.77752
314320.0000   10.23521
314360.0000    9.87903
314400.0000    9.85895
314440.0000    9.86280
314480.0000   10.49604
314520.0000   10.42474
314560.0000    9.13536
314600.0000    9.44407
314640.0000    9.17157
314680.0000    9.79861
314720.0000    9.44997
314760.0000    9.58373
314800.0000    8.56010
314840.0000    8.82306
314880.0000   10.33783
314920.0000   10.25089
314960.0000   10.25126
315000.0000    9.65318
315040.0000    9.41126
315080.0000    8.83302
315120.0000   10.78985
315160.0000    9.59764
315200.0000   11.05469
315240.0000    9.40552
315280.0000    9.32296
315320.0000    9.02587
315360.0000   10.21785
315400.0000   10.55486
315440.0000   10.62772
315480.0000   10.55108
315520.0000   10.73554
315560.0000   11.16500
315600.0000   10.97601
315640.0000   10.11493
315680.0000   11.17326
315720.0000   10.68000
315760.0000    9.71871
315800.0000    9.92631
315840.0000   10.62593
315880.0000   10.12003
315920.0000    9.07851
315960.0000   11.12321
316000.0000   10.77124
316040.0000   10.29119
316080.0000   10.27833
316120.0000   11.02386
316160.0000   10.11625
316200.0000   10.05920
316240.0000    9.95340
316280.0000    9.36567
316320.0000    9.67578
316360.0000    9.10637
316400.0000    9.18496
316440.0000   10.05379
316480.0000   10.18961
316520.0000   10.43089
316560.0000    9.45015
316600.0000    9.71980
316640.0000   10.01291
316680.0000    9.84115
316720.0000    9.84612
316760.0000   10.16597
316800.0000    9.77767
316840.0000    9.93361
316880.0000   10.53539
316920.0000   11.36974
316960.0000   10.53157
317000.0000   10.50681
317040.0000   11.61743
317080.0000   11.61010
317120.0000   10.62665
317160.0000   10.48918
317200.0000   10.24111
317240.0000    9.19336
317280.0000   10.24630
317320.0000    9.78402
317360.0000    9.92707
317400.0000    9.64663
317440.0000    8.24614
317480.0000    9.18761
317520.0000    9.14633
317560.0000    9.37963
317600.0000    8.93968
317640.0000    9.83243
317680.0000    8.24471
317720.0000    9.68652
317760.0000    9.06985
317800.0000    9.50205
317840.0000   10.43473
317880.0000   10.42690
317920.0000   10.92108
317960.0000   10.60499
318000.0000   10.29144
318040.0000    9.36480
318080.0000   10.04191
318120.0000    9.53105
318160.0000   10.41964
318200.0000    9.83558
318240.0000   10.79975
318280.0000   10.23940
318320.0000   11.00437
318360.0000   11.28118
318400.0000   11.00280
318440.0000   10.50099
318480.0000   10.90133
318520.0000    9.94149
318560.0000   10.10979
318600.0000   11.12656
318640.0000    9.63077
318680.0000   10.58238
318720.0000    9.59182
318760.0000   10.08409
318800.0000    9.89320
318840.0000    9.50924
318880.0000    9.12079
318920.0000    9.98400
318960.0000   10.27113
319000.0000   12.06516
319040.0000   12.58095
319080.0000   11.96819
319120.0000    9.51398
319160.0000   11.20922
319200.0000   11.42926
319240.0000    9.84728
319280.0000   10.99031
319320.0000   10.17692
319360.0000   11.08133
319400.0000   11.00371
319440.0000   10.36763
319480.0000   10.53831
319520.0000   10.32698
319560.0000   10.68679
319600.0000   10.34465
319640.0000   10.91836
319680.0000   10.83144
319720.0000   10.38046
319760.0000   10.60082
319800.0000   10.45396
319840.0000   11.87717
319880.0000   12.44611
319920.0000   11.97823
319960.0000   10.20122
320000.0000   11.00269
320040.0000    9.88678
320080.0000   10.73489
320120.0000    9.81596
320160.0000   10.72456
320200.0000    9.87716
320240.0000   10.42173
320280.0000   11.49907
320320.0000   11.89666
320360.0000   10.88871
320400.0000   10.58848
320440.0000   11.97345
320480.0000   11.15730
320520.0000    9.81693
320560.0000   10.12025
320600.0000   10.45100
320640.0000    8.67457
320680.0000    9.18075
320720.0000   10.06523
320760.0000   10.49843
320800.0000   10.07291
320840.0000   10.01612
320880.0000    9.81647
320920.0000   10.05167
320960.0000   10.91597
321000.0000    9.85273
321040.0000   10.83330
321080.0000    9.74799
321120.0000   10.65264
321160.0000   10.38789
321200.0000   11.48631
321240.0000   10.58615
321280.0000   10.47138
321320.0000   10.93764
321360.0000   10.19014
321400.0000   10.37708
321440.0000   10.09975
321480.0000   10.75869
321520.0000   10.53375
321560.0000   11.10609
321600.0000   10.07930
321640.0000    9.37829
321680.0000    9.74528
321720.0000    9.48926
321760.0000    9.95096
321800.0000   10.18953
321840.0000   10.21506
321880.0000    9.63400
321920.0000   10.23378
321960.0000   10.38586
322000.0000   10.92038
322040.0000   10.65812
322080.0000   10.05646
322120.0000    9.60937
322160.0000   10.56461
322200.0000   10.23824
322240.0000    9.72183
322280.0000    8.62506
322320.0000    8.78893
322360.0000    9.57096
322400.0000    8.98595
322440.0000    8.68948
322480.0000   10.44097
322520.0000    9.51454
322560.0000   11.49342
322600.0000   11.98465
322640.0000   11.20471
322680.0000   10.51644
322720.0000   12.01192
322760.0000   10.75375
322800.0000   10.73324
322840.0000   10.79589
322880.0000   11.87690
322920.0000   11.36472
322960.0000   12.17619
323000.0000   11.32854
323040.0000   11.38815
323080.0000   10.40199
323120.0000    9.96889
323160.0000   10.07831
323200.0000   10.44986
323240.0000   11.75937
323280.0000   10.70935
323320.0000   10.98137
323360.0000   10.29926
323400.0000   10.61259
323440.0000   10.39588
323480.0000   10.79004
323520.0000   11.66431
323560.0000   10.63215
323600.0000    9.35567
323640.0000    9.52797
323680.0000   10.19280
323720.0000   10.16543
323760.0000    9.21981
323800.0000    9.31237
323840.0000   10.09386
323880.0000   11.32098
323920.0000    9.60341
323960.0000    9.37635
324000.0000    8.88210
324040.0000    8.76752
324080.0000    9.59470
324120.0000    7.83327
324160.0000    8.86114
324200.0000    9.37535
324240.0000    9.77942
324280.0000   10.41262
324320.0000   10.54533
324360.0000   10.11962
324400.0000    8.65660
324440.0000    8.61327
324480.0000    9.13680
324520.0000    9.69870
324560.0000    9.03177
324600.0000    7.49943
324640.0000    6.99160
324680.0000    7.96101
324720.0000    7.21014
324760.0000    8.03870
324800.0000    9.04450
324840.0000   10.29640
324880.0000    9.73301
324920.0000    9.30742
324960.0000    9.71174
325000.0000    8.45211
325040.0000    7.44781
325080.0000    8.74399
325120.0000    8.18787
325160.0000    8.42432
325200.0000    8.64943
325240.0000    8.37115
325280.0000    8.13529
325320.0000    8.49243
325360.0000    8.48442
325400.0000    9.04658
325440.0000    7.32506
325480.0000    6.07622
325520.0000    7.92094
325560.0000    7.48460
325600.0000    7.84360
325640.0000    8.29809
325680.0000    8.37951
325720.0000    7.89502
325760.0000    8.13498
325800.0000    9.63491
325840.0000    7.89567
325880.0000    7.47870
325920.0000    8.29983
325960.0000    7.62783
326000.0000    6.92030
326040.0000    7.64350
326080.0000    8.69831
326120.0000    8.48085
326160.0000    7.90835
326200.0000    8.27461
326240.0000    8.93129
326280.0000    8.11367
326320.0000    7.57601
326360.0000    7.84781
326400.0000    9.04456
326440.0000    7.86014
326480.0000    7.41421
326520.0000    6.94751
326560.0000    7.94566
326600.0000    8.20710
326640.0000    8.09475
326680.0000    8.57729
326720.0000    7.52597
326760.0000    9.17311
326800.0000    7.33389
326840.0000    7.34869
326880.0000    9.10628
326920.0000    7.74044
326960.0000    7.83725
327000.0000    8.18900
327040.0000    8.11965
327080.0000    7.25729
327120.0000    7.64544
327160.0000    8.34346
327200.0000    9.89829
327240.0000    8.84249
327280.0000    9.56439
327320.0000    9.08010
327360.0000   10.07411
327400.0000    8.46869
327440.0000    9.42009
327480.0000    8.67507
327520.0000    9.17023
327560.0000    9.81874
327600.0000    9.45205
327640.0000    9.21393
327680.0000    8.46511
327720.0000    9.35683
327760.0000    8.67780
327800.0000   10.61965
327840.0000   10.01473
327880.0000   10.45930
327920.0000   10.34439
327960.0000   11.30665
328000.0000   10.68298
328040.0000   11.66806
328080.0000   11.27533
328120.0000   10.46389
328160.0000    9.71086
328200.0000    9.55016
328240.0000    9.98568
328280.0000   10.79649
328320.0000   11.09605
328360.0000   10.61892
328400.0000    9.18849
328440.0000   10.24996
328480.0000   10.68164
328520.0000   10.74264
328560.0000   10.71574
328600.0000   11.75498
328640.0000   10.10316
328680.0000    9.32098
328720.0000    9.96473
328760.0000   10.23551
328800.0000   10.84221
328840.0000   10.60419
328880.0000   10.06079
328920.0000   10.75204
328960.0000   12.05983
329000.0000   10.68965
329040.0000   10.12388
329080.0000   10.31667
329120.0000    9.88755
329160.0000   10.27651
329200.0000   10.72056
329240.0000    9.21060
329280.0000    9.77887
329320.0000    9.86731
329360.0000   10.86495
329400.0000   10.59416
329440.0000   10.26406
329480.0000   10.42633
329520.0000   10.14427
329560.0000   10.50217
329600.0000   10.05459
329640.0000    8.97681
329680.0000    9.76861
329720.0000    9.74331
329760.0000   10.62111
329800.0000    9.54500
329840.0000    9.75317
329880.0000   11.45273
329920.0000    9.83722
329960.0000   10.43599
330000.0000    9.66646
330040.0000    8.25853
330080.0000    9.89004
330120.0000    9.74612
330160.0000   10.45179
330200.0000   10.55732
330240.0000   10.21776
330280.0000    9.97225
330320.0000   10.87671
330360.0000    9.46266
330400.0000    9.51453
330440.0000    9.31528
330480.0000   10.69576
330520.0000   10.04355
330560.0000   10.27387
330600.0000   10.56733
330640.0000    9.34674
330680.0000    8.84146
330720.0000    9.35252
330760.0000   10.31625
330800.0000   10.61611
330840.0000    9.12969
330880.0000   10.51425
330920.0000   10.01388
330960.0000    9.23302
331000.0000    9.87976
331040.0000   10.18555
331080.0000    9.98288
331120.0000    9.07899
331160.0000    8.99992
331200.0000    8.19761
331240.0000    6.87844
331280.0000    8.79861
331320.0000    8.39439
331360.0000    9.52183
331400.0000    8.23568
331440.0000    8.25603
331480.0000    9.32913
331520.0000   10.45946
331560.0000    9.56737
331600.0000   10.06916
331640.0000    9.37864
331680.0000    9.58736
331720.0000    9.33011
331760.0000    9.71942
331800.0000    9.02661
331840.0000    8.98716
331880.0000    8.48101
331920.0000    8.74489
331960.0000   10.01173
332000.0000    9.56196
332040.0000    9.67580
332080.0000    9.32533
332120.0000   10.09248
332160.0000    9.86455
332200.0000    9.84300
332240.0000   10.22646
332280.0000    9.03882
332320.0000    9.48328
332360.0000    9.31024
332400.0000    9.93432
332440.0000   10.10476
332480.0000   10.63610
332520.0000   11.56588
332560.0000   11.07106
332600.0000   11.72301
332640.0000   10.70058
332680.0000   11.01140
332720.0000   11.88296
332760.0000   11.07169
332800.0000   11.08752
332840.0000   10.53894
332880.0000   10.52172
332920.0000   10.92847
332960.0000   10.81493
333000.0000   10.16342
333040.0000    9.90837
333080.0000   10.01260
333120.0000   10.60901
333160.0000    9.33234
333200.0000   10.99296
333240.0000    9.89292
333280.0000   10.15627
333320.0000    9.81971
333360.0000    9.54428
333400.0000    9.13799
333440.0000    9.31836
333480.0000    9.98719
333520.0000   10.38833
333560.0000    9.19987
333600.0000    9.91290
333640.0000    8.46700
333680.0000   10.22020
333720.0000    9.95369
333760.0000    9.68161
333800.0000    9.68221
333840.0000   10.37876
333880.0000    9.90376
333920.0000    9.69123
333960.0000   11.01418
334000.0000   10.64272
334040.0000   10.64205
334080.0000   10.74651
334120.0000   10.24943
334160.0000    9.78061
334200.0000   10.61921
334240.0000   10.37042
334280.0000   10.52236
334320.0000    9.75299
334360.0000   10.64645
334400.0000   10.93212
334440.0000   10.27406
334480.0000   10.34832
334520.0000   11.13939
334560.0000   11.08044
334600.0000   10.93926
334640.0000   10.64220
334680.0000   10.06125
334720.0000   10.37609
334760.0000   10.07021
334800.0000   10.11856
334840.0000   11.17394
334880.0000   11.70437
334920.0000   10.10977
334960.0000   11.10467
335000.0000    9.61901
335040.0000   10.00836
335080.0000   10.68482
335120.0000    9.51777
335160.0000    9.99794
335200.0000    9.17811
335240.0000    9.31302
335280.0000    8.39832
335320.0000    8.34021
335360.0000    8.16909
335400.0000    9.40812
335440.0000   10.08482
335480.0000    9.08217
335520.0000    9.01189
335560.0000    9.56006
335600.0000    9.01389
335640.0000    8.86122
335680.0000    8.20575
335720.0000    9.32119
335760.0000    9.56255
335800.0000    8.66193
335840.0000    7.64119
335880.0000    8.58332
335920.0000    9.27827
335960.0000    9.10575
336000.0000    8.60129
336040.0000    9.82533
336080.0000    8.75341
336120.0000    8.89296
336160.0000    9.15604
336200.0000    9.31517
336240.0000    9.05955
336280.0000    9.72047
336320.0000    9.30956
336360.0000    8.40663
336400.0000    8.70798
336440.0000    7.70209
336480.0000    7.84680
336520.0000    7.23315
336560.0000    7.27402
336600.0000    7.38376
336640.0000    9.20352
336680.0000    8.10463
336720.0000    9.94657
336760.0000    8.55657
336800.0000    8.06319
336840.0000    8.81174
336880.0000    8.39013
336920.0000    9.41386
336960.0000    8.09667
337000.0000    8.60679
337040.0000    9.08236
337080.0000    8.89871
337120.0000    8.59013
337160.0000    7.34176
337200.0000    7.26403
337240.0000    8.27231
337280.0000    6.49923
337320.0000    8.86489
337360.0000    7.26941
337400.0000    7.70812
337440.0000    8.35983
337480.0000    8.17386
337520.0000    8.43222
337560.0000    8.68599
337600.0000    9.01991
337640.0000    9.42337
337680.0000   10.35529
337720.0000    9.89009
337760.0000    9.13674
337800.0000    9.58255
337840.0000    9.48568
337880.0000    8.89044
337920.0000    9.65683
337960.0000    9.23517
338000.0000    9.70499
338040.0000    9.47225
338080.0000    9.62710
338120.0000   10.07818
338160.0000    9.59403
338200.0000    8.86674
338240.0000    8.09736
338280.0000    7.07012
338320.0000    7.45218
338360.0000    7.60937
338400.0000    7.96483
338440.0000    8.80562
338480.0000    7.96580
338520.0000    8.64256
338560.0000    8.47658
338600.0000    8.39959
338640.0000    7.89043
338680.0000    7.39318
338720.0000    8.15178
338760.0000    7.46837
338800.0000    8.44326
338840.0000    8.24624
338880.0000    8.40174
338920.0000    8.05327
338960.0000    7.98805
339000.0000    8.36016
339040.0000    8.75934
339080.0000    8.85941
339120.0000    8.99478
339160.0000    8.36642
339200.0000    7.77886
339240.0000    8.04573
339280.0000    8.63043
339320.0000    7.28462
339360.0000    6.87535
339400.0000    7.94937
339440.0000    8.57505
339480.0000    7.88978
339520.0000    8.03322
339560.0000    7.13431
339600.0000    7.65138
339640.0000    7.48277
339680.0000    7.86725
339720.0000    8.07034
339760.0000    9.30984
339800.0000    8.53191
339840.0000    8.20784
339880.0000    8.18393
339920.0000    8.63896
339960.0000    8.23785
340000.0000    8.60934
340040.0000    8.82931
340080.0000    9.45641
340120.0000    9.13669
340160.0000    8.63941
340200.0000    9.16161
340240.0000    9.16381
340280.0000    9.88541
340320.0000    9.09346
340360.0000    9.48563
340400.0000    8.98985
340440.0000    8.45653
340480.0000    8.96110
340520.0000    8.59727
340560.0000    8.56542
340600.0000    9.36446
340640.0000    9.08117
340680.0000    9.47767
340720.0000    8.71875
340760.0000    8.88364
340800.0000    8.95982
340840.0000    8.67861
340880.0000    8.54899
340920.0000    9.54502
340960.0000    8.66477
341000.0000    8.93139
341040.0000    8.39823
341080.0000    8.43643
341120.0000    8.97479
341160.0000    9.36766
341200.0000    8.42728
341240.0000    8.53024
341280.0000    8.69460
341320.0000    8.84137
341360.0000    8.83386
341400.0000    8.54794
341440.0000    7.29453
341480.0000    8.07143
341520.0000    8.90737
341560.0000    8.85617
341600.0000    8.48577
341640.0000    8.59459
341680.0000    8.36222
341720.0000    8.60201
341760.0000    9.44611
341800.0000    9.00345
341840.0000    8.20589
341880.0000    9.55822
341920.0000   10.33479
341960.0000   10.14919
342000.0000    9.12226
342040.0000    8.46413
342080.0000    8.21428
342120.0000    8.95220
342160.0000    9.43196
342200.0000    9.39050
342240.0000    9.66165
342280.0000   10.47219
342320.0000    9.31480
342360.0000    8.97154
342400.0000    9.98780
342440.0000    9.19958
342480.0000    7.94278
342520.0000    8.76040
342560.0000    7.80622
342600.0000    7.50210
342640.0000    6.46846
342680.0000    7.29712
342720.0000    8.91256
342760.0000    9.60369
342800.0000    7.28004
342840.0000    9.00794
342880.0000    8.85228
342920.0000    8.40129
342960.0000    8.53803
343000.0000    9.17979
343040.0000    8.68722
343080.0000    8.94032
343120.0000    9.04184
343160.0000    9.53611
343200.0000    8.87276
343240.0000    8.45612
343280.0000    9.42760
343320.0000    8.54589
343360.0000    8.82935
343400.0000    9.47701
343440.0000    8.80365
343480.0000    9.20663
343520.0000    8.05571
343560.0000    9.59549
343600.0000    9.02032
343640.0000    9.01675
343680.0000    8.82473
343720.0000    8.98236
343760.0000   10.17741
343800.0000    8.70989
343840.0000    9.45417
343880.0000    9.21555
343920.0000    9.82377
343960.0000    9.97282
344000.0000    9.17561
344040.0000    9.94737
344080.0000   10.30675
344120.0000   10.34635
344160.0000   10.90295
344200.0000    9.20620
344240.0000    9.82672
344280.0000    9.70094
344320.0000    9.78673
344360.0000    8.84933
344400.0000    9.43476
344440.0000    9.35442
344480.0000   10.11917
344520.0000    9.04350
344560.0000   10.07236
344600.0000    9.68900
344640.0000   10.96699
344680.0000   10.83826
344720.0000   10.62382
344760.0000    9.89114
344800.0000    9.04406
344840.0000    9.28594
344880.0000    9.91293
344920.0000   10.30328
344960.0000    9.21472
345000.0000    8.78386
345040.0000    9.29955
345080.0000    9.31996
345120.0000    8.66142
345160.0000    8.82689
345200.0000    8.34153
345240.0000    9.09720
345280.0000    9.39167
345320.0000    9.24408
345360.0000    9.84976
345400.0000   10.08188
345440.0000    9.05072
345480.0000   10.54010
345520.0000    9.67232
345560.0000    9.60521
345600.0000   10.13330
345640.0000    8.92381
345680.0000    7.90254
345720.0000    8.61090
345760.0000    8.96978
345800.0000    9.48396
345840.0000    8.96209
345880.0000    9.00261
345920.0000    9.07598
345960.0000    9.82060
346000.0000    8.94950
346040.0000    9.62064
346080.0000    9.44185
346120.0000    9.77171
346160.0000    9.22710
346200.0000   10.06109
346240.0000    9.88872
346280.0000   10.73681
346320.0000   10.38656
346360.0000    9.68920
346400.0000   10.30894
346440.0000   10.43771
346480.0000   10.54272
346520.0000    9.26125
346560.0000    9.91007
346600.0000    9.49486
346640.0000    9.93460
346680.0000    8.75895
346720.0000    8.23615
346760.0000    8.34182
346800.0000    9.35398
346840.0000    9.67592
346880.0000   10.71122
346920.0000   10.12985
346960.0000    9.47448
347000.0000    9.95297
347040.0000    8.97111
347080.0000    9.32533
347120.0000    9.79639
347160.0000    9.64510
347200.0000    9.31534
347240.0000    9.01841
347280.0000   10.32026
347320.0000    8.50180
347360.0000    9.63856
347400.0000   10.43253
347440.0000    9.94059
347480.0000   11.11250
347520.0000   10.80880
347560.0000   10.93367
347600.0000   11.01843
347640.0000   10.46136
347680.0000   10.04297
347720.0000   11.30772
347760.0000   10.55464
347800.0000   10.16217
347840.0000   10.39699
347880.0000   11.29995
347920.0000   11.92713
347960.0000   11.06968
348000.0000   11.14474
348040.0000   11.14689
348080.0000   11.08547
348120.0000   10.02632
348160.0000   10.16844
348200.0000    9.90579
348240.0000    9.40015
348280.0000    9.37390
348320.0000    9.02218
348360.0000    9.46132
348400.0000    9.98540
348440.0000    9.20533
348480.0000    9.49986
348520.0000    9.68084
348560.0000    8.36295
348600.0000    8.59641
348640.0000    8.03338
348680.0000    8.08611
348720.0000    8.85195
348760.0000    9.22818
348800.0000    9.44531
348840.0000    9.19180
348880.0000    9.27662
348920.0000   10.66016
348960.0000    8.75162
349000.0000    9.05749
349040.0000    8.89960
349080.0000    8.80764
349120.0000    9.15602
349160.0000    8.45246
349200.0000    9.46148
349240.0000    8.83591
349280.0000   10.20082
349320.0000    9.56825
349360.0000    9.39047
349400.0000    9.84758
349440.0000    8.75536
349480.0000    8.90358
349520.0000    8.85094
349560.0000    9.32063
349600.0000    9.46694
349640.0000    9.61241
349680.0000    9.64242
349720.0000    8.58582
349760.0000    9.51522
349800.0000    9.56022
349840.0000    9.48515
349880.0000    8.50674
349920.0000    7.68121
349960.0000    8.93242
350000.0000    8.68750
350040.0000    7.58598
350080.0000    9.07483
350120.0000    9.26759
350160.0000    8.07974
350200.0000    9.15817
350240.0000    8.26011
350280.0000    9.84747
350320.0000    9.77743
350360.0000    9.38696
350400.0000    9.92362
350440.0000    8.67699
350480.0000    8.41591
350520.0000    8.98073
350560.0000    9.55107
350600.0000    9.36054
350640.0000    9.22512
350680.0000    8.90789
350720.0000    8.95352
350760.0000    8.37453
350800.0000    9.10008
350840.0000    9.97794
350880.0000    8.93107
350920.0000    8.64437
350960.0000    8.73608
351000.0000    8.90863
351040.0000    9.54469
351080.0000    9.36938
351120.0000    9.52425
351160.0000    8.80787
351200.0000    8.73992
351240.0000    9.54727
351280.0000    9.66513
351320.0000    8.94250
351360.0000    8.58459
351400.0000    8.55119
351440.0000    9.33820
351480.0000    7.20689
351520.0000    8.47640
351560.0000    7.81848
351600.0000    8.87127
351640.0000    9.60442
351680.0000    9.42720
351720.0000    8.99715
351760.0000    8.06173
351800.0000    8.41147
351840.0000    9.60965
351880.0000    8.80757
351920.0000    8.09686
351960.0000    7.37516
352000.0000    7.81084
352040.0000    8.83486
352080.0000    7.99654
352120.0000    8.25264
352160.0000    8.45158
352200.0000    8.08067
352240.0000    7.31923
352280.0000    7.54444
352320.0000    7.82136
352360.0000    8.27145
352400.0000    7.76037
352440.0000    8.23468
352480.0000    7.87666
352520.0000    7.37275
352560.0000    8.05447
352600.0000    8.29698
352640.0000    7.70302
352680.0000    7.90336
352720.0000    7.06464
352760.0000    8.42012
352800.0000    7.92918
352840.0000    7.93769
352880.0000    8.38557
352920.0000    8.82858
352960.0000    8.64606
353000.0000    8.73300
353040.0000    8.92965
353080.0000    8.57914
353120.0000    9.67647
353160.0000    9.82767
353200.0000    9.41917
353240.0000    8.75065
353280.0000    8.80499
353320.0000    9.66346
353360.0000    9.59651
353400.0000    8.82003
353440.0000    8.70381
353480.0000    8.90081
353520.0000    9.25717
353560.0000    9.11266
353600.0000    8.72244
353640.0000    7.94422
353680.0000    8.70833
353720.0000    8.12623
353760.0000    7.99409
353800.0000    8.91709
353840.0000    9.29829
353880.0000   10.03917
353920.0000    8.83476
353960.0000    8.83113
354000.0000    8.62081
354040.0000    7.57281
354080.0000    8.77889
354120.0000    8.78813
354160.0000    9.90724
354200.0000    9.54988
354240.0000    9.45444
354280.0000    9.23718
354320.0000    8.71858
354360.0000    9.52940
354400.0000    9.28924
354440.0000    8.76921
354480.0000    7.93114
354520.0000    9.17147
354560.0000    8.76291
354600.0000    9.03498
354640.0000    9.29956
354680.0000    9.34462
354720.0000    8.73547
354760.0000    9.35939
354800.0000    8.91668
354840.0000    9.34328
354880.0000    8.44539
354920.0000    9.21691
354960.0000    8.95272
355000.0000    8.90353
355040.0000    8.24631
355080.0000   10.02772
355120.0000    9.51900
355160.0000    8.70782
355200.0000    8.16257
355240.0000    8.37709
355280.0000    8.54140
355320.0000    8.12874
355360.0000    6.95200
355400.0000    8.27558
355440.0000    8.73209
355480.0000    8.69559
355520.0000    8.06498
355560.0000    8.92442
355600.0000    8.22428
355640.0000    8.89190
355680.0000    8.20265
355720.0000    8.37549
355760.0000    9.37777
355800.0000    8.75626
355840.0000    9.03930
355880.0000    9.01662
355920.0000    8.40428
355960.0000    7.83256
356000.0000    7.89084
356040.0000    9.01043
356080.0000    8.10817
356120.0000    8.32985
356160.0000    8.33581
356200.0000    8.75955
356240.0000    8.17774
356280.0000    9.37011
356320.0000    8.71142
356360.0000    8.19941
356400.0000    8.91858
356440.0000    8.37079
356480.0000    9.88690
356520.0000   10.00676
356560.0000    9.40510
356600.0000    9.27045
356640.0000    8.93680
356680.0000    9.31527
356720.0000    7.83552
356760.0000    7.39719
356800.0000    7.81354
356840.0000    8.37198
356880.0000    7.25045
356920.0000    8.22168
356960.0000    6.91234
357000.0000    8.06602
357040.0000    8.34399
357080.0000    9.34155
357120.0000   10.15693
357160.0000    9.72730
357200.0000    9.64142
357240.0000    9.27119
357280.0000    9.56829
357320.0000    8.93029
357360.0000    9.29505
357400.0000    9.58157
357440.0000    9.48827
357480.0000    9.74297
357520.0000    8.94629
357560.0000    9.31406
357600.0000    9.20787
357640.0000    9.61353
357680.0000    8.72649
357720.0000    8.80995
357760.0000    9.71490
357800.0000    8.54986
357840.0000    9.52684
357880.0000   10.14885
357920.0000    9.76006
357960.0000    9.67766
358000.0000    8.91717
358040.0000    8.55775
358080.0000   10.23911
358120.0000    8.54672
358160.0000    8.01534
358200.0000    9.02405
358240.0000    9.12498
358280.0000    9.49394
358320.0000    9.44024
358360.0000    7.58725
358400.0000    8.05971
358440.0000    9.57946
358480.0000    9.02820
358520.0000    9.43967
358560.0000    9.05524
358600.0000    8.86204
358640.0000    8.56142
358680.0000    8.70771
358720.0000    8.51417
358760.0000    7.89899
358800.0000    8.23634
358840.0000    8.84412
358880.0000    8.64697
358920.0000    9.07956
358960.0000    8.74142
359000.0000    9.11268
359040.0000    9.76870
359080.0000    9.64810
359120.0000    9.62606
359160.0000    9.49898
359200.0000    8.51413
359240.0000    9.71995
359280.0000   10.29160
359320.0000    9.22913
359360.0000    9.30822
359400.0000    9.17581
359440.0000    9.80795
359480.0000    8.90805
359520.0000    8.11266
359560.0000    8.62316
359600.0000    7.95753
359640.0000    9.77562
359680.0000    8.82785
359720.0000    8.73208
359760.0000    9.94482
359800.0000    9.20745
359840.0000    8.17130
359880.0000    8.89852
359920.0000    8.53033
359960.0000    8.38491
360000.0000    8.65109
360040.0000    8.14206
360080.0000    8.82612
360120.0000    7.99701
360160.0000    8.46712
360200.0000    8.51684
360240.0000    9.14618
360280.0000    9.23096
360320.0000    9.74572
360360.0000    9.46086
360400.0000    9.14246
360440.0000   10.41820
360480.0000   10.31822
360520.0000    8.96628
360560.0000    8.37456
360600.0000    9.56306
360640.0000    8.45311
360680.0000    9.68594
360720.0000    9.57977
360760.0000    9.73355
360800.0000   10.05388
360840.0000   10.29984
360880.0000    9.62443
360920.0000    9.57889
360960.0000    9.15170
361000.0000    8.91406
361040.0000    9.32568
361080.0000   10.55519
361120.0000   10.12556
361160.0000    9.87224
361200.0000    9.00821
361240.0000    9.44561
361280.0000    9.00017
361320.0000    9.52862
361360.0000    9.47302
361400.0000   10.05784
361440.0000    9.66892
361480.0000    9.75807
361520.0000    9.18639
361560.0000    8.81466
361600.0000    9.33372
361640.0000   10.15737
361680.0000    8.82062
361720.0000    9.62834
361760.0000    9.69619
361800.0000   10.59640
361840.0000   10.08388
361880.0000    9.49476
361920.0000   10.23574
361960.0000    9.03448
362000.0000    9.21550
362040.0000   10.27716
362080.0000   10.63056
362120.0000    9.61498
362160.0000    9.07948
362200.0000    9.49575
362240.0000    9.91027
362280.0000   10.53840
362320.0000   10.13876
362360.0000   10.84662
362400.0000   10.17691
362440.0000    9.52438
362480.0000   10.40518
362520.0000   10.87231
362560.0000   10.93425
362600.0000   11.24154
362640.0000   10.26682
362680.0000   10.69354
362720.0000    9.76200
362760.0000   10.15592
362800.0000   10.54023
362840.0000   10.42875
362880.0000   10.69782
362920.0000   11.19213
362960.0000   10.08268
363000.0000    9.87355
363040.0000   10.77297
363080.0000   10.10700
363120.0000   10.08643
363160.0000   10.38983
363200.0000   11.17823
363240.0000   10.61925
363280.0000   10.07463
363320.0000   10.97477
363360.0000   10.58600
363400.0000   10.95682
363440.0000   10.74526
363480.0000   10.69909
363520.0000   11.73938
363560.0000   11.43442
363600.0000   10.16765
363640.0000   10.69064
363680.0000   10.70136
363720.0000   11.06201
363760.0000    9.84088
363800.0000   10.13235
363840.0000    8.96572
363880.0000    9.96682
363920.0000    9.65943
363960.0000    9.79846
364000.0000   10.66890
364040.0000   10.40252
364080.0000   10.60831
364120.0000    9.34548
364160.0000   10.16697
364200.0000   10.54305
364240.0000   10.83328
364280.0000   11.37538
364320.0000   11.34202
364360.0000   11.61182
364400.0000   10.57347
364440.0000   10.97231
364480.0000   10.86918
364520.0000   11.02107
364560.0000   10.14918
364600.0000   10.85966
364640.0000   10.08854
364680.0000    9.30522
364720.0000    9.88280
364760.0000    9.96626
364800.0000    8.96035
364840.0000    9.44865
364880.0000    9.92234
364920.0000    9.04037
364960.0000   10.43097
365000.0000    8.82549
365040.0000    9.82891
365080.0000    9.42717
365120.0000    9.92745
365160.0000    9.68324
365200.0000    8.88650
365240.0000    9.95392
365280.0000    9.68472
365320.0000    8.85038
365360.0000    8.39521
365400.0000    9.14028
365440.0000    9.57336
365480.0000   10.57596
365520.0000   10.17264
365560.0000   10.37176
365600.0000   10.02900
365640.0000    9.13789
365680.0000    9.76895
365720.0000    9.12150
365760.0000    9.61795
365800.0000    8.37034
365840.0000    8.44444
365880.0000    8.62570
365920.0000    9.68234
365960.0000    9.27984
366000.0000    8.50062
366040.0000    8.70101
366080.0000   10.17018
366120.0000    9.99908
366160.0000   10.22957
366200.0000    9.72988
366240.0000   10.57061
366280.0000   10.40347
366320.0000   10.50804
366360.0000   10.15071
366400.0000    9.81371
366440.0000    9.55356
366480.0000    9.51580
366520.0000    9.97008
366560.0000   10.27175
366600.0000    9.81803
366640.0000    9.15113
366680.0000   10.00400
366720.0000    9.28058
366760.0000    9.49291
366800.0000    9.47937
366840.0000    8.29907
366880.0000    8.78535
366920.0000    8.64818
366960.0000    8.75173
367000.0000   10.13745
367040.0000    9.08228
367080.0000    9.52613
367120.0000    9.15302
367160.0000    9.34913
367200.0000    9.80754
367240.0000    8.68666
367280.0000    9.19993
367320.0000    9.58053
367360.0000    8.93001
367400.0000    9.05717
367440.0000    8.27511
367480.0000    9.66568
367520.0000    8.42991
367560.0000    9.17111
367600.0000    8.77546
367640.0000    9.27167
367680.0000    9.27417
367720.0000    8.59482
367760.0000    8.43133
367800.0000    9.26158
367840.0000    9.48656
367880.0000    8.60624
367920.0000    9.62967
367960.0000    9.34016
368000.0000    9.79469
368040.0000    8.58704
368080.0000    9.28697
368120.0000    9.18180
368160.0000    8.64816
368200.0000    9.37079
368240.0000    9.28783
368280.0000    9.25207
368320.0000    9.24600
368360.0000    9.04799
368400.0000    8.78526
368440.0000    8.04559
368480.0000    8.86731
368520.0000    8.95803
368560.0000    9.89775
368600.0000    9.82734
368640.0000    9.77253
368680.0000    9.22882
368720.0000    8.78210
368760.0000    9.12154
368800.0000    8.17328
368840.0000    9.72353
368880.0000    9.54585
368920.0000    9.07500
368960.0000   10.06980
369000.0000    9.60964
369040.0000    8.41507
369080.0000    8.56864
369120.0000    9.12895
369160.0000    8.63492
369200.0000    9.65481
369240.0000    9.30459
369280.0000    9.68691
369320.0000   10.05534
369360.0000    9.70973
369400.0000    9.67064
369440.0000   10.02369
369480.0000   10.37137
369520.0000   10.12708
369560.0000    9.28762
369600.0000    9.32029
369640.0000    8.03433
369680.0000    8.17037
369720.0000    7.99848
369760.0000    8.83140
369800.0000    9.15578
369840.0000    8.92678
369880.0000    8.53053
369920.0000    8.57643
369960.0000    8.05106
370000.0000    9.39835
370040.0000    9.21624
370080.0000    9.44142
370120.0000    7.61322
370160.0000    8.63362
370200.0000    8.79672
370240.0000    8.03561
370280.0000    8.22895
370320.0000    8.58273
370360.0000    8.00037
370400.0000    8.58377
370440.0000    8.33715
370480.0000    9.24385
370520.0000   10.69234
370560.0000   10.13908
370600.0000    9.62762
370640.0000   10.28052
370680.0000    9.87433
370720.0000    8.62086
370760.0000    8.47276
370800.0000    9.44172
370840.0000    9.29768
370880.0000    8.15881
370920.0000    8.80514
370960.0000    8.52675
371000.0000    8.53446
371040.0000    9.11737
371080.0000    9.46180
371120.0000   10.43684
371160.0000    9.54267
371200.0000   10.68338
371240.0000   10.46294
371280.0000    9.37068
371320.0000    8.68246
371360.0000    9.31756
371400.0000   10.11630
371440.0000   10.37993
371480.0000   10.79262
371520.0000    9.56637
371560.0000    9.72664
371600.0000    9.00464
371640.0000   10.00239
371680.0000    8.92601
371720.0000    8.47608
371760.0000    7.13729
371800.0000    9.30316
371840.0000    8.61304
371880.0000    8.93931
371920.0000   10.43509
371960.0000    9.84529
372000.0000   10.35678
372040.0000    9.80856
372080.0000    9.41803
372120.0000    9.54207
372160.0000    8.73559
372200.0000    9.43452
372240.0000    9.94533
372280.0000    9.54592
372320.0000    9.55167
372360.0000    9.94999
372400.0000   10.85412
372440.0000   11.13987
372480.0000   10.84373
372520.0000   10.63164
372560.0000   10.28491
372600.0000   10.54869
372640.0000   10.09683
372680.0000   10.11800
372720.0000   10.27369
372760.0000   10.71150
372800.0000    9.67146
372840.0000    9.93322
372880.0000   10.99042
372920.0000   11.62355
372960.0000   10.86349
373000.0000   11.64610
373040.0000   11.15318
373080.0000   11.64322
373120.0000   11.26634
373160.0000   10.01842
373200.0000    9.81853
373240.0000   10.04806
373280.0000    9.69435
373320.0000   11.02547
373360.0000   10.62429
373400.0000   10.65119
373440.0000   10.54560
373480.0000   10.77152
373520.0000    9.92046
373560.0000   10.14674
373600.0000    9.71817
373640.0000   10.05950
373680.0000   10.37347
373720.0000   10.68593
373760.0000    9.24707
373800.0000   10.41925
373840.0000    9.73810
373880.0000    9.26996
373920.0000   10.89567
373960.0000   10.42640
374000.0000   11.42741
374040.0000    9.81811
374080.0000    9.12914
374120.0000   10.79311
374160.0000   10.31492
374200.0000   10.35339
374240.0000    9.54990
374280.0000   10.57510
374320.0000   10.79941
374360.0000   10.65297
374400.0000   10.74977
374440.0000    9.82782
374480.0000    9.78745
374520.0000   10.39458
374560.0000   10.65920
374600.0000    9.16681
374640.0000   10.44245
374680.0000   10.53745
374720.0000   10.03098
374760.0000   10.71338
374800.0000    9.42175
374840.0000    9.82163
374880.0000   10.16921
374920.0000   10.93550
374960.0000   11.06091
375000.0000   11.66527
375040.0000   10.87359
375080.0000    9.12781
375120.0000    9.77100
375160.0000    9.73289
375200.0000    7.85214
375240.0000    9.17180
375280.0000    9.34466
375320.0000    8.68315
375360.0000    8.71611
375400.0000    9.50250
375440.0000    8.83161
375480.0000    9.25324
375520.0000    8.92844
375560.0000    8.60326
375600.0000    9.60758
375640.0000    9.05486
375680.0000    9.07242
375720.0000    8.68553
375760.0000    8.61896
375800.0000    8.83423
375840.0000   10.49278
375880.0000    9.99816
375920.0000    9.19263
375960.0000    8.54989
376000.0000    9.41446
376040.0000   10.06184
376080.0000    9.37960
376120.0000   10.05281
376160.0000    9.70870
376200.0000    9.89332
376240.0000    9.85567
376280.0000    9.72253
376320.0000    9.09808
376360.0000    9.79864
376400.0000    9.70085
376440.0000    9.74943
376480.0000    9.60559
376520.0000   10.21106
376560.0000   10.10018
376600.0000    9.96006
376640.0000    9.74066
376680.0000   10.60056
376720.0000    9.37444
376760.0000    8.97805
376800.0000    9.49699
376840.0000    9.05791
376880.0000    8.72755
376920.0000    8.37231
376960.0000    9.38167
377000.0000    9.48114
377040.0000    7.75793
377080.0000    9.00094
377120.0000   10.11435
377160.0000   10.04451
377200.0000   10.45877
377240.0000    8.67690
377280.0000    9.33619
377320.0000   10.29981
377360.0000   10.28326
377400.0000   10.64434
377440.0000   10.25228
377480.0000   10.94523
377520.0000    9.09667
377560.0000    9.27041
377600.0000   10.17019
377640.0000    9.76771
377680.0000    9.63963
377720.0000    9.43728
377760.0000    9.81236
377800.0000   11.25320
377840.0000    9.63720
377880.0000    9.64945
377920.0000    9.72188
377960.0000    9.86751
378000.0000    9.79302
378040.0000    9.19984
378080.0000   10.44054
378120.0000   11.02088
378160.0000   11.42843
378200.0000   10.89228
378240.0000   11.05422
378280.0000   10.28039
378320.0000   10.54740
378360.0000   10.13176
378400.0000   10.35856
378440.0000   10.03663
378480.0000   10.10013
378520.0000   10.83407
378560.0000   11.39366
378600.0000   11.59948
378640.0000   10.44803
378680.0000   10.44205
378720.0000   10.66595
378760.0000   11.61213
378800.0000   11.21952
378840.0000   10.68522
378880.0000   10.45756
378920.0000   10.87340
378960.0000   11.06708
379000.0000   11.25470
379040.0000   11.00579
379080.0000   11.20673
379120.0000   11.10733
379160.0000   12.39733
379200.0000   12.09073
379240.0000   11.99822
379280.0000   11.39241
379320.0000   11.10600
379360.0000   11.32282
379400.0000   11.26874
379440.0000   10.89027
379480.0000   12.53470
379520.0000   10.65565
379560.0000   11.72911
379600.0000   11.57182
379640.0000   11.58653
379680.0000   11.35116
379720.0000    9.54689
379760.0000    9.81744
379800.0000   10.37912
379840.0000   10.49137
379880.0000    9.78453
379920.0000   10.01447
379960.0000   10.29473
380000.0000    9.65642
380040.0000   10.82442
380080.0000    9.95955
380120.0000   10.03986
380160.0000   10.14421
380200.0000   10.21490
380240.0000   11.45033
380280.0000   10.60524
380320.0000   10.86520
380360.0000   11.76856
380400.0000   11.41745
380440.0000   10.00397
380480.0000   11.67719
380520.0000   10.20042
380560.0000    9.20221
380600.0000    9.44791
380640.0000    9.42156
380680.0000    9.92159
380720.0000    9.96809
380760.0000    9.63411
380800.0000    9.76395
380840.0000    9.75167
380880.0000    8.85925
380920.0000   10.20046
380960.0000    9.33596
381000.0000   10.66616
381040.0000   11.06948
381080.0000   10.45868
381120.0000   11.38709
381160.0000   11.33176
381200.0000   10.60281
381240.0000   10.15060
381280.0000   10.77889
381320.0000   10.41157
381360.0000   10.34463
381400.0000   10.33751
381440.0000   10.91642
381480.0000   10.07578
381520.0000   11.02865
381560.0000    9.63150
381600.0000    9.21830
381640.0000    9.60590
381680.0000    9.81321
381720.0000    9.43518
381760.0000   10.70651
381800.0000   10.51505
381840.0000   10.71905
381880.0000    9.69758
381920.0000   10.49760
381960.0000   11.47228
382000.0000   11.03887
382040.0000   10.47507
382080.0000   11.65820
382120.0000   11.91986
382160.0000   12.16530
382200.0000   12.21638
382240.0000   12.42301
382280.0000   13.02940
382320.0000   11.40502
382360.0000   10.82866
382400.0000   10.83457
382440.0000   11.35736
382480.0000   10.60001
382520.0000   10.75248
382560.0000   11.74775
382600.0000   11.56702
382640.0000   12.41628
382680.0000   12.14239
382720.0000   11.55576
382760.0000   11.07102
382800.0000   10.15131
382840.0000   10.40066
382880.0000   10.79802
382920.0000   10.56815
382960.0000    9.14435
383000.0000    9.20727
383040.0000    9.92782
383080.0000    9.31890
383120.0000   10.14695
383160.0000   10.47807
383200.0000    9.98213
383240.0000    9.92577
383280.0000    9.41482
383320.0000    9.51782
383360.0000   10.44669
383400.0000    9.43939
383440.0000   10.15913
383480.0000    9.87651
383520.0000   10.59924
383560.0000   10.88579
383600.0000   10.83661
383640.0000   11.14589
383680.0000    9.92052
383720.0000   10.99596
383760.0000   10.50763
383800.0000   10.09630
383840.0000    9.88681
383880.0000   10.47514
383920.0000   10.61219
383960.0000    9.70374
384000.0000   10.44578
384040.0000   10.60414
384080.0000   10.18117
384120.0000    9.95977
384160.0000    9.58668
384200.0000   10.17425
384240.0000    8.75210
384280.0000    9.47763
384320.0000    9.33689
384360.0000    8.10763
384400.0000    9.33374
384440.0000    9.55462
384480.0000    8.97054
384520.0000    8.17984
384560.0000    8.51023
384600.0000    9.15677
384640.0000    8.18278
384680.0000    8.56642
384720.0000    9.41347
384760.0000    9.62184
384800.0000    9.53520
384840.0000    9.34981
384880.0000   10.94891
384920.0000   11.10446
384960.0000   10.48471
385000.0000    9.64937
385040.0000   10.09592
385080.0000    9.00992
385120.0000    8.96209
385160.0000    7.84811
385200.0000    9.11700
385240.0000    9.41504
385280.0000    9.98734
385320.0000    9.11500
385360.0000    9.93294
385400.0000    8.29283
385440.0000    8.45770
385480.0000    9.30617
385520.0000    9.02535
385560.0000    9.43841
385600.0000    9.00896
385640.0000    9.27099
385680.0000    9.52155
385720.0000   10.62987
385760.0000   10.80638
385800.0000   10.25596
385840.0000   11.18787
385880.0000   10.30532
385920.0000   10.17239
385960.0000   10.02618
386000.0000    8.62413
386040.0000    8.46795
386080.0000    8.50873
386120.0000    9.42742
386160.0000    8.69296
386200.0000    8.56133
386240.0000    9.93521
386280.0000    9.40600
386320.0000    8.79683
386360.0000    9.55055
386400.0000    9.69316
386440.0000    9.98832
386480.0000    9.66245
386520.0000    9.16904
386560.0000    9.52576
386600.0000   10.21743
386640.0000    9.94869
386680.0000   10.33172
386720.0000   10.57493
386760.0000   11.11034
386800.0000   10.97547
386840.0000   10.53652
386880.0000    9.62707
386920.0000    9.69251
386960.0000    9.95138
387000.0000   10.01654
387040.0000   10.91296
387080.0000   10.72357
387120.0000   12.04679
387160.0000   10.40333
387200.0000   10.53973
387240.0000   10.60779
387280.0000    9.60561
387320.0000    9.07538
387360.0000    8.88730
387400.0000    9.09980
387440.0000    9.19767
387480.0000    9.87239
387520.0000    9.14589
387560.0000    9.14701
387600.0000    9.63247
387640.0000   10.07088
387680.0000    9.14581
387720.0000   10.07433
387760.0000    9.42817
387800.0000    9.03322
387840.0000    9.51595
387880.0000    9.62534
387920.0000    9.67181
387960.0000    8.69521
388000.0000   10.02267
388040.0000    9.68198
388080.0000    9.12480
388120.0000    8.55318
388160.0000    9.74772
388200.0000    9.52631
388240.0000    9.37334
388280.0000    8.95939
388320.0000    9.12819
388360.0000    9.15201
388400.0000    9.89655
388440.0000   10.23537
388480.0000    9.81291
388520.0000    9.73091
388560.0000    8.70977
388600.0000    8.73394
388640.0000    9.75325
388680.0000    9.07900
388720.0000    8.53338
388760.0000    8.82019
388800.0000   10.09127
388840.0000    9.56531
388880.0000    8.91444
388920.0000   10.22682
388960.0000    9.16231
389000.0000   10.11490
389040.0000   11.47507
389080.0000   10.55298
389120.0000   10.54674
389160.0000   10.49023
389200.0000    9.95618
389240.0000   10.76880
389280.0000   10.90609
389320.0000   11.06533
389360.0000    9.99906
389400.0000   10.29318
389440.0000   10.11006
389480.0000   10.46016
389520.0000   11.03563
389560.0000   10.20138
389600.0000   10.68027
389640.0000   10.13963
389680.0000   11.02407
389720.0000    9.78567
389760.0000    9.98456
389800.0000    9.43859
389840.0000   10.52354
389880.0000    9.30826
389920.0000    8.93324
389960.0000    9.48385
390000.0000   10.26008
390040.0000    9.45406
390080.0000    9.59194
390120.0000    9.19423
390160.0000    9.45271
390200.0000    9.23568
390240.0000    9.55347
390280.0000    9.58144
390320.0000    9.07504
390360.0000    9.47415
390400.0000    8.81791
390440.0000    8.51011
390480.0000    8.42820
390520.0000    6.48903
390560.0000    6.87024
390600.0000    7.82676
390640.0000    8.55921
390680.0000    9.18812
390720.0000    8.72786
390760.0000    8.76580
390800.0000    9.05805
390840.0000    8.95957
390880.0000    9.34220
390920.0000    8.29028
390960.0000    9.45795
391000.0000   10.02821
391040.0000   10.05118
391080.0000    9.66222
391120.0000   10.39633
391160.0000   11.32413
391200.0000   10.00252
391240.0000    9.31570
391280.0000    9.00929
391320.0000    8.93483
391360.0000    8.75252
391400.0000    9.43366
391440.0000    7.95464
391480.0000    7.70447
391520.0000    9.01004
391560.0000    8.60770
391600.0000    9.27038
391640.0000    7.91176
391680.0000    7.92368
391720.0000    6.87942
391760.0000    6.92076
391800.0000    7.21264
391840.0000    8.13614
391880.0000    8.10302
391920.0000    9.20110
391960.0000    8.16996
392000.0000    8.63108
392040.0000    8.02603
392080.0000   10.49367
392120.0000    9.45098
392160.0000    9.24257
392200.0000    9.16158
392240.0000    8.70141
392280.0000    8.69563
392320.0000    9.23481
392360.0000    9.47568
392400.0000    9.89322
392440.0000    9.60481
392480.0000    9.60174
392520.0000   10.17671
392560.0000    9.63892
392600.0000    9.15152
392640.0000   10.90542
392680.0000   10.61842
392720.0000   10.19166
392760.0000   10.02030
392800.0000    9.17065
392840.0000    8.92599
392880.0000    8.57073
392920.0000    8.05565
392960.0000    7.96430
393000.0000    7.31922
393040.0000    8.38799
393080.0000    8.19060
393120.0000    7.94655
393160.0000    8.45332
393200.0000    7.42472
393240.0000    7.48454
393280.0000    8.15368
393320.0000    7.77491
393360.0000    9.16383
393400.0000    7.37400
393440.0000    7.74129
393480.0000    8.45780
393520.0000    7.03116
393560.0000    6.17903
393600.0000    7.71305
393640.0000    6.71106
393680.0000    7.20840
393720.0000    7.44487
393760.0000    7.29251
393800.0000    6.99669
393840.0000    7.51161
393880.0000    8.03368
393920.0000    8.64563
393960.0000    9.70796
394000.0000    9.25578
394040.0000    8.55779
394080.0000    7.98011
394120.0000    8.02181
394160.0000    8.15425
394200.0000    8.04465
394240.0000    8.07113
394280.0000    8.63699
394320.0000    8.52149
394360.0000    9.02355
394400.0000    9.08343
394440.0000    9.91377
394480.0000   10.24384
394520.0000    9.71089
394560.0000   10.02207
394600.0000    8.34370
394640.0000    9.52430
394680.0000    8.26223
394720.0000    7.55861
394760.0000    8.34859
394800.0000    8.10446
394840.0000    8.62553
394880.0000    7.61715
394920.0000    7.49826
394960.0000    7.69505
395000.0000    8.70155
395040.0000    8.77059
395080.0000    8.50050
395120.0000    8.61027
395160.0000    9.13003
395200.0000    9.97218
395240.0000    9.98451
395280.0000    9.14601
395320.0000   10.49088
395360.0000    9.12149
395400.0000    8.62678
395440.0000    9.01295
395480.0000    9.01790
395520.0000    8.73944
395560.0000    8.79168
395600.0000    7.69716
395640.0000    7.94004
395680.0000    8.45438
395720.0000    8.39467
395760.0000    7.72039
395800.0000    9.50094
395840.0000    7.84718
395880.0000    8.60844
395920.0000    8.07609
395960.0000    8.71645
396000.0000    9.55834
396040.0000   10.13146
396080.0000   10.46534
396120.0000    9.80584
396160.0000   10.38403
396200.0000    9.78845
396240.0000    9.06875
396280.0000    9.65956
396320.0000    9.45185
396360.0000   10.03964
396400.0000    8.07245
396440.0000    9.43318
396480.0000   10.66255
396520.0000   10.02506
396560.0000    9.82779
396600.0000    9.53834
396640.0000    9.66143
396680.0000    9.29477
396720.0000    9.50934
396760.0000    8.14400
396800.0000    9.33738
396840.0000    9.91618
396880.0000    9.07639
396920.0000    9.19412
396960.0000    9.41339
397000.0000   10.27299
397040.0000    9.07013
397080.0000    8.68317
397120.0000    9.30415
397160.0000    9.54311
397200.0000   11.33606
397240.0000   11.27179
397280.0000   10.96383
397320.0000   10.83856
397360.0000   11.73267
397400.0000   10.64565
397440.0000   10.16373
397480.0000   11.26767
397520.0000   10.51996
397560.0000   10.90502
397600.0000   10.03392
397640.0000   10.20584
397680.0000    9.81000
397720.0000   11.67949
397760.0000   11.40520
397800.0000   10.32461
397840.0000   10.72749
397880.0000   10.30213
397920.0000    9.37824
397960.0000   10.07094
398000.0000    9.38872
398040.0000   10.39318
398080.0000    9.74455
398120.0000   10.18689
398160.0000    9.93890
398200.0000   11.25775
398240.0000    9.63644
398280.0000    8.83361
398320.0000    9.36832
398360.0000    8.74810
398400.0000    9.45125
398440.0000    8.64849
398480.0000    9.64752
398520.0000    9.61446
398560.0000    9.26203
398600.0000    9.18765
398640.0000    9.40010
398680.0000    8.19571
398720.0000    9.02058
398760.0000    8.37245
398800.0000    9.22734
398840.0000    8.79268
398880.0000    9.20235
398920.0000    9.16161
398960.0000    8.41957
399000.0000    8.46462
399040.0000    7.72460
399080.0000    8.86169
399120.0000    8.39190
399160.0000    8.89851
399200.0000    8.44205
399240.0000    8.45383
399280.0000    9.83910
399320.0000    9.63882
399360.0000    9.78305
399400.0000    9.12602
399440.0000    8.89585
399480.0000    9.41660
399520.0000    8.48738
399560.0000    9.21857
399600.0000    9.51020
399640.0000    9.13812
399680.0000    8.91721
399720.0000    8.86998
399760.0000    9.76559
399800.0000    9.15289
399840.0000    9.07440
399880.0000    9.80807
399920.0000    8.79282
399960.0000    8.66252
400000.0000    9.31303
400040.0000    9.31211
400080.0000    9.73299
400120.0000    9.67451
400160.0000    9.82004
400200.0000    9.38910
400240.0000   10.15276
400280.0000   10.95064
400320.0000   10.69981
400360.0000   10.33765
400400.0000    9.77240
400440.0000   11.52235
400480.0000   11.41925
400520.0000   10.75664
400560.0000   10.86297
400600.0000   11.68609
400640.0000    9.86448
400680.0000    9.44452
400720.0000   10.25415
400760.0000    9.15986
400800.0000    9.65892
400840.0000    9.34002
400880.0000    9.39071
400920.0000    8.95059
400960.0000    9.14959
401000.0000    9.23281
401040.0000    9.59024
401080.0000    8.90658
401120.0000    9.67641
401160.0000    9.89129
401200.0000    9.48299
401240.0000    8.34927
401280.0000    9.42193
401320.0000    8.94273
401360.0000    9.20751
401400.0000    9.42728
401440.0000    9.30679
401480.0000    9.42347
401520.0000    8.87068
401560.0000    8.14728
401600.0000    9.45538
401640.0000    9.17917
401680.0000    8.96663
401720.0000    9.46472
401760.0000    9.39893
401800.0000    9.10872
401840.0000    8.67587
401880.0000    8.80341
401920.0000    9.45827
401960.0000    8.60187
402000.0000    9.05861
402040.0000   10.09957
402080.0000    9.35438
402120.0000    9.04926
402160.0000    7.98841
402200.0000    9.46034
402240.0000    9.42986
402280.0000    8.68170
402320.0000    9.49073
402360.0000    9.06375
402400.0000    8.64143
402440.0000    9.81608
402480.0000    9.84629
402520.0000    9.39318
402560.0000    9.64585
402600.0000    9.49679
402640.0000   10.47991
402680.0000   11.40343
402720.0000   11.10981
402760.0000   11.19464
402800.0000   10.95677
402840.0000    9.19425
402880.0000   10.98185
402920.0000   10.76392
402960.0000   10.15287
403000.0000    9.49406
403040.0000   10.00385
403080.0000    9.88425
403120.0000    9.71485
403160.0000    9.33070
403200.0000    9.69253
403240.0000    9.92070
403280.0000    9.35043
403320.0000    9.39497
403360.0000    9.77116
403400.0000    8.83070
403440.0000    9.03732
403480.0000   10.68515
403520.0000    9.28491
403560.0000    9.33752
403600.0000    9.53855
403640.0000    9.09709
403680.0000    8.95011
403720.0000    9.46521
403760.0000    8.92081
403800.0000    9.74685
403840.0000   10.13259
403880.0000   10.74928
403920.0000    9.63278
403960.0000   10.78248
404000.0000   10.01871
404040.0000   10.29024
404080.0000   12.12959
404120.0000   10.61555
404160.0000   10.31267
404200.0000   11.58606
404240.0000   10.60610
404280.0000   11.22149
404320.0000   11.62640
404360.0000    9.71219
404400.0000    9.89898
404440.0000   10.15515
404480.0000    9.75057
404520.0000    9.91481
404560.0000    9.82879
404600.0000    9.99268
404640.0000   10.50114
404680.0000   10.11960
404720.0000    8.78933
404760.0000    8.91102
404800.0000    9.35538
404840.0000    8.98300
404880.0000   10.67191
404920.0000    9.88087
404960.0000   11.19983
405000.0000   11.07585
405040.0000   11.09151
405080.0000   11.25580
405120.0000   11.11145
405160.0000    9.27857
405200.0000    9.21729
405240.0000    8.97965
405280.0000    9.35149
405320.0000    9.39934
405360.0000    9.32737
405400.0000    8.00725
405440.0000    7.98408
405480.0000    8.56540
405520.0000    7.35756
405560.0000    8.69782
405600.0000    9.57834
405640.0000    9.26289
405680.0000    8.48238
405720.0000    8.86200
405760.0000    8.61560
405800.0000    8.69523
405840.0000    8.16888
405880.0000    8.15498
405920.0000    9.57677
405960.0000    9.44413
406000.0000    9.75660
406040.0000    8.84895
406080.0000    8.93989
406120.0000    8.13846
406160.0000    9.06866
406200.0000    7.79362
406240.0000    8.46042
406280.0000    8.12195
406320.0000    7.73207
406360.0000    6.76763
406400.0000    8.66638
406440.0000    9.04445
406480.0000   10.41491
406520.0000    9.06016
406560.0000    9.62948
406600.0000    8.83283
406640.0000    8.79067
406680.0000    8.06896
406720.0000    8.87342
406760.0000    7.79803
406800.0000    8.35788
406840.0000    8.53112
406880.0000   10.21408
406920.0000   10.87371
406960.0000   11.07091
407000.0000   10.98936
407040.0000    9.77695
407080.0000   10.33000
407120.0000   11.34329
407160.0000   11.31871
407200.0000   11.48700
407240.0000   10.58298
407280.0000   10.70240
407320.0000   10.99938
407360.0000   10.84075
407400.0000   11.26968
407440.0000   10.15124
407480.0000   10.61402
407520.0000   10.40119
407560.0000   10.29224
407600.0000   11.20442
407640.0000   11.29269
407680.0000   10.27061
407720.0000   11.30573
407760.0000   10.80087
407800.0000   11.35642
407840.0000   10.48775
407880.0000   11.79952
407920.0000   10.07223
407960.0000   10.75907
408000.0000   11.29371
408040.0000   11.23769
408080.0000   11.93597
408120.0000   11.57778
408160.0000   12.84991
408200.0000   11.31970
408240.0000   11.97007
408280.0000   11.38486
408320.0000   11.62992
408360.0000   10.78320
408400.0000   11.14333
408440.0000   11.66539
408480.0000    9.84414
408520.0000    9.66230
408560.0000    9.76970
408600.0000    8.12533
408640.0000   10.04730
408680.0000   10.62523
408720.0000   10.75033
408760.0000    9.39310
408800.0000   10.88254
408840.0000    9.42211
408880.0000    9.74974
408920.0000    9.13734
408960.0000    9.39930
409000.0000    9.45519
409040.0000    9.84849
409080.0000   11.51702
409120.0000   10.84604
409160.0000   10.21984
409200.0000    9.98284
409240.0000   10.98603
409280.0000    9.79229
409320.0000    9.84023
409360.0000   10.85379
409400.0000    9.88282
409440.0000   10.42445
409480.0000   11.17821
409520.0000   10.19554
409560.0000    9.19777
409600.0000    9.28116
409640.0000    8.09276
409680.0000    9.43497
409720.0000   10.43261
409760.0000   10.02916
409800.0000   10.08491
409840.0000   10.03500
409880.0000    9.52702
409920.0000    9.27864
409960.0000   10.12081
410000.0000    9.89591
410040.0000   10.09587
410080.0000    9.36184
410120.0000    9.22047
410160.0000    9.33502
410200.0000   10.77913
410240.0000   10.31916
410280.0000   10.46205
410320.0000   10.78476
410360.0000    9.55438
410400.0000    9.69463
410440.0000    8.92552
410480.0000    9.85443
410520.0000    9.45793
410560.0000    9.71555
410600.0000    9.29932
410640.0000    8.53969
410680.0000    9.67358
410720.0000    9.61066
410760.0000   10.24302
410800.0000    9.56165
410840.0000   10.25767
410880.0000   10.41712
410920.0000   10.09503
410960.0000   10.30768
411000.0000    8.41896
411040.0000    9.02879
411080.0000    9.08239
411120.0000    8.28622
411160.0000    9.86491
411200.0000    9.19653
411240.0000   10.47109
411280.0000   10.63739
411320.0000    9.37740
411360.0000   10.97645
411400.0000   11.30331
411440.0000    9.61373
411480.0000   10.36662
411520.0000   10.43586
411560.0000   10.73855
411600.0000   10.65276
411640.0000   10.63965
411680.0000    9.87941
411720.0000    9.44681
411760.0000    9.82748
411800.0000    9.06295
411840.0000   10.09889
411880.0000   10.38439
411920.0000    9.74801
411960.0000    9.96993
412000.0000    9.28479
412040.0000    9.75311
412080.0000    9.42421
412120.0000    9.89244
412160.0000    9.42482
412200.0000    9.51163
412240.0000   10.44143
412280.0000   10.00355
412320.0000    9.80138
412360.0000   10.16713
412400.0000   10.51085
412440.0000    8.76541
412480.0000    9.16141
412520.0000    9.44332
412560.0000   10.25084
412600.0000    9.55969
412640.0000    8.98476
412680.0000   10.07157
412720.0000    9.44826
412760.0000   10.70667
412800.0000    9.68769
412840.0000    9.13790
412880.0000    9.10819
412920.0000   10.43105
412960.0000    9.59915
413000.0000   11.01270
413040.0000   10.94690
413080.0000   10.29643
413120.0000   10.74069
413160.0000   11.12486
413200.0000   10.49582
413240.0000   10.10933
413280.0000    9.93854
413320.0000   11.49081
413360.0000   11.55714
413400.0000   11.04670
413440.0000   11.38233
413480.0000    9.90114
413520.0000   10.83554
413560.0000   11.32115
413600.0000   10.14009
413640.0000   10.63309
413680.0000   11.15781
413720.0000   10.74216
413760.0000    9.54868
413800.0000    9.87179
413840.0000   10.52752
413880.0000    9.93687
413920.0000   10.30316
413960.0000   10.18413
414000.0000    9.28505
414040.0000    9.12526
414080.0000    8.94458
414120.0000    8.87072
414160.0000    8.41852
414200.0000    9.20525
414240.0000    8.75449
414280.0000    8.61013
414320.0000    7.78161
414360.0000    8.82697
414400.0000    9.11087
414440.0000    8.85539
414480.0000    8.46824
414520.0000    9.87502
414560.0000    9.64549
414600.0000    9.69524
414640.0000    9.88840
414680.0000   10.96941
414720.0000    9.80236
414760.0000    9.46028
414800.0000    9.35014
414840.0000    8.94412
414880.0000   10.23267
414920.0000   10.08119
414960.0000   11.53192
415000.0000    9.46353
415040.0000    9.61731
415080.0000    8.87133
415120.0000    8.46753
415160.0000    9.24671
415200.0000    8.54815
415240.0000    8.51991
415280.0000    9.21263
415320.0000    9.83503
415360.0000    9.23032
415400.0000    8.75866
415440.0000    9.37457
415480.0000    9.42440
415520.0000    9.88551
415560.0000   10.17084
415600.0000    9.58850
415640.0000   10.65445
415680.0000   10.70245
415720.0000   10.21247
415760.0000   11.27372
415800.0000   10.79009
415840.0000   11.08885
415880.0000   10.33084
415920.0000    9.52586
415960.0000    8.61830
416000.0000    9.61364
416040.0000   10.36089
416080.0000   10.54973
416120.0000   10.68546
416160.0000   10.80981
416200.0000    9.63364
416240.0000    8.31410
416280.0000    9.91459
416320.0000    9.33827
416360.0000    9.83613
416400.0000    9.78868
416440.0000    8.87385
416480.0000    9.92729
416520.0000    9.34046
416560.0000    9.75321
416600.0000    9.85543
416640.0000    9.74784
416680.0000    9.47853
416720.0000    9.74723
416760.0000    8.71208
416800.0000    9.89802
416840.0000    9.55670
416880.0000   10.01203
416920.0000   11.08818
416960.0000   10.16435
417000.0000   10.14796
417040.0000    9.48309
417080.0000   10.06778
417120.0000   10.46271
417160.0000   10.84529
417200.0000   10.18738
417240.0000    8.32975
417280.0000    9.50062
417320.0000    9.48119
417360.0000    9.85468
417400.0000   10.24773
417440.0000   10.27488
417480.0000   10.23743
417520.0000   10.64569
417560.0000   10.96075
417600.0000   10.58711
417640.0000    9.96779
417680.0000   10.95588
417720.0000   11.01370
417760.0000    9.87041
417800.0000   10.84612
417840.0000   11.16674
417880.0000    9.66788
417920.0000   10.67657
417960.0000   10.28945
418000.0000    9.82475
418040.0000    9.63722
418080.0000    9.96795
418120.0000   10.97192
418160.0000   11.22954
418200.0000   10.54462
418240.0000    8.83529
418280.0000    9.35400
418320.0000    8.86348
418360.0000    8.84714
418400.0000    8.93524
418440.0000    8.77981
418480.0000    9.93713
418520.0000    9.12033
418560.0000    9.62798
418600.0000    9.02325
418640.0000    9.41224
418680.0000    8.66296
418720.0000    8.98247
418760.0000    9.06720
418800.0000    8.55198
418840.0000    9.20916
418880.0000    9.33635
418920.0000    9.01283
418960.0000    9.85059
419000.0000    9.12124
419040.0000   11.59049
419080.0000   10.96538
419120.0000    9.81236
419160.0000    9.44479
419200.0000    9.45889
419240.0000    9.85737
419280.0000    9.01215
419320.0000    9.07131
419360.0000    9.25658
419400.0000   10.21181
419440.0000    8.92823
419480.0000   10.22202
419520.0000    9.66324
419560.0000    9.32677
419600.0000   11.38692
419640.0000   10.17609
419680.0000   10.37085
419720.0000    9.52995
419760.0000    9.53547
419800.0000    9.72978
419840.0000   10.05282
419880.0000   10.30836
419920.0000    9.20307
419960.0000    9.00414
420000.0000    9.84831
420040.0000    9.86477
420080.0000   10.33364
420120.0000    9.41192
420160.0000    9.36074
420200.0000   10.63707
420240.0000    9.30911
420280.0000   10.21531
420320.0000    9.50342
420360.0000    9.30414
420400.0000    9.91090
420440.0000    9.46045
420480.0000    9.53367
420520.0000    9.23553
420560.0000    9.94295
420600.0000    9.77541
420640.0000    9.60911
420680.0000    9.69098
420720.0000    9.60084
420760.0000   10.46086
420800.0000    9.90815
420840.0000    9.91195
420880.0000    9.02323
420920.0000    9.13330
420960.0000   10.27821
421000.0000    9.78494
421040.0000   10.09013
421080.0000    9.59845
421120.0000   10.75423
421160.0000   10.14873
421200.0000   10.05334
421240.0000    9.12353
421280.0000    9.67932
421320.0000    9.38145
421360.0000    9.67978
421400.0000    8.65623
421440.0000    9.50222
421480.0000    9.93374
421520.0000    8.11502
421560.0000   10.08794
421600.0000    9.91224
421640.0000   10.12330
421680.0000   10.92090
421720.0000    9.81791
421760.0000    9.67145
421800.0000   10.10714
421840.0000    9.93358
421880.0000   10.84842
421920.0000    9.61909
421960.0000    9.74972
422000.0000    9.25769
422040.0000   10.35843
422080.0000    9.84923
422120.0000   10.12548
422160.0000    9.43774
422200.0000    9.03396
422240.0000   10.16973
422280.0000   11.35172
422320.0000   10.73513
422360.0000   11.18702
422400.0000   10.96172
422440.0000   10.08312
422480.0000    9.28836
422520.0000    9.35553
422560.0000    9.67522
422600.0000   11.37237
422640.0000   10.17585
422680.0000   10.04453
422720.0000    9.84626
422760.0000    9.63218
422800.0000    9.57974
422840.0000    9.27749
422880.0000   10.13087
422920.0000    9.49204
422960.0000    9.01402
423000.0000    8.63487
423040.0000    8.97863
423080.0000    9.76055
423120.0000    8.84737
423160.0000   10.14276
423200.0000    8.89081
423240.0000    9.96344
423280.0000    8.89860
423320.0000    9.55878
423360.0000   11.54010
423400.0000   10.82563
423440.0000   10.56938
423480.0000   10.85740
423520.0000    9.87499
423560.0000    9.36052
423600.0000   10.10025
423640.0000   10.67467
423680.0000    9.65254
423720.0000    9.03573
423760.0000   10.05032
423800.0000   11.22058
423840.0000   11.26547
423880.0000    9.36933
423920.0000   10.46532
423960.0000   10.05118
424000.0000   10.05232
424040.0000   10.84736
424080.0000   10.57868
424120.0000   10.14821
424160.0000    9.81361
424200.0000    9.93667
424240.0000    9.19078
424280.0000    9.61940
424320.0000    9.95615
424360.0000    9.92605
424400.0000   10.54557
424440.0000   10.00744
424480.0000    9.51568
424520.0000   10.09269
424560.0000    8.92097
424600.0000    9.09196
424640.0000    9.96332
424680.0000    9.41923
424720.0000   10.44919
424760.0000    8.83183
424800.0000    8.46967
424840.0000    8.69718
424880.0000   10.41304
424920.0000   10.92025
424960.0000   10.32451
425000.0000   11.37661
425040.0000   11.41318
425080.0000   10.21231
425120.0000    9.94229
425160.0000   10.50730
425200.0000   10.48685
425240.0000    9.53177
425280.0000    8.82847
425320.0000    9.01458
425360.0000    8.84202
425400.0000    8.13545
425440.0000    7.87812
425480.0000    7.67558
425520.0000    8.22457
425560.0000    9.05803
425600.0000    8.99559
425640.0000   10.17033
425680.0000   10.46958
425720.0000   11.45164
425760.0000   10.10658
425800.0000   10.78528
425840.0000   11.11516
425880.0000   10.00556
425920.0000   10.16988
425960.0000   11.15392
426000.0000   10.12085
426040.0000   10.28644
426080.0000    9.83983
426120.0000    9.33029
426160.0000    9.12996
426200.0000   10.12417
426240.0000    9.77452
426280.0000   11.30416
426320.0000   10.65929
426360.0000   10.66367
426400.0000   11.09690
426440.0000   10.94070
426480.0000   11.06737
426520.0000   10.58944
426560.0000   11.16838
426600.0000   11.08129
426640.0000   11.50123
426680.0000   11.43496
426720.0000   12.67421
426760.0000   12.85052
426800.0000   11.28165
426840.0000   12.18003
426880.0000   11.17747
426920.0000   12.27273
426960.0000   10.65928
427000.0000   12.17908
427040.0000   10.41443
427080.0000   10.91646
427120.0000   11.34113
427160.0000   11.69823
427200.0000   12.35785
427240.0000   11.29500
427280.0000   12.28220
427320.0000   11.07065
427360.0000   11.30931
427400.0000   10.69705
427440.0000   11.35460
427480.0000   10.54408
427520.0000   10.74772
427560.0000   10.69775
427600.0000   10.77827
427640.0000   12.18698
427680.0000   10.63843
427720.0000   10.58154
427760.0000   10.73738
427800.0000   11.24047
427840.0000   10.70389
427880.0000   12.04221
427920.0000   11.89013
427960.0000   11.61224
428000.0000   11.40589
428040.0000   12.12948
428080.0000   11.51450
428120.0000   10.55376
428160.0000   10.52815
428200.0000   10.50792
428240.0000    9.75770
428280.0000   10.68748
428320.0000   10.64210
428360.0000    9.07355
428400.0000    9.27032
428440.0000    9.61096
428480.0000    9.41222
428520.0000    9.19497
428560.0000    9.43404
428600.0000    9.93533
428640.0000   11.25147
428680.0000   11.23595
428720.0000   10.00368
428760.0000    8.86275
428800.0000    8.27500
428840.0000    8.92927
428880.0000    9.95219
428920.0000    9.98385
428960.0000   10.43927
429000.0000   11.13984
429040.0000   11.22072
429080.0000   10.89211
429120.0000   10.11344
429160.0000    9.86397
429200.0000    9.94951
429240.0000    9.71404
429280.0000   10.60696
429320.0000    9.66816
429360.0000    9.57806
429400.0000    9.89731
429440.0000    9.92818
429480.0000    9.93278
429520.0000    9.96165
429560.0000    9.98887
429600.0000   10.37098
429640.0000    9.76983
429680.0000    9.51718
429720.0000    9.25330
429760.0000    9.34796
429800.0000    9.73124
429840.0000    9.95444
429880.0000    9.70732
429920.0000    9.74336
429960.0000    9.05617
430000.0000    9.80791
430040.0000    9.48961
430080.0000   10.31880
430120.0000   11.02318
430160.0000   10.27789
430200.0000    9.51680
430240.0000    9.23695
430280.0000    9.94485
430320.0000   10.58508
430360.0000   10.48871
430400.0000    9.88465
430440.0000    9.28478
430480.0000   10.03061
430520.0000   10.89831
430560.0000   10.49466
430600.0000   10.73334
430640.0000   10.11031
430680.0000    9.89161
430720.0000   10.29847
430760.0000    9.72230
430800.0000    8.66760
430840.0000   10.25117
430880.0000    9.92874
430920.0000   10.66162
430960.0000   10.46635
431000.0000   10.67862
431040.0000   10.84914
431080.0000    9.71266
431120.0000    9.97554
431160.0000   10.43069
431200.0000   11.34667
431240.0000    9.54251
431280.0000   10.56569
431320.0000    9.68572
431360.0000    9.42944
431400.0000    9.43126
431440.0000    8.04721
431480.0000    9.22576
431520.0000    9.63731
431560.0000   10.01986
431600.0000    8.25919
431640.0000    8.67064
431680.0000    8.65776
431720.0000    8.22471
431760.0000    9.43698
431800.0000    7.91613
431840.0000    8.21324
431880.0000    8.53180
431920.0000    8.77017
431960.0000    9.11634
432000.0000    8.85637
432040.0000    8.07852
432080.0000    9.51520
432120.0000    8.73355
432160.0000    8.43441
432200.0000    8.58174
432240.0000    8.49761
432280.0000    9.49769
432320.0000    8.93918
432360.0000    9.22408
432400.0000    9.21170
432440.0000    8.69835
432480.0000    8.99018
432520.0000    9.49848
432560.0000    9.47108
432600.0000    9.00828
432640.0000    9.84334
432680.0000    8.52222
432720.0000    8.21026
432760.0000    8.07722
432800.0000    8.36112
432840.0000    8.55906
432880.0000    9.37119
432920.0000    9.02828
432960.0000    8.84492
433000.0000    8.58800
433040.0000    9.44516
433080.0000    9.82959
433120.0000    8.60990
433160.0000    8.27244
433200.0000    8.91152
433240.0000    7.63122
433280.0000    8.79876
433320.0000    7.25237
433360.0000    7.18231
433400.0000    9.38830
433440.0000    8.46313
433480.0000    8.75384
433520.0000    8.69220
433560.0000    8.27857
433600.0000    8.58090
433640.0000    8.71989
433680.0000    9.77568
433720.0000    9.10120
433760.0000    8.42358
433800.0000    8.84419
433840.0000    9.30161
433880.0000    8.71713
433920.0000    9.01714
433960.0000    9.20627
434000.0000    7.96941
434040.0000    8.79033
434080.0000   10.16090
434120.0000    9.01218
434160.0000    8.62429
434200.0000    8.63539
434240.0000    9.60562
434280.0000    9.22340
434320.0000    9.66708
434360.0000    8.95342
434400.0000    8.48363
434440.0000    8.17306
434480.0000    8.98698
434520.0000    9.46163
434560.0000    9.25841
434600.0000    9.46868
434640.0000    8.85036
434680.0000    9.49048
434720.0000    8.59938
434760.0000    9.82183
434800.0000    9.82073
434840.0000    9.40955
434880.0000    9.98248
434920.0000    9.99528
434960.0000    8.62158
435000.0000   10.21824
435040.0000   10.60821
435080.0000    9.98236
435120.0000   10.70065
435160.0000   10.30591
435200.0000   10.23340
435240.0000    8.67612
435280.0000    9.11204
435320.0000    8.05857
435360.0000    8.77969
435400.0000    9.39618
435440.0000    9.31752
435480.0000    9.78024
435520.0000    9.56520
435560.0000   10.63178
435600.0000    9.61686
435640.0000    9.20540
435680.0000    9.32764
435720.0000    9.75338
435760.0000    9.56024
435800.0000    9.75821
435840.0000    9.23800
435880.0000    8.35157
435920.0000    8.31579
435960.0000    8.42451
436000.0000    8.14822
436040.0000    8.28667
436080.0000    9.06492
436120.0000    8.83341
436160.0000    9.17356
436200.0000    9.80878
436240.0000   10.13097
436280.0000    9.98925
436320.0000    9.69803
436360.0000    9.71849
436400.0000    9.65553
436440.0000    9.49857
436480.0000    8.97055
436520.0000    8.87648
436560.0000   10.02854
436600.0000    9.53731
436640.0000    8.96750
436680.0000    9.02148
436720.0000    9.44680
436760.0000    8.29622
436800.0000    8.80332
436840.0000    9.20704
436880.0000    9.45944
436920.0000    9.22380
436960.0000    9.33609
437000.0000    9.11032
437040.0000    9.26050
437080.0000    8.10454
437120.0000    8.65551
437160.0000    9.24285
437200.0000    8.11551
437240.0000    9.26519
437280.0000    9.50512
437320.0000    9.42392
437360.0000    9.24596
437400.0000    8.78122
437440.0000    8.86036
437480.0000    9.11458
437520.0000    8.56040
437560.0000    9.06975
437600.0000    9.17020
437640.0000    9.34303
437680.0000    9.81392
437720.0000    8.93588
437760.0000    9.92371
437800.0000    9.92845
437840.0000    9.35110
437880.0000    9.98074
437920.0000    9.86800
437960.0000    9.07055
438000.0000    9.90025
438040.0000    9.76920
438080.0000    9.38300
438120.0000    9.49153
438160.0000   10.31954
438200.0000    9.76151
438240.0000    9.84801
438280.0000   10.31304
438320.0000    8.92959
438360.0000   10.06130
438400.0000    9.85333
438440.0000   10.16627
438480.0000    9.75859
438520.0000   10.20109
438560.0000   10.29140
438600.0000   10.25873
438640.0000    9.56000
438680.0000   11.30251
438720.0000   11.17392
438760.0000   11.04184
438800.0000    9.52461
438840.0000   10.22792
438880.0000    9.66571
438920.0000    8.90947
438960.0000   10.14367
439000.0000    9.89352
439040.0000   10.34729
439080.0000   10.20082
439120.0000   10.88534
439160.0000   11.02239
439200.0000   10.50591
439240.0000   10.41421
439280.0000   11.47292
439320.0000   11.45166
439360.0000   11.09785
439400.0000    9.67501
439440.0000    9.73329
439480.0000   10.71612
439520.0000    9.59722
439560.0000    9.74313
439600.0000   10.01029
439640.0000   10.30653
439680.0000   10.59783
439720.0000   11.86110
439760.0000   11.53476
439800.0000   10.38857
439840.0000   10.45846
439880.0000   10.72059
439920.0000    9.81405
439960.0000   11.22837
440000.0000   11.51904
440040.0000   10.88086
440080.0000   11.42800
440120.0000   10.95140
440160.0000    9.81671
440200.0000   10.13178
440240.0000   10.58872
440280.0000   11.53277
440320.0000    9.28748
440360.0000   10.32862
440400.0000   10.16459
440440.0000   11.00789
440480.0000    9.43717
440520.0000    9.84812
440560.0000   11.11179
440600.0000    9.88908
440640.0000   10.12906
440680.0000   10.03176
440720.0000   10.41386
440760.0000    9.80742
440800.0000    8.75266
440840.0000    8.97691
440880.0000    8.99833
440920.0000    9.54774
440960.0000   10.57380
441000.0000    9.90762
441040.0000   10.08540
441080.0000    8.96550
441120.0000    9.39935
441160.0000    9.66393
441200.0000    9.90612
441240.0000    9.54755
441280.0000   10.95887
441320.0000   10.45957
441360.0000   10.86616
441400.0000    9.71834
441440.0000    9.68644
441480.0000    9.67404
441520.0000   10.20490
441560.0000    9.90766
441600.0000    9.61989
441640.0000    9.89861
441680.0000    9.54550
441720.0000    9.82217
441760.0000    9.83754
441800.0000   10.10087
441840.0000    9.79780
441880.0000   10.66803
441920.0000   10.20157
441960.0000   10.54213
442000.0000   10.84291
442040.0000   10.81731
442080.0000   10.75767
442120.0000   10.30754
442160.0000   10.77421
442200.0000    9.72739
442240.0000   11.41325
442280.0000   11.37201
442320.0000   11.20352
442360.0000   10.91747
442400.0000   10.78065
442440.0000   10.40124
442480.0000   11.15115
442520.0000   10.26380
442560.0000    9.34924
442600.0000   10.81443
442640.0000   10.20536
442680.0000    8.91272
442720.0000    9.32655
442760.0000    9.15069
442800.0000    8.07685
442840.0000    8.44322
442880.0000    8.65232
442920.0000    9.59196
442960.0000    8.71129
443000.0000    8.63277
443040.0000    9.35020
443080.0000    8.72158
443120.0000    7.86127
443160.0000    8.44238
443200.0000    8.95785
443240.0000    8.01154
443280.0000    9.12474
443320.0000    8.15079
443360.0000    8.87441
443400.0000    9.49180
443440.0000    9.28814
443480.0000    8.98211
443520.0000    8.94056
443560.0000    9.33850
443600.0000    9.39887
443640.0000    9.96724
443680.0000    8.90157
443720.0000    9.95959
443760.0000    8.93301
443800.0000    9.86142
443840.0000    9.27633
443880.0000   10.92419
443920.0000   10.94124
443960.0000   11.39263
444000.0000   10.74644
444040.0000   11.08010
444080.0000   10.49273
444120.0000   11.34967
444160.0000   11.16091
444200.0000   10.44163
444240.0000    9.99513
444280.0000    9.72749
444320.0000    9.56813
444360.0000    9.99629
444400.0000    9.18249
444440.0000   10.65994
444480.0000   10.28753
444520.0000    9.81050
444560.0000   10.29107
444600.0000    9.69149
444640.0000   10.89564
444680.0000   10.61654
444720.0000   10.39255
444760.0000   10.58249
444800.0000    9.97940
444840.0000    9.70511
444880.0000   11.24444
444920.0000   10.11385
444960.0000   10.80616
445000.0000    9.18547
445040.0000    9.31841
445080.0000    8.89797
445120.0000   10.01709
445160.0000   10.11647
445200.0000    9.44972
445240.0000   10.22603
445280.0000    9.52092
445320.0000    9.17886
445360.0000    9.19525
445400.0000    9.37549
445440.0000    9.21826
445480.0000   10.26713
445520.0000   10.13495
445560.0000   10.75393
445600.0000    9.91293
445640.0000   10.26403
445680.0000   10.08310
445720.0000    9.92937
445760.0000    9.27772
445800.0000    9.03410
445840.0000    9.60251
445880.0000    8.85076
445920.0000   10.02011
445960.0000    9.47621
446000.0000    9.85426
446040.0000    9.35154
446080.0000   10.03934
446120.0000   10.04235
446160.0000    9.69063
446200.0000   10.88133
446240.0000   10.47544
446280.0000   10.29907
446320.0000   10.21686
446360.0000   11.81585
446400.0000    9.96083
446440.0000    9.43897
446480.0000    9.78667
446520.0000   10.82038
446560.0000   10.41400
446600.0000    8.70668
446640.0000    9.24726
446680.0000   10.56202
446720.0000   10.58980
446760.0000    9.24024
446800.0000   10.26442
446840.0000   10.58315
446880.0000    9.29385
446920.0000    8.90914
446960.0000    9.74002
447000.0000   11.05542
447040.0000   10.49835
447080.0000   10.13335
447120.0000    9.58389
447160.0000   10.43175
447200.0000    9.87949
447240.0000    9.99358
447280.0000    9.62014
447320.0000   10.30149
447360.0000    8.91947
447400.0000   10.00822
447440.0000   10.55409
447480.0000   10.16445
447520.0000    9.45401
447560.0000   10.11451
447600.0000   10.34251
447640.0000    9.71396
447680.0000   10.35558
447720.0000   10.11704
447760.0000    9.66420
447800.0000    9.90242
447840.0000   10.22694
447880.0000    9.51144
447920.0000   10.84174
447960.0000   10.00544
448000.0000   10.36382
448040.0000   10.37103
448080.0000   10.17117
448120.0000   10.15151
448160.0000   10.60101
448200.0000   10.25576
448240.0000    9.98005
448280.0000   10.20202
448320.0000   11.58732
448360.0000   11.31245
448400.0000   11.60500
448440.0000   10.85662
448480.0000   11.47420
448520.0000   11.48951
448560.0000   10.54501
448600.0000    8.77213
448640.0000   11.07519
448680.0000   11.29510
448720.0000    9.90149
448760.0000   10.00146
448800.0000   10.01518
448840.0000   10.74881
448880.0000   10.92554
448920.0000   10.09334
448960.0000    9.80419
449000.0000   10.56626
449040.0000    9.85808
449080.0000   10.72639
449120.0000   10.05116
449160.0000    9.60641
449200.0000    8.68475
449240.0000    9.72767
449280.0000    9.92329
449320.0000   10.23083
449360.0000    9.66168
449400.0000   10.26273
449440.0000    8.84319
449480.0000    9.56930
449520.0000    8.89303
449560.0000    9.51297
449600.0000   10.37915
449640.0000    9.63190
449680.0000   11.35226
449720.0000   10.45354
449760.0000   10.75043
449800.0000   10.07044
449840.0000   10.18404
449880.0000    9.51755
449920.0000    9.49476
449960.0000   10.97092
450000.0000   10.22501
450040.0000    8.21458
450080.0000   11.53923
450120.0000   11.42969
450160.0000    9.31098
450200.0000    8.58313
450240.0000    9.04095
450280.0000    9.37200
450320.0000   10.19746
450360.0000    8.22179
450400.0000    8.64152
450440.0000    9.29345
450480.0000    9.86237
450520.0000    9.36902
450560.0000    9.50911
450600.0000    9.82140
450640.0000   10.43344
450680.0000   10.28333
450720.0000    9.73287
450760.0000    9.49200
450800.0000    9.87930
450840.0000    9.95349
450880.0000   11.24504
450920.0000   10.25150
450960.0000    9.69683
451000.0000   10.15605
451040.0000    9.79635
451080.0000   11.10348
451120.0000   10.07873
451160.0000   10.33216
451200.0000   10.22308
451240.0000    9.38562
451280.0000    8.99459
451320.0000    9.09980
451360.0000    8.96182
451400.0000    9.39312
451440.0000   10.21956
451480.0000    9.79630
451520.0000    9.83363
451560.0000   10.47426
451600.0000    9.60248
451640.0000   10.12377
451680.0000   10.12582
451720.0000    9.53197
451760.0000   10.45168
451800.0000   10.40830
451840.0000   10.93754
451880.0000   11.12825
451920.0000   11.45584
451960.0000   11.53458
452000.0000   11.21685
452040.0000   10.59246
452080.0000   10.42997
452120.0000   10.14351
452160.0000   10.08844
452200.0000    9.92792
452240.0000    9.26007
452280.0000    8.66424
452320.0000    9.67890
452360.0000    9.30824
452400.0000   10.36223
452440.0000   10.18890
452480.0000    9.47676
452520.0000    9.57715
452560.0000    9.56422
452600.0000   10.12989
452640.0000   10.94140
452680.0000   11.62447
452720.0000   11.19560
452760.0000   10.67166
452800.0000    9.57670
452840.0000    9.11800
452880.0000   10.18563
452920.0000   10.30429
452960.0000    8.82518
453000.0000    9.36755
453040.0000    9.90975
453080.0000    9.97066
453120.0000    9.61307
453160.0000    9.44788
453200.0000    9.70119
453240.0000   10.04219
453280.0000    8.50084
453320.0000   10.17520
453360.0000   10.14739
453400.0000   10.35713
453440.0000    9.96486
453480.0000    9.92661
453520.0000   10.39932
453560.0000    9.43717
453600.0000   10.07947
453640.0000    9.84382
453680.0000    8.98347
453720.0000   10.06240
453760.0000   10.51319
453800.0000   10.70371
453840.0000   10.84372
453880.0000    9.51467
453920.0000    9.81029
453960.0000    9.51222
454000.0000    8.32057
454040.0000    9.14740
454080.0000   10.67784
454120.0000   10.22015
454160.0000    9.68656
454200.0000   10.65025
454240.0000    9.27774
454280.0000   10.70534
454320.0000   10.59737
454360.0000   10.10845
454400.0000    9.37458
454440.0000    9.67377
454480.0000   10.97272
454520.0000    9.72020
454560.0000    9.89353
454600.0000   10.48296
454640.0000    9.39193
454680.0000    8.91184
454720.0000    9.04709
454760.0000    9.79420
454800.0000    9.83652
454840.0000    8.66291
454880.0000    9.48599
454920.0000    8.92948
454960.0000   10.00101
455000.0000   10.72064
455040.0000   10.23300
455080.0000   10.26689
455120.0000    9.92363
455160.0000    8.79574
455200.0000    8.84284
455240.0000    8.97119
455280.0000    9.14184
455320.0000   10.09889
455360.0000    9.33389
455400.0000    8.30273
455440.0000    8.85955
455480.0000    8.17501
455520.0000    7.90547
455560.0000    7.80722
455600.0000    8.20799
455640.0000    7.10508
455680.0000    8.29968
455720.0000    8.69532
455760.0000    9.43559
455800.0000    9.52948
455840.0000    8.55012
455880.0000    8.82015
455920.0000    9.01229
455960.0000    8.32715
456000.0000    9.39604
456040.0000    9.74256
456080.0000    9.24752
456120.0000    8.73740
456160.0000    8.25064
456200.0000    8.55460
456240.0000    7.98309
456280.0000    9.22571
456320.0000    9.35818
456360.0000   10.48036
456400.0000    8.88439
456440.0000   10.17202
456480.0000   10.25881
456520.0000    9.63863
456560.0000   10.20649
456600.0000   11.05497
456640.0000   10.07406
456680.0000   10.15656
456720.0000   10.63981
456760.0000   10.44132
456800.0000   10.73916
456840.0000   10.63982
456880.0000    9.80698
456920.0000    9.38062
456960.0000    9.69900
457000.0000   10.15868
457040.0000    9.54655
457080.0000    8.88659
457120.0000    9.82426
457160.0000    8.23806
457200.0000    9.28336
457240.0000   10.06017
457280.0000   10.41026
457320.0000   10.23571
457360.0000   10.85137
457400.0000   10.62292
457440.0000    9.97331
457480.0000    9.45296
457520.0000   10.23530
457560.0000   10.96311
457600.0000   10.86085
457640.0000   10.20333
457680.0000   10.69254
457720.0000   11.16305
457760.0000   11.10194
457800.0000   10.77558
457840.0000   10.81121
457880.0000    9.93367
457920.0000    9.48934
457960.0000   10.29302
458000.0000   10.67591
458040.0000   10.61912
458080.0000   10.32409
458120.0000    9.95390
458160.0000    8.94006
458200.0000    9.59514
458240.0000    9.05696
458280.0000    9.40107
458320.0000   10.50743
458360.0000   10.39540
458400.0000    9.61713
458440.0000    9.13893
458480.0000   10.20941
458520.0000    9.98002
458560.0000    9.57025
458600.0000    9.97279
458640.0000    9.94447
458680.0000   10.11762
458720.0000    9.55672
458760.0000    9.05508
458800.0000    7.83877
458840.0000    9.52784
458880.0000    9.38864
458920.0000    9.06352
458960.0000    9.27322
459000.0000    9.16527
459040.0000    8.70680
459080.0000    9.75935
459120.0000    9.97204
459160.0000    8.48433
459200.0000   10.31073
459240.0000    9.58460
459280.0000    9.81368
459320.0000   10.42053
459360.0000   10.74529
459400.0000    9.48517
459440.0000    9.53682
459480.0000    8.71918
459520.0000   10.41946
459560.0000   10.04955
459600.0000   10.65714
459640.0000   10.37249
459680.0000    8.51522
459720.0000    7.79700
459760.0000    8.47397
459800.0000    9.95064
459840.0000    8.97500
459880.0000    8.64113
459920.0000    8.69382
459960.0000    8.34141
460000.0000    8.35689
460040.0000    9.39006
460080.0000    9.10213
460120.0000    9.37776
460160.0000    9.21241
460200.0000    9.00444
460240.0000    8.28916
460280.0000    8.71229
460320.0000    9.38491
460360.0000    9.33398
460400.0000    8.72616
460440.0000    8.79545
460480.0000    8.51232
460520.0000    8.63018
460560.0000   10.56362
460600.0000    8.93226
460640.0000    9.81392
460680.0000    8.50751
460720.0000    8.53235
460760.0000    9.35611
460800.0000    8.98751
460840.0000    7.88564
460880.0000    8.67700
460920.0000    8.01403
460960.0000    8.52620
461000.0000    9.40623
461040.0000   10.45620
461080.0000    9.49492
461120.0000    8.92748
461160.0000    8.73143
461200.0000    8.65634
461240.0000    8.23811
461280.0000    8.41981
461320.0000    7.93131
461360.0000    8.96900
461400.0000    9.01869
461440.0000   10.07085
461480.0000   10.00296
461520.0000   10.65792
461560.0000   10.27921
461600.0000   10.13054
461640.0000   10.14135
461680.0000    9.07087
461720.0000    8.71935
461760.0000    8.61422
461800.0000    8.62626
461840.0000    7.80335
461880.0000    7.68072
461920.0000    8.37728
461960.0000    7.98505
462000.0000    7.59227
462040.0000    6.75772
462080.0000    7.93773
462120.0000    9.11149
462160.0000    8.93405
462200.0000    9.53724
462240.0000    7.37650
462280.0000    8.74154
462320.0000    9.97408
462360.0000    8.77481
462400.0000    8.93805
462440.0000    9.77788
462480.0000    9.14907
462520.0000    8.78739
462560.0000    8.38894
462600.0000    9.09021
462640.0000    8.55209
462680.0000    8.64488
462720.0000   10.26663
462760.0000    9.39586
462800.0000    9.33556
462840.0000    9.66242
462880.0000    9.58602
462920.0000    9.60044
462960.0000    9.32592
463000.0000    9.87082
463040.0000    9.53432
463080.0000    9.55224
463120.0000    9.46774
463160.0000   10.00928
463200.0000    9.72961
463240.0000    9.77413
463280.0000    9.12364
463320.0000   10.32692
463360.0000   10.80306
463400.0000   10.56406
463440.0000   11.18160
463480.0000   10.75395
463520.0000   10.16319
463560.0000   10.58105
463600.0000   11.40628
463640.0000   10.57661
463680.0000   10.12991
463720.0000    9.22846
463760.0000    9.28055
463800.0000    8.93707
463840.0000    9.85046
463880.0000    9.30712
463920.0000    9.31786
463960.0000    9.29033
464000.0000    9.79224
464040.0000   10.35570
464080.0000    9.68247
464120.0000    9.62775
464160.0000    8.72071
464200.0000    9.03575
464240.0000    9.20043
464280.0000    9.42780
464320.0000    9.38745
464360.0000    8.89301
464400.0000    9.57361
464440.0000    9.91772
464480.0000   10.06444
464520.0000    8.62290
464560.0000    8.11505
464600.0000    8.06825
464640.0000    9.06083
464680.0000    9.97104
464720.0000    9.06410
464760.0000    8.71019
464800.0000    9.20118
464840.0000    9.09461
464880.0000    9.99080
464920.0000    7.20544
464960.0000    7.65445
465000.0000    8.45374
465040.0000    7.87256
465080.0000    7.50953
465120.0000    7.89477
465160.0000    9.37037
465200.0000    7.50115
465240.0000    8.70924
465280.0000    8.94968
465320.0000    8.81378
465360.0000    9.50815
465400.0000    9.54931
465440.0000    8.71851
465480.0000    9.21809
465520.0000    9.56256
465560.0000    9.72594
465600.0000    8.80793
465640.0000   10.19612
465680.0000    9.19586
465720.0000    9.46296
465760.0000    9.69165
465800.0000    9.17223
465840.0000    8.76411
465880.0000    8.91242
465920.0000    8.48257
465960.0000    8.78232
466000.0000    8.85190
466040.0000    8.03849
466080.0000    9.31610
466120.0000    8.60322
466160.0000    8.78525
466200.0000    9.78944
466240.0000   10.91361
466280.0000    9.29600
466320.0000    9.16617
466360.0000    9.18235
466400.0000    8.73597
466440.0000    8.88286
466480.0000    9.11367
466520.0000    9.51154
466560.0000    7.81573
466600.0000    9.63221
466640.0000    9.68464
466680.0000    9.11302
466720.0000    9.98878
466760.0000    8.55795
466800.0000    9.47630
466840.0000    8.33872
466880.0000    9.76406
466920.0000    9.28257
466960.0000    9.56549
467000.0000   10.06368
467040.0000   10.76155
467080.0000   10.59535
467120.0000   10.11470
467160.0000    9.30814
467200.0000    8.40708
467240.0000    8.07829
467280.0000    9.09011
467320.0000    8.83312
467360.0000   10.26023
467400.0000   10.15066
467440.0000   10.29340
467480.0000    9.73071
467520.0000    9.42935
467560.0000    9.40814
467600.0000    8.66532
467640.0000    9.83049
467680.0000    9.99848
467720.0000   10.66472
467760.0000   10.55666
467800.0000   10.05027
467840.0000    8.89734
467880.0000    9.79898
467920.0000    9.08613
467960.0000   10.86814
468000.0000   10.11464
468040.0000    9.88452
468080.0000    8.45777
468120.0000    9.56372
468160.0000    9.48012
468200.0000    8.95150
468240.0000   11.11588
468280.0000    9.67289
468320.0000    8.13756
468360.0000    8.82515
468400.0000    7.81767
468440.0000    9.18516
468480.0000    9.77361
468520.0000    8.78042
468560.0000    9.36116
468600.0000    9.44994
468640.0000    8.87155
468680.0000    8.63726
468720.0000    8.94837
468760.0000    9.20289
468800.0000    8.43843
468840.0000    9.05954
468880.0000    8.05342
468920.0000    8.51872
468960.0000    8.97510
469000.0000    8.13162
469040.0000    7.81564
469080.0000    8.44085
469120.0000    8.32804
469160.0000    8.93334
469200.0000    8.61587
469240.0000    8.75976
469280.0000    7.64707
469320.0000    9.08046
469360.0000    9.17735
469400.0000    8.12550
469440.0000    7.38504
469480.0000    8.57613
469520.0000    9.03375
469560.0000    8.89508
469600.0000   10.29096
469640.0000    9.23796
469680.0000    9.86205
469720.0000    9.24338
469760.0000    8.44981
469800.0000    7.78206
469840.0000    7.82482
469880.0000    7.64167
469920.0000    9.33376
469960.0000    9.90911
470000.0000   10.06436
470040.0000   10.61287
470080.0000    9.77652
470120.0000    9.46720
470160.0000   10.22506
470200.0000    9.92147
470240.0000    9.46688
470280.0000    9.88363
470320.0000   10.46385
470360.0000   10.29382
470400.0000    9.87852
470440.0000    9.61424
470480.0000    9.56135
470520.0000    9.91186
470560.0000    9.16682
470600.0000    9.78023
470640.0000   10.37534
470680.0000   11.00768
470720.0000    9.86546
470760.0000   10.71968
470800.0000    9.89893
470840.0000   10.00194
470880.0000   11.15070
470920.0000   10.75240
470960.0000    8.78772
471000.0000    9.37234
471040.0000   10.15680
471080.0000   10.96778
471120.0000   10.68304
471160.0000   10.93443
471200.0000   10.71492
471240.0000   10.86802
471280.0000   10.36044
471320.0000    9.71094
471360.0000    9.81060
471400.0000   10.61517
471440.0000   10.12850
471480.0000   10.13552
471520.0000    8.61730
471560.0000    9.34772
471600.0000    9.92436
471640.0000    8.73283
471680.0000    8.86348
471720.0000    9.47096
471760.0000   10.17280
471800.0000    8.77291
471840.0000    9.17553
471880.0000    8.78184
471920.0000    9.20350
471960.0000    8.51355
472000.0000    9.14744
472040.0000    9.00013
472080.0000    9.12679
472120.0000    9.32061
472160.0000    9.21274
472200.0000    9.50855
472240.0000    8.04962
472280.0000    8.56856
472320.0000    8.76407
472360.0000    9.01996
472400.0000   10.20231
472440.0000    9.63672
472480.0000    9.46627
472520.0000    8.11538
472560.0000    9.27362
472600.0000    8.13606
472640.0000    8.32337
472680.0000    7.68109
472720.0000    7.20470
472760.0000    8.53307
472800.0000    8.43010
472840.0000    8.75095
472880.0000    8.47237
472920.0000    8.56733
472960.0000    8.85845
473000.0000    8.52589
473040.0000    9.13661
473080.0000    8.64640
473120.0000    8.95489
473160.0000    7.99279
473200.0000    9.03471
473240.0000    7.84215
473280.0000    8.59900
473320.0000    8.14645
473360.0000    8.97367
473400.0000    8.48829
473440.0000    8.74869
473480.0000    7.68640
473520.0000    7.83554
473560.0000    7.75927
473600.0000    8.82971
473640.0000    8.98882
473680.0000    9.42145
473720.0000    9.35246
473760.0000    9.72025
473800.0000    8.53504
473840.0000    8.26181
473880.0000    7.58392
473920.0000    8.04859
473960.0000    8.83810
474000.0000    9.33089
474040.0000    8.31842
474080.0000    7.59980
474120.0000    7.75644
474160.0000    7.86361
474200.0000    8.85012
474240.0000    6.85279
474280.0000    6.82643
474320.0000    7.54126
474360.0000    7.01282
474400.0000    8.03980
474440.0000    7.33274
474480.0000    7.44711
474520.0000    7.50476
474560.0000    8.07833
474600.0000    8.46965
474640.0000    8.38441
474680.0000    7.04553
474720.0000    6.91392
474760.0000    8.19555
474800.0000    7.61578
474840.0000    9.74755
474880.0000    8.44116
474920.0000    8.31668
474960.0000    8.94635
475000.0000    9.50078
475040.0000    9.00567
475080.0000    8.07648
475120.0000    9.19667
475160.0000    8.53596
475200.0000    9.19144
475240.0000    8.29320
475280.0000    8.08065
475320.0000    8.61528
475360.0000    7.73194
475400.0000    7.24672
475440.0000    8.63980
475480.0000    8.39316
475520.0000    8.35664
475560.0000    8.46549
475600.0000    7.63555
475640.0000    8.29439
475680.0000    7.93267
475720.0000    8.87242
475760.0000    7.82855
475800.0000    8.23025
475840.0000    8.31834
475880.0000    9.20044
475920.0000    8.54050
475960.0000    8.20050
476000.0000    9.06474
476040.0000    8.96533
476080.0000    8.11509
476120.0000    9.64942
476160.0000    8.99270
476200.0000    9.08439
476240.0000    9.26503
476280.0000    8.17077
476320.0000    8.36797
476360.0000    8.61790
476400.0000    9.39122
476440.0000    8.49371
476480.0000    9.12333
476520.0000    8.64866
476560.0000    8.64248
476600.0000    8.82253
476640.0000    9.15304
476680.0000    9.32836
476720.0000    9.62390
476760.0000    9.23907
476800.0000    9.22350
476840.0000    8.54893
476880.0000    9.86314
476920.0000    9.17580
476960.0000    9.91084
477000.0000    9.54057
477040.0000   10.31794
477080.0000    9.35785
477120.0000    9.53909
477160.0000    8.50913
477200.0000    8.22226
477240.0000    7.82576
477280.0000    8.58333
477320.0000    9.77015
477360.0000    9.22668
477400.0000    9.18358
477440.0000    8.41599
477480.0000    8.56795
477520.0000    8.73406
477560.0000    9.28218
477600.0000    7.94833
477640.0000    8.80068
477680.0000    7.95074
477720.0000    8.85806
477760.0000    9.64790
477800.0000    8.77769
477840.0000    7.67328
477880.0000    8.66427
477920.0000    7.70373
477960.0000    8.68017
478000.0000    8.10831
478040.0000    7.81270
478080.0000    8.54291
478120.0000    8.88154
478160.0000    8.02231
478200.0000    8.29699
478240.0000    8.33810
478280.0000    9.77192
478320.0000    9.23952
478360.0000    9.15138
478400.0000    9.48531
478440.0000    9.46863
478480.0000   10.06492
478520.0000    9.74511
478560.0000    8.16364
478600.0000    8.36348
478640.0000    8.79880
478680.0000    8.53046
478720.0000    6.68114
478760.0000    8.30946
478800.0000    8.31414
478840.0000    7.98128
478880.0000    8.40818
478920.0000    7.90223
478960.0000    8.31187
479000.0000    8.56391
479040.0000    8.39452
479080.0000    8.43414
479120.0000    8.97932
479160.0000    9.04124
479200.0000    8.69427
479240.0000    7.92377
479280.0000    8.22463
479320.0000    8.27684
479360.0000    8.07149
479400.0000    8.27227
479440.0000    7.90943
479480.0000    8.24078
479520.0000    7.09108
479560.0000    7.66687
479600.0000    7.20716
479640.0000    7.27277
479680.0000    7.74392
479720.0000    8.21875
479760.0000    7.84527
479800.0000    8.12290
479840.0000    7.58235
479880.0000    8.45878
479920.0000    8.41336
479960.0000    7.61900
480000.0000    7.79728
480040.0000    8.06605
480080.0000    8.31768
480120.0000    8.16846
480160.0000    8.03732
480200.0000    7.84577
480240.0000    7.72555
480280.0000    7.89396
480320.0000    8.13634
480360.0000    8.71377
480400.0000    7.92564
480440.0000    8.93764
480480.0000    9.16226
480520.0000    8.74092
480560.0000    7.93549
480600.0000    7.35588
480640.0000    8.72449
480680.0000    8.73987
480720.0000    8.53799
480760.0000    8.70667
480800.0000    8.04980
480840.0000    8.19551
480880.0000    8.88879
480920.0000    7.82648
480960.0000    8.26978
481000.0000    7.76025
481040.0000    7.22346
481080.0000    7.40652
481120.0000    7.32041
481160.0000    7.22750
481200.0000    7.25229
481240.0000    6.87186
481280.0000    6.72959
481320.0000    7.88114
481360.0000    7.75342
481400.0000    8.70194
481440.0000    7.85798
481480.0000    7.19064
481520.0000    8.23842
481560.0000    8.66039
481600.0000    8.23881
481640.0000    8.61547
481680.0000    7.39786
481720.0000    7.70199
481760.0000    8.00652
481800.0000    7.86217
481840.0000    8.35373
481880.0000    8.50881
481920.0000    9.21753
481960.0000    8.58251
482000.0000    7.12402
482040.0000    8.11441
482080.0000    8.26133
482120.0000    8.07779
482160.0000    7.95783
482200.0000    7.14934
482240.0000    7.93669
482280.0000    8.07713
482320.0000    8.02671
482360.0000    7.80944
482400.0000    8.11388
482440.0000    7.57508
482480.0000    7.13632
482520.0000    7.25560
482560.0000    7.87498
482600.0000    7.14421
482640.0000    6.97117
482680.0000    6.92019
482720.0000    7.80014
482760.0000    7.66724
482800.0000    8.02698
482840.0000    7.74637
482880.0000    8.70686
482920.0000    8.23878
482960.0000    8.07465
483000.0000    8.65177
483040.0000    8.21770
483080.0000    7.85001
483120.0000    9.16179
483160.0000    8.33659
483200.0000    8.38394
483240.0000    8.10894
483280.0000    7.60311
483320.0000    8.65756
483360.0000    7.74266
483400.0000    8.49740
483440.0000    8.74947
483480.0000    7.63797
483520.0000    8.33868
483560.0000    8.52928
483600.0000    7.96677
483640.0000    8.17727
483680.0000    8.33448
483720.0000    8.37306
483760.0000    9.14285
483800.0000    8.51203
483840.0000    6.94210
483880.0000    8.17726
483920.0000    8.12750
483960.0000    9.19497
484000.0000    9.10178
484040.0000    8.74657
484080.0000    7.32552
484120.0000    7.40686
484160.0000    7.85687
484200.0000    8.10959
484240.0000    7.67545
484280.0000    8.25863
484320.0000    8.80073
484360.0000    8.11652
484400.0000    7.41760
484440.0000    7.94115
484480.0000    8.34463
484520.0000    8.12723
484560.0000    7.78524
484600.0000    7.91339
484640.0000    8.03272
484680.0000    8.15929
484720.0000    8.36049
484760.0000    8.81279
484800.0000    8.27638
484840.0000    9.47005
484880.0000    7.79611
484920.0000    8.94142
484960.0000    8.50362
485000.0000    8.93444
485040.0000    7.69042
485080.0000    8.34721
485120.0000    7.84660
485160.0000    9.08877
485200.0000    8.60197
485240.0000    8.28988
485280.0000    7.72631
485320.0000    8.20905
485360.0000    8.20714
485400.0000    8.71678
485440.0000    8.30772
485480.0000    7.69534
485520.0000    6.76281
485560.0000    8.49102
485600.0000    8.33165
485640.0000    8.26509
485680.0000    9.58296
485720.0000    7.98525
485760.0000    6.43509
485800.0000    8.01145
485840.0000    8.65222
485880.0000    9.20577
485920.0000    8.92859
485960.0000    9.12437
486000.0000    8.56154
486040.0000    8.30762
486080.0000    8.26670
486120.0000    8.26908
486160.0000    8.43793
486200.0000    8.75466
486240.0000    7.45104
486280.0000    8.21901
486320.0000    7.49641
486360.0000    8.24859
486400.0000    8.53143
486440.0000    8.97479
486480.0000    9.31858
486520.0000    9.46520
486560.0000    8.19482
486600.0000    8.48521
486640.0000    8.37270
486680.0000    7.66749
486720.0000    9.24047
486760.0000    8.95983
486800.0000    8.44850
486840.0000    9.04670
486880.0000    8.05408
486920.0000    7.48839
486960.0000    7.97775
487000.0000    7.53884
487040.0000    7.81225
487080.0000    7.60661
487120.0000    8.10085
487160.0000    7.51808
487200.0000    8.31043
487240.0000    8.82141
487280.0000    9.32524
487320.0000    9.91691
487360.0000    9.67231
487400.0000    9.83767
487440.0000    9.12656
487480.0000    9.92861
487520.0000   10.71109
487560.0000    9.12359
487600.0000    9.57250
487640.0000    9.64502
487680.0000   10.43646
487720.0000    9.13642
487760.0000    8.94305
487800.0000    9.21459
487840.0000    8.67861
487880.0000    7.27205
487920.0000    8.14656
487960.0000    8.88423
488000.0000    8.01200
488040.0000    7.86011
488080.0000    8.75153
488120.0000    8.13025
488160.0000    8.49940
488200.0000    8.99843
488240.0000    8.81897
488280.0000   10.22428
488320.0000    9.78837
488360.0000    8.45319
488400.0000    8.93750
488440.0000    9.13903
488480.0000    8.64443
488520.0000    8.61067
488560.0000    9.27055
488600.0000    7.18723
488640.0000    8.24199
488680.0000    7.89469
488720.0000    7.07457
488760.0000    7.50961
488800.0000    7.74521
488840.0000    7.42783
488880.0000    7.02916
488920.0000    7.43285
488960.0000    8.57877
489000.0000    8.06187
489040.0000    8.58042
489080.0000    8.11744
489120.0000    8.65420
489160.0000    8.17141
489200.0000    9.09583
489240.0000    8.90512
489280.0000    7.44078
489320.0000    8.03071
489360.0000    7.66534
489400.0000    7.60636
489440.0000    8.67227
489480.0000    8.08118
489520.0000    7.20087
489560.0000    8.68400
489600.0000    8.57548
489640.0000    8.27144
489680.0000    7.64255
489720.0000    7.30551
489760.0000    8.65508
489800.0000    8.41485
489840.0000    9.14367
489880.0000    9.73642
489920.0000    9.19656
489960.0000   10.03522
490000.0000    9.23589
490040.0000    9.35086
490080.0000    9.36289
490120.0000    8.54400
490160.0000    9.39348
490200.0000    9.69813
490240.0000    8.72286
490280.0000    8.60734
490320.0000    8.48677
490360.0000    8.16118
490400.0000    8.34328
490440.0000    8.89789
490480.0000    8.71636
490520.0000    8.70748
490560.0000    8.72452
490600.0000    8.61848
490640.0000    8.55518
490680.0000    8.11386
490720.0000    8.37126
490760.0000    9.16203
490800.0000    7.99399
490840.0000    7.34660
490880.0000    7.35679
490920.0000    7.65051
490960.0000    7.57444
491000.0000    6.73859
491040.0000    6.47385
491080.0000    7.18224
491120.0000    6.85586
491160.0000    7.48256
491200.0000    7.19389
491240.0000    6.91549
491280.0000    7.19649
491320.0000    7.04855
491360.0000    6.51283
491400.0000    7.35665
491440.0000    6.58313
491480.0000    7.12171
491520.0000    7.84461
491560.0000    7.72884
491600.0000    7.62708
491640.0000    7.85711
491680.0000    7.61826
491720.0000    7.84729
491760.0000    6.41932
491800.0000    7.20048
491840.0000    8.36016
491880.0000    8.59494
491920.0000    8.15877
491960.0000    8.62412
492000.0000    8.85637
492040.0000    8.60782
492080.0000    9.24049
492120.0000    8.60169
492160.0000    7.76764
492200.0000    7.91532
492240.0000    7.55099
492280.0000    9.20873
492320.0000    9.66572
492360.0000    8.67595
492400.0000    8.74781
492440.0000    7.51495
492480.0000    7.54235
492520.0000    8.73100
492560.0000    8.33006
492600.0000    9.52018
492640.0000    8.64301
492680.0000    9.45208
492720.0000    8.57804
492760.0000    8.54388
492800.0000    9.25665
492840.0000    8.60727
492880.0000    7.62081
492920.0000    8.38118
492960.0000    7.93901
493000.0000    8.02291
493040.0000    7.89889
493080.0000    7.60012
493120.0000    8.13806
493160.0000    8.17226
493200.0000    7.49385
493240.0000    6.56095
493280.0000    7.80623
493320.0000    7.13237
493360.0000    7.43488
493400.0000    7.36985
493440.0000    8.27336
493480.0000    8.05277
493520.0000    8.09231
493560.0000    7.91042
493600.0000    8.67668
493640.0000    8.56390
493680.0000    8.62060
493720.0000    8.34039
493760.0000    9.15184
493800.0000    8.81919
493840.0000    9.98471
493880.0000    9.15274
493920.0000    9.18635
493960.0000    9.46355
494000.0000    8.13869
494040.0000    8.42373
494080.0000    8.49838
494120.0000    8.26897
494160.0000    8.05161
494200.0000    8.62028
494240.0000    9.16159
494280.0000    9.17587
494320.0000    9.03739
494360.0000    9.04488
494400.0000    8.87415
494440.0000   10.18545
494480.0000    8.78875
494520.0000    9.27534
494560.0000    9.84830
494600.0000    8.86616
494640.0000    8.91728
494680.0000    9.70378
494720.0000    9.87318
494760.0000    9.19118
494800.0000    8.37315
494840.0000    8.74283
494880.0000    9.51672
494920.0000    8.69906
494960.0000    8.98980
495000.0000    9.13685
495040.0000   10.13572
495080.0000    9.79059
495120.0000    9.65305
495160.0000    9.07273
495200.0000    8.89956
495240.0000    9.74190
495280.0000    9.50387
495320.0000    9.74934
495360.0000   10.05166
495400.0000   10.27958
495440.0000    9.45773
495480.0000    9.77293
495520.0000    8.91791
495560.0000    9.66866
495600.0000    9.36855
495640.0000    8.34711
495680.0000    9.90402
495720.0000    9.24440
495760.0000    8.36085
495800.0000    9.72326
495840.0000    9.85721
495880.0000   10.21794
495920.0000    9.53753
495960.0000    9.45440
496000.0000   10.01242
496040.0000    9.48845
496080.0000    9.71793
496120.0000    8.29941
496160.0000    9.00048
496200.0000    8.84793
496240.0000    9.97032
496280.0000    9.62129
496320.0000    9.75775
496360.0000    9.29703
496400.0000    8.35897
496440.0000    9.76342
496480.0000    9.11078
496520.0000   10.10180
496560.0000    9.73044
496600.0000    9.22965
496640.0000    8.26742
496680.0000    8.66915
496720.0000    7.98510
496760.0000    7.46949
496800.0000    8.50988
496840.0000    8.10569
496880.0000    8.53680
496920.0000    8.42440
496960.0000    9.71445
497000.0000    9.29364
497040.0000    9.38681
497080.0000    9.11594
497120.0000    9.03313
497160.0000    8.89492
497200.0000    8.99147
497240.0000    9.53374
497280.0000    9.67581
497320.0000   10.57019
497360.0000   10.83454
497400.0000    9.72809
497440.0000   10.00297
497480.0000   11.45473
497520.0000   10.84184
497560.0000   11.45344
497600.0000   10.63048
497640.0000   10.61612
497680.0000    9.42021
497720.0000   10.52364
497760.0000   10.30350
497800.0000    8.40866
497840.0000    9.83636
497880.0000   10.85969
497920.0000   10.21519
497960.0000   10.18515
498000.0000    9.59331
498040.0000    7.99704
498080.0000    8.26989
498120.0000    9.04276
498160.0000    9.21505
498200.0000    8.39644
498240.0000    8.12292
498280.0000    8.58234
498320.0000    8.60963
498360.0000    8.69172
498400.0000    9.38590
498440.0000    9.53040
498480.0000    9.20515
498520.0000    8.49164
498560.0000    8.97509
498600.0000    8.52792
498640.0000    9.38363
498680.0000    9.90247
498720.0000    9.06570
498760.0000    9.63696
498800.0000    9.81972
498840.0000    9.66566
498880.0000    9.79159
498920.0000   10.49089
498960.0000    9.51446
499000.0000   10.06205
499040.0000    9.82724
499080.0000   10.18309
499120.0000   10.22574
499160.0000   10.49113
499200.0000   11.24450
499240.0000   10.04385
499280.0000    9.91708
499320.0000    9.45238
499360.0000    9.96628
499400.0000    9.84359
499440.0000    9.25994
499480.0000    9.34639
499520.0000    9.70187
499560.0000    9.33504
499600.0000   10.13226
499640.0000    8.92261
499680.0000    8.77529
499720.0000    8.95214
499760.0000    9.54330
499800.0000   10.57296
499840.0000    9.29219
499880.0000   10.29250
499920.0000    8.83559
499960.0000    8.37239
500000.0000    8.91122
500040.0000    8.79039
500080.0000    8.92124
500120.0000    9.30802
500160.0000   10.18010
500200.0000   10.40992
500240.0000    9.33496
500280.0000    8.49891
500320.0000    8.93423
500360.0000    9.74724
500400.0000    9.74716
500440.0000   10.35533
500480.0000    9.93307
500520.0000   10.59919
500560.0000    9.79712
500600.0000    9.18603
500640.0000    8.88487
500680.0000    9.68537
500720.0000    8.68830
500760.0000    9.70433
500800.0000    8.18369
500840.0000    7.69693
500880.0000    8.97634
500920.0000    9.50685
500960.0000    8.73404
501000.0000    8.29909
501040.0000    9.01208
501080.0000   10.54946
501120.0000   10.70989
501160.0000    8.90390
501200.0000    9.27172
501240.0000    8.46119
501280.0000    9.27479
501320.0000    9.92144
501360.0000    9.52506
501400.0000    9.71347
501440.0000    9.04989
501480.0000    8.26658
501520.0000    8.86780
501560.0000    8.35821
501600.0000    8.73410
501640.0000    8.33799
501680.0000    7.83743
501720.0000    8.99690
501760.0000   10.22173
501800.0000    9.96083
501840.0000   10.23229
501880.0000   10.03944
501920.0000    8.83732
501960.0000   10.04609
502000.0000    9.73412
502040.0000   10.43150
502080.0000   10.91918
502120.0000   10.52358
502160.0000   11.12512
502200.0000   10.26444
502240.0000   10.82822
502280.0000   11.04935
502320.0000   11.14241
502360.0000   10.45482
502400.0000   11.43430
502440.0000   10.49250
502480.0000   10.01034
502520.0000   10.03920
502560.0000   10.28640
502600.0000   10.03218
502640.0000   10.05440
502680.0000   10.35016
502720.0000    9.58362
502760.0000   10.87011
502800.0000   10.58916
502840.0000   10.48295
502880.0000    9.96394
502920.0000    8.08184
502960.0000    9.07178
503000.0000   10.65234
503040.0000   10.25177
503080.0000   10.46855
503120.0000    9.82193
503160.0000    8.70729
503200.0000    9.65351
503240.0000   10.26380
503280.0000   10.09088
503320.0000   10.48013
503360.0000    9.67146
503400.0000    9.42287
503440.0000    8.97626
503480.0000    9.95837
503520.0000    9.17503
503560.0000    8.77300
503600.0000    9.13582
503640.0000    8.40013
503680.0000    8.71054
503720.0000   10.29720
503760.0000    8.53589
503800.0000    9.73898
503840.0000    8.90971
503880.0000    8.39833
503920.0000    8.86757
503960.0000    9.55857
504000.0000    9.69222
504040.0000   10.57332
504080.0000   10.23026
504120.0000    9.38455
504160.0000   10.35279
504200.0000   10.05149
504240.0000   10.58084
504280.0000   11.27051
504320.0000   10.46975
504360.0000   11.27732
504400.0000   10.96681
504440.0000   11.44291
504480.0000   11.13627
504520.0000   10.47795
504560.0000   10.95489
504600.0000   10.03470
504640.0000   10.42797
504680.0000   10.49855
504720.0000    9.87669
504760.0000   11.10934
504800.0000   10.45108
504840.0000   10.66264
504880.0000   10.21951
504920.0000   11.46636
504960.0000   10.53739
505000.0000   11.22073
505040.0000    9.68627
505080.0000    9.46837
505120.0000   10.02934
505160.0000    8.81972
505200.0000    9.66374
505240.0000    9.96948
505280.0000   10.04499
505320.0000    9.19734
505360.0000   11.42919
505400.0000   10.28661
505440.0000   10.39062
505480.0000   10.11548
505520.0000    9.54423
505560.0000    9.21082
505600.0000    8.94867
505640.0000    8.00287
505680.0000    8.65479
505720.0000    8.19954
505760.0000    8.39067
505800.0000    8.84584
505840.0000    8.62438
505880.0000    7.92912
505920.0000    8.12285
505960.0000    8.12761
506000.0000    8.83198
506040.0000    8.85505
506080.0000    7.80346
506120.0000    7.41174
506160.0000    8.14086
506200.0000    6.94261
506240.0000    7.24895
506280.0000    7.10639
506320.0000    7.92921
506360.0000    7.60936
506400.0000    7.82583
506440.0000    7.27689
506480.0000    7.70728
506520.0000    7.38531
506560.0000    8.29540
506600.0000    7.62194
506640.0000    6.30194
506680.0000    7.49921
506720.0000    7.51621
506760.0000    7.10045
506800.0000    8.17198
506840.0000    8.30438
506880.0000    7.48182
506920.0000    7.13439
506960.0000    7.35972
507000.0000    7.23732
507040.0000    7.58248
507080.0000    7.59406
507120.0000    8.01106
507160.0000    8.44588
507200.0000    8.37706
507240.0000    7.63186
507280.0000    6.39504
507320.0000    8.74390
507360.0000    9.12872
507400.0000    8.87540
507440.0000    9.13125
507480.0000    8.42067
507520.0000    8.42621
507560.0000    8.36306
507600.0000    8.16783
507640.0000    8.89661
507680.0000    8.22364
507720.0000    8.58189
507760.0000    9.29857
507800.0000    8.95468
507840.0000    9.23114
507880.0000    8.81745
507920.0000    9.30891
507960.0000    8.84632
508000.0000    9.15025
508040.0000    9.34843
508080.0000   10.37263
508120.0000    9.80584
508160.0000   11.50976
508200.0000   10.87414
508240.0000   10.39171
508280.0000    9.59562
508320.0000   10.86254
508360.0000    9.46741
508400.0000    9.62535
508440.0000    9.39609
508480.0000   10.12292
508520.0000   10.26920
508560.0000   10.77214
508600.0000   10.26269
508640.0000   10.37858
508680.0000    9.58989
508720.0000   10.00906
508760.0000    8.90968
508800.0000    8.88565
508840.0000    8.76058
508880.0000    8.36729
508920.0000    8.73516
508960.0000    9.26980
509000.0000    9.05782
509040.0000    9.74950
509080.0000    9.28792
509120.0000   10.68608
509160.0000   10.02956
509200.0000    8.05784
509240.0000    9.74610
509280.0000    9.90662
509320.0000   10.61294
509360.0000   10.34502
509400.0000   10.13159
509440.0000    9.75188
509480.0000    9.65090
509520.0000    9.80109
509560.0000    9.52355
509600.0000   10.05715
509640.0000   10.63905
509680.0000   10.06928
509720.0000    9.37397
509760.0000   10.31299
509800.0000   10.01165
509840.0000   10.89030
509880.0000    9.99514
509920.0000    9.54600
509960.0000    9.64676
510000.0000   10.56864
510040.0000    9.89340
510080.0000   10.07681
510120.0000   10.13520
510160.0000   10.01595
510200.0000    9.58277
510240.0000    9.54344
510280.0000   10.47026
510320.0000   10.21590
510360.0000    9.23554
510400.0000    8.04121
510440.0000    9.26420
510480.0000    9.34096
510520.0000   10.01059
510560.0000    9.87549
510600.0000   10.11796
510640.0000   10.78532
510680.0000   11.36820
510720.0000   10.32163
510760.0000    9.13032
510800.0000   10.21776
510840.0000   10.12484
510880.0000    9.27292
510920.0000    9.18611
510960.0000    9.76823
511000.0000    8.79280
511040.0000    9.45888
511080.0000    9.95212
511120.0000    9.44642
511160.0000   10.95284
511200.0000   11.20450
511240.0000   10.65340
511280.0000    9.69824
511320.0000   10.63203
511360.0000   10.57778
511400.0000   10.02852
511440.0000    9.29771
511480.0000    9.45327
511520.0000    9.46977
511560.0000    8.99607
511600.0000    8.89808
511640.0000    8.63574
511680.0000    7.75680
511720.0000    8.66401
511760.0000    9.10447
511800.0000    7.60926
511840.0000    8.37063
511880.0000    9.33146
511920.0000    8.68685
511960.0000    9.12301
512000.0000    9.26800
512040.0000    9.30536
512080.0000    9.06585
512120.0000    9.01818
512160.0000   10.14353
512200.0000   10.14085
512240.0000    9.74022
512280.0000   10.81278
512320.0000   10.76330
512360.0000    9.37726
512400.0000   10.38602
512440.0000   10.22933
512480.0000   11.19237
512520.0000   10.22626
512560.0000   10.25848
512600.0000    9.52929
512640.0000    9.75243
512680.0000    8.94033
512720.0000   10.44128
512760.0000   11.09191
512800.0000   11.13516
512840.0000   10.91081
512880.0000   11.71183
512920.0000   10.51802
512960.0000    9.69447
513000.0000    9.88543
513040.0000    9.31356
513080.0000   10.06954
513120.0000   10.83020
513160.0000   10.18244
513200.0000    9.90790
513240.0000    9.13450
513280.0000    9.06011
513320.0000    9.95507
513360.0000   10.50719
513400.0000    9.96617
513440.0000    9.58143
513480.0000    9.71114
513520.0000    8.73410
513560.0000    9.76802
513600.0000   10.05561
513640.0000   10.03961
513680.0000   10.06424
513720.0000    9.21125
513760.0000   10.10877
513800.0000    9.97140
513840.0000    9.37211
513880.0000    9.38804
513920.0000    9.27558
513960.0000    9.00636
514000.0000    8.26779
514040.0000    8.24121
514080.0000    8.08543
514120.0000    8.55246
514160.0000    8.03959
514200.0000    9.91478
514240.0000    9.49504
514280.0000    9.01207
514320.0000    9.34517
514360.0000   10.18264
514400.0000    9.82976
514440.0000   10.76289
514480.0000   11.51403
514520.0000   11.64176
514560.0000   10.90266
514600.0000    9.40432
514640.0000   10.16307
514680.0000   10.28973
514720.0000    9.76054
514760.0000    9.62665
514800.0000    9.28734
514840.0000   10.73326
514880.0000   10.01728
514920.0000    9.16359
514960.0000    9.74208
515000.0000   10.94282
515040.0000   10.17075
515080.0000    9.78949
515120.0000    9.91721
515160.0000    8.67569
515200.0000    9.34448
515240.0000    9.57895
515280.0000    9.88779
515320.0000    8.99523
515360.0000    9.95877
515400.0000   10.60528
515440.0000   10.33066
515480.0000    9.86545
515520.0000    9.87008
515560.0000    9.06429
515600.0000    9.67016
515640.0000    9.49022
515680.0000    8.78168
515720.0000    9.44280
515760.0000    9.32025
515800.0000    8.87219
515840.0000    9.02810
515880.0000    9.19411
515920.0000    8.29063
515960.0000    9.05381
516000.0000    9.64919
516040.0000    9.52662
516080.0000    9.44637
516120.0000    9.93220
516160.0000    8.04974
516200.0000    9.08175
516240.0000    9.02270
516280.0000    8.76042
516320.0000    9.33404
516360.0000    8.37230
516400.0000    8.48776
516440.0000    7.35643
516480.0000    8.49861
516520.0000    8.39593
516560.0000    8.85349
516600.0000    8.01345
516640.0000    8.36014
516680.0000    8.02339
516720.0000    8.87834
516760.0000    8.37278
516800.0000    7.50570
516840.0000    7.62566
516880.0000    8.74417
516920.0000    7.70304
516960.0000    8.99743
517000.0000    8.83992
517040.0000    8.79632
517080.0000    8.24026
517120.0000    8.92339
517160.0000    9.11627
517200.0000    9.47381
517240.0000    9.67369
517280.0000    9.85800
517320.0000    9.88359
517360.0000   10.29981
517400.0000    9.96553
517440.0000    9.52309
517480.0000    8.62450
517520.0000    8.56006
517560.0000    9.25795
517600.0000    9.76349
517640.0000    9.85528
517680.0000    9.90766
517720.0000    9.26628
517760.0000    8.64596
517800.0000    7.38586
517840.0000    8.17917
517880.0000    7.71345
517920.0000    8.77495
517960.0000    9.35647
518000.0000    8.65486
518040.0000    8.53269
518080.0000    9.37680
518120.0000    9.61459
518160.0000    8.91477
518200.0000    8.69098
518240.0000    9.37727
518280.0000    9.46477
518320.0000    8.30375
518360.0000    8.57391
518400.0000    8.92231
518440.0000    7.84536
518480.0000    8.74804
518520.0000    8.92912
518560.0000    8.09962
518600.0000    8.05555
518640.0000    8.78972
518680.0000    8.34166
518720.0000    7.58520
518760.0000    8.17898
518800.0000    7.59641
518840.0000    7.22679
518880.0000    6.89071
518920.0000    7.18990
518960.0000    7.09102
519000.0000    7.78753
519040.0000    7.30542
519080.0000    7.58294
519120.0000    7.67428
519160.0000    7.52827
519200.0000    7.36345
519240.0000    7.20583
519280.0000    8.42169
519320.0000    8.30488
519360.0000    8.46838
519400.0000    8.21381
519440.0000    8.81863
519480.0000    8.37177
519520.0000    7.15555
519560.0000    8.72583
519600.0000    8.46937
519640.0000    8.06463
519680.0000    8.26595
519720.0000    8.83673
519760.0000    8.46994
519800.0000   10.26626
519840.0000    8.89044
519880.0000    9.26260
519920.0000    8.97705
519960.0000    9.61276
520000.0000   10.16188
520040.0000    9.53965
520080.0000    8.57631
520120.0000    8.48834
520160.0000    8.83071
520200.0000    9.51964
520240.0000    8.59976
520280.0000    9.71374
520320.0000    9.16436
520360.0000    8.70258
520400.0000    9.09710
520440.0000    9.05066
520480.0000    8.51879
520520.0000    8.41044
520560.0000    8.17362
520600.0000    9.55677
520640.0000   10.11916
520680.0000    9.15636
520720.0000    9.18212
520760.0000    8.85396
520800.0000    9.53321
520840.0000    9.19384
520880.0000    9.36045
520920.0000    8.56926
520960.0000    8.95226
521000.0000    8.31021
521040.0000    8.92167
521080.0000    7.64324
521120.0000    8.67728
521160.0000    9.79219
521200.0000   10.08080
521240.0000    9.51948
521280.0000    9.21440
521320.0000    8.89463
521360.0000    8.89673
521400.0000    9.84494
521440.0000   10.78698
521480.0000    9.37219
521520.0000   10.14847
521560.0000    8.40729
521600.0000    9.21813
521640.0000    9.39309
521680.0000    9.59776
521720.0000    9.96312
521760.0000    9.52720
521800.0000    8.70123
521840.0000    9.57964
521880.0000    8.67551
521920.0000    8.09610
521960.0000    9.32646
522000.0000    9.85575
522040.0000    9.68683
522080.0000    8.79403
522120.0000    9.09728
522160.0000    8.72033
522200.0000    9.27990
522240.0000    9.51634
522280.0000    9.99217
522320.0000   10.05473
522360.0000   10.58037
522400.0000   10.79910
522440.0000    9.27637
522480.0000    8.92425
522520.0000   10.26817
522560.0000    9.94107
522600.0000   10.28789
522640.0000   10.16985
522680.0000   10.32118
522720.0000    9.14339
522760.0000    9.19633
522800.0000    9.21252
522840.0000    9.39676
522880.0000    8.66145
522920.0000    9.34319
522960.0000    8.05986
523000.0000    8.08451
523040.0000    7.27973
523080.0000    7.38590
523120.0000    8.40573
523160.0000    8.59839
523200.0000    8.33309
523240.0000    7.85501
523280.0000    8.79184
523320.0000    9.52641
523360.0000    9.13549
523400.0000    8.44744
523440.0000    9.27145
523480.0000    8.95635
523520.0000   10.21717
523560.0000   10.43659
523600.0000    9.36931
523640.0000    9.44499
523680.0000    9.59678
523720.0000    9.40838
523760.0000    8.93889
523800.0000    8.83938
523840.0000    9.05299
523880.0000    9.62463
523920.0000    9.15785
523960.0000   10.48251
524000.0000    9.75921
524040.0000    9.46584
524080.0000    9.07517
524120.0000   10.69566
524160.0000   10.79808
524200.0000    9.01466
524240.0000    9.27031
524280.0000    9.42024
524320.0000    9.48575
524360.0000    9.59682
524400.0000    8.97584
524440.0000    9.41783
524480.0000    9.50361
524520.0000   10.31024
524560.0000   10.57174
524600.0000   10.18350
524640.0000   12.03897
524680.0000   10.71175
524720.0000    9.79338
524760.0000    9.66110
524800.0000    9.87651
524840.0000    9.42494
524880.0000   10.95794
524920.0000   10.91484
524960.0000   10.90523
525000.0000   10.56426
525040.0000    9.57609
525080.0000    9.61330
525120.0000   10.57403
525160.0000   11.42456
525200.0000    9.58193
525240.0000   10.74099
525280.0000   10.00085
525320.0000   10.60544
525360.0000    9.64967
525400.0000    9.33336
525440.0000    9.70507
525480.0000    9.15261
525520.0000    8.52535
525560.0000    9.01237
525600.0000    9.01205
525640.0000    9.65226
525680.0000    8.65348
525720.0000    8.36908
525760.0000    8.70875
525800.0000    8.81270
525840.0000    8.96368
525880.0000    9.05486
525920.0000    8.66777
525960.0000   10.17024
526000.0000    8.32508
526040.0000    9.41177
526080.0000    9.69153
526120.0000   10.39674
526160.0000    9.41279
526200.0000    9.64174
526240.0000    9.71774
526280.0000    8.94667
526320.0000    9.46550
526360.0000    8.82943
526400.0000    9.23893
526440.0000    8.90192
526480.0000    8.39848
526520.0000    8.44085
526560.0000    9.62011
526600.0000    8.98939
526640.0000    8.32483
526680.0000    8.21946
526720.0000   10.09743
526760.0000    9.43458
526800.0000    9.16181
526840.0000   10.24564
526880.0000    9.42650
526920.0000    8.90169
526960.0000    9.53597
527000.0000   10.10494
527040.0000   10.32431
527080.0000   10.53724
527120.0000   10.35930
527160.0000   10.32122
527200.0000   10.65493
527240.0000    9.81028
527280.0000   10.34892
527320.0000   10.86389
527360.0000   10.18268
527400.0000   11.29043
527440.0000   10.89856
527480.0000    9.71703
527520.0000   10.25928
527560.0000    9.82924
527600.0000    9.68593
527640.0000   10.07479
527680.0000   10.60746
527720.0000   10.88409
527760.0000   10.36034
527800.0000   10.99612
527840.0000   10.83197
527880.0000    9.75967
527920.0000   11.59631
527960.0000   11.13402
528000.0000   10.65368
528040.0000   10.73889
528080.0000   12.02504
528120.0000   12.08672
528160.0000   11.45011
528200.0000   10.34716
528240.0000    9.49902
528280.0000    9.58282
528320.0000    9.92319
528360.0000   10.25999
528400.0000    9.92681
528440.0000   10.15167
528480.0000   10.39228
528520.0000   10.89386
528560.0000    9.53471
528600.0000    9.96716
528640.0000   10.60280
528680.0000   10.70386
528720.0000   10.32194
528760.0000    9.74715
528800.0000    8.09832
528840.0000    7.78199
528880.0000    9.02359
528920.0000    9.58214
528960.0000    8.67908
529000.0000    8.80952
529040.0000   10.59798
529080.0000   10.26187
529120.0000    9.88155
529160.0000   11.32375
529200.0000   12.16378
529240.0000   10.95090
529280.0000    9.21380
529320.0000    9.91791
529360.0000   10.62919
529400.0000   10.51196
529440.0000    9.87167
529480.0000    9.26615
529520.0000    9.10985
529560.0000    9.40315
529600.0000    8.67789
529640.0000    8.44827
529680.0000    8.86091
529720.0000    8.54170
529760.0000    8.17497
529800.0000    9.58863
529840.0000   10.15717
529880.0000    9.59839
529920.0000    9.39494
529960.0000    9.41364
530000.0000    8.43940
530040.0000    8.64464
530080.0000    8.87430
530120.0000    9.18772
530160.0000    9.47385
530200.0000    9.20272
530240.0000    8.54679
530280.0000    7.48546
530320.0000    8.43443
530360.0000    8.69995
530400.0000    7.86013
530440.0000    8.60785
530480.0000    9.19234
530520.0000    8.89177
530560.0000    9.52163
530600.0000    9.17972
530640.0000    9.63449
530680.0000   10.54480
530720.0000   10.05298
530760.0000    9.80106
530800.0000   10.03474
530840.0000    9.04192
530880.0000    9.86479
530920.0000    9.48228
530960.0000    9.26998
531000.0000    9.31750
531040.0000    8.02102
531080.0000    7.66050
531120.0000    8.96668
531160.0000    8.31459
531200.0000    8.54890
531240.0000    9.51348
531280.0000    9.45937
531320.0000    8.92023
531360.0000    9.50934
531400.0000    8.46179
531440.0000    9.02077
531480.0000    9.71103
531520.0000    9.23969
531560.0000    9.01498
531600.0000    9.79298
531640.0000   10.50041
531680.0000   11.52963
531720.0000    9.81812
531760.0000    9.90780
531800.0000   10.20605
531840.0000   10.06502
531880.0000    7.72257
531920.0000    9.48049
531960.0000    8.52314
532000.0000    9.51772
532040.0000    9.18757
532080.0000    9.31658
532120.0000    8.69359
532160.0000    8.28632
532200.0000    8.04320
532240.0000    9.71842
532280.0000    7.82808
532320.0000    7.88495
532360.0000    7.81254
532400.0000    8.80091
532440.0000    8.68519
532480.0000    9.01247
532520.0000    9.34400
532560.0000    9.34176
532600.0000    8.68678
532640.0000    9.88485
532680.0000    9.72157
532720.0000    9.76632
532760.0000    9.16608
532800.0000   10.30233
532840.0000    8.96060
532880.0000    9.00298
532920.0000   10.31762
532960.0000    9.95595
533000.0000   10.21974
533040.0000   10.13155
533080.0000    9.50605
533120.0000    9.66600
533160.0000    9.36667
533200.0000    9.81289
533240.0000    9.22993
533280.0000    8.67450
533320.0000    8.97626
533360.0000    9.93113
533400.0000   11.52819
533440.0000   11.01992
533480.0000    9.76109
533520.0000    8.55241
533560.0000    9.24757
533600.0000    9.38172
533640.0000    9.11245
533680.0000    9.04442
533720.0000    9.58323
533760.0000    9.53172
533800.0000    8.98360
533840.0000    9.68679
533880.0000    8.77571
533920.0000   10.19341
533960.0000    9.28182
534000.0000    9.62957
534040.0000    9.90007
534080.0000    9.87241
534120.0000   10.56462
534160.0000   10.10611
534200.0000    9.53447
534240.0000   10.55666
534280.0000   10.09636
534320.0000    9.57526
534360.0000    9.66676
534400.0000    9.61197
534440.0000    9.57856
534480.0000   10.21055
534520.0000    9.63868
534560.0000    9.68628
534600.0000    8.80695
534640.0000   10.42019
534680.0000   10.48322
534720.0000   10.34470
534760.0000   10.33906
534800.0000    9.47158
534840.0000    9.48342
534880.0000    9.56504
534920.0000    9.11734
534960.0000    8.77802
535000.0000    8.35308
535040.0000   10.17086
535080.0000    9.17744
535120.0000    8.43299
535160.0000    9.02966
535200.0000    8.97139
535240.0000    9.56341
535280.0000    9.02378
535320.0000    9.47654
535360.0000    8.63273
535400.0000    8.23500
535440.0000    9.27594
535480.0000    8.90876
535520.0000    9.10708
535560.0000    9.81237
535600.0000   10.53310
535640.0000    9.50687
535680.0000   10.56997
535720.0000   10.11075
535760.0000    8.97402
535800.0000    9.42252
535840.0000    9.17151
535880.0000    9.72134
535920.0000    9.12301
535960.0000    7.25295
536000.0000    7.91006
536040.0000    8.48460
536080.0000    9.45643
536120.0000    7.68112
536160.0000    7.18260
536200.0000    9.00786
536240.0000    7.42652
536280.0000    7.79817
536320.0000    9.22157
536360.0000    7.88276
536400.0000    8.02872
536440.0000    7.82135
536480.0000    8.16456
536520.0000    7.54715
536560.0000    8.40624
536600.0000    7.45466
536640.0000    8.97282
536680.0000    9.73583
536720.0000    8.77751
536760.0000    7.77944
536800.0000    9.24796
536840.0000    9.05063
536880.0000    8.51897
536920.0000    7.69186
536960.0000    7.29513
537000.0000    6.57278
537040.0000    4.77473
537080.0000    6.37036
537120.0000    6.79278
537160.0000    7.80717
537200.0000    8.18514
537240.0000    7.16769
537280.0000    4.93856
537320.0000    5.38621
537360.0000    5.74974
537400.0000    6.71254
537440.0000    6.98080
537480.0000    6.40929
537520.0000    6.46657
537560.0000    7.02748
537600.0000    5.62687
537640.0000    6.58660
537680.0000    6.32876
537720.0000    6.77222
537760.0000    6.54690
537800.0000    7.78130
537840.0000    6.52849
537880.0000    7.38194
537920.0000    7.02942
537960.0000    6.95761
538000.0000    5.87747
538040.0000    6.09538
538080.0000    7.54269
538120.0000    8.49071
538160.0000    8.21561
538200.0000    9.72285
538240.0000    9.29618
538280.0000    8.34113
538320.0000    8.66066
538360.0000    7.57288
538400.0000    8.31890
538440.0000    6.24617
538480.0000    6.70426
538520.0000    6.94929
538560.0000    8.94710
538600.0000    8.75352
538640.0000    9.58340
538680.0000    9.03809
538720.0000    9.63975
538760.0000    9.14668
538800.0000    7.83451
538840.0000    8.58522
538880.0000    8.62417
538920.0000    9.29531
538960.0000    9.10440
539000.0000    9.51728
539040.0000   10.00795
539080.0000   10.79809
539120.0000    9.42141
539160.0000   10.44980
539200.0000   10.41440
539240.0000   10.08914
539280.0000    9.64596
539320.0000   10.40132
539360.0000   10.04290
539400.0000    9.18766
539440.0000   10.17492
539480.0000   10.66170
539520.0000   10.44859
539560.0000   10.27222
539600.0000    9.77703
539640.0000    9.30434
539680.0000    9.31678
539720.0000    9.15391
539760.0000    9.70554
539800.0000   10.41814
539840.0000    8.83014
539880.0000    8.14408
539920.0000    9.15226
539960.0000    8.25540
540000.0000    7.91766
540040.0000    7.56971
540080.0000    9.02971
540120.0000    8.87609
540160.0000    7.63651
540200.0000    6.59979
540240.0000    8.22496
540280.0000    8.69269
540320.0000    8.85136
540360.0000    8.94188
540400.0000    9.85514
540440.0000    8.18133
540480.0000    8.23660
540520.0000    8.51913
540560.0000    7.52198
540600.0000    7.44705
540640.0000    8.34027
540680.0000    7.12941
540720.0000    7.58331
540760.0000    7.26774
540800.0000    7.46946
540840.0000    6.72384
540880.0000    6.43518
540920.0000    8.49680
540960.0000    8.49372
541000.0000    8.10304
541040.0000    8.14134
541080.0000    8.83574
541120.0000    8.49218
541160.0000    8.38702
541200.0000    7.73691
541240.0000    8.13461
541280.0000    9.30521
541320.0000    7.90242
541360.0000    8.47673
541400.0000    8.72872
541440.0000    8.29365
541480.0000    8.45872
541520.0000    9.49451
541560.0000    9.54641
541600.0000    6.85961
541640.0000    8.36277
541680.0000    9.29076
541720.0000    9.38525
541760.0000    8.92065
541800.0000    8.87103
541840.0000    8.87989
541880.0000    9.55993
541920.0000    8.78364
541960.0000    8.72160
542000.0000    9.47521
542040.0000   10.27218
542080.0000    9.65253
542120.0000    9.85967
542160.0000   10.28316
542200.0000    8.12894
542240.0000    8.47699
542280.0000    9.63141
542320.0000    9.38225
542360.0000    9.77841
542400.0000    9.80767
542440.0000    9.90087
542480.0000    9.20752
542520.0000    9.18215
542560.0000   10.18953
542600.0000    9.55547
542640.0000    9.57093
542680.0000    9.12079
542720.0000    8.51777
542760.0000    8.73523
542800.0000    8.52678
542840.0000   10.23087
542880.0000   11.29869
542920.0000   11.84329
542960.0000    9.66669
543000.0000   10.55617
543040.0000   10.28130
543080.0000    9.16356
543120.0000    9.73759
543160.0000    9.59057
543200.0000    9.81841
543240.0000    8.70029
543280.0000    9.09521
543320.0000    8.34329
543360.0000    8.49668
543400.0000    9.55698
543440.0000    9.21862
543480.0000    8.87701
543520.0000    9.32255
543560.0000    9.43079
543600.0000    9.72420
543640.0000    8.80747
543680.0000    9.55475
543720.0000   10.72663
543760.0000   10.24681
543800.0000   10.24343
543840.0000    9.69800
543880.0000    9.92281
543920.0000   10.50040
543960.0000   10.38362
544000.0000   10.03979
544040.0000   10.78191
544080.0000   10.41300
544120.0000    9.60134
544160.0000   10.09874
544200.0000   10.45249
544240.0000   10.63780
544280.0000   11.25319
544320.0000   10.27654
544360.0000   10.87504
544400.0000    9.42941
544440.0000    8.50274
544480.0000    9.48717
544520.0000    9.18846
544560.0000    9.99400
544600.0000    9.33544
544640.0000   11.16593
544680.0000   10.57026
544720.0000   10.61555
544760.0000   10.30301
544800.0000   10.05316
544840.0000   10.16287
544880.0000   10.06772
544920.0000    9.16670
544960.0000   10.32204
545000.0000    8.77801
545040.0000    9.42285
545080.0000    9.95842
545120.0000    9.99083
545160.0000   10.20291
545200.0000    9.37379
545240.0000    9.46965
545280.0000    8.43827
545320.0000    8.60108
545360.0000    8.43936
545400.0000    9.97908
545440.0000   10.37626
545480.0000   11.01621
545520.0000   10.46166
545560.0000   10.79102
545600.0000   10.08777
545640.0000    9.71174
545680.0000    9.83336
545720.0000   10.95240
545760.0000    9.11859
545800.0000    9.95628
545840.0000    9.78304
545880.0000    9.35927
545920.0000    8.02769
545960.0000    8.66304
546000.0000    9.41505
546040.0000    9.77492
546080.0000    9.40760
546120.0000   10.08508
546160.0000    9.92772
546200.0000   10.51593
546240.0000    9.12732
546280.0000    9.49713
546320.0000    9.94085
546360.0000    9.56732
546400.0000    9.21488
546440.0000    9.28826
546480.0000    8.80877
546520.0000    9.49904
546560.0000    9.50718
546600.0000   10.59787
546640.0000    9.80702
546680.0000    9.60633
546720.0000    9.88803
546760.0000   10.84143
546800.0000    9.24162
546840.0000    9.30009
546880.0000   10.35361
546920.0000    8.58988
546960.0000    9.44697
547000.0000    8.09190
547040.0000    8.77819
547080.0000    8.79131
547120.0000    9.07696
547160.0000    9.26522
547200.0000    9.40855
547240.0000    9.53704
547280.0000   10.16268
547320.0000    9.70003
547360.0000    9.44765
547400.0000    8.63234
547440.0000    8.82411
547480.0000    9.04439
547520.0000    9.34862
547560.0000    9.35353
547600.0000   10.28171
547640.0000    9.14819
547680.0000    9.82056
547720.0000    9.00380
547760.0000    9.04338
547800.0000    8.97720
547840.0000    8.06206
547880.0000    9.07021
547920.0000    8.47957
547960.0000    7.93429
548000.0000    7.60514
548040.0000    9.25094
548080.0000    9.70195
548120.0000   10.31933
548160.0000   10.61319
548200.0000    9.60474
548240.0000   10.26514
548280.0000    9.52512
548320.0000    9.32446
548360.0000   10.23592
548400.0000    9.72047
548440.0000   10.53927
548480.0000   10.84761
548520.0000    8.88736
548560.0000    9.91866
548600.0000    9.59854
548640.0000    9.43751
548680.0000    9.69972
548720.0000    9.38588
548760.0000    7.87278
548800.0000    8.98843
548840.0000    9.87325
548880.0000    9.01561
548920.0000    8.46340
548960.0000    8.75942
549000.0000    9.44222
549040.0000    8.66429
549080.0000    8.34148
549120.0000    7.25316
549160.0000    7.71009
549200.0000    8.43368
549240.0000    7.45737
549280.0000    7.98680
549320.0000    8.49830
549360.0000    7.91958
549400.0000    7.47822
549440.0000    7.14628
549480.0000    8.00006
549520.0000    8.38658
549560.0000    9.19941
549600.0000    6.88444
549640.0000    9.30340
549680.0000    9.10681
549720.0000    8.95234
549760.0000    9.89387
549800.0000    8.90013
549840.0000    9.68683
549880.0000    8.95590
549920.0000    9.91142
549960.0000    9.76986
550000.0000   10.25144
550040.0000    9.98711
550080.0000   10.97826
550120.0000   11.21552
550160.0000   10.80440
550200.0000   10.16361
550240.0000   10.29632
550280.0000   11.17706
550320.0000   10.75067
550360.0000   10.85863
550400.0000   11.37849
550440.0000    9.96603
550480.0000    9.72666
550520.0000    9.38932
550560.0000    9.51874
550600.0000   10.12743
550640.0000   10.16762
550680.0000   10.17724
550720.0000   10.06795
550760.0000   10.12669
550800.0000   10.13939
550840.0000   11.66081
550880.0000   11.56077
550920.0000   11.70868
550960.0000   10.21960
551000.0000    9.27257
551040.0000   10.93065
551080.0000   10.11156
551120.0000    9.31571
551160.0000    9.99878
551200.0000   10.58629
551240.0000    9.16575
551280.0000    9.83826
551320.0000    9.98700
551360.0000   10.79844
551400.0000   12.25117
551440.0000   11.77244
551480.0000   11.03940
551520.0000   11.14972
551560.0000   11.60202
551600.0000   11.30849
551640.0000   10.85646
551680.0000   11.98846
551720.0000   11.05511
551760.0000   10.26946
551800.0000   11.50347
551840.0000   11.07752
551880.0000   11.06045
551920.0000    9.91038
551960.0000   11.27530
552000.0000   10.39198
552040.0000   10.93754
552080.0000   10.64257
552120.0000   10.81308
552160.0000   10.88006
552200.0000    9.98974
552240.0000    9.67116
552280.0000    9.22398
552320.0000   10.16890
552360.0000   10.55053
552400.0000   10.64553
552440.0000    9.67400
552480.0000   10.82663
552520.0000   10.56796
552560.0000   10.76690
552600.0000   10.53478
552640.0000    9.13420
552680.0000   10.60302
552720.0000    9.48891
552760.0000   10.39985
552800.0000    9.94040
552840.0000   10.80554
552880.0000    9.56361
552920.0000   10.02953
552960.0000    9.54935
553000.0000    9.99348
553040.0000    9.38519
553080.0000    8.35227
553120.0000   10.14372
553160.0000   10.17146
553200.0000    8.78718
553240.0000   10.09540
553280.0000    9.89058
553320.0000    9.75254
553360.0000   10.37813
553400.0000   10.15656
553440.0000    9.61736
553480.0000   10.85537
553520.0000   10.63120
553560.0000    9.78455
553600.0000    9.45356
553640.0000    8.38933
553680.0000   10.07431
553720.0000    9.93532
553760.0000   10.55292
553800.0000   10.08666
553840.0000    9.80565
553880.0000    9.09280
553920.0000    8.65541
553960.0000   10.50923
554000.0000    9.73629
554040.0000   11.50453
554080.0000   10.03361
554120.0000   10.76752
554160.0000   10.12655
554200.0000    9.30406
554240.0000    9.71287
554280.0000    8.91804
554320.0000    9.92212
554360.0000    9.89000
554400.0000    9.05056
554440.0000    9.57584
554480.0000    9.11510
554520.0000    9.93822
554560.0000   10.19434
554600.0000   10.85603
554640.0000    9.53037
554680.0000    9.88509
554720.0000   10.03751
554760.0000   10.50321
554800.0000    9.48997
554840.0000    9.20430
554880.0000   10.10458
554920.0000   10.60315
554960.0000   11.10396
555000.0000    9.30634
555040.0000   10.55913
555080.0000   11.06782
555120.0000   10.36829
555160.0000   10.86219
555200.0000   11.27396
555240.0000   10.98193
555280.0000   10.93451
555320.0000   11.26838
555360.0000   10.57983
555400.0000    9.93331
555440.0000   10.11255
555480.0000   10.49644
555520.0000   10.50892
555560.0000   10.42037
555600.0000   10.20580
555640.0000    8.96762
555680.0000    9.71236
555720.0000    9.50889
555760.0000   10.48120
555800.0000   10.35768
555840.0000   10.00540
555880.0000    9.77818
555920.0000    9.55247
555960.0000    9.87217
556000.0000    8.83615
556040.0000   10.43021
556080.0000   10.54823
556120.0000   11.17435
556160.0000   11.26916
556200.0000    9.62421
556240.0000   10.35034
556280.0000    9.67045
556320.0000    8.96042
556360.0000   10.70401
556400.0000   11.06685
556440.0000    9.75207
556480.0000   10.30750
556520.0000   10.07927
556560.0000    9.74686
556600.0000    9.93656
556640.0000    9.73519
556680.0000    9.53447
556720.0000    9.64290
556760.0000   10.71222
556800.0000   10.66795
556840.0000   10.49432
556880.0000   11.56305
556920.0000   13.23675
556960.0000   12.20543
557000.0000   11.17975
557040.0000   10.73647
557080.0000   10.70358
557120.0000   11.82848
557160.0000   10.20765
557200.0000    9.32996
557240.0000    9.76897
557280.0000   10.18955
557320.0000    9.28777
557360.0000    8.96723
557400.0000    9.73587
557440.0000   10.04270
557480.0000   10.87360
557520.0000    9.19519
557560.0000    9.59753
557600.0000    8.63483
557640.0000    9.42101
557680.0000    9.62056
557720.0000    9.10593
557760.0000    9.72458
557800.0000    9.85146
557840.0000    9.61470
557880.0000    9.89121
557920.0000    9.85494
557960.0000    9.84602
558000.0000   10.06040
558040.0000    9.83139
558080.0000    9.17128
558120.0000    9.16041
558160.0000    9.24186
558200.0000    9.96709
558240.0000   10.44014
558280.0000   10.48033
558320.0000    8.75151
558360.0000    8.97536
558400.0000    9.49280
558440.0000    8.50246
558480.0000    8.70143
558520.0000    8.77046
558560.0000    7.65912
558600.0000    7.42440
558640.0000    8.46829
558680.0000   10.24494
558720.0000   10.34722
558760.0000    9.11918
558800.0000    8.68056
558840.0000    8.05689
558880.0000    6.76976
558920.0000    8.64982
558960.0000    8.90279
559000.0000    8.38956
559040.0000   10.10646
559080.0000    8.79083
559120.0000    8.55062
559160.0000    7.53159
559200.0000    8.22801
559240.0000    9.16806
559280.0000    9.98182
559320.0000    8.36229
559360.0000    8.59846
559400.0000    7.83393
559440.0000    8.73106
559480.0000    8.34028
559520.0000    8.12048
559560.0000    7.19894
559600.0000    8.20326
559640.0000    8.55422
559680.0000    7.56732
559720.0000    8.84985
559760.0000    8.98713
559800.0000    9.14447
559840.0000   10.03368
559880.0000    7.64518
559920.0000    7.84626
559960.0000    8.69761
560000.0000    7.23214
560040.0000    7.82956
560080.0000    8.97155
560120.0000    9.51442
560160.0000    9.58189
560200.0000    9.03376
560240.0000    8.90796
560280.0000    8.09189
560320.0000    8.46312
560360.0000    9.56787
560400.0000   10.98388
560440.0000    9.11171
560480.0000    8.15318
560520.0000    8.32290
560560.0000    7.42853
560600.0000    7.21855
560640.0000    6.38657
560680.0000    6.16612
560720.0000    6.53137
560760.0000    6.64726
560800.0000    5.80396
560840.0000    6.13944
560880.0000    5.28656
560920.0000    5.10288
560960.0000    6.56773
561000.0000    6.97215
561040.0000    7.62041
561080.0000    8.02193
561120.0000    7.60705
561160.0000    7.85217
561200.0000    7.50921
561240.0000    9.13134
561280.0000    8.40045
561320.0000    9.45727
561360.0000    9.68487
561400.0000    9.41917
561440.0000    8.80111
561480.0000    8.90395
561520.0000    9.73789
561560.0000   10.51867
561600.0000   10.12040
561640.0000    8.91319
561680.0000    8.24304
561720.0000    9.74757
561760.0000   10.90271
561800.0000   10.90378
561840.0000    9.55841
561880.0000   11.24352
561920.0000   10.01879
561960.0000    8.42872
562000.0000    7.84869
562040.0000    8.21252
562080.0000    8.27635
562120.0000    8.54576
562160.0000    8.61702
562200.0000    7.06297
562240.0000    7.38937
562280.0000    8.71047
562320.0000    8.04417
562360.0000    8.54474
562400.0000    9.40366
562440.0000    8.39457
562480.0000    8.84578
562520.0000    6.97341
562560.0000    7.18927
562600.0000    7.41342
562640.0000    8.42864
562680.0000    7.71334
562720.0000    8.82786
562760.0000    9.51714
562800.0000    7.65132
562840.0000    8.01709
562880.0000    9.18049
562920.0000    8.57632
562960.0000    8.32544
563000.0000    9.64171
563040.0000    9.74744
563080.0000    8.04590
563120.0000    8.82022
563160.0000    9.62125
563200.0000    7.82563
563240.0000    9.03528
563280.0000    8.98965
563320.0000    9.27139
563360.0000    9.67146
563400.0000    9.50650
563440.0000    8.71562
563480.0000    8.68569
563520.0000    9.15258
563560.0000    7.89311
563600.0000    8.50074
563640.0000    7.37213
563680.0000    9.12082
563720.0000    9.69438
563760.0000    9.77272
563800.0000    7.57090
563840.0000    8.26845
563880.0000    8.59355
563920.0000    9.47809
563960.0000   10.37872
564000.0000    9.65799
564040.0000    7.80432
564080.0000    7.53771
564120.0000    6.16506
564160.0000    4.97177
564200.0000    5.78469
564240.0000    6.12767
564280.0000    7.35089
564320.0000    8.37178
564360.0000    8.65830
564400.0000    7.57514
564440.0000    7.79531
564480.0000    7.90580
564520.0000    9.34785
564560.0000    8.81191
564600.0000    7.76553
564640.0000    8.87098
564680.0000    8.74109
564720.0000    8.67553
564760.0000    7.72611
564800.0000    9.00743
564840.0000    7.93744
564880.0000    7.91820
564920.0000    8.71769
564960.0000    9.56783
565000.0000    9.53449
565040.0000    8.98380
565080.0000    9.02722
565120.0000    8.78109
565160.0000    8.07844
565200.0000    7.54327
565240.0000    7.18075
565280.0000    7.35350
565320.0000    7.89698
565360.0000    8.49749
565400.0000    7.86590
565440.0000    7.45721
565480.0000    8.22324
565520.0000    7.70219
565560.0000    8.09682
565600.0000    6.48702
565640.0000    7.62750
565680.0000    7.98588
565720.0000    7.70120
565760.0000    8.00053
565800.0000    7.48518
565840.0000    7.73793
565880.0000    7.52025
565920.0000    8.67685
565960.0000    8.80060
566000.0000    8.57059
566040.0000    9.54433
566080.0000    9.32281
566120.0000    8.07873
566160.0000    9.08836
566200.0000    8.75537
566240.0000    9.23304
566280.0000    8.29272
566320.0000    8.99595
566360.0000    8.21982
566400.0000    8.02682
566440.0000    8.52983
566480.0000    9.27013
566520.0000   10.37749
566560.0000    8.42857
566600.0000    9.64879
566640.0000   11.82971
566680.0000    9.49472
566720.0000   10.32687
566760.0000   10.22213
566800.0000   10.84471
566840.0000   10.76364
566880.0000   11.18804
566920.0000    9.81979
566960.0000    9.61553
567000.0000   10.77912
567040.0000   11.14541
567080.0000   10.82239
567120.0000   10.30596
567160.0000    9.61923
567200.0000    9.80053
567240.0000    8.37113
567280.0000   10.34278
567320.0000    9.65411
567360.0000   10.35518
567400.0000   10.75362
567440.0000   10.38793
567480.0000   10.06084
567520.0000   10.55850
567560.0000   10.51741
567600.0000   10.10087
567640.0000    9.89262
567680.0000   10.39385
567720.0000   10.89140
567760.0000   10.27960
567800.0000   11.05591
567840.0000   12.02859
567880.0000   11.53516
567920.0000   10.65343
567960.0000   10.85164
568000.0000   11.24489
568040.0000   11.41888
568080.0000   11.06691
568120.0000   10.76991
568160.0000   10.13222
568200.0000   10.45406
568240.0000   10.19656
568280.0000    9.72022
568320.0000    9.50653
568360.0000   11.32829
568400.0000   11.43104
568440.0000   10.88554
568480.0000   10.31630
568520.0000   10.50210
568560.0000    9.92526
568600.0000   10.03681
568640.0000   10.21698
568680.0000   10.43708
568720.0000   11.49094
568760.0000   10.17501
568800.0000   10.33747
568840.0000    9.85260
568880.0000   10.93184
568920.0000   10.29166
568960.0000   10.15714
569000.0000   10.73790
569040.0000   10.09746
569080.0000    9.55861
569120.0000   10.37485
569160.0000    9.97046
569200.0000    9.95873
569240.0000   10.19717
569280.0000    9.72095
569320.0000   11.18065
569360.0000   11.04497
569400.0000   10.51752
569440.0000   10.49612
569480.0000   10.07083
569520.0000   11.85847
569560.0000   10.37843
569600.0000    9.44563
569640.0000    8.37525
569680.0000    8.43327
569720.0000    9.32342
569760.0000    9.56470
569800.0000    8.54398
569840.0000    9.94393
569880.0000    9.11627
569920.0000    9.75083
569960.0000    8.83613
570000.0000    8.89302
570040.0000   10.28420
570080.0000    9.83553
570120.0000    9.72807
570160.0000   10.88877
570200.0000   10.12788
570240.0000   10.28644
570280.0000    9.88659
570320.0000    9.65390
570360.0000    9.62739
570400.0000    9.42999
570440.0000    7.45921
570480.0000   10.04920
570520.0000    9.47063
570560.0000    9.66326
570600.0000   10.08759
570640.0000    9.38060
570680.0000    9.80091
570720.0000    9.24310
570760.0000    7.80250
570800.0000    9.73639
570840.0000    9.03440
570880.0000    9.11998
570920.0000    9.65369
570960.0000    8.07604
571000.0000    9.75297
571040.0000   10.14402
571080.0000    8.94784
571120.0000    9.14799
571160.0000    9.84450
571200.0000    9.55448
571240.0000    8.85330
571280.0000    9.06953
571320.0000    8.95768
571360.0000    8.32384
571400.0000    9.55021
571440.0000    9.43887
571480.0000    9.10742
571520.0000    9.24151
571560.0000    9.73003
571600.0000   11.66751
571640.0000   11.23898
571680.0000    9.38505
571720.0000   10.92382
571760.0000   10.88994
571800.0000   10.90881
571840.0000   10.89439
571880.0000   11.54504
571920.0000   10.25026
571960.0000   10.73085
572000.0000   11.33434
572040.0000   11.14956
572080.0000    9.62306
572120.0000    9.78047
572160.0000   10.10042
572200.0000   10.33064
572240.0000    9.24145
572280.0000    9.90839
572320.0000    9.33255
572360.0000    9.02332
572400.0000    8.73172
572440.0000    9.57188
572480.0000    9.71726
572520.0000   10.17100
572560.0000    9.73255
572600.0000    9.49240
572640.0000   10.16511
572680.0000   10.73631
572720.0000   10.42407
572760.0000    9.50444
572800.0000   10.31879
572840.0000    9.23332
572880.0000   10.25601
572920.0000   10.39017
572960.0000   10.75458
573000.0000   11.77349
573040.0000   10.42195
573080.0000   10.49386
573120.0000   10.74719
573160.0000   11.40322
573200.0000   10.96005
573240.0000   11.90993
573280.0000   11.24513
573320.0000   10.39145
573360.0000    9.44251
573400.0000    9.90708
573440.0000    8.40799
573480.0000    8.44488
573520.0000    9.72427
573560.0000   10.11733
573600.0000   10.13816
573640.0000    9.84648
573680.0000   10.40120
573720.0000    9.86567
573760.0000   10.59388
573800.0000   10.54266
573840.0000   10.14291
573880.0000    8.63136
573920.0000    8.76909
573960.0000   10.02133
574000.0000    9.89647
574040.0000    9.92426
574080.0000   10.86193
574120.0000   10.04747
574160.0000    9.79833
574200.0000    9.30099
574240.0000    8.27687
574280.0000    8.84369
574320.0000    8.04356
574360.0000    8.95011
574400.0000    8.99349
574440.0000   10.17359
574480.0000    8.80652
574520.0000    9.08759
574560.0000    8.79831
574600.0000    8.35548
574640.0000    7.72536
574680.0000    9.13206
574720.0000    9.11117
574760.0000   10.40954
574800.0000    9.27259
574840.0000    9.56392
574880.0000    9.95555
574920.0000   11.66303
574960.0000   10.65093
575000.0000   11.18477
575040.0000   11.06615
575080.0000   11.80803
575120.0000   11.00707
575160.0000   11.54457
575200.0000   11.84114
575240.0000   11.69594
575280.0000   11.04967
575320.0000   11.96442
575360.0000   11.34952
575400.0000   10.27505
575440.0000   10.72316
575480.0000   11.09058
575520.0000   10.10609
575560.0000    9.50580
575600.0000   10.23452
575640.0000    9.91477
575680.0000    9.09865
575720.0000   10.53067
575760.0000   10.00020
575800.0000    9.98291
575840.0000    9.45881
575880.0000    9.08937
575920.0000    8.31589
575960.0000    7.81807
576000.0000    8.13603
576040.0000    8.28786
576080.0000    8.28261
576120.0000    8.62711
576160.0000    9.50894
576200.0000    8.63165
576240.0000   10.24002
576280.0000    8.18594
576320.0000    8.81752
576360.0000    9.09908
576400.0000    8.27066
576440.0000    8.62650
576480.0000    7.43100
576520.0000    7.94552
576560.0000    8.90767
576600.0000    7.51200
576640.0000    8.92175
576680.0000    7.52211
576720.0000    7.01692
576760.0000    8.37624
576800.0000    8.40307
576840.0000    8.06461
576880.0000    8.73181
576920.0000    9.03365
576960.0000    9.55728
577000.0000    9.35855
577040.0000    8.94530
577080.0000   10.18416
577120.0000   10.93013
577160.0000   10.97687
577200.0000   10.87303
577240.0000    9.93637
577280.0000   10.08915
577320.0000    9.47491
577360.0000   11.01212
577400.0000   10.65936
577440.0000   10.31655
577480.0000   10.22565
577520.0000    9.80590
577560.0000   11.37367
577600.0000   10.86460
577640.0000   11.08237
577680.0000   11.44396
577720.0000   10.60611
577760.0000   10.46894
577800.0000   10.95878
577840.0000   10.40101
577880.0000   10.68654
577920.0000   11.14419
577960.0000   10.14943
578000.0000   10.43371
578040.0000   10.82179
578080.0000   10.42805
578120.0000   10.05177
578160.0000    9.08626
578200.0000    9.90448
578240.0000    9.22258
578280.0000    9.26785
578320.0000    9.56643
578360.0000    9.42259
578400.0000   10.45231
578440.0000    9.44945
578480.0000   10.45040
578520.0000    9.49090
578560.0000   10.64431
578600.0000   10.39147
578640.0000   10.82979
578680.0000   11.24025
578720.0000   11.90329
578760.0000   10.05565
578800.0000    9.71707
578840.0000   11.15562
578880.0000   12.21641
578920.0000   11.80999
578960.0000   11.45155
579000.0000   11.21090
579040.0000   10.87431
579080.0000   10.55056
579120.0000   11.42484
579160.0000   11.27197
579200.0000   11.20359
579240.0000   11.52490
579280.0000   10.70501
579320.0000   11.10925
579360.0000    9.73549
579400.0000   10.41336
579440.0000   10.53210
579480.0000   10.35461
579520.0000   10.71591
579560.0000   11.02535
579600.0000   10.35046
579640.0000    9.86923
579680.0000   10.08882
579720.0000    9.03957
579760.0000    9.14664
579800.0000    9.55880
579840.0000    9.80146
579880.0000    9.94456
579920.0000    9.78982
579960.0000   11.17978
580000.0000   11.17667
580040.0000   10.33858
580080.0000    9.34960
580120.0000    9.48302
580160.0000    9.81133
580200.0000   10.70461
580240.0000   10.35104
580280.0000   11.65080
580320.0000   10.01906
580360.0000    9.70521
580400.0000   10.20113
580440.0000   10.87805
580480.0000    9.97767
580520.0000   10.13414
580560.0000   10.40473
580600.0000   10.57704
580640.0000    9.68603
580680.0000    9.71409
580720.0000    8.59792
580760.0000    9.67038
580800.0000    9.84848
580840.0000   10.06236
580880.0000   10.50494
580920.0000    9.60353
580960.0000   10.44723
581000.0000   10.70825
581040.0000   10.87278
581080.0000   10.44515
581120.0000   10.29437
581160.0000   10.89728
581200.0000   10.75634
581240.0000   11.43664
581280.0000   10.64105
581320.0000   10.79621
581360.0000   12.14587
581400.0000   11.94586
581440.0000   12.15653
581480.0000   11.82580
581520.0000   11.15496
581560.0000   10.91284
581600.0000   11.00367
581640.0000   10.26707
581680.0000   11.39564
581720.0000   10.77307
581760.0000   10.57991
581800.0000    9.92437
581840.0000   10.74220
581880.0000   11.32493
581920.0000   10.71255
581960.0000   10.99817
582000.0000   11.52958
582040.0000   10.48672
582080.0000   11.43477
582120.0000   11.53336
582160.0000   10.25399
582200.0000   11.09648
582240.0000   11.13415
582280.0000   10.59380
582320.0000   11.71118
582360.0000   11.79890
582400.0000   10.64714
582440.0000   10.88555
582480.0000   10.81756
582520.0000   10.84204
582560.0000   11.44519
582600.0000   11.63455
582640.0000   10.31459
582680.0000   10.55530
582720.0000   10.63007
582760.0000   10.41148
582800.0000   10.75940
582840.0000    9.54839
582880.0000   10.82536
582920.0000    9.94275
582960.0000   10.66175
583000.0000   10.75950
583040.0000   11.01451
583080.0000   10.80651
583120.0000    9.99801
583160.0000   10.80242
583200.0000   10.02677
583240.0000    9.67138
583280.0000    9.95416
583320.0000    9.68711
583360.0000    9.05337
583400.0000   10.22534
583440.0000   11.33758
583480.0000   10.24574
583520.0000   11.24894
583560.0000   11.38123
583600.0000   10.16624
583640.0000   11.82244
583680.0000   11.82716
583720.0000   10.87831
583760.0000   10.65863
583800.0000   11.39432
583840.0000   11.02289
583880.0000    9.81998
583920.0000   10.75488
583960.0000   10.28790
584000.0000   10.65866
584040.0000   10.61771
584080.0000    9.67420
584120.0000    8.65388
584160.0000    9.86050
584200.0000   10.51439
584240.0000    9.45696
584280.0000    9.73043
584320.0000    9.86063
584360.0000   10.03187
584400.0000    9.48275
584440.0000    9.89081
584480.0000   10.81993
584520.0000   10.75510
584560.0000   10.69862
584600.0000   10.99166
584640.0000   11.07226
584680.0000   10.29385
584720.0000   10.31562
584760.0000   10.05544
584800.0000   11.16017
584840.0000   10.45519
584880.0000   12.07075
584920.0000   11.48128
584960.0000   11.71733
585000.0000   11.61839
585040.0000   11.32180
585080.0000   11.86807
585120.0000   11.85936
585160.0000   11.44051
585200.0000   11.63411
585240.0000   12.08624
585280.0000   11.18712
585320.0000   11.62242
585360.0000   10.71859
585400.0000   11.49396
585440.0000   10.10196
585480.0000    9.46741
585520.0000   10.95336
585560.0000    9.34416
585600.0000   10.25784
585640.0000   10.53046
585680.0000   10.25578
585720.0000   11.53523
585760.0000   10.46336
585800.0000   10.01797
585840.0000   10.10137
585880.0000    9.17966
585920.0000    9.83635
585960.0000    9.64972
586000.0000    9.73493
586040.0000    9.70489
586080.0000    9.71134
586120.0000   10.46122
586160.0000    9.86884
586200.0000    8.76940
586240.0000    8.09023
586280.0000    8.25239
586320.0000    7.43322
586360.0000    8.60528
586400.0000    8.74711
586440.0000    8.77531
586480.0000    9.68841
586520.0000    9.25264
586560.0000   10.34284
586600.0000    9.75015
586640.0000   10.12708
586680.0000    9.98369
586720.0000   10.39564
586760.0000   10.43682
586800.0000    9.88763
586840.0000    9.66762
586880.0000    9.66868
586920.0000    9.62174
586960.0000    9.90981
587000.0000    9.60666
587040.0000   10.77016
587080.0000   10.85843
587120.0000    9.10295
587160.0000    9.65549
587200.0000   10.09458
587240.0000    9.43142
587280.0000    8.86635
587320.0000   10.08397
587360.0000   10.50877
587400.0000   10.71566
587440.0000   10.15976
587480.0000    9.99859
587520.0000   10.76852
587560.0000   10.19511
587600.0000   11.95912
587640.0000   10.54075
587680.0000    8.36997
587720.0000    9.09648
587760.0000    9.15376
587800.0000    8.91771
587840.0000    9.50439
587880.0000    9.03875
587920.0000    8.83910
587960.0000   10.01664
588000.0000   11.20811
588040.0000   11.15397
588080.0000   10.82891
588120.0000   10.60334
588160.0000   10.69582
588200.0000   10.42189
588240.0000   11.26098
588280.0000   11.02686
588320.0000   11.13659
588360.0000   10.69118
588400.0000   10.13655
588440.0000   10.51161
588480.0000   10.28882
588520.0000   11.23227
588560.0000   11.62077
588600.0000   10.07294
588640.0000    9.51031
588680.0000   11.00356
588720.0000   11.13677
588760.0000   11.50740
588800.0000   10.85265
588840.0000   10.75140
588880.0000   11.01750
588920.0000   11.14877
588960.0000   10.07445
589000.0000    9.93170
589040.0000    9.81334
589080.0000   10.02108
589120.0000    8.72104
589160.0000    8.86735
589200.0000   10.32741
589240.0000   10.05381
589280.0000    9.48453
589320.0000   10.17710
589360.0000   10.82462
589400.0000   10.93929
589440.0000    9.35802
589480.0000    9.34515
589520.0000    8.16036
589560.0000   10.25920
589600.0000   10.22802
589640.0000   10.05414
589680.0000   10.08654
589720.0000    9.12776
589760.0000    9.00374
589800.0000    9.33832
589840.0000   10.02755
589880.0000    8.97693
589920.0000    9.35083
589960.0000    9.69705
590000.0000   10.09994
590040.0000    9.98488
590080.0000    9.60743
590120.0000    9.19109
590160.0000   10.06820
590200.0000    9.82893
590240.0000   10.44674
590280.0000   11.28231
590320.0000   11.50290
590360.0000   11.03808
590400.0000   11.46110
590440.0000   10.88680
590480.0000   10.55359
590520.0000   10.44191
590560.0000   10.78747
590600.0000   10.37181
590640.0000    9.65232
590680.0000    9.58926
590720.0000    8.40411
590760.0000    8.56399
590800.0000    8.92661
590840.0000    9.05795
590880.0000    9.07695
590920.0000    9.26937
590960.0000    8.72360
591000.0000    9.87566
591040.0000    9.58844
591080.0000   10.67086
591120.0000   10.11826
591160.0000   10.84666
591200.0000   10.24602
591240.0000    9.19628
591280.0000    9.37921
591320.0000   10.11207
591360.0000   10.68739
591400.0000   10.61746
591440.0000   10.55406
591480.0000   11.39272
591520.0000   11.22420
591560.0000   11.25369
591600.0000   10.92186
591640.0000   10.78964
591680.0000    9.55070
591720.0000    9.42886
591760.0000   10.02131
591800.0000    9.90645
591840.0000   10.30743
591880.0000   10.35884
591920.0000   10.54460
591960.0000   10.02582
592000.0000   10.17099
592040.0000   10.53004
592080.0000   10.37513
592120.0000   10.46103
592160.0000    9.46210
592200.0000    9.42209
592240.0000    9.23540
592280.0000    9.47814
592320.0000   10.09700
592360.0000    9.07116
592400.0000    9.86900
592440.0000   11.32117
592480.0000   10.65629
592520.0000   11.85724
592560.0000   11.26246
592600.0000   11.46827
592640.0000   11.15520
592680.0000   12.27305
592720.0000   12.40399
592760.0000   12.17542
592800.0000   12.26727
592840.0000   12.81968
592880.0000   12.71980
592920.0000   12.20221
592960.0000   11.52189
593000.0000   11.69292
593040.0000   11.17162
593080.0000   12.55090
593120.0000   11.45102
593160.0000   12.29432
593200.0000   12.20594
593240.0000   11.93811
593280.0000   11.34782
593320.0000   12.07812
593360.0000   12.32098
593400.0000   11.58444
593440.0000   12.77254
593480.0000   12.18744
593520.0000   12.98784
593560.0000   12.15111
593600.0000   12.00425
593640.0000   11.61966
593680.0000   12.52683
593720.0000   12.56267
593760.0000   11.64700
593800.0000   11.74104
593840.0000   11.52827
593880.0000   12.38393
593920.0000   12.04603
593960.0000   12.11164
594000.0000   11.24142
594040.0000   11.19283
594080.0000   11.73179
594120.0000   12.06167
594160.0000   11.73131
594200.0000   11.82094
594240.0000   12.53517
594280.0000   11.51421
594320.0000   11.87096
594360.0000   11.80845
594400.0000   11.98022
594440.0000   11.67691
594480.0000   11.70447
594520.0000   12.09047
594560.0000   11.23737
594600.0000   11.89625
594640.0000   12.12086
594680.0000   12.49797
594720.0000   12.11807
594760.0000   12.42455
594800.0000   11.10584
594840.0000   11.40987
594880.0000   12.14814
594920.0000   12.39426
594960.0000   12.51681
595000.0000   11.43976
595040.0000   11.60400
595080.0000   12.15543
595120.0000   12.69603
595160.0000   12.27482
595200.0000   11.64225
595240.0000   11.12759
595280.0000   10.66603
595320.0000   10.75972
595360.0000    9.65096
595400.0000    9.71768
595440.0000    9.63430
595480.0000   10.34072
595520.0000   10.11764
595560.0000   10.48059
595600.0000    9.96459
595640.0000    9.39857
595680.0000    8.79324
595720.0000    8.01675
595760.0000    8.84629
595800.0000    9.18775
595840.0000    7.86841
595880.0000    6.87670
595920.0000    6.62150
595960.0000    6.57032
596000.0000    7.92526
596040.0000    8.81173
596080.0000    7.70438
596120.0000    8.73733
596160.0000    9.65792
596200.0000   10.39710
596240.0000    9.33787
596280.0000    8.09522
596320.0000    7.93867
596360.0000    8.65085
596400.0000    9.11047
596440.0000    7.72041
596480.0000    8.86722
596520.0000    9.62179
596560.0000   10.38595
596600.0000   12.09621
596640.0000   11.41925
596680.0000   10.30058
596720.0000    9.11218
596760.0000    9.30013
596800.0000    9.39399
596840.0000    8.41990
596880.0000    9.87887
596920.0000    8.97243
596960.0000    8.89072
597000.0000    7.98140
597040.0000   10.35324
597080.0000   10.27336
597120.0000   11.46640
597160.0000   10.57779
597200.0000   13.05690
597240.0000   11.01343
597280.0000    9.08261
597320.0000    9.42095
597360.0000    8.67423
597400.0000    8.14315
597440.0000    8.24026
597480.0000    9.23693
597520.0000    8.64242
597560.0000    9.04551
597600.0000    8.98725
597640.0000    8.97499
597680.0000    8.22265
597720.0000    8.50612
597760.0000    9.44181
597800.0000    7.89519
597840.0000    8.38681
597880.0000    8.64069
597920.0000   10.19753
597960.0000    9.65059
598000.0000    8.65163
598040.0000    9.59844
598080.0000    9.00971
598120.0000    9.84809
598160.0000   10.52182
598200.0000    9.60673
598240.0000   10.50987
598280.0000    8.46445
598320.0000    9.10449
598360.0000    8.93630
598400.0000    8.08939
598440.0000    9.36105
598480.0000    8.28781
598520.0000    8.41806
598560.0000    8.25461
598600.0000    9.99919
598640.0000    8.63382
598680.0000    8.44522
598720.0000    8.36347
598760.0000    9.77628
598800.0000    9.20705
598840.0000    9.74993
598880.0000   10.06689
598920.0000   10.06826
598960.0000    9.48821
599000.0000    9.72075
599040.0000    9.63421
599080.0000   10.22841
599120.0000    8.97274
599160.0000   10.65021
599200.0000    9.14889
599240.0000    8.70984
599280.0000    9.29596
599320.0000    9.94915
599360.0000    9.24055
599400.0000    9.60860
599440.0000    9.54767
599480.0000    8.49095
599520.0000    9.56640
599560.0000    9.83205
599600.0000    8.94469
599640.0000    9.46137
599680.0000    9.78487
599720.0000    9.05393
599760.0000    9.29259
599800.0000    8.77074
599840.0000    9.86261
599880.0000    9.26263
599920.0000    9.96602
599960.0000   10.81945
600000.0000    9.06807
600040.0000    9.26762
600080.0000    9.00729
600120.0000    9.43037
600160.0000    9.45053
600200.0000    9.87596
600240.0000    9.67612
600280.0000   10.26772
600320.0000    9.95639
600360.0000    9.33922
600400.0000   10.06672
600440.0000   10.07417
600480.0000    9.79690
600520.0000    9.72115
600560.0000    9.73369
600600.0000    9.23445
600640.0000    8.49515
600680.0000    8.95419
600720.0000    9.00065
600760.0000   10.32356
600800.0000    9.16747
600840.0000    8.61789
600880.0000    7.69437
600920.0000    9.77756
600960.0000    9.67016
601000.0000    9.61943
601040.0000   10.00016
601080.0000   10.68481
601120.0000   11.22146
601160.0000   10.74736
601200.0000   10.64808
601240.0000   10.09604
601280.0000   10.86611
601320.0000   10.31884
601360.0000   10.29222
601400.0000   10.48547
601440.0000   10.34557
601480.0000    9.78823
601520.0000   11.19704
601560.0000   11.16311
601600.0000    9.87629
601640.0000    9.69400
601680.0000   10.49068
601720.0000    9.72537
601760.0000    9.57414
601800.0000    9.97819
601840.0000    9.05644
601880.0000   10.46228
601920.0000   10.09810
601960.0000    9.78205
602000.0000    8.45793
602040.0000    9.83111
602080.0000    9.84597
602120.0000    9.80630
602160.0000    8.91593
602200.0000    6.84831
602240.0000    8.46690
602280.0000   10.09555
602320.0000    9.22864
602360.0000    8.71198
602400.0000    9.27110
602440.0000    8.98545
602480.0000   11.03078
602520.0000   10.18189
602560.0000   11.16031
602600.0000   10.42122
602640.0000   10.17831
602680.0000    9.46221
602720.0000    7.80810
602760.0000    9.53549
602800.0000    8.98032
602840.0000    9.61473
602880.0000   10.08746
602920.0000    9.90105
602960.0000   10.40387
603000.0000   10.32516
603040.0000   10.01691
603080.0000    9.98211
603120.0000    9.38477
603160.0000    9.50531
603200.0000   10.13412
603240.0000    9.47883
603280.0000   10.58959
603320.0000    9.97859
603360.0000    9.50698
603400.0000    9.71073
603440.0000    9.10771
603480.0000    9.22810
603520.0000    9.48001
603560.0000    9.49909
603600.0000   10.18327
603640.0000    9.75487
603680.0000    9.20559
603720.0000   10.29823
603760.0000    9.69567
603800.0000    9.65563
603840.0000    9.62395
603880.0000   10.24804
603920.0000   10.24184
603960.0000    9.50604
604000.0000    9.08124
604040.0000   10.33265
604080.0000   10.91734
604120.0000   10.45177
604160.0000    9.48380
604200.0000    9.52424
604240.0000    9.65403
604280.0000    9.99384
604320.0000    9.59291
604360.0000   10.36847
604400.0000   10.36128
604440.0000   10.57449
604480.0000   10.87592
604520.0000   10.05771
604560.0000   10.00734
604600.0000   10.14810
604640.0000   10.69920
604680.0000    9.62245
604720.0000   10.47326
604760.0000    9.69794
604800.0000    8.93510
604840.0000    9.70946
604880.0000    9.52339
604920.0000    8.18977
604960.0000   10.21565
605000.0000    9.69251
605040.0000   10.15515
605080.0000    9.49651
605120.0000    9.64802
605160.0000    9.55342
605200.0000    9.88490
605240.0000    9.39654
605280.0000    9.59123
605320.0000    8.79799
605360.0000    8.78146
605400.0000    9.19624
605440.0000    8.96944
605480.0000    9.57592
605520.0000    9.09235
605560.0000    8.29949
605600.0000    7.74670
605640.0000    8.86430
605680.0000    8.73288
605720.0000    8.79754
605760.0000    9.11702
605800.0000    9.97909
605840.0000    9.75414
605880.0000    8.87740
605920.0000    9.21905
605960.0000    9.28839
606000.0000    9.56353
606040.0000    8.19160
606080.0000    9.01623
606120.0000    8.88236
606160.0000    9.31059
606200.0000    9.00114
606240.0000    9.20404
606280.0000    8.87049
606320.0000    8.41506
606360.0000    9.26390
606400.0000    8.19621
606440.0000    9.19256
606480.0000    9.86898
606520.0000    9.40935
606560.0000   10.48885
606600.0000   10.22561
606640.0000   10.28117
606680.0000   10.11422
606720.0000   10.04681
606760.0000    9.82201
606800.0000    9.27915
606840.0000    9.58961
606880.0000    9.08574
606920.0000    8.35630
606960.0000    8.20640
607000.0000    7.56258
607040.0000    8.66900
607080.0000    9.51470
607120.0000   10.05794
607160.0000    9.80294
607200.0000    9.72285
607240.0000    9.24159
607280.0000    9.05111
607320.0000    9.50647
607360.0000    8.94181
607400.0000    8.20760
607440.0000    7.75353
607480.0000    8.33120
607520.0000    7.71552
607560.0000    7.42295
607600.0000    6.81440
607640.0000    5.84389
607680.0000    6.61769
607720.0000    8.31289
607760.0000    8.49403
607800.0000    8.52046
607840.0000    8.26738
607880.0000    8.56219
607920.0000    7.27852
607960.0000    8.05377
608000.0000    7.78007
608040.0000    8.15097
608080.0000    8.84283
608120.0000    9.33451
608160.0000    8.05264
608200.0000    8.81445
608240.0000    7.67053
608280.0000    8.80277
608320.0000    8.17425
608360.0000    8.86893
608400.0000    9.47844
608440.0000    8.29244
608480.0000    8.65461
608520.0000    7.86953
608560.0000    8.82242
608600.0000    9.92189
608640.0000    9.25868
608680.0000    9.92312
608720.0000   11.04518
608760.0000   11.32135
608800.0000   11.14002
608840.0000   10.51872
608880.0000   11.39768
608920.0000   10.75069
608960.0000   12.93747
609000.0000   11.36411
609040.0000   11.23949
609080.0000   11.47795
609120.0000   11.47695
609160.0000   10.19769
609200.0000   11.13511
609240.0000   12.80920
609280.0000   11.55665
609320.0000    9.59971
609360.0000    8.24265
609400.0000    7.14656
609440.0000    7.66033
609480.0000    9.19328
609520.0000    9.89540
609560.0000    8.80203
609600.0000    9.13191
609640.0000    9.22006
609680.0000    9.00072
609720.0000   10.03093
609760.0000    9.30622
609800.0000    7.76972
609840.0000    7.12035
609880.0000    8.87063
609920.0000    8.86628
609960.0000    8.83451
610000.0000    7.41211
610040.0000    8.84385
610080.0000    8.24879
610120.0000    8.40961
610160.0000    7.88996
610200.0000    7.87102
610240.0000    7.81532
610280.0000    7.67581
610320.0000    8.86124
610360.0000    9.36130
610400.0000    8.06893
610440.0000    8.05392
610480.0000    8.16221
610520.0000    8.66447
610560.0000    8.87753
610600.0000    8.17289
610640.0000    8.52585
610680.0000    9.34721
610720.0000    7.77070
610760.0000    9.22135
610800.0000    8.61765
610840.0000    9.25690
610880.0000    9.69584
610920.0000    8.48600
610960.0000    8.12268
611000.0000    8.28087
611040.0000   10.67927
611080.0000    8.81980
611120.0000    9.14993
611160.0000    8.55560
611200.0000   10.11995
611240.0000   10.39380
611280.0000    9.18892
611320.0000    8.40061
611360.0000    9.65486
611400.0000    8.90734
611440.0000   10.10355
611480.0000   10.27925
611520.0000    9.34415
611560.0000    8.43640
611600.0000    8.91482
611640.0000    9.38721
611680.0000    8.73666
611720.0000    9.07122
611760.0000    8.75340
611800.0000   10.94351
611840.0000    8.52307
611880.0000    8.84375
611920.0000    7.42918
611960.0000    8.67732
612000.0000    8.91175
612040.0000    8.86181
612080.0000    8.49270
612120.0000    9.23647
612160.0000    9.91470
612200.0000   10.10906
612240.0000    9.11054
612280.0000    9.36307
612320.0000    7.72629
612360.0000    7.02222
612400.0000    7.49814
612440.0000    6.77655
612480.0000    6.21831
612520.0000    7.33960
612560.0000    7.76416
612600.0000    8.26050
612640.0000    7.76103
612680.0000    7.25168
612720.0000    6.32225
612760.0000    7.58731
612800.0000    6.53330
612840.0000    8.65662
612880.0000    8.52841
612920.0000   10.08602
612960.0000    8.21415
613000.0000    9.40632
613040.0000    8.14966
613080.0000    8.87498
613120.0000    9.25695
613160.0000    9.80229
613200.0000    9.99325
613240.0000   10.81096
613280.0000    9.45840
613320.0000    8.93937
613360.0000    9.12741
613400.0000    7.99507
613440.0000    8.43705
613480.0000    9.34706
613520.0000    8.71533
613560.0000    9.35645
613600.0000    7.39334
613640.0000    6.73296
613680.0000    7.37249
613720.0000    7.43174
613760.0000    7.66031
613800.0000    8.62015
613840.0000    8.70002
613880.0000    8.20472
613920.0000    9.11442
613960.0000    9.30344
614000.0000    8.70799
614040.0000    8.91877
614080.0000    8.49095
614120.0000    8.46480
614160.0000    8.80184
614200.0000    7.54251
614240.0000    7.78859
614280.0000    7.50374
614320.0000    9.35786
614360.0000    8.57671
614400.0000    7.45147
614440.0000    7.84223
614480.0000    7.26460
614520.0000    7.19445
614560.0000    7.38103
614600.0000    8.72622
614640.0000    7.95449
614680.0000    8.02237
614720.0000    8.77736
614760.0000    8.27157
614800.0000    8.39161
614840.0000    8.90843
614880.0000    8.21268
614920.0000    8.50575
614960.0000    9.34826
615000.0000    8.81472
615040.0000    7.02372
615080.0000    7.67211
615120.0000    7.88463
615160.0000    8.03725
615200.0000    8.13320
615240.0000    7.95591
615280.0000    8.57001
615320.0000    8.68523
615360.0000    7.85357
615400.0000    7.85645
615440.0000    8.59685
615480.0000    9.35043
615520.0000    9.89015
615560.0000    8.32756
615600.0000    8.48642
615640.0000    8.50309
615680.0000    9.93735
615720.0000    9.29052
615760.0000    9.53531
615800.0000   10.64287
615840.0000    8.91949
615880.0000    9.43250
615920.0000    9.35322
615960.0000    9.76105
616000.0000    9.97278
616040.0000   10.08014
616080.0000   10.62384
616120.0000   10.02969
616160.0000   10.31481
616200.0000    9.83413
616240.0000    9.61345
616280.0000    9.48551
616320.0000    9.42232
616360.0000    9.73530
616400.0000   10.44340
616440.0000    9.86332
616480.0000    9.84727
616520.0000   10.53086
616560.0000   10.69241
616600.0000   10.66223
616640.0000   10.39163
616680.0000   10.64287
616720.0000   10.53749
616760.0000   10.85591
616800.0000   10.51831
616840.0000   10.63453
616880.0000    9.65705
616920.0000   10.08281
616960.0000    9.90361
617000.0000    8.50250
617040.0000    8.45850
617080.0000    9.19008
617120.0000    9.52006
617160.0000    9.21449
617200.0000    8.19143
617240.0000    9.83857
617280.0000   10.44285
617320.0000    9.33221
617360.0000    9.72268
617400.0000   10.01365
617440.0000   10.36705
617480.0000   10.23589
617520.0000   10.19335
617560.0000    9.37427
617600.0000    9.75371
617640.0000   11.11860
617680.0000    9.70212
617720.0000   10.80514
617760.0000   10.20325
617800.0000    9.62366
617840.0000    9.88221
617880.0000    9.61355
617920.0000   10.76131
617960.0000   10.45691
618000.0000    9.69385
618040.0000    9.32068
618080.0000    8.81164
618120.0000    9.52101
618160.0000    9.13141
618200.0000    9.03094
618240.0000   10.06556
618280.0000    9.59929
618320.0000   10.71456
618360.0000   10.95830
618400.0000   10.07461
618440.0000   10.03776
618480.0000    9.89992
618520.0000    9.99235
618560.0000    9.85221
618600.0000    8.87784
618640.0000    8.46501
618680.0000    8.81583
618720.0000    8.83801
618760.0000    9.66154
618800.0000    8.73404
618840.0000    9.13745
618880.0000    9.71826
618920.0000    8.84087
618960.0000    8.88620
619000.0000    8.29018
619040.0000    9.36742
619080.0000    9.02727
619120.0000    8.84229
619160.0000    8.67325
619200.0000    9.19559
619240.0000    9.64937
619280.0000    9.97828
619320.0000   10.15005
619360.0000   10.36668
619400.0000   11.00678
619440.0000   10.07342
619480.0000    9.48829
619520.0000   10.57770
619560.0000   10.48510
619600.0000   10.95971
619640.0000   10.34419
619680.0000   10.52770
619720.0000    9.76247
619760.0000   10.39563
619800.0000    9.17757
619840.0000    9.33492
619880.0000    9.78522
619920.0000    9.40129
619960.0000    9.43135
620000.0000    9.32807
620040.0000    9.81245
620080.0000    9.29040
620120.0000    9.22789
620160.0000    9.56607
620200.0000   10.19978
620240.0000   10.80456
620280.0000   11.20337
620320.0000   11.20877
620360.0000   11.49323
620400.0000   10.45398
620440.0000   11.77181
620480.0000    9.92749
620520.0000   10.15465
620560.0000    9.61825
620600.0000    9.65340
620640.0000    9.64901
620680.0000   10.86366
620720.0000    9.79905
620760.0000    9.42209
620800.0000   10.91173
620840.0000    9.35680
620880.0000   10.36801
620920.0000   10.39528
620960.0000    9.86205
621000.0000   10.20189
621040.0000    9.63926
621080.0000    8.92740
621120.0000   10.01305
621160.0000   10.81148
621200.0000    9.30496
621240.0000   10.59765
621280.0000    9.58623
621320.0000   11.32587
621360.0000   10.58314
621400.0000   10.02535
621440.0000   11.03436
621480.0000   10.86489
621520.0000   11.28833
621560.0000    9.40864
621600.0000   10.47692
621640.0000   10.66728
621680.0000   10.50220
621720.0000    9.32706
621760.0000    9.76769
621800.0000   10.04417
621840.0000   10.40411
621880.0000   10.76513
621920.0000   10.57759
621960.0000   11.16140
622000.0000   10.99304
622040.0000   11.41381
622080.0000   10.94467
622120.0000   10.44981
622160.0000    9.75542
622200.0000   11.24701
622240.0000   10.78150
622280.0000   11.08585
622320.0000   11.11250
622360.0000   10.89446
622400.0000   11.45960
622440.0000   11.13230
622480.0000   10.06621
622520.0000   10.15819
622560.0000   10.00004
622600.0000   10.47095
622640.0000    9.78569
622680.0000    9.77284
622720.0000   10.24922
622760.0000    9.44938
622800.0000   10.29870
622840.0000   10.11729
622880.0000   11.03529
622920.0000    9.91295
622960.0000    9.84732
623000.0000    9.89330
623040.0000    9.64629
623080.0000    8.98651
623120.0000    9.75218
623160.0000    9.52211
623200.0000    8.73350
623240.0000    8.70296
623280.0000    7.57579
623320.0000    7.53790
623360.0000    8.36396
623400.0000    8.33815
623440.0000    8.00701
623480.0000    7.97559
623520.0000    6.93479
623560.0000    7.78059
623600.0000    7.98961
623640.0000    7.96442
623680.0000    7.86067
623720.0000    8.52380
623760.0000    8.86298
623800.0000    9.52581
623840.0000    9.41626
623880.0000    9.12089
623920.0000    8.95114
623960.0000    8.01296
624000.0000   10.16932
624040.0000    9.62455
624080.0000    9.90796
624120.0000    9.83551
624160.0000   11.19241
624200.0000   10.42212
624240.0000    9.74687
624280.0000   11.25931
624320.0000   10.70986
624360.0000   11.24634
624400.0000   11.42056
624440.0000   11.25674
624480.0000   10.73209
624520.0000   10.91681
624560.0000   10.21520
624600.0000   10.46055
624640.0000    9.64402
624680.0000    9.31376
624720.0000    9.03426
624760.0000    9.64672
624800.0000   10.18577
624840.0000    9.25800
624880.0000    8.26763
624920.0000    8.29283
624960.0000    8.03566
625000.0000    9.25822
625040.0000    9.30000
625080.0000    8.88609
625120.0000    9.64216
625160.0000    9.75475
625200.0000   10.47790
625240.0000    9.50997
625280.0000    9.37411
625320.0000    8.26458
625360.0000    9.03973
625400.0000    9.82686
625440.0000    8.78294
625480.0000    8.68334
625520.0000    9.16930
625560.0000    8.40317
625600.0000    9.08949
625640.0000    9.63469
625680.0000   10.06349
625720.0000   10.63547
625760.0000   10.35237
625800.0000   10.56220
625840.0000   11.06948
625880.0000    9.60722
625920.0000   10.84899
625960.0000   11.61948
626000.0000   11.18414
626040.0000   10.04094
626080.0000   10.01549
626120.0000   10.16782
626160.0000    8.54182
626200.0000   10.13930
626240.0000    9.46613
626280.0000    9.15753
626320.0000    9.30382
626360.0000    9.41224
626400.0000    9.35174
626440.0000    9.67358
626480.0000    9.81541
626520.0000    9.28895
626560.0000   10.55968
626600.0000   10.06765
626640.0000    9.95294
626680.0000   10.64953
626720.0000    9.30109
626760.0000    9.72128
626800.0000    8.82574
626840.0000   10.73763
626880.0000   10.13049
626920.0000   10.47665
626960.0000   10.02800
627000.0000   10.70137
627040.0000   10.74317
627080.0000   10.96241
627120.0000   10.48102
627160.0000   10.34644
627200.0000   10.63186
627240.0000    9.67043
627280.0000    9.25473
627320.0000    9.81717
627360.0000    9.49368
627400.0000    9.93187
627440.0000   10.24864
627480.0000    9.80345
627520.0000   10.63743
627560.0000    8.79876
627600.0000    8.60543
627640.0000   10.19007
627680.0000   10.83756
627720.0000   10.68123
627760.0000    9.92873
627800.0000    9.54386
627840.0000    8.38259
627880.0000    9.38532
627920.0000    9.06181
627960.0000    8.19001
628000.0000    9.74049
628040.0000   10.93875
628080.0000    9.85371
628120.0000   10.03075
628160.0000    9.29532
628200.0000    8.63407
628240.0000    9.38079
628280.0000    8.70844
628320.0000   11.09615
628360.0000    9.90066
628400.0000   10.71105
628440.0000   10.33713
628480.0000   10.55722
628520.0000    9.92447
628560.0000   10.53209
628600.0000   10.09637
628640.0000   10.72901
628680.0000    9.94324
628720.0000   10.54080
628760.0000    9.91939
628800.0000   10.55272
628840.0000   10.57763
628880.0000   10.10273
628920.0000   10.12322
628960.0000    9.62341
629000.0000    9.52488
629040.0000   10.41784
629080.0000   10.55777
629120.0000   11.49432
629160.0000   10.66672
629200.0000   10.08381
629240.0000   10.27614
629280.0000   10.79671
629320.0000    9.21589
629360.0000   10.59762
629400.0000    9.54935
629440.0000    8.56482
629480.0000    8.54951
629520.0000    9.34468
629560.0000    8.80493
629600.0000    8.97508
629640.0000    9.46610
629680.0000    9.84734
629720.0000    9.46029
629760.0000    9.88204
629800.0000    9.81395
629840.0000    9.19145
629880.0000    9.69054
629920.0000   10.44468
629960.0000    9.09012
630000.0000   10.13136
630040.0000   10.56764
630080.0000   11.58202
630120.0000   10.56149
630160.0000   10.41722
630200.0000    9.55463
630240.0000    9.60847
630280.0000    8.83865
630320.0000    8.80291
630360.0000    7.34059
630400.0000    8.01567
630440.0000    6.56341
630480.0000    7.42435
630520.0000    7.59810
630560.0000    7.93912
630600.0000    7.28996
630640.0000    6.71524
630680.0000    7.88091
630720.0000    7.84712
630760.0000    7.26663
630800.0000    7.66272
630840.0000    8.03458
630880.0000    9.00651
630920.0000    7.56328
630960.0000    8.61879
631000.0000    8.44268
631040.0000    7.28339
631080.0000    8.35916
631120.0000    9.11673
631160.0000    9.14927
631200.0000    8.88905
631240.0000    9.20068
631280.0000    8.26643
631320.0000    8.33169
631360.0000    8.56284
631400.0000    8.54873
631440.0000    8.83994
631480.0000    8.34444
631520.0000    7.82377
631560.0000    7.57260
631600.0000    6.64455
631640.0000    8.13316
631680.0000    7.04133
631720.0000    6.76703
631760.0000    7.83193
631800.0000    7.37922
631840.0000    8.65542
631880.0000    8.26197
631920.0000    9.31985
631960.0000    9.22237
632000.0000    8.24796
632040.0000    7.66368
632080.0000    8.12282
632120.0000    7.48596
632160.0000    8.16774
632200.0000    9.37508
632240.0000    8.11655
632280.0000    8.18159
632320.0000    6.53569
632360.0000    6.48964
632400.0000    6.43068
632440.0000    8.72105
632480.0000    9.83994
632520.0000    7.71143
632560.0000    8.33430
632600.0000    6.06552
632640.0000    8.62955
632680.0000    7.93427
632720.0000    7.50850
632760.0000    8.43287
632800.0000    7.93610
632840.0000    8.19405
632880.0000    8.30581
632920.0000    7.88690
632960.0000    7.76504
633000.0000    5.95795
633040.0000    6.92464
633080.0000    7.84845
633120.0000    7.79904
633160.0000    8.24655
633200.0000    8.23524
633240.0000    7.13541
633280.0000    7.35037
633320.0000    9.24302
633360.0000    9.74721
633400.0000   10.02636
633440.0000    9.02621
633480.0000   10.85889
633520.0000    9.23810
633560.0000    9.67283
633600.0000   10.03242
633640.0000   10.62886
633680.0000   10.88066
633720.0000   10.34720
633760.0000   10.14356
633800.0000   10.89919
633840.0000    9.40724
633880.0000   10.22939
633920.0000    9.98630
633960.0000   10.66343
634000.0000   10.01268
634040.0000    9.36611
634080.0000    8.65147
634120.0000    7.26513
634160.0000    8.42420
634200.0000    9.77320
634240.0000    9.93409
634280.0000    9.02682
634320.0000    8.06706
634360.0000    8.39597
634400.0000    8.39952
634440.0000    6.69372
634480.0000    6.03174
634520.0000    7.20279
634560.0000    8.75384
634600.0000    8.50265
634640.0000    6.50726
634680.0000    9.21323
634720.0000    8.78697
634760.0000    9.54662
634800.0000    8.72001
634840.0000    9.91378
634880.0000    8.82092
634920.0000   10.12757
634960.0000    8.72520
635000.0000    9.11047
635040.0000    9.41200
635080.0000    9.31726
635120.0000    8.53623
635160.0000    7.28968
635200.0000    8.32492
635240.0000    7.80538
635280.0000    8.88714
635320.0000    8.62936
635360.0000    8.48648
635400.0000    9.35033
635440.0000    9.44279
635480.0000   10.47293
635520.0000   10.73007
635560.0000   11.46968
635600.0000   12.15491
635640.0000   11.32429
635680.0000   10.43302
635720.0000   10.05655
635760.0000    9.12194
635800.0000    8.93814
635840.0000    9.73899
635880.0000   11.00733
635920.0000    9.31393
635960.0000    8.43475
636000.0000    8.43174
636040.0000    8.01591
636080.0000    8.02891
636120.0000    8.89648
636160.0000   10.18785
636200.0000   12.20320
636240.0000   11.71548
636280.0000   11.17741
636320.0000   12.35829
636360.0000    9.35459
636400.0000    9.14314
636440.0000    9.71342
636480.0000   11.47487
636520.0000   10.28466
636560.0000   10.08829
636600.0000   11.07203
636640.0000    9.99037
636680.0000   11.08627
636720.0000   10.99443
636760.0000   10.58719
636800.0000   10.20922
636840.0000   11.01774
636880.0000   11.41806
636920.0000   11.76573
636960.0000   10.56969
637000.0000   10.73530
637040.0000   11.26473
637080.0000    9.88891
637120.0000    9.60003
637160.0000    9.95221
637200.0000    9.47884
637240.0000   11.13269
637280.0000   11.33240
637320.0000   11.17274
637360.0000   11.10361
637400.0000   10.16539
637440.0000    9.56131
637480.0000   10.53958
637520.0000   12.42897
637560.0000   11.33120
637600.0000   10.06299
637640.0000   10.28551
637680.0000    9.98197
637720.0000    9.48323
637760.0000   10.99203
637800.0000   12.17557
637840.0000   11.78443
637880.0000   12.04256
637920.0000   12.75361
637960.0000   11.10728
638000.0000   10.38286
638040.0000    9.54339
638080.0000   10.70088
638120.0000   10.07099
638160.0000    9.61006
638200.0000    9.03198
638240.0000    9.07577
638280.0000    9.75614
638320.0000    8.49586
638360.0000    8.80659
638400.0000    9.59734
638440.0000    8.07758
638480.0000    9.30791
638520.0000    8.11922
638560.0000    8.72990
638600.0000    8.91960
638640.0000    9.69541
638680.0000    9.35888
638720.0000    9.60404
638760.0000    9.40841
638800.0000    9.46588
638840.0000    9.34676
638880.0000    9.24444
638920.0000    8.82596
638960.0000    8.26400
639000.0000    8.97278
639040.0000    8.01872
639080.0000    8.99457
639120.0000    9.08696
639160.0000    8.10209
639200.0000    7.89621
639240.0000    7.39445
639280.0000    9.45711
639320.0000    9.32938
639360.0000    9.96247
639400.0000   10.94069
639440.0000   10.67373
639480.0000   10.16479
639520.0000   10.62230
639560.0000   11.50431
639600.0000   12.07197
639640.0000   10.89694
639680.0000   12.19402
639720.0000   12.06520
639760.0000   10.95698
639800.0000   11.84379
639840.0000   10.97931
639880.0000   11.33283
639920.0000   11.13886
639960.0000   11.49400
640000.0000   11.02522
640040.0000   10.90182
640080.0000   10.14833
640120.0000   11.73992
640160.0000   11.06050
640200.0000    9.37615
640240.0000    9.60230
640280.0000    8.17555
640320.0000    8.18977
640360.0000    8.78731
640400.0000    9.39547
640440.0000    8.82416
640480.0000    8.99619
640520.0000    8.61696
640560.0000    8.52116
640600.0000    8.37803
640640.0000    7.95752
640680.0000    8.58799
640720.0000    8.74511
640760.0000    7.85908
640800.0000   10.18653
640840.0000    9.59066
640880.0000    7.31365
640920.0000    8.12528
640960.0000    8.05692
641000.0000    8.92755
641040.0000    9.73194
641080.0000    9.80981
641120.0000   10.47248
641160.0000   10.57060
641200.0000    9.87516
641240.0000    9.78806
641280.0000    9.30367
641320.0000    9.41844
641360.0000   10.27316
641400.0000   10.67156
641440.0000   10.67457
641480.0000   11.05436
641520.0000   11.61347
641560.0000   10.37199
641600.0000   10.25877
641640.0000    9.63834
641680.0000    9.21154
641720.0000    9.31168
641760.0000    9.64579
641800.0000    9.03153
641840.0000    9.95834
641880.0000    8.68257
641920.0000    9.14181
641960.0000    9.24489
642000.0000    9.37970
642040.0000    9.06528
642080.0000    8.45922
642120.0000    9.10888
642160.0000    9.04884
642200.0000    9.33127
642240.0000    8.59323
642280.0000    8.33293
642320.0000    7.97207
642360.0000    7.21264
642400.0000    8.04805
642440.0000    8.95999
642480.0000    8.44696
642520.0000    8.96191
642560.0000   10.36972
642600.0000   10.07083
642640.0000    9.88246
642680.0000    9.65903
642720.0000    9.72645
642760.0000    8.06552
642800.0000    7.93810
642840.0000    7.32847
642880.0000    9.89526
642920.0000    9.45434
642960.0000    8.90792
643000.0000    9.55621
643040.0000    9.39507
643080.0000    9.34405
643120.0000    9.91937
643160.0000    9.08202
643200.0000    8.92484
643240.0000    8.57267
643280.0000    8.75468
643320.0000    8.83381
643360.0000    9.68661
643400.0000    9.37233
643440.0000    9.37769
643480.0000    9.12232
643520.0000    8.61759
643560.0000    7.64991
643600.0000    7.62600
643640.0000    7.56265
643680.0000    8.65695
643720.0000    9.27143
643760.0000    9.01706
643800.0000    8.30376
643840.0000    8.91816
643880.0000    8.59617
643920.0000    9.61109
643960.0000   10.08053
644000.0000    9.91589
644040.0000   10.89679
644080.0000   10.67029
644120.0000   10.31712
644160.0000    9.84565
644200.0000    9.58724
644240.0000    9.28906
644280.0000   10.06095
644320.0000    8.01930
644360.0000    7.99901
644400.0000    7.93556
644440.0000    8.94952
644480.0000    8.90395
644520.0000    8.22760
644560.0000    8.98063
644600.0000    9.09826
644640.0000    8.93432
644680.0000    9.68040
644720.0000   10.36751
644760.0000    8.53038
644800.0000    9.83334
644840.0000    9.98771
644880.0000    9.83235
644920.0000    9.59817
644960.0000   11.05564
645000.0000    9.81366
645040.0000    9.47182
645080.0000   10.25033
645120.0000   10.36034
645160.0000   10.75725
645200.0000   10.69951
645240.0000   10.86785
645280.0000    9.61115
645320.0000    9.91935
645360.0000   10.05166
645400.0000   10.22579
645440.0000   11.37403
645480.0000    9.90094
645520.0000   10.19794
645560.0000   10.20862
645600.0000   10.25994
645640.0000    9.59602
645680.0000   10.73175
645720.0000   10.26561
645760.0000   10.36966
645800.0000   10.29316
645840.0000   10.79835
645880.0000   10.13721
645920.0000    9.68651
645960.0000    8.88466
646000.0000    9.15185
646040.0000    9.27878
646080.0000    8.72974
646120.0000    9.48815
646160.0000    9.42729
646200.0000   10.02245
646240.0000   11.17278
646280.0000   10.85039
646320.0000   10.11681
646360.0000   10.60970
646400.0000   10.34332
646440.0000   10.06387
646480.0000   10.58258
646520.0000   10.32799
646560.0000    9.02544
646600.0000    9.71468
646640.0000   10.07036
646680.0000   10.29289
646720.0000    9.67743
646760.0000    9.55085
646800.0000    8.41587
646840.0000    9.71292
646880.0000    8.86791
646920.0000    8.66360
646960.0000    9.25710
647000.0000    9.24268
647040.0000   10.85747
647080.0000   10.51643
647120.0000   10.46540
647160.0000    9.99003
647200.0000    9.44559
647240.0000    9.53619
647280.0000    8.69733
647320.0000    8.89084
647360.0000    8.52843
647400.0000    9.30533
647440.0000    7.53916
647480.0000    6.72115
647520.0000    7.29599
647560.0000    7.56034
647600.0000    6.85512
647640.0000    6.77249
647680.0000    7.52397
647720.0000    8.77830
647760.0000    8.71458
647800.0000    8.86428
647840.0000    9.79501
647880.0000    9.86543
647920.0000   10.36307
647960.0000   10.48990
648000.0000    9.79590
648040.0000    9.38173
648080.0000    9.58939
648120.0000    9.69818
648160.0000   10.09858
648200.0000   10.21454
648240.0000   11.30609
648280.0000    9.60545
648320.0000    9.05933
648360.0000    8.84950
648400.0000    8.42055
648440.0000   10.20844
648480.0000    8.97940
648520.0000    9.25727
648560.0000    9.63754
648600.0000    8.47358
648640.0000    7.77076
648680.0000    8.01255
648720.0000    7.33109
648760.0000    6.74741
648800.0000    7.98711
648840.0000    8.18162
648880.0000    8.41742
648920.0000    8.44267
648960.0000    8.69085
649000.0000    9.54627
649040.0000   10.67004
649080.0000   10.87348
649120.0000   10.50035
649160.0000    9.97811
649200.0000   10.65250
649240.0000   10.10190
649280.0000    9.66005
649320.0000    9.88797
649360.0000    9.79072
649400.0000    9.56822
649440.0000   10.17601
649480.0000   11.35382
649520.0000   10.51214
649560.0000    9.98099
649600.0000    9.35225
649640.0000   10.34510
649680.0000    8.87109
649720.0000    9.89055
649760.0000   10.43633
649800.0000    9.86121
649840.0000   10.25920
649880.0000   10.95343
649920.0000   11.49176
649960.0000   11.06133
650000.0000   10.23072
650040.0000   11.03463
650080.0000   10.53040
650120.0000   10.15735
650160.0000   10.76549
650200.0000    9.99843
650240.0000    9.71464
650280.0000    9.52592
650320.0000    9.49282
650360.0000   10.39597
650400.0000   11.33613
650440.0000   10.02474
650480.0000    9.30647
650520.0000   10.24825
650560.0000   10.06103
650600.0000    9.55714
650640.0000    9.91939
650680.0000   10.48561
650720.0000   10.40951
650760.0000   10.60968
650800.0000   10.40439
650840.0000   10.23077
650880.0000    9.65197
650920.0000    9.58951
650960.0000   10.29651
651000.0000    8.79256
651040.0000    9.73506
651080.0000    8.22053
651120.0000    9.12637
651160.0000    9.17160
651200.0000   10.14417
651240.0000    8.89676
651280.0000    9.41354
651320.0000    9.82958
651360.0000    9.71598
651400.0000    9.43424
651440.0000    9.95773
651480.0000    9.30104
651520.0000    8.85524
651560.0000    9.09785
651600.0000   10.03580
651640.0000    9.09846
651680.0000    9.69082
651720.0000    9.94515
651760.0000   10.70792
651800.0000   11.45115
651840.0000   10.58214
651880.0000   10.34531
651920.0000    9.83310
651960.0000    9.56505
652000.0000    8.64146
652040.0000    8.37390
652080.0000    9.89732
652120.0000    9.76530
652160.0000    9.63111
652200.0000   10.27707
652240.0000   10.19910
652280.0000   10.28983
652320.0000   10.38904
652360.0000   12.02687
652400.0000   11.17112
652440.0000   10.00305
652480.0000   10.60502
652520.0000   11.33556
652560.0000   10.98203
652600.0000   10.53864
652640.0000   11.51326
652680.0000   11.31339
652720.0000   10.60623
652760.0000   10.66212
652800.0000   10.95937
652840.0000   10.36102
652880.0000    9.26055
652920.0000    9.22397
652960.0000    9.46393
653000.0000    9.22188
653040.0000   10.34520
653080.0000    9.24490
653120.0000    9.40281
653160.0000    9.30377
653200.0000    9.38946
653240.0000    9.33777
653280.0000    8.60189
653320.0000    8.87401
653360.0000    7.90393
653400.0000    7.49080
653440.0000    8.09769
653480.0000    7.46860
653520.0000    8.05495
653560.0000    7.62797
653600.0000    9.12475
653640.0000   10.06305
653680.0000    9.05267
653720.0000    9.58513
653760.0000    9.31612
653800.0000    9.22931
653840.0000    9.00387
653880.0000    8.46195
653920.0000    9.13970
653960.0000    9.13082
654000.0000    9.33561
654040.0000    9.44747
654080.0000   10.26173
654120.0000    8.53489
654160.0000    9.77568
654200.0000    9.69648
654240.0000    8.98174
654280.0000   10.43139
654320.0000    9.44155
654360.0000    9.40012
654400.0000    9.67129
654440.0000    9.76954
654480.0000    9.02804
654520.0000    8.72038
654560.0000    8.90099
654600.0000    8.70598
654640.0000    9.78607
654680.0000   10.71065
654720.0000    9.94140
654760.0000   10.75502
654800.0000   10.19164
654840.0000   11.18403
654880.0000   10.81135
654920.0000   10.74224
654960.0000   10.60574
655000.0000   10.67225
655040.0000   10.30233
655080.0000    9.93458
655120.0000   10.33197
655160.0000   10.39239
655200.0000   10.10750
655240.0000    9.88322
655280.0000    9.34887
655320.0000   11.17573
655360.0000   10.49254
655400.0000    8.93911
655440.0000   10.60532
655480.0000   11.42491
655520.0000   10.37933
655560.0000   10.31958
655600.0000    9.28631
655640.0000    9.12416
655680.0000   10.46720
655720.0000   10.98210
655760.0000   10.24240
655800.0000   10.16323
655840.0000   10.51373
655880.0000    8.53206
655920.0000   10.07381
655960.0000    9.92761
656000.0000   10.44075
656040.0000   10.08221
656080.0000   10.36325
656120.0000    9.96527
656160.0000    9.88319
656200.0000   10.34487
656240.0000   11.41540
656280.0000   10.39549
656320.0000   10.94898
656360.0000   10.34483
656400.0000   10.67336
656440.0000   11.48527
656480.0000   11.19454
656520.0000   10.24474
656560.0000   10.64680
656600.0000    9.84683
656640.0000   10.18599
656680.0000   10.32302
656720.0000    8.95431
656760.0000    9.36960
656800.0000    8.30331
656840.0000    7.65034
656880.0000    8.71140
656920.0000   10.26672
656960.0000    9.58472
657000.0000    9.65210
657040.0000    9.17724
657080.0000    9.58283
657120.0000    9.29904
657160.0000    9.85087
657200.0000    8.96322
657240.0000    8.39718
657280.0000    8.69585
657320.0000    7.12188
657360.0000    8.81589
657400.0000    7.74124
657440.0000    7.99109
657480.0000    7.89625
657520.0000    8.26027
657560.0000    8.67797
657600.0000    8.08001
657640.0000    9.79789
657680.0000    9.37714
657720.0000    7.99358
657760.0000    7.89926
657800.0000    7.67647
657840.0000    8.68001
657880.0000    7.69976
657920.0000    6.68502
657960.0000    8.08963
658000.0000    8.80889
658040.0000    8.43871
658080.0000    8.47043
658120.0000   10.05501
658160.0000   10.08199
658200.0000    9.19129
658240.0000    9.53284
658280.0000   10.98764
658320.0000    9.20349
658360.0000    9.00453
658400.0000   10.23273
658440.0000    9.71233
658480.0000   10.32166
658520.0000    9.65598
658560.0000   11.31808
658600.0000   11.15069
658640.0000   10.09313
658680.0000   10.23397
658720.0000    9.59900
658760.0000    9.24035
658800.0000    9.69088
658840.0000    9.40077
658880.0000   11.03494
658920.0000    9.51068
658960.0000    9.68703
659000.0000    8.84177
659040.0000    9.18909
659080.0000    8.98148
659120.0000   11.03957
659160.0000    9.69530
659200.0000    9.35679
659240.0000    9.48780
659280.0000   10.37020
659320.0000    9.56478
659360.0000    9.89446
659400.0000    8.72198
659440.0000    8.83001
659480.0000    8.99996
659520.0000    9.20072
659560.0000    9.36208
659600.0000    9.55197
659640.0000    8.38216
659680.0000    8.94018
659720.0000    8.62775
659760.0000    8.78092
659800.0000    8.39113
659840.0000    8.43428
659880.0000    8.98035
659920.0000    9.07149
659960.0000    8.56571
660000.0000    9.23517
660040.0000    9.13116
660080.0000    8.86504
660120.0000    8.93533
660160.0000   10.14397
660200.0000    9.43543
660240.0000    9.61199
660280.0000   10.10436
660320.0000    9.11232
660360.0000    9.66967
660400.0000    9.96597
660440.0000   10.28915
660480.0000   10.77152
660520.0000    9.60681
660560.0000    9.93038
660600.0000   10.03857
660640.0000    8.99381
660680.0000    9.49104
660720.0000    9.09307
660760.0000    9.45298
660800.0000    9.40417
660840.0000    9.06360
660880.0000    9.79954
660920.0000    9.48879
660960.0000    9.40483
661000.0000    9.33402
661040.0000    9.90798
661080.0000    9.71102
661120.0000    9.67521
661160.0000   10.64934
661200.0000   10.07137
661240.0000   10.38062
661280.0000    9.41370
661320.0000   10.10297
661360.0000    8.34223
661400.0000    8.77403
661440.0000    7.78253
661480.0000    8.71031
661520.0000    9.11756
661560.0000    8.01107
661600.0000    8.35183
661640.0000    8.21505
661680.0000    7.07023
661720.0000    8.33624
661760.0000    7.15972
661800.0000    7.80348
661840.0000    6.64085
661880.0000    6.93405
661920.0000    8.56533
661960.0000    8.69902
662000.0000    8.73340
662040.0000    7.78183
662080.0000    6.26601
662120.0000    7.97217
662160.0000    7.18291
662200.0000    8.34817
662240.0000    7.69757
662280.0000    7.52091
662320.0000    7.89088
662360.0000    9.72347
662400.0000    9.17956
662440.0000    8.63582
662480.0000    8.44978
662520.0000    9.10238
662560.0000    8.48004
662600.0000    9.05071
662640.0000    8.02119
662680.0000    8.27449
662720.0000    7.81018
662760.0000    8.02674
662800.0000    7.05170
662840.0000    6.79861
662880.0000    8.18734
662920.0000    9.77100
662960.0000    9.42143
663000.0000    9.28557
663040.0000    8.63358
663080.0000    8.63529
663120.0000    8.44636
663160.0000    8.49969
663200.0000    7.82849
663240.0000    6.14121
663280.0000    7.77102
663320.0000    7.67338
663360.0000    6.98575
663400.0000    8.13363
663440.0000    8.99519
663480.0000    9.01413
663520.0000    8.51181
663560.0000    8.27804
663600.0000    7.57498
663640.0000    8.89414
663680.0000    7.67213
663720.0000    8.56170
663760.0000    7.84565
663800.0000    8.08941
663840.0000    8.13914
663880.0000    8.41438
663920.0000    9.36681
663960.0000    8.95231
664000.0000    9.03057
664040.0000    9.03581
664080.0000    9.36070
664120.0000    9.42470
664160.0000    9.90049
664200.0000   10.32336
664240.0000   10.74777
664280.0000   10.08568
664320.0000   10.39810
664360.0000    9.85951
664400.0000   10.68297
664440.0000   10.99046
664480.0000   10.54421
664520.0000   11.65533
664560.0000   10.55388
664600.0000    9.95929
664640.0000   11.01871
664680.0000   11.20604
664720.0000   11.70956
664760.0000   10.89653
664800.0000   10.48157
664840.0000   10.33201
664880.0000   10.16168
664920.0000   10.78783
664960.0000   11.66195
665000.0000   10.67686
665040.0000   11.21278
665080.0000   10.72234
665120.0000   11.00306
665160.0000   11.25393
665200.0000   10.83410
665240.0000   11.75093
665280.0000   11.24362
665320.0000   11.02136
665360.0000   11.83776
665400.0000   10.38258
665440.0000   11.17425
665480.0000   11.61888
665520.0000   11.89190
665560.0000   11.23446
665600.0000   11.25413
665640.0000   10.72845
665680.0000   10.11657
665720.0000   11.32728
665760.0000   11.38674
665800.0000   11.06679
665840.0000   11.37909
665880.0000   11.26647
665920.0000   10.57489
665960.0000   10.71247
666000.0000    9.95083
666040.0000   11.67272
666080.0000   10.60145
666120.0000   11.31858
666160.0000   10.51419
666200.0000   10.68459
666240.0000   11.23766
666280.0000   10.45908
666320.0000   10.55791
666360.0000   11.57502
666400.0000   10.85756
666440.0000   10.31077
666480.0000   10.88554
666520.0000    9.54661
666560.0000    9.97245
666600.0000   10.47022
666640.0000   10.69386
666680.0000    9.83690
666720.0000   11.43512
666760.0000   10.16356
666800.0000   10.62005
666840.0000   10.87452
666880.0000   10.45242
666920.0000   11.30119
666960.0000   10.95053
667000.0000   11.42680
667040.0000   11.16087
667080.0000   10.01846
667120.0000   10.97831
667160.0000   10.44386
667200.0000   10.03968
667240.0000   10.54876
667280.0000   10.18545
667320.0000    9.99865
667360.0000   11.47828
667400.0000   11.47803
667440.0000   11.36105
667480.0000   11.06459
667520.0000   11.14463
667560.0000   11.09614
667600.0000   10.36681
667640.0000    9.45970
667680.0000   10.78082
667720.0000    9.65726
667760.0000   10.21751
667800.0000    9.50763
667840.0000   10.30723
667880.0000    8.64931
667920.0000   10.01940
667960.0000   10.72238
668000.0000   10.59569
668040.0000   10.72420
668080.0000    9.69294
668120.0000    9.45463
668160.0000   10.05648
668200.0000   11.02882
668240.0000   10.57824
668280.0000   10.40733
668320.0000   11.09478
668360.0000    9.61177
668400.0000   10.55149
668440.0000   10.18315
668480.0000   10.60655
668520.0000    9.82239
668560.0000    9.36856
668600.0000    9.89743
668640.0000   10.23174
668680.0000   10.66050
668720.0000   10.18155
668760.0000    9.60272
668800.0000    9.99731
668840.0000    9.16325
668880.0000   10.95810
668920.0000    9.24040
668960.0000   10.50024
669000.0000   10.40748
669040.0000   10.07718
669080.0000    8.84181
669120.0000   10.49328
669160.0000   10.53504
669200.0000    9.56338
669240.0000    9.48988
669280.0000    9.60043
669320.0000   10.42976
669360.0000   10.85407
669400.0000    9.83914
669440.0000   10.81667
669480.0000    9.24373
669520.0000   10.19151
669560.0000    9.96452
669600.0000    9.62434
669640.0000    8.73749
669680.0000    9.49421
669720.0000   10.13329
669760.0000   10.14371
669800.0000   10.49887
669840.0000   10.10644
669880.0000   10.91696
669920.0000    9.55210
669960.0000   10.21979
670000.0000   10.08829
670040.0000   10.62971
670080.0000   10.69430
670120.0000    9.78418
670160.0000    9.57538
670200.0000   10.38727
670240.0000    9.76770
670280.0000    9.98466
670320.0000   10.25969
670360.0000    9.99325
670400.0000   10.62611
670440.0000   10.82984
670480.0000    9.94327
670520.0000    9.74483
670560.0000    9.35334
670600.0000    9.95569
670640.0000    9.31132
670680.0000    9.75635
670720.0000   10.18786
670760.0000    9.28084
670800.0000   10.50311
670840.0000    9.47305
670880.0000    9.86871
670920.0000   10.59078
670960.0000   11.05511
671000.0000   12.12719
671040.0000   11.87820
671080.0000   11.90598
671120.0000   10.98643
671160.0000   11.75756
671200.0000   10.76186
671240.0000   10.78025
671280.0000    9.76396
671320.0000   11.14033
671360.0000   11.26562
671400.0000   11.23952
671440.0000   10.61383
671480.0000   11.13844
671520.0000   10.74661
671560.0000   11.17894
671600.0000   11.15632
671640.0000   11.18453
671680.0000   10.29371
671720.0000    9.86338
671760.0000   10.21641
671800.0000   10.00506
671840.0000   10.06539
671880.0000   10.26218
671920.0000   10.10958
671960.0000   10.29089
672000.0000    9.01374
672040.0000   10.77208
672080.0000   10.53606
672120.0000   11.24330
672160.0000   11.12372
672200.0000   11.17646
672240.0000   11.39141
672280.0000   11.24286
672320.0000   10.66750
672360.0000   11.50357
672400.0000   11.49614
672440.0000   11.10232
672480.0000   10.70368
672520.0000   10.47341
672560.0000   10.67126
672600.0000   10.84769
672640.0000   11.13050
672680.0000   10.23722
672720.0000   10.66368
672760.0000   10.33235
672800.0000   10.75273
672840.0000   10.06975
672880.0000   10.56717
672920.0000   11.28931
672960.0000   10.59883
673000.0000    9.89485
673040.0000   10.77167
673080.0000    9.61562
673120.0000    9.22764
673160.0000   11.04267
673200.0000   10.70443
673240.0000    9.52234
673280.0000    9.87951
673320.0000   10.02033
673360.0000    9.20111
673400.0000    9.61134
673440.0000    9.87410
673480.0000   10.21101
673520.0000    9.63506
673560.0000    9.51518
673600.0000   10.36101
673640.0000    9.58714
673680.0000    9.10823
673720.0000   11.64549
673760.0000   10.36517
673800.0000   10.71779
673840.0000   10.42287
673880.0000    9.29322
673920.0000    9.60681
673960.0000    8.82258
674000.0000    9.34488
674040.0000    8.76926
674080.0000    9.30567
674120.0000   10.52385
674160.0000   10.55631
674200.0000    9.29214
674240.0000    9.85878
674280.0000    9.91245
674320.0000    9.61867
674360.0000    9.01875
674400.0000    9.78679
674440.0000    9.69350
674480.0000   10.14364
674520.0000   10.19122
674560.0000   10.60442
674600.0000   11.24402
674640.0000   10.90166
674680.0000   11.24255
674720.0000   11.53927
674760.0000   11.27480
674800.0000   11.17197
674840.0000   10.32950
674880.0000   11.75248
674920.0000   10.68695
674960.0000   11.81821
675000.0000   10.18082
675040.0000   10.12105
675080.0000    9.55445
675120.0000   11.35235
675160.0000    9.76804
675200.0000   10.06794
675240.0000   10.75082
675280.0000   10.11282
675320.0000   10.38091
675360.0000    9.89304
675400.0000    9.30272
675440.0000    8.56013
675480.0000    8.91760
675520.0000    9.41160
675560.0000    9.57942
675600.0000    9.48957
675640.0000    9.71279
675680.0000    9.83050
675720.0000    9.32729
675760.0000   10.66759
675800.0000   10.37254
675840.0000    8.93070
675880.0000    9.49532
675920.0000   10.36405
675960.0000   10.09578
676000.0000    9.96126
676040.0000   10.09171
676080.0000    9.21561
676120.0000    9.51884
676160.0000   10.47280
676200.0000   10.05757
676240.0000    9.67986
676280.0000   10.23537
676320.0000   10.15720
676360.0000    9.41136
676400.0000   10.53148
676440.0000   10.41609
676480.0000   10.12504
676520.0000   10.08255
676560.0000    9.98025
676600.0000   11.01881
676640.0000   10.68134
676680.0000   10.13087
676720.0000    9.59343
676760.0000    9.46337
676800.0000    9.50263
676840.0000   11.19363
676880.0000   11.14303
676920.0000   10.72823
676960.0000   10.65219
677000.0000   10.39520
677040.0000    9.04210
677080.0000    9.55127
677120.0000   10.44088
677160.0000   10.49609
677200.0000   10.54321
677240.0000   10.63903
677280.0000   11.03175
677320.0000   11.54852
677360.0000   11.43749
677400.0000    9.30819
677440.0000    9.96991
677480.0000   11.71516
677520.0000    9.90043
677560.0000   10.86367
677600.0000    9.87861
677640.0000   10.23817
677680.0000    9.68974
677720.0000   10.15663
677760.0000   10.18418
677800.0000   10.20402
677840.0000   10.04941
677880.0000   10.57942
677920.0000   11.09453
677960.0000    9.72577
678000.0000   10.98258
678040.0000   10.65577
678080.0000   10.77934
678120.0000   11.13327
678160.0000   11.34052
678200.0000   12.39475
678240.0000   10.46896
678280.0000   10.90056
678320.0000    9.71096
678360.0000   10.53983
678400.0000   10.52951
678440.0000   10.54899
678480.0000   11.39139
678520.0000   10.73075
678560.0000   12.17289
678600.0000   11.21031
678640.0000   11.78417
678680.0000   11.87253
678720.0000   11.40010
678760.0000   11.58553
678800.0000   12.09734
678840.0000   11.27254
678880.0000   12.04120
678920.0000   11.72327
678960.0000    9.95865
679000.0000   11.02362
679040.0000   11.13708
679080.0000   11.46241
679120.0000   12.99302
679160.0000   11.98704
679200.0000   13.19037
679240.0000   12.53940
679280.0000   12.03422
679320.0000   11.92830
679360.0000   11.29356
679400.0000   10.91033
679440.0000   11.60211
679480.0000   11.37878
679520.0000   10.74574
679560.0000   10.22700
679600.0000   10.40118
679640.0000   11.50010
679680.0000   10.88131
679720.0000   11.87606
679760.0000   12.45199
679800.0000   10.34195
679840.0000   11.03440
679880.0000   10.16003
679920.0000    9.37303
679960.0000   10.21422
680000.0000   11.31166
680040.0000   11.46939
680080.0000   10.68828
680120.0000   10.84935
680160.0000    9.65155
680200.0000   10.01509
680240.0000    9.35166
680280.0000   10.22929
680320.0000    9.70525
680360.0000    9.56978
680400.0000   10.16933
680440.0000   10.02976
680480.0000   11.18493
680520.0000   11.28726
680560.0000   11.10382
680600.0000   11.94137
680640.0000   10.79775
680680.0000   10.51592
680720.0000   10.77124
680760.0000   10.70388
680800.0000   10.64893
680840.0000   11.63166
680880.0000   11.52719
680920.0000   10.72140
680960.0000   10.41013
681000.0000   10.55075
681040.0000   11.89540
681080.0000   11.35369
681120.0000   10.60111
681160.0000   10.91298
681200.0000   10.34345
681240.0000   11.67228
681280.0000    9.45580
681320.0000   10.32839
681360.0000   10.28653
681400.0000   10.32030
681440.0000   10.66156
681480.0000   10.87889
681520.0000    9.67778
681560.0000    9.96940
681600.0000   10.91267
681640.0000   10.68910
681680.0000    9.20904
681720.0000   10.46335
681760.0000    9.74053
681800.0000   10.48146
681840.0000   11.24382
681880.0000   10.83818
681920.0000   10.30276
681960.0000   10.36547
682000.0000    9.23056
682040.0000    9.74011
682080.0000    9.82219
682120.0000    8.85289
682160.0000    9.47899
682200.0000    9.59679
682240.0000   10.21701
682280.0000   11.22461
682320.0000   10.70381
682360.0000    9.98073
682400.0000   10.54239
682440.0000   10.18183
682480.0000    9.79748
682520.0000   10.07289
682560.0000    9.58149
682600.0000    9.05707
682640.0000    9.29624
682680.0000    9.56998
682720.0000   10.54243
682760.0000   10.39592
682800.0000   10.16531
682840.0000   11.38757
682880.0000   10.89098
682920.0000   10.08503
682960.0000   10.33027
683000.0000   10.26557
683040.0000   11.25904
683080.0000   10.21226
683120.0000   10.26154
683160.0000   10.35390
683200.0000    9.56725
683240.0000    9.92785
683280.0000   10.34498
683320.0000   10.01976
683360.0000   11.08471
683400.0000    9.73521
683440.0000    9.01345
683480.0000    8.86797
683520.0000    9.04199
683560.0000   10.22613
683600.0000    9.18279
683640.0000    9.60673
683680.0000    8.92229
683720.0000    9.83592
683760.0000   11.11482
683800.0000   10.90845
683840.0000    9.77830
683880.0000   10.26313
683920.0000   10.67714
683960.0000   10.42498
684000.0000    9.83731
684040.0000    9.93388
684080.0000   11.11183
684120.0000    9.93311
684160.0000   10.16609
684200.0000   10.17663
684240.0000   10.59771
684280.0000   11.87428
684320.0000   11.31372
684360.0000   10.95031
684400.0000   10.66196
684440.0000   10.56700
684480.0000   10.03748
684520.0000   10.82556
684560.0000   10.80639
684600.0000   10.20655
684640.0000    9.87666
684680.0000    9.67227
684720.0000   10.19827
684760.0000   10.41272
684800.0000    9.34974
684840.0000    9.83635
684880.0000    8.81418
684920.0000   10.08495
684960.0000    9.91920
685000.0000   10.17228
685040.0000    9.88847
685080.0000   10.14600
685120.0000    9.97769
685160.0000   10.65728
685200.0000    9.96702
685240.0000    9.23681
685280.0000    9.67165
685320.0000    9.92643
685360.0000    9.85889
685400.0000   10.91707
685440.0000   10.31774
685480.0000   10.63937
685520.0000    9.53312
685560.0000    8.11745
685600.0000    7.73726
685640.0000    8.90958
685680.0000    8.40941
685720.0000   10.33811
685760.0000    8.74960
685800.0000    9.26279
685840.0000    9.33832
685880.0000    9.68864
685920.0000   10.35618
685960.0000    9.62084
686000.0000    9.93538
686040.0000   10.14183
686080.0000    9.85734
686120.0000   10.51897
686160.0000   10.17245
686200.0000   11.01403
686240.0000   10.16916
686280.0000    9.86636
686320.0000   10.02225
686360.0000    9.79156
686400.0000    9.33261
686440.0000   10.23899
686480.0000    9.83956
686520.0000   10.17577
686560.0000    9.60425
686600.0000    9.69766
686640.0000   10.50815
686680.0000   10.04341
686720.0000    9.27890
686760.0000    9.80200
686800.0000    8.91225
686840.0000    9.23179
686880.0000    9.21247
686920.0000    8.40323
686960.0000    8.79197
687000.0000    9.58781
687040.0000    9.02986
687080.0000    8.89564
687120.0000    8.14620
687160.0000    8.70544
687200.0000    8.94661
687240.0000   10.81403
687280.0000    8.60911
687320.0000    8.68106
687360.0000    9.96537
687400.0000    9.49507
687440.0000    8.93074
687480.0000    9.50343
687520.0000    8.47900
687560.0000    8.59522
687600.0000    8.69520
687640.0000    8.78571
687680.0000    8.40451
687720.0000    9.54855
687760.0000    8.90474
687800.0000    9.13286
687840.0000    9.58551
687880.0000   10.23556
687920.0000    9.47776
687960.0000    9.03996
688000.0000    8.71012
688040.0000    8.50549
688080.0000    8.38150
688120.0000    8.18561
688160.0000    7.78578
688200.0000    8.33476
688240.0000    8.39878
688280.0000    8.09531
688320.0000    8.03377
688360.0000    8.05905
688400.0000    9.67286
688440.0000    8.37572
688480.0000    8.44128
688520.0000    9.00831
688560.0000    7.94618
688600.0000    7.83008
688640.0000    9.05083
688680.0000    9.62739
688720.0000    9.97564
688760.0000    9.34468
688800.0000    9.56347
688840.0000    9.01752
688880.0000    8.48246
688920.0000    8.89017
688960.0000    9.11803
689000.0000    9.70329
689040.0000    8.54186
689080.0000    7.76233
689120.0000    7.81818
689160.0000    9.40996
689200.0000    9.49340
689240.0000    8.06344
689280.0000    9.26028
689320.0000    8.79977
689360.0000    9.01699
689400.0000    8.00155
689440.0000    8.92139
689480.0000    8.10442
689520.0000    8.50924
689560.0000    9.24774
689600.0000    8.72151
689640.0000    8.22084
689680.0000    8.79927
689720.0000    8.83224
689760.0000    9.39546
689800.0000    9.10778
689840.0000   10.07916
689880.0000    8.93435
689920.0000    9.99738
689960.0000    9.68407
690000.0000   10.81789
690040.0000   11.53811
690080.0000   10.14185
690120.0000   10.02823
690160.0000   10.08796
690200.0000   10.35116
690240.0000   10.19085
690280.0000   10.15466
690320.0000   10.33527
690360.0000    9.41874
690400.0000    9.87873
690440.0000    9.70055
690480.0000    9.33827
690520.0000    8.77127
690560.0000    8.12545
690600.0000    8.87518
690640.0000    9.75190
690680.0000    9.83182
690720.0000    9.74605
690760.0000   10.14504
690800.0000   10.00478
690840.0000   10.20894
690880.0000   10.52176
690920.0000    9.82752
690960.0000   10.50443
691000.0000    9.45028
691040.0000   10.33670
691080.0000   10.02279
691120.0000    9.38564
691160.0000    9.18929
691200.0000   10.15784
691240.0000    9.79144
691280.0000    9.75475
691320.0000    9.77353
691360.0000    9.57835
691400.0000    9.15579
691440.0000   11.69015
691480.0000   10.77553
691520.0000   10.02655
691560.0000   10.20528
691600.0000   10.56287
691640.0000    9.57074
691680.0000    9.56589
691720.0000   10.21013
691760.0000    9.97596
691800.0000    9.60395
691840.0000   10.05222
691880.0000   10.35907
691920.0000    9.87672
691960.0000    9.55389
692000.0000    9.99749
692040.0000    9.71056
692080.0000    9.49850
692120.0000   10.13849
692160.0000    9.33942
692200.0000    9.33912
692240.0000    9.73435
692280.0000   10.95547
692320.0000    9.39359
692360.0000    9.90263
692400.0000    9.17898
692440.0000    9.68981
692480.0000    9.93699
692520.0000    9.10858
692560.0000    9.20369
692600.0000   10.36294
692640.0000   10.76083
692680.0000   11.21419
692720.0000   10.21534
692760.0000   11.23366
692800.0000   10.17929
692840.0000   10.55780
692880.0000   10.45317
692920.0000   11.19907
692960.0000   10.61043
693000.0000   11.11456
693040.0000   10.94752
693080.0000   10.67334
693120.0000   10.20464
693160.0000   10.63901
693200.0000   10.56309
693240.0000   11.24061
693280.0000   12.05491
693320.0000   11.68069
693360.0000   10.79634
693400.0000   10.62262
693440.0000   10.03492
693480.0000    9.43659
693520.0000   10.54985
693560.0000   10.04260
693600.0000   10.91589
693640.0000    9.84850
693680.0000    9.49950
693720.0000   10.78626
693760.0000   10.27228
693800.0000   10.24224
693840.0000   10.99460
693880.0000   10.46602
693920.0000   10.98929
693960.0000   10.73068
694000.0000   10.32695
694040.0000   10.55366
694080.0000    9.22766
694120.0000    9.56415
694160.0000   10.03469
694200.0000    9.74603
694240.0000   10.88567
694280.0000    9.33991
694320.0000   10.23017
694360.0000   10.14041
694400.0000   11.14243
694440.0000   10.77526
694480.0000   10.71461
694520.0000   11.35241
694560.0000   10.27505
694600.0000   11.68112
694640.0000   11.37473
694680.0000   11.08799
694720.0000   11.11268
694760.0000   10.78382
694800.0000   11.37963
694840.0000   11.19417
694880.0000   11.59750
694920.0000   10.72457
694960.0000   11.78117
695000.0000   11.77102
695040.0000   10.60215
695080.0000   10.93605
695120.0000   11.02708
695160.0000   11.03106
695200.0000   11.05076
695240.0000   11.04162
695280.0000   11.17499
695320.0000   11.28943
695360.0000   11.26832
695400.0000   11.50108
695440.0000   11.88229
695480.0000   11.13273
695520.0000   11.14174
695560.0000   10.47010
695600.0000   11.03259
695640.0000   11.58397
695680.0000   10.73259
695720.0000   11.10493
695760.0000   12.10557
695800.0000   11.48625
695840.0000   11.04367
695880.0000   11.11553
695920.0000   12.22136
695960.0000   11.41991
696000.0000   11.38646
696040.0000   10.31945
696080.0000   11.09383
696120.0000   10.45270
696160.0000   10.34218
696200.0000   10.25998
696240.0000   10.20140
696280.0000   10.94786
696320.0000   11.12364
696360.0000    9.91109
696400.0000   10.28011
696440.0000   10.91358
696480.0000    9.18554
696520.0000    9.77259
696560.0000    9.88463
696600.0000    9.91679
696640.0000    9.66388
696680.0000   10.32681
696720.0000   10.26485
696760.0000   11.06356
696800.0000   11.00449
696840.0000   11.27093
696880.0000   10.57133
696920.0000   10.97967
696960.0000   10.07335
697000.0000    9.19208
697040.0000   10.41735
697080.0000   10.77811
697120.0000   11.39561
697160.0000   10.95014
697200.0000   11.06631
697240.0000   10.15503
697280.0000   10.11222
697320.0000   10.07043
697360.0000   11.95316
697400.0000   10.47444
697440.0000   10.33548
697480.0000   10.43501
697520.0000   10.11882
697560.0000   10.77557
697600.0000   11.42156
697640.0000   12.26547
697680.0000   11.67900
697720.0000   11.09968
697760.0000   10.88536
697800.0000   11.44129
697840.0000   10.25361
697880.0000    9.87525
697920.0000   11.39085
697960.0000   10.71894
698000.0000   10.32571
698040.0000   10.13399
698080.0000    9.87184
698120.0000   10.63363
698160.0000   10.18501
698200.0000   10.61073
698240.0000   11.67321
698280.0000   10.93867
698320.0000   12.03191
698360.0000   10.86853
698400.0000   11.08535
698440.0000   11.31358
698480.0000   10.48845
698520.0000   10.33560
698560.0000   11.13951
698600.0000   10.36702
698640.0000   10.86704
698680.0000   10.40656
698720.0000   10.29353
698760.0000    9.76979
698800.0000   10.37247
698840.0000   10.03642
698880.0000    9.84542
698920.0000   10.75912
698960.0000   10.93130
699000.0000   10.98312
[truncated: 173,079 more chars]
