# Supplementary material for: Comment on 'Valid molecular dynamics simulations of human hemoglobin require a surprisingly large box size'
Source: eLife. 2019 Jun 20;8:e44718. doi: 10.7554/eLife.44718 (PMC6586461; doi:10.7554/eLife.44718)
Supplement: Figure 1—source data 1. — The zip archive contains a README file describing which source files correspond to the different panels. [file elife-44718-fig1-data1.zip › figure1/panel_C/120A/6/proj.xvg]

@ autoscale onread none
@ with g0
@ g0 on
@ title "projection on eigenvectors (nm)"
@ xaxis  label "Time (ps)"
@ world xmin 0
@ world xmax 1e+06
@ world ymin -9.25128
@ world ymax 8.11028
@ view xmin 0.15
@ view xmax 0.85
@ view ymin 0.15
@ view ymax 0.85
@ yaxis  label "vec 1"
@ xaxis tick major 250000
@ xaxis tick minor 125000
@ xaxis ticklabel start type spec
@ xaxis ticklabel start -0
@ yaxis tick major 5
@ yaxis tick minor 2.5
@ yaxis ticklabel start type spec
@ yaxis ticklabel start -5
@ zeroxaxis bar on
@ zeroxaxis bar linestyle 3
    0.0000   -5.06943
   40.0000   -6.63030
   80.0000   -5.60713
  120.0000   -5.34864
  160.0000   -6.49447
  200.0000   -6.44691
  240.0000   -5.92138
  280.0000   -5.20619
  320.0000   -6.62749
  360.0000   -5.56454
  400.0000   -4.77730
  440.0000   -5.50295
  480.0000   -5.86001
  520.0000   -6.48542
  560.0000   -4.96427
  600.0000   -5.54074
  640.0000   -5.40906
  680.0000   -4.44712
  720.0000   -5.75069
  760.0000   -5.30598
  800.0000   -4.89951
  840.0000   -4.86156
  880.0000   -5.56180
  920.0000   -5.39043
  960.0000   -4.95496
 1000.0000   -4.94981
 1040.0000   -4.49846
 1080.0000   -4.85963
 1120.0000   -4.29045
 1160.0000   -4.74926
 1200.0000   -5.41552
 1240.0000   -4.31682
 1280.0000   -4.98150
 1320.0000   -5.69531
 1360.0000   -5.67211
 1400.0000   -5.78910
 1440.0000   -5.15946
 1480.0000   -4.28271
 1520.0000   -5.76069
 1560.0000   -4.46167
 1600.0000   -4.51634
 1640.0000   -5.48826
 1680.0000   -4.26092
 1720.0000   -4.39251
 1760.0000   -4.70184
 1800.0000   -4.88194
 1840.0000   -5.08916
 1880.0000   -5.93312
 1920.0000   -5.44696
 1960.0000   -5.35984
 2000.0000   -5.59722
 2040.0000   -5.22113
 2080.0000   -6.38384
 2120.0000   -5.31355
 2160.0000   -5.07277
 2200.0000   -4.85998
 2240.0000   -5.70326
 2280.0000   -5.07076
 2320.0000   -4.84029
 2360.0000   -4.19638
 2400.0000   -4.82416
 2440.0000   -5.50615
 2480.0000   -5.65087
 2520.0000   -5.28394
 2560.0000   -4.50409
 2600.0000   -4.95626
 2640.0000   -5.19591
 2680.0000   -5.39848
 2720.0000   -4.89189
 2760.0000   -5.52363
 2800.0000   -4.44848
 2840.0000   -4.83314
 2880.0000   -4.93423
 2920.0000   -5.49205
 2960.0000   -6.10464
 3000.0000   -5.48860
 3040.0000   -4.51401
 3080.0000   -5.35186
 3120.0000   -5.94414
 3160.0000   -5.24004
 3200.0000   -5.95767
 3240.0000   -6.39639
 3280.0000   -6.70872
 3320.0000   -5.96721
 3360.0000   -5.30382
 3400.0000   -5.77488
 3440.0000   -5.55803
 3480.0000   -6.43956
 3520.0000   -6.98370
 3560.0000   -6.13952
 3600.0000   -5.63159
 3640.0000   -5.21850
 3680.0000   -4.22104
 3720.0000   -4.94579
 3760.0000   -4.81751
 3800.0000   -5.67483
 3840.0000   -4.97032
 3880.0000   -5.05081
 3920.0000   -5.73185
 3960.0000   -5.41728
 4000.0000   -5.36843
 4040.0000   -5.56361
 4080.0000   -5.42153
 4120.0000   -5.89803
 4160.0000   -5.91750
 4200.0000   -5.76924
 4240.0000   -4.96414
 4280.0000   -5.03188
 4320.0000   -5.50359
 4360.0000   -5.58542
 4400.0000   -5.60450
 4440.0000   -6.46509
 4480.0000   -6.04237
 4520.0000   -6.23565
 4560.0000   -5.53049
 4600.0000   -4.49259
 4640.0000   -5.03872
 4680.0000   -5.49194
 4720.0000   -5.20817
 4760.0000   -5.49157
 4800.0000   -5.69047
 4840.0000   -6.04846
 4880.0000   -5.39137
 4920.0000   -5.47477
 4960.0000   -6.17024
 5000.0000   -5.72643
 5040.0000   -5.26189
 5080.0000   -5.31844
 5120.0000   -5.07797
 5160.0000   -5.01117
 5200.0000   -5.12529
 5240.0000   -5.44671
 5280.0000   -5.22071
 5320.0000   -5.26491
 5360.0000   -4.92823
 5400.0000   -6.55076
 5440.0000   -5.10597
 5480.0000   -5.07407
 5520.0000   -4.18242
 5560.0000   -5.45509
 5600.0000   -6.02271
 5640.0000   -5.92441
 5680.0000   -5.91672
 5720.0000   -5.86207
 5760.0000   -6.01975
 5800.0000   -6.45521
 5840.0000   -5.60865
 5880.0000   -6.20061
 5920.0000   -6.02435
 5960.0000   -4.67640
 6000.0000   -5.39878
 6040.0000   -6.20069
 6080.0000   -5.68463
 6120.0000   -5.57700
 6160.0000   -5.46036
 6200.0000   -4.70067
 6240.0000   -5.10625
 6280.0000   -5.47255
 6320.0000   -6.22374
 6360.0000   -5.59204
 6400.0000   -6.09400
 6440.0000   -5.86879
 6480.0000   -5.35062
 6520.0000   -5.66428
 6560.0000   -6.11007
 6600.0000   -6.17972
 6640.0000   -6.05047
 6680.0000   -5.04093
 6720.0000   -6.53612
 6760.0000   -5.40897
 6800.0000   -5.73543
 6840.0000   -6.06485
 6880.0000   -6.37429
 6920.0000   -5.14737
 6960.0000   -5.12852
 7000.0000   -5.40216
 7040.0000   -5.95478
 7080.0000   -6.19943
 7120.0000   -5.94902
 7160.0000   -6.56734
 7200.0000   -6.28299
 7240.0000   -6.17326
 7280.0000   -6.40677
 7320.0000   -5.43461
 7360.0000   -5.34672
 7400.0000   -5.81766
 7440.0000   -5.59888
 7480.0000   -5.13999
 7520.0000   -5.98776
 7560.0000   -5.90045
 7600.0000   -5.25629
 7640.0000   -4.82148
 7680.0000   -5.33956
 7720.0000   -5.61472
 7760.0000   -5.68602
 7800.0000   -5.46521
 7840.0000   -5.57930
 7880.0000   -5.13894
 7920.0000   -4.13955
 7960.0000   -5.36426
 8000.0000   -5.53751
 8040.0000   -5.47434
 8080.0000   -5.03990
 8120.0000   -5.33303
 8160.0000   -5.37239
 8200.0000   -4.50826
 8240.0000   -4.71404
 8280.0000   -5.18071
 8320.0000   -5.47567
 8360.0000   -5.78850
 8400.0000   -5.16786
 8440.0000   -5.31783
 8480.0000   -5.99812
 8520.0000   -6.29061
 8560.0000   -5.52731
 8600.0000   -6.46230
 8640.0000   -5.33611
 8680.0000   -6.11873
 8720.0000   -5.27069
 8760.0000   -5.68293
 8800.0000   -5.28107
 8840.0000   -5.00251
 8880.0000   -6.25178
 8920.0000   -5.01786
 8960.0000   -6.03308
 9000.0000   -4.91553
 9040.0000   -6.04457
 9080.0000   -5.71187
 9120.0000   -4.99618
 9160.0000   -6.10845
 9200.0000   -5.72671
 9240.0000   -5.22840
 9280.0000   -5.44688
 9320.0000   -5.75656
 9360.0000   -5.87414
 9400.0000   -6.04997
 9440.0000   -5.79723
 9480.0000   -6.10430
 9520.0000   -6.35377
 9560.0000   -4.92271
 9600.0000   -5.66573
 9640.0000   -4.84707
 9680.0000   -6.16041
 9720.0000   -5.48184
 9760.0000   -6.06415
 9800.0000   -5.61093
 9840.0000   -4.29188
 9880.0000   -5.36916
 9920.0000   -4.89316
 9960.0000   -5.04691
10000.0000   -4.99554
10040.0000   -4.82904
10080.0000   -4.75695
10120.0000   -5.09514
10160.0000   -5.17823
10200.0000   -5.55496
10240.0000   -5.35920
10280.0000   -5.45534
10320.0000   -5.79485
10360.0000   -5.73619
10400.0000   -5.27563
10440.0000   -5.68105
10480.0000   -5.68297
10520.0000   -5.99304
10560.0000   -6.54082
10600.0000   -5.61369
10640.0000   -5.83229
10680.0000   -5.35806
10720.0000   -6.45047
10760.0000   -5.61420
10800.0000   -6.10624
10840.0000   -5.34875
10880.0000   -5.63464
10920.0000   -5.78183
10960.0000   -5.56121
11000.0000   -5.40738
11040.0000   -5.34502
11080.0000   -5.46388
11120.0000   -5.68198
11160.0000   -6.14294
11200.0000   -5.34056
11240.0000   -5.24570
11280.0000   -5.04762
11320.0000   -5.21600
11360.0000   -5.16651
11400.0000   -4.57739
11440.0000   -5.59552
11480.0000   -4.84797
11520.0000   -5.26551
11560.0000   -4.42696
11600.0000   -4.99919
11640.0000   -5.70559
11680.0000   -5.81157
11720.0000   -6.78183
11760.0000   -6.18992
11800.0000   -5.75811
11840.0000   -5.92807
11880.0000   -6.00009
11920.0000   -6.40014
11960.0000   -5.46498
12000.0000   -5.85663
12040.0000   -5.54241
12080.0000   -5.80618
12120.0000   -6.76528
12160.0000   -6.40115
12200.0000   -6.93624
12240.0000   -7.68470
12280.0000   -5.91026
12320.0000   -5.05740
12360.0000   -6.48559
12400.0000   -5.65172
12440.0000   -5.81809
12480.0000   -5.88170
12520.0000   -5.73029
12560.0000   -6.79240
12600.0000   -6.50961
12640.0000   -5.70824
12680.0000   -6.04457
12720.0000   -6.48035
12760.0000   -6.08778
12800.0000   -5.67761
12840.0000   -6.19176
12880.0000   -6.00270
12920.0000   -5.68676
12960.0000   -5.58329
13000.0000   -5.42044
13040.0000   -5.29872
13080.0000   -6.01851
13120.0000   -5.04574
13160.0000   -5.49336
13200.0000   -4.92029
13240.0000   -5.52387
13280.0000   -5.59583
13320.0000   -6.00373
13360.0000   -5.37922
13400.0000   -4.15132
13440.0000   -4.94112
13480.0000   -5.34846
13520.0000   -5.00327
13560.0000   -6.22908
13600.0000   -5.36750
13640.0000   -5.45416
13680.0000   -5.28708
13720.0000   -6.34372
13760.0000   -4.88612
13800.0000   -6.05429
13840.0000   -5.61042
13880.0000   -5.93712
13920.0000   -5.17283
13960.0000   -5.45946
14000.0000   -5.56797
14040.0000   -5.45495
14080.0000   -5.89120
14120.0000   -5.76832
14160.0000   -5.17683
14200.0000   -5.10968
14240.0000   -5.60503
14280.0000   -5.89167
14320.0000   -5.38627
14360.0000   -5.78693
14400.0000   -6.45640
14440.0000   -6.35966
14480.0000   -5.44710
14520.0000   -5.45585
14560.0000   -5.05703
14600.0000   -4.70589
14640.0000   -5.52462
14680.0000   -5.38970
14720.0000   -5.64839
14760.0000   -5.44134
14800.0000   -4.60121
14840.0000   -3.77108
14880.0000   -5.26037
14920.0000   -4.51124
14960.0000   -3.99080
15000.0000   -3.57797
15040.0000   -4.15580
15080.0000   -4.19787
15120.0000   -4.78902
15160.0000   -5.57022
15200.0000   -5.44703
15240.0000   -5.04681
15280.0000   -4.55446
15320.0000   -5.06460
15360.0000   -5.62469
15400.0000   -5.68794
15440.0000   -5.01472
15480.0000   -4.91964
15520.0000   -5.49663
15560.0000   -5.42957
15600.0000   -4.80782
15640.0000   -5.23763
15680.0000   -5.21525
15720.0000   -5.19075
15760.0000   -5.24532
15800.0000   -3.91612
15840.0000   -5.06314
15880.0000   -4.21767
15920.0000   -4.66145
15960.0000   -4.80190
16000.0000   -5.10163
16040.0000   -5.79478
16080.0000   -6.14343
16120.0000   -6.03375
16160.0000   -4.54334
16200.0000   -5.74340
16240.0000   -4.72386
16280.0000   -5.22543
16320.0000   -5.40830
16360.0000   -3.93641
16400.0000   -4.79296
16440.0000   -4.60248
16480.0000   -4.27329
16520.0000   -4.63081
16560.0000   -4.61099
16600.0000   -5.16260
16640.0000   -4.55382
16680.0000   -4.39330
16720.0000   -4.85051
16760.0000   -5.87441
16800.0000   -5.52894
16840.0000   -5.96430
16880.0000   -5.64268
16920.0000   -5.19720
16960.0000   -5.62211
17000.0000   -5.60250
17040.0000   -5.97024
17080.0000   -5.41293
17120.0000   -5.54962
17160.0000   -4.81464
17200.0000   -5.56345
17240.0000   -4.33143
17280.0000   -4.71157
17320.0000   -4.33320
17360.0000   -4.01562
17400.0000   -4.91738
17440.0000   -5.65710
17480.0000   -5.32851
17520.0000   -5.05120
17560.0000   -4.80488
17600.0000   -5.23360
17640.0000   -5.01346
17680.0000   -6.19620
17720.0000   -5.24821
17760.0000   -6.24696
17800.0000   -5.23620
17840.0000   -5.41425
17880.0000   -4.62207
17920.0000   -5.88210
17960.0000   -5.06545
18000.0000   -5.49193
18040.0000   -5.72572
18080.0000   -6.17561
18120.0000   -4.74064
18160.0000   -4.21384
18200.0000   -5.46324
18240.0000   -4.94860
18280.0000   -5.19201
18320.0000   -5.35515
18360.0000   -4.98091
18400.0000   -5.01035
18440.0000   -4.64966
18480.0000   -5.14452
18520.0000   -4.92653
18560.0000   -4.89146
18600.0000   -5.59084
18640.0000   -4.82960
18680.0000   -5.07463
18720.0000   -5.66226
18760.0000   -5.43952
18800.0000   -5.79891
18840.0000   -5.40511
18880.0000   -6.11562
18920.0000   -5.70079
18960.0000   -6.09276
19000.0000   -6.83274
19040.0000   -6.10069
19080.0000   -5.48071
19120.0000   -5.81653
19160.0000   -5.81636
19200.0000   -5.73394
19240.0000   -4.83440
19280.0000   -4.74578
19320.0000   -4.61794
19360.0000   -5.57355
19400.0000   -5.12222
19440.0000   -3.68559
19480.0000   -4.33734
19520.0000   -4.39915
19560.0000   -4.87525
19600.0000   -4.73541
19640.0000   -5.30060
19680.0000   -4.92550
19720.0000   -4.56440
19760.0000   -5.39121
19800.0000   -4.94547
19840.0000   -5.24659
19880.0000   -4.41140
19920.0000   -5.65008
19960.0000   -5.22484
20000.0000   -5.63771
20040.0000   -4.21284
20080.0000   -4.76839
20120.0000   -4.91553
20160.0000   -4.62423
20200.0000   -5.20879
20240.0000   -4.86597
20280.0000   -5.13529
20320.0000   -5.11682
20360.0000   -5.07347
20400.0000   -4.28282
20440.0000   -4.94119
20480.0000   -4.54086
20520.0000   -5.47029
20560.0000   -4.47079
20600.0000   -5.06656
20640.0000   -5.14136
20680.0000   -5.13984
20720.0000   -5.00310
20760.0000   -5.41068
20800.0000   -4.98680
20840.0000   -5.47389
20880.0000   -5.71444
20920.0000   -5.11346
20960.0000   -4.85394
21000.0000   -5.23329
21040.0000   -5.26028
21080.0000   -5.39784
21120.0000   -5.04938
21160.0000   -5.58587
21200.0000   -5.85326
21240.0000   -5.93491
21280.0000   -5.41202
21320.0000   -4.85104
21360.0000   -5.44926
21400.0000   -4.77999
21440.0000   -5.00787
21480.0000   -3.83505
21520.0000   -4.75070
21560.0000   -4.09119
21600.0000   -3.74467
21640.0000   -5.20508
21680.0000   -5.51168
21720.0000   -5.61158
21760.0000   -6.00683
21800.0000   -6.06035
21840.0000   -5.38078
21880.0000   -6.46121
21920.0000   -6.36656
21960.0000   -4.46798
22000.0000   -5.70233
22040.0000   -5.38121
22080.0000   -5.20498
22120.0000   -4.59306
22160.0000   -5.19384
22200.0000   -5.13543
22240.0000   -5.61966
22280.0000   -4.90069
22320.0000   -5.79652
22360.0000   -5.27079
22400.0000   -5.24801
22440.0000   -4.93129
22480.0000   -5.02089
22520.0000   -4.25685
22560.0000   -5.37220
22600.0000   -5.03181
22640.0000   -5.13247
22680.0000   -5.55452
22720.0000   -5.07404
22760.0000   -5.37697
22800.0000   -5.24802
22840.0000   -5.22395
22880.0000   -6.17154
22920.0000   -6.16172
22960.0000   -5.35121
23000.0000   -6.09723
23040.0000   -5.66672
23080.0000   -5.61055
23120.0000   -5.70849
23160.0000   -4.47231
23200.0000   -5.98918
23240.0000   -5.82641
23280.0000   -5.45197
23320.0000   -5.30989
23360.0000   -5.57431
23400.0000   -4.84412
23440.0000   -5.71741
23480.0000   -5.58660
23520.0000   -6.22613
23560.0000   -5.76252
23600.0000   -5.64711
23640.0000   -6.01512
23680.0000   -6.00980
23720.0000   -5.08149
23760.0000   -4.81227
23800.0000   -5.82175
23840.0000   -5.54130
23880.0000   -6.36185
23920.0000   -5.36687
23960.0000   -5.18062
24000.0000   -6.14612
24040.0000   -5.44607
24080.0000   -5.63141
24120.0000   -5.72666
24160.0000   -5.26926
24200.0000   -5.48903
24240.0000   -5.06631
24280.0000   -5.20023
24320.0000   -4.75464
24360.0000   -6.10385
24400.0000   -4.99369
24440.0000   -6.00757
24480.0000   -5.46238
24520.0000   -6.19457
24560.0000   -5.85929
24600.0000   -5.68138
24640.0000   -5.65814
24680.0000   -6.73978
24720.0000   -6.53018
24760.0000   -6.58313
24800.0000   -5.53270
24840.0000   -5.33117
24880.0000   -6.59829
24920.0000   -6.54249
24960.0000   -5.96921
25000.0000   -5.88325
25040.0000   -4.74724
25080.0000   -5.17384
25120.0000   -5.84923
25160.0000   -6.25188
25200.0000   -5.50498
25240.0000   -5.98963
25280.0000   -5.81736
25320.0000   -6.06621
25360.0000   -6.11499
25400.0000   -5.24887
25440.0000   -4.85285
25480.0000   -5.42895
25520.0000   -5.57539
25560.0000   -5.41160
25600.0000   -4.52599
25640.0000   -5.11723
25680.0000   -5.97338
25720.0000   -4.65729
25760.0000   -6.07562
25800.0000   -5.58882
25840.0000   -6.45881
25880.0000   -5.48608
25920.0000   -6.13317
25960.0000   -5.74628
26000.0000   -5.22880
26040.0000   -5.42271
26080.0000   -4.75047
26120.0000   -5.35775
26160.0000   -4.87075
26200.0000   -5.50148
26240.0000   -5.58032
26280.0000   -5.76355
26320.0000   -5.42783
26360.0000   -5.44412
26400.0000   -6.82689
26440.0000   -6.16020
26480.0000   -6.32641
26520.0000   -5.58897
26560.0000   -5.54051
26600.0000   -6.97681
26640.0000   -6.09786
26680.0000   -5.85428
26720.0000   -5.39752
26760.0000   -5.37701
26800.0000   -5.60419
26840.0000   -5.72947
26880.0000   -5.57096
26920.0000   -5.77490
26960.0000   -5.30789
27000.0000   -6.23648
27040.0000   -6.00670
27080.0000   -5.38927
27120.0000   -5.27659
27160.0000   -5.41667
27200.0000   -5.84213
27240.0000   -5.57811
27280.0000   -6.45139
27320.0000   -5.69015
27360.0000   -7.04659
27400.0000   -6.51118
27440.0000   -6.27488
27480.0000   -7.01485
27520.0000   -6.22637
27560.0000   -6.22367
27600.0000   -6.61898
27640.0000   -5.55880
27680.0000   -6.81986
27720.0000   -5.41508
27760.0000   -5.00984
27800.0000   -5.54823
27840.0000   -5.07006
27880.0000   -5.02389
27920.0000   -5.31260
27960.0000   -5.38504
28000.0000   -5.01447
28040.0000   -5.63561
28080.0000   -5.51044
28120.0000   -4.96719
28160.0000   -4.85402
28200.0000   -4.66477
28240.0000   -4.55879
28280.0000   -5.84203
28320.0000   -4.82255
28360.0000   -5.22298
28400.0000   -4.61923
28440.0000   -4.87054
28480.0000   -5.66188
28520.0000   -5.54704
28560.0000   -6.04639
28600.0000   -5.92266
28640.0000   -5.79339
28680.0000   -5.37976
28720.0000   -5.24532
28760.0000   -5.89589
28800.0000   -6.01401
28840.0000   -5.80627
28880.0000   -6.70043
28920.0000   -6.33221
28960.0000   -6.51798
29000.0000   -6.77306
29040.0000   -6.12389
29080.0000   -6.60190
29120.0000   -7.34552
29160.0000   -6.56937
29200.0000   -6.41638
29240.0000   -5.79880
29280.0000   -6.10216
29320.0000   -6.23515
29360.0000   -5.63403
29400.0000   -5.77863
29440.0000   -4.96363
29480.0000   -5.73123
29520.0000   -5.92596
29560.0000   -4.74837
29600.0000   -5.53706
29640.0000   -5.72845
29680.0000   -5.84702
29720.0000   -6.14250
29760.0000   -6.50759
29800.0000   -5.49351
29840.0000   -6.35283
29880.0000   -5.25705
29920.0000   -4.70118
29960.0000   -5.27730
30000.0000   -5.14942
30040.0000   -4.56336
30080.0000   -5.23049
30120.0000   -5.79102
30160.0000   -5.76755
30200.0000   -6.19107
30240.0000   -6.35829
30280.0000   -5.94337
30320.0000   -6.16165
30360.0000   -6.05675
30400.0000   -6.24112
30440.0000   -6.64723
30480.0000   -6.78979
30520.0000   -7.13211
30560.0000   -6.10740
30600.0000   -6.55942
30640.0000   -6.09801
30680.0000   -6.65721
30720.0000   -5.20295
30760.0000   -5.62840
30800.0000   -5.72018
30840.0000   -6.02210
30880.0000   -6.28138
30920.0000   -6.49966
30960.0000   -6.21117
31000.0000   -5.91974
31040.0000   -5.85918
31080.0000   -4.86007
31120.0000   -5.47763
31160.0000   -5.04587
31200.0000   -6.41387
31240.0000   -6.76206
31280.0000   -7.09128
31320.0000   -5.61985
31360.0000   -7.47926
31400.0000   -7.00219
31440.0000   -6.97271
31480.0000   -5.71841
31520.0000   -4.95481
31560.0000   -6.11234
31600.0000   -5.33227
31640.0000   -5.92268
31680.0000   -5.08016
31720.0000   -5.90104
31760.0000   -6.02306
31800.0000   -5.19066
31840.0000   -6.50516
31880.0000   -6.57365
31920.0000   -7.04389
31960.0000   -6.28149
32000.0000   -7.08611
32040.0000   -6.42680
32080.0000   -6.10932
32120.0000   -6.43296
32160.0000   -5.81217
32200.0000   -6.40710
32240.0000   -7.32059
32280.0000   -6.20927
32320.0000   -5.97890
32360.0000   -6.50424
32400.0000   -6.75258
32440.0000   -6.04303
32480.0000   -6.80007
32520.0000   -6.25120
32560.0000   -6.30275
32600.0000   -6.50954
32640.0000   -5.68303
32680.0000   -6.29983
32720.0000   -5.45268
32760.0000   -4.94493
32800.0000   -5.42301
32840.0000   -5.06933
32880.0000   -5.60373
32920.0000   -5.17246
32960.0000   -5.46153
33000.0000   -5.35390
33040.0000   -4.96171
33080.0000   -5.14463
33120.0000   -5.58331
33160.0000   -6.15519
33200.0000   -5.92927
33240.0000   -5.37497
33280.0000   -5.75710
33320.0000   -6.45462
33360.0000   -5.84589
33400.0000   -6.23576
33440.0000   -5.09490
33480.0000   -6.21639
33520.0000   -6.71338
33560.0000   -7.43449
33600.0000   -5.96771
33640.0000   -5.36238
33680.0000   -5.53553
33720.0000   -6.67312
33760.0000   -6.21119
33800.0000   -6.55286
33840.0000   -6.72918
33880.0000   -5.46868
33920.0000   -6.34878
33960.0000   -6.26162
34000.0000   -6.26449
34040.0000   -5.92407
34080.0000   -6.71245
34120.0000   -5.43898
34160.0000   -6.33747
34200.0000   -6.89341
34240.0000   -6.70166
34280.0000   -5.92960
34320.0000   -7.09188
34360.0000   -5.39180
34400.0000   -5.34494
34440.0000   -5.67455
34480.0000   -5.32244
34520.0000   -5.06417
34560.0000   -4.99702
34600.0000   -5.05313
34640.0000   -6.07513
34680.0000   -5.59395
34720.0000   -6.08586
34760.0000   -5.85896
34800.0000   -6.34967
34840.0000   -5.97807
34880.0000   -6.73694
34920.0000   -5.84311
34960.0000   -5.88714
35000.0000   -6.28254
35040.0000   -5.87653
35080.0000   -5.52389
35120.0000   -6.42051
35160.0000   -5.31822
35200.0000   -5.33795
35240.0000   -5.30260
35280.0000   -5.79008
35320.0000   -6.38017
35360.0000   -6.22461
35400.0000   -6.39111
35440.0000   -5.92022
35480.0000   -5.82724
35520.0000   -6.06499
35560.0000   -5.07194
35600.0000   -6.35553
35640.0000   -4.94697
35680.0000   -5.55415
35720.0000   -4.97816
35760.0000   -5.55931
35800.0000   -4.99927
35840.0000   -5.50242
35880.0000   -6.16129
35920.0000   -5.63545
35960.0000   -6.15378
36000.0000   -6.18019
36040.0000   -6.16686
36080.0000   -6.69493
36120.0000   -5.84815
36160.0000   -6.51705
36200.0000   -6.49843
36240.0000   -5.80804
36280.0000   -5.76970
36320.0000   -6.14619
36360.0000   -5.28205
36400.0000   -5.63123
36440.0000   -6.41530
36480.0000   -5.50827
36520.0000   -5.00269
36560.0000   -5.72263
36600.0000   -5.83576
36640.0000   -5.45870
36680.0000   -5.91664
36720.0000   -5.26779
36760.0000   -5.47458
36800.0000   -5.37197
36840.0000   -6.19590
36880.0000   -6.51928
36920.0000   -5.23482
36960.0000   -5.12737
37000.0000   -5.39794
37040.0000   -5.07929
37080.0000   -4.48672
37120.0000   -5.42655
37160.0000   -5.54960
37200.0000   -6.46697
37240.0000   -5.87506
37280.0000   -5.54988
37320.0000   -5.43491
37360.0000   -5.06871
37400.0000   -5.07859
37440.0000   -4.69930
37480.0000   -4.74432
37520.0000   -5.57639
37560.0000   -6.02192
37600.0000   -6.11010
37640.0000   -5.35478
37680.0000   -5.97946
37720.0000   -5.32042
37760.0000   -5.07981
37800.0000   -5.62064
37840.0000   -5.29316
37880.0000   -5.56622
37920.0000   -6.43427
37960.0000   -6.23942
38000.0000   -6.27579
38040.0000   -5.42606
38080.0000   -6.26915
38120.0000   -6.18395
38160.0000   -5.23378
38200.0000   -5.72477
38240.0000   -5.96539
38280.0000   -5.74458
38320.0000   -6.11931
38360.0000   -6.32783
38400.0000   -5.63319
38440.0000   -5.99984
38480.0000   -5.37807
38520.0000   -5.65784
38560.0000   -5.15988
38600.0000   -5.84001
38640.0000   -5.99091
38680.0000   -5.96869
38720.0000   -6.42458
38760.0000   -5.83526
38800.0000   -5.53427
38840.0000   -5.94870
38880.0000   -5.13536
38920.0000   -5.79211
38960.0000   -7.13538
39000.0000   -6.07957
39040.0000   -6.32659
39080.0000   -6.05847
39120.0000   -6.45697
39160.0000   -5.81158
39200.0000   -6.12114
39240.0000   -5.83535
39280.0000   -6.05121
39320.0000   -5.85503
39360.0000   -7.45022
39400.0000   -5.66921
39440.0000   -5.77625
39480.0000   -5.70578
39520.0000   -6.61193
39560.0000   -5.99524
39600.0000   -6.29267
39640.0000   -6.16533
39680.0000   -5.92056
39720.0000   -6.78659
39760.0000   -6.56522
39800.0000   -6.48683
39840.0000   -5.77812
39880.0000   -7.05769
39920.0000   -6.63343
39960.0000   -6.35814
40000.0000   -5.33204
40040.0000   -5.54409
40080.0000   -5.79890
40120.0000   -5.60884
40160.0000   -6.28980
40200.0000   -6.41918
40240.0000   -6.52856
40280.0000   -5.76345
40320.0000   -5.96140
40360.0000   -6.30932
40400.0000   -6.64424
40440.0000   -5.77697
40480.0000   -6.01086
40520.0000   -5.30574
40560.0000   -5.68172
40600.0000   -5.87205
40640.0000   -5.82537
40680.0000   -6.21071
40720.0000   -4.98415
40760.0000   -6.15873
40800.0000   -5.71346
40840.0000   -5.12554
40880.0000   -5.61446
40920.0000   -5.56388
40960.0000   -6.00685
41000.0000   -6.16207
41040.0000   -6.35932
41080.0000   -6.19438
41120.0000   -5.33852
41160.0000   -5.28629
41200.0000   -5.69450
41240.0000   -6.16623
41280.0000   -6.41799
41320.0000   -5.18502
41360.0000   -5.22511
41400.0000   -6.39824
41440.0000   -6.35470
41480.0000   -5.66227
41520.0000   -4.96228
41560.0000   -5.86863
41600.0000   -5.87474
41640.0000   -5.41459
41680.0000   -5.63072
41720.0000   -5.96398
41760.0000   -6.17580
41800.0000   -6.54292
41840.0000   -5.46757
41880.0000   -6.07711
41920.0000   -5.27934
41960.0000   -6.67363
42000.0000   -6.56839
42040.0000   -5.67420
42080.0000   -6.25539
42120.0000   -5.54978
42160.0000   -5.89206
42200.0000   -6.57193
42240.0000   -6.83013
42280.0000   -5.54584
42320.0000   -5.23727
42360.0000   -5.25451
42400.0000   -5.62526
42440.0000   -6.19290
42480.0000   -7.06674
42520.0000   -6.69562
42560.0000   -7.37009
42600.0000   -6.44542
42640.0000   -7.53627
42680.0000   -7.03236
42720.0000   -6.96321
42760.0000   -6.91619
42800.0000   -7.43108
42840.0000   -7.63578
42880.0000   -6.77177
42920.0000   -6.96714
42960.0000   -6.64567
43000.0000   -7.52751
43040.0000   -7.58134
43080.0000   -7.57510
43120.0000   -6.81174
43160.0000   -6.60122
43200.0000   -6.08745
43240.0000   -7.22043
43280.0000   -6.12567
43320.0000   -6.61033
43360.0000   -7.33874
43400.0000   -6.41047
43440.0000   -5.96093
43480.0000   -6.16510
43520.0000   -6.63758
43560.0000   -6.23177
43600.0000   -5.99849
43640.0000   -5.25590
43680.0000   -5.95966
43720.0000   -5.52981
43760.0000   -5.78071
43800.0000   -5.51653
43840.0000   -5.51608
43880.0000   -6.23544
43920.0000   -5.87640
43960.0000   -6.92128
44000.0000   -6.98821
44040.0000   -5.94295
44080.0000   -6.99185
44120.0000   -6.44563
44160.0000   -6.30918
44200.0000   -6.52143
44240.0000   -6.66242
44280.0000   -6.23513
44320.0000   -5.68832
44360.0000   -5.78404
44400.0000   -6.79238
44440.0000   -6.64350
44480.0000   -6.35640
44520.0000   -6.45024
44560.0000   -6.94879
44600.0000   -6.70108
44640.0000   -7.16193
44680.0000   -7.16380
44720.0000   -7.05677
44760.0000   -6.53733
44800.0000   -6.15659
44840.0000   -7.01135
44880.0000   -6.89659
44920.0000   -6.04617
44960.0000   -6.24854
45000.0000   -6.78404
45040.0000   -6.38124
45080.0000   -6.30677
45120.0000   -6.70702
45160.0000   -6.79823
45200.0000   -6.18576
45240.0000   -6.45688
45280.0000   -6.30657
45320.0000   -5.66753
45360.0000   -6.45950
45400.0000   -5.93639
45440.0000   -7.09531
45480.0000   -5.81190
45520.0000   -6.14230
45560.0000   -6.42450
45600.0000   -6.45442
45640.0000   -6.87778
45680.0000   -6.79863
45720.0000   -5.42165
45760.0000   -6.02488
45800.0000   -5.74835
45840.0000   -4.97491
45880.0000   -5.47568
45920.0000   -5.25577
45960.0000   -5.50977
46000.0000   -5.61288
46040.0000   -6.07645
46080.0000   -5.10555
46120.0000   -4.41898
46160.0000   -5.62905
46200.0000   -5.31246
46240.0000   -5.62209
46280.0000   -6.52635
46320.0000   -4.67117
46360.0000   -5.33170
46400.0000   -5.69736
46440.0000   -5.14212
46480.0000   -5.79952
46520.0000   -5.40921
46560.0000   -6.45540
46600.0000   -6.58352
46640.0000   -5.70367
46680.0000   -5.60972
46720.0000   -6.61707
46760.0000   -4.96323
46800.0000   -5.86949
46840.0000   -5.51493
46880.0000   -5.68514
46920.0000   -6.27507
46960.0000   -5.49179
47000.0000   -5.57446
47040.0000   -5.13799
47080.0000   -5.48285
47120.0000   -4.90102
47160.0000   -6.05528
47200.0000   -5.45404
47240.0000   -6.24396
47280.0000   -6.54213
47320.0000   -5.95407
47360.0000   -5.50804
47400.0000   -5.70796
47440.0000   -6.36806
47480.0000   -4.33385
47520.0000   -4.80746
47560.0000   -4.95746
47600.0000   -5.29481
47640.0000   -4.26795
47680.0000   -4.42993
47720.0000   -5.79576
47760.0000   -5.50495
47800.0000   -5.53395
47840.0000   -5.39930
47880.0000   -5.02800
47920.0000   -4.97145
47960.0000   -5.08324
48000.0000   -5.23929
48040.0000   -5.79317
48080.0000   -5.74510
48120.0000   -4.63872
48160.0000   -5.09130
48200.0000   -5.86128
48240.0000   -5.00915
48280.0000   -4.63293
48320.0000   -5.01754
48360.0000   -5.35898
48400.0000   -5.35388
48440.0000   -5.15243
48480.0000   -4.93801
48520.0000   -5.20146
48560.0000   -5.69729
48600.0000   -5.51635
48640.0000   -5.05431
48680.0000   -5.86930
48720.0000   -5.72431
48760.0000   -5.47776
48800.0000   -5.50780
48840.0000   -5.46690
48880.0000   -5.30451
48920.0000   -4.76208
48960.0000   -5.28462
49000.0000   -4.20471
49040.0000   -5.25206
49080.0000   -5.67615
49120.0000   -4.91213
49160.0000   -5.06530
49200.0000   -5.91037
49240.0000   -5.99346
49280.0000   -6.19389
49320.0000   -6.61937
49360.0000   -6.20031
49400.0000   -6.61915
49440.0000   -5.90822
49480.0000   -5.67061
49520.0000   -5.65807
49560.0000   -6.12401
49600.0000   -4.99526
49640.0000   -5.97232
49680.0000   -6.21605
49720.0000   -5.77699
49760.0000   -6.44613
49800.0000   -6.71003
49840.0000   -6.05899
49880.0000   -6.44741
49920.0000   -7.03699
49960.0000   -6.80207
50000.0000   -7.31101
50040.0000   -6.23796
50080.0000   -6.31386
50120.0000   -6.22582
50160.0000   -5.44942
50200.0000   -5.90093
50240.0000   -6.23131
50280.0000   -5.76288
50320.0000   -6.07748
50360.0000   -5.83839
50400.0000   -5.25152
50440.0000   -5.80449
50480.0000   -5.94072
50520.0000   -5.87341
50560.0000   -5.71509
50600.0000   -5.53059
50640.0000   -5.94479
50680.0000   -5.27299
50720.0000   -5.35342
50760.0000   -6.11153
50800.0000   -4.95932
50840.0000   -4.87362
50880.0000   -5.98447
50920.0000   -5.61390
50960.0000   -4.73403
51000.0000   -6.23914
51040.0000   -4.84892
51080.0000   -5.53691
51120.0000   -5.68695
51160.0000   -5.70864
51200.0000   -5.37417
51240.0000   -5.03078
51280.0000   -5.52348
51320.0000   -5.48263
51360.0000   -5.04635
51400.0000   -4.57772
51440.0000   -4.88051
51480.0000   -5.26667
51520.0000   -4.92997
51560.0000   -5.43346
51600.0000   -5.93012
51640.0000   -5.44818
51680.0000   -5.79110
51720.0000   -6.15401
51760.0000   -6.20589
51800.0000   -5.44678
51840.0000   -5.60405
51880.0000   -6.45602
51920.0000   -5.72321
51960.0000   -4.90135
52000.0000   -5.31787
52040.0000   -5.25516
52080.0000   -5.20329
52120.0000   -5.17168
52160.0000   -5.80447
52200.0000   -6.76754
52240.0000   -5.99167
52280.0000   -5.94792
52320.0000   -6.24372
52360.0000   -5.18746
52400.0000   -5.49936
52440.0000   -6.78497
52480.0000   -5.81122
52520.0000   -5.92160
52560.0000   -5.15057
52600.0000   -5.34632
52640.0000   -5.44505
52680.0000   -5.82814
52720.0000   -5.76881
52760.0000   -6.36885
52800.0000   -5.18052
52840.0000   -5.64907
52880.0000   -5.48452
52920.0000   -5.94707
52960.0000   -5.61825
53000.0000   -6.58394
53040.0000   -5.99182
53080.0000   -6.05180
53120.0000   -6.26135
53160.0000   -5.42940
53200.0000   -4.98381
53240.0000   -5.26300
53280.0000   -6.37782
53320.0000   -5.62560
53360.0000   -5.68846
53400.0000   -5.19320
53440.0000   -4.95119
53480.0000   -5.32339
53520.0000   -5.01663
53560.0000   -5.14482
53600.0000   -5.65135
53640.0000   -5.26887
53680.0000   -5.53057
53720.0000   -5.76382
53760.0000   -6.13925
53800.0000   -6.06847
53840.0000   -6.30631
53880.0000   -5.53049
53920.0000   -5.76417
53960.0000   -4.88146
54000.0000   -6.16048
54040.0000   -5.61279
54080.0000   -4.64307
54120.0000   -5.48733
54160.0000   -4.98801
54200.0000   -5.78538
54240.0000   -5.27727
54280.0000   -4.89606
54320.0000   -6.07157
54360.0000   -5.74902
54400.0000   -5.52130
54440.0000   -4.73855
54480.0000   -4.61919
54520.0000   -5.89594
54560.0000   -5.75007
54600.0000   -5.73320
54640.0000   -5.75564
54680.0000   -5.57720
54720.0000   -6.21647
54760.0000   -6.29626
54800.0000   -5.43928
54840.0000   -5.80612
54880.0000   -5.46079
54920.0000   -4.79005
54960.0000   -5.58641
55000.0000   -5.47345
55040.0000   -6.44675
55080.0000   -5.66046
55120.0000   -6.21564
55160.0000   -5.93131
55200.0000   -5.52904
55240.0000   -5.32117
55280.0000   -5.32594
55320.0000   -5.28934
55360.0000   -5.04010
55400.0000   -5.35027
55440.0000   -5.12364
55480.0000   -5.22956
55520.0000   -5.21122
55560.0000   -4.95152
55600.0000   -4.93026
55640.0000   -6.07828
55680.0000   -5.60619
55720.0000   -5.23152
55760.0000   -4.99398
55800.0000   -4.44294
55840.0000   -5.16672
55880.0000   -5.23125
55920.0000   -4.55465
55960.0000   -4.76691
56000.0000   -5.05085
56040.0000   -5.32428
56080.0000   -5.84293
56120.0000   -6.30556
56160.0000   -6.81004
56200.0000   -6.50229
56240.0000   -6.43233
56280.0000   -5.59043
56320.0000   -5.56670
56360.0000   -5.12838
56400.0000   -6.27003
56440.0000   -5.26685
56480.0000   -4.95577
56520.0000   -6.33863
56560.0000   -6.48750
56600.0000   -5.65078
56640.0000   -6.47558
56680.0000   -6.12587
56720.0000   -6.71582
56760.0000   -5.87288
56800.0000   -5.26687
56840.0000   -5.73650
56880.0000   -5.40577
56920.0000   -5.59709
56960.0000   -5.40502
57000.0000   -5.74355
57040.0000   -5.44436
57080.0000   -6.17066
57120.0000   -5.57760
57160.0000   -5.43237
57200.0000   -4.46424
57240.0000   -4.21208
57280.0000   -5.10020
57320.0000   -4.64048
57360.0000   -4.20139
57400.0000   -5.78136
57440.0000   -5.62623
57480.0000   -5.24948
57520.0000   -5.07940
57560.0000   -5.31108
57600.0000   -4.23299
57640.0000   -5.13228
57680.0000   -5.23063
57720.0000   -5.01314
57760.0000   -5.71254
57800.0000   -5.74087
57840.0000   -6.22287
57880.0000   -6.57421
57920.0000   -7.17715
57960.0000   -6.45956
58000.0000   -5.68741
58040.0000   -5.45146
58080.0000   -4.93617
58120.0000   -6.12864
58160.0000   -6.31628
58200.0000   -5.01936
58240.0000   -5.75638
58280.0000   -5.97028
58320.0000   -5.67960
58360.0000   -6.02063
58400.0000   -5.81101
58440.0000   -5.59069
58480.0000   -5.78430
58520.0000   -5.14438
58560.0000   -6.11396
58600.0000   -6.26439
58640.0000   -5.73917
58680.0000   -6.38058
58720.0000   -6.05293
58760.0000   -6.09049
58800.0000   -7.05690
58840.0000   -6.76969
58880.0000   -6.31379
58920.0000   -6.37087
58960.0000   -6.57721
59000.0000   -6.03329
59040.0000   -5.69063
59080.0000   -6.28211
59120.0000   -7.04695
59160.0000   -7.03814
59200.0000   -5.96356
59240.0000   -6.77508
59280.0000   -6.43930
59320.0000   -6.87837
59360.0000   -6.06490
59400.0000   -6.12814
59440.0000   -6.97024
59480.0000   -6.62934
59520.0000   -6.57512
59560.0000   -5.49482
59600.0000   -6.01357
59640.0000   -6.75833
59680.0000   -6.32420
59720.0000   -6.51636
59760.0000   -5.93072
59800.0000   -5.99083
59840.0000   -6.10938
59880.0000   -5.36308
59920.0000   -5.97883
59960.0000   -6.20660
60000.0000   -6.73590
60040.0000   -6.41910
60080.0000   -5.74602
60120.0000   -6.06281
60160.0000   -5.56582
60200.0000   -5.42068
60240.0000   -5.86846
60280.0000   -6.09254
60320.0000   -6.35988
60360.0000   -6.36205
60400.0000   -5.86116
60440.0000   -6.53706
60480.0000   -6.04891
60520.0000   -6.52093
60560.0000   -5.32293
60600.0000   -5.61986
60640.0000   -5.70339
60680.0000   -5.68638
60720.0000   -6.68819
60760.0000   -5.76936
60800.0000   -5.85224
60840.0000   -5.97353
60880.0000   -5.74345
60920.0000   -6.22944
60960.0000   -6.01898
61000.0000   -6.01355
61040.0000   -6.77921
61080.0000   -6.16758
61120.0000   -6.54678
61160.0000   -6.70492
61200.0000   -6.39069
61240.0000   -6.57721
61280.0000   -6.02948
61320.0000   -6.17506
61360.0000   -6.67123
61400.0000   -6.13651
61440.0000   -4.78572
61480.0000   -6.06821
61520.0000   -5.84829
61560.0000   -6.40507
61600.0000   -5.92930
61640.0000   -6.65087
61680.0000   -5.74693
61720.0000   -4.28003
61760.0000   -5.53952
61800.0000   -5.50252
61840.0000   -6.66504
61880.0000   -6.24052
61920.0000   -5.44736
61960.0000   -6.05202
62000.0000   -7.01399
62040.0000   -5.93017
62080.0000   -5.37983
62120.0000   -5.88448
62160.0000   -5.51324
62200.0000   -5.36828
62240.0000   -5.34827
62280.0000   -5.15862
62320.0000   -4.91061
62360.0000   -5.69200
62400.0000   -6.60851
62440.0000   -6.50358
62480.0000   -5.86460
62520.0000   -6.63219
62560.0000   -6.01527
62600.0000   -5.87616
62640.0000   -6.07316
62680.0000   -6.32003
62720.0000   -7.07764
62760.0000   -5.91537
62800.0000   -6.48246
62840.0000   -6.23397
62880.0000   -6.08405
62920.0000   -6.63013
62960.0000   -6.55115
63000.0000   -5.57656
63040.0000   -6.44924
63080.0000   -6.79979
63120.0000   -5.57959
63160.0000   -6.06524
63200.0000   -5.77912
63240.0000   -5.59766
63280.0000   -5.63905
63320.0000   -5.36762
63360.0000   -5.46473
63400.0000   -6.15148
63440.0000   -6.31285
63480.0000   -5.21691
63520.0000   -5.53765
63560.0000   -5.54256
63600.0000   -5.05778
63640.0000   -5.54103
63680.0000   -5.22947
63720.0000   -5.94888
63760.0000   -5.78694
63800.0000   -5.42041
63840.0000   -6.17251
63880.0000   -5.70782
63920.0000   -4.87232
63960.0000   -5.43034
64000.0000   -5.03777
64040.0000   -5.15879
64080.0000   -5.81972
64120.0000   -6.89037
64160.0000   -6.31717
64200.0000   -7.14630
64240.0000   -6.67681
64280.0000   -6.52780
64320.0000   -5.33439
64360.0000   -5.14856
64400.0000   -6.15994
64440.0000   -6.33606
64480.0000   -5.80712
64520.0000   -5.35936
64560.0000   -4.79561
64600.0000   -5.65614
64640.0000   -6.00007
64680.0000   -6.20808
64720.0000   -5.69905
64760.0000   -5.10882
64800.0000   -5.94957
64840.0000   -6.44511
64880.0000   -5.56472
64920.0000   -5.63670
64960.0000   -6.97538
65000.0000   -6.35828
65040.0000   -6.31186
65080.0000   -6.56916
65120.0000   -5.99738
65160.0000   -5.38811
65200.0000   -6.22525
65240.0000   -5.90616
65280.0000   -5.86380
65320.0000   -6.31456
65360.0000   -5.66341
65400.0000   -5.49843
65440.0000   -5.52089
65480.0000   -4.90891
65520.0000   -4.22979
65560.0000   -6.44550
65600.0000   -6.61410
65640.0000   -6.48273
65680.0000   -6.38872
65720.0000   -6.52901
65760.0000   -6.33977
65800.0000   -5.32480
65840.0000   -5.82628
65880.0000   -6.90442
65920.0000   -7.00969
65960.0000   -6.06889
66000.0000   -6.17272
66040.0000   -5.56155
66080.0000   -5.97009
66120.0000   -5.54970
66160.0000   -4.82459
66200.0000   -5.54851
66240.0000   -5.44468
66280.0000   -5.83098
66320.0000   -5.75798
66360.0000   -6.20521
66400.0000   -5.01973
66440.0000   -6.31484
66480.0000   -5.78212
66520.0000   -6.28634
66560.0000   -6.89066
66600.0000   -6.67041
66640.0000   -6.77338
66680.0000   -6.40716
66720.0000   -6.68994
66760.0000   -5.48603
66800.0000   -6.87172
66840.0000   -6.48287
66880.0000   -6.03570
66920.0000   -6.35224
66960.0000   -7.45976
67000.0000   -6.70664
67040.0000   -5.79970
67080.0000   -5.76244
67120.0000   -6.41121
67160.0000   -6.25911
67200.0000   -6.40262
67240.0000   -6.45573
67280.0000   -7.14376
67320.0000   -6.62839
67360.0000   -6.61903
67400.0000   -6.40022
67440.0000   -6.43761
67480.0000   -6.70498
67520.0000   -6.21835
67560.0000   -7.17527
67600.0000   -6.26392
67640.0000   -6.20480
67680.0000   -6.76255
67720.0000   -6.64979
67760.0000   -5.99355
67800.0000   -5.50695
67840.0000   -6.52671
67880.0000   -6.33767
67920.0000   -6.14761
67960.0000   -5.97397
68000.0000   -6.55996
68040.0000   -5.56108
68080.0000   -6.17704
68120.0000   -5.02671
68160.0000   -5.43406
68200.0000   -5.91616
68240.0000   -6.26441
68280.0000   -5.75789
68320.0000   -6.05607
68360.0000   -5.21901
68400.0000   -6.12632
68440.0000   -6.89312
68480.0000   -7.10953
68520.0000   -6.09354
68560.0000   -5.98933
68600.0000   -5.02135
68640.0000   -6.18929
68680.0000   -6.19974
68720.0000   -5.68233
68760.0000   -5.09235
68800.0000   -5.94296
68840.0000   -6.67030
68880.0000   -5.16328
68920.0000   -5.88903
68960.0000   -6.28404
69000.0000   -6.01096
69040.0000   -7.42762
69080.0000   -6.65231
69120.0000   -6.09532
69160.0000   -6.10716
69200.0000   -6.96191
69240.0000   -6.66776
69280.0000   -5.98786
69320.0000   -6.63644
69360.0000   -6.59199
69400.0000   -6.41798
69440.0000   -6.01901
69480.0000   -6.98307
69520.0000   -7.20971
69560.0000   -6.88783
69600.0000   -6.31617
69640.0000   -6.22651
69680.0000   -5.76881
69720.0000   -5.44546
69760.0000   -5.99867
69800.0000   -6.19802
69840.0000   -5.99144
69880.0000   -5.38335
69920.0000   -6.61855
69960.0000   -6.42821
70000.0000   -6.84960
70040.0000   -7.16298
70080.0000   -5.76001
70120.0000   -6.13758
70160.0000   -6.75951
70200.0000   -6.05187
70240.0000   -5.48468
70280.0000   -5.45758
70320.0000   -5.97011
70360.0000   -6.41012
70400.0000   -5.72590
70440.0000   -5.99548
70480.0000   -6.50320
70520.0000   -5.85466
70560.0000   -6.38861
70600.0000   -5.85710
70640.0000   -5.83300
70680.0000   -6.58234
70720.0000   -6.67241
70760.0000   -6.87805
70800.0000   -6.52634
70840.0000   -5.09897
70880.0000   -5.24086
70920.0000   -6.54334
70960.0000   -5.51620
71000.0000   -6.00465
71040.0000   -5.69056
71080.0000   -6.00071
71120.0000   -6.45879
71160.0000   -6.12596
71200.0000   -6.62424
71240.0000   -5.24195
71280.0000   -6.38166
71320.0000   -5.77598
71360.0000   -6.47035
71400.0000   -6.42840
71440.0000   -6.65590
71480.0000   -6.42439
71520.0000   -6.40203
71560.0000   -6.23875
71600.0000   -6.36850
71640.0000   -5.91953
71680.0000   -5.02671
71720.0000   -5.66391
71760.0000   -5.15665
71800.0000   -6.20005
71840.0000   -6.10833
71880.0000   -5.85704
71920.0000   -6.79034
71960.0000   -6.40169
72000.0000   -6.78823
72040.0000   -7.15602
72080.0000   -6.55222
72120.0000   -7.19527
72160.0000   -6.90268
72200.0000   -6.81383
72240.0000   -6.33900
72280.0000   -7.28232
72320.0000   -7.05479
72360.0000   -6.37547
72400.0000   -6.22878
72440.0000   -6.84519
72480.0000   -6.03274
72520.0000   -5.87561
72560.0000   -5.94858
72600.0000   -6.37891
72640.0000   -6.39608
72680.0000   -5.95522
72720.0000   -5.51799
72760.0000   -6.16428
72800.0000   -6.54325
72840.0000   -7.04409
72880.0000   -6.41350
72920.0000   -6.60110
72960.0000   -6.52227
73000.0000   -6.96617
73040.0000   -6.23765
73080.0000   -6.76056
73120.0000   -6.42555
73160.0000   -7.06668
73200.0000   -6.14074
73240.0000   -5.88139
73280.0000   -5.67462
73320.0000   -5.87011
73360.0000   -5.78362
73400.0000   -5.90285
73440.0000   -6.14990
73480.0000   -6.69236
73520.0000   -6.07159
73560.0000   -6.25440
73600.0000   -6.77842
73640.0000   -5.74897
73680.0000   -6.02359
73720.0000   -5.78567
73760.0000   -6.02354
73800.0000   -6.70125
73840.0000   -6.11430
73880.0000   -6.32459
73920.0000   -5.96699
73960.0000   -5.74652
74000.0000   -5.97396
74040.0000   -5.78245
74080.0000   -6.92074
74120.0000   -5.65903
74160.0000   -6.18416
74200.0000   -6.45827
74240.0000   -5.28754
74280.0000   -5.72333
74320.0000   -7.09359
74360.0000   -6.48031
74400.0000   -6.46476
74440.0000   -6.43063
74480.0000   -6.70040
74520.0000   -7.08974
74560.0000   -6.80070
74600.0000   -6.36203
74640.0000   -6.51637
74680.0000   -6.36211
74720.0000   -6.10177
74760.0000   -6.12059
74800.0000   -5.75329
74840.0000   -6.75562
74880.0000   -6.18033
74920.0000   -6.31845
74960.0000   -5.44519
75000.0000   -5.74981
75040.0000   -6.74434
75080.0000   -5.16417
75120.0000   -5.48622
75160.0000   -5.95056
75200.0000   -5.46952
75240.0000   -6.10351
75280.0000   -5.74329
75320.0000   -6.64655
75360.0000   -4.96536
75400.0000   -5.55566
75440.0000   -5.57425
75480.0000   -6.08724
75520.0000   -6.63082
75560.0000   -7.22181
75600.0000   -6.53361
75640.0000   -5.52518
75680.0000   -5.86670
75720.0000   -5.40151
75760.0000   -5.67870
75800.0000   -6.59586
75840.0000   -5.46881
75880.0000   -5.38752
75920.0000   -5.69590
75960.0000   -5.38366
76000.0000   -5.38400
76040.0000   -6.27615
76080.0000   -6.79615
76120.0000   -6.31010
76160.0000   -6.46306
76200.0000   -6.05891
76240.0000   -5.88773
76280.0000   -6.04707
76320.0000   -6.38334
76360.0000   -5.84075
76400.0000   -5.49826
76440.0000   -5.87128
76480.0000   -5.26087
76520.0000   -5.99992
76560.0000   -5.32209
76600.0000   -6.95281
76640.0000   -7.19120
76680.0000   -6.43704
76720.0000   -5.89048
76760.0000   -5.84455
76800.0000   -5.72661
76840.0000   -6.18233
76880.0000   -6.10697
76920.0000   -6.00896
76960.0000   -5.45693
77000.0000   -5.55867
77040.0000   -5.06265
77080.0000   -5.53394
77120.0000   -6.01496
77160.0000   -4.67664
77200.0000   -5.34924
77240.0000   -4.47899
77280.0000   -4.96654
77320.0000   -4.76596
77360.0000   -5.61786
77400.0000   -5.72381
77440.0000   -5.73123
77480.0000   -4.73926
77520.0000   -5.78311
77560.0000   -5.55504
77600.0000   -5.37792
77640.0000   -5.79461
77680.0000   -5.10891
77720.0000   -6.18821
77760.0000   -6.27059
77800.0000   -6.05081
77840.0000   -6.36350
77880.0000   -5.94796
77920.0000   -5.99978
77960.0000   -5.47669
78000.0000   -6.04643
78040.0000   -5.73848
78080.0000   -6.08677
78120.0000   -5.12204
78160.0000   -5.64610
78200.0000   -5.75011
78240.0000   -6.21424
78280.0000   -6.74629
78320.0000   -6.19133
78360.0000   -5.91867
78400.0000   -6.35467
78440.0000   -5.65706
78480.0000   -5.91605
78520.0000   -5.71909
78560.0000   -6.18352
78600.0000   -6.93391
78640.0000   -7.31850
78680.0000   -7.35737
78720.0000   -6.98614
78760.0000   -6.49663
78800.0000   -6.35465
78840.0000   -6.61949
78880.0000   -7.17540
78920.0000   -6.15030
78960.0000   -6.17592
79000.0000   -5.51531
79040.0000   -4.91106
79080.0000   -5.23347
79120.0000   -5.36662
79160.0000   -5.54237
79200.0000   -5.69032
79240.0000   -6.36824
79280.0000   -5.92690
79320.0000   -5.79965
79360.0000   -5.18513
79400.0000   -5.24751
79440.0000   -4.66718
79480.0000   -4.70240
79520.0000   -5.30244
79560.0000   -5.74884
79600.0000   -5.39515
79640.0000   -4.84716
79680.0000   -5.85702
79720.0000   -5.04429
79760.0000   -6.23316
79800.0000   -5.98598
79840.0000   -5.99148
79880.0000   -6.23894
79920.0000   -6.53519
79960.0000   -5.49324
80000.0000   -4.52595
80040.0000   -5.10552
80080.0000   -4.81667
80120.0000   -5.36954
80160.0000   -4.76925
80200.0000   -4.94445
80240.0000   -5.31058
80280.0000   -5.31655
80320.0000   -5.63463
80360.0000   -6.07893
80400.0000   -5.56050
80440.0000   -5.87347
80480.0000   -5.49192
80520.0000   -5.21276
80560.0000   -4.73411
80600.0000   -4.60262
80640.0000   -5.59019
80680.0000   -6.09343
80720.0000   -6.17805
80760.0000   -5.34947
80800.0000   -4.94951
80840.0000   -4.92164
80880.0000   -5.67839
80920.0000   -5.50777
80960.0000   -5.57921
81000.0000   -5.85525
81040.0000   -6.82453
81080.0000   -6.75866
81120.0000   -5.31853
81160.0000   -5.89413
81200.0000   -6.03491
81240.0000   -6.71643
81280.0000   -6.63144
81320.0000   -7.32257
81360.0000   -7.13083
81400.0000   -5.52689
81440.0000   -6.23563
81480.0000   -5.73846
81520.0000   -5.71111
81560.0000   -5.97390
81600.0000   -5.46101
81640.0000   -6.69325
81680.0000   -5.72316
81720.0000   -4.51238
81760.0000   -5.33863
81800.0000   -5.49182
81840.0000   -5.49483
81880.0000   -5.74895
81920.0000   -5.07713
81960.0000   -5.25809
82000.0000   -5.64325
82040.0000   -5.25406
82080.0000   -5.26032
82120.0000   -5.68540
82160.0000   -5.71247
82200.0000   -5.40600
82240.0000   -6.01629
82280.0000   -5.44816
82320.0000   -5.79370
82360.0000   -5.91252
82400.0000   -6.24658
82440.0000   -5.53846
82480.0000   -5.70191
82520.0000   -5.91799
82560.0000   -4.89540
82600.0000   -6.54937
82640.0000   -6.36611
82680.0000   -6.39459
82720.0000   -5.50449
82760.0000   -5.55618
82800.0000   -5.13525
82840.0000   -5.30612
82880.0000   -5.74726
82920.0000   -5.54122
82960.0000   -5.51699
83000.0000   -5.38950
83040.0000   -5.80667
83080.0000   -6.08117
83120.0000   -6.44816
83160.0000   -6.74576
83200.0000   -5.41981
83240.0000   -5.30438
83280.0000   -5.88154
83320.0000   -6.75737
83360.0000   -7.32778
83400.0000   -6.71183
83440.0000   -7.66335
83480.0000   -7.81644
83520.0000   -6.84706
83560.0000   -6.03598
83600.0000   -6.14783
83640.0000   -5.43550
83680.0000   -5.63661
83720.0000   -5.72873
83760.0000   -5.71617
83800.0000   -5.66117
83840.0000   -6.75118
83880.0000   -6.56867
83920.0000   -6.05372
83960.0000   -5.79223
84000.0000   -6.68939
84040.0000   -6.60846
84080.0000   -6.47141
84120.0000   -5.54181
84160.0000   -5.95614
84200.0000   -5.89342
84240.0000   -5.78810
84280.0000   -5.55821
84320.0000   -6.33437
84360.0000   -6.26763
84400.0000   -7.15928
84440.0000   -6.56807
84480.0000   -6.71545
84520.0000   -7.55103
84560.0000   -6.04824
84600.0000   -5.53108
84640.0000   -6.03676
84680.0000   -5.11024
84720.0000   -5.58566
84760.0000   -4.73317
84800.0000   -4.98218
84840.0000   -5.13756
84880.0000   -5.60023
84920.0000   -4.91486
84960.0000   -4.57571
85000.0000   -4.59431
85040.0000   -5.06585
85080.0000   -5.27599
85120.0000   -4.86072
85160.0000   -3.70816
85200.0000   -5.71515
85240.0000   -4.99177
85280.0000   -4.83612
85320.0000   -4.92882
85360.0000   -5.76245
85400.0000   -6.25617
85440.0000   -6.54476
85480.0000   -5.19884
85520.0000   -4.85707
85560.0000   -4.89075
85600.0000   -5.04509
85640.0000   -5.57723
85680.0000   -5.46188
85720.0000   -5.57412
85760.0000   -6.03698
85800.0000   -5.54890
85840.0000   -6.30629
85880.0000   -5.71989
85920.0000   -5.21258
85960.0000   -5.72434
86000.0000   -5.55237
86040.0000   -4.56650
86080.0000   -5.06372
86120.0000   -5.40056
86160.0000   -4.86190
86200.0000   -5.54686
86240.0000   -3.80696
86280.0000   -4.86746
86320.0000   -5.62244
86360.0000   -4.84926
86400.0000   -5.45518
86440.0000   -5.34932
86480.0000   -4.83340
86520.0000   -5.28603
86560.0000   -5.29768
86600.0000   -5.37892
86640.0000   -4.72475
86680.0000   -4.14010
86720.0000   -5.23065
86760.0000   -5.04162
86800.0000   -5.00792
86840.0000   -4.52192
86880.0000   -4.97374
86920.0000   -5.78900
86960.0000   -4.95835
87000.0000   -5.43375
87040.0000   -4.43707
87080.0000   -5.09196
87120.0000   -5.53007
87160.0000   -4.78604
87200.0000   -6.21297
87240.0000   -5.30694
87280.0000   -5.49425
87320.0000   -6.05481
87360.0000   -4.71088
87400.0000   -5.56971
87440.0000   -5.44485
87480.0000   -5.21973
87520.0000   -5.86387
87560.0000   -6.39018
87600.0000   -5.51785
87640.0000   -4.96366
87680.0000   -5.41557
87720.0000   -5.01929
87760.0000   -4.53412
87800.0000   -5.37535
87840.0000   -5.31396
87880.0000   -5.85920
87920.0000   -4.91125
87960.0000   -6.43475
88000.0000   -5.96372
88040.0000   -6.63187
88080.0000   -7.21779
88120.0000   -6.67436
88160.0000   -6.73822
88200.0000   -6.63818
88240.0000   -6.55787
88280.0000   -6.62912
88320.0000   -6.60171
88360.0000   -5.50643
88400.0000   -5.45219
88440.0000   -5.38023
88480.0000   -5.04194
88520.0000   -4.97976
88560.0000   -5.26839
88600.0000   -5.17388
88640.0000   -5.44836
88680.0000   -6.17207
88720.0000   -5.84990
88760.0000   -4.52018
88800.0000   -5.48184
88840.0000   -5.33472
88880.0000   -5.44341
88920.0000   -5.41084
88960.0000   -5.62519
89000.0000   -5.86851
89040.0000   -6.96480
89080.0000   -6.32230
89120.0000   -5.54273
89160.0000   -6.43116
89200.0000   -5.79404
89240.0000   -4.79781
89280.0000   -5.27022
89320.0000   -6.11304
89360.0000   -5.70284
89400.0000   -6.42521
89440.0000   -5.87429
89480.0000   -6.49254
89520.0000   -5.69649
89560.0000   -5.66147
89600.0000   -5.59636
89640.0000   -5.48805
89680.0000   -5.32951
89720.0000   -6.17686
89760.0000   -5.80196
89800.0000   -5.74718
89840.0000   -5.44416
89880.0000   -4.61254
89920.0000   -5.30714
89960.0000   -5.47003
90000.0000   -5.73219
90040.0000   -5.30167
90080.0000   -5.19716
90120.0000   -5.79569
90160.0000   -4.65148
90200.0000   -5.11870
90240.0000   -5.10537
90280.0000   -5.53661
90320.0000   -5.67466
90360.0000   -5.61974
90400.0000   -5.26425
90440.0000   -4.91594
90480.0000   -5.21652
90520.0000   -5.02823
90560.0000   -5.31979
90600.0000   -5.64934
90640.0000   -6.39176
90680.0000   -6.74440
90720.0000   -5.61275
90760.0000   -6.01076
90800.0000   -5.96280
90840.0000   -6.50862
90880.0000   -6.10678
90920.0000   -6.14893
90960.0000   -6.60134
91000.0000   -5.62394
91040.0000   -6.46278
91080.0000   -5.78304
91120.0000   -5.61332
91160.0000   -4.95027
91200.0000   -5.05184
91240.0000   -5.01672
91280.0000   -5.61422
91320.0000   -6.12710
91360.0000   -5.22212
91400.0000   -5.95592
91440.0000   -5.42687
91480.0000   -6.18722
91520.0000   -6.52370
91560.0000   -5.99401
91600.0000   -5.88905
91640.0000   -5.51613
91680.0000   -5.32965
91720.0000   -6.11236
91760.0000   -5.27780
91800.0000   -5.02208
91840.0000   -5.35262
91880.0000   -5.57043
91920.0000   -6.56938
91960.0000   -6.18793
92000.0000   -5.60728
92040.0000   -5.13846
92080.0000   -5.72632
92120.0000   -5.35096
92160.0000   -5.11387
92200.0000   -6.11671
92240.0000   -5.19807
92280.0000   -4.49028
92320.0000   -4.62652
92360.0000   -4.96156
92400.0000   -5.50305
92440.0000   -4.86300
92480.0000   -5.18115
92520.0000   -5.63231
92560.0000   -5.74183
92600.0000   -5.85085
92640.0000   -5.97255
92680.0000   -5.31387
92720.0000   -5.85439
92760.0000   -5.79821
92800.0000   -6.41880
92840.0000   -6.54478
92880.0000   -6.40173
92920.0000   -5.90700
92960.0000   -6.27479
93000.0000   -5.73217
93040.0000   -5.45158
93080.0000   -5.61310
93120.0000   -5.40645
93160.0000   -4.72550
93200.0000   -5.66125
93240.0000   -5.08294
93280.0000   -5.16789
93320.0000   -5.19810
93360.0000   -4.77840
93400.0000   -5.65502
93440.0000   -5.12611
93480.0000   -5.06938
93520.0000   -5.76098
93560.0000   -4.74848
93600.0000   -5.61147
93640.0000   -5.02861
93680.0000   -5.82214
93720.0000   -4.73329
93760.0000   -4.74692
93800.0000   -5.72038
93840.0000   -6.00850
93880.0000   -5.98729
93920.0000   -5.40872
93960.0000   -4.97081
94000.0000   -5.67802
94040.0000   -5.18663
94080.0000   -5.75639
94120.0000   -4.21425
94160.0000   -4.77870
94200.0000   -4.69757
94240.0000   -4.59138
94280.0000   -5.43381
94320.0000   -5.84062
94360.0000   -5.73489
94400.0000   -5.02986
94440.0000   -5.32395
94480.0000   -4.92341
94520.0000   -5.87080
94560.0000   -4.90849
94600.0000   -5.90424
94640.0000   -5.28641
94680.0000   -6.67989
94720.0000   -6.16045
94760.0000   -5.49497
94800.0000   -6.83054
94840.0000   -4.99234
94880.0000   -5.34516
94920.0000   -5.27790
94960.0000   -5.39159
95000.0000   -5.94001
95040.0000   -5.00269
95080.0000   -6.25045
95120.0000   -4.82602
95160.0000   -5.41287
95200.0000   -4.87192
95240.0000   -4.54326
95280.0000   -4.84923
95320.0000   -4.17982
95360.0000   -4.14966
95400.0000   -4.01169
95440.0000   -4.86190
95480.0000   -4.71786
95520.0000   -4.95381
95560.0000   -4.67788
95600.0000   -5.17356
95640.0000   -5.13984
95680.0000   -5.26934
95720.0000   -5.29260
95760.0000   -5.47829
95800.0000   -5.43491
95840.0000   -5.54088
95880.0000   -5.22146
95920.0000   -5.80303
95960.0000   -5.82738
96000.0000   -6.23885
96040.0000   -6.11112
96080.0000   -4.71583
96120.0000   -5.96680
96160.0000   -5.42686
96200.0000   -5.55598
96240.0000   -5.73145
96280.0000   -6.04090
96320.0000   -5.62313
96360.0000   -7.07408
96400.0000   -6.47072
96440.0000   -5.72898
96480.0000   -5.95152
96520.0000   -5.72950
96560.0000   -5.31981
96600.0000   -5.67144
96640.0000   -5.84455
96680.0000   -4.97084
96720.0000   -5.11871
96760.0000   -4.47531
96800.0000   -5.04223
96840.0000   -4.77215
96880.0000   -4.99200
96920.0000   -4.57035
96960.0000   -4.97955
97000.0000   -4.23571
97040.0000   -4.46538
97080.0000   -4.66653
97120.0000   -4.48769
97160.0000   -4.97886
97200.0000   -6.13545
97240.0000   -5.28232
97280.0000   -4.97260
97320.0000   -5.77543
97360.0000   -4.43078
97400.0000   -5.17215
97440.0000   -5.89847
97480.0000   -5.72976
97520.0000   -5.31132
97560.0000   -5.59447
97600.0000   -4.71185
97640.0000   -5.46737
97680.0000   -5.35081
97720.0000   -5.18429
97760.0000   -5.43952
97800.0000   -4.82622
97840.0000   -5.17049
97880.0000   -4.87955
97920.0000   -5.37211
97960.0000   -5.49542
98000.0000   -5.21105
98040.0000   -4.21194
98080.0000   -5.01595
98120.0000   -5.00314
98160.0000   -5.06597
98200.0000   -4.98838
98240.0000   -5.34451
98280.0000   -5.56725
98320.0000   -4.11272
98360.0000   -5.45816
98400.0000   -4.86083
98440.0000   -4.98981
98480.0000   -5.14457
98520.0000   -4.41137
98560.0000   -4.52616
98600.0000   -5.12099
98640.0000   -4.17580
98680.0000   -4.68746
98720.0000   -4.76938
98760.0000   -4.22681
98800.0000   -3.90532
98840.0000   -4.63269
98880.0000   -5.57637
98920.0000   -5.51612
98960.0000   -4.99682
99000.0000   -5.57052
99040.0000   -4.69297
99080.0000   -4.93720
99120.0000   -4.69093
99160.0000   -5.59530
99200.0000   -4.36899
99240.0000   -5.11386
99280.0000   -5.31885
99320.0000   -4.31576
99360.0000   -4.59638
99400.0000   -5.44057
99440.0000   -4.48565
99480.0000   -4.77325
99520.0000   -4.75344
99560.0000   -4.49991
99600.0000   -5.59738
99640.0000   -4.89565
99680.0000   -5.52302
99720.0000   -5.60760
99760.0000   -4.55895
99800.0000   -5.18942
99840.0000   -4.94781
99880.0000   -4.28598
99920.0000   -4.79010
99960.0000   -5.43222
100000.0000   -5.29796
100040.0000   -4.84389
100080.0000   -5.41003
100120.0000   -5.29516
100160.0000   -4.52824
100200.0000   -4.45605
100240.0000   -4.41262
100280.0000   -5.78762
100320.0000   -5.60792
100360.0000   -4.87375
100400.0000   -4.77623
100440.0000   -4.69568
100480.0000   -4.57416
100520.0000   -5.05722
100560.0000   -5.37139
100600.0000   -4.65547
100640.0000   -5.10615
100680.0000   -4.95501
100720.0000   -5.88299
100760.0000   -5.15842
100800.0000   -4.88861
100840.0000   -5.68468
100880.0000   -5.56718
100920.0000   -5.39494
100960.0000   -6.02326
101000.0000   -4.03705
101040.0000   -4.20036
101080.0000   -4.57567
101120.0000   -4.98659
101160.0000   -4.29560
101200.0000   -4.61029
101240.0000   -3.65129
101280.0000   -4.36916
101320.0000   -4.44844
101360.0000   -4.94263
101400.0000   -4.76878
101440.0000   -5.57483
101480.0000   -5.10609
101520.0000   -5.13045
101560.0000   -6.12209
101600.0000   -4.89809
101640.0000   -4.94712
101680.0000   -5.57428
101720.0000   -6.50130
101760.0000   -6.39805
101800.0000   -6.31333
101840.0000   -6.28402
101880.0000   -4.70621
101920.0000   -5.37726
101960.0000   -5.19124
102000.0000   -5.88013
102040.0000   -5.01475
102080.0000   -5.20317
102120.0000   -5.40469
102160.0000   -5.21841
102200.0000   -5.23076
102240.0000   -5.38576
102280.0000   -5.50717
102320.0000   -4.09770
102360.0000   -3.78756
102400.0000   -4.84230
102440.0000   -4.43373
102480.0000   -5.36179
102520.0000   -5.57780
102560.0000   -3.84960
102600.0000   -4.37955
102640.0000   -4.91210
102680.0000   -5.71764
102720.0000   -5.42245
102760.0000   -5.14143
102800.0000   -5.25822
102840.0000   -5.31221
102880.0000   -3.87321
102920.0000   -5.26582
102960.0000   -4.98958
103000.0000   -5.15635
103040.0000   -4.49286
103080.0000   -5.10087
103120.0000   -6.12525
103160.0000   -5.63617
103200.0000   -5.43073
103240.0000   -4.77526
103280.0000   -5.72538
103320.0000   -4.92737
103360.0000   -4.82711
103400.0000   -5.46423
103440.0000   -5.09652
103480.0000   -4.56434
103520.0000   -5.19190
103560.0000   -4.54548
103600.0000   -5.57952
103640.0000   -5.73411
103680.0000   -4.78843
103720.0000   -5.51584
103760.0000   -4.83737
103800.0000   -5.72716
103840.0000   -6.47365
103880.0000   -6.26595
103920.0000   -5.06490
103960.0000   -4.72565
104000.0000   -5.13302
104040.0000   -4.91828
104080.0000   -5.20787
104120.0000   -5.95230
104160.0000   -6.73508
104200.0000   -6.50307
104240.0000   -5.25857
104280.0000   -6.22478
104320.0000   -5.53445
104360.0000   -5.48511
104400.0000   -6.26883
104440.0000   -6.35358
104480.0000   -6.16422
104520.0000   -5.71718
104560.0000   -6.24806
104600.0000   -5.76577
104640.0000   -5.88946
104680.0000   -5.77180
104720.0000   -5.21939
104760.0000   -4.76592
104800.0000   -5.42730
104840.0000   -5.81024
104880.0000   -5.05796
104920.0000   -5.39819
104960.0000   -4.95634
105000.0000   -5.64481
105040.0000   -4.30301
105080.0000   -4.61726
105120.0000   -4.83765
105160.0000   -3.91877
105200.0000   -5.14470
105240.0000   -4.86329
105280.0000   -5.65088
105320.0000   -4.75954
105360.0000   -5.35146
105400.0000   -5.44293
105440.0000   -4.43533
105480.0000   -5.05762
105520.0000   -4.40777
105560.0000   -3.87665
105600.0000   -4.07934
105640.0000   -5.35639
105680.0000   -4.98242
105720.0000   -5.25693
105760.0000   -5.26651
105800.0000   -5.32461
105840.0000   -5.27048
105880.0000   -4.43260
105920.0000   -5.09877
105960.0000   -4.78532
106000.0000   -5.29526
106040.0000   -4.83971
106080.0000   -4.68964
106120.0000   -4.18134
106160.0000   -5.16018
106200.0000   -5.68844
106240.0000   -5.59779
106280.0000   -4.64624
106320.0000   -4.45941
106360.0000   -4.55998
106400.0000   -4.87038
106440.0000   -4.75668
106480.0000   -3.78828
106520.0000   -5.41514
106560.0000   -4.52988
106600.0000   -4.08472
106640.0000   -4.66303
106680.0000   -3.38141
106720.0000   -4.58690
106760.0000   -3.34988
106800.0000   -3.86721
106840.0000   -4.10458
106880.0000   -3.87336
106920.0000   -3.88649
106960.0000   -4.52796
107000.0000   -3.76282
107040.0000   -3.76949
107080.0000   -4.35829
107120.0000   -4.54569
107160.0000   -4.33809
107200.0000   -3.77424
107240.0000   -4.41988
107280.0000   -3.39460
107320.0000   -4.72615
107360.0000   -4.96096
107400.0000   -4.75888
107440.0000   -3.95695
107480.0000   -5.04778
107520.0000   -6.13701
107560.0000   -5.84376
107600.0000   -5.50969
107640.0000   -4.91579
107680.0000   -4.23520
107720.0000   -5.02405
107760.0000   -4.77763
107800.0000   -5.51876
107840.0000   -5.22317
107880.0000   -5.24318
107920.0000   -4.82341
107960.0000   -4.69674
108000.0000   -4.94205
108040.0000   -5.24070
108080.0000   -5.88017
108120.0000   -4.59671
108160.0000   -5.82398
108200.0000   -4.81695
108240.0000   -4.94683
108280.0000   -4.61528
108320.0000   -4.80063
108360.0000   -5.08438
108400.0000   -5.24489
108440.0000   -5.16211
108480.0000   -4.58803
108520.0000   -5.45709
108560.0000   -5.49623
108600.0000   -4.85401
108640.0000   -4.83771
108680.0000   -5.10136
108720.0000   -5.38504
108760.0000   -3.95791
108800.0000   -3.70816
108840.0000   -4.68960
108880.0000   -5.25584
108920.0000   -5.41733
108960.0000   -4.92306
109000.0000   -4.33280
109040.0000   -4.76233
109080.0000   -5.90525
109120.0000   -5.02581
109160.0000   -5.27267
109200.0000   -5.09892
109240.0000   -5.33202
109280.0000   -5.76032
109320.0000   -4.55061
109360.0000   -5.21903
109400.0000   -4.84775
109440.0000   -4.53899
109480.0000   -5.22449
109520.0000   -3.84789
109560.0000   -4.02297
109600.0000   -4.34494
109640.0000   -4.97025
109680.0000   -4.99989
109720.0000   -4.41066
109760.0000   -4.72889
109800.0000   -4.35743
109840.0000   -4.48675
109880.0000   -5.59992
109920.0000   -4.90880
109960.0000   -5.23826
110000.0000   -4.52103
110040.0000   -4.92067
110080.0000   -5.58999
110120.0000   -5.13643
110160.0000   -5.33975
110200.0000   -4.31628
110240.0000   -4.94368
110280.0000   -4.67321
110320.0000   -4.69862
110360.0000   -4.37775
110400.0000   -4.77735
110440.0000   -4.67183
110480.0000   -5.29795
110520.0000   -4.34044
110560.0000   -4.46022
110600.0000   -4.60367
110640.0000   -4.81407
110680.0000   -5.10415
110720.0000   -4.31989
110760.0000   -4.55690
110800.0000   -4.11839
110840.0000   -4.19033
110880.0000   -4.62104
110920.0000   -4.75460
110960.0000   -4.56114
111000.0000   -5.37466
111040.0000   -4.33807
111080.0000   -5.30596
111120.0000   -5.33725
111160.0000   -4.05439
111200.0000   -4.78244
111240.0000   -5.17327
111280.0000   -4.96307
111320.0000   -5.26047
111360.0000   -5.05559
111400.0000   -4.79528
111440.0000   -4.61445
111480.0000   -4.07607
111520.0000   -4.51406
111560.0000   -4.67461
111600.0000   -4.49200
111640.0000   -3.58311
111680.0000   -5.15867
111720.0000   -4.46808
111760.0000   -4.07437
111800.0000   -4.32944
111840.0000   -4.00676
111880.0000   -4.14951
111920.0000   -4.13083
111960.0000   -4.98734
112000.0000   -5.03924
112040.0000   -4.51741
112080.0000   -3.82707
112120.0000   -4.14868
112160.0000   -4.01824
112200.0000   -4.02052
112240.0000   -4.26632
112280.0000   -4.67536
112320.0000   -4.89208
112360.0000   -4.36320
112400.0000   -3.62011
112440.0000   -5.35737
112480.0000   -4.61080
112520.0000   -4.64688
112560.0000   -4.46061
112600.0000   -4.63374
112640.0000   -4.45540
112680.0000   -3.98384
112720.0000   -3.61491
112760.0000   -4.17100
112800.0000   -3.20343
112840.0000   -4.74182
112880.0000   -3.58784
112920.0000   -4.34120
112960.0000   -3.68015
113000.0000   -3.83530
113040.0000   -4.71735
113080.0000   -3.63308
113120.0000   -4.08081
113160.0000   -3.32966
113200.0000   -3.69246
113240.0000   -4.35945
113280.0000   -4.24678
113320.0000   -4.39891
113360.0000   -3.49519
113400.0000   -3.69564
113440.0000   -3.43632
113480.0000   -3.62610
113520.0000   -3.06564
113560.0000   -4.51936
113600.0000   -4.17997
113640.0000   -3.61364
113680.0000   -4.31833
113720.0000   -3.58001
113760.0000   -3.07497
113800.0000   -4.60054
113840.0000   -4.19982
113880.0000   -4.06468
113920.0000   -4.55625
113960.0000   -3.93264
114000.0000   -3.60748
114040.0000   -3.86162
114080.0000   -4.08046
114120.0000   -2.91402
114160.0000   -3.61982
114200.0000   -3.92471
114240.0000   -4.28472
114280.0000   -4.24592
114320.0000   -3.08921
114360.0000   -4.34403
114400.0000   -3.72762
114440.0000   -3.18436
114480.0000   -2.97310
114520.0000   -3.32051
114560.0000   -4.48582
114600.0000   -3.35139
114640.0000   -4.81592
114680.0000   -4.51701
114720.0000   -4.35804
114760.0000   -4.08643
114800.0000   -4.39845
114840.0000   -4.22440
114880.0000   -4.66727
114920.0000   -4.33742
114960.0000   -4.57887
115000.0000   -4.61676
115040.0000   -5.28979
115080.0000   -4.89958
115120.0000   -4.43654
115160.0000   -4.62998
115200.0000   -4.60217
115240.0000   -4.26236
115280.0000   -4.29969
115320.0000   -5.62613
115360.0000   -4.80667
115400.0000   -4.57872
115440.0000   -4.60138
115480.0000   -4.08408
115520.0000   -4.23043
115560.0000   -4.47671
115600.0000   -5.74291
115640.0000   -4.61536
115680.0000   -4.63624
115720.0000   -4.24042
115760.0000   -2.97623
115800.0000   -3.32697
115840.0000   -4.55906
115880.0000   -5.14215
115920.0000   -4.14030
115960.0000   -4.95769
116000.0000   -4.60419
116040.0000   -4.54374
116080.0000   -3.75541
116120.0000   -4.77248
116160.0000   -4.68460
116200.0000   -3.93375
116240.0000   -3.89153
116280.0000   -4.02503
116320.0000   -4.38406
116360.0000   -4.29137
116400.0000   -3.56188
116440.0000   -4.35397
116480.0000   -4.46913
116520.0000   -4.42719
116560.0000   -5.02084
116600.0000   -4.00185
116640.0000   -4.52187
116680.0000   -4.60315
116720.0000   -4.92284
116760.0000   -3.73897
116800.0000   -4.61800
116840.0000   -4.57341
116880.0000   -4.15730
116920.0000   -4.61705
116960.0000   -3.42903
117000.0000   -4.52707
117040.0000   -4.44062
117080.0000   -3.81456
117120.0000   -3.90864
117160.0000   -3.62353
117200.0000   -3.87936
117240.0000   -4.34049
117280.0000   -4.74268
117320.0000   -4.75597
117360.0000   -4.77594
117400.0000   -4.22448
117440.0000   -4.95495
117480.0000   -5.20765
117520.0000   -4.34681
117560.0000   -4.19571
117600.0000   -4.59242
117640.0000   -3.85221
117680.0000   -5.07630
117720.0000   -5.15484
117760.0000   -5.11453
117800.0000   -5.36815
117840.0000   -5.16788
117880.0000   -4.37621
117920.0000   -5.37753
117960.0000   -5.16582
118000.0000   -4.78680
118040.0000   -3.65994
118080.0000   -4.21119
118120.0000   -3.43655
118160.0000   -3.77105
118200.0000   -4.97616
118240.0000   -4.15678
118280.0000   -4.11903
118320.0000   -4.61488
118360.0000   -4.31480
118400.0000   -4.31509
118440.0000   -3.85669
118480.0000   -4.23711
118520.0000   -3.71271
118560.0000   -4.44373
118600.0000   -4.36012
118640.0000   -4.58936
118680.0000   -4.45880
118720.0000   -3.94505
118760.0000   -3.97257
118800.0000   -4.08963
118840.0000   -4.33689
118880.0000   -3.68782
118920.0000   -4.85983
118960.0000   -4.26183
119000.0000   -5.22040
119040.0000   -5.47538
119080.0000   -4.46311
119120.0000   -4.06203
119160.0000   -4.24256
119200.0000   -4.08481
119240.0000   -3.70199
119280.0000   -4.01500
119320.0000   -4.45479
119360.0000   -3.63943
119400.0000   -4.22234
119440.0000   -3.49791
119480.0000   -3.69647
119520.0000   -3.61353
119560.0000   -3.49036
119600.0000   -4.51672
119640.0000   -4.79428
119680.0000   -4.54357
119720.0000   -3.92372
119760.0000   -3.93310
119800.0000   -3.96066
119840.0000   -4.77951
119880.0000   -3.64377
119920.0000   -5.06454
119960.0000   -5.53981
120000.0000   -4.69106
120040.0000   -4.99288
120080.0000   -4.41792
120120.0000   -5.26032
120160.0000   -5.23568
120200.0000   -5.04834
120240.0000   -4.96032
120280.0000   -4.66321
120320.0000   -4.39246
120360.0000   -4.69716
120400.0000   -4.09544
120440.0000   -3.93435
120480.0000   -4.14524
120520.0000   -4.99182
120560.0000   -4.91214
120600.0000   -5.54780
120640.0000   -5.29612
120680.0000   -4.37587
120720.0000   -4.16633
120760.0000   -5.20704
120800.0000   -5.97017
120840.0000   -6.05658
120880.0000   -6.23119
120920.0000   -5.84054
120960.0000   -6.29228
121000.0000   -5.37973
121040.0000   -4.36056
121080.0000   -5.49033
121120.0000   -4.65098
121160.0000   -5.55418
121200.0000   -5.28079
121240.0000   -4.11923
121280.0000   -4.27080
121320.0000   -4.62839
121360.0000   -4.67025
121400.0000   -5.22400
121440.0000   -4.87814
121480.0000   -4.66816
121520.0000   -4.50374
121560.0000   -4.30676
121600.0000   -4.88631
121640.0000   -3.74322
121680.0000   -4.45476
121720.0000   -4.14809
121760.0000   -5.01082
121800.0000   -5.54606
121840.0000   -4.96017
121880.0000   -4.43327
121920.0000   -5.09133
121960.0000   -4.16833
122000.0000   -3.71437
122040.0000   -4.73103
122080.0000   -3.75323
122120.0000   -4.24237
122160.0000   -4.05753
122200.0000   -4.08529
122240.0000   -4.56474
122280.0000   -5.43350
122320.0000   -4.26807
122360.0000   -3.83540
122400.0000   -3.96451
122440.0000   -3.93839
122480.0000   -3.98137
122520.0000   -4.87927
122560.0000   -4.16864
122600.0000   -4.62066
122640.0000   -5.04201
122680.0000   -4.78675
122720.0000   -5.38066
122760.0000   -5.05469
122800.0000   -5.03785
122840.0000   -4.63072
122880.0000   -4.65315
122920.0000   -4.84409
122960.0000   -4.92079
123000.0000   -5.01694
123040.0000   -5.74700
123080.0000   -5.27786
123120.0000   -4.88217
123160.0000   -4.72584
123200.0000   -5.07006
123240.0000   -5.06458
123280.0000   -5.76271
123320.0000   -4.61461
123360.0000   -5.09083
123400.0000   -4.18170
123440.0000   -4.17755
123480.0000   -4.49547
123520.0000   -5.18308
123560.0000   -5.06051
123600.0000   -4.69304
123640.0000   -5.18223
123680.0000   -4.67787
123720.0000   -4.99411
123760.0000   -5.14642
123800.0000   -5.19374
123840.0000   -4.47986
123880.0000   -4.29584
123920.0000   -4.89823
123960.0000   -4.11332
124000.0000   -3.51707
124040.0000   -4.09983
124080.0000   -4.77116
124120.0000   -4.16168
124160.0000   -4.20653
124200.0000   -4.70042
124240.0000   -3.92810
124280.0000   -4.54548
124320.0000   -3.40906
124360.0000   -3.96679
124400.0000   -3.90255
124440.0000   -4.47269
124480.0000   -4.85048
124520.0000   -4.46240
124560.0000   -4.26367
124600.0000   -4.79750
124640.0000   -4.37894
124680.0000   -4.76997
124720.0000   -4.88075
124760.0000   -4.19527
124800.0000   -4.35328
124840.0000   -4.27427
124880.0000   -4.05478
124920.0000   -3.30660
124960.0000   -3.25115
125000.0000   -3.67113
125040.0000   -3.55468
125080.0000   -3.71440
125120.0000   -3.13782
125160.0000   -3.51403
125200.0000   -3.28188
125240.0000   -2.84299
125280.0000   -3.08836
125320.0000   -3.06105
125360.0000   -2.91954
125400.0000   -2.95219
125440.0000   -3.65305
125480.0000   -2.68867
125520.0000   -3.73479
125560.0000   -3.10962
125600.0000   -4.30729
125640.0000   -4.20229
125680.0000   -3.87273
125720.0000   -4.03321
125760.0000   -4.07256
125800.0000   -4.49387
125840.0000   -4.90730
125880.0000   -3.57427
125920.0000   -3.56724
125960.0000   -3.71134
126000.0000   -4.08376
126040.0000   -3.66162
126080.0000   -3.14379
126120.0000   -3.59589
126160.0000   -2.99878
126200.0000   -4.46282
126240.0000   -4.39955
126280.0000   -5.16108
126320.0000   -3.96987
126360.0000   -4.17352
126400.0000   -3.93686
126440.0000   -3.48632
126480.0000   -3.79089
126520.0000   -2.60820
126560.0000   -2.91419
126600.0000   -3.76657
126640.0000   -3.98253
126680.0000   -3.67989
126720.0000   -4.07670
126760.0000   -3.37609
126800.0000   -4.20187
126840.0000   -3.53971
126880.0000   -4.17309
126920.0000   -3.48379
126960.0000   -3.41703
127000.0000   -3.23240
127040.0000   -3.99151
127080.0000   -3.85593
127120.0000   -2.97208
127160.0000   -3.76673
127200.0000   -3.72311
127240.0000   -3.89848
127280.0000   -4.45815
127320.0000   -3.25765
127360.0000   -3.96860
127400.0000   -4.51916
127440.0000   -3.42107
127480.0000   -3.10555
127520.0000   -5.08035
127560.0000   -4.18429
127600.0000   -3.89091
127640.0000   -2.95824
127680.0000   -3.60421
127720.0000   -3.23278
127760.0000   -3.96151
127800.0000   -3.23067
127840.0000   -4.07183
127880.0000   -3.62661
127920.0000   -3.70338
127960.0000   -3.97274
128000.0000   -3.19772
128040.0000   -4.20615
128080.0000   -3.38265
128120.0000   -3.40629
128160.0000   -3.63352
128200.0000   -3.17999
128240.0000   -3.51130
128280.0000   -3.13916
128320.0000   -4.10898
128360.0000   -3.33027
128400.0000   -2.73302
128440.0000   -2.88909
128480.0000   -2.80651
128520.0000   -3.46001
128560.0000   -3.32542
128600.0000   -3.69742
128640.0000   -2.84328
128680.0000   -3.30300
128720.0000   -3.76519
128760.0000   -2.29798
128800.0000   -4.17702
128840.0000   -3.92164
128880.0000   -4.32921
128920.0000   -5.34600
128960.0000   -4.18221
129000.0000   -4.91441
129040.0000   -5.56630
129080.0000   -4.59951
129120.0000   -4.58013
129160.0000   -5.16458
129200.0000   -5.03115
129240.0000   -4.80398
129280.0000   -4.88338
129320.0000   -4.75920
129360.0000   -4.06054
129400.0000   -4.38501
129440.0000   -5.32096
129480.0000   -4.70986
129520.0000   -3.75610
129560.0000   -4.75207
129600.0000   -4.70552
129640.0000   -5.37421
129680.0000   -5.53648
129720.0000   -4.85374
129760.0000   -5.46752
129800.0000   -5.59261
129840.0000   -5.46688
129880.0000   -5.15022
129920.0000   -5.00862
129960.0000   -4.67022
130000.0000   -4.74428
130040.0000   -4.93476
130080.0000   -5.48010
130120.0000   -4.35761
130160.0000   -3.86934
130200.0000   -4.03889
130240.0000   -5.06962
130280.0000   -4.77985
130320.0000   -5.68035
130360.0000   -4.73446
130400.0000   -5.12399
130440.0000   -4.24899
130480.0000   -5.13378
130520.0000   -5.37324
130560.0000   -4.52552
130600.0000   -4.54144
130640.0000   -4.42871
130680.0000   -5.60257
130720.0000   -4.91833
130760.0000   -5.36015
130800.0000   -4.64716
130840.0000   -5.61947
130880.0000   -4.84247
130920.0000   -4.78380
130960.0000   -4.96054
131000.0000   -3.99221
131040.0000   -3.95651
131080.0000   -5.14130
131120.0000   -3.85297
131160.0000   -4.15995
131200.0000   -5.10513
131240.0000   -4.78779
131280.0000   -5.77810
131320.0000   -5.71027
131360.0000   -5.19980
131400.0000   -5.42936
131440.0000   -4.86850
131480.0000   -5.37830
131520.0000   -5.44342
131560.0000   -5.13264
131600.0000   -4.69001
131640.0000   -5.37386
131680.0000   -5.20123
131720.0000   -5.07002
131760.0000   -5.02527
131800.0000   -4.23293
131840.0000   -4.85043
131880.0000   -4.37033
131920.0000   -4.30340
131960.0000   -3.89608
132000.0000   -4.19257
132040.0000   -3.94702
132080.0000   -4.07843
132120.0000   -4.25429
132160.0000   -3.96476
132200.0000   -3.55924
132240.0000   -4.36305
132280.0000   -4.06538
132320.0000   -4.64608
132360.0000   -5.29662
132400.0000   -4.06064
132440.0000   -5.00466
132480.0000   -4.23295
132520.0000   -4.81407
132560.0000   -5.81080
132600.0000   -5.70385
132640.0000   -5.55130
132680.0000   -5.11637
132720.0000   -5.52838
132760.0000   -5.32810
132800.0000   -4.32411
132840.0000   -4.01888
132880.0000   -4.95487
132920.0000   -4.40524
132960.0000   -4.65574
133000.0000   -4.06892
133040.0000   -4.75586
133080.0000   -5.23837
133120.0000   -5.81174
133160.0000   -5.37782
133200.0000   -5.37690
133240.0000   -3.80582
133280.0000   -4.88390
133320.0000   -5.83680
133360.0000   -5.20472
133400.0000   -4.52368
133440.0000   -4.83980
133480.0000   -4.71641
133520.0000   -4.74138
133560.0000   -5.16344
133600.0000   -4.71532
133640.0000   -5.54945
133680.0000   -5.58829
133720.0000   -5.38739
133760.0000   -4.09537
133800.0000   -4.53688
133840.0000   -5.30977
133880.0000   -4.66646
133920.0000   -5.56325
133960.0000   -5.00798
134000.0000   -5.24967
134040.0000   -4.38010
134080.0000   -5.33798
134120.0000   -4.79261
134160.0000   -5.03756
134200.0000   -4.29844
134240.0000   -5.15191
134280.0000   -5.10761
134320.0000   -4.57199
134360.0000   -4.54515
134400.0000   -5.43434
134440.0000   -4.84933
134480.0000   -3.52139
134520.0000   -4.55535
134560.0000   -3.63460
134600.0000   -3.56709
134640.0000   -3.60293
134680.0000   -4.19108
134720.0000   -5.91730
134760.0000   -5.63054
134800.0000   -5.90314
134840.0000   -5.74613
134880.0000   -5.95352
134920.0000   -6.33043
134960.0000   -5.70919
135000.0000   -5.69376
135040.0000   -4.24652
135080.0000   -4.84461
135120.0000   -6.19167
135160.0000   -5.55569
135200.0000   -5.81000
135240.0000   -5.28682
135280.0000   -5.39798
135320.0000   -5.79708
135360.0000   -5.12641
135400.0000   -6.01620
135440.0000   -4.84964
135480.0000   -5.28002
135520.0000   -5.13132
135560.0000   -4.75029
135600.0000   -5.55734
135640.0000   -5.42530
135680.0000   -6.03042
135720.0000   -5.96333
135760.0000   -6.06994
135800.0000   -6.33618
135840.0000   -5.92504
135880.0000   -5.71415
135920.0000   -5.38704
135960.0000   -5.28278
136000.0000   -6.50993
136040.0000   -5.53302
136080.0000   -4.85263
136120.0000   -5.54909
136160.0000   -4.80786
136200.0000   -6.01400
136240.0000   -5.64988
136280.0000   -5.25857
136320.0000   -5.98482
136360.0000   -5.99797
136400.0000   -6.17148
136440.0000   -4.92375
136480.0000   -5.08583
136520.0000   -5.58027
136560.0000   -5.57570
136600.0000   -4.80816
136640.0000   -4.60559
136680.0000   -4.78359
136720.0000   -6.42245
136760.0000   -6.06296
136800.0000   -4.99116
136840.0000   -5.06066
136880.0000   -4.65358
136920.0000   -4.85676
136960.0000   -4.60017
137000.0000   -4.94584
137040.0000   -5.12005
137080.0000   -5.20155
137120.0000   -5.62845
137160.0000   -5.69614
137200.0000   -5.63456
137240.0000   -5.15390
137280.0000   -5.78382
137320.0000   -5.22971
137360.0000   -5.22609
137400.0000   -5.28072
137440.0000   -5.48404
137480.0000   -4.62538
137520.0000   -5.48259
137560.0000   -5.30279
137600.0000   -4.87616
137640.0000   -4.94949
137680.0000   -5.42205
137720.0000   -4.78085
137760.0000   -4.35991
137800.0000   -5.15674
137840.0000   -4.61134
137880.0000   -4.78529
137920.0000   -5.19435
137960.0000   -5.15587
138000.0000   -4.84473
138040.0000   -5.50324
138080.0000   -4.05485
138120.0000   -3.94206
138160.0000   -4.02541
138200.0000   -4.89601
138240.0000   -3.74776
138280.0000   -4.88324
138320.0000   -3.54730
138360.0000   -5.72458
138400.0000   -5.61772
138440.0000   -4.88263
138480.0000   -4.36905
138520.0000   -4.92440
138560.0000   -4.78967
138600.0000   -5.08641
138640.0000   -3.63913
138680.0000   -4.52200
138720.0000   -3.44070
138760.0000   -3.90303
138800.0000   -3.04374
138840.0000   -4.29543
138880.0000   -3.78080
138920.0000   -5.22136
138960.0000   -3.79998
139000.0000   -5.26574
139040.0000   -6.03682
139080.0000   -4.74992
139120.0000   -4.29570
139160.0000   -4.73222
139200.0000   -4.85410
139240.0000   -4.07357
139280.0000   -5.23165
139320.0000   -4.32841
139360.0000   -4.41682
139400.0000   -5.68308
139440.0000   -4.94898
139480.0000   -3.61486
139520.0000   -3.86386
139560.0000   -4.43429
139600.0000   -5.14044
139640.0000   -5.72342
139680.0000   -5.20506
139720.0000   -4.32771
139760.0000   -3.73442
139800.0000   -3.94845
139840.0000   -4.58372
139880.0000   -4.33354
139920.0000   -4.95371
139960.0000   -4.59028
140000.0000   -5.12625
140040.0000   -5.27572
140080.0000   -5.58624
140120.0000   -6.01074
140160.0000   -5.21385
140200.0000   -4.69871
140240.0000   -5.32692
140280.0000   -5.12898
140320.0000   -4.93246
140360.0000   -4.92796
140400.0000   -4.71172
140440.0000   -5.79632
140480.0000   -4.66467
140520.0000   -5.01931
140560.0000   -5.56962
140600.0000   -5.65128
140640.0000   -5.24827
140680.0000   -5.36478
140720.0000   -5.82081
140760.0000   -6.41612
140800.0000   -6.48648
140840.0000   -7.26413
140880.0000   -5.24123
140920.0000   -5.19528
140960.0000   -5.27829
141000.0000   -5.67150
141040.0000   -4.76552
141080.0000   -4.30139
141120.0000   -4.96176
141160.0000   -4.20759
141200.0000   -5.24209
141240.0000   -5.88064
141280.0000   -5.22990
141320.0000   -4.66610
141360.0000   -4.91136
141400.0000   -5.41079
141440.0000   -4.69721
141480.0000   -5.30902
141520.0000   -5.38568
141560.0000   -5.30547
141600.0000   -4.60534
141640.0000   -5.81595
141680.0000   -4.65621
141720.0000   -5.31988
141760.0000   -5.51659
141800.0000   -5.77563
141840.0000   -5.47679
141880.0000   -4.94128
141920.0000   -5.56972
141960.0000   -4.24521
142000.0000   -4.28047
142040.0000   -4.29977
142080.0000   -5.42688
142120.0000   -5.48817
142160.0000   -4.98591
142200.0000   -5.15208
142240.0000   -4.91144
142280.0000   -5.71252
142320.0000   -4.58811
142360.0000   -4.77448
142400.0000   -5.16064
142440.0000   -4.65995
142480.0000   -4.54788
142520.0000   -5.79903
142560.0000   -4.79670
142600.0000   -4.98375
142640.0000   -5.36424
142680.0000   -4.98097
142720.0000   -4.55448
142760.0000   -4.70418
142800.0000   -4.92853
142840.0000   -3.95785
142880.0000   -4.89108
142920.0000   -4.39215
142960.0000   -4.52132
143000.0000   -4.48733
143040.0000   -5.57571
143080.0000   -4.80826
143120.0000   -4.99252
143160.0000   -5.61810
143200.0000   -4.98056
143240.0000   -4.98415
143280.0000   -4.30008
143320.0000   -4.46963
143360.0000   -4.57169
143400.0000   -4.45357
143440.0000   -4.55346
143480.0000   -4.23175
143520.0000   -3.89631
143560.0000   -4.59361
143600.0000   -4.75832
143640.0000   -4.44955
143680.0000   -5.41475
143720.0000   -4.11775
143760.0000   -4.32514
143800.0000   -4.23140
143840.0000   -3.86631
143880.0000   -4.17197
143920.0000   -4.20570
143960.0000   -5.43640
144000.0000   -5.20785
144040.0000   -4.88239
144080.0000   -5.59237
144120.0000   -5.52820
144160.0000   -4.77331
144200.0000   -4.57620
144240.0000   -4.21582
144280.0000   -4.75658
144320.0000   -5.41083
144360.0000   -4.28704
144400.0000   -3.50936
144440.0000   -4.99144
144480.0000   -5.55879
144520.0000   -5.39007
144560.0000   -4.69185
144600.0000   -5.83918
144640.0000   -4.70447
144680.0000   -5.45594
144720.0000   -5.19713
144760.0000   -4.67571
144800.0000   -4.99002
144840.0000   -5.58895
144880.0000   -5.57938
144920.0000   -5.45341
144960.0000   -5.41028
145000.0000   -5.31832
145040.0000   -5.08769
145080.0000   -6.15919
145120.0000   -5.51199
145160.0000   -5.67543
145200.0000   -5.86011
145240.0000   -6.08540
145280.0000   -5.71199
145320.0000   -5.79605
145360.0000   -5.27377
145400.0000   -5.94866
145440.0000   -5.34170
145480.0000   -5.11018
145520.0000   -5.68987
145560.0000   -5.86366
145600.0000   -5.18984
145640.0000   -5.68933
145680.0000   -5.66492
145720.0000   -6.07639
145760.0000   -5.55780
145800.0000   -5.47288
145840.0000   -5.13087
145880.0000   -5.41867
145920.0000   -5.38659
145960.0000   -4.55853
146000.0000   -4.59662
146040.0000   -4.87528
146080.0000   -4.55406
146120.0000   -5.28383
146160.0000   -5.72710
146200.0000   -5.07002
146240.0000   -4.83649
146280.0000   -4.84762
146320.0000   -4.14231
146360.0000   -3.93412
146400.0000   -4.80326
146440.0000   -4.07886
146480.0000   -4.96310
146520.0000   -4.44264
146560.0000   -5.09737
146600.0000   -4.63326
146640.0000   -5.09040
146680.0000   -5.03230
146720.0000   -4.97445
146760.0000   -4.26358
146800.0000   -4.81663
146840.0000   -4.37752
146880.0000   -5.38752
146920.0000   -4.43839
146960.0000   -4.87129
147000.0000   -5.13768
147040.0000   -4.77929
147080.0000   -5.34379
147120.0000   -4.80497
147160.0000   -4.80170
147200.0000   -5.35086
147240.0000   -5.34387
147280.0000   -4.63724
147320.0000   -6.49327
147360.0000   -5.85078
147400.0000   -5.25480
147440.0000   -4.91021
147480.0000   -5.77256
147520.0000   -5.68326
147560.0000   -5.42286
147600.0000   -5.61552
147640.0000   -4.97899
147680.0000   -4.29351
147720.0000   -5.18381
147760.0000   -5.21312
147800.0000   -4.68764
147840.0000   -4.96748
147880.0000   -4.10840
147920.0000   -4.90283
147960.0000   -5.11226
148000.0000   -4.53071
148040.0000   -5.87120
148080.0000   -4.87002
148120.0000   -5.04430
148160.0000   -4.66937
148200.0000   -4.73532
148240.0000   -5.34312
148280.0000   -5.28213
148320.0000   -4.95616
148360.0000   -3.99453
148400.0000   -5.02545
148440.0000   -5.07197
148480.0000   -4.32819
148520.0000   -5.09622
148560.0000   -4.48823
148600.0000   -4.85937
148640.0000   -4.84969
148680.0000   -4.37181
148720.0000   -5.37816
148760.0000   -5.09181
148800.0000   -5.29206
148840.0000   -5.57070
148880.0000   -5.47003
148920.0000   -5.44405
148960.0000   -4.41884
149000.0000   -4.64836
149040.0000   -4.72284
149080.0000   -4.68652
149120.0000   -5.09422
149160.0000   -4.93350
149200.0000   -5.23754
149240.0000   -5.34159
149280.0000   -4.51795
149320.0000   -5.09093
149360.0000   -5.69437
149400.0000   -5.25690
149440.0000   -4.45138
149480.0000   -4.56435
149520.0000   -5.53059
149560.0000   -5.30455
149600.0000   -5.76482
149640.0000   -4.90014
149680.0000   -5.12271
149720.0000   -4.82114
149760.0000   -5.01465
149800.0000   -4.85495
149840.0000   -5.90373
149880.0000   -5.15485
149920.0000   -4.69739
149960.0000   -4.87355
150000.0000   -4.93606
150040.0000   -4.67745
150080.0000   -5.64838
150120.0000   -5.22774
150160.0000   -5.62806
150200.0000   -5.20225
150240.0000   -5.38449
150280.0000   -5.74813
150320.0000   -5.62414
150360.0000   -5.04527
150400.0000   -4.75749
150440.0000   -4.19630
150480.0000   -4.77648
150520.0000   -4.18664
150560.0000   -5.01949
150600.0000   -5.07818
150640.0000   -5.83487
150680.0000   -5.21999
150720.0000   -4.97264
150760.0000   -5.80041
150800.0000   -5.11484
150840.0000   -5.57785
150880.0000   -5.34593
150920.0000   -5.23187
150960.0000   -5.48622
151000.0000   -4.84576
151040.0000   -4.08692
151080.0000   -5.58755
151120.0000   -4.96547
151160.0000   -5.37054
151200.0000   -5.18711
151240.0000   -5.12250
151280.0000   -4.33972
151320.0000   -5.23494
151360.0000   -4.62556
151400.0000   -4.56599
151440.0000   -4.79670
151480.0000   -5.38280
151520.0000   -5.37113
151560.0000   -3.91446
151600.0000   -3.48056
151640.0000   -3.05507
151680.0000   -4.95060
151720.0000   -5.30654
151760.0000   -4.85718
151800.0000   -5.08340
151840.0000   -4.54124
151880.0000   -5.09354
151920.0000   -5.08521
151960.0000   -5.17136
152000.0000   -4.73263
152040.0000   -5.21830
152080.0000   -5.25846
152120.0000   -5.36051
152160.0000   -5.38926
152200.0000   -4.50375
152240.0000   -4.22355
152280.0000   -5.14223
152320.0000   -5.50527
152360.0000   -4.91098
152400.0000   -5.28340
152440.0000   -6.31818
152480.0000   -5.45258
152520.0000   -5.56345
152560.0000   -4.81227
152600.0000   -5.37655
152640.0000   -5.41784
152680.0000   -4.97427
152720.0000   -5.85702
152760.0000   -4.81612
152800.0000   -4.97590
152840.0000   -4.78622
152880.0000   -5.60760
152920.0000   -5.40072
152960.0000   -5.42282
153000.0000   -5.27122
153040.0000   -5.40377
153080.0000   -5.30630
153120.0000   -4.59816
153160.0000   -5.43154
153200.0000   -5.55126
153240.0000   -5.97904
153280.0000   -5.72307
153320.0000   -5.97079
153360.0000   -4.77432
153400.0000   -5.42005
153440.0000   -5.62545
153480.0000   -4.20726
153520.0000   -4.61038
153560.0000   -4.47039
153600.0000   -5.27195
153640.0000   -5.54545
153680.0000   -5.16696
153720.0000   -5.22107
153760.0000   -5.31819
153800.0000   -5.26522
153840.0000   -5.00019
153880.0000   -5.39948
153920.0000   -4.59458
153960.0000   -4.84605
154000.0000   -5.20388
154040.0000   -4.70009
154080.0000   -4.53240
154120.0000   -3.93182
154160.0000   -5.59511
154200.0000   -5.83819
154240.0000   -6.09364
154280.0000   -5.07487
154320.0000   -5.12674
154360.0000   -5.25955
154400.0000   -6.11271
154440.0000   -5.31300
154480.0000   -5.47205
154520.0000   -5.39023
154560.0000   -5.72106
154600.0000   -5.19579
154640.0000   -4.85451
154680.0000   -4.60519
154720.0000   -5.20629
154760.0000   -5.53114
154800.0000   -5.19969
154840.0000   -4.08946
154880.0000   -5.66367
154920.0000   -4.80524
154960.0000   -4.94512
155000.0000   -4.36407
155040.0000   -3.60787
155080.0000   -4.26478
155120.0000   -3.66100
155160.0000   -4.28601
155200.0000   -4.98472
155240.0000   -5.57160
155280.0000   -5.64602
155320.0000   -5.66650
155360.0000   -4.56223
155400.0000   -4.93260
155440.0000   -5.16623
155480.0000   -5.42576
155520.0000   -5.32855
155560.0000   -5.17624
155600.0000   -4.71348
155640.0000   -4.86803
155680.0000   -5.43135
155720.0000   -4.03824
155760.0000   -4.99889
155800.0000   -5.17971
155840.0000   -5.17568
155880.0000   -4.36212
155920.0000   -5.08811
155960.0000   -4.50163
156000.0000   -4.25174
156040.0000   -4.76875
156080.0000   -4.72151
156120.0000   -3.69165
156160.0000   -5.02369
156200.0000   -4.92484
156240.0000   -5.08499
156280.0000   -5.64799
156320.0000   -5.56205
156360.0000   -4.84306
156400.0000   -4.98249
156440.0000   -4.85131
156480.0000   -4.48092
156520.0000   -4.92357
156560.0000   -4.52926
156600.0000   -5.50189
156640.0000   -4.49622
156680.0000   -5.29925
156720.0000   -5.53938
156760.0000   -5.03043
156800.0000   -4.52276
156840.0000   -3.80997
156880.0000   -4.89788
156920.0000   -3.73923
156960.0000   -3.48387
157000.0000   -4.08136
157040.0000   -4.39475
157080.0000   -4.11025
157120.0000   -4.43259
157160.0000   -3.85570
157200.0000   -5.23604
157240.0000   -4.95439
157280.0000   -5.42655
157320.0000   -5.31270
157360.0000   -4.74879
157400.0000   -4.90288
157440.0000   -5.17791
157480.0000   -4.24043
157520.0000   -5.64032
157560.0000   -4.89910
157600.0000   -6.16858
157640.0000   -5.28951
157680.0000   -5.40919
157720.0000   -4.74007
157760.0000   -4.78686
157800.0000   -5.24165
157840.0000   -5.14904
157880.0000   -6.28093
157920.0000   -6.08317
157960.0000   -5.50464
158000.0000   -5.94118
158040.0000   -5.15293
158080.0000   -5.42149
158120.0000   -4.88422
158160.0000   -4.81309
158200.0000   -5.44216
158240.0000   -5.27070
158280.0000   -5.07703
158320.0000   -5.41168
158360.0000   -5.75482
158400.0000   -5.99291
158440.0000   -4.51564
158480.0000   -4.86407
158520.0000   -5.60144
158560.0000   -5.21594
158600.0000   -5.10553
158640.0000   -5.38284
158680.0000   -5.80202
158720.0000   -5.31086
158760.0000   -5.78960
158800.0000   -6.67629
158840.0000   -5.25002
158880.0000   -6.16378
158920.0000   -6.44344
158960.0000   -5.73573
159000.0000   -5.34492
159040.0000   -5.94863
159080.0000   -4.60504
159120.0000   -4.29345
159160.0000   -4.71028
159200.0000   -5.38471
159240.0000   -5.52461
159280.0000   -5.96617
159320.0000   -4.99369
159360.0000   -5.73708
159400.0000   -6.51387
159440.0000   -6.37374
159480.0000   -6.30765
159520.0000   -6.13213
159560.0000   -6.77925
159600.0000   -6.22636
159640.0000   -6.11303
159680.0000   -5.12942
159720.0000   -5.53251
159760.0000   -5.42712
159800.0000   -4.88707
159840.0000   -4.24913
159880.0000   -5.53138
159920.0000   -5.94840
159960.0000   -5.66723
160000.0000   -5.27484
160040.0000   -4.38850
160080.0000   -4.45655
160120.0000   -4.85257
160160.0000   -4.60119
160200.0000   -4.46373
160240.0000   -5.30218
160280.0000   -4.07281
160320.0000   -4.26690
160360.0000   -3.88980
160400.0000   -4.70151
160440.0000   -5.05183
160480.0000   -4.87006
160520.0000   -5.72769
160560.0000   -5.69960
160600.0000   -5.33798
160640.0000   -5.24236
160680.0000   -5.61908
160720.0000   -5.74146
160760.0000   -5.61451
160800.0000   -4.41173
160840.0000   -4.70659
160880.0000   -5.39070
160920.0000   -5.34749
160960.0000   -3.85642
161000.0000   -5.06135
161040.0000   -5.80683
161080.0000   -5.08936
161120.0000   -4.58842
161160.0000   -3.96811
161200.0000   -5.49179
161240.0000   -4.51351
161280.0000   -5.44468
161320.0000   -4.64846
161360.0000   -4.86860
161400.0000   -5.14379
161440.0000   -5.28122
161480.0000   -5.29305
161520.0000   -4.19103
161560.0000   -4.48933
161600.0000   -4.90072
161640.0000   -3.31194
161680.0000   -3.78923
161720.0000   -3.89268
161760.0000   -4.73693
161800.0000   -4.19538
161840.0000   -4.74121
161880.0000   -5.22907
161920.0000   -4.07624
161960.0000   -4.24520
162000.0000   -4.28575
162040.0000   -3.86553
162080.0000   -5.06869
162120.0000   -5.16861
162160.0000   -4.40187
162200.0000   -4.08252
162240.0000   -4.26421
162280.0000   -3.47195
162320.0000   -3.22404
162360.0000   -3.05424
162400.0000   -4.11331
162440.0000   -3.58178
162480.0000   -4.58202
162520.0000   -3.41742
162560.0000   -3.15584
162600.0000   -3.03622
162640.0000   -3.88553
162680.0000   -3.27690
162720.0000   -3.95166
162760.0000   -3.39666
162800.0000   -3.47227
162840.0000   -3.76872
162880.0000   -4.05817
162920.0000   -5.17313
162960.0000   -4.00490
163000.0000   -3.58615
163040.0000   -3.80993
163080.0000   -4.35260
163120.0000   -4.71554
163160.0000   -4.23568
163200.0000   -4.27306
163240.0000   -3.76198
163280.0000   -3.12764
163320.0000   -3.42453
163360.0000   -3.87581
163400.0000   -3.64570
163440.0000   -3.12874
163480.0000   -3.85852
163520.0000   -2.94799
163560.0000   -2.75073
163600.0000   -3.17973
163640.0000   -2.72334
163680.0000   -4.32156
163720.0000   -4.85814
163760.0000   -4.68617
163800.0000   -5.38064
163840.0000   -4.87666
163880.0000   -5.12720
163920.0000   -4.75072
163960.0000   -4.04577
164000.0000   -4.47372
164040.0000   -4.59510
164080.0000   -4.87748
164120.0000   -5.02576
164160.0000   -4.85796
164200.0000   -5.08947
164240.0000   -4.30960
164280.0000   -5.30112
164320.0000   -4.85614
164360.0000   -4.65397
164400.0000   -4.68417
164440.0000   -4.69333
164480.0000   -4.47759
164520.0000   -4.52844
164560.0000   -5.03213
164600.0000   -5.17366
164640.0000   -5.35509
164680.0000   -5.83077
164720.0000   -5.73862
164760.0000   -5.34623
164800.0000   -5.09735
164840.0000   -5.13042
164880.0000   -5.78687
164920.0000   -5.98886
164960.0000   -6.05829
165000.0000   -5.22398
165040.0000   -4.99069
165080.0000   -6.28074
165120.0000   -5.08441
165160.0000   -6.21917
165200.0000   -5.30400
165240.0000   -5.05368
165280.0000   -5.31859
165320.0000   -5.40734
165360.0000   -5.12532
165400.0000   -5.32474
165440.0000   -4.79880
165480.0000   -6.12983
165520.0000   -5.91161
165560.0000   -4.98202
165600.0000   -5.45972
165640.0000   -5.52460
165680.0000   -6.08434
165720.0000   -5.58158
165760.0000   -5.99582
165800.0000   -6.06050
165840.0000   -5.74271
165880.0000   -5.86912
165920.0000   -5.25756
165960.0000   -5.53731
166000.0000   -5.25376
166040.0000   -5.84687
166080.0000   -5.05542
166120.0000   -6.41521
166160.0000   -6.87273
166200.0000   -5.49746
166240.0000   -5.85948
166280.0000   -6.05103
166320.0000   -4.77247
166360.0000   -6.47150
166400.0000   -6.10537
166440.0000   -5.23558
166480.0000   -4.47051
166520.0000   -5.19138
166560.0000   -5.51355
166600.0000   -5.13509
166640.0000   -4.76154
166680.0000   -4.44284
166720.0000   -4.57833
166760.0000   -5.11580
166800.0000   -4.91860
166840.0000   -4.11562
166880.0000   -3.94541
166920.0000   -4.15347
166960.0000   -4.39635
167000.0000   -4.01439
167040.0000   -4.20118
167080.0000   -4.53198
167120.0000   -3.42725
167160.0000   -4.00318
167200.0000   -4.81791
167240.0000   -3.68724
167280.0000   -4.45954
167320.0000   -3.74150
167360.0000   -4.49968
167400.0000   -4.14550
167440.0000   -3.80206
167480.0000   -4.81159
167520.0000   -4.59376
167560.0000   -5.02606
167600.0000   -5.45542
167640.0000   -4.80380
167680.0000   -5.50897
167720.0000   -5.33108
167760.0000   -5.21778
167800.0000   -5.21280
167840.0000   -4.85451
167880.0000   -5.80165
167920.0000   -4.76558
167960.0000   -5.69464
168000.0000   -4.03965
168040.0000   -4.43483
168080.0000   -4.73800
168120.0000   -4.45839
168160.0000   -4.97135
168200.0000   -5.46986
168240.0000   -5.97522
168280.0000   -4.75546
168320.0000   -5.10119
168360.0000   -4.64797
168400.0000   -5.02439
168440.0000   -5.49257
168480.0000   -5.94786
168520.0000   -5.78537
168560.0000   -6.10906
168600.0000   -5.88973
168640.0000   -5.67849
168680.0000   -5.07889
168720.0000   -5.68190
168760.0000   -5.20558
168800.0000   -4.89193
168840.0000   -5.19518
168880.0000   -4.75046
168920.0000   -4.84762
168960.0000   -4.49860
169000.0000   -4.29972
169040.0000   -5.35340
169080.0000   -4.17804
169120.0000   -4.64721
169160.0000   -4.24733
169200.0000   -4.19608
169240.0000   -3.90817
169280.0000   -4.67051
169320.0000   -4.61499
169360.0000   -4.58107
169400.0000   -4.84857
169440.0000   -4.08617
169480.0000   -5.08177
169520.0000   -4.81897
169560.0000   -4.76775
169600.0000   -5.59344
169640.0000   -4.95546
169680.0000   -4.82594
169720.0000   -6.01741
169760.0000   -5.38078
169800.0000   -5.42071
169840.0000   -5.50183
169880.0000   -4.89590
169920.0000   -5.28255
169960.0000   -4.48855
170000.0000   -4.93628
170040.0000   -5.17022
170080.0000   -5.12851
170120.0000   -4.17645
170160.0000   -5.83854
170200.0000   -4.29308
170240.0000   -5.03363
170280.0000   -4.57866
170320.0000   -4.98062
170360.0000   -5.34767
170400.0000   -5.04350
170440.0000   -4.53890
170480.0000   -5.34581
170520.0000   -4.33961
170560.0000   -4.94840
170600.0000   -4.66014
170640.0000   -4.53839
170680.0000   -5.52209
170720.0000   -4.77139
170760.0000   -4.49457
170800.0000   -5.36895
170840.0000   -4.72875
170880.0000   -5.40576
170920.0000   -6.06968
170960.0000   -5.18278
171000.0000   -5.96650
171040.0000   -5.11364
171080.0000   -5.62621
171120.0000   -5.56625
171160.0000   -4.66959
171200.0000   -5.33837
171240.0000   -5.44876
171280.0000   -5.70051
171320.0000   -4.82687
171360.0000   -4.07253
171400.0000   -4.81749
171440.0000   -4.33202
171480.0000   -4.40389
171520.0000   -5.18156
171560.0000   -4.60553
171600.0000   -4.90717
171640.0000   -5.26363
171680.0000   -4.05423
171720.0000   -5.14106
171760.0000   -4.66583
171800.0000   -5.16381
171840.0000   -5.39270
171880.0000   -5.33830
171920.0000   -5.34587
171960.0000   -5.02149
172000.0000   -4.32605
172040.0000   -5.33820
172080.0000   -5.39817
172120.0000   -5.82181
172160.0000   -5.00271
172200.0000   -4.90130
172240.0000   -5.84047
172280.0000   -5.45236
172320.0000   -5.31041
172360.0000   -5.77326
172400.0000   -5.07757
172440.0000   -4.90901
172480.0000   -4.97657
172520.0000   -5.72668
172560.0000   -4.77434
172600.0000   -5.45358
172640.0000   -6.00735
172680.0000   -4.75661
172720.0000   -4.73408
172760.0000   -4.38467
172800.0000   -5.74869
172840.0000   -5.35878
172880.0000   -6.04183
172920.0000   -5.76862
172960.0000   -4.99560
173000.0000   -6.12137
173040.0000   -4.75186
173080.0000   -5.25134
173120.0000   -5.43785
173160.0000   -5.02809
173200.0000   -5.42109
173240.0000   -5.35629
173280.0000   -4.12784
173320.0000   -5.68339
173360.0000   -5.23972
173400.0000   -4.34406
173440.0000   -4.73173
173480.0000   -4.91362
173520.0000   -5.26840
173560.0000   -5.02150
173600.0000   -5.40277
173640.0000   -5.04354
173680.0000   -5.15091
173720.0000   -4.82834
173760.0000   -4.30274
173800.0000   -5.12574
173840.0000   -5.56878
173880.0000   -5.12959
173920.0000   -4.82210
173960.0000   -4.59121
174000.0000   -5.14652
174040.0000   -5.54511
174080.0000   -6.03106
174120.0000   -6.05765
174160.0000   -5.07909
174200.0000   -5.32711
174240.0000   -5.67121
174280.0000   -5.47611
174320.0000   -4.47130
174360.0000   -4.50421
174400.0000   -4.78267
174440.0000   -4.66489
174480.0000   -5.76636
174520.0000   -4.22223
174560.0000   -5.38378
174600.0000   -4.65415
174640.0000   -5.05585
174680.0000   -4.93875
174720.0000   -4.65986
174760.0000   -5.37768
174800.0000   -5.01047
174840.0000   -5.09123
174880.0000   -5.20856
174920.0000   -4.87976
174960.0000   -4.47583
175000.0000   -5.06878
175040.0000   -4.69779
175080.0000   -5.13853
175120.0000   -5.32170
175160.0000   -5.27685
175200.0000   -5.56607
175240.0000   -5.40588
175280.0000   -4.99011
175320.0000   -4.41400
175360.0000   -5.22669
175400.0000   -5.35422
175440.0000   -5.00106
175480.0000   -5.52950
175520.0000   -5.05033
175560.0000   -5.30427
175600.0000   -3.83181
175640.0000   -3.48825
175680.0000   -3.83960
175720.0000   -5.28773
175760.0000   -4.48207
175800.0000   -5.30336
175840.0000   -4.40543
175880.0000   -4.93171
175920.0000   -5.71853
175960.0000   -5.98225
176000.0000   -5.36864
176040.0000   -6.10971
176080.0000   -5.30895
176120.0000   -5.68854
176160.0000   -4.56410
176200.0000   -4.66117
176240.0000   -4.87369
176280.0000   -5.19719
176320.0000   -4.99610
176360.0000   -5.02597
176400.0000   -5.58788
176440.0000   -5.01434
176480.0000   -5.17843
176520.0000   -5.34945
176560.0000   -5.50040
176600.0000   -4.45121
176640.0000   -4.77529
176680.0000   -5.00530
176720.0000   -4.34724
176760.0000   -5.21100
176800.0000   -5.35941
176840.0000   -4.54422
176880.0000   -5.35976
176920.0000   -5.83340
176960.0000   -5.58602
177000.0000   -5.25943
177040.0000   -5.14941
177080.0000   -5.18300
177120.0000   -5.18037
177160.0000   -5.07197
177200.0000   -5.96554
177240.0000   -5.66619
177280.0000   -6.37689
177320.0000   -5.74425
177360.0000   -5.40113
177400.0000   -5.69085
177440.0000   -5.19222
177480.0000   -5.45775
177520.0000   -5.19624
177560.0000   -4.22910
177600.0000   -4.87429
177640.0000   -5.67940
177680.0000   -4.28766
177720.0000   -5.18116
177760.0000   -5.05170
177800.0000   -5.88984
177840.0000   -5.19234
177880.0000   -5.10904
177920.0000   -5.57664
177960.0000   -5.24257
178000.0000   -5.46157
178040.0000   -5.54245
178080.0000   -4.94770
178120.0000   -5.13514
178160.0000   -5.14103
178200.0000   -4.87070
178240.0000   -5.30284
178280.0000   -4.07995
178320.0000   -4.94506
178360.0000   -4.68802
178400.0000   -4.65367
178440.0000   -4.31183
178480.0000   -4.60044
178520.0000   -4.49379
178560.0000   -4.82067
178600.0000   -5.52900
178640.0000   -5.46015
178680.0000   -5.37795
178720.0000   -4.91243
178760.0000   -5.19930
178800.0000   -5.83754
178840.0000   -5.25995
178880.0000   -5.43547
178920.0000   -5.57998
178960.0000   -5.20317
179000.0000   -4.85441
179040.0000   -5.62792
179080.0000   -5.68570
179120.0000   -5.12534
179160.0000   -5.85239
179200.0000   -5.51042
179240.0000   -5.91874
179280.0000   -6.50592
179320.0000   -5.88671
179360.0000   -5.21008
179400.0000   -5.95738
179440.0000   -5.61141
179480.0000   -4.77882
179520.0000   -5.02427
179560.0000   -5.02912
179600.0000   -4.99292
179640.0000   -4.98786
179680.0000   -5.26217
179720.0000   -5.05946
179760.0000   -4.87729
179800.0000   -4.58029
179840.0000   -5.31212
179880.0000   -4.56631
179920.0000   -4.42254
179960.0000   -4.94702
180000.0000   -4.90169
180040.0000   -4.80621
180080.0000   -4.95944
180120.0000   -4.91262
180160.0000   -4.08184
180200.0000   -4.48609
180240.0000   -4.77217
180280.0000   -4.61845
180320.0000   -4.31145
180360.0000   -4.82830
180400.0000   -4.87667
180440.0000   -4.97745
180480.0000   -5.17842
180520.0000   -4.75214
180560.0000   -4.65223
180600.0000   -5.20697
180640.0000   -4.96022
180680.0000   -5.11354
180720.0000   -4.79741
180760.0000   -5.33850
180800.0000   -4.54160
180840.0000   -4.30166
180880.0000   -4.16638
180920.0000   -4.40059
180960.0000   -4.57423
181000.0000   -4.23282
181040.0000   -4.69181
181080.0000   -4.83806
181120.0000   -5.64989
181160.0000   -5.76691
181200.0000   -4.54808
181240.0000   -4.48531
181280.0000   -4.81623
181320.0000   -5.41937
181360.0000   -5.27425
181400.0000   -4.81597
181440.0000   -4.33737
181480.0000   -5.23709
181520.0000   -5.53346
181560.0000   -6.09455
181600.0000   -5.65407
181640.0000   -4.86282
181680.0000   -5.50868
181720.0000   -6.03156
181760.0000   -5.79049
181800.0000   -5.48838
181840.0000   -4.76283
181880.0000   -5.96182
181920.0000   -5.02059
181960.0000   -4.68641
182000.0000   -4.68479
182040.0000   -4.80544
182080.0000   -3.73346
182120.0000   -5.02907
182160.0000   -4.82132
182200.0000   -4.97557
182240.0000   -4.56484
182280.0000   -5.12516
182320.0000   -5.24100
182360.0000   -4.63805
182400.0000   -4.58129
182440.0000   -4.54303
182480.0000   -5.86074
182520.0000   -5.68624
182560.0000   -5.86121
182600.0000   -5.36637
182640.0000   -5.16555
182680.0000   -5.36718
182720.0000   -4.99539
182760.0000   -5.11071
182800.0000   -5.17708
182840.0000   -4.73612
182880.0000   -5.28455
182920.0000   -4.40960
182960.0000   -5.38367
183000.0000   -5.14001
183040.0000   -5.69657
183080.0000   -5.24073
183120.0000   -4.72454
183160.0000   -5.11533
183200.0000   -4.68069
183240.0000   -3.85439
183280.0000   -4.47348
183320.0000   -4.88562
183360.0000   -4.24312
183400.0000   -4.04549
183440.0000   -4.61360
183480.0000   -4.88818
183520.0000   -4.58548
183560.0000   -4.85994
183600.0000   -5.61679
183640.0000   -5.28807
183680.0000   -5.51420
183720.0000   -4.55308
183760.0000   -5.05193
183800.0000   -5.02187
183840.0000   -4.11517
183880.0000   -4.59237
183920.0000   -4.66871
183960.0000   -5.82651
184000.0000   -5.06861
184040.0000   -5.24909
184080.0000   -5.99136
184120.0000   -5.58282
184160.0000   -5.98904
184200.0000   -5.32194
184240.0000   -5.03513
184280.0000   -6.71716
184320.0000   -6.05544
184360.0000   -5.84179
184400.0000   -5.40437
184440.0000   -6.01588
184480.0000   -5.20584
184520.0000   -4.51618
184560.0000   -5.54747
184600.0000   -5.65460
184640.0000   -4.54258
184680.0000   -5.88345
184720.0000   -5.28223
184760.0000   -6.23754
184800.0000   -5.55107
184840.0000   -5.22402
184880.0000   -6.52266
184920.0000   -5.89615
184960.0000   -6.13352
185000.0000   -5.79140
185040.0000   -4.82793
185080.0000   -4.83712
185120.0000   -5.96470
185160.0000   -5.65179
185200.0000   -6.41064
185240.0000   -7.08036
185280.0000   -6.75396
185320.0000   -6.55290
185360.0000   -6.33737
185400.0000   -5.91432
185440.0000   -5.88018
185480.0000   -5.49380
185520.0000   -5.29257
185560.0000   -5.68179
185600.0000   -5.69245
185640.0000   -5.29894
185680.0000   -5.84101
185720.0000   -6.07254
185760.0000   -4.46074
185800.0000   -4.54295
185840.0000   -5.52298
185880.0000   -5.98331
185920.0000   -5.96514
185960.0000   -5.92328
186000.0000   -5.72003
186040.0000   -5.88815
186080.0000   -5.58353
186120.0000   -5.68817
186160.0000   -5.73464
186200.0000   -4.79777
186240.0000   -4.90002
186280.0000   -5.22975
186320.0000   -4.92715
186360.0000   -4.48065
186400.0000   -4.81833
186440.0000   -5.92358
186480.0000   -5.74739
186520.0000   -5.27119
186560.0000   -5.82243
186600.0000   -5.64393
186640.0000   -4.87032
186680.0000   -6.01286
186720.0000   -5.16024
186760.0000   -5.62555
186800.0000   -4.86725
186840.0000   -5.43747
186880.0000   -5.09146
186920.0000   -5.71803
186960.0000   -5.17466
187000.0000   -5.03817
187040.0000   -5.47110
187080.0000   -5.53772
187120.0000   -4.76715
187160.0000   -6.54852
187200.0000   -5.91183
187240.0000   -5.66963
187280.0000   -6.43398
187320.0000   -4.95199
187360.0000   -5.14743
187400.0000   -5.04761
187440.0000   -5.49287
187480.0000   -5.24440
187520.0000   -5.47640
187560.0000   -5.86906
187600.0000   -6.67570
187640.0000   -6.11766
187680.0000   -5.99745
187720.0000   -6.52075
187760.0000   -6.90001
187800.0000   -5.95888
187840.0000   -4.90016
187880.0000   -4.84786
187920.0000   -4.87551
187960.0000   -5.82478
188000.0000   -5.54099
188040.0000   -4.45647
188080.0000   -5.16456
188120.0000   -5.60052
188160.0000   -5.63941
188200.0000   -5.32213
188240.0000   -5.26170
188280.0000   -4.86014
188320.0000   -4.82076
188360.0000   -4.33202
188400.0000   -4.83188
188440.0000   -5.34800
188480.0000   -4.54681
188520.0000   -4.89976
188560.0000   -5.45737
188600.0000   -5.17891
188640.0000   -4.75418
188680.0000   -4.46184
188720.0000   -5.73741
188760.0000   -5.35473
188800.0000   -4.44156
188840.0000   -5.60596
188880.0000   -5.29496
188920.0000   -5.87253
188960.0000   -5.15162
189000.0000   -5.80983
189040.0000   -6.03351
189080.0000   -5.72917
189120.0000   -6.39677
189160.0000   -5.64063
189200.0000   -5.87023
189240.0000   -5.12712
189280.0000   -5.39259
189320.0000   -5.42898
189360.0000   -4.79355
189400.0000   -5.42488
189440.0000   -5.12931
189480.0000   -5.56844
189520.0000   -5.82045
189560.0000   -4.93769
189600.0000   -5.45081
189640.0000   -5.30876
189680.0000   -5.50145
189720.0000   -5.06080
189760.0000   -5.37909
189800.0000   -4.04537
189840.0000   -5.47116
189880.0000   -5.25398
189920.0000   -5.68846
189960.0000   -5.53777
190000.0000   -5.80888
190040.0000   -5.13683
190080.0000   -5.06465
190120.0000   -3.96553
190160.0000   -6.22754
190200.0000   -5.28606
190240.0000   -5.04573
190280.0000   -5.19387
190320.0000   -5.54903
190360.0000   -5.85957
190400.0000   -5.69803
190440.0000   -5.46012
190480.0000   -5.20167
190520.0000   -4.95586
190560.0000   -5.26619
190600.0000   -5.29323
190640.0000   -4.81168
190680.0000   -4.67433
190720.0000   -5.99536
190760.0000   -4.74084
190800.0000   -4.87528
190840.0000   -4.91903
190880.0000   -4.71410
190920.0000   -4.32748
190960.0000   -4.65713
191000.0000   -4.99034
191040.0000   -4.94569
191080.0000   -5.03868
191120.0000   -4.50645
191160.0000   -4.66575
191200.0000   -3.80892
191240.0000   -4.27430
191280.0000   -5.12528
191320.0000   -4.30996
191360.0000   -4.43474
191400.0000   -4.04026
191440.0000   -4.87467
191480.0000   -5.45877
191520.0000   -5.14988
191560.0000   -6.07859
191600.0000   -5.07829
191640.0000   -5.59792
191680.0000   -4.81533
191720.0000   -4.50145
191760.0000   -4.63474
191800.0000   -4.53687
191840.0000   -4.60037
191880.0000   -4.26624
191920.0000   -3.87556
191960.0000   -3.84237
192000.0000   -4.25551
192040.0000   -5.20908
192080.0000   -4.58848
192120.0000   -5.04901
192160.0000   -4.59727
192200.0000   -4.62577
192240.0000   -5.30741
192280.0000   -5.04420
192320.0000   -5.34805
192360.0000   -5.04231
192400.0000   -4.23430
192440.0000   -5.45777
192480.0000   -4.46136
192520.0000   -5.15861
192560.0000   -5.89188
192600.0000   -3.90993
192640.0000   -4.80769
192680.0000   -4.81479
192720.0000   -3.75285
192760.0000   -5.20459
192800.0000   -4.62839
192840.0000   -3.98353
192880.0000   -4.16337
192920.0000   -4.31756
192960.0000   -3.99781
193000.0000   -4.47479
193040.0000   -5.04946
193080.0000   -5.31432
193120.0000   -4.75705
193160.0000   -5.15097
193200.0000   -5.04692
193240.0000   -4.66459
193280.0000   -5.63955
193320.0000   -5.39095
193360.0000   -6.36889
193400.0000   -5.06873
193440.0000   -5.42509
193480.0000   -5.14492
193520.0000   -5.17648
193560.0000   -6.08367
193600.0000   -5.11757
193640.0000   -4.99924
193680.0000   -4.67171
193720.0000   -4.77049
193760.0000   -4.64516
193800.0000   -5.38663
193840.0000   -4.66942
193880.0000   -5.44899
193920.0000   -4.91541
193960.0000   -5.01382
194000.0000   -3.87394
194040.0000   -4.13549
194080.0000   -5.24369
194120.0000   -4.31625
194160.0000   -4.41127
194200.0000   -5.41692
194240.0000   -5.28252
194280.0000   -4.76703
194320.0000   -3.64399
194360.0000   -4.73947
194400.0000   -3.74180
194440.0000   -4.75582
194480.0000   -4.82856
194520.0000   -4.18230
194560.0000   -3.86951
194600.0000   -3.77758
194640.0000   -4.49303
194680.0000   -4.28077
194720.0000   -4.56085
194760.0000   -4.17280
194800.0000   -4.10446
194840.0000   -4.76893
194880.0000   -4.75289
194920.0000   -5.14649
194960.0000   -4.00781
195000.0000   -4.56491
195040.0000   -5.15680
195080.0000   -5.49951
195120.0000   -5.45977
195160.0000   -6.03405
195200.0000   -5.42396
195240.0000   -5.21882
195280.0000   -5.07219
195320.0000   -5.02328
195360.0000   -4.60390
195400.0000   -4.09748
195440.0000   -4.82805
195480.0000   -4.16334
195520.0000   -4.83071
195560.0000   -5.18005
195600.0000   -4.97189
195640.0000   -5.25533
195680.0000   -5.35191
195720.0000   -4.43419
195760.0000   -4.43621
195800.0000   -3.77048
195840.0000   -4.64551
195880.0000   -4.78998
195920.0000   -4.91561
195960.0000   -4.79934
196000.0000   -5.08534
196040.0000   -4.89900
196080.0000   -4.92063
196120.0000   -4.81203
196160.0000   -4.21976
196200.0000   -5.89933
196240.0000   -4.49858
196280.0000   -5.50208
196320.0000   -4.71563
196360.0000   -4.59975
196400.0000   -4.94333
196440.0000   -5.35466
196480.0000   -3.67188
196520.0000   -4.41863
196560.0000   -4.48521
196600.0000   -4.97272
196640.0000   -4.44631
196680.0000   -4.62521
196720.0000   -4.53610
196760.0000   -4.67612
196800.0000   -4.44751
196840.0000   -4.84486
196880.0000   -5.31033
196920.0000   -5.07416
196960.0000   -4.63041
197000.0000   -3.29851
197040.0000   -4.00970
197080.0000   -4.29165
197120.0000   -4.41530
197160.0000   -4.59816
197200.0000   -4.50588
197240.0000   -4.66108
197280.0000   -5.59004
197320.0000   -4.90689
197360.0000   -4.98854
197400.0000   -5.01399
197440.0000   -4.82269
197480.0000   -5.46631
197520.0000   -3.87497
197560.0000   -3.79160
197600.0000   -4.89423
197640.0000   -4.37012
197680.0000   -4.54714
197720.0000   -4.46377
197760.0000   -3.60200
197800.0000   -3.89155
197840.0000   -4.05891
197880.0000   -3.99785
197920.0000   -3.85386
197960.0000   -3.64678
198000.0000   -3.74315
198040.0000   -3.53427
198080.0000   -4.28098
198120.0000   -3.84092
198160.0000   -3.53471
198200.0000   -3.33384
198240.0000   -3.60652
198280.0000   -4.15807
198320.0000   -3.67256
198360.0000   -3.94444
198400.0000   -3.76705
198440.0000   -3.92341
198480.0000   -4.43453
198520.0000   -4.94569
198560.0000   -4.37603
198600.0000   -4.87304
198640.0000   -5.57318
198680.0000   -4.90022
198720.0000   -5.15406
198760.0000   -5.50780
198800.0000   -5.43758
198840.0000   -4.36971
198880.0000   -3.96356
198920.0000   -4.81643
198960.0000   -4.34181
199000.0000   -4.42195
199040.0000   -3.34919
199080.0000   -3.29134
199120.0000   -3.63295
199160.0000   -3.50503
199200.0000   -4.33660
199240.0000   -4.61823
199280.0000   -4.03356
199320.0000   -4.28101
199360.0000   -4.47317
199400.0000   -3.62892
199440.0000   -3.17318
199480.0000   -3.06821
199520.0000   -3.16421
199560.0000   -2.68093
199600.0000   -3.34434
199640.0000   -4.06224
199680.0000   -4.05751
199720.0000   -4.19509
199760.0000   -5.17665
199800.0000   -4.79941
199840.0000   -4.68078
199880.0000   -4.92877
199920.0000   -4.54303
199960.0000   -3.59836
200000.0000   -4.75152
200040.0000   -4.52104
200080.0000   -4.89790
200120.0000   -4.28422
200160.0000   -4.02474
200200.0000   -4.09442
200240.0000   -5.22848
200280.0000   -4.72619
200320.0000   -3.54080
200360.0000   -3.71712
200400.0000   -4.44820
200440.0000   -3.32773
200480.0000   -4.07076
200520.0000   -3.92128
200560.0000   -3.10298
200600.0000   -3.70860
200640.0000   -4.39336
200680.0000   -4.69419
200720.0000   -4.08451
200760.0000   -4.84705
200800.0000   -3.85289
200840.0000   -5.05050
200880.0000   -4.24904
200920.0000   -3.31086
200960.0000   -5.28854
201000.0000   -4.38446
201040.0000   -5.16327
201080.0000   -4.19990
201120.0000   -6.21507
201160.0000   -5.25223
201200.0000   -6.03781
201240.0000   -5.49975
201280.0000   -5.03524
201320.0000   -5.43344
201360.0000   -4.73841
201400.0000   -4.54459
201440.0000   -5.04010
201480.0000   -4.63433
201520.0000   -3.79170
201560.0000   -4.71533
201600.0000   -4.80615
201640.0000   -4.43007
201680.0000   -4.34448
201720.0000   -4.60098
201760.0000   -4.99528
201800.0000   -5.61248
201840.0000   -4.87975
201880.0000   -4.07809
201920.0000   -3.69618
201960.0000   -4.32979
202000.0000   -4.63834
202040.0000   -4.49453
202080.0000   -4.16188
202120.0000   -5.34677
202160.0000   -4.09674
202200.0000   -4.33222
202240.0000   -5.04592
202280.0000   -4.09629
202320.0000   -3.63955
202360.0000   -4.20569
202400.0000   -4.91648
202440.0000   -5.36024
202480.0000   -4.40727
202520.0000   -4.51000
202560.0000   -4.57096
202600.0000   -4.50200
202640.0000   -4.24160
202680.0000   -3.73079
202720.0000   -4.02394
202760.0000   -5.19979
202800.0000   -5.16563
202840.0000   -5.52332
202880.0000   -4.77674
202920.0000   -4.67298
202960.0000   -5.13136
203000.0000   -3.99496
203040.0000   -4.31874
203080.0000   -4.28323
203120.0000   -5.81786
203160.0000   -5.40432
203200.0000   -4.96492
203240.0000   -5.11807
203280.0000   -5.11503
203320.0000   -5.04784
203360.0000   -5.42363
203400.0000   -5.68334
203440.0000   -5.47392
203480.0000   -5.14453
203520.0000   -4.12150
203560.0000   -4.20390
203600.0000   -3.91208
203640.0000   -4.72096
203680.0000   -4.51755
203720.0000   -4.99429
203760.0000   -4.24354
203800.0000   -5.28365
203840.0000   -5.54551
203880.0000   -4.94982
203920.0000   -4.52295
203960.0000   -4.12583
204000.0000   -4.04489
204040.0000   -4.23077
204080.0000   -4.74149
204120.0000   -4.51711
204160.0000   -4.70949
204200.0000   -4.62301
204240.0000   -3.35649
204280.0000   -4.03037
204320.0000   -4.07185
204360.0000   -3.92664
204400.0000   -3.22053
204440.0000   -4.10637
204480.0000   -4.11938
204520.0000   -3.03386
204560.0000   -3.61793
204600.0000   -5.18248
204640.0000   -4.93610
204680.0000   -4.11911
204720.0000   -3.86974
204760.0000   -4.40271
204800.0000   -4.54782
204840.0000   -4.35387
204880.0000   -4.53747
204920.0000   -4.50809
204960.0000   -4.42149
205000.0000   -4.60161
205040.0000   -4.16511
205080.0000   -4.23590
205120.0000   -4.01093
205160.0000   -4.64077
205200.0000   -5.01162
205240.0000   -4.40038
205280.0000   -4.41168
205320.0000   -5.09427
205360.0000   -4.56949
205400.0000   -3.79323
205440.0000   -4.01713
205480.0000   -4.20516
205520.0000   -4.46834
205560.0000   -4.77509
205600.0000   -4.64747
205640.0000   -5.24042
205680.0000   -4.18653
205720.0000   -5.03840
205760.0000   -4.74931
205800.0000   -4.00462
205840.0000   -4.84897
205880.0000   -4.49388
205920.0000   -4.09255
205960.0000   -2.99695
206000.0000   -3.67919
206040.0000   -4.15808
206080.0000   -3.11580
206120.0000   -3.56234
206160.0000   -4.67106
206200.0000   -3.23646
206240.0000   -4.09636
206280.0000   -3.92949
206320.0000   -4.44877
206360.0000   -3.96695
206400.0000   -4.78912
206440.0000   -3.35903
206480.0000   -4.63980
206520.0000   -3.83879
206560.0000   -3.74448
206600.0000   -2.45958
206640.0000   -2.30076
206680.0000   -2.28066
206720.0000   -2.38314
206760.0000   -1.92444
206800.0000   -1.94285
206840.0000   -1.79359
206880.0000   -1.21191
206920.0000   -0.89154
206960.0000   -0.40860
207000.0000   -1.33541
207040.0000   -1.49319
207080.0000   -1.69717
207120.0000   -1.52074
207160.0000   -0.65024
207200.0000   -1.08505
207240.0000   -1.22557
207280.0000   -1.57458
207320.0000   -1.49827
207360.0000   -2.60142
207400.0000   -2.52265
207440.0000   -2.23364
207480.0000   -2.09453
207520.0000   -2.63370
207560.0000   -2.06089
207600.0000   -2.19168
207640.0000   -2.73110
207680.0000   -2.01532
207720.0000   -2.21921
207760.0000   -1.97872
207800.0000   -2.32566
207840.0000   -1.92336
207880.0000   -2.67393
207920.0000   -3.36378
207960.0000   -2.62358
208000.0000   -2.51988
208040.0000   -1.69348
208080.0000   -1.93628
208120.0000   -2.73457
208160.0000   -1.83395
208200.0000   -2.25773
208240.0000   -1.69086
208280.0000   -2.28636
208320.0000   -1.67889
208360.0000   -2.20492
208400.0000   -2.29248
208440.0000   -2.22113
208480.0000   -2.60397
208520.0000   -3.03622
208560.0000   -2.47637
208600.0000   -1.51897
208640.0000   -2.70053
208680.0000   -2.54635
208720.0000   -2.20841
208760.0000   -1.57071
208800.0000   -1.30715
208840.0000   -2.49099
208880.0000   -1.03164
208920.0000   -2.23597
208960.0000   -2.65008
209000.0000   -1.63871
209040.0000   -2.17093
209080.0000   -2.21295
209120.0000   -2.91158
209160.0000   -2.59728
209200.0000   -1.95954
209240.0000   -2.05296
209280.0000   -2.25458
209320.0000   -1.13111
209360.0000   -2.14341
209400.0000   -1.46049
209440.0000   -1.25192
209480.0000   -1.67705
209520.0000   -1.15395
209560.0000   -1.25016
209600.0000   -1.66925
209640.0000   -1.34461
209680.0000   -1.94735
209720.0000   -2.50042
209760.0000   -2.29500
209800.0000   -1.37117
209840.0000   -2.00909
209880.0000   -1.51965
209920.0000   -0.93398
209960.0000   -0.99991
210000.0000   -1.22307
210040.0000   -1.49385
210080.0000   -1.18776
210120.0000   -1.60653
210160.0000   -1.83050
210200.0000   -1.81039
210240.0000   -1.54631
210280.0000   -2.43836
210320.0000   -1.54398
210360.0000   -1.67490
210400.0000   -2.67580
210440.0000   -2.15798
210480.0000   -1.89354
210520.0000   -0.74549
210560.0000   -2.04820
210600.0000   -1.22075
210640.0000   -0.94715
210680.0000   -0.89904
210720.0000   -0.97238
210760.0000   -2.60917
210800.0000   -1.92157
210840.0000   -2.57887
210880.0000   -1.52623
210920.0000   -1.32328
210960.0000   -1.63669
211000.0000   -2.04856
211040.0000   -1.16537
211080.0000   -1.71640
211120.0000   -1.10802
211160.0000   -1.51110
211200.0000   -1.44105
211240.0000   -1.88033
211280.0000   -1.46035
211320.0000   -2.53974
211360.0000   -2.06117
211400.0000   -1.84877
211440.0000   -2.77664
211480.0000   -2.53242
211520.0000   -3.20248
211560.0000   -3.05344
211600.0000   -2.50346
211640.0000   -2.52490
211680.0000   -1.32536
211720.0000   -3.08835
211760.0000   -3.08609
211800.0000   -2.87468
211840.0000   -2.44154
211880.0000   -1.63939
211920.0000   -2.03043
211960.0000   -2.62140
212000.0000   -3.11979
212040.0000   -3.80888
212080.0000   -2.95542
212120.0000   -3.32336
212160.0000   -2.39700
212200.0000   -2.94087
212240.0000   -3.15506
212280.0000   -2.24797
212320.0000   -3.08869
212360.0000   -3.29364
212400.0000   -2.85061
212440.0000   -3.03094
212480.0000   -2.59790
212520.0000   -3.15706
212560.0000   -2.64159
212600.0000   -3.32387
212640.0000   -4.32365
212680.0000   -3.59312
212720.0000   -2.81855
212760.0000   -4.42392
212800.0000   -4.05458
212840.0000   -4.19191
212880.0000   -3.94198
212920.0000   -4.09147
212960.0000   -3.78626
213000.0000   -3.69309
213040.0000   -3.04358
213080.0000   -2.66374
213120.0000   -3.22082
213160.0000   -3.13822
213200.0000   -4.23485
213240.0000   -3.34220
213280.0000   -2.46251
213320.0000   -2.67232
213360.0000   -2.51992
213400.0000   -2.86202
213440.0000   -3.47571
213480.0000   -2.84460
213520.0000   -2.99031
213560.0000   -2.81931
213600.0000   -2.83357
213640.0000   -3.56129
213680.0000   -3.28462
213720.0000   -2.57038
213760.0000   -1.39572
213800.0000   -2.26290
213840.0000   -3.23422
213880.0000   -2.29876
213920.0000   -1.92913
213960.0000   -2.60804
214000.0000   -1.88740
214040.0000   -1.34624
214080.0000   -2.13715
214120.0000   -2.57502
214160.0000   -2.53010
214200.0000   -2.44709
214240.0000   -1.83936
214280.0000   -2.30452
214320.0000   -2.69281
214360.0000   -3.27911
214400.0000   -3.11477
214440.0000   -2.25526
214480.0000   -2.90718
214520.0000   -1.83027
214560.0000   -3.02690
214600.0000   -3.26398
214640.0000   -2.16307
214680.0000   -2.06663
214720.0000   -2.62821
214760.0000   -2.55560
214800.0000   -2.47846
214840.0000   -2.14115
214880.0000   -3.05228
214920.0000   -1.84362
214960.0000   -1.49404
215000.0000   -2.04019
215040.0000   -2.09685
215080.0000   -1.52033
215120.0000   -1.88768
215160.0000   -1.48641
215200.0000   -1.68366
215240.0000   -2.31816
215280.0000   -1.72091
215320.0000   -2.46629
215360.0000   -1.81159
215400.0000   -1.62489
215440.0000   -2.07431
215480.0000   -1.23107
215520.0000   -1.06217
215560.0000   -0.67920
215600.0000   -1.83595
215640.0000   -1.34124
215680.0000   -1.43312
215720.0000   -1.08134
215760.0000   -1.59064
215800.0000   -1.59285
215840.0000   -2.16452
215880.0000   -1.56064
215920.0000   -2.14739
215960.0000   -2.04107
216000.0000   -2.73625
216040.0000   -0.46791
216080.0000   -1.12221
216120.0000   -1.53050
216160.0000   -1.64162
216200.0000   -2.54947
216240.0000   -1.94129
216280.0000   -1.67475
216320.0000   -1.69940
216360.0000   -1.96455
216400.0000   -1.66906
216440.0000   -3.04261
216480.0000   -3.13631
216520.0000   -2.47891
216560.0000   -2.16757
216600.0000   -2.98482
216640.0000   -2.15770
216680.0000   -1.39549
216720.0000   -2.74323
216760.0000   -2.99459
216800.0000   -2.22451
216840.0000   -2.15266
216880.0000   -2.41882
216920.0000   -2.31648
216960.0000   -2.06142
217000.0000   -1.49445
217040.0000   -1.08306
217080.0000   -0.96966
217120.0000   -2.28214
217160.0000   -1.77842
217200.0000   -1.20930
217240.0000   -1.51303
217280.0000   -2.46301
217320.0000   -1.54859
217360.0000   -2.13834
217400.0000   -1.75238
217440.0000   -1.95335
217480.0000   -1.55493
217520.0000   -1.57982
217560.0000   -0.99876
217600.0000   -1.67643
217640.0000   -1.81606
217680.0000   -1.91730
217720.0000   -1.53353
217760.0000   -1.42909
217800.0000   -2.06631
217840.0000   -1.52385
217880.0000   -1.59242
217920.0000   -1.75539
217960.0000   -1.10794
218000.0000   -0.73893
218040.0000   -1.33840
218080.0000   -1.63196
218120.0000   -1.46035
218160.0000   -2.69001
218200.0000   -2.05083
218240.0000   -2.69224
218280.0000   -2.77169
218320.0000   -3.21977
218360.0000   -3.39962
218400.0000   -2.14567
218440.0000   -2.31928
218480.0000   -2.65111
218520.0000   -2.58749
218560.0000   -2.54317
218600.0000   -1.92489
218640.0000   -2.14485
218680.0000   -1.90862
218720.0000   -2.09650
218760.0000   -2.88690
218800.0000   -2.92444
218840.0000   -2.37606
218880.0000   -2.64561
218920.0000   -2.73507
218960.0000   -2.35501
219000.0000   -3.06174
219040.0000   -2.54572
219080.0000   -2.54428
219120.0000   -2.03385
219160.0000   -2.48786
219200.0000   -1.61532
219240.0000   -1.97148
219280.0000   -1.69730
219320.0000   -1.74596
219360.0000   -2.50049
219400.0000   -2.41317
219440.0000   -2.12932
219480.0000   -1.75417
219520.0000   -1.81428
219560.0000   -1.93370
219600.0000   -2.55297
219640.0000   -1.74617
219680.0000   -2.33112
219720.0000   -2.25956
219760.0000   -2.58376
219800.0000   -2.12317
219840.0000   -2.30283
219880.0000   -3.48276
219920.0000   -3.86015
219960.0000   -3.87197
220000.0000   -2.92692
220040.0000   -2.54481
220080.0000   -2.43363
220120.0000   -2.46512
220160.0000   -2.05209
220200.0000   -2.10073
220240.0000   -2.51664
220280.0000   -2.80813
220320.0000   -2.80173
220360.0000   -3.09104
220400.0000   -3.21687
220440.0000   -2.75847
220480.0000   -2.38223
220520.0000   -3.17541
220560.0000   -2.65326
220600.0000   -1.84569
220640.0000   -1.86274
220680.0000   -1.92884
220720.0000   -2.47847
220760.0000   -2.39969
220800.0000   -1.98684
220840.0000   -2.13173
220880.0000   -2.69687
220920.0000   -2.55316
220960.0000   -1.95066
221000.0000   -1.75528
221040.0000   -2.04408
221080.0000   -1.74956
221120.0000   -1.19349
221160.0000   -1.83387
221200.0000   -1.45330
221240.0000   -1.72975
221280.0000   -2.25484
221320.0000   -2.70116
221360.0000   -1.77969
221400.0000   -2.18337
221440.0000   -1.10104
221480.0000   -0.98425
221520.0000   -2.38139
221560.0000   -1.99085
221600.0000   -2.59336
221640.0000   -2.17853
221680.0000   -1.56068
221720.0000   -1.95330
221760.0000   -1.88483
221800.0000   -1.54258
221840.0000   -2.21272
221880.0000   -2.48428
221920.0000   -2.01587
221960.0000   -1.68066
222000.0000   -1.85729
222040.0000   -1.52009
222080.0000   -2.76791
222120.0000   -2.41678
222160.0000   -1.50382
222200.0000   -2.19269
222240.0000   -1.80527
222280.0000   -1.57793
222320.0000   -2.11587
222360.0000   -2.53040
222400.0000   -3.16447
222440.0000   -1.95508
222480.0000   -2.38342
222520.0000   -2.04860
222560.0000   -1.20146
222600.0000   -1.38150
222640.0000   -1.07098
222680.0000   -1.46266
222720.0000   -2.57405
222760.0000   -1.27915
222800.0000   -2.38872
222840.0000   -1.94749
222880.0000   -1.69497
222920.0000   -2.43274
222960.0000   -2.24802
223000.0000   -3.26236
223040.0000   -3.13568
223080.0000   -2.89021
223120.0000   -2.73973
223160.0000   -2.66637
223200.0000   -3.68063
223240.0000   -2.58852
223280.0000   -3.22949
223320.0000   -2.27843
223360.0000   -2.33644
223400.0000   -2.34816
223440.0000   -1.77286
223480.0000   -2.10193
223520.0000   -2.20032
223560.0000   -2.25940
223600.0000   -2.11165
223640.0000   -2.13901
223680.0000   -2.24706
223720.0000   -2.57526
223760.0000   -2.99322
223800.0000   -1.29105
223840.0000   -1.40137
223880.0000   -0.90895
223920.0000   -1.21782
223960.0000   -1.67876
224000.0000   -1.95853
224040.0000   -1.58247
224080.0000   -1.77353
224120.0000   -2.40754
224160.0000   -2.58019
224200.0000   -2.24759
224240.0000   -2.69143
224280.0000   -2.95213
224320.0000   -2.97273
224360.0000   -2.33320
224400.0000   -3.20990
224440.0000   -2.95640
224480.0000   -2.58766
224520.0000   -1.92547
224560.0000   -1.99611
224600.0000   -3.11561
224640.0000   -3.14703
224680.0000   -3.58229
224720.0000   -3.20772
224760.0000   -3.27058
224800.0000   -3.41913
224840.0000   -3.08402
224880.0000   -1.60821
224920.0000   -2.12728
224960.0000   -3.19085
225000.0000   -3.31041
225040.0000   -2.34167
225080.0000   -1.88600
225120.0000   -1.79948
225160.0000   -1.46206
225200.0000   -1.83043
225240.0000   -1.71131
225280.0000   -2.00091
225320.0000   -2.49314
225360.0000   -3.11797
225400.0000   -2.44611
225440.0000   -2.13855
225480.0000   -1.52361
225520.0000   -2.82781
225560.0000   -2.13075
225600.0000   -1.88482
225640.0000   -1.32342
225680.0000   -1.46766
225720.0000   -2.31414
225760.0000   -1.45768
225800.0000   -1.41497
225840.0000   -1.90393
225880.0000   -1.25045
225920.0000   -1.30872
225960.0000   -1.90084
226000.0000   -1.18591
226040.0000   -1.63950
226080.0000   -1.57736
226120.0000   -2.01548
226160.0000   -2.58157
226200.0000   -2.69550
226240.0000   -1.86146
226280.0000   -2.22794
226320.0000   -2.08769
226360.0000   -0.94017
226400.0000   -1.84800
226440.0000   -2.05290
226480.0000   -2.03884
226520.0000   -2.53367
226560.0000   -2.07968
226600.0000   -1.90810
226640.0000   -0.67764
226680.0000   -1.60457
226720.0000   -1.78727
226760.0000   -1.54707
226800.0000   -1.74117
226840.0000   -1.34395
226880.0000   -1.56428
226920.0000   -1.81409
226960.0000   -2.69241
227000.0000   -1.89872
227040.0000   -1.86682
227080.0000   -2.55547
227120.0000   -2.31024
227160.0000   -2.50307
227200.0000   -1.60183
227240.0000   -1.57669
227280.0000   -1.36448
227320.0000   -1.32542
227360.0000   -1.89706
227400.0000   -1.93680
227440.0000   -1.77580
227480.0000   -2.41298
227520.0000   -1.03838
227560.0000   -1.54361
227600.0000   -1.52223
227640.0000   -1.73815
227680.0000   -1.93974
227720.0000   -1.52859
227760.0000   -1.73980
227800.0000   -1.72594
227840.0000   -2.79484
227880.0000   -2.26124
227920.0000   -2.32278
227960.0000   -2.49798
228000.0000   -2.53653
228040.0000   -2.72225
228080.0000   -2.01180
228120.0000   -2.51045
228160.0000   -1.90391
228200.0000   -1.31335
228240.0000   -1.52868
228280.0000   -1.44568
228320.0000   -1.47330
228360.0000   -2.15538
228400.0000   -2.44278
228440.0000   -2.50588
228480.0000   -2.28027
228520.0000   -2.63628
228560.0000   -2.65041
228600.0000   -2.72216
228640.0000   -2.58580
228680.0000   -2.06646
228720.0000   -2.11609
228760.0000   -2.37959
228800.0000   -2.45312
228840.0000   -3.16375
228880.0000   -2.12698
228920.0000   -0.93882
228960.0000   -1.23840
229000.0000   -1.69008
229040.0000   -1.27473
229080.0000   -1.84195
229120.0000   -2.41687
229160.0000   -1.29623
229200.0000   -0.70605
229240.0000   -0.76375
229280.0000   -0.51695
229320.0000   -0.52235
229360.0000   -1.48035
229400.0000   -0.70588
229440.0000   -1.27447
229480.0000   -0.84256
229520.0000   -1.46312
229560.0000   -0.42261
229600.0000   -1.32406
229640.0000   -1.25063
229680.0000   -0.87254
229720.0000   -1.18410
229760.0000   -1.05774
229800.0000   -1.93511
229840.0000   -2.24348
229880.0000   -1.13942
229920.0000   -2.04754
229960.0000   -2.97141
230000.0000   -2.43935
230040.0000   -2.75830
230080.0000   -2.81281
230120.0000   -2.00972
230160.0000   -2.81528
230200.0000   -2.64425
230240.0000   -2.16321
230280.0000   -2.16603
230320.0000   -1.94781
230360.0000   -2.06100
230400.0000   -2.00547
230440.0000   -2.68728
230480.0000   -1.88838
230520.0000   -2.64135
230560.0000   -1.65053
230600.0000   -2.93911
230640.0000   -2.88941
230680.0000   -1.66247
230720.0000   -2.09754
230760.0000   -2.39430
230800.0000   -2.14608
230840.0000   -2.46415
230880.0000   -3.19010
230920.0000   -3.37843
230960.0000   -2.97129
231000.0000   -2.15370
231040.0000   -1.72358
231080.0000   -2.10965
231120.0000   -2.92169
231160.0000   -3.05419
231200.0000   -2.92891
231240.0000   -2.04868
231280.0000   -2.01821
231320.0000   -2.49594
231360.0000   -2.29261
231400.0000   -1.34205
231440.0000   -2.74160
231480.0000   -2.80956
231520.0000   -2.68841
231560.0000   -2.91521
231600.0000   -2.59489
231640.0000   -3.21979
231680.0000   -2.68143
231720.0000   -3.04148
231760.0000   -2.69570
231800.0000   -2.75598
231840.0000   -3.18854
231880.0000   -1.96788
231920.0000   -2.05242
231960.0000   -2.92976
232000.0000   -2.83592
232040.0000   -3.43799
232080.0000   -2.90395
232120.0000   -1.63342
232160.0000   -1.67198
232200.0000   -2.47698
232240.0000   -1.47392
232280.0000   -2.59416
232320.0000   -1.72431
232360.0000   -1.53128
232400.0000   -1.72669
232440.0000   -2.37742
232480.0000   -2.34277
232520.0000   -1.88557
232560.0000   -2.11135
232600.0000   -2.23345
232640.0000   -1.91959
232680.0000   -1.92981
232720.0000   -1.23916
232760.0000   -1.52301
232800.0000   -2.80549
232840.0000   -2.16993
232880.0000   -1.50342
232920.0000   -0.60686
232960.0000   -1.52366
233000.0000   -1.68771
233040.0000   -1.58298
233080.0000   -1.92906
233120.0000   -1.91147
233160.0000   -2.53244
233200.0000   -2.72588
233240.0000   -2.92495
233280.0000   -3.34708
233320.0000   -2.40523
233360.0000   -2.50178
233400.0000   -2.16801
233440.0000   -2.41911
233480.0000   -2.34413
233520.0000   -3.02906
233560.0000   -2.16939
233600.0000   -1.80115
233640.0000   -2.43885
233680.0000   -2.18060
233720.0000   -1.93337
233760.0000   -1.94841
233800.0000   -1.76649
233840.0000   -2.20650
233880.0000   -2.88485
233920.0000   -2.65029
233960.0000   -2.61707
234000.0000   -2.23169
234040.0000   -3.33835
234080.0000   -2.62763
234120.0000   -3.03475
234160.0000   -2.59271
234200.0000   -2.79751
234240.0000   -2.26144
234280.0000   -3.77876
234320.0000   -2.78434
234360.0000   -3.26100
234400.0000   -1.88605
234440.0000   -1.56612
234480.0000   -2.55221
234520.0000   -2.61624
234560.0000   -2.73824
234600.0000   -2.74452
234640.0000   -2.22877
234680.0000   -2.46937
234720.0000   -2.29260
234760.0000   -2.59664
234800.0000   -1.92756
234840.0000   -2.25980
234880.0000   -2.30976
234920.0000   -1.43273
234960.0000   -2.36130
235000.0000   -2.48703
235040.0000   -2.42169
235080.0000   -2.78743
235120.0000   -3.36323
235160.0000   -2.63000
235200.0000   -2.79053
235240.0000   -3.47873
235280.0000   -2.50869
235320.0000   -2.88587
235360.0000   -3.58310
235400.0000   -3.69157
235440.0000   -3.66879
235480.0000   -3.86364
235520.0000   -3.56893
235560.0000   -3.99126
235600.0000   -4.31788
235640.0000   -3.95065
235680.0000   -4.43627
235720.0000   -4.48991
235760.0000   -3.25612
235800.0000   -3.95212
235840.0000   -4.96520
235880.0000   -3.99413
235920.0000   -3.76521
235960.0000   -4.15673
236000.0000   -4.07575
236040.0000   -3.54036
236080.0000   -3.48367
236120.0000   -3.73552
236160.0000   -3.51308
236200.0000   -4.58108
236240.0000   -3.54483
236280.0000   -3.53118
236320.0000   -2.85798
236360.0000   -3.29496
236400.0000   -3.57629
236440.0000   -3.21514
236480.0000   -2.97206
236520.0000   -3.31649
236560.0000   -4.65965
236600.0000   -3.71270
236640.0000   -2.86100
236680.0000   -4.05040
236720.0000   -3.10962
236760.0000   -3.05077
236800.0000   -3.83671
236840.0000   -3.43554
236880.0000   -3.85297
236920.0000   -3.12614
236960.0000   -3.30608
237000.0000   -3.72107
237040.0000   -4.17282
237080.0000   -3.39265
237120.0000   -3.56090
237160.0000   -3.34767
237200.0000   -3.30858
237240.0000   -4.09776
237280.0000   -3.75514
237320.0000   -3.46762
237360.0000   -2.87379
237400.0000   -3.88318
237440.0000   -4.29556
237480.0000   -3.11567
237520.0000   -3.68193
237560.0000   -3.65785
237600.0000   -3.50998
237640.0000   -4.26456
237680.0000   -3.22729
237720.0000   -3.54579
237760.0000   -3.61365
237800.0000   -3.61283
237840.0000   -3.78312
237880.0000   -4.26267
237920.0000   -3.78546
237960.0000   -3.46173
238000.0000   -3.97278
238040.0000   -3.46834
238080.0000   -4.15995
238120.0000   -4.18861
238160.0000   -3.63393
238200.0000   -3.45094
238240.0000   -3.84635
238280.0000   -3.52915
238320.0000   -4.32229
238360.0000   -3.27672
238400.0000   -2.86549
238440.0000   -3.44365
238480.0000   -3.63569
238520.0000   -3.01876
238560.0000   -3.54436
238600.0000   -4.35979
238640.0000   -4.20494
238680.0000   -4.29748
238720.0000   -4.59600
238760.0000   -3.31536
238800.0000   -2.69785
238840.0000   -3.55937
238880.0000   -2.37778
238920.0000   -2.91483
238960.0000   -3.18239
239000.0000   -2.48950
239040.0000   -3.33436
239080.0000   -3.68465
239120.0000   -2.61536
239160.0000   -3.45380
239200.0000   -2.73129
239240.0000   -3.38175
239280.0000   -3.63247
239320.0000   -3.68909
239360.0000   -3.14176
239400.0000   -2.97914
239440.0000   -3.21600
239480.0000   -3.01592
239520.0000   -2.87674
239560.0000   -4.11676
239600.0000   -3.79397
239640.0000   -3.52256
239680.0000   -3.60497
239720.0000   -2.93307
239760.0000   -3.34378
239800.0000   -2.97120
239840.0000   -3.76656
239880.0000   -3.55719
239920.0000   -3.35631
239960.0000   -3.50799
240000.0000   -3.93274
240040.0000   -3.56783
240080.0000   -4.32020
240120.0000   -4.39962
240160.0000   -3.77846
240200.0000   -3.57649
240240.0000   -4.69740
240280.0000   -4.31283
240320.0000   -4.13361
240360.0000   -4.40849
240400.0000   -4.13750
240440.0000   -4.63577
240480.0000   -3.56504
240520.0000   -4.26530
240560.0000   -3.79505
240600.0000   -4.55830
240640.0000   -4.14004
240680.0000   -3.12168
240720.0000   -4.59013
240760.0000   -4.75323
240800.0000   -3.81257
240840.0000   -4.04312
240880.0000   -3.19445
240920.0000   -4.10768
240960.0000   -3.34655
241000.0000   -3.32253
241040.0000   -4.17886
241080.0000   -2.74825
241120.0000   -2.93195
241160.0000   -3.04212
241200.0000   -2.24566
241240.0000   -2.50706
241280.0000   -2.23446
241320.0000   -2.84196
241360.0000   -3.65545
241400.0000   -3.88208
241440.0000   -3.48406
241480.0000   -3.60232
241520.0000   -4.10709
241560.0000   -3.35658
241600.0000   -3.70966
241640.0000   -3.61713
241680.0000   -3.71547
241720.0000   -2.83831
241760.0000   -2.59156
241800.0000   -2.47212
241840.0000   -3.07319
241880.0000   -2.51870
241920.0000   -2.35254
241960.0000   -1.97858
242000.0000   -2.98054
242040.0000   -3.80753
242080.0000   -3.51225
242120.0000   -2.65874
242160.0000   -2.27523
242200.0000   -2.77104
242240.0000   -2.50428
242280.0000   -1.86675
242320.0000   -1.99166
242360.0000   -2.39189
242400.0000   -3.36374
242440.0000   -2.67782
242480.0000   -2.53932
242520.0000   -1.93166
242560.0000   -2.86497
242600.0000   -2.95914
242640.0000   -3.44949
242680.0000   -3.02642
242720.0000   -3.54584
242760.0000   -2.86396
242800.0000   -2.93616
242840.0000   -3.10915
242880.0000   -3.89209
242920.0000   -3.90862
242960.0000   -4.24347
243000.0000   -3.55373
243040.0000   -3.52557
243080.0000   -4.01314
243120.0000   -3.59206
243160.0000   -3.77642
243200.0000   -3.77339
243240.0000   -2.80001
243280.0000   -3.04111
243320.0000   -2.90834
243360.0000   -2.54770
243400.0000   -3.51452
243440.0000   -2.91555
243480.0000   -2.51146
243520.0000   -3.95395
243560.0000   -3.80257
243600.0000   -3.52292
243640.0000   -2.64598
243680.0000   -3.32499
243720.0000   -3.15670
243760.0000   -3.24946
243800.0000   -3.07729
243840.0000   -3.20886
243880.0000   -3.20732
243920.0000   -2.36763
243960.0000   -2.18080
244000.0000   -1.57843
244040.0000   -2.12577
244080.0000   -1.62011
244120.0000   -2.32650
244160.0000   -3.84750
244200.0000   -3.62242
244240.0000   -3.18002
244280.0000   -3.59985
244320.0000   -3.49778
244360.0000   -3.01035
244400.0000   -3.22183
244440.0000   -4.42531
244480.0000   -4.52768
244520.0000   -3.79772
244560.0000   -3.14042
244600.0000   -3.82138
244640.0000   -2.81862
244680.0000   -2.46047
244720.0000   -3.21298
244760.0000   -2.97466
244800.0000   -2.94729
244840.0000   -3.17611
244880.0000   -3.30548
244920.0000   -2.90354
244960.0000   -2.84662
245000.0000   -2.51019
245040.0000   -2.89344
245080.0000   -2.75964
245120.0000   -2.94082
245160.0000   -3.16672
245200.0000   -3.21620
245240.0000   -3.79067
245280.0000   -3.95295
245320.0000   -3.34483
245360.0000   -3.67636
245400.0000   -4.08627
245440.0000   -3.16771
245480.0000   -2.31818
245520.0000   -1.90959
245560.0000   -3.40017
245600.0000   -4.28970
245640.0000   -3.98654
245680.0000   -2.40195
245720.0000   -3.10038
245760.0000   -2.66176
245800.0000   -3.13456
245840.0000   -2.39483
245880.0000   -2.73567
245920.0000   -2.33104
245960.0000   -1.74036
246000.0000   -4.07403
246040.0000   -3.50199
246080.0000   -3.57453
246120.0000   -2.77681
246160.0000   -3.08530
246200.0000   -3.91171
246240.0000   -4.21242
246280.0000   -4.13719
246320.0000   -4.16588
246360.0000   -4.59168
246400.0000   -2.88098
246440.0000   -3.07490
246480.0000   -2.77014
246520.0000   -3.04897
246560.0000   -3.15271
246600.0000   -3.00493
246640.0000   -2.93822
246680.0000   -2.88019
246720.0000   -3.38944
246760.0000   -2.65013
246800.0000   -3.37831
246840.0000   -3.27655
246880.0000   -3.70101
246920.0000   -3.35286
246960.0000   -4.12436
247000.0000   -3.64835
247040.0000   -2.62912
247080.0000   -3.42845
247120.0000   -3.18947
247160.0000   -3.46322
247200.0000   -2.96676
247240.0000   -3.27127
247280.0000   -2.37141
247320.0000   -2.48126
247360.0000   -3.65702
247400.0000   -2.27143
247440.0000   -2.28979
247480.0000   -3.11500
247520.0000   -2.62461
247560.0000   -3.07899
247600.0000   -3.62336
247640.0000   -4.29617
247680.0000   -4.69884
247720.0000   -3.80277
247760.0000   -4.00173
247800.0000   -3.78086
247840.0000   -3.28778
247880.0000   -3.86384
247920.0000   -2.82284
247960.0000   -3.53874
248000.0000   -4.10695
248040.0000   -3.65064
248080.0000   -4.19454
248120.0000   -3.62448
248160.0000   -4.17276
248200.0000   -3.26271
248240.0000   -3.18264
248280.0000   -4.02140
248320.0000   -4.35628
248360.0000   -3.47616
248400.0000   -2.88944
248440.0000   -3.56384
248480.0000   -3.83442
248520.0000   -4.19417
248560.0000   -4.19982
248600.0000   -3.54946
248640.0000   -3.87019
248680.0000   -3.99787
248720.0000   -4.29743
248760.0000   -3.30422
248800.0000   -3.01612
248840.0000   -3.39193
248880.0000   -2.42868
248920.0000   -2.89148
248960.0000   -2.75335
249000.0000   -3.19536
249040.0000   -3.58523
249080.0000   -3.35012
249120.0000   -3.31840
249160.0000   -4.08022
249200.0000   -3.46558
249240.0000   -3.36209
249280.0000   -3.48779
249320.0000   -3.51712
249360.0000   -4.31861
249400.0000   -4.00892
249440.0000   -3.55478
249480.0000   -3.58226
249520.0000   -3.89643
249560.0000   -3.76002
249600.0000   -3.25822
249640.0000   -3.98315
249680.0000   -4.27413
249720.0000   -3.71359
249760.0000   -3.92613
249800.0000   -3.36349
249840.0000   -3.47057
249880.0000   -3.88502
249920.0000   -4.66972
249960.0000   -3.18010
250000.0000   -4.01561
250040.0000   -4.66961
250080.0000   -4.52448
250120.0000   -4.69479
250160.0000   -4.00353
250200.0000   -3.15945
250240.0000   -4.16338
250280.0000   -3.77917
250320.0000   -3.48845
250360.0000   -2.93884
250400.0000   -3.58133
250440.0000   -4.09148
250480.0000   -3.06474
250520.0000   -3.19385
250560.0000   -2.95791
250600.0000   -3.40676
250640.0000   -4.22191
250680.0000   -3.72685
250720.0000   -4.34785
250760.0000   -3.75729
250800.0000   -4.98006
250840.0000   -4.36187
250880.0000   -3.51316
250920.0000   -4.06529
250960.0000   -3.87963
251000.0000   -3.52911
251040.0000   -2.91568
251080.0000   -3.04026
251120.0000   -3.83352
251160.0000   -3.23904
251200.0000   -3.10609
251240.0000   -3.03763
251280.0000   -2.83533
251320.0000   -2.08574
251360.0000   -2.24727
251400.0000   -2.62139
251440.0000   -3.86814
251480.0000   -3.82695
251520.0000   -3.46517
251560.0000   -2.20099
251600.0000   -1.83218
251640.0000   -3.09262
251680.0000   -3.90888
251720.0000   -3.11571
251760.0000   -3.59825
251800.0000   -1.98709
251840.0000   -3.26852
251880.0000   -3.38566
251920.0000   -3.24350
251960.0000   -3.72846
252000.0000   -3.84112
252040.0000   -3.63744
252080.0000   -3.46481
252120.0000   -3.19321
252160.0000   -3.40103
252200.0000   -2.94803
252240.0000   -3.70138
252280.0000   -3.14015
252320.0000   -3.25713
252360.0000   -4.23984
252400.0000   -3.03363
252440.0000   -3.35611
252480.0000   -3.11716
252520.0000   -3.06972
252560.0000   -3.25269
252600.0000   -3.31454
252640.0000   -3.14046
252680.0000   -3.90296
252720.0000   -4.73320
252760.0000   -4.58402
252800.0000   -4.06763
252840.0000   -3.58173
252880.0000   -4.13962
252920.0000   -4.46435
252960.0000   -3.70909
253000.0000   -3.31289
253040.0000   -4.13352
253080.0000   -3.19954
253120.0000   -3.93872
253160.0000   -3.72561
253200.0000   -3.30946
253240.0000   -4.24962
253280.0000   -4.27126
253320.0000   -4.61547
253360.0000   -4.66752
253400.0000   -4.17687
253440.0000   -3.03962
253480.0000   -3.33048
253520.0000   -2.99077
253560.0000   -2.69006
253600.0000   -2.63690
253640.0000   -2.97323
253680.0000   -2.68949
253720.0000   -3.12110
253760.0000   -3.02918
253800.0000   -3.64763
253840.0000   -3.44481
253880.0000   -4.09129
253920.0000   -3.53711
253960.0000   -3.99658
254000.0000   -3.60062
254040.0000   -3.86422
254080.0000   -3.49449
254120.0000   -3.39485
254160.0000   -3.23120
254200.0000   -3.29573
254240.0000   -3.98103
254280.0000   -5.51777
254320.0000   -4.52642
254360.0000   -4.08031
254400.0000   -4.75562
254440.0000   -4.19896
254480.0000   -4.21663
254520.0000   -3.43311
254560.0000   -3.62767
254600.0000   -4.41771
254640.0000   -2.62886
254680.0000   -3.82224
254720.0000   -3.69975
254760.0000   -3.42137
254800.0000   -3.65806
254840.0000   -4.41198
254880.0000   -4.41629
254920.0000   -5.02486
254960.0000   -4.27054
255000.0000   -3.50494
255040.0000   -3.66664
255080.0000   -2.93391
255120.0000   -2.42278
255160.0000   -3.49905
255200.0000   -3.22908
255240.0000   -3.55079
255280.0000   -3.71770
255320.0000   -3.31875
255360.0000   -3.78110
255400.0000   -2.80607
255440.0000   -3.61974
255480.0000   -3.62421
255520.0000   -4.31873
255560.0000   -4.41976
255600.0000   -4.19308
255640.0000   -3.68443
255680.0000   -4.31503
255720.0000   -3.88345
255760.0000   -3.23407
255800.0000   -3.24163
255840.0000   -3.21627
255880.0000   -2.81622
255920.0000   -3.90523
255960.0000   -3.38698
256000.0000   -4.05378
256040.0000   -3.17600
256080.0000   -3.85702
256120.0000   -3.52570
256160.0000   -4.23329
256200.0000   -3.17867
256240.0000   -3.16767
256280.0000   -4.03036
256320.0000   -4.70196
256360.0000   -3.85819
256400.0000   -3.31998
256440.0000   -3.86170
256480.0000   -3.22790
256520.0000   -3.40441
256560.0000   -1.81599
256600.0000   -1.73586
256640.0000   -0.69215
256680.0000   -1.93890
256720.0000   -1.28143
256760.0000   -1.25674
256800.0000   -2.01607
256840.0000   -2.34052
256880.0000   -2.11250
256920.0000   -3.09576
256960.0000   -3.36517
257000.0000   -4.52701
257040.0000   -3.97161
257080.0000   -4.87121
257120.0000   -4.18057
257160.0000   -4.83759
257200.0000   -4.95850
257240.0000   -4.06629
257280.0000   -4.09874
257320.0000   -4.52787
257360.0000   -3.28022
257400.0000   -4.12616
257440.0000   -4.53861
257480.0000   -4.27707
257520.0000   -3.89858
257560.0000   -4.13562
257600.0000   -4.23760
257640.0000   -3.42085
257680.0000   -4.21010
257720.0000   -4.19961
257760.0000   -2.84325
257800.0000   -2.82947
257840.0000   -4.05149
257880.0000   -3.94631
257920.0000   -3.44942
257960.0000   -3.12910
258000.0000   -2.95876
258040.0000   -3.24295
258080.0000   -2.83554
258120.0000   -3.90773
258160.0000   -3.73155
258200.0000   -3.37394
258240.0000   -2.66083
258280.0000   -2.41216
258320.0000   -3.49730
258360.0000   -3.57199
258400.0000   -4.22991
258440.0000   -3.68111
258480.0000   -3.15041
258520.0000   -3.52301
258560.0000   -3.90410
258600.0000   -3.55800
258640.0000   -4.05618
258680.0000   -4.35786
258720.0000   -4.29373
258760.0000   -4.32066
258800.0000   -3.79083
258840.0000   -4.32734
258880.0000   -4.66017
258920.0000   -4.13468
258960.0000   -4.00829
259000.0000   -5.07241
259040.0000   -4.07638
259080.0000   -4.56275
259120.0000   -3.44343
259160.0000   -4.30324
259200.0000   -5.44393
259240.0000   -4.74513
259280.0000   -4.02110
259320.0000   -4.64611
259360.0000   -4.35593
259400.0000   -4.90302
259440.0000   -3.84432
259480.0000   -4.93909
259520.0000   -3.43253
259560.0000   -4.25759
259600.0000   -4.85981
259640.0000   -4.31230
259680.0000   -4.72484
259720.0000   -5.54930
259760.0000   -4.50699
259800.0000   -3.75258
259840.0000   -4.25588
259880.0000   -4.16186
259920.0000   -4.55698
259960.0000   -4.46593
260000.0000   -4.39016
260040.0000   -4.49834
260080.0000   -4.60255
260120.0000   -3.91584
260160.0000   -5.23281
260200.0000   -5.37362
260240.0000   -4.24697
260280.0000   -4.04865
260320.0000   -5.27308
260360.0000   -4.22750
260400.0000   -4.87594
260440.0000   -4.94892
260480.0000   -4.86813
260520.0000   -4.69521
260560.0000   -4.94740
260600.0000   -4.72661
260640.0000   -5.34465
260680.0000   -4.98709
260720.0000   -5.27435
260760.0000   -4.53090
260800.0000   -4.40626
260840.0000   -4.88395
260880.0000   -4.16209
260920.0000   -5.19781
260960.0000   -3.58115
261000.0000   -4.62248
261040.0000   -3.72562
261080.0000   -4.30336
261120.0000   -3.50296
261160.0000   -4.06988
261200.0000   -5.04218
261240.0000   -4.46680
261280.0000   -4.50430
261320.0000   -4.26936
261360.0000   -4.70202
261400.0000   -4.81931
261440.0000   -3.21178
261480.0000   -3.67454
261520.0000   -4.36368
261560.0000   -3.74103
261600.0000   -4.30255
261640.0000   -4.11738
261680.0000   -4.58332
261720.0000   -4.70055
261760.0000   -4.95052
261800.0000   -5.64389
261840.0000   -4.71681
261880.0000   -4.60248
261920.0000   -4.53654
261960.0000   -4.55657
262000.0000   -6.02339
262040.0000   -4.39960
262080.0000   -4.62524
262120.0000   -4.31896
262160.0000   -4.72809
262200.0000   -4.87995
262240.0000   -5.74385
262280.0000   -5.85778
262320.0000   -6.42363
262360.0000   -5.73240
262400.0000   -5.27807
262440.0000   -5.19794
262480.0000   -5.44942
262520.0000   -6.19211
262560.0000   -4.96537
262600.0000   -4.41905
262640.0000   -4.67932
262680.0000   -5.79974
262720.0000   -5.04438
262760.0000   -4.78636
262800.0000   -5.34170
262840.0000   -5.09635
262880.0000   -5.75671
262920.0000   -5.43578
262960.0000   -4.63556
263000.0000   -4.84731
263040.0000   -4.21912
263080.0000   -3.72899
263120.0000   -3.72237
263160.0000   -4.68585
263200.0000   -4.40406
263240.0000   -4.18627
263280.0000   -4.64336
263320.0000   -4.35906
263360.0000   -4.93946
263400.0000   -4.75689
263440.0000   -3.53586
263480.0000   -4.73937
263520.0000   -3.61196
263560.0000   -4.05632
263600.0000   -3.65946
263640.0000   -4.31187
263680.0000   -3.33511
263720.0000   -3.19738
263760.0000   -3.27237
263800.0000   -3.54735
263840.0000   -2.81019
263880.0000   -2.74257
263920.0000   -3.56480
263960.0000   -2.46611
264000.0000   -2.58181
264040.0000   -3.18832
264080.0000   -3.24891
264120.0000   -3.17159
264160.0000   -3.53748
264200.0000   -3.18629
264240.0000   -3.84307
264280.0000   -3.38371
264320.0000   -3.20240
264360.0000   -3.21813
264400.0000   -3.47628
264440.0000   -3.52072
264480.0000   -3.23771
264520.0000   -3.15992
264560.0000   -2.47841
264600.0000   -2.95501
264640.0000   -1.95806
264680.0000   -2.11321
264720.0000   -1.87696
264760.0000   -2.53563
264800.0000   -2.56600
264840.0000   -2.95086
264880.0000   -3.10912
264920.0000   -1.49578
264960.0000   -2.56048
265000.0000   -2.47377
265040.0000   -2.49307
265080.0000   -1.70973
265120.0000   -2.72027
265160.0000   -1.77965
265200.0000   -2.46326
265240.0000   -2.99449
265280.0000   -2.18702
265320.0000   -2.97511
265360.0000   -2.96331
265400.0000   -4.17716
265440.0000   -3.94475
265480.0000   -2.97485
265520.0000   -3.10172
265560.0000   -3.63095
265600.0000   -4.06000
265640.0000   -2.64240
265680.0000   -3.59075
265720.0000   -3.19706
265760.0000   -3.95196
265800.0000   -3.53141
265840.0000   -3.07536
265880.0000   -3.02037
265920.0000   -3.30718
265960.0000   -2.44411
266000.0000   -2.20015
266040.0000   -2.77425
266080.0000   -2.36690
266120.0000   -2.66245
266160.0000   -3.23090
266200.0000   -1.90058
266240.0000   -2.11434
266280.0000   -3.38014
266320.0000   -3.10482
266360.0000   -2.88291
266400.0000   -2.50220
266440.0000   -3.71949
266480.0000   -3.18164
266520.0000   -2.56502
266560.0000   -2.66926
266600.0000   -3.40478
266640.0000   -2.65298
266680.0000   -2.91803
266720.0000   -3.50013
266760.0000   -2.98016
266800.0000   -2.95908
266840.0000   -3.65824
266880.0000   -2.74002
266920.0000   -2.68881
266960.0000   -2.59111
267000.0000   -2.99612
267040.0000   -2.87687
267080.0000   -2.95151
267120.0000   -3.33969
267160.0000   -2.39286
267200.0000   -1.62577
267240.0000   -2.75512
267280.0000   -2.72095
267320.0000   -1.93843
267360.0000   -2.64366
267400.0000   -2.49626
267440.0000   -2.44514
267480.0000   -2.24694
267520.0000   -2.76025
267560.0000   -2.11806
267600.0000   -1.62614
267640.0000   -2.47826
267680.0000   -2.22622
267720.0000   -1.04751
267760.0000   -1.99970
267800.0000   -2.02995
267840.0000   -2.31878
267880.0000   -3.04378
267920.0000   -3.59689
267960.0000   -3.80404
268000.0000   -3.43284
268040.0000   -3.36423
268080.0000   -3.01376
268120.0000   -3.21543
268160.0000   -2.96573
268200.0000   -1.84146
268240.0000   -2.63377
268280.0000   -2.47914
268320.0000   -2.45927
268360.0000   -3.57136
268400.0000   -4.07367
268440.0000   -3.02133
268480.0000   -2.52527
268520.0000   -3.69808
268560.0000   -3.25919
268600.0000   -3.66648
268640.0000   -4.40182
268680.0000   -4.90054
268720.0000   -3.31471
268760.0000   -3.79300
268800.0000   -2.56279
268840.0000   -3.38689
268880.0000   -3.58456
268920.0000   -3.00179
268960.0000   -2.63181
269000.0000   -2.80840
269040.0000   -2.17441
269080.0000   -3.17039
269120.0000   -3.30732
269160.0000   -3.71879
269200.0000   -4.31850
269240.0000   -3.98862
269280.0000   -3.16494
269320.0000   -2.96495
269360.0000   -3.32280
269400.0000   -3.52545
269440.0000   -2.67255
269480.0000   -1.86349
269520.0000   -3.30916
269560.0000   -3.44119
269600.0000   -3.21951
269640.0000   -3.03314
269680.0000   -2.50298
269720.0000   -1.97219
269760.0000   -2.86268
269800.0000   -3.33805
269840.0000   -3.19255
269880.0000   -2.94780
269920.0000   -4.20258
269960.0000   -4.69838
270000.0000   -3.86125
270040.0000   -3.98813
270080.0000   -4.11896
270120.0000   -4.73185
270160.0000   -3.10171
270200.0000   -3.14177
270240.0000   -2.27945
270280.0000   -2.78921
270320.0000   -3.25080
270360.0000   -2.91257
270400.0000   -3.45874
270440.0000   -2.92153
270480.0000   -2.31672
270520.0000   -3.26012
270560.0000   -2.67223
270600.0000   -2.26127
270640.0000   -2.53109
270680.0000   -2.48550
270720.0000   -3.08678
270760.0000   -2.29824
270800.0000   -3.04779
270840.0000   -2.99960
270880.0000   -2.86219
270920.0000   -3.45196
270960.0000   -3.35301
271000.0000   -1.99061
271040.0000   -2.26544
271080.0000   -2.64374
271120.0000   -2.51362
271160.0000   -3.51177
271200.0000   -3.40577
271240.0000   -3.80015
271280.0000   -4.03454
271320.0000   -3.30565
271360.0000   -3.06850
271400.0000   -3.11655
271440.0000   -3.69598
271480.0000   -3.32074
271520.0000   -3.17420
271560.0000   -3.39575
271600.0000   -2.89253
271640.0000   -3.84999
271680.0000   -3.77872
271720.0000   -3.38523
271760.0000   -4.17996
271800.0000   -2.78403
271840.0000   -3.03873
271880.0000   -2.85921
271920.0000   -3.09340
271960.0000   -2.80183
272000.0000   -2.64173
272040.0000   -3.08587
272080.0000   -2.74590
272120.0000   -2.66493
272160.0000   -3.64757
272200.0000   -2.95413
272240.0000   -3.17716
272280.0000   -4.06632
272320.0000   -3.27814
272360.0000   -3.08230
272400.0000   -2.49237
272440.0000   -2.88926
272480.0000   -2.36081
272520.0000   -3.23363
272560.0000   -3.83340
272600.0000   -2.79611
272640.0000   -3.12682
272680.0000   -2.86363
272720.0000   -3.02197
272760.0000   -2.55000
272800.0000   -2.04292
272840.0000   -2.06028
272880.0000   -2.82076
272920.0000   -2.90547
272960.0000   -2.72992
273000.0000   -2.17817
273040.0000   -2.43625
273080.0000   -3.18349
273120.0000   -2.91430
273160.0000   -2.74665
273200.0000   -2.51576
273240.0000   -1.91010
273280.0000   -2.90544
273320.0000   -2.18493
273360.0000   -1.81016
273400.0000   -1.56559
273440.0000   -1.95996
273480.0000   -2.68599
273520.0000   -1.87135
273560.0000   -2.18123
273600.0000   -2.31096
273640.0000   -2.05276
273680.0000   -2.91108
273720.0000   -2.57158
273760.0000   -2.58651
273800.0000   -2.83162
273840.0000   -2.62513
273880.0000   -3.16223
273920.0000   -2.23908
273960.0000   -3.22909
274000.0000   -3.36831
274040.0000   -2.29437
274080.0000   -4.02001
274120.0000   -2.81710
274160.0000   -3.07733
274200.0000   -2.80388
274240.0000   -2.63333
274280.0000   -2.42903
274320.0000   -1.91546
274360.0000   -2.11883
274400.0000   -1.71300
274440.0000   -2.72249
274480.0000   -2.20222
274520.0000   -2.23122
274560.0000   -2.07317
274600.0000   -2.91729
274640.0000   -2.59719
274680.0000   -2.18963
274720.0000   -2.28503
274760.0000   -2.57716
274800.0000   -3.42853
274840.0000   -2.62162
274880.0000   -2.76313
274920.0000   -2.53007
274960.0000   -2.09782
275000.0000   -3.08471
275040.0000   -2.42008
275080.0000   -2.63983
275120.0000   -3.04522
275160.0000   -3.49023
275200.0000   -2.42547
275240.0000   -1.83803
275280.0000   -2.31715
275320.0000   -2.33186
275360.0000   -3.23606
275400.0000   -2.69001
275440.0000   -3.14621
275480.0000   -2.41297
275520.0000   -2.98736
275560.0000   -2.42884
275600.0000   -2.97150
275640.0000   -3.07989
275680.0000   -2.11732
275720.0000   -2.26045
275760.0000   -1.04380
275800.0000   -1.90841
275840.0000   -2.31841
275880.0000   -2.19262
275920.0000   -2.33851
275960.0000   -2.43224
276000.0000   -2.14857
276040.0000   -2.44037
276080.0000   -2.85697
276120.0000   -1.93800
276160.0000   -2.05189
276200.0000   -3.30521
276240.0000   -2.86326
276280.0000   -3.01741
276320.0000   -3.09198
276360.0000   -2.44826
276400.0000   -1.80233
276440.0000   -1.91352
276480.0000   -2.61111
276520.0000   -2.61747
276560.0000   -2.49072
276600.0000   -1.92002
276640.0000   -2.63692
276680.0000   -1.89520
276720.0000   -2.40506
276760.0000   -1.68722
276800.0000   -2.12839
276840.0000   -1.84567
276880.0000   -1.83852
276920.0000   -2.68420
276960.0000   -2.76036
277000.0000   -2.91093
277040.0000   -2.23129
277080.0000   -2.56940
277120.0000   -2.26672
277160.0000   -1.74268
277200.0000   -2.81658
277240.0000   -2.73071
277280.0000   -2.42306
277320.0000   -2.80962
277360.0000   -1.95680
277400.0000   -2.14890
277440.0000   -2.39644
277480.0000   -2.65880
277520.0000   -3.19963
277560.0000   -2.69626
277600.0000   -2.22593
277640.0000   -2.39196
277680.0000   -3.35391
277720.0000   -2.54438
277760.0000   -1.85161
277800.0000   -2.75602
277840.0000   -2.32447
277880.0000   -2.55554
277920.0000   -2.15814
277960.0000   -2.54072
278000.0000   -1.59831
278040.0000   -1.33970
278080.0000   -2.08661
278120.0000   -2.77127
278160.0000   -2.76856
278200.0000   -2.32011
278240.0000   -1.88185
278280.0000   -1.95525
278320.0000   -1.42117
278360.0000   -2.37970
278400.0000   -1.53482
278440.0000   -2.38446
278480.0000   -2.06072
278520.0000   -2.56773
278560.0000   -1.42129
278600.0000   -1.84194
278640.0000   -1.82567
278680.0000   -1.95430
278720.0000   -1.68949
278760.0000   -1.41547
278800.0000   -1.59265
278840.0000   -1.05100
278880.0000   -1.54902
278920.0000   -2.03849
278960.0000   -2.09335
279000.0000   -0.89457
279040.0000   -1.56204
279080.0000   -1.56663
279120.0000   -1.37452
279160.0000   -1.63955
279200.0000   -1.57325
279240.0000   -1.53114
279280.0000   -2.21556
279320.0000   -2.28048
279360.0000   -1.28815
279400.0000   -0.48979
279440.0000   -0.17717
279480.0000   -0.34178
279520.0000   -0.79974
279560.0000   -0.10722
279600.0000   -0.56904
279640.0000   -0.71337
279680.0000   -0.65357
279720.0000   -0.78599
279760.0000   -0.54989
279800.0000   -0.89519
279840.0000   -0.21840
279880.0000   -0.91608
279920.0000   -1.58045
279960.0000   -0.95610
280000.0000   -0.94673
280040.0000   -1.21949
280080.0000   -0.88507
280120.0000   -0.96470
280160.0000   -1.97779
280200.0000   -1.64048
280240.0000   -1.14265
280280.0000   -1.19518
280320.0000   -2.30025
280360.0000   -1.72041
280400.0000   -1.21858
280440.0000   -0.11664
280480.0000   -0.33484
280520.0000   -0.29520
280560.0000   -1.22088
280600.0000   -1.34354
280640.0000   -2.71720
280680.0000   -2.43375
280720.0000   -2.28420
280760.0000   -2.18896
280800.0000   -2.43325
280840.0000   -2.45411
280880.0000   -2.13954
280920.0000   -2.30088
280960.0000   -2.67380
281000.0000   -2.09373
281040.0000   -3.14340
281080.0000   -2.22561
281120.0000   -2.93750
281160.0000   -2.68856
281200.0000   -2.82991
281240.0000   -2.76875
281280.0000   -1.75390
281320.0000   -1.24360
281360.0000   -2.12032
281400.0000   -2.04376
281440.0000   -2.40085
281480.0000   -2.08574
281520.0000   -2.55723
281560.0000   -1.62146
281600.0000   -2.51317
281640.0000   -2.27761
281680.0000   -2.48026
281720.0000   -2.21825
281760.0000   -2.92102
281800.0000   -2.85985
281840.0000   -2.36592
281880.0000   -2.71410
281920.0000   -1.95102
281960.0000   -2.68862
282000.0000   -2.09285
282040.0000   -2.52252
282080.0000   -2.46308
282120.0000   -2.15443
282160.0000   -1.72575
282200.0000   -3.30132
282240.0000   -2.52746
282280.0000   -2.54934
282320.0000   -2.92107
282360.0000   -2.33687
282400.0000   -2.88806
282440.0000   -2.28768
282480.0000   -2.85066
282520.0000   -3.08218
282560.0000   -3.82926
282600.0000   -2.40095
282640.0000   -2.12028
282680.0000   -3.37017
282720.0000   -1.93026
282760.0000   -2.78142
282800.0000   -2.89374
282840.0000   -2.01568
282880.0000   -2.94311
282920.0000   -2.94090
282960.0000   -2.50393
283000.0000   -2.13949
283040.0000   -2.20837
283080.0000   -1.92076
283120.0000   -2.79254
283160.0000   -2.26424
283200.0000   -3.02854
283240.0000   -2.79193
283280.0000   -2.86395
283320.0000   -3.17788
283360.0000   -2.98685
283400.0000   -2.98699
283440.0000   -3.07591
283480.0000   -3.27210
283520.0000   -3.50833
283560.0000   -3.10019
283600.0000   -2.79849
283640.0000   -3.02528
283680.0000   -2.39761
283720.0000   -3.07993
283760.0000   -2.60527
283800.0000   -2.77190
283840.0000   -3.35903
283880.0000   -2.36396
283920.0000   -3.08763
283960.0000   -2.60171
284000.0000   -2.63708
284040.0000   -1.96358
284080.0000   -2.61443
284120.0000   -2.55728
284160.0000   -1.50512
284200.0000   -2.90568
284240.0000   -2.96418
284280.0000   -3.06070
284320.0000   -3.17023
284360.0000   -2.31650
284400.0000   -2.80778
284440.0000   -1.99195
284480.0000   -2.07207
284520.0000   -1.27842
284560.0000   -2.07844
284600.0000   -1.60892
284640.0000   -2.09233
284680.0000   -2.36300
284720.0000   -2.41617
284760.0000   -2.42285
284800.0000   -2.99267
284840.0000   -2.67298
284880.0000   -2.66947
284920.0000   -1.01070
284960.0000   -2.54304
285000.0000   -2.88528
285040.0000   -3.03131
285080.0000   -2.88042
285120.0000   -2.56558
285160.0000   -2.49361
285200.0000   -3.20954
285240.0000   -2.74755
285280.0000   -2.51116
285320.0000   -2.34064
285360.0000   -1.93937
285400.0000   -2.68713
285440.0000   -2.39133
285480.0000   -2.10262
285520.0000   -2.74434
285560.0000   -2.35255
285600.0000   -3.28172
285640.0000   -3.17378
285680.0000   -2.57293
285720.0000   -2.34182
285760.0000   -3.27390
285800.0000   -3.00123
285840.0000   -3.03277
285880.0000   -2.40860
285920.0000   -2.86550
285960.0000   -2.67945
286000.0000   -2.37566
286040.0000   -2.47025
286080.0000   -2.34679
286120.0000   -1.67324
286160.0000   -2.49961
286200.0000   -3.09286
286240.0000   -2.07256
286280.0000   -3.02130
286320.0000   -3.22066
286360.0000   -2.83729
286400.0000   -2.90993
286440.0000   -2.43707
286480.0000   -2.49458
286520.0000   -2.63058
286560.0000   -3.01905
286600.0000   -2.56922
286640.0000   -2.06742
286680.0000   -1.54910
286720.0000   -2.12632
286760.0000   -0.91513
286800.0000   -1.83227
286840.0000   -2.04029
286880.0000   -1.77357
286920.0000   -2.49296
286960.0000   -2.07221
287000.0000   -2.17367
287040.0000   -1.00164
287080.0000   -2.14345
287120.0000   -2.16665
287160.0000   -2.15385
287200.0000   -1.94402
287240.0000   -2.50340
287280.0000   -2.00692
287320.0000   -2.05729
287360.0000   -2.29687
287400.0000   -2.67826
287440.0000   -2.26967
287480.0000   -1.52370
287520.0000   -1.67591
287560.0000   -2.89415
287600.0000   -2.93064
287640.0000   -2.61902
287680.0000   -2.70783
287720.0000   -2.88173
287760.0000   -3.08148
287800.0000   -3.10660
287840.0000   -2.40325
287880.0000   -2.54234
287920.0000   -2.67010
287960.0000   -2.91588
288000.0000   -2.72064
288040.0000   -2.60893
288080.0000   -2.78431
288120.0000   -2.68660
288160.0000   -2.32118
288200.0000   -2.15529
288240.0000   -1.85836
288280.0000   -1.78813
288320.0000   -1.69904
288360.0000   -2.68100
288400.0000   -1.88849
288440.0000   -2.52461
288480.0000   -2.73979
288520.0000   -2.64570
288560.0000   -2.88819
288600.0000   -2.49881
288640.0000   -1.64565
288680.0000   -2.27199
288720.0000   -1.56091
288760.0000   -1.52382
288800.0000   -2.61067
288840.0000   -2.59736
288880.0000   -2.50371
288920.0000   -2.20260
288960.0000   -1.91913
289000.0000   -2.01316
289040.0000   -1.70778
289080.0000   -2.32162
289120.0000   -2.16833
289160.0000   -2.99742
289200.0000   -2.61495
289240.0000   -2.48436
289280.0000   -2.62753
289320.0000   -2.51826
289360.0000   -2.40997
289400.0000   -2.74309
289440.0000   -2.70774
289480.0000   -2.21918
289520.0000   -2.12513
289560.0000   -2.03763
289600.0000   -2.27491
289640.0000   -1.68930
289680.0000   -2.41125
289720.0000   -2.21689
289760.0000   -1.99790
289800.0000   -2.02886
289840.0000   -2.19448
289880.0000   -2.58162
289920.0000   -2.03654
289960.0000   -2.40151
290000.0000   -3.46111
290040.0000   -2.94264
290080.0000   -2.92940
290120.0000   -1.93980
290160.0000   -2.32969
290200.0000   -2.13892
290240.0000   -2.03035
290280.0000   -2.48501
290320.0000   -3.10617
290360.0000   -2.13596
290400.0000   -2.43463
290440.0000   -3.23046
290480.0000   -2.15036
290520.0000   -2.50990
290560.0000   -2.35806
290600.0000   -3.48004
290640.0000   -3.14802
290680.0000   -2.71955
290720.0000   -3.49114
290760.0000   -2.97449
290800.0000   -1.43623
290840.0000   -1.92696
290880.0000   -2.58821
290920.0000   -1.99745
290960.0000   -2.11566
291000.0000   -2.98246
291040.0000   -1.82333
291080.0000   -1.47288
291120.0000   -1.53024
291160.0000   -2.32469
291200.0000   -2.25980
291240.0000   -1.89705
291280.0000   -1.61649
291320.0000   -1.52433
291360.0000   -1.36873
291400.0000   -1.93132
291440.0000   -1.75613
291480.0000   -1.49240
291520.0000   -1.42909
291560.0000   -2.05962
291600.0000   -1.81510
291640.0000   -1.81763
291680.0000   -2.10338
291720.0000   -2.23463
291760.0000   -2.02235
291800.0000   -2.13215
291840.0000   -1.34693
291880.0000   -1.93190
291920.0000   -3.32961
291960.0000   -2.38660
292000.0000   -2.04334
292040.0000   -2.37028
292080.0000   -1.62009
292120.0000   -1.78228
292160.0000   -2.15056
292200.0000   -2.19480
292240.0000   -2.49410
292280.0000   -1.93548
292320.0000   -2.04986
292360.0000   -2.62875
292400.0000   -2.37630
292440.0000   -3.21361
292480.0000   -3.05990
292520.0000   -2.71379
292560.0000   -2.52039
292600.0000   -2.27622
292640.0000   -2.02656
292680.0000   -2.66119
292720.0000   -2.16982
292760.0000   -2.80132
292800.0000   -2.54242
292840.0000   -2.94192
292880.0000   -3.02358
292920.0000   -2.46278
292960.0000   -2.85090
293000.0000   -2.01225
293040.0000   -1.95725
293080.0000   -2.81197
293120.0000   -2.38317
293160.0000   -2.84542
293200.0000   -1.82988
293240.0000   -2.05710
293280.0000   -1.84395
293320.0000   -1.13833
293360.0000   -1.93456
293400.0000   -2.09483
293440.0000   -1.76527
293480.0000   -1.58377
293520.0000   -2.12769
293560.0000   -2.12761
293600.0000   -2.83517
293640.0000   -1.71008
293680.0000   -1.96500
293720.0000   -1.91827
293760.0000   -1.95795
293800.0000   -3.33784
293840.0000   -2.02747
293880.0000   -1.33548
293920.0000   -2.47365
293960.0000   -2.07074
294000.0000   -2.06469
294040.0000   -2.40956
294080.0000   -1.98538
294120.0000   -1.58529
294160.0000   -2.30863
294200.0000   -2.45082
294240.0000   -2.15675
294280.0000   -2.98602
294320.0000   -1.95610
294360.0000   -2.16291
294400.0000   -1.52547
294440.0000   -2.13806
294480.0000   -1.86578
294520.0000   -2.09059
294560.0000   -1.64242
294600.0000   -1.43662
294640.0000   -2.63538
294680.0000   -1.99347
294720.0000   -2.05518
294760.0000   -2.72277
294800.0000   -1.86226
294840.0000   -2.75403
294880.0000   -2.45311
294920.0000   -2.54902
294960.0000   -2.19293
295000.0000   -3.03196
295040.0000   -2.04292
295080.0000   -2.13539
295120.0000   -2.77081
295160.0000   -2.69037
295200.0000   -1.77521
295240.0000   -1.42770
295280.0000   -1.41626
295320.0000   -1.64401
295360.0000   -1.20323
295400.0000   -1.24513
295440.0000   -1.25837
295480.0000   -1.54262
295520.0000   -0.97775
295560.0000   -1.41859
295600.0000   -2.04890
295640.0000   -0.94696
295680.0000   -1.07684
295720.0000   -1.75273
295760.0000   -1.41455
295800.0000   -1.24442
295840.0000   -1.45625
295880.0000   -1.76439
295920.0000   -1.95644
295960.0000   -2.86037
296000.0000   -2.80837
296040.0000   -2.12759
296080.0000   -1.44320
296120.0000   -1.79845
296160.0000   -1.35772
296200.0000   -1.92067
296240.0000   -1.54743
296280.0000   -2.05945
296320.0000   -2.01750
296360.0000   -1.44587
296400.0000   -1.79293
296440.0000   -2.05292
296480.0000   -1.01508
296520.0000   -1.21843
296560.0000   -0.97553
296600.0000   -2.20979
296640.0000   -1.20750
296680.0000   -0.22455
296720.0000   -0.91137
296760.0000   -0.99916
296800.0000   -1.51127
296840.0000   -1.13220
296880.0000   -1.63481
296920.0000   -1.26443
296960.0000   -1.05344
297000.0000   -0.99876
297040.0000   -1.15461
297080.0000   -0.93655
297120.0000   -0.88440
297160.0000   -0.90330
297200.0000   -0.54293
297240.0000   -1.20276
297280.0000   -1.02091
297320.0000   -1.09405
297360.0000   -1.10328
297400.0000   -0.34679
297440.0000   -0.61166
297480.0000   -0.79835
297520.0000   -0.55245
297560.0000   -0.56426
297600.0000   -0.69989
297640.0000   -0.95118
297680.0000   -2.22351
297720.0000   -1.11131
297760.0000   -1.15385
297800.0000   -1.61090
297840.0000   -1.81488
297880.0000   -1.51080
297920.0000   -0.97502
297960.0000   -0.83560
298000.0000   -1.15325
298040.0000   -1.26523
298080.0000   -0.96969
298120.0000   -2.05163
298160.0000   -1.27820
298200.0000   -1.13858
298240.0000   -1.16487
298280.0000   -1.30395
298320.0000   -2.11763
298360.0000   -0.88573
298400.0000   -0.65324
298440.0000   -2.13757
298480.0000   -0.76266
298520.0000   -1.42211
298560.0000   -1.69213
298600.0000   -1.48714
298640.0000   -1.21823
298680.0000   -1.08049
298720.0000   -2.31679
298760.0000   -0.58207
298800.0000   -1.44770
298840.0000   -1.12958
298880.0000   -1.50649
298920.0000   -1.19406
298960.0000   -1.80267
299000.0000   -1.95056
299040.0000   -1.65443
299080.0000   -0.90467
299120.0000   -1.33464
299160.0000   -1.60847
299200.0000   -1.07787
299240.0000   -1.64093
299280.0000   -2.23262
299320.0000   -1.19298
299360.0000   -0.42294
299400.0000   -1.18876
299440.0000   -1.17421
299480.0000   -1.01094
299520.0000   -2.06079
299560.0000   -1.48654
299600.0000   -1.49494
299640.0000   -2.17306
299680.0000   -1.37362
299720.0000   -1.79743
299760.0000   -2.33544
299800.0000   -1.21724
299840.0000   -0.97389
299880.0000   -1.27232
299920.0000   -1.55792
299960.0000   -1.54033
300000.0000   -2.08814
300040.0000   -1.01090
300080.0000   -2.17233
300120.0000   -1.18159
300160.0000   -1.77959
300200.0000   -1.21647
300240.0000   -1.36094
300280.0000   -1.77799
300320.0000   -0.98996
300360.0000   -1.45614
300400.0000   -0.89417
300440.0000   -1.47127
300480.0000   -2.42766
300520.0000   -2.04219
300560.0000   -2.51395
300600.0000   -1.42373
300640.0000   -0.86279
300680.0000   -1.36212
300720.0000   -2.19932
300760.0000   -1.96149
300800.0000   -1.42489
300840.0000   -0.74345
300880.0000   -1.23900
300920.0000   -1.19960
300960.0000   -0.75973
301000.0000   -0.71087
301040.0000   -0.78267
301080.0000   -1.39316
301120.0000   -2.44788
301160.0000   -1.66551
301200.0000   -1.71490
301240.0000   -2.49652
301280.0000   -2.34952
301320.0000   -1.82071
301360.0000   -1.62168
301400.0000   -1.54495
301440.0000   -1.86859
301480.0000   -1.90324
301520.0000   -2.05280
301560.0000   -1.94453
301600.0000   -2.41881
301640.0000   -2.14912
301680.0000   -1.24407
301720.0000   -0.89600
301760.0000   -1.49222
301800.0000   -1.37343
301840.0000   -2.00859
301880.0000   -1.28512
301920.0000   -1.04379
301960.0000   -1.27972
302000.0000   -1.43670
302040.0000   -0.92142
302080.0000   -1.50750
302120.0000   -1.35527
302160.0000   -2.11154
302200.0000   -1.45584
302240.0000   -1.14285
302280.0000   -1.44137
302320.0000   -1.07972
302360.0000   -1.70567
302400.0000   -1.43366
302440.0000   -2.25385
302480.0000   -1.57176
302520.0000   -1.83396
302560.0000   -1.54808
302600.0000   -2.37999
302640.0000   -2.38339
302680.0000   -2.38485
302720.0000   -2.20352
302760.0000   -2.25474
302800.0000   -1.80822
302840.0000   -2.10350
302880.0000   -1.75300
302920.0000   -1.49441
302960.0000   -1.61656
303000.0000   -1.18218
303040.0000   -1.48923
303080.0000   -1.83227
303120.0000   -1.89921
303160.0000   -1.49425
303200.0000   -1.25907
303240.0000   -1.56554
303280.0000   -1.00632
303320.0000   -1.67524
303360.0000   -2.09519
303400.0000   -1.93848
303440.0000   -3.00092
303480.0000   -1.88223
303520.0000   -1.45746
303560.0000   -1.83988
303600.0000   -1.12889
303640.0000   -1.39910
303680.0000   -1.50358
303720.0000   -2.36233
303760.0000   -2.10873
303800.0000   -1.68566
303840.0000   -1.63254
303880.0000   -1.66824
303920.0000   -2.03201
303960.0000   -1.14565
304000.0000   -1.57643
304040.0000   -1.69350
304080.0000   -1.50473
304120.0000   -1.91218
304160.0000   -1.77498
304200.0000   -2.50465
304240.0000   -1.91130
304280.0000   -1.06500
304320.0000   -1.54664
304360.0000   -1.31513
304400.0000   -1.36966
304440.0000   -1.30239
304480.0000   -1.48328
304520.0000   -1.99301
304560.0000   -1.40662
304600.0000   -0.96504
304640.0000   -1.46904
304680.0000   -2.39480
304720.0000   -2.79909
304760.0000   -2.52333
304800.0000   -2.49228
304840.0000   -1.75096
304880.0000   -2.88189
304920.0000   -2.20806
304960.0000   -1.86773
305000.0000   -2.62251
305040.0000   -2.09681
305080.0000   -2.57056
305120.0000   -2.68499
305160.0000   -1.40288
305200.0000   -2.51734
305240.0000   -1.92618
305280.0000   -3.00787
305320.0000   -2.61714
305360.0000   -2.52252
305400.0000   -2.99116
305440.0000   -2.25873
305480.0000   -2.72216
305520.0000   -2.53973
305560.0000   -2.12071
305600.0000   -2.52602
305640.0000   -2.41222
305680.0000   -2.04770
305720.0000   -2.15639
305760.0000   -2.27682
305800.0000   -1.93758
305840.0000   -2.27509
305880.0000   -1.39417
305920.0000   -2.16679
305960.0000   -2.67486
306000.0000   -1.99055
306040.0000   -3.00864
306080.0000   -2.78251
306120.0000   -1.94813
306160.0000   -1.93917
306200.0000   -1.38075
306240.0000   -1.35161
306280.0000   -1.98991
306320.0000   -1.05085
306360.0000   -1.77600
306400.0000   -1.97490
306440.0000   -1.53026
306480.0000   -1.86902
306520.0000   -2.16738
306560.0000   -2.76327
306600.0000   -1.66661
306640.0000   -1.71596
306680.0000   -0.50827
306720.0000   -1.53736
306760.0000   -1.50513
306800.0000   -2.48914
306840.0000   -1.42980
306880.0000   -1.19908
306920.0000   -1.54883
306960.0000   -2.13878
307000.0000   -2.37766
307040.0000   -2.06526
307080.0000   -2.20999
307120.0000   -1.78575
307160.0000   -1.31749
307200.0000   -2.41303
307240.0000   -2.01455
307280.0000   -2.52401
307320.0000   -1.88193
307360.0000   -2.06174
307400.0000   -1.84259
307440.0000   -2.62713
307480.0000   -2.38393
307520.0000   -2.62947
307560.0000   -1.88344
307600.0000   -1.41649
307640.0000   -2.76306
307680.0000   -1.93046
307720.0000   -2.17712
307760.0000   -2.23034
307800.0000   -1.43313
307840.0000   -2.48749
307880.0000   -1.44333
307920.0000   -1.39464
307960.0000   -1.62601
308000.0000   -2.31799
308040.0000   -1.92918
308080.0000   -2.34495
308120.0000   -2.40571
308160.0000   -3.21015
308200.0000   -2.24582
308240.0000   -2.59219
308280.0000   -1.55342
308320.0000   -2.19426
308360.0000   -2.57697
308400.0000   -2.19922
308440.0000   -2.10769
308480.0000   -1.70901
308520.0000   -1.98051
308560.0000   -2.15589
308600.0000   -1.78549
308640.0000   -1.79231
308680.0000   -1.81574
308720.0000   -2.18548
308760.0000   -2.15577
308800.0000   -1.34365
308840.0000   -1.19426
308880.0000   -2.05499
308920.0000   -2.28452
308960.0000   -1.15225
309000.0000   -1.07545
309040.0000   -1.10072
309080.0000   -2.52108
309120.0000   -1.76982
309160.0000   -1.49465
309200.0000   -1.73855
309240.0000   -1.08462
309280.0000   -2.16498
309320.0000   -1.94151
309360.0000   -2.35212
309400.0000   -1.95953
309440.0000   -2.54317
309480.0000   -1.73707
309520.0000   -2.06370
309560.0000   -1.59307
309600.0000   -1.05199
309640.0000   -1.43978
309680.0000   -2.05592
309720.0000   -1.46622
309760.0000   -1.85592
309800.0000   -1.62917
309840.0000   -2.37478
309880.0000   -2.11601
309920.0000   -2.76326
309960.0000   -2.06805
310000.0000   -1.92165
310040.0000   -2.05750
310080.0000   -2.02059
310120.0000   -1.92755
310160.0000   -2.19399
310200.0000   -1.80122
310240.0000   -2.10878
310280.0000   -1.91537
310320.0000   -1.08708
310360.0000   -1.50408
310400.0000   -2.16525
310440.0000   -2.01434
310480.0000   -2.01655
310520.0000   -1.80277
310560.0000   -1.13238
310600.0000   -1.60598
310640.0000   -2.05319
310680.0000   -2.10887
310720.0000   -2.78289
310760.0000   -2.03611
310800.0000   -1.84624
310840.0000   -1.44040
310880.0000   -2.14176
310920.0000   -1.44226
310960.0000   -1.21479
311000.0000   -1.66747
311040.0000   -0.87795
311080.0000   -1.53681
311120.0000   -2.08978
311160.0000   -2.57871
311200.0000   -2.76163
311240.0000   -1.20744
311280.0000   -2.49327
311320.0000   -2.23648
311360.0000   -1.41805
311400.0000   -1.52001
311440.0000   -2.87100
311480.0000   -2.26317
311520.0000   -1.69414
311560.0000   -2.06598
311600.0000   -2.25163
311640.0000   -1.48374
311680.0000   -1.44200
311720.0000   -1.27121
311760.0000   -1.33179
311800.0000   -1.99638
311840.0000   -2.24341
311880.0000   -1.88167
311920.0000   -1.83131
311960.0000   -1.49667
312000.0000   -1.84377
312040.0000   -1.97078
312080.0000   -2.21091
312120.0000   -1.92643
312160.0000   -2.78729
312200.0000   -1.94846
312240.0000   -1.86115
312280.0000   -1.34966
312320.0000   -2.06582
312360.0000   -1.96767
312400.0000   -1.59821
312440.0000   -1.67500
312480.0000   -1.90611
312520.0000   -2.48536
312560.0000   -2.19557
312600.0000   -1.80609
312640.0000   -2.11545
312680.0000   -2.16592
312720.0000   -2.50450
312760.0000   -1.71915
312800.0000   -1.29654
312840.0000   -1.81682
312880.0000   -2.79957
312920.0000   -1.75543
312960.0000   -1.73967
313000.0000   -1.52334
313040.0000   -2.07824
313080.0000   -2.22492
313120.0000   -1.69767
313160.0000   -1.60509
313200.0000   -1.57944
313240.0000   -2.22387
313280.0000   -2.40242
313320.0000   -1.72800
313360.0000   -2.04046
313400.0000   -1.18680
313440.0000   -2.29304
313480.0000   -1.04680
313520.0000   -1.47822
313560.0000   -1.77808
313600.0000   -1.16714
313640.0000   -1.65744
313680.0000   -2.06428
313720.0000   -1.54178
313760.0000   -2.05178
313800.0000   -1.46933
313840.0000   -2.41373
313880.0000   -1.96459
313920.0000   -2.46397
313960.0000   -3.04817
314000.0000   -2.52592
314040.0000   -2.70156
314080.0000   -2.66568
314120.0000   -2.58858
314160.0000   -2.96401
314200.0000   -2.05614
314240.0000   -2.50825
314280.0000   -2.29469
314320.0000   -2.18105
314360.0000   -2.74006
314400.0000   -1.88300
314440.0000   -2.61476
314480.0000   -2.31318
314520.0000   -1.89971
314560.0000   -2.27001
314600.0000   -1.22104
314640.0000   -2.52693
314680.0000   -2.29483
314720.0000   -2.19872
314760.0000   -1.99090
314800.0000   -2.18843
314840.0000   -2.84718
314880.0000   -2.65776
314920.0000   -1.89215
314960.0000   -2.30453
315000.0000   -2.15044
315040.0000   -1.20130
315080.0000   -2.16545
315120.0000   -1.74640
315160.0000   -1.79005
315200.0000   -2.09924
315240.0000   -1.82531
315280.0000   -1.65370
315320.0000   -1.98044
315360.0000   -1.97461
315400.0000   -1.87315
315440.0000   -1.73635
315480.0000   -2.01667
315520.0000   -2.05660
315560.0000   -1.47619
315600.0000   -1.89711
315640.0000   -2.42425
315680.0000   -1.97377
315720.0000   -1.62633
315760.0000   -1.74234
315800.0000   -1.73581
315840.0000   -2.03425
315880.0000   -2.26337
315920.0000   -1.57588
315960.0000   -1.62683
316000.0000   -2.02613
316040.0000   -2.34073
316080.0000   -2.51830
316120.0000   -2.21119
316160.0000   -2.26632
316200.0000   -2.71947
316240.0000   -2.71407
316280.0000   -3.09746
316320.0000   -3.18229
316360.0000   -1.87295
316400.0000   -2.59071
316440.0000   -2.40413
316480.0000   -2.61698
316520.0000   -2.31699
316560.0000   -1.78193
316600.0000   -1.36211
316640.0000   -0.99381
316680.0000   -1.79478
316720.0000   -1.63385
316760.0000   -1.61344
316800.0000   -2.63675
316840.0000   -2.35837
316880.0000   -2.04389
316920.0000   -2.02710
316960.0000   -1.47869
317000.0000   -1.00941
317040.0000   -1.56318
317080.0000   -1.66073
317120.0000   -2.07155
317160.0000   -1.98553
317200.0000   -1.05852
317240.0000   -2.08750
317280.0000   -2.02893
317320.0000   -1.11089
317360.0000   -1.97034
317400.0000   -1.10390
317440.0000   -1.51875
317480.0000   -2.15073
317520.0000   -1.44477
317560.0000   -2.41751
317600.0000   -1.69406
317640.0000   -2.35364
317680.0000   -2.15257
317720.0000   -3.02794
317760.0000   -2.42747
317800.0000   -1.64923
317840.0000   -1.59510
317880.0000   -1.31386
317920.0000   -1.34765
317960.0000   -1.49892
318000.0000   -1.05325
318040.0000   -2.46100
318080.0000   -2.25996
318120.0000   -1.87867
318160.0000   -2.14229
318200.0000   -0.89329
318240.0000   -1.25467
318280.0000   -1.55587
318320.0000   -1.55794
318360.0000   -2.14580
318400.0000   -1.47062
318440.0000   -1.98240
318480.0000   -1.82730
318520.0000   -1.70947
318560.0000   -1.80661
318600.0000   -1.63858
318640.0000   -2.44565
318680.0000   -2.34555
318720.0000   -2.06608
318760.0000   -2.37088
318800.0000   -2.28499
318840.0000   -1.95320
318880.0000   -1.37586
318920.0000   -1.76504
318960.0000   -1.71006
319000.0000   -2.91646
319040.0000   -2.50210
319080.0000   -2.24943
319120.0000   -2.42259
319160.0000   -2.46478
319200.0000   -1.50224
319240.0000   -2.09992
319280.0000   -2.21104
319320.0000   -2.69386
319360.0000   -2.03394
319400.0000   -1.41775
319440.0000   -1.63708
319480.0000   -1.99581
319520.0000   -2.01502
319560.0000   -1.86022
319600.0000   -1.26741
319640.0000   -2.25729
319680.0000   -1.87057
319720.0000   -1.69741
319760.0000   -2.42740
319800.0000   -1.94823
319840.0000   -2.40798
319880.0000   -1.93495
319920.0000   -2.03703
319960.0000   -1.83241
320000.0000   -2.60586
320040.0000   -2.20947
320080.0000   -1.60649
320120.0000   -2.34700
320160.0000   -2.48820
320200.0000   -1.94571
320240.0000   -1.87598
320280.0000   -2.42740
320320.0000   -1.51923
320360.0000   -2.00657
320400.0000   -2.23821
320440.0000   -1.94122
320480.0000   -2.39079
320520.0000   -2.20598
320560.0000   -1.64860
320600.0000   -1.82381
320640.0000   -2.08281
320680.0000   -1.78074
320720.0000   -1.46524
320760.0000   -2.75345
320800.0000   -2.05379
320840.0000   -2.22014
320880.0000   -2.42202
320920.0000   -1.99590
320960.0000   -2.27244
321000.0000   -2.33880
321040.0000   -2.38788
321080.0000   -2.68203
321120.0000   -1.77766
321160.0000   -2.21364
321200.0000   -2.30325
321240.0000   -1.44869
321280.0000   -1.81417
321320.0000   -2.71939
321360.0000   -1.44008
321400.0000   -2.13132
321440.0000   -2.39526
321480.0000   -2.24576
321520.0000   -2.51608
321560.0000   -2.21267
321600.0000   -2.06535
321640.0000   -2.86133
321680.0000   -2.84447
321720.0000   -1.82179
321760.0000   -2.92339
321800.0000   -2.63849
321840.0000   -2.07469
321880.0000   -2.57026
321920.0000   -2.82768
321960.0000   -2.91878
322000.0000   -2.10241
322040.0000   -2.12755
322080.0000   -2.73042
322120.0000   -2.67284
322160.0000   -2.58191
322200.0000   -2.68706
322240.0000   -2.22296
322280.0000   -2.12090
322320.0000   -1.88181
322360.0000   -1.82516
322400.0000   -2.21543
322440.0000   -0.99125
322480.0000   -2.09385
322520.0000   -2.03888
322560.0000   -2.66228
322600.0000   -2.45299
322640.0000   -2.41221
322680.0000   -3.24402
322720.0000   -2.06248
322760.0000   -2.29726
322800.0000   -2.24322
322840.0000   -1.85113
322880.0000   -2.68845
322920.0000   -2.43500
322960.0000   -2.32899
323000.0000   -2.95011
323040.0000   -2.26524
323080.0000   -2.59953
323120.0000   -3.03184
323160.0000   -2.13596
323200.0000   -2.42823
323240.0000   -2.36492
323280.0000   -1.45273
323320.0000   -1.94998
323360.0000   -2.04936
323400.0000   -2.34053
323440.0000   -2.21236
323480.0000   -2.55289
323520.0000   -3.11905
323560.0000   -2.84409
323600.0000   -1.86072
323640.0000   -1.97372
323680.0000   -1.94176
323720.0000   -2.19147
323760.0000   -2.58725
323800.0000   -2.78006
323840.0000   -2.94689
323880.0000   -2.43719
323920.0000   -2.17331
323960.0000   -3.12377
324000.0000   -2.87403
324040.0000   -2.76382
324080.0000   -2.15850
324120.0000   -2.11985
324160.0000   -3.12523
324200.0000   -3.30528
324240.0000   -2.77390
324280.0000   -2.99095
324320.0000   -2.58282
324360.0000   -2.35519
324400.0000   -2.01062
324440.0000   -2.57623
324480.0000   -2.45095
324520.0000   -2.17710
324560.0000   -2.94560
324600.0000   -3.00073
324640.0000   -2.13623
324680.0000   -2.66804
324720.0000   -2.01281
324760.0000   -1.36104
324800.0000   -2.66374
324840.0000   -2.70908
324880.0000   -1.79526
324920.0000   -1.97607
324960.0000   -1.80751
325000.0000   -1.74840
325040.0000   -1.43995
325080.0000   -1.55772
325120.0000   -2.20709
325160.0000   -1.32314
325200.0000   -1.87373
325240.0000   -1.57063
325280.0000   -2.03806
325320.0000   -2.20398
325360.0000   -2.55051
325400.0000   -1.98119
325440.0000   -1.83275
325480.0000   -1.43263
325520.0000   -1.92358
325560.0000   -1.85268
325600.0000   -1.69709
325640.0000   -2.85803
325680.0000   -2.65981
325720.0000   -2.52318
325760.0000   -3.52518
325800.0000   -3.20231
325840.0000   -2.39447
325880.0000   -2.21208
325920.0000   -2.30623
325960.0000   -1.90670
326000.0000   -2.07643
326040.0000   -1.99746
326080.0000   -2.37359
326120.0000   -2.07026
326160.0000   -1.93836
326200.0000   -2.74438
326240.0000   -1.42977
326280.0000   -1.89632
326320.0000   -2.13385
326360.0000   -3.07449
326400.0000   -2.66410
326440.0000   -1.64478
326480.0000   -1.80143
326520.0000   -2.18315
326560.0000   -2.01747
326600.0000   -0.84219
326640.0000   -0.86583
326680.0000   -0.91523
326720.0000   -1.16147
326760.0000   -1.18345
326800.0000   -0.76260
326840.0000   -0.81540
326880.0000   -0.86355
326920.0000   -1.97784
326960.0000   -1.93775
327000.0000   -1.82091
327040.0000   -1.08653
327080.0000   -1.12158
327120.0000   -2.00412
327160.0000   -1.47169
327200.0000   -2.13612
327240.0000   -2.34003
327280.0000   -0.93201
327320.0000   -1.92392
327360.0000   -1.60265
327400.0000   -1.14910
327440.0000   -1.28089
327480.0000   -1.14024
327520.0000   -1.50781
327560.0000   -2.65317
327600.0000   -1.95242
327640.0000   -2.23367
327680.0000   -1.49462
327720.0000   -1.86575
327760.0000   -0.89477
327800.0000   -2.21485
327840.0000   -1.57407
327880.0000   -0.72558
327920.0000   -1.17238
327960.0000   -1.78825
328000.0000   -0.81691
328040.0000   -1.29532
328080.0000   -0.27973
328120.0000   -0.62603
328160.0000   -0.21978
328200.0000   -0.62169
328240.0000   -1.36355
328280.0000   -1.04126
328320.0000   -1.44017
328360.0000   -1.04409
328400.0000   -1.85120
328440.0000   -1.06268
328480.0000   -1.16708
328520.0000   -0.85325
328560.0000   -0.49322
328600.0000   -1.20720
328640.0000   -0.89794
328680.0000   -0.92841
328720.0000   -1.03264
328760.0000   -0.81386
328800.0000   -1.62694
328840.0000   -1.40658
328880.0000   -0.91778
328920.0000   -0.24038
328960.0000   -0.63792
329000.0000   -1.16313
329040.0000   -1.32285
329080.0000   -1.49737
329120.0000   -2.08625
329160.0000   -1.01870
329200.0000   -1.36545
329240.0000   -0.95115
329280.0000   -1.03281
329320.0000   -1.72915
329360.0000   -1.86653
329400.0000   -1.62336
329440.0000   -2.07532
329480.0000   -1.59859
329520.0000   -1.02942
329560.0000   -0.41912
329600.0000   -1.39188
329640.0000   -1.84218
329680.0000   -1.50993
329720.0000   -1.11880
329760.0000   -0.34884
329800.0000   -0.96555
329840.0000   -0.78493
329880.0000   -1.19405
329920.0000   -0.46943
329960.0000   -0.41622
330000.0000   -1.22869
330040.0000   -0.70336
330080.0000   -0.49784
330120.0000   -0.98198
330160.0000   -0.23218
330200.0000   -0.99078
330240.0000   -0.94633
330280.0000   -0.30405
330320.0000   -0.64730
330360.0000   -0.75679
330400.0000   -1.23216
330440.0000   -1.21131
330480.0000   -1.23551
330520.0000   -1.23302
330560.0000   -1.40591
330600.0000   -1.75247
330640.0000   -1.72592
330680.0000   -1.83733
330720.0000   -0.79960
330760.0000   -1.88072
330800.0000   -2.26148
330840.0000   -2.15144
330880.0000   -1.92632
330920.0000   -2.32352
330960.0000   -2.39673
331000.0000   -2.32494
331040.0000   -1.84125
331080.0000   -1.50060
331120.0000   -1.41175
331160.0000   -2.23736
331200.0000   -1.29144
331240.0000   -1.24226
331280.0000   -1.85684
331320.0000   -1.55986
331360.0000   -0.53864
331400.0000   -0.69890
331440.0000   -0.74305
331480.0000   -1.04010
331520.0000   -1.31017
331560.0000   -1.34579
331600.0000   -0.79180
331640.0000   -1.12835
331680.0000   -0.38182
331720.0000   -0.50519
331760.0000   -0.73624
331800.0000   -1.55208
331840.0000   -0.86875
331880.0000   -0.70862
331920.0000   -0.97422
331960.0000   -0.50352
332000.0000   -1.01435
332040.0000   -1.62942
332080.0000   -0.68016
332120.0000   -0.91798
332160.0000   -0.84969
332200.0000   -0.14331
332240.0000    0.55536
332280.0000    0.54800
332320.0000   -0.26788
332360.0000   -0.54848
332400.0000    0.34681
332440.0000   -1.29954
332480.0000   -0.46356
332520.0000   -0.45975
332560.0000   -0.53350
332600.0000   -0.24546
332640.0000   -0.39822
332680.0000    0.12471
332720.0000   -0.24347
332760.0000    0.25273
332800.0000   -0.74823
332840.0000   -0.38038
332880.0000   -0.57622
332920.0000   -0.51686
332960.0000   -0.48065
333000.0000    0.07047
333040.0000   -1.61707
333080.0000   -0.50276
333120.0000   -0.94024
333160.0000   -1.48378
333200.0000   -1.18529
333240.0000   -1.06696
333280.0000   -0.89236
333320.0000   -2.03261
333360.0000   -0.82433
333400.0000   -0.81306
333440.0000   -1.52818
333480.0000   -1.24050
333520.0000   -0.43452
333560.0000   -1.38167
333600.0000   -1.15740
333640.0000   -1.50263
333680.0000   -2.17724
333720.0000   -2.19216
333760.0000   -1.43446
333800.0000   -1.86714
333840.0000   -1.73324
333880.0000   -1.53719
333920.0000   -1.22826
333960.0000   -1.87237
334000.0000   -0.71088
334040.0000   -1.22884
334080.0000   -0.50965
334120.0000   -1.06788
334160.0000   -1.28685
334200.0000   -1.45419
334240.0000   -0.99202
334280.0000   -1.50677
334320.0000   -1.24999
334360.0000   -1.05317
334400.0000   -1.19903
334440.0000   -1.66463
334480.0000   -0.88438
334520.0000   -1.55457
334560.0000   -0.76635
334600.0000   -0.99500
334640.0000   -1.26747
334680.0000   -1.34177
334720.0000   -1.85543
334760.0000   -2.13606
334800.0000   -2.43564
334840.0000   -2.06260
334880.0000   -1.52337
334920.0000   -1.13837
334960.0000   -1.78850
335000.0000   -1.43527
335040.0000   -1.47242
335080.0000   -1.27075
335120.0000   -1.83174
335160.0000   -1.72475
335200.0000   -1.07159
335240.0000   -1.55324
335280.0000   -1.92921
335320.0000   -1.03764
335360.0000   -1.20801
335400.0000   -1.18204
335440.0000   -1.04102
335480.0000   -2.28004
335520.0000   -1.41970
335560.0000   -1.61701
335600.0000   -1.71053
335640.0000   -0.90304
335680.0000   -0.69604
335720.0000   -1.70364
335760.0000   -1.35311
335800.0000   -0.82770
335840.0000   -1.27625
335880.0000   -1.37769
335920.0000   -1.62339
335960.0000   -1.40119
336000.0000   -2.10452
336040.0000   -1.36783
336080.0000   -0.80742
336120.0000   -1.11288
336160.0000   -1.96299
336200.0000   -1.28900
336240.0000   -1.10480
336280.0000   -1.25185
336320.0000   -1.43881
336360.0000   -1.09037
336400.0000   -1.05514
336440.0000   -1.60238
336480.0000   -1.79150
336520.0000   -1.54770
336560.0000   -1.02015
336600.0000   -1.38020
336640.0000   -1.97253
336680.0000   -1.33656
336720.0000   -1.68655
336760.0000   -1.06911
336800.0000   -1.47195
336840.0000   -1.57324
336880.0000   -1.48522
336920.0000   -1.64828
336960.0000   -1.92142
337000.0000   -1.12296
337040.0000   -1.58600
337080.0000   -0.74130
337120.0000   -1.72304
337160.0000   -1.58211
337200.0000   -1.92247
337240.0000   -0.97608
337280.0000   -0.80512
337320.0000   -1.16259
337360.0000   -1.16116
337400.0000   -1.65934
337440.0000   -1.29907
337480.0000   -2.12653
337520.0000   -1.75064
337560.0000   -0.92801
337600.0000   -0.52877
337640.0000   -0.61032
337680.0000   -0.57931
337720.0000   -1.41190
337760.0000   -1.39048
337800.0000   -2.12049
337840.0000   -1.58916
337880.0000   -1.60027
337920.0000   -1.47772
337960.0000   -2.03954
338000.0000   -1.72136
338040.0000   -0.45471
338080.0000   -1.19331
338120.0000   -1.48304
338160.0000   -1.21832
338200.0000   -1.91882
338240.0000   -1.97755
338280.0000   -1.59753
338320.0000   -2.03827
338360.0000   -1.67296
338400.0000   -2.33413
338440.0000   -1.51654
338480.0000   -1.27808
338520.0000   -1.91273
338560.0000   -2.17988
338600.0000   -1.72237
338640.0000   -1.65987
338680.0000   -1.10514
338720.0000   -0.57788
338760.0000   -1.27785
338800.0000   -1.10421
338840.0000   -1.47894
338880.0000   -1.10454
338920.0000   -1.73765
338960.0000   -1.46779
339000.0000   -1.93282
339040.0000   -1.02171
339080.0000   -1.95184
339120.0000   -2.64490
339160.0000   -2.28510
339200.0000   -1.71167
339240.0000   -2.72766
339280.0000   -0.97726
339320.0000   -1.53975
339360.0000   -1.27932
339400.0000   -1.91751
339440.0000   -1.55228
339480.0000   -1.83773
339520.0000   -2.40371
339560.0000   -2.43110
339600.0000   -1.79660
339640.0000   -1.99728
339680.0000   -1.82895
339720.0000   -1.55156
339760.0000   -1.52816
339800.0000   -2.01486
339840.0000   -1.08325
339880.0000   -0.92817
339920.0000   -2.22432
339960.0000   -1.35520
340000.0000   -2.20979
340040.0000   -1.87989
340080.0000   -3.03794
340120.0000   -2.00112
340160.0000   -1.67678
340200.0000   -1.18255
340240.0000   -2.57647
340280.0000   -2.50666
340320.0000   -1.74698
340360.0000   -1.33002
340400.0000   -1.67392
340440.0000   -1.67189
340480.0000   -1.84629
340520.0000   -1.31834
340560.0000   -1.73692
340600.0000   -1.03214
340640.0000   -1.58790
340680.0000   -1.71370
340720.0000   -1.46712
340760.0000   -1.38391
340800.0000   -1.37954
340840.0000   -1.32400
340880.0000   -1.05154
340920.0000   -2.50603
340960.0000   -1.75687
341000.0000   -1.80744
341040.0000   -1.16602
341080.0000   -1.30279
341120.0000   -1.40329
341160.0000   -1.26620
341200.0000   -1.80711
341240.0000   -0.95122
341280.0000   -1.49016
341320.0000   -1.16199
341360.0000   -1.80331
341400.0000   -1.63970
341440.0000   -0.44040
341480.0000   -1.66947
341520.0000   -1.21978
341560.0000   -1.69411
341600.0000   -1.95709
341640.0000   -2.04594
341680.0000   -1.86099
341720.0000   -2.27662
341760.0000   -1.37509
341800.0000   -1.04951
341840.0000   -1.62619
341880.0000   -2.02572
341920.0000   -1.81676
341960.0000   -2.12442
342000.0000   -2.77147
342040.0000   -1.32423
342080.0000   -1.60251
342120.0000   -1.73848
342160.0000   -1.73256
342200.0000   -2.39342
342240.0000   -1.95707
342280.0000   -1.84069
342320.0000   -1.35408
342360.0000   -0.98726
342400.0000   -2.09866
342440.0000   -1.65707
342480.0000   -1.97523
342520.0000   -1.77955
342560.0000   -2.56986
342600.0000   -2.64074
342640.0000   -3.00614
342680.0000   -1.52413
342720.0000   -1.91196
342760.0000   -2.08598
342800.0000   -2.25953
342840.0000   -2.60468
342880.0000   -2.61936
342920.0000   -1.36706
342960.0000   -2.18265
343000.0000   -1.22693
343040.0000   -1.61667
343080.0000   -2.05698
343120.0000   -2.20844
343160.0000   -1.00076
343200.0000   -1.60731
343240.0000   -1.06368
343280.0000   -2.05851
343320.0000   -1.17421
343360.0000   -1.33082
343400.0000   -2.02844
343440.0000   -2.36841
343480.0000   -1.40980
343520.0000   -1.85872
343560.0000   -2.31832
343600.0000   -2.48752
343640.0000   -1.87993
343680.0000   -2.07124
343720.0000   -2.51160
343760.0000   -1.98058
343800.0000   -1.88718
343840.0000   -1.59885
343880.0000   -1.64951
343920.0000   -1.38689
343960.0000   -1.19405
344000.0000   -1.09646
344040.0000   -1.49914
344080.0000   -2.07899
344120.0000   -2.81860
344160.0000   -2.50288
344200.0000   -1.66321
344240.0000   -1.96043
344280.0000   -1.73065
344320.0000   -2.16062
344360.0000   -2.05374
344400.0000   -1.44521
344440.0000   -1.20411
344480.0000   -2.64249
344520.0000   -2.29979
344560.0000   -0.92731
344600.0000   -1.51169
344640.0000   -1.61633
344680.0000   -2.13763
344720.0000   -1.81316
344760.0000   -1.01750
344800.0000   -1.62986
344840.0000   -1.38384
344880.0000   -1.68736
344920.0000   -1.75347
344960.0000   -1.99963
345000.0000   -1.81186
345040.0000   -0.72509
345080.0000   -1.77084
345120.0000   -1.79101
345160.0000   -1.90251
345200.0000   -1.83549
345240.0000   -2.95147
345280.0000   -2.77218
345320.0000   -2.91182
345360.0000   -2.00935
345400.0000   -0.84678
345440.0000    0.06471
345480.0000   -1.30095
345520.0000   -1.49104
345560.0000   -1.21652
345600.0000   -1.25322
345640.0000   -1.99182
345680.0000   -1.80022
345720.0000   -1.87140
345760.0000   -2.59672
345800.0000   -1.91138
345840.0000   -2.04781
345880.0000   -1.77853
345920.0000   -2.36474
345960.0000   -2.43478
346000.0000   -2.13401
346040.0000   -2.18286
346080.0000   -2.04821
346120.0000   -3.06998
346160.0000   -1.06162
346200.0000   -1.80872
346240.0000   -2.02520
346280.0000   -2.87753
346320.0000   -2.43198
346360.0000   -2.34676
346400.0000   -1.98707
346440.0000   -1.52998
346480.0000   -1.50325
346520.0000   -1.83829
346560.0000   -1.27517
346600.0000   -1.85335
346640.0000   -1.46069
346680.0000   -1.50031
346720.0000   -1.74979
346760.0000   -1.61344
346800.0000   -0.90864
346840.0000   -1.46983
346880.0000   -1.93265
346920.0000   -2.37707
346960.0000   -1.82825
347000.0000   -1.86243
347040.0000   -1.34220
347080.0000   -1.51623
347120.0000   -1.38694
347160.0000   -2.38207
347200.0000   -0.50094
347240.0000   -1.66141
347280.0000   -1.37662
347320.0000   -0.84589
347360.0000   -1.99392
347400.0000   -1.83672
347440.0000   -2.30452
347480.0000   -2.09267
347520.0000   -1.93616
347560.0000   -2.10022
347600.0000   -1.89524
347640.0000   -1.97255
347680.0000   -1.99677
347720.0000   -1.63137
347760.0000   -1.71784
347800.0000   -1.18907
347840.0000   -1.49765
347880.0000   -1.62424
347920.0000   -0.91775
347960.0000   -1.11136
348000.0000   -0.90352
348040.0000   -1.70853
348080.0000   -1.35221
348120.0000   -0.92637
348160.0000   -1.25439
348200.0000   -1.26909
348240.0000   -1.20224
348280.0000   -0.17837
348320.0000   -1.17314
348360.0000   -0.69887
348400.0000   -1.77433
348440.0000   -1.41050
348480.0000   -0.79948
348520.0000   -1.05085
348560.0000   -0.39852
348600.0000   -0.77196
348640.0000   -1.84461
348680.0000   -0.47674
348720.0000   -1.10847
348760.0000   -0.71748
348800.0000   -1.14060
348840.0000   -2.56665
348880.0000   -2.11689
348920.0000   -1.78960
348960.0000   -1.96085
349000.0000   -1.93732
349040.0000   -1.76612
349080.0000   -1.22286
349120.0000   -1.30292
349160.0000   -2.12031
349200.0000   -1.16467
349240.0000   -0.75579
349280.0000   -1.33812
349320.0000   -1.21521
349360.0000   -0.86623
349400.0000   -1.41558
349440.0000   -1.20716
349480.0000   -1.43431
349520.0000   -2.02446
349560.0000   -0.75417
349600.0000   -1.52545
349640.0000   -1.27051
349680.0000   -1.51648
349720.0000   -1.34222
349760.0000   -2.18699
349800.0000   -1.07736
349840.0000   -1.36558
349880.0000   -1.93076
349920.0000   -1.67076
349960.0000   -1.72668
350000.0000   -0.96223
350040.0000   -1.08669
350080.0000   -1.58551
350120.0000   -1.25190
350160.0000   -1.38076
350200.0000   -1.06281
350240.0000   -1.34847
350280.0000   -0.91782
350320.0000   -1.31614
350360.0000   -0.91270
350400.0000   -1.03435
350440.0000   -1.46243
350480.0000   -1.16588
350520.0000   -2.11709
350560.0000   -0.83837
350600.0000   -1.27147
350640.0000   -1.65886
350680.0000   -2.02922
350720.0000   -1.32846
350760.0000   -0.34282
350800.0000   -0.85665
350840.0000   -1.47140
350880.0000   -0.49927
350920.0000   -0.47471
350960.0000   -0.46270
351000.0000   -0.11846
351040.0000   -0.75011
351080.0000   -1.23514
351120.0000   -1.21565
351160.0000   -1.75152
351200.0000   -1.64167
351240.0000   -2.11336
351280.0000   -1.61455
351320.0000   -1.55056
351360.0000   -2.71093
351400.0000   -2.27709
351440.0000   -1.53270
351480.0000   -1.93258
351520.0000   -1.65839
351560.0000   -1.24077
351600.0000   -1.00524
351640.0000   -1.33450
351680.0000   -2.36836
351720.0000   -2.01103
351760.0000   -2.90940
351800.0000   -2.33462
351840.0000   -2.02005
351880.0000   -2.74522
351920.0000   -2.70995
351960.0000   -1.75859
352000.0000   -0.84808
352040.0000   -1.85939
352080.0000   -1.63165
352120.0000   -1.73249
352160.0000   -2.29004
352200.0000   -1.58002
352240.0000   -2.66052
352280.0000   -2.70884
352320.0000   -2.41179
352360.0000   -1.89124
352400.0000   -2.98409
352440.0000   -1.49538
352480.0000   -1.75675
352520.0000   -1.61796
352560.0000   -2.72315
352600.0000   -2.39300
352640.0000   -2.58297
352680.0000   -1.99942
352720.0000   -2.63333
352760.0000   -2.33502
352800.0000   -2.65863
352840.0000   -2.34030
352880.0000   -1.63537
352920.0000   -1.28456
352960.0000   -1.46713
353000.0000   -2.22759
353040.0000   -2.02804
353080.0000   -1.04570
353120.0000   -2.15466
353160.0000   -1.77837
353200.0000   -1.29638
353240.0000   -2.22494
353280.0000   -1.96811
353320.0000   -1.38916
353360.0000   -1.08612
353400.0000   -1.56502
353440.0000   -2.22985
353480.0000   -2.14238
353520.0000   -2.60503
353560.0000   -1.99247
353600.0000   -1.69625
353640.0000   -1.91612
353680.0000   -1.82616
353720.0000   -1.50583
353760.0000   -0.80817
353800.0000   -2.06093
353840.0000   -2.45611
353880.0000   -2.42029
353920.0000   -1.80113
353960.0000   -1.37129
354000.0000   -2.04115
354040.0000   -1.50808
354080.0000   -1.80934
354120.0000   -1.82781
354160.0000   -1.92040
354200.0000   -1.98288
354240.0000   -2.17925
354280.0000   -2.12815
354320.0000   -0.98910
354360.0000   -1.62801
354400.0000   -1.74069
354440.0000   -1.02173
354480.0000   -2.04195
354520.0000   -2.27676
354560.0000   -2.11605
354600.0000   -1.92855
354640.0000   -2.51414
354680.0000   -2.20240
354720.0000   -1.40272
354760.0000   -1.93548
354800.0000   -2.00579
354840.0000   -1.86506
354880.0000   -2.66245
354920.0000   -2.18534
354960.0000   -1.80173
355000.0000   -1.40471
355040.0000   -1.61651
355080.0000   -0.43442
355120.0000   -1.11679
355160.0000   -0.06339
355200.0000   -1.41622
355240.0000   -1.07375
355280.0000   -1.41717
355320.0000   -1.07697
355360.0000   -1.53804
355400.0000   -1.45766
355440.0000   -2.06993
355480.0000   -1.00087
355520.0000   -1.44124
355560.0000   -0.99879
355600.0000   -1.94754
355640.0000   -1.58886
355680.0000   -2.69167
355720.0000   -2.51449
355760.0000   -2.43701
355800.0000   -0.76356
355840.0000   -1.71601
355880.0000   -2.08694
355920.0000   -1.81684
355960.0000   -1.45232
356000.0000   -1.93663
356040.0000   -2.35393
356080.0000   -2.53304
356120.0000   -3.09701
356160.0000   -2.69827
356200.0000   -3.19092
356240.0000   -2.67505
356280.0000   -2.01665
356320.0000   -2.10691
356360.0000   -1.71163
356400.0000   -2.68696
356440.0000   -2.11332
356480.0000   -1.83932
356520.0000   -0.85420
356560.0000   -1.56455
356600.0000   -2.55340
356640.0000   -1.75503
356680.0000   -2.03540
356720.0000   -1.98504
356760.0000   -2.40360
356800.0000   -1.23140
356840.0000   -1.96771
356880.0000   -2.11697
356920.0000   -2.82078
356960.0000   -1.72318
357000.0000   -1.83626
357040.0000   -1.37120
357080.0000   -1.62674
357120.0000   -2.35216
357160.0000   -2.62818
357200.0000   -3.11706
357240.0000   -2.76718
357280.0000   -1.95983
357320.0000   -3.46494
357360.0000   -2.67706
357400.0000   -2.49516
357440.0000   -3.55473
357480.0000   -2.93885
357520.0000   -3.24992
357560.0000   -3.51050
357600.0000   -2.71215
357640.0000   -2.38796
357680.0000   -2.73154
357720.0000   -3.65156
357760.0000   -3.13445
357800.0000   -2.32988
357840.0000   -1.57941
357880.0000   -1.72025
357920.0000   -1.59491
357960.0000   -1.90856
358000.0000   -0.89367
358040.0000   -1.70314
358080.0000   -1.34218
358120.0000   -0.65062
358160.0000   -1.70440
358200.0000   -1.88183
358240.0000   -2.55209
358280.0000   -2.13226
358320.0000   -0.95673
358360.0000   -1.56276
358400.0000   -1.73587
358440.0000   -2.89447
358480.0000   -2.30809
358520.0000   -2.20765
358560.0000   -1.66330
358600.0000   -1.32827
358640.0000   -1.69329
358680.0000   -2.04862
358720.0000   -2.22846
358760.0000   -1.97007
358800.0000   -2.59930
358840.0000   -2.39177
358880.0000   -3.31826
358920.0000   -2.80869
358960.0000   -2.67966
359000.0000   -2.56991
359040.0000   -2.30713
359080.0000   -3.44317
359120.0000   -2.08375
359160.0000   -1.74372
359200.0000   -2.06809
359240.0000   -1.73661
359280.0000   -2.50973
359320.0000   -2.29546
359360.0000   -3.12056
359400.0000   -2.28768
359440.0000   -2.19614
359480.0000   -2.11561
359520.0000   -2.22850
359560.0000   -1.33755
359600.0000   -1.56834
359640.0000   -3.04054
359680.0000   -2.92225
359720.0000   -2.91098
359760.0000   -2.59340
359800.0000   -3.23495
359840.0000   -2.91943
359880.0000   -2.47667
359920.0000   -1.92220
359960.0000   -2.38822
360000.0000   -3.05070
360040.0000   -2.17418
360080.0000   -2.91076
360120.0000   -2.39343
360160.0000   -2.35859
360200.0000   -2.80688
360240.0000   -2.28355
360280.0000   -2.12353
360320.0000   -1.92383
360360.0000   -2.50366
360400.0000   -2.82904
360440.0000   -2.69111
360480.0000   -3.14928
360520.0000   -3.40340
360560.0000   -2.80499
360600.0000   -2.41904
360640.0000   -2.76813
360680.0000   -1.53743
360720.0000   -2.63139
360760.0000   -2.44683
360800.0000   -1.93662
360840.0000   -1.39150
360880.0000   -2.78297
360920.0000   -3.10707
360960.0000   -2.60918
361000.0000   -3.01223
361040.0000   -2.56508
361080.0000   -2.55697
361120.0000   -2.17693
361160.0000   -1.57661
361200.0000   -1.58362
361240.0000   -2.82948
361280.0000   -2.59910
361320.0000   -3.53996
361360.0000   -3.12241
361400.0000   -2.75509
361440.0000   -3.15078
361480.0000   -2.61591
361520.0000   -3.61871
361560.0000   -3.13194
361600.0000   -2.17044
361640.0000   -2.51459
361680.0000   -1.95464
361720.0000   -2.28778
361760.0000   -2.22320
361800.0000   -2.12304
361840.0000   -1.57395
361880.0000   -2.43061
361920.0000   -2.38529
361960.0000   -1.86765
362000.0000   -1.58683
362040.0000   -1.32498
362080.0000   -2.10540
362120.0000   -1.77446
362160.0000   -2.08000
362200.0000   -2.65630
362240.0000   -2.17086
362280.0000   -2.02924
362320.0000   -2.64270
362360.0000   -1.74988
362400.0000   -2.27624
362440.0000   -2.17797
362480.0000   -1.64147
362520.0000   -2.09675
362560.0000   -2.35200
362600.0000   -2.74318
362640.0000   -2.36512
362680.0000   -1.96647
362720.0000   -2.35054
362760.0000   -0.85339
362800.0000   -1.17730
362840.0000   -0.57217
362880.0000   -0.93724
362920.0000   -1.19865
362960.0000   -2.76231
363000.0000   -2.38426
363040.0000   -1.55068
363080.0000   -2.44872
363120.0000   -1.92812
363160.0000   -1.47148
363200.0000   -1.23047
363240.0000   -1.75494
363280.0000   -1.75957
363320.0000   -1.71099
363360.0000   -1.55043
363400.0000   -3.45567
363440.0000   -2.65341
363480.0000   -2.81998
363520.0000   -1.32818
363560.0000   -1.65833
363600.0000   -2.31725
363640.0000   -2.36985
363680.0000   -2.57518
363720.0000   -2.45928
363760.0000   -1.98209
363800.0000   -2.72801
363840.0000   -2.91028
363880.0000   -2.53205
363920.0000   -2.51925
363960.0000   -1.38810
364000.0000   -2.88180
364040.0000   -1.88082
364080.0000   -2.39063
364120.0000   -2.95837
364160.0000   -3.63481
364200.0000   -3.01293
364240.0000   -2.66584
364280.0000   -2.51505
364320.0000   -3.79365
364360.0000   -3.15968
364400.0000   -3.65284
364440.0000   -3.65472
364480.0000   -3.58590
364520.0000   -3.89724
364560.0000   -3.47050
364600.0000   -3.87512
364640.0000   -3.99060
364680.0000   -2.65080
364720.0000   -3.10333
364760.0000   -2.59535
364800.0000   -3.26079
364840.0000   -3.48965
364880.0000   -2.63553
364920.0000   -2.61585
364960.0000   -2.84361
365000.0000   -2.20744
365040.0000   -2.62889
365080.0000   -2.32392
365120.0000   -2.83925
365160.0000   -3.46997
365200.0000   -2.84884
365240.0000   -3.99173
365280.0000   -2.36301
365320.0000   -3.18495
365360.0000   -2.62927
365400.0000   -2.99903
365440.0000   -2.31558
365480.0000   -1.41520
365520.0000   -2.25397
365560.0000   -1.24379
365600.0000   -1.84568
365640.0000   -2.88137
365680.0000   -2.18280
365720.0000   -2.67067
365760.0000   -2.32561
365800.0000   -2.54819
365840.0000   -3.59540
365880.0000   -2.15088
365920.0000   -2.32656
365960.0000   -2.28062
366000.0000   -1.61306
366040.0000   -1.79534
366080.0000   -2.05525
366120.0000   -1.94364
366160.0000   -1.94779
366200.0000   -2.19333
366240.0000   -0.65156
366280.0000   -2.65619
366320.0000   -2.26041
366360.0000   -0.80785
366400.0000   -1.49868
366440.0000   -2.55272
366480.0000   -1.08431
366520.0000   -1.88134
366560.0000   -2.31329
366600.0000   -3.10495
366640.0000   -2.21806
366680.0000   -2.41441
366720.0000   -2.86268
366760.0000   -2.70132
366800.0000   -3.14606
366840.0000   -3.59746
366880.0000   -3.50402
366920.0000   -3.25082
366960.0000   -4.07832
367000.0000   -3.50699
367040.0000   -3.12451
367080.0000   -1.97471
367120.0000   -2.87379
367160.0000   -3.07394
367200.0000   -1.87786
367240.0000   -3.03189
367280.0000   -2.45555
367320.0000   -1.94399
367360.0000   -2.11494
367400.0000   -1.90835
367440.0000   -1.37795
367480.0000   -2.43493
367520.0000   -1.93284
367560.0000   -1.25030
367600.0000   -2.40469
367640.0000   -2.43695
367680.0000   -2.49240
367720.0000   -1.47437
367760.0000   -1.84530
367800.0000   -2.05443
367840.0000   -2.59579
367880.0000   -2.65922
367920.0000   -1.87914
367960.0000   -2.97808
368000.0000   -2.75252
368040.0000   -2.74717
368080.0000   -2.37854
368120.0000   -2.49497
368160.0000   -2.08808
368200.0000   -1.06766
368240.0000   -3.19482
368280.0000   -1.62305
368320.0000   -2.08161
368360.0000   -1.43922
368400.0000   -1.63020
368440.0000   -2.23476
368480.0000   -1.11861
368520.0000   -2.57512
368560.0000   -1.87694
368600.0000   -1.62099
368640.0000   -1.63148
368680.0000   -2.57002
368720.0000   -1.71843
368760.0000   -1.74804
368800.0000   -0.61299
368840.0000   -0.89066
368880.0000   -1.39726
368920.0000   -0.67667
368960.0000   -1.69687
369000.0000   -1.43954
369040.0000   -2.23517
369080.0000   -1.88096
369120.0000   -1.87325
369160.0000   -1.81001
369200.0000   -1.79928
369240.0000   -2.66666
369280.0000   -2.34868
369320.0000   -2.48557
369360.0000   -3.10047
369400.0000   -2.32144
369440.0000   -2.36754
369480.0000   -1.87546
369520.0000   -1.80665
369560.0000   -1.52949
369600.0000   -1.14954
369640.0000   -1.55428
369680.0000   -1.45608
369720.0000   -1.32927
369760.0000   -2.07048
369800.0000   -1.02446
369840.0000   -1.15082
369880.0000   -1.08028
369920.0000   -1.07692
369960.0000   -1.78044
370000.0000   -2.13149
370040.0000   -2.43160
370080.0000   -2.20995
370120.0000   -1.86524
370160.0000   -1.62474
370200.0000   -2.00108
370240.0000   -2.41106
370280.0000   -1.36027
370320.0000   -1.69358
370360.0000   -2.14938
370400.0000   -2.40712
370440.0000   -3.16739
370480.0000   -2.09293
370520.0000   -2.09303
370560.0000   -2.54399
370600.0000   -1.90100
370640.0000   -2.42140
370680.0000   -2.31106
370720.0000   -3.04368
370760.0000   -3.26834
370800.0000   -2.17806
370840.0000   -2.51482
370880.0000   -1.08930
370920.0000   -2.55551
370960.0000   -1.72673
371000.0000   -1.87862
371040.0000   -1.39024
371080.0000   -1.89767
371120.0000   -2.00331
371160.0000   -1.60811
371200.0000   -1.65049
371240.0000   -2.18846
371280.0000   -1.61474
371320.0000   -1.17993
371360.0000   -0.79732
371400.0000   -1.84172
371440.0000   -1.80464
371480.0000   -1.25821
371520.0000   -1.42303
371560.0000   -0.49338
371600.0000   -0.94939
371640.0000   -0.42828
371680.0000   -0.51560
371720.0000   -0.48723
371760.0000    0.17384
371800.0000   -0.84205
371840.0000   -0.96447
371880.0000   -0.45695
371920.0000   -1.04568
371960.0000   -0.77275
372000.0000   -0.00858
372040.0000   -0.59265
372080.0000   -0.94629
372120.0000   -0.87959
372160.0000   -0.83515
372200.0000   -0.51739
372240.0000   -0.31111
372280.0000   -0.96115
372320.0000   -0.55885
372360.0000   -1.65152
372400.0000   -0.45255
372440.0000   -0.24856
372480.0000   -0.42597
372520.0000   -1.04960
372560.0000   -1.05953
372600.0000   -0.85688
372640.0000   -0.88685
372680.0000   -1.34671
372720.0000   -1.30724
372760.0000   -0.28405
372800.0000   -0.33778
372840.0000   -0.41666
372880.0000   -0.02191
372920.0000   -1.20517
372960.0000    0.09408
373000.0000   -0.74584
373040.0000   -0.56503
373080.0000   -0.78594
373120.0000   -1.03641
373160.0000   -0.68596
373200.0000   -0.14203
373240.0000    0.05899
373280.0000    0.06349
373320.0000   -1.01418
373360.0000    0.54418
373400.0000   -0.31124
373440.0000   -0.26691
373480.0000    0.09069
373520.0000   -0.46990
373560.0000   -0.26475
373600.0000    0.01685
373640.0000   -0.99266
373680.0000   -0.28541
373720.0000   -0.42066
373760.0000   -0.05041
373800.0000   -0.35817
373840.0000   -0.85917
373880.0000   -0.27952
373920.0000   -0.10906
373960.0000    0.22974
374000.0000   -0.81809
374040.0000   -0.27299
374080.0000    0.12661
374120.0000    0.18885
374160.0000   -0.04104
374200.0000   -0.43662
374240.0000   -0.97360
374280.0000   -0.26883
374320.0000   -0.00052
374360.0000   -0.00027
374400.0000   -1.12606
374440.0000   -0.00797
374480.0000    0.00114
374520.0000    0.80300
374560.0000    0.19672
374600.0000    1.36870
374640.0000    0.70434
374680.0000    0.37261
374720.0000    0.75873
374760.0000    0.51327
374800.0000   -0.07042
374840.0000    0.86487
374880.0000    0.97728
374920.0000    0.95050
374960.0000    0.09669
375000.0000    0.77625
375040.0000    0.22698
375080.0000    0.19571
375120.0000    0.36517
375160.0000    0.05178
375200.0000    0.34475
375240.0000    1.38598
375280.0000    0.22778
375320.0000   -0.14785
375360.0000    0.08913
375400.0000   -1.00010
375440.0000   -0.24328
375480.0000    0.39165
375520.0000   -0.14258
375560.0000   -0.29897
375600.0000   -0.49048
375640.0000   -0.72635
375680.0000   -0.01870
375720.0000   -0.98784
375760.0000   -0.57620
375800.0000   -0.24707
375840.0000   -0.15335
375880.0000   -0.49274
375920.0000    0.50851
375960.0000   -0.34497
376000.0000   -0.45833
376040.0000   -0.26275
376080.0000   -0.31721
376120.0000   -0.76943
376160.0000   -0.89714
376200.0000   -1.31731
376240.0000   -1.00140
376280.0000   -0.28141
376320.0000   -0.19356
376360.0000   -0.32708
376400.0000   -0.87933
376440.0000   -0.55018
376480.0000   -0.10070
376520.0000    0.14901
376560.0000   -0.95566
376600.0000   -0.77576
376640.0000   -1.18822
376680.0000   -1.29340
376720.0000   -0.15672
376760.0000    0.39755
376800.0000    1.01986
376840.0000    0.81743
376880.0000   -0.05249
376920.0000    0.77061
376960.0000    0.17632
377000.0000   -0.22003
377040.0000   -0.03350
377080.0000    0.70418
377120.0000   -0.45194
377160.0000   -0.09841
377200.0000    0.15204
377240.0000    0.71842
377280.0000    0.47568
377320.0000    1.34750
377360.0000    0.81881
377400.0000    0.86702
377440.0000    0.13817
377480.0000   -0.94329
377520.0000   -0.16134
377560.0000    0.40184
377600.0000    0.06520
377640.0000   -0.19968
377680.0000    0.38746
377720.0000    0.22589
377760.0000    0.64367
377800.0000    0.63066
377840.0000    0.68826
377880.0000    1.13114
377920.0000    0.49187
377960.0000    0.78782
378000.0000    0.78995
378040.0000    0.16987
378080.0000    0.53392
378120.0000    0.45419
378160.0000   -0.24401
378200.0000   -0.49770
378240.0000   -0.16624
378280.0000    0.19620
378320.0000   -0.22042
378360.0000   -1.29437
378400.0000   -0.48920
378440.0000   -0.31927
378480.0000    0.02640
378520.0000   -0.26813
378560.0000   -0.01911
378600.0000    0.20335
378640.0000   -0.12134
378680.0000   -0.39031
378720.0000    0.14769
378760.0000    0.70346
378800.0000    0.44902
378840.0000    1.66427
378880.0000    0.84899
378920.0000    1.63902
378960.0000    1.30680
379000.0000    1.51469
379040.0000    0.79070
379080.0000    0.82440
379120.0000    0.87303
379160.0000    0.48694
379200.0000    0.01114
379240.0000    0.82285
379280.0000    0.57692
379320.0000    1.14831
379360.0000    0.52769
379400.0000    0.33764
379440.0000    1.29929
379480.0000    0.94528
379520.0000    0.02472
379560.0000    0.07303
379600.0000    0.30615
379640.0000    1.67695
379680.0000    0.73463
379720.0000   -0.08205
379760.0000    1.37396
379800.0000    1.88318
379840.0000    0.95795
379880.0000    1.89678
379920.0000    1.45391
379960.0000    0.71361
380000.0000    1.08466
380040.0000    0.70516
380080.0000    0.49159
380120.0000   -0.13021
380160.0000    1.42201
380200.0000    0.24550
380240.0000    0.63623
380280.0000    0.24294
380320.0000    0.93552
380360.0000    0.36578
380400.0000    0.16646
380440.0000   -0.14869
380480.0000    0.68001
380520.0000    0.92961
380560.0000    0.01304
380600.0000    0.41492
380640.0000    0.76664
380680.0000    0.91455
380720.0000    0.12536
380760.0000   -0.13501
380800.0000   -0.10138
380840.0000   -1.22095
380880.0000   -0.30322
380920.0000    0.02499
380960.0000    1.35677
381000.0000    0.05190
381040.0000    0.86398
381080.0000    1.10212
381120.0000    0.33788
381160.0000    0.93501
381200.0000    0.71750
381240.0000    0.89397
381280.0000   -0.63723
381320.0000   -0.63177
381360.0000   -0.72669
381400.0000   -1.14857
381440.0000   -0.58991
381480.0000   -0.74238
381520.0000   -0.72481
381560.0000   -0.21607
381600.0000   -0.07379
381640.0000   -0.31591
381680.0000    0.32807
381720.0000    0.33484
381760.0000   -1.47528
381800.0000   -1.39571
381840.0000    0.22707
381880.0000   -0.35408
381920.0000   -1.80680
381960.0000   -1.64010
382000.0000   -0.79127
382040.0000   -1.35688
382080.0000   -0.97362
382120.0000   -0.21581
382160.0000   -0.61085
382200.0000    0.11712
382240.0000   -0.59852
382280.0000    0.10264
382320.0000    0.00060
382360.0000   -0.14480
382400.0000    0.19063
382440.0000   -0.81762
382480.0000    0.08923
382520.0000   -1.57410
382560.0000   -0.84355
382600.0000   -0.69565
382640.0000   -0.26662
382680.0000   -0.67958
382720.0000   -1.12546
382760.0000   -0.11864
382800.0000    0.19828
382840.0000   -0.79333
382880.0000    0.55885
382920.0000   -0.32282
382960.0000   -0.35597
383000.0000    0.78820
383040.0000   -0.13055
383080.0000    0.05870
383120.0000   -0.28414
383160.0000   -0.52494
383200.0000    0.00562
383240.0000   -0.26142
383280.0000   -0.39950
383320.0000   -0.28785
383360.0000   -0.22346
383400.0000   -0.09087
383440.0000    0.07881
383480.0000   -0.55127
383520.0000    0.10331
383560.0000    0.93110
383600.0000    0.91661
383640.0000    0.77624
383680.0000    0.66659
383720.0000    1.23415
383760.0000    0.24001
383800.0000    0.83459
383840.0000    0.68247
383880.0000    0.22369
383920.0000    0.15475
383960.0000    0.33598
384000.0000    0.22042
384040.0000    0.69466
384080.0000    0.85874
384120.0000    0.91176
384160.0000    1.05133
384200.0000   -0.11077
384240.0000   -0.26914
384280.0000    0.14712
384320.0000    0.06297
384360.0000    0.57476
384400.0000   -0.64273
384440.0000    0.29497
384480.0000   -0.15834
384520.0000   -0.38363
384560.0000    0.07867
384600.0000    0.02765
384640.0000   -0.01566
384680.0000   -0.17231
384720.0000    1.02542
384760.0000    0.71144
384800.0000    0.40475
384840.0000   -0.08450
384880.0000   -0.49294
384920.0000   -0.65403
384960.0000    0.15535
385000.0000    0.10411
385040.0000   -0.21964
385080.0000    0.49222
385120.0000   -0.37412
385160.0000   -0.61908
385200.0000   -0.56801
385240.0000   -0.38253
385280.0000   -0.42700
385320.0000   -0.67131
385360.0000   -0.54281
385400.0000    0.33580
385440.0000    0.09577
385480.0000   -0.03836
385520.0000   -0.71682
385560.0000    0.04766
385600.0000   -0.52132
385640.0000   -1.60853
385680.0000   -0.02702
385720.0000   -0.04731
385760.0000   -0.62386
385800.0000   -0.50684
385840.0000   -0.35332
385880.0000   -0.22187
385920.0000    0.15887
385960.0000   -0.09419
386000.0000    0.45122
386040.0000   -0.14631
386080.0000   -0.05435
386120.0000   -0.96035
386160.0000   -1.50068
386200.0000    0.22795
386240.0000    0.12815
386280.0000   -0.34252
386320.0000   -0.14762
386360.0000    0.99408
386400.0000    0.50114
386440.0000    0.12876
386480.0000   -0.22532
386520.0000   -0.10324
386560.0000    0.92113
386600.0000    0.26301
386640.0000    1.80918
386680.0000    1.57904
386720.0000    1.01177
386760.0000    0.50801
386800.0000   -0.08074
386840.0000    0.92784
386880.0000    0.61449
386920.0000    1.22537
386960.0000    0.81224
387000.0000    1.03169
387040.0000    0.63745
387080.0000    0.85805
387120.0000    0.48571
387160.0000    0.34440
387200.0000    1.16075
387240.0000   -0.38193
387280.0000    0.87252
387320.0000    0.89430
387360.0000    0.54889
387400.0000    0.11291
387440.0000   -0.22822
387480.0000    1.21411
387520.0000    0.64357
387560.0000    0.43679
387600.0000    0.38841
387640.0000    0.60964
387680.0000    1.31905
387720.0000    0.74632
387760.0000    0.08787
387800.0000    0.81135
387840.0000    0.44835
387880.0000    0.80897
387920.0000    0.79784
387960.0000    0.71930
388000.0000    1.09560
388040.0000    1.14503
388080.0000    0.33977
388120.0000    1.36489
388160.0000    0.98951
388200.0000   -0.18392
388240.0000    0.12897
388280.0000   -0.08289
388320.0000    0.55801
388360.0000    0.14133
388400.0000    0.47072
388440.0000   -0.09345
388480.0000    0.02507
388520.0000    0.73893
388560.0000    1.14320
388600.0000    0.02619
388640.0000    1.29924
388680.0000    1.63760
388720.0000    2.05599
388760.0000    0.84727
388800.0000    1.65001
388840.0000    0.92024
388880.0000    0.16793
388920.0000    0.07233
388960.0000    0.43517
389000.0000    0.64788
389040.0000    1.28258
389080.0000    0.80317
389120.0000    1.08353
389160.0000    0.76486
389200.0000   -0.65227
389240.0000   -0.18428
389280.0000   -0.04395
389320.0000   -0.48350
389360.0000    0.07516
389400.0000   -0.12089
389440.0000   -0.03594
389480.0000    0.01528
389520.0000   -0.06168
389560.0000    0.14818
389600.0000    0.49299
389640.0000    0.00203
389680.0000    0.46309
389720.0000   -0.14947
389760.0000    0.52806
389800.0000   -0.31569
389840.0000    0.40107
389880.0000    0.43048
389920.0000   -0.15016
389960.0000   -0.67810
390000.0000   -0.43512
390040.0000    0.37996
390080.0000   -0.50144
390120.0000    0.41270
390160.0000    0.24208
390200.0000    0.89057
390240.0000    0.48572
390280.0000   -0.00642
390320.0000    0.11966
390360.0000   -0.11464
390400.0000    0.88024
390440.0000    1.31407
390480.0000    0.72140
390520.0000    0.06030
390560.0000    0.16236
390600.0000   -0.72030
390640.0000   -0.14630
390680.0000    0.23425
390720.0000    0.70939
390760.0000    1.12224
390800.0000    0.77472
390840.0000    0.93149
390880.0000    0.97893
390920.0000    1.51138
390960.0000    0.79388
391000.0000    1.12953
391040.0000    0.64924
391080.0000    0.01172
391120.0000    1.10632
391160.0000    0.92661
391200.0000    0.51232
391240.0000   -0.00082
391280.0000    1.37878
391320.0000    0.54258
391360.0000    1.24020
391400.0000    1.15942
391440.0000    0.00360
391480.0000    0.28992
391520.0000    0.06701
391560.0000    0.21830
391600.0000    1.17320
391640.0000    0.21148
391680.0000    0.51254
391720.0000    0.82159
391760.0000    1.07107
391800.0000    0.46236
391840.0000    0.54088
391880.0000    0.23990
391920.0000    0.71769
391960.0000    1.21357
392000.0000    0.72519
392040.0000   -0.26997
392080.0000    0.47150
392120.0000    0.56259
392160.0000    0.20444
392200.0000    0.38030
392240.0000    0.12673
392280.0000    0.27626
392320.0000    0.41527
392360.0000   -0.71057
392400.0000   -0.38495
392440.0000   -0.18579
392480.0000   -0.22719
392520.0000   -1.13582
392560.0000   -0.83757
392600.0000   -1.13511
392640.0000   -1.13436
392680.0000   -0.96574
392720.0000   -0.87018
392760.0000   -0.33315
392800.0000    0.33671
392840.0000   -0.43726
392880.0000   -0.82366
392920.0000   -0.41377
392960.0000   -0.30147
393000.0000   -0.39750
393040.0000   -0.88898
393080.0000    0.52897
393120.0000    0.44397
393160.0000    0.51334
393200.0000   -0.61789
393240.0000   -0.35151
393280.0000   -0.21072
393320.0000    0.41472
393360.0000    0.50417
393400.0000    0.52066
393440.0000    1.30980
393480.0000    0.94461
393520.0000   -0.08876
393560.0000    0.24098
393600.0000   -0.13256
393640.0000   -0.42407
393680.0000   -0.74975
393720.0000   -0.61071
393760.0000   -0.04146
393800.0000    0.43239
393840.0000   -0.27039
393880.0000   -0.34561
393920.0000    0.36691
393960.0000   -0.07607
394000.0000   -0.01554
394040.0000   -0.49986
394080.0000    0.30765
394120.0000   -1.01928
394160.0000    0.15662
394200.0000   -0.09722
394240.0000    0.52614
394280.0000   -0.23133
394320.0000   -0.46875
394360.0000   -0.16987
394400.0000   -0.16324
394440.0000    0.03326
394480.0000   -0.62013
394520.0000   -0.47479
394560.0000   -0.71228
394600.0000    0.05924
394640.0000    0.14690
394680.0000   -0.16004
394720.0000    0.29031
394760.0000    0.65983
394800.0000    0.59698
394840.0000    0.33364
394880.0000    0.25901
394920.0000   -0.62741
394960.0000   -0.14502
395000.0000    0.43544
395040.0000   -0.56148
395080.0000   -0.12793
395120.0000    0.65094
395160.0000   -0.12423
395200.0000   -0.78922
395240.0000   -0.37882
395280.0000    0.97859
395320.0000    0.61747
395360.0000    0.22896
395400.0000   -0.84967
395440.0000   -0.23746
395480.0000   -0.46396
395520.0000    0.12077
395560.0000   -0.66917
395600.0000   -0.31187
395640.0000   -0.27031
395680.0000    0.03957
395720.0000    0.33223
395760.0000    0.21294
395800.0000    0.05460
395840.0000   -1.12154
395880.0000    0.23744
395920.0000   -0.36262
395960.0000   -0.10534
396000.0000   -0.75472
396040.0000    0.02776
396080.0000   -0.52683
396120.0000   -0.37393
396160.0000    0.03215
396200.0000   -0.40612
396240.0000   -0.21029
396280.0000    0.18034
396320.0000    0.61727
396360.0000    0.27571
396400.0000    0.74158
396440.0000   -0.37250
396480.0000   -0.05594
396520.0000    0.78480
396560.0000    1.35805
396600.0000    0.99836
396640.0000    0.41490
396680.0000    0.07165
396720.0000    0.71680
396760.0000   -0.12604
396800.0000    0.69394
396840.0000    0.22906
396880.0000    0.18076
396920.0000   -0.14794
396960.0000   -0.21974
397000.0000   -0.10215
397040.0000    0.32842
397080.0000    0.29955
397120.0000   -1.14406
397160.0000   -0.50746
397200.0000    0.34167
397240.0000    0.04489
397280.0000   -0.98336
397320.0000   -0.11362
397360.0000   -1.07232
397400.0000    0.35832
397440.0000    1.17245
397480.0000   -0.27621
397520.0000   -1.59225
397560.0000   -0.95911
397600.0000   -0.96220
397640.0000   -0.57946
397680.0000    0.32907
397720.0000    0.40682
397760.0000   -0.45273
397800.0000    0.46237
397840.0000    0.28075
397880.0000    0.46283
397920.0000   -0.62411
397960.0000    0.07658
398000.0000    0.14863
398040.0000   -1.08941
398080.0000   -0.97797
398120.0000   -0.20192
398160.0000   -0.45035
398200.0000   -0.49847
398240.0000   -0.51308
398280.0000    0.04093
398320.0000    0.50725
398360.0000    0.85325
398400.0000    1.19952
398440.0000   -0.39230
398480.0000    0.79343
398520.0000    0.46348
398560.0000    0.81237
398600.0000    1.11515
398640.0000    0.33831
398680.0000    0.26632
398720.0000    0.29870
398760.0000    0.98527
398800.0000    0.90562
398840.0000    0.53616
398880.0000    0.64376
398920.0000    0.29493
398960.0000    0.04185
399000.0000    0.05237
399040.0000   -1.67090
399080.0000   -0.93889
399120.0000   -1.97551
399160.0000   -0.88840
399200.0000   -0.82778
399240.0000   -0.15170
399280.0000   -0.58808
399320.0000   -0.17864
399360.0000   -0.22197
399400.0000    0.27581
399440.0000    1.01651
399480.0000    1.20423
399520.0000    0.87692
399560.0000    1.33908
399600.0000    1.11061
399640.0000    1.15923
399680.0000    1.44088
399720.0000    1.13310
399760.0000    1.47795
399800.0000    2.62877
399840.0000    1.98219
399880.0000    1.13390
399920.0000    1.85005
399960.0000    0.91716
400000.0000    0.11445
400040.0000    1.45836
400080.0000    1.23168
400120.0000    0.57854
400160.0000    1.03001
400200.0000    0.19148
400240.0000    0.38778
400280.0000    0.99179
400320.0000    1.40165
400360.0000    1.64715
400400.0000    1.25708
400440.0000    1.73867
400480.0000    1.42748
400520.0000    1.67969
400560.0000    2.36319
400600.0000    1.86355
400640.0000    1.96502
400680.0000    1.71766
400720.0000    2.04264
400760.0000    1.40052
400800.0000    2.11621
400840.0000    2.05894
400880.0000    3.08148
400920.0000    2.72722
400960.0000    2.65105
401000.0000    1.95745
401040.0000    2.40124
401080.0000    3.32188
401120.0000    2.36185
401160.0000    1.92908
401200.0000    2.34066
401240.0000    3.12305
401280.0000    3.53838
401320.0000    3.29846
401360.0000    2.49852
401400.0000    2.13763
401440.0000    2.61609
401480.0000    2.74542
401520.0000    2.19460
401560.0000    1.93538
401600.0000    2.43508
401640.0000    3.18775
401680.0000    3.09929
401720.0000    2.63445
401760.0000    2.96650
401800.0000    3.23109
401840.0000    2.51774
401880.0000    2.64623
401920.0000    2.38675
401960.0000    2.71455
402000.0000    3.42343
402040.0000    2.74620
402080.0000    2.96186
402120.0000    1.79998
402160.0000    2.80797
402200.0000    3.23610
402240.0000    2.79458
402280.0000    3.21201
402320.0000    3.33384
402360.0000    3.49037
402400.0000    2.69606
402440.0000    2.12795
402480.0000    2.41058
402520.0000    3.25194
402560.0000    2.36095
402600.0000    3.00531
402640.0000    3.32332
402680.0000    2.71411
402720.0000    2.74629
402760.0000    2.44298
402800.0000    2.51806
402840.0000    2.93667
402880.0000    4.17433
402920.0000    3.20289
402960.0000    2.98511
403000.0000    2.98144
403040.0000    2.56232
403080.0000    3.46238
403120.0000    2.70696
403160.0000    2.78913
403200.0000    3.08448
403240.0000    2.34873
403280.0000    2.22492
403320.0000    2.81484
403360.0000    2.95336
403400.0000    2.43898
403440.0000    2.37158
403480.0000    2.36583
403520.0000    2.92188
403560.0000    3.07925
403600.0000    2.41847
403640.0000    2.51489
403680.0000    2.63154
403720.0000    2.90076
403760.0000    2.23075
403800.0000    2.16296
403840.0000    2.13744
403880.0000    1.65570
403920.0000    1.43922
403960.0000    1.86352
404000.0000    1.99506
404040.0000    1.60721
404080.0000    2.04214
404120.0000    1.71018
404160.0000    1.61162
404200.0000    1.08774
404240.0000    1.08759
404280.0000    2.60461
404320.0000    1.58143
404360.0000    1.64682
404400.0000    1.68968
404440.0000    1.44104
404480.0000    2.15874
404520.0000    1.37730
404560.0000    1.50872
404600.0000    1.51013
404640.0000    1.45088
404680.0000    1.99908
404720.0000    2.23855
404760.0000    2.27191
404800.0000    1.94087
404840.0000    1.67103
404880.0000    1.67470
404920.0000    1.48361
404960.0000    1.50367
405000.0000    2.53007
405040.0000    1.84281
405080.0000    1.82620
405120.0000    2.35872
405160.0000    1.24651
405200.0000    1.81990
405240.0000    1.60833
405280.0000    1.84855
405320.0000    2.16886
405360.0000    1.11311
405400.0000    1.27509
405440.0000    1.84064
405480.0000    2.28941
405520.0000    2.33530
405560.0000    1.56771
405600.0000    2.25558
405640.0000    2.71831
405680.0000    2.21489
405720.0000    2.44442
405760.0000    1.83920
405800.0000    1.84893
405840.0000    2.12224
405880.0000    2.05569
405920.0000    2.24281
405960.0000    2.17648
406000.0000    2.86565
406040.0000    2.43844
406080.0000    2.41305
406120.0000    2.49515
406160.0000    2.21201
406200.0000    1.71691
406240.0000    2.43293
406280.0000    1.18339
406320.0000    2.77862
406360.0000    3.21232
406400.0000    2.64707
406440.0000    2.92031
406480.0000    2.35390
406520.0000    2.33263
406560.0000    3.14482
406600.0000    2.71308
406640.0000    3.11163
406680.0000    2.92703
406720.0000    3.03417
406760.0000    2.71339
406800.0000    3.16873
406840.0000    2.99986
406880.0000    3.04083
406920.0000    2.94767
406960.0000    2.36149
407000.0000    2.49825
407040.0000    2.51680
407080.0000    1.86209
407120.0000    2.28787
407160.0000    1.55554
407200.0000    1.80147
407240.0000    1.80404
407280.0000    2.50998
407320.0000    2.19519
407360.0000    2.62332
407400.0000    1.79063
407440.0000    2.44865
407480.0000    2.38144
407520.0000    2.80763
407560.0000    1.59365
407600.0000    2.34553
407640.0000    2.24789
407680.0000    2.17335
407720.0000    1.73830
407760.0000    2.44217
407800.0000    2.99506
407840.0000    2.52816
407880.0000    2.12929
407920.0000    1.74156
407960.0000    2.35638
408000.0000    2.93769
408040.0000    3.21429
408080.0000    2.40772
408120.0000    2.09295
408160.0000    2.41740
408200.0000    2.27136
408240.0000    2.65284
408280.0000    2.89082
408320.0000    3.91479
408360.0000    3.82480
408400.0000    2.93337
408440.0000    3.89141
408480.0000    3.25340
408520.0000    2.82000
408560.0000    3.01253
408600.0000    2.59963
408640.0000    2.51789
408680.0000    2.29104
408720.0000    2.75658
408760.0000    2.99675
408800.0000    2.85993
408840.0000    2.78464
408880.0000    2.99812
408920.0000    2.78526
408960.0000    2.44690
409000.0000    2.25531
409040.0000    2.69571
409080.0000    2.88286
409120.0000    2.48768
409160.0000    3.10672
409200.0000    2.28047
409240.0000    2.61621
409280.0000    2.04156
409320.0000    2.83999
409360.0000    3.61176
409400.0000    2.99739
409440.0000    3.04308
409480.0000    2.85508
409520.0000    2.89996
409560.0000    2.18228
409600.0000    2.90768
409640.0000    1.81363
409680.0000    2.06888
409720.0000    2.51651
409760.0000    3.08935
409800.0000    2.93114
409840.0000    2.22949
409880.0000    2.30209
409920.0000    2.49925
409960.0000    2.83690
410000.0000    2.82422
410040.0000    2.95552
410080.0000    2.39539
410120.0000    3.43334
410160.0000    2.98200
410200.0000    2.42154
410240.0000    3.00570
410280.0000    3.30798
410320.0000    2.75507
410360.0000    2.54956
410400.0000    3.35266
410440.0000    2.30568
410480.0000    3.03675
410520.0000    2.68263
410560.0000    2.85870
410600.0000    2.65805
410640.0000    2.35667
410680.0000    3.62824
410720.0000    2.32762
410760.0000    2.10829
410800.0000    1.12097
410840.0000    2.24350
410880.0000    2.97475
410920.0000    3.23161
410960.0000    2.86532
411000.0000    2.27376
411040.0000    2.69427
411080.0000    3.09001
411120.0000    2.65214
411160.0000    3.08301
411200.0000    3.09765
411240.0000    3.36259
411280.0000    2.43363
411320.0000    2.07972
411360.0000    2.22592
411400.0000    2.64459
411440.0000    2.41987
411480.0000    2.69164
411520.0000    2.43095
411560.0000    3.12487
411600.0000    2.72204
411640.0000    2.24714
411680.0000    2.33838
411720.0000    2.89744
411760.0000    3.06057
411800.0000    2.23836
411840.0000    2.71619
411880.0000    3.01907
411920.0000    2.89217
411960.0000    2.71549
412000.0000    2.61385
412040.0000    2.52630
412080.0000    2.43693
412120.0000    3.12726
412160.0000    2.76962
412200.0000    3.73057
412240.0000    3.62983
412280.0000    2.57889
412320.0000    2.40444
412360.0000    2.04454
412400.0000    2.78153
412440.0000    2.90208
412480.0000    2.78970
412520.0000    2.43987
412560.0000    3.43765
412600.0000    1.86999
412640.0000    1.63018
412680.0000    1.52969
412720.0000    1.63122
412760.0000    2.63954
412800.0000    2.61117
412840.0000    1.75372
412880.0000    1.31730
412920.0000    2.30610
412960.0000    1.70284
413000.0000    2.52877
413040.0000    2.96865
413080.0000    2.15997
413120.0000    1.29394
413160.0000    1.61743
413200.0000    1.76563
413240.0000    2.09965
413280.0000    2.14221
413320.0000    2.54278
413360.0000    1.86076
413400.0000    1.76915
413440.0000    1.64442
413480.0000    1.77688
413520.0000    2.29632
413560.0000    1.83317
413600.0000    1.50223
413640.0000    1.45271
413680.0000    1.40913
413720.0000    0.63161
413760.0000    0.68490
413800.0000    0.91822
413840.0000    1.48579
413880.0000    0.81667
413920.0000    0.69957
413960.0000    0.21157
414000.0000    0.51147
414040.0000    0.63820
414080.0000    0.53885
414120.0000    1.07163
414160.0000   -0.20878
414200.0000    0.10060
414240.0000    0.91880
414280.0000    0.37474
414320.0000    1.60883
414360.0000    1.93262
414400.0000    1.73418
414440.0000    2.20061
414480.0000    1.92566
414520.0000    2.09606
414560.0000    1.48204
414600.0000    2.07733
414640.0000    1.70758
414680.0000    2.02194
414720.0000    2.37656
414760.0000    2.20190
414800.0000    2.32232
414840.0000    2.50004
414880.0000    2.36691
414920.0000    1.57176
414960.0000    2.08398
415000.0000    2.48041
415040.0000    2.58807
415080.0000    1.54721
415120.0000    2.21146
415160.0000    1.28247
415200.0000    1.39683
415240.0000    1.69300
415280.0000    1.99504
415320.0000    1.86383
415360.0000    1.53654
415400.0000    2.27450
415440.0000    2.03370
415480.0000    2.90113
415520.0000    1.89303
415560.0000    2.10821
415600.0000    1.83082
415640.0000    2.26785
415680.0000    1.99290
415720.0000    2.36582
415760.0000    1.88611
415800.0000    1.68008
415840.0000    0.86666
415880.0000    2.17188
415920.0000    1.46108
415960.0000    1.38889
416000.0000    1.60121
416040.0000    1.51039
416080.0000    2.09689
416120.0000    1.77961
416160.0000    2.35290
416200.0000    1.53444
416240.0000    0.78474
416280.0000    1.48154
416320.0000    2.21480
416360.0000    1.45897
416400.0000    2.17906
416440.0000    3.44814
416480.0000    3.23850
416520.0000    2.74694
416560.0000    2.18465
416600.0000    3.01427
416640.0000    3.04113
416680.0000    3.30868
416720.0000    3.31262
416760.0000    2.86202
416800.0000    3.07070
416840.0000    3.10661
416880.0000    2.87460
416920.0000    3.25692
416960.0000    3.20306
417000.0000    2.67097
417040.0000    3.32484
417080.0000    2.75437
417120.0000    3.01295
417160.0000    3.83390
417200.0000    4.13915
417240.0000    4.20896
417280.0000    3.88361
417320.0000    4.36735
417360.0000    3.99579
417400.0000    4.46003
417440.0000    3.76959
417480.0000    4.44194
417520.0000    4.30205
417560.0000    3.50747
417600.0000    3.39005
417640.0000    3.46116
417680.0000    3.16884
417720.0000    3.56876
417760.0000    3.28355
417800.0000    3.49792
417840.0000    4.02025
417880.0000    3.36943
417920.0000    3.80785
417960.0000    2.46165
418000.0000    3.52249
418040.0000    4.21875
418080.0000    3.95192
418120.0000    2.59295
418160.0000    3.47197
418200.0000    2.74386
418240.0000    3.16496
418280.0000    4.09872
418320.0000    3.32601
418360.0000    3.97686
418400.0000    3.36970
418440.0000    3.46413
418480.0000    2.80392
418520.0000    3.59573
418560.0000    3.91443
418600.0000    4.35594
418640.0000    4.54014
418680.0000    4.69547
418720.0000    3.52284
418760.0000    3.35124
418800.0000    4.32542
418840.0000    3.54388
418880.0000    4.18421
418920.0000    3.93203
418960.0000    2.79941
419000.0000    2.48228
419040.0000    3.30187
419080.0000    2.24198
419120.0000    2.18750
419160.0000    2.43953
419200.0000    3.26526
419240.0000    2.91100
419280.0000    2.53034
419320.0000    4.03115
419360.0000    4.28146
419400.0000    3.95090
419440.0000    3.44914
419480.0000    3.19525
419520.0000    2.97371
419560.0000    2.71355
419600.0000    3.25526
419640.0000    2.92533
419680.0000    2.68813
419720.0000    3.21802
419760.0000    3.21953
419800.0000    4.31206
419840.0000    3.91807
419880.0000    4.22019
419920.0000    3.48600
419960.0000    3.12802
420000.0000    3.51694
420040.0000    2.81416
420080.0000    2.84957
420120.0000    2.71254
420160.0000    3.38110
420200.0000    3.28397
420240.0000    3.02855
420280.0000    2.61967
420320.0000    2.40267
420360.0000    2.96478
420400.0000    3.21029
420440.0000    3.88668
420480.0000    3.56162
420520.0000    2.75818
420560.0000    2.58952
420600.0000    3.55002
420640.0000    4.02841
420680.0000    3.29276
420720.0000    4.04857
420760.0000    3.74631
420800.0000    3.49665
420840.0000    3.52081
420880.0000    4.39607
420920.0000    3.52889
420960.0000    3.69689
421000.0000    2.90460
421040.0000    3.48403
421080.0000    2.06906
421120.0000    3.45149
421160.0000    3.33765
421200.0000    3.24975
421240.0000    3.84456
421280.0000    2.87431
421320.0000    3.88449
421360.0000    3.44717
421400.0000    3.03378
421440.0000    3.14562
421480.0000    3.84883
421520.0000    3.29812
421560.0000    4.11474
421600.0000    3.84399
421640.0000    4.02375
421680.0000    4.57206
421720.0000    3.36360
421760.0000    3.49331
421800.0000    3.02246
421840.0000    3.71399
421880.0000    3.56879
421920.0000    3.58363
421960.0000    3.42055
422000.0000    3.11842
422040.0000    3.55891
422080.0000    3.15754
422120.0000    2.39003
422160.0000    2.32512
422200.0000    2.53320
422240.0000    2.51071
422280.0000    3.23140
422320.0000    3.10842
422360.0000    2.78308
422400.0000    2.40404
422440.0000    3.06021
422480.0000    2.69446
422520.0000    3.18760
422560.0000    3.02702
422600.0000    3.05259
422640.0000    2.92938
422680.0000    2.51930
422720.0000    2.34991
422760.0000    1.50615
422800.0000    2.54319
422840.0000    1.29913
422880.0000    1.28414
422920.0000    2.00531
422960.0000    1.85966
423000.0000    1.94126
423040.0000    2.24294
423080.0000    2.11706
423120.0000    1.16687
423160.0000    1.03878
423200.0000    1.75189
423240.0000    1.35742
423280.0000    1.69772
423320.0000    1.57648
423360.0000    1.33089
423400.0000    1.68037
423440.0000    1.08497
423480.0000    1.87568
423520.0000    2.07085
423560.0000    1.04394
423600.0000    0.93368
423640.0000    1.67936
423680.0000    1.30078
423720.0000    2.05276
423760.0000    2.62369
423800.0000    2.30308
423840.0000    2.63400
423880.0000    2.37078
423920.0000    2.49972
423960.0000    2.46062
424000.0000    2.04162
424040.0000    2.46950
424080.0000    2.37359
424120.0000    2.40645
424160.0000    1.59557
424200.0000    1.81095
424240.0000    2.47794
424280.0000    1.93357
424320.0000    2.81015
424360.0000    2.06563
424400.0000    1.37174
424440.0000    1.15653
424480.0000    1.94038
424520.0000    2.06546
424560.0000    3.17149
424600.0000    2.66352
424640.0000    1.76598
424680.0000    1.79930
424720.0000    2.17059
424760.0000    1.55114
424800.0000    1.70198
424840.0000    1.13251
424880.0000    1.79792
424920.0000    2.29946
424960.0000    1.27701
425000.0000    2.14180
425040.0000    1.79645
425080.0000    1.55426
425120.0000    1.80544
425160.0000    1.85223
425200.0000    1.86844
425240.0000    2.30050
425280.0000    1.36983
425320.0000    0.97110
425360.0000    1.32342
425400.0000    0.75460
425440.0000    1.74232
425480.0000    1.37628
425520.0000    1.23466
425560.0000    0.68678
425600.0000    1.25946
425640.0000    1.38004
425680.0000    1.34048
425720.0000    2.36653
425760.0000    1.83467
425800.0000    1.60013
425840.0000    1.10469
425880.0000    2.06531
425920.0000    1.57997
425960.0000    0.39269
426000.0000   -0.30801
426040.0000    1.01330
426080.0000    0.59746
426120.0000    0.47107
426160.0000   -0.06090
426200.0000    0.30287
426240.0000    0.27107
426280.0000    0.62903
426320.0000    0.41826
426360.0000    0.48345
426400.0000    0.53108
426440.0000   -0.16248
426480.0000    0.37249
426520.0000    0.42650
426560.0000   -0.54906
426600.0000   -0.26089
426640.0000   -0.77617
426680.0000   -0.62326
426720.0000   -1.00983
426760.0000   -0.19311
426800.0000    0.93349
426840.0000    0.51086
426880.0000   -0.70047
426920.0000   -0.69157
426960.0000   -0.36389
427000.0000    0.08846
427040.0000    0.28685
427080.0000    0.04623
427120.0000   -0.18680
427160.0000    0.28892
427200.0000    0.64775
427240.0000    1.32687
427280.0000   -0.32741
427320.0000    0.45039
427360.0000    0.36770
427400.0000    0.69250
427440.0000    0.43305
427480.0000    0.31532
427520.0000    0.41467
427560.0000    0.80768
427600.0000    0.47743
427640.0000    0.07453
427680.0000   -0.46406
427720.0000   -0.17776
427760.0000    0.49497
427800.0000    0.71796
427840.0000    0.42388
427880.0000    0.12984
427920.0000    0.19322
427960.0000    0.36392
428000.0000    0.44943
428040.0000    0.23479
428080.0000    0.39519
428120.0000    0.64643
428160.0000    0.26977
428200.0000    0.00044
428240.0000    0.47709
428280.0000    0.85370
428320.0000    0.44750
428360.0000    0.02990
428400.0000    0.58746
428440.0000    1.10662
428480.0000    0.66314
428520.0000    0.59190
428560.0000    0.73070
428600.0000   -0.22993
428640.0000    0.35462
428680.0000    0.14754
428720.0000   -0.36009
428760.0000   -0.88106
428800.0000   -0.28894
428840.0000   -0.42987
428880.0000    0.26148
428920.0000    0.19511
428960.0000    0.41906
429000.0000   -0.06668
429040.0000   -0.33739
429080.0000   -0.10802
429120.0000    0.66380
429160.0000   -0.06087
429200.0000    0.15342
429240.0000   -0.35262
429280.0000    0.29109
429320.0000   -0.21406
429360.0000    0.56041
429400.0000    0.24432
429440.0000    0.02892
429480.0000    0.28894
429520.0000    0.46459
429560.0000   -0.18934
429600.0000    0.78545
429640.0000    0.78653
429680.0000   -0.15082
429720.0000   -0.02998
429760.0000    0.02896
429800.0000    0.08528
429840.0000    0.48899
429880.0000   -0.20674
429920.0000    0.43272
429960.0000    0.07897
430000.0000    0.21211
430040.0000    0.02616
430080.0000   -0.00117
430120.0000   -0.22837
430160.0000    0.13567
430200.0000    0.73092
430240.0000    0.85642
430280.0000    0.07651
430320.0000    1.28706
430360.0000    0.94079
430400.0000    0.81591
430440.0000   -0.24191
430480.0000    0.52006
430520.0000    0.30924
430560.0000   -0.06352
430600.0000    0.03834
430640.0000   -0.26347
430680.0000    0.20307
430720.0000   -0.37400
430760.0000    0.71213
430800.0000    0.47885
430840.0000    0.51144
430880.0000    0.49868
430920.0000   -0.08658
430960.0000    0.05258
431000.0000   -0.27150
431040.0000    0.03481
431080.0000   -0.76020
431120.0000   -0.07686
431160.0000    0.60776
431200.0000    0.79808
431240.0000    0.27511
431280.0000   -0.05743
431320.0000    0.59999
431360.0000   -0.52403
431400.0000   -0.46718
431440.0000   -0.12428
431480.0000    0.52205
431520.0000    0.26624
431560.0000    0.43097
431600.0000    0.39628
431640.0000    0.85925
431680.0000    0.54137
431720.0000    0.50833
431760.0000    0.08970
431800.0000   -0.27431
431840.0000   -0.22217
431880.0000   -1.29898
431920.0000   -0.59730
431960.0000    0.40195
432000.0000    0.19669
432040.0000   -0.53031
432080.0000    0.40607
432120.0000    0.09173
432160.0000    0.29596
432200.0000   -1.23361
432240.0000    0.14530
432280.0000   -0.77355
432320.0000   -1.40626
432360.0000   -1.37642
432400.0000   -0.78773
432440.0000   -0.81078
432480.0000   -0.71598
432520.0000   -0.58460
432560.0000   -0.28722
432600.0000   -1.32665
432640.0000   -0.16945
432680.0000   -0.67403
432720.0000   -0.10915
432760.0000   -0.16087
432800.0000   -0.40390
432840.0000   -0.82609
432880.0000   -1.13151
432920.0000   -0.52517
432960.0000   -0.89238
433000.0000   -0.92375
433040.0000   -1.46156
433080.0000   -1.99707
433120.0000   -0.83123
433160.0000   -0.55626
433200.0000   -0.42268
433240.0000   -1.06592
433280.0000    0.16169
433320.0000   -1.08615
433360.0000   -0.60457
433400.0000   -0.62248
433440.0000   -1.14586
433480.0000   -0.31767
433520.0000   -0.04800
433560.0000    0.13158
433600.0000    0.12555
433640.0000   -0.00170
433680.0000    0.03670
433720.0000    0.10685
433760.0000   -0.35050
433800.0000   -0.02118
433840.0000    0.19862
433880.0000   -0.15893
433920.0000   -0.28394
433960.0000   -0.44281
434000.0000   -0.52253
434040.0000    0.79599
434080.0000    0.43281
434120.0000   -0.22670
434160.0000    0.07696
434200.0000   -0.35961
434240.0000   -0.23066
434280.0000    0.56143
434320.0000    0.26804
434360.0000   -0.11582
434400.0000    0.06600
434440.0000   -0.69726
434480.0000   -0.17440
434520.0000    0.05000
434560.0000   -0.44191
434600.0000   -0.47766
434640.0000    0.56666
434680.0000   -0.04393
434720.0000    0.27673
434760.0000   -0.32292
434800.0000    0.19538
434840.0000   -1.05265
434880.0000   -0.44429
434920.0000   -0.44951
434960.0000   -0.68659
435000.0000   -0.73639
435040.0000   -0.65441
435080.0000   -0.05580
435120.0000   -0.42760
435160.0000   -0.38485
435200.0000   -0.77675
435240.0000   -1.15574
435280.0000   -0.32465
435320.0000   -0.92530
435360.0000    0.08702
435400.0000   -0.34326
435440.0000    0.20668
435480.0000   -0.23770
435520.0000    0.05968
435560.0000   -0.24093
435600.0000   -0.32426
435640.0000    0.26342
435680.0000    0.00555
435720.0000    0.10028
435760.0000   -0.27088
435800.0000   -0.21541
435840.0000    0.05872
435880.0000    0.56346
435920.0000    0.44642
435960.0000    0.77301
436000.0000   -0.01486
436040.0000    0.35542
436080.0000   -0.39933
436120.0000   -0.09385
436160.0000    0.69025
436200.0000    0.46117
436240.0000    0.06972
436280.0000   -0.51281
436320.0000   -0.39967
436360.0000    0.08734
436400.0000    0.01363
436440.0000    0.34214
436480.0000   -0.20711
436520.0000    0.03402
436560.0000    0.04297
436600.0000    0.84466
436640.0000    0.95316
436680.0000    0.25131
436720.0000   -0.28515
436760.0000   -0.06686
436800.0000    0.08604
436840.0000    0.55637
436880.0000    0.15818
436920.0000    0.80710
436960.0000    0.79213
437000.0000    0.17761
437040.0000   -0.03111
437080.0000   -0.06895
437120.0000    0.07477
437160.0000    0.84349
437200.0000    0.02367
437240.0000    0.13975
437280.0000    0.01688
437320.0000   -0.18468
437360.0000    0.51902
437400.0000   -0.14253
437440.0000   -0.16990
437480.0000    0.90790
437520.0000   -0.06285
437560.0000    0.45018
437600.0000    0.57847
437640.0000    0.39795
437680.0000    0.31934
437720.0000    1.23108
437760.0000    0.20969
437800.0000    1.02901
437840.0000   -0.38560
437880.0000    0.64182
437920.0000    0.85675
437960.0000    1.03775
438000.0000   -0.21382
438040.0000   -0.36433
438080.0000   -0.41344
438120.0000   -0.09396
438160.0000    0.10955
438200.0000   -0.02956
438240.0000    0.53149
438280.0000    1.34257
438320.0000    1.14463
438360.0000    0.86478
438400.0000    0.74897
438440.0000   -0.79817
438480.0000   -0.62645
438520.0000    0.06783
438560.0000   -0.19167
438600.0000   -0.30595
438640.0000    0.15185
438680.0000   -0.17174
438720.0000   -0.54034
438760.0000    0.26588
438800.0000   -0.44948
438840.0000    0.25251
438880.0000    0.12487
438920.0000    0.38869
438960.0000   -0.31997
439000.0000    0.47075
439040.0000   -0.85790
439080.0000   -0.82229
439120.0000   -0.68567
439160.0000   -0.37131
439200.0000   -0.65817
439240.0000   -0.43343
439280.0000    0.29944
439320.0000   -0.25298
439360.0000    0.31065
439400.0000    0.58894
439440.0000    0.37239
439480.0000   -0.25739
439520.0000    0.35479
439560.0000   -0.05570
439600.0000    0.19861
439640.0000   -0.62722
439680.0000    0.38097
439720.0000    0.08395
439760.0000    0.06102
439800.0000    0.64115
439840.0000   -0.07527
439880.0000    0.65862
439920.0000   -0.00239
439960.0000   -0.68960
440000.0000    0.16470
440040.0000   -0.09120
440080.0000    0.02649
440120.0000   -0.39525
440160.0000   -0.24203
440200.0000    0.79847
440240.0000    0.64565
440280.0000    0.05081
440320.0000   -0.69719
440360.0000   -0.72756
440400.0000   -0.57167
440440.0000   -0.47150
440480.0000    0.14227
440520.0000    0.47911
440560.0000    1.35719
440600.0000    0.64012
440640.0000    1.26574
440680.0000    1.03916
440720.0000    0.69795
440760.0000   -0.53548
440800.0000    0.28564
440840.0000   -0.02257
440880.0000    0.20028
440920.0000   -0.26472
440960.0000    0.09170
441000.0000    0.37764
441040.0000    0.61802
441080.0000    1.08491
441120.0000    1.28725
441160.0000    0.46817
441200.0000    0.82737
441240.0000    0.33740
441280.0000    0.61146
441320.0000    0.51723
441360.0000    0.16585
441400.0000    0.13836
441440.0000    0.06754
441480.0000    0.13068
441520.0000    0.12868
441560.0000   -0.72737
441600.0000    0.23642
441640.0000    0.24916
441680.0000    0.50605
441720.0000    0.79047
441760.0000    0.44972
441800.0000    0.50050
441840.0000    0.04230
441880.0000   -0.23455
441920.0000    0.95711
441960.0000    0.40717
442000.0000    0.12618
442040.0000    0.24057
442080.0000   -0.34704
442120.0000   -0.59887
442160.0000    0.03967
442200.0000   -0.02148
442240.0000    0.40105
442280.0000   -0.21881
442320.0000    0.37173
442360.0000    0.09193
442400.0000   -0.92746
442440.0000   -0.05484
442480.0000   -0.17591
442520.0000   -0.37414
442560.0000   -0.29173
442600.0000    0.80797
442640.0000    0.07102
442680.0000   -0.47773
442720.0000   -0.09071
442760.0000    0.11200
442800.0000   -0.00531
442840.0000    0.16087
442880.0000    0.31148
442920.0000    0.42369
442960.0000    0.47455
443000.0000   -0.20485
443040.0000   -0.76464
443080.0000   -0.31310
443120.0000    0.28220
443160.0000   -0.25318
443200.0000   -0.30130
443240.0000   -0.25598
443280.0000    0.34527
443320.0000    0.51248
443360.0000    0.24940
443400.0000   -0.09929
443440.0000   -0.34973
443480.0000   -0.05086
443520.0000   -0.23863
443560.0000   -0.25400
443600.0000    0.17949
443640.0000    0.85343
443680.0000    0.67273
443720.0000    0.34093
443760.0000    0.87690
443800.0000    0.87847
443840.0000    0.02102
443880.0000    0.60910
443920.0000    0.46406
443960.0000    0.25426
444000.0000    0.32256
444040.0000    0.93250
444080.0000    0.06524
444120.0000    0.68116
444160.0000    0.58586
444200.0000    0.38728
444240.0000    0.80724
444280.0000    0.21135
444320.0000    0.79496
444360.0000    0.36671
444400.0000    0.74446
444440.0000    0.02516
444480.0000    0.38608
444520.0000    0.00776
444560.0000    0.19877
444600.0000    0.98518
444640.0000    1.06965
444680.0000    0.01450
444720.0000    0.74741
444760.0000    0.36943
444800.0000    0.72977
444840.0000    1.05064
444880.0000    0.34447
444920.0000   -0.08176
444960.0000    0.04312
445000.0000    0.47252
445040.0000    0.18239
445080.0000    1.30476
445120.0000    0.55778
445160.0000   -0.26626
445200.0000   -0.07216
445240.0000    0.34341
445280.0000    0.27825
445320.0000    0.32070
445360.0000   -0.13443
445400.0000    0.57503
445440.0000    1.10212
445480.0000    0.96177
445520.0000    0.72221
445560.0000   -0.37687
445600.0000    0.15670
445640.0000    0.82472
445680.0000    0.94718
445720.0000   -0.24006
445760.0000   -0.18121
445800.0000   -0.24297
445840.0000    0.77091
445880.0000    0.26486
445920.0000    0.76510
445960.0000    1.45740
446000.0000    1.34018
446040.0000    0.14981
446080.0000    0.52410
446120.0000    2.07690
446160.0000    1.54496
446200.0000    1.05553
446240.0000    0.92935
446280.0000    0.93757
446320.0000    0.25480
446360.0000    0.95469
446400.0000    0.21732
446440.0000    0.46291
446480.0000    1.21647
446520.0000    0.99143
446560.0000    0.22977
446600.0000    0.34885
446640.0000    0.40042
446680.0000    0.07442
446720.0000    1.00377
446760.0000    0.69978
446800.0000   -0.18835
446840.0000   -0.06849
446880.0000   -0.26450
446920.0000    0.05377
446960.0000    0.42059
447000.0000    1.06612
447040.0000    1.54646
447080.0000   -0.08401
447120.0000   -0.19734
447160.0000    0.72996
447200.0000    0.08295
447240.0000    0.70545
447280.0000    0.81449
447320.0000   -0.00131
447360.0000   -0.70974
447400.0000    0.15282
447440.0000   -0.66771
447480.0000   -0.31935
447520.0000    0.05013
447560.0000    0.42324
447600.0000    0.55692
447640.0000    0.88522
447680.0000    0.39189
447720.0000    0.84247
447760.0000    1.06551
447800.0000    0.78488
447840.0000    0.20615
447880.0000    0.61675
447920.0000    0.57083
447960.0000    0.89761
448000.0000    0.74676
448040.0000    0.91682
448080.0000    0.21139
448120.0000    0.45291
448160.0000   -0.06899
448200.0000   -0.33375
448240.0000   -0.38098
448280.0000    0.43191
448320.0000    0.05336
448360.0000    0.13323
448400.0000    0.13053
448440.0000    0.28602
448480.0000    0.44464
448520.0000   -0.49777
448560.0000    0.78464
448600.0000    0.12328
448640.0000    0.67857
448680.0000    0.56497
448720.0000    0.03214
448760.0000    0.34788
448800.0000    0.80359
448840.0000   -0.22653
448880.0000    0.12500
448920.0000    1.25826
448960.0000    1.04431
449000.0000    0.30222
449040.0000   -0.48225
449080.0000    0.40775
449120.0000    0.19444
449160.0000    0.09051
449200.0000   -0.29415
449240.0000    0.33722
449280.0000   -0.25396
449320.0000    0.17228
449360.0000   -0.14490
449400.0000    0.37708
449440.0000    0.11507
449480.0000    0.01745
449520.0000   -0.59710
449560.0000   -0.11154
449600.0000   -0.13474
449640.0000    0.95623
449680.0000    0.74791
449720.0000    0.63093
449760.0000    0.34094
449800.0000    0.46508
449840.0000    0.52457
449880.0000    0.37226
449920.0000    0.47128
449960.0000   -0.15595
450000.0000    0.28334
450040.0000    0.18854
450080.0000    0.31742
450120.0000    0.12659
450160.0000    0.62990
450200.0000    0.48237
450240.0000    0.08054
450280.0000    0.47522
450320.0000    0.92548
450360.0000    0.56366
450400.0000    0.51395
450440.0000   -0.08494
450480.0000    0.86796
450520.0000   -0.20108
450560.0000    0.25933
450600.0000    0.07705
450640.0000    0.49151
450680.0000    1.18703
450720.0000    0.30184
450760.0000    0.54654
450800.0000   -0.16383
450840.0000   -0.51948
450880.0000    0.03298
450920.0000    0.40463
450960.0000    0.28713
451000.0000    0.17445
451040.0000    0.36601
451080.0000    0.16756
451120.0000    0.65060
451160.0000    0.42551
451200.0000    0.48235
451240.0000    0.23621
451280.0000    0.59226
451320.0000    1.25474
451360.0000    0.89382
451400.0000    1.01518
451440.0000    1.36227
451480.0000    0.89537
451520.0000    1.57110
451560.0000    0.52514
451600.0000    0.25036
451640.0000   -0.13829
451680.0000    0.17829
451720.0000   -0.60343
451760.0000    0.02744
451800.0000   -0.07840
451840.0000   -0.25430
451880.0000   -0.16705
451920.0000    0.25785
451960.0000   -0.50451
452000.0000   -0.35536
452040.0000    0.50533
452080.0000    1.33196
452120.0000    1.35704
452160.0000    1.42814
452200.0000    1.21424
452240.0000    0.77636
452280.0000    0.02779
452320.0000    0.80029
452360.0000    1.79813
452400.0000    0.76903
452440.0000    0.08847
452480.0000    0.56789
452520.0000    0.53432
452560.0000   -0.12382
452600.0000    0.11191
452640.0000    0.88771
452680.0000   -0.16796
452720.0000    0.00122
452760.0000   -0.01191
452800.0000    0.06211
452840.0000    0.32200
452880.0000    0.31465
452920.0000    0.03355
452960.0000   -0.43992
453000.0000   -0.51114
453040.0000    0.06154
453080.0000    0.00412
453120.0000    1.39177
453160.0000    0.65559
453200.0000    0.49801
453240.0000   -0.25456
453280.0000    0.67578
453320.0000    0.08618
453360.0000    0.58440
453400.0000   -0.37197
453440.0000    0.03359
453480.0000    0.57621
453520.0000    0.31189
453560.0000    0.87974
453600.0000    0.75821
453640.0000    0.81672
453680.0000    0.38253
453720.0000   -0.18672
453760.0000   -0.50470
453800.0000    0.00460
453840.0000   -0.36956
453880.0000    1.18779
453920.0000    0.58083
453960.0000    0.04356
454000.0000    0.24251
454040.0000    0.10067
454080.0000    0.76160
454120.0000    1.16587
454160.0000    0.40742
454200.0000    1.01872
454240.0000    0.77406
454280.0000    0.96070
454320.0000    1.25694
454360.0000    1.58132
454400.0000    1.59766
454440.0000    1.86848
454480.0000    1.24153
454520.0000    0.34620
454560.0000    1.16586
454600.0000   -0.44933
454640.0000    0.31890
454680.0000    1.05793
454720.0000    0.83878
454760.0000    0.38517
454800.0000    0.78169
454840.0000    0.67830
454880.0000    0.22059
454920.0000   -0.19384
454960.0000   -0.41325
455000.0000   -0.14382
455040.0000   -0.48295
455080.0000   -0.37720
455120.0000    0.29237
455160.0000   -0.56309
455200.0000    0.03218
455240.0000    0.50042
455280.0000    0.41655
455320.0000    0.51705
455360.0000    0.90955
455400.0000    0.64970
455440.0000    0.10484
455480.0000    1.02516
455520.0000    0.74041
455560.0000    0.19763
455600.0000    0.14133
455640.0000    1.03065
455680.0000    1.65956
455720.0000    0.97924
455760.0000    1.45739
455800.0000    0.76900
455840.0000    0.67942
455880.0000    0.57956
455920.0000    0.06210
455960.0000    0.64107
456000.0000    0.63424
456040.0000    0.89347
456080.0000    0.35323
456120.0000    0.97719
456160.0000    0.34006
456200.0000    0.96296
456240.0000    0.81489
456280.0000    0.53804
456320.0000    1.65515
456360.0000    0.86572
456400.0000    0.52743
456440.0000    0.76099
456480.0000    1.55032
456520.0000    1.31796
456560.0000    1.14769
456600.0000    0.10829
456640.0000    0.77754
456680.0000    1.60364
456720.0000    1.31037
456760.0000    0.43200
456800.0000    0.54634
456840.0000   -0.01651
456880.0000   -0.06705
456920.0000    0.12071
456960.0000    0.38228
457000.0000    0.85274
457040.0000    0.63921
457080.0000    1.42343
457120.0000    0.74829
457160.0000    1.23511
457200.0000    1.01900
457240.0000    0.52991
457280.0000   -0.00542
457320.0000    0.51401
457360.0000   -0.01747
457400.0000   -0.02633
457440.0000    0.30407
457480.0000    0.45644
457520.0000    0.03352
457560.0000    0.13310
457600.0000   -0.19413
457640.0000   -0.05902
457680.0000    0.39690
457720.0000    0.12526
457760.0000   -0.10695
457800.0000    0.10612
457840.0000   -0.38352
457880.0000   -0.10525
457920.0000    0.58355
457960.0000   -0.44491
458000.0000    0.76210
458040.0000    0.30881
458080.0000    0.42395
458120.0000    0.40590
458160.0000    0.57209
458200.0000    0.61532
458240.0000    1.27071
458280.0000    0.13929
458320.0000    0.87940
458360.0000   -0.95282
458400.0000    0.94845
458440.0000    0.53750
458480.0000    1.14815
458520.0000    0.54212
458560.0000    0.61270
458600.0000    0.93113
458640.0000    0.95317
458680.0000    0.15671
458720.0000    0.33889
458760.0000    0.04437
458800.0000    0.21501
458840.0000    0.53047
458880.0000    0.17655
458920.0000    0.89551
458960.0000    0.37408
459000.0000    0.28942
459040.0000    0.57534
459080.0000    0.93883
459120.0000    0.63857
459160.0000    0.36220
459200.0000    0.72260
459240.0000    0.53810
459280.0000   -0.19203
459320.0000    0.17732
459360.0000    0.72863
459400.0000    1.14814
459440.0000    1.21604
459480.0000   -0.16478
459520.0000    0.10096
459560.0000    0.19170
459600.0000    0.56027
459640.0000    1.14809
459680.0000    0.03192
459720.0000   -0.40764
459760.0000   -0.12445
459800.0000   -0.65478
459840.0000   -0.51608
459880.0000    0.09429
459920.0000    0.11018
459960.0000    0.40810
460000.0000    0.15001
460040.0000    0.12468
460080.0000    0.39371
460120.0000    0.05949
460160.0000    0.85212
460200.0000    1.34260
460240.0000    0.92079
460280.0000   -0.09881
460320.0000    0.66124
460360.0000    1.50593
460400.0000    0.80557
460440.0000    1.39648
460480.0000    0.75232
460520.0000    0.36283
460560.0000    1.07372
460600.0000    0.78593
460640.0000    1.90343
460680.0000    1.35732
460720.0000    1.37728
460760.0000    1.58423
460800.0000    0.75017
460840.0000    1.13049
460880.0000    1.14179
460920.0000    0.14101
460960.0000   -0.03597
461000.0000    0.85736
461040.0000    1.49268
461080.0000    0.35912
461120.0000    0.20642
461160.0000    1.00473
461200.0000    0.28542
461240.0000    1.25715
461280.0000    1.50371
461320.0000    1.26699
461360.0000    0.84369
461400.0000    1.15694
461440.0000    1.10234
461480.0000    0.92934
461520.0000    1.74672
461560.0000    0.63651
461600.0000    1.67925
461640.0000    1.86020
461680.0000    1.28528
461720.0000    1.07176
461760.0000    1.59452
461800.0000    0.56687
461840.0000    0.97173
461880.0000    1.80449
461920.0000    1.08378
461960.0000    1.38563
462000.0000    0.86630
462040.0000    0.99257
462080.0000    0.48854
462120.0000    1.30252
462160.0000    0.28161
462200.0000    1.02526
462240.0000    0.62859
462280.0000    0.95669
462320.0000    0.98417
462360.0000    1.99935
462400.0000    1.50220
462440.0000    1.17053
462480.0000    0.59888
462520.0000    1.21784
462560.0000    1.43006
462600.0000    1.10033
462640.0000    1.00097
462680.0000    1.00315
462720.0000    0.98265
462760.0000    1.32430
462800.0000    1.23387
462840.0000    0.77665
462880.0000    0.83511
462920.0000    0.79118
462960.0000    0.86311
463000.0000    1.24440
463040.0000    1.25747
463080.0000    1.17098
463120.0000    1.60346
463160.0000    2.36364
463200.0000    0.85892
463240.0000    0.86825
463280.0000    1.40787
463320.0000    0.72678
463360.0000    1.15802
463400.0000    1.88250
463440.0000    0.84050
463480.0000    1.48910
463520.0000    1.82407
463560.0000    1.64559
463600.0000    2.44451
463640.0000    1.66146
463680.0000    0.93868
463720.0000    0.68604
463760.0000    0.95104
463800.0000    1.04234
463840.0000    0.94898
463880.0000    1.14505
463920.0000    1.59462
463960.0000    1.38412
464000.0000    1.91120
464040.0000    1.50926
464080.0000    1.97814
464120.0000    1.02507
464160.0000    1.26269
464200.0000    1.08510
464240.0000    1.74480
464280.0000    1.03846
464320.0000    0.24607
464360.0000    1.46805
464400.0000    2.23044
464440.0000    1.53576
464480.0000    0.43297
464520.0000    1.48075
464560.0000    1.42587
464600.0000    1.42392
464640.0000    1.90753
464680.0000    1.76240
464720.0000    2.69515
464760.0000    1.90051
464800.0000    1.36601
464840.0000    1.06827
464880.0000    1.09278
464920.0000    1.60146
464960.0000    2.27596
465000.0000    0.63582
465040.0000    1.49099
465080.0000    0.78878
465120.0000    0.65976
465160.0000    1.29512
465200.0000    1.62502
465240.0000    1.49369
465280.0000    1.15244
465320.0000    1.05539
465360.0000    1.00364
465400.0000    1.06825
465440.0000    1.49207
465480.0000    1.33007
465520.0000    1.19314
465560.0000    1.43725
465600.0000    1.67256
465640.0000    1.60582
465680.0000    1.67186
465720.0000    0.91984
465760.0000    0.93352
465800.0000    1.37346
465840.0000    1.92031
465880.0000    1.71319
465920.0000    1.62620
465960.0000    1.72650
466000.0000    1.18160
466040.0000    0.62894
466080.0000    1.79163
466120.0000    0.51217
466160.0000    1.32297
466200.0000    0.63211
466240.0000    0.29481
466280.0000    0.64945
466320.0000    0.52926
466360.0000    0.74792
466400.0000    1.04630
466440.0000    0.77859
466480.0000    0.20765
466520.0000    0.48263
466560.0000    0.16218
466600.0000    0.21369
466640.0000    0.85847
466680.0000    0.80290
466720.0000    0.77268
466760.0000    0.44275
466800.0000    0.41194
466840.0000    0.73420
466880.0000    1.61071
466920.0000    1.55125
466960.0000    0.66018
467000.0000    1.66771
467040.0000    1.23354
467080.0000    1.69938
467120.0000    1.29392
467160.0000    1.94038
467200.0000    2.32614
467240.0000    1.42173
467280.0000    2.34141
467320.0000    1.73274
467360.0000    1.17903
467400.0000    1.39919
467440.0000    1.71127
467480.0000    1.33255
467520.0000    0.69418
467560.0000    1.62541
467600.0000    0.90288
467640.0000    0.90413
467680.0000    1.33364
467720.0000    0.82711
467760.0000    0.90395
467800.0000    1.68492
467840.0000    0.90977
467880.0000    1.30900
467920.0000    1.09931
467960.0000    0.97414
468000.0000    0.09354
468040.0000    0.20930
468080.0000    0.83523
468120.0000    1.01101
468160.0000    1.29223
468200.0000    1.41409
468240.0000    1.14289
468280.0000    1.40112
468320.0000    1.01237
468360.0000    0.51720
468400.0000    1.52010
468440.0000   -0.21291
468480.0000    0.70462
468520.0000    0.53986
468560.0000    0.39541
468600.0000    0.51345
468640.0000    0.19118
468680.0000    0.37224
468720.0000    0.98395
468760.0000    0.12868
468800.0000    0.59507
468840.0000    0.85738
468880.0000    1.22965
468920.0000    1.45944
468960.0000    1.09358
469000.0000    1.34036
469040.0000    1.41635
469080.0000    1.08543
469120.0000    0.11792
469160.0000    1.43555
469200.0000   -0.07823
469240.0000    1.46147
469280.0000   -0.18961
469320.0000    0.17898
469360.0000    0.65787
469400.0000    0.22576
469440.0000    0.77400
469480.0000    0.71393
469520.0000   -0.11780
469560.0000    0.88099
469600.0000    0.43403
469640.0000    0.85310
469680.0000    0.67070
469720.0000    0.62395
469760.0000   -0.47105
469800.0000    0.29256
469840.0000    0.77152
469880.0000    0.94852
469920.0000   -0.28823
469960.0000    0.95874
470000.0000    0.78662
470040.0000    1.48052
470080.0000    1.30319
470120.0000    1.22733
470160.0000    1.63354
470200.0000    0.77817
470240.0000    1.05754
470280.0000    1.10959
470320.0000    0.41694
470360.0000    0.84279
470400.0000    0.79145
470440.0000    1.01827
470480.0000    0.69088
470520.0000    0.52813
470560.0000    0.52033
470600.0000    1.31593
470640.0000    1.32448
470680.0000    0.60235
470720.0000    0.68832
470760.0000   -0.05510
470800.0000    0.02172
470840.0000    0.40204
470880.0000    0.39832
470920.0000    0.91294
470960.0000    0.32291
471000.0000    0.41820
471040.0000    1.13253
471080.0000    1.05072
471120.0000    0.97533
471160.0000    0.91993
471200.0000    1.36390
471240.0000    1.61027
471280.0000    1.51868
471320.0000    1.28087
471360.0000    1.11326
471400.0000    1.78785
471440.0000    1.30797
471480.0000    1.10845
471520.0000    0.68327
471560.0000    1.29346
471600.0000    1.04081
471640.0000    0.74704
471680.0000    0.77174
471720.0000    0.72364
471760.0000    0.80297
471800.0000    1.18291
471840.0000    1.26840
471880.0000    1.11284
471920.0000    1.39147
471960.0000    0.60943
472000.0000    0.75220
472040.0000    0.98706
472080.0000    0.96913
472120.0000    0.86624
472160.0000    0.89219
472200.0000    1.92566
472240.0000    0.87271
472280.0000    1.41133
472320.0000    1.33507
472360.0000    1.94290
472400.0000    1.92852
472440.0000    3.15907
472480.0000    1.63795
472520.0000    2.67118
472560.0000    1.94753
472600.0000    1.43062
472640.0000    1.78377
472680.0000    1.56164
472720.0000    1.68675
472760.0000    1.80699
472800.0000    2.08546
472840.0000    1.30278
472880.0000    0.61943
472920.0000    1.05595
472960.0000    1.02987
473000.0000    0.87426
473040.0000    1.14294
473080.0000    0.93987
473120.0000    0.70625
473160.0000    0.28712
473200.0000    0.43048
473240.0000    0.95003
473280.0000    1.02039
473320.0000    0.80065
473360.0000    0.44123
473400.0000    0.82666
473440.0000    0.11028
473480.0000    1.25853
473520.0000    0.72844
473560.0000    0.62162
473600.0000    0.83502
473640.0000    1.92277
473680.0000    1.69381
473720.0000    1.34485
473760.0000    0.90531
473800.0000    0.14611
473840.0000    0.31115
473880.0000    1.53656
473920.0000    1.36458
473960.0000    1.01653
474000.0000    0.95116
474040.0000    0.95067
474080.0000    0.71966
474120.0000    1.29423
474160.0000    1.21749
474200.0000    0.65889
474240.0000    1.56820
474280.0000    1.38376
474320.0000    1.31185
474360.0000    2.44533
474400.0000    1.51902
474440.0000    1.35799
474480.0000    0.86213
474520.0000    1.54075
474560.0000    1.93450
474600.0000    0.70859
474640.0000    1.55126
474680.0000    0.70575
474720.0000    0.32020
474760.0000    0.51037
474800.0000    1.31764
474840.0000    1.29816
474880.0000    1.40856
474920.0000    1.46319
474960.0000    1.58285
475000.0000    0.79000
475040.0000    0.63492
475080.0000    1.06449
475120.0000   -0.11514
475160.0000    0.90111
475200.0000    1.61491
475240.0000    0.86181
475280.0000    1.96507
475320.0000    1.16461
475360.0000    1.16886
475400.0000    1.91193
475440.0000    1.43835
475480.0000    1.72431
475520.0000    1.32202
475560.0000    1.88741
475600.0000    1.93092
475640.0000    1.61840
475680.0000    1.60971
475720.0000    2.20237
475760.0000    1.75175
475800.0000    1.45018
475840.0000    1.60851
475880.0000    2.06590
475920.0000    1.51358
475960.0000    1.41957
476000.0000    0.94126
476040.0000    1.15140
476080.0000    0.66246
476120.0000    1.01660
476160.0000    0.35664
476200.0000    0.58305
476240.0000    0.30941
476280.0000    0.52751
476320.0000    1.19636
476360.0000    1.01018
476400.0000    0.26505
476440.0000    1.12047
476480.0000    0.53292
476520.0000   -0.07714
476560.0000   -0.04849
476600.0000   -0.11182
476640.0000   -0.84944
476680.0000    0.29646
476720.0000   -0.61982
476760.0000   -0.08557
476800.0000   -0.08395
476840.0000    0.20718
476880.0000   -0.40956
476920.0000    0.30069
476960.0000    0.68052
477000.0000   -0.29703
477040.0000    1.08065
477080.0000    0.17183
477120.0000    0.35054
477160.0000    0.88211
477200.0000    0.54351
477240.0000    0.12013
477280.0000    0.90562
477320.0000    0.85241
477360.0000    0.54650
477400.0000    0.11403
477440.0000    0.81863
477480.0000    1.40045
477520.0000    1.16377
477560.0000    0.46796
477600.0000   -0.06057
477640.0000    0.27350
477680.0000    0.24807
477720.0000    0.77757
477760.0000    0.04218
477800.0000    0.00966
477840.0000    0.90000
477880.0000    0.84972
477920.0000    0.34867
477960.0000    0.48884
478000.0000    1.28755
478040.0000    1.80098
478080.0000    0.52961
478120.0000    0.49781
478160.0000    0.54629
478200.0000    0.15668
478240.0000    0.98618
478280.0000    0.78995
478320.0000    0.57096
478360.0000    0.88353
478400.0000    1.07274
478440.0000    0.52403
478480.0000    0.76494
478520.0000    0.79808
478560.0000    1.45499
478600.0000   -0.03081
478640.0000    0.89255
478680.0000    2.35464
478720.0000    1.57108
478760.0000   -0.18905
478800.0000   -0.30534
478840.0000    1.02646
478880.0000    1.56818
478920.0000    1.09707
478960.0000    0.82402
479000.0000    1.44474
479040.0000    1.22165
479080.0000    1.76768
479120.0000    1.57088
479160.0000    0.75921
479200.0000    1.16066
479240.0000    0.42260
479280.0000    0.82338
479320.0000    1.05106
479360.0000    0.35527
479400.0000    0.44048
479440.0000    1.56462
479480.0000    1.02841
479520.0000    0.74218
479560.0000    0.13066
479600.0000    0.92135
479640.0000    0.81945
479680.0000    0.70601
479720.0000    1.43606
479760.0000    1.40012
479800.0000    0.21901
479840.0000    0.77708
479880.0000    0.98881
479920.0000    0.77903
479960.0000    0.92204
480000.0000    0.75501
480040.0000    1.52862
480080.0000    0.91181
480120.0000    1.73096
480160.0000    1.63795
480200.0000    1.96114
480240.0000    0.92122
480280.0000    0.67219
480320.0000    1.84994
480360.0000    0.68855
480400.0000    1.36062
480440.0000    1.20300
480480.0000    0.95769
480520.0000    1.33061
480560.0000    0.58304
480600.0000   -0.62700
480640.0000    0.91381
480680.0000    1.79889
480720.0000    1.33486
480760.0000    0.63552
480800.0000    1.29222
480840.0000    2.35706
480880.0000    1.86513
480920.0000    1.37273
480960.0000    0.78242
481000.0000    0.97993
481040.0000    1.62888
481080.0000    1.26539
481120.0000    0.87465
481160.0000    1.40977
481200.0000    0.87352
481240.0000    0.45495
481280.0000    1.13639
481320.0000    1.16711
481360.0000    1.19746
481400.0000    1.31919
481440.0000    1.44730
481480.0000    1.76667
481520.0000    2.16410
481560.0000    1.22334
481600.0000    1.60674
481640.0000    1.40003
481680.0000    1.70302
481720.0000    2.06629
481760.0000    2.02901
481800.0000    2.04113
481840.0000    2.17120
481880.0000    1.95101
481920.0000    1.46692
481960.0000    1.17917
482000.0000    1.33344
482040.0000    1.89751
482080.0000    2.04216
482120.0000    1.95663
482160.0000    1.84194
482200.0000    1.17422
482240.0000    1.44107
482280.0000    1.07485
482320.0000    0.86057
482360.0000    1.85583
482400.0000    0.98877
482440.0000    0.78870
482480.0000    0.82610
482520.0000    0.27778
482560.0000    1.68664
482600.0000    0.55392
482640.0000    1.56756
482680.0000    1.24248
482720.0000    1.42949
482760.0000    0.74649
482800.0000    0.95922
482840.0000    1.17338
482880.0000    1.13583
482920.0000    0.57060
482960.0000    1.45459
483000.0000    1.14267
483040.0000    2.19883
483080.0000    0.55569
483120.0000    0.94449
483160.0000    0.64734
483200.0000    0.75394
483240.0000    0.93041
483280.0000    1.67638
483320.0000    0.70149
483360.0000    1.16347
483400.0000    1.33301
483440.0000    1.00117
483480.0000    1.26061
483520.0000    1.31835
483560.0000    1.29379
483600.0000    0.78262
483640.0000    1.37332
483680.0000    2.00885
483720.0000    1.75649
483760.0000    0.70557
483800.0000    1.77206
483840.0000    1.84223
483880.0000    1.38512
483920.0000    1.34846
483960.0000    1.16918
484000.0000    1.48513
484040.0000    0.98883
484080.0000    1.59016
484120.0000    1.26376
484160.0000    0.75872
484200.0000    1.83646
484240.0000    1.59003
484280.0000    1.99223
484320.0000    1.82050
484360.0000    1.79483
484400.0000    1.31188
484440.0000    2.18809
484480.0000    1.75975
484520.0000    2.04456
484560.0000    1.23989
484600.0000    1.60499
484640.0000    1.52365
484680.0000    1.95600
484720.0000    2.52122
484760.0000    1.26632
484800.0000    1.96282
484840.0000    2.15764
484880.0000    1.86042
484920.0000    1.60011
484960.0000    1.50185
485000.0000    2.22062
485040.0000    2.12820
485080.0000    1.47507
485120.0000    1.47956
485160.0000    1.69798
485200.0000    1.23142
485240.0000    1.55995
485280.0000    0.37269
485320.0000    1.56362
485360.0000    2.18959
485400.0000    1.57973
485440.0000    1.20063
485480.0000    1.05165
485520.0000    1.40659
485560.0000    0.87839
485600.0000    1.54257
485640.0000    2.77867
485680.0000    1.66797
485720.0000    2.28356
485760.0000    1.66832
485800.0000    1.59262
485840.0000    1.16454
485880.0000    0.88432
485920.0000    1.48108
485960.0000    1.32236
486000.0000    2.20510
486040.0000    2.40220
486080.0000    2.17337
486120.0000    1.98318
486160.0000    1.45043
486200.0000    1.72445
486240.0000    1.21041
486280.0000    1.51774
486320.0000    1.44540
486360.0000    1.53576
486400.0000    1.22195
486440.0000    1.12377
486480.0000    1.27320
486520.0000    0.84797
486560.0000    1.52310
486600.0000    1.51230
486640.0000    1.19406
486680.0000    1.73283
486720.0000    0.85605
486760.0000    1.17898
486800.0000    0.55393
486840.0000    1.32516
486880.0000    1.27241
486920.0000    1.67184
486960.0000    1.62810
487000.0000    1.25374
487040.0000    1.77237
487080.0000    1.34581
487120.0000    1.21349
487160.0000    1.32079
487200.0000    1.08714
487240.0000    1.25349
487280.0000    1.20177
487320.0000    2.12276
487360.0000    2.19899
487400.0000    1.44510
487440.0000    1.77545
487480.0000    1.45687
487520.0000    2.44668
487560.0000    0.93350
487600.0000    1.51004
487640.0000    1.86925
487680.0000    0.42703
487720.0000    1.89167
487760.0000    1.45541
487800.0000    1.13440
487840.0000    0.92991
487880.0000    1.31684
487920.0000    1.21606
487960.0000    1.37951
488000.0000    0.73422
488040.0000    1.58029
488080.0000    1.23368
488120.0000    1.79571
488160.0000    1.63309
488200.0000    1.59806
488240.0000    1.45353
488280.0000    2.19550
488320.0000    1.87464
488360.0000    2.16066
488400.0000    1.59492
488440.0000    2.06982
488480.0000    1.35038
488520.0000    1.65356
488560.0000    2.37431
488600.0000    2.17053
488640.0000    0.93760
488680.0000    0.98700
488720.0000    0.95522
488760.0000    1.12658
488800.0000    1.59717
488840.0000    1.73928
488880.0000    1.49909
488920.0000    1.44474
488960.0000    0.31024
489000.0000    0.78776
489040.0000    1.39475
489080.0000    1.73566
489120.0000    1.80685
489160.0000    1.85840
489200.0000    1.20850
489240.0000    1.60992
489280.0000    1.93518
489320.0000    1.72300
489360.0000    1.43027
489400.0000    1.75052
489440.0000    2.00985
489480.0000    1.74463
489520.0000    1.93890
489560.0000    1.84610
489600.0000    1.87645
489640.0000    2.44074
489680.0000    1.91039
489720.0000    2.06603
489760.0000    2.03284
489800.0000    2.51453
489840.0000    1.89594
489880.0000    2.04198
489920.0000    1.44184
489960.0000    1.93742
490000.0000    2.44581
490040.0000    1.97481
490080.0000    1.73702
490120.0000    1.97109
490160.0000    2.41817
490200.0000    1.07285
490240.0000    2.04836
490280.0000    2.20967
490320.0000    1.95250
490360.0000    1.58113
490400.0000    1.53307
490440.0000    1.22801
490480.0000    1.54033
490520.0000    1.94757
490560.0000    1.45837
490600.0000    2.21387
490640.0000    2.28098
490680.0000    2.06805
490720.0000    0.79266
490760.0000    1.03466
490800.0000    1.93100
490840.0000    2.63435
490880.0000    2.55521
490920.0000    2.53189
490960.0000    1.53555
491000.0000    1.64117
491040.0000    1.34399
491080.0000    1.65552
491120.0000    1.11771
491160.0000    1.43583
491200.0000    1.53477
491240.0000    1.61376
491280.0000    1.27636
491320.0000    1.21632
491360.0000    2.01261
491400.0000    1.47824
491440.0000    2.21144
491480.0000    1.53936
491520.0000    1.51287
491560.0000    1.42914
491600.0000    0.96322
491640.0000    2.08579
491680.0000    2.08653
491720.0000    1.77426
491760.0000    1.09302
491800.0000    0.74482
491840.0000    0.16315
491880.0000    1.50245
491920.0000    0.53739
491960.0000    1.39061
492000.0000    1.82636
492040.0000    1.33722
492080.0000    1.47770
492120.0000    2.02979
492160.0000    2.20622
492200.0000    1.45993
492240.0000    1.05529
492280.0000    0.57195
492320.0000    1.16990
492360.0000    0.73714
492400.0000    1.61682
492440.0000    1.87017
492480.0000    1.77344
492520.0000    0.99361
492560.0000    1.20273
492600.0000    0.60856
492640.0000    1.66019
492680.0000    1.78722
492720.0000    2.02355
492760.0000    1.97889
492800.0000    1.12103
492840.0000    1.51291
492880.0000    1.99207
492920.0000    1.23041
492960.0000    1.92127
493000.0000    1.96061
493040.0000    1.58266
493080.0000    1.20222
493120.0000    1.07732
493160.0000    0.52329
493200.0000    1.64870
493240.0000    1.61991
493280.0000    1.15025
493320.0000    0.96683
493360.0000    1.84317
493400.0000    0.61771
493440.0000    1.21326
493480.0000    2.28878
493520.0000    0.93033
493560.0000    0.89730
493600.0000    0.69629
493640.0000    0.76047
493680.0000    0.64326
493720.0000    1.30377
493760.0000    1.72709
493800.0000    2.33176
493840.0000    2.53131
493880.0000    2.16564
493920.0000    1.54256
493960.0000    1.72456
494000.0000    2.19307
494040.0000    2.03157
494080.0000    0.93397
494120.0000    2.03518
494160.0000    1.12357
494200.0000    1.45161
494240.0000    1.23258
494280.0000    1.37938
494320.0000    1.49378
494360.0000    1.41357
494400.0000    1.57721
494440.0000    1.73686
494480.0000    1.05771
494520.0000    1.32395
494560.0000    1.44504
494600.0000    1.16477
494640.0000    1.05896
494680.0000    0.87785
494720.0000    0.87426
494760.0000    1.06480
494800.0000    1.36796
494840.0000    1.18031
494880.0000    1.01993
494920.0000    2.14760
494960.0000    0.65366
495000.0000    1.38451
495040.0000    1.87040
495080.0000    1.08907
495120.0000    2.24255
495160.0000    1.03142
495200.0000    0.54038
495240.0000    0.66410
495280.0000    0.37729
495320.0000    0.17611
495360.0000    0.57386
495400.0000    0.12491
495440.0000    0.30423
495480.0000    1.28463
495520.0000    0.31068
495560.0000    1.09442
495600.0000    0.75238
495640.0000    1.36624
495680.0000    1.59978
495720.0000    0.33876
495760.0000    1.45663
495800.0000    1.03563
495840.0000    0.74804
495880.0000   -0.08942
495920.0000    1.25121
495960.0000    1.34618
496000.0000    1.51877
496040.0000    1.78893
496080.0000    0.68163
496120.0000    0.49104
496160.0000    0.47020
496200.0000    1.34334
496240.0000    1.44930
496280.0000    1.37492
496320.0000    1.87129
496360.0000    1.41774
496400.0000    0.32021
496440.0000    0.46761
496480.0000    1.34944
496520.0000    0.83646
496560.0000    1.12107
496600.0000    1.03776
496640.0000    0.75330
496680.0000    0.99518
496720.0000    0.80958
496760.0000   -0.38035
496800.0000   -0.04517
496840.0000    1.14794
496880.0000    0.63582
496920.0000    1.18079
496960.0000    1.08244
497000.0000    1.22841
497040.0000    1.07769
497080.0000    0.59207
497120.0000    0.46384
497160.0000    0.89498
497200.0000    1.07787
497240.0000    1.50685
497280.0000    1.12656
497320.0000    1.12559
497360.0000    0.10042
497400.0000    0.62898
497440.0000    0.21670
497480.0000    0.90187
497520.0000    1.60624
497560.0000    1.10187
497600.0000    0.87342
497640.0000    1.28541
497680.0000    0.82158
497720.0000    1.84927
497760.0000    1.08149
497800.0000    1.14625
497840.0000    1.77305
497880.0000    1.24840
497920.0000    1.97226
497960.0000    2.19049
498000.0000    2.16469
498040.0000    1.45039
498080.0000    1.92705
498120.0000    1.83688
498160.0000    1.64101
498200.0000    1.01017
498240.0000    0.54328
498280.0000    0.28653
498320.0000    1.57066
498360.0000    0.94404
498400.0000    1.39977
498440.0000    1.06094
498480.0000    0.53328
498520.0000    1.13526
498560.0000    2.07591
498600.0000    1.20967
498640.0000    1.30121
498680.0000    0.77204
498720.0000   -0.02642
498760.0000    0.39449
498800.0000    1.05365
498840.0000    0.49621
498880.0000    0.27259
498920.0000    0.85241
498960.0000    0.23118
499000.0000    0.69614
499040.0000    0.88252
499080.0000    0.81362
499120.0000    0.32185
499160.0000    1.33078
499200.0000    1.12370
499240.0000    0.51237
499280.0000    1.18867
499320.0000    1.43557
499360.0000    1.43103
499400.0000   -0.14294
499440.0000    0.88433
499480.0000    0.42606
499520.0000    0.48794
499560.0000    1.02751
499600.0000    1.19219
499640.0000    1.08198
499680.0000    0.68689
499720.0000    0.52333
499760.0000    1.08019
499800.0000    1.24759
499840.0000    0.76219
499880.0000    0.94756
499920.0000    0.20935
499960.0000    0.64879
500000.0000    0.67483
500040.0000    0.38108
500080.0000   -0.01872
500120.0000    0.51007
500160.0000    0.14428
500200.0000    0.11001
500240.0000    0.31537
500280.0000    0.41271
500320.0000    1.19281
500360.0000    1.30912
500400.0000    1.15097
500440.0000   -0.04605
500480.0000    0.52670
500520.0000    0.39518
500560.0000    0.55774
500600.0000    0.98952
500640.0000    1.08523
500680.0000    0.83278
500720.0000    1.15213
500760.0000    0.36960
500800.0000    0.82686
500840.0000    1.33295
500880.0000    0.53284
500920.0000    1.21559
500960.0000    0.44869
501000.0000    0.45522
501040.0000    0.23487
501080.0000    0.86323
501120.0000    0.88027
501160.0000    0.76236
501200.0000    1.01081
501240.0000    0.27452
501280.0000    0.56102
501320.0000    1.35911
501360.0000    0.97246
501400.0000    1.64173
501440.0000    1.91188
501480.0000    1.13704
501520.0000    1.29717
501560.0000    2.01832
501600.0000    1.62383
501640.0000    2.63779
501680.0000    1.79453
501720.0000    2.09073
501760.0000    1.31635
501800.0000    1.03314
501840.0000    0.40738
501880.0000   -0.47779
501920.0000    1.05022
501960.0000    1.42256
502000.0000    0.91995
502040.0000    1.81864
502080.0000    1.37778
502120.0000    2.01323
502160.0000    1.80287
502200.0000    1.43040
502240.0000    0.46601
502280.0000    0.74379
502320.0000    0.19943
502360.0000    0.57091
502400.0000    0.33397
502440.0000    0.42312
502480.0000    0.90632
502520.0000    0.33415
502560.0000    0.96709
502600.0000    0.16106
502640.0000    0.49675
502680.0000    0.38275
502720.0000    0.02655
502760.0000   -0.10443
502800.0000    0.76457
502840.0000    0.55588
502880.0000    0.21927
502920.0000    0.15082
502960.0000    0.37502
503000.0000    0.54682
503040.0000    0.54826
503080.0000    0.76815
503120.0000    1.07725
503160.0000    0.89500
503200.0000    0.66179
503240.0000    0.56414
503280.0000    0.95326
503320.0000    1.95930
503360.0000    1.17095
503400.0000    1.13188
503440.0000    0.72044
503480.0000    1.43455
503520.0000    0.15220
503560.0000   -0.01637
503600.0000    0.59315
503640.0000    0.01624
503680.0000   -0.03385
503720.0000    0.67811
503760.0000    0.26628
503800.0000    0.84689
503840.0000    0.36461
503880.0000    0.74346
503920.0000    0.29735
503960.0000    1.03757
504000.0000    0.78774
504040.0000    0.26275
504080.0000   -0.33385
504120.0000    0.26783
504160.0000   -0.47720
504200.0000    0.12480
504240.0000    0.05477
504280.0000   -0.67042
504320.0000    0.88278
504360.0000    0.11357
504400.0000    0.88804
504440.0000    0.33406
504480.0000    0.08965
504520.0000    0.22943
504560.0000   -0.08722
504600.0000   -0.05216
504640.0000    0.48533
504680.0000   -0.22307
504720.0000   -0.09791
504760.0000    0.45798
504800.0000   -0.16845
504840.0000    0.59465
504880.0000    0.02669
504920.0000    0.28679
504960.0000   -0.56819
505000.0000   -0.12760
505040.0000   -0.11759
505080.0000    0.64431
505120.0000    0.21041
505160.0000   -0.07332
505200.0000    0.72127
505240.0000    1.16247
505280.0000    0.58903
505320.0000    0.44176
505360.0000    0.86769
505400.0000    1.56699
505440.0000    1.48548
505480.0000    0.93400
505520.0000    0.28953
505560.0000   -0.01614
505600.0000   -0.47342
505640.0000    0.53427
505680.0000    0.35425
505720.0000    0.35351
505760.0000    0.57539
505800.0000    0.57046
505840.0000    0.16752
505880.0000    0.10006
505920.0000   -0.44235
505960.0000    0.01341
506000.0000   -0.56493
506040.0000   -0.34473
506080.0000    0.40308
506120.0000   -0.66463
506160.0000   -1.06080
506200.0000   -0.88795
506240.0000   -0.41160
506280.0000   -0.29958
506320.0000   -1.62276
506360.0000   -1.12630
506400.0000   -0.48098
506440.0000   -0.93169
506480.0000   -0.78384
506520.0000   -0.91944
506560.0000   -0.84497
506600.0000   -0.23718
506640.0000   -0.14118
506680.0000   -0.63880
506720.0000   -0.30899
506760.0000   -0.49136
506800.0000   -0.44035
506840.0000   -0.47700
506880.0000   -0.59486
506920.0000   -0.36304
506960.0000    0.70087
507000.0000    0.08573
507040.0000    0.03965
507080.0000   -0.18249
507120.0000   -0.24556
507160.0000    0.08193
507200.0000   -0.29032
507240.0000   -0.77398
507280.0000   -0.31324
507320.0000    0.21889
507360.0000   -0.23737
507400.0000   -0.88697
507440.0000    0.11357
507480.0000    0.34786
507520.0000    0.82893
507560.0000    0.61922
507600.0000    0.29677
507640.0000    1.23550
507680.0000    0.31894
507720.0000   -0.47125
507760.0000   -0.05787
507800.0000   -0.50749
507840.0000   -0.24893
507880.0000   -0.38583
507920.0000   -0.07952
507960.0000   -0.06848
508000.0000    0.18321
508040.0000    0.25047
508080.0000   -0.66507
508120.0000   -0.28091
508160.0000   -0.05067
508200.0000   -0.09855
508240.0000   -0.09052
508280.0000   -0.19760
508320.0000   -0.70891
508360.0000   -0.22412
508400.0000    0.13478
508440.0000   -0.17249
508480.0000   -0.84185
508520.0000   -0.28718
508560.0000   -0.02893
508600.0000    0.57625
508640.0000    0.32876
508680.0000    0.58968
508720.0000    0.26765
508760.0000   -0.29941
508800.0000   -0.10318
508840.0000    0.51364
508880.0000   -0.11624
508920.0000    0.24548
508960.0000    0.62415
509000.0000   -0.05160
509040.0000    0.05835
509080.0000    0.25405
509120.0000   -0.94406
509160.0000    0.02354
509200.0000   -0.92705
509240.0000   -1.01699
509280.0000   -0.93914
509320.0000   -0.21935
509360.0000    0.42592
509400.0000   -0.54910
509440.0000    0.49177
509480.0000    1.14104
509520.0000    1.31265
509560.0000    0.67007
509600.0000    1.05097
509640.0000    1.23400
509680.0000    0.81250
509720.0000    0.36239
509760.0000   -0.40310
509800.0000    0.73128
509840.0000    0.56001
509880.0000   -0.50692
509920.0000    0.07318
509960.0000    0.33182
510000.0000    0.59617
510040.0000    0.29880
510080.0000    0.25452
510120.0000    0.82795
510160.0000    0.86773
510200.0000    1.00932
510240.0000    0.36377
510280.0000    0.13275
510320.0000    0.21657
510360.0000    0.73806
510400.0000   -0.03528
510440.0000    0.29660
510480.0000    0.73314
510520.0000    0.85522
510560.0000    0.71258
510600.0000    0.43643
510640.0000    1.01203
510680.0000    1.90700
510720.0000    0.54260
510760.0000    0.50066
510800.0000    0.02136
510840.0000   -0.22738
510880.0000    0.05211
510920.0000   -0.06809
510960.0000   -0.37420
511000.0000    0.03799
511040.0000   -0.13236
511080.0000    0.57995
511120.0000    0.24178
511160.0000    0.57943
511200.0000    0.19088
511240.0000    0.11504
511280.0000   -0.15837
511320.0000    0.33235
511360.0000    0.11882
511400.0000    0.45308
511440.0000    0.65130
511480.0000    0.84508
511520.0000    0.68911
511560.0000    0.55734
511600.0000   -0.08354
511640.0000    0.24175
511680.0000    0.30476
511720.0000    0.64768
511760.0000    1.44644
511800.0000    1.59766
511840.0000    0.92091
511880.0000    0.91251
511920.0000    0.70112
511960.0000    1.71062
512000.0000    0.61194
512040.0000   -0.05119
512080.0000    1.25643
512120.0000    1.16284
512160.0000    1.66870
512200.0000    1.49984
512240.0000    1.32205
512280.0000    1.43641
512320.0000    0.69450
512360.0000    0.72346
512400.0000   -0.09080
512440.0000    0.93401
512480.0000    0.65915
512520.0000    1.49574
512560.0000    0.42667
512600.0000    0.75185
512640.0000    0.57441
512680.0000    1.28009
512720.0000    0.85182
512760.0000    0.67757
512800.0000    1.31945
512840.0000    1.15354
512880.0000    1.78921
512920.0000    1.22072
512960.0000    0.54778
513000.0000    1.15403
513040.0000    0.52796
513080.0000    1.14151
513120.0000    2.44101
513160.0000    1.82399
513200.0000    2.22851
513240.0000    1.82237
513280.0000    2.21431
513320.0000    0.59873
513360.0000    0.68153
513400.0000    1.19351
513440.0000    0.84013
513480.0000    0.84444
513520.0000    0.67230
513560.0000    0.85775
513600.0000    1.58328
513640.0000    1.57360
513680.0000    2.24156
513720.0000    1.65456
513760.0000    2.28511
513800.0000    1.91426
513840.0000    2.14353
513880.0000    2.67942
513920.0000    1.24280
513960.0000    1.36827
514000.0000    1.02105
514040.0000    1.37442
514080.0000    1.05940
514120.0000    1.73309
514160.0000    1.43530
514200.0000    1.58716
514240.0000    1.09009
514280.0000    2.36151
514320.0000    1.68100
514360.0000    1.59560
514400.0000    1.18433
514440.0000    0.85453
514480.0000    1.67578
514520.0000    1.34712
514560.0000    1.48669
514600.0000    1.90840
514640.0000    1.82583
514680.0000    2.04512
514720.0000    2.11295
514760.0000    1.87673
514800.0000    1.87533
514840.0000    1.51678
514880.0000    1.58266
514920.0000    0.71276
514960.0000    0.57358
515000.0000    0.37821
515040.0000    0.51659
515080.0000    1.59649
515120.0000    1.92476
515160.0000    1.52731
515200.0000    2.40618
515240.0000    1.06372
515280.0000    1.20476
515320.0000    1.51810
515360.0000    1.27261
515400.0000    0.95543
515440.0000    1.20044
515480.0000    1.46788
515520.0000    1.66050
515560.0000    1.23177
515600.0000    1.05880
515640.0000    1.08874
515680.0000    1.47959
515720.0000    1.33361
515760.0000    1.65267
515800.0000    1.28808
515840.0000    1.94687
515880.0000    2.31024
515920.0000    1.56152
515960.0000    1.57967
516000.0000    1.86831
516040.0000    1.51600
516080.0000    1.18245
516120.0000    1.58301
516160.0000    1.38761
516200.0000    2.16222
516240.0000    2.37223
516280.0000    1.12692
516320.0000    1.62426
516360.0000    2.86074
516400.0000    2.27717
516440.0000    2.12900
516480.0000    1.89466
516520.0000    1.45055
516560.0000    1.29223
516600.0000    2.36571
516640.0000    1.38241
516680.0000    2.26817
516720.0000    1.01671
516760.0000    0.91750
516800.0000    1.43070
516840.0000    1.08330
516880.0000   -0.47735
516920.0000    0.91115
516960.0000    1.37072
517000.0000    0.85866
517040.0000    0.72045
517080.0000    1.04622
517120.0000    0.86668
517160.0000    0.72060
517200.0000    1.54960
517240.0000    0.96716
517280.0000    0.71766
517320.0000    0.80495
517360.0000    0.54072
517400.0000    0.52483
517440.0000    1.44785
517480.0000    0.16065
517520.0000    1.16816
517560.0000    0.59572
517600.0000    0.07284
517640.0000    0.25614
517680.0000    0.45063
517720.0000    0.84276
517760.0000    0.74116
517800.0000    0.80446
517840.0000    1.46971
517880.0000    0.65265
517920.0000   -0.15636
517960.0000    0.48507
518000.0000   -0.21187
518040.0000    0.13667
518080.0000   -0.10050
518120.0000    0.30104
518160.0000   -0.51808
518200.0000    0.67228
518240.0000   -0.26057
518280.0000    0.30700
518320.0000    0.22227
518360.0000    1.12914
518400.0000    0.37858
518440.0000    0.58814
518480.0000    0.54419
518520.0000    0.30181
518560.0000    0.83927
518600.0000    0.48418
518640.0000    0.48424
518680.0000    0.98442
518720.0000    0.45895
518760.0000    0.41883
518800.0000    1.25042
518840.0000    1.81913
518880.0000    1.23372
518920.0000    0.84904
518960.0000    1.10961
519000.0000    1.08823
519040.0000    1.03233
519080.0000    0.21159
519120.0000    0.52410
519160.0000    1.06799
519200.0000   -0.11253
519240.0000    0.69483
519280.0000    0.98969
519320.0000    0.81349
519360.0000    1.31317
519400.0000    0.16868
519440.0000    0.66615
519480.0000    0.72312
519520.0000    1.74576
519560.0000    1.59662
519600.0000    1.87060
519640.0000    1.38231
519680.0000    1.76673
519720.0000    1.77191
519760.0000    1.30739
519800.0000    1.05801
519840.0000    1.03390
519880.0000    1.16596
519920.0000    1.28831
519960.0000    1.14948
520000.0000    1.42154
520040.0000    1.69689
520080.0000    1.06277
520120.0000    0.88941
520160.0000    0.52657
520200.0000    1.28499
520240.0000    1.00598
520280.0000    1.02238
520320.0000    0.67150
520360.0000    0.55786
520400.0000    1.20306
520440.0000    0.69092
520480.0000   -0.16139
520520.0000    0.70062
520560.0000    0.07843
520600.0000    0.85190
520640.0000    1.06071
520680.0000    1.53500
520720.0000    0.66838
520760.0000    0.26629
520800.0000   -0.29993
520840.0000   -0.29993
520880.0000   -0.17607
520920.0000    0.34690
520960.0000    0.72481
521000.0000    0.62847
521040.0000   -0.00617
521080.0000    0.20544
521120.0000    0.25937
521160.0000   -0.13782
521200.0000   -0.46822
521240.0000   -0.94566
521280.0000    0.15853
521320.0000   -0.34949
521360.0000    0.62973
521400.0000    0.05452
521440.0000   -0.09789
521480.0000    0.20463
521520.0000   -0.45767
521560.0000    1.03164
521600.0000    0.74688
521640.0000    0.36600
521680.0000   -0.27115
521720.0000   -0.14007
521760.0000   -0.40775
521800.0000    0.10964
521840.0000    0.75382
521880.0000    0.99766
521920.0000   -0.19382
521960.0000   -0.31932
522000.0000   -0.01193
522040.0000   -0.01370
522080.0000   -0.46600
522120.0000    0.10698
522160.0000    0.12587
522200.0000   -0.04758
522240.0000    0.39022
522280.0000    0.75256
522320.0000    0.20630
522360.0000   -0.00824
522400.0000    0.53372
522440.0000    1.19793
522480.0000    0.71325
522520.0000    0.92609
522560.0000    1.30593
522600.0000    0.69754
522640.0000    0.14332
522680.0000    0.21218
522720.0000    0.37857
522760.0000    0.14443
522800.0000    0.86702
522840.0000    0.85238
522880.0000    0.52409
522920.0000    0.30952
522960.0000    0.21991
523000.0000    0.24367
523040.0000    0.12581
523080.0000    0.73722
523120.0000    0.65213
523160.0000    0.07709
523200.0000    0.53803
523240.0000    0.59710
523280.0000    0.46294
523320.0000    0.34369
523360.0000    0.76641
523400.0000    0.71737
523440.0000    0.55457
523480.0000    0.31317
523520.0000    0.06040
523560.0000   -0.37326
523600.0000    0.34933
523640.0000    0.36838
523680.0000   -0.21501
523720.0000    0.33445
523760.0000    0.23460
523800.0000    0.28790
523840.0000    0.40523
523880.0000    0.75982
523920.0000   -0.10016
523960.0000   -0.58675
524000.0000    0.02746
524040.0000    0.16812
524080.0000    0.27545
524120.0000    0.46954
524160.0000    0.15228
524200.0000    0.36318
524240.0000    0.49060
524280.0000    0.44315
524320.0000   -0.11074
524360.0000    0.14393
524400.0000   -0.05625
524440.0000    0.26518
524480.0000    0.22820
524520.0000   -0.12881
524560.0000    0.20753
524600.0000    0.35484
524640.0000    0.30422
524680.0000    0.38562
524720.0000    0.46789
524760.0000   -0.42461
524800.0000   -0.43914
524840.0000   -0.05113
524880.0000    0.25424
524920.0000    0.67524
524960.0000    0.80211
525000.0000    0.48994
525040.0000    0.72745
525080.0000    0.10304
525120.0000   -0.53422
525160.0000    0.63742
525200.0000    0.65682
525240.0000    0.33658
525280.0000    0.71312
525320.0000   -0.20565
525360.0000    0.53391
525400.0000    0.16909
525440.0000    1.13770
525480.0000    1.14299
525520.0000   -0.04771
525560.0000    1.11976
525600.0000    0.97944
525640.0000    0.11376
525680.0000    0.50543
525720.0000    1.82126
525760.0000    1.20852
525800.0000    1.24299
525840.0000    0.49506
525880.0000    1.03154
525920.0000    1.32078
525960.0000    0.85774
526000.0000    1.14373
526040.0000    1.11164
526080.0000    1.74629
526120.0000    1.20719
526160.0000    2.29218
526200.0000    0.55757
526240.0000   -0.49237
526280.0000    1.14625
526320.0000    1.07849
526360.0000    0.32437
526400.0000    0.58317
526440.0000    1.23437
526480.0000    0.84788
526520.0000    1.51562
526560.0000    0.89873
526600.0000    0.79188
526640.0000    1.44355
526680.0000    1.86231
526720.0000    0.79982
526760.0000    0.44810
526800.0000   -0.06944
526840.0000   -0.17209
526880.0000    1.04530
526920.0000    1.08482
526960.0000    0.45580
527000.0000    0.71686
527040.0000   -0.02806
527080.0000    0.98575
527120.0000    1.11684
527160.0000    0.21539
527200.0000    0.33167
527240.0000    0.25387
527280.0000    0.83950
527320.0000    0.73059
527360.0000    0.73193
527400.0000    0.23371
527440.0000    0.12248
527480.0000    0.54612
527520.0000    0.72463
527560.0000    0.17628
527600.0000    0.68376
527640.0000    0.87909
527680.0000    0.32308
527720.0000    0.42424
527760.0000    0.08654
527800.0000    0.59871
527840.0000    0.92127
527880.0000    1.45119
527920.0000    2.07034
527960.0000    1.29881
528000.0000    0.31086
528040.0000    0.74444
528080.0000    0.16343
528120.0000   -0.13021
528160.0000    0.53433
528200.0000    0.11208
528240.0000    1.05266
528280.0000    0.47031
528320.0000    1.59531
528360.0000    1.79041
528400.0000    0.98371
528440.0000    1.28984
528480.0000    1.34202
528520.0000    1.73635
528560.0000    1.70135
528600.0000    1.25286
528640.0000    0.63913
528680.0000    0.59253
528720.0000    1.19935
528760.0000    1.19002
528800.0000    0.82556
528840.0000    0.71053
528880.0000   -0.19657
528920.0000    0.46585
528960.0000   -0.04359
529000.0000    0.53852
529040.0000    0.09766
529080.0000   -0.62175
529120.0000    0.76246
529160.0000    0.17182
529200.0000    0.09192
529240.0000   -0.17091
529280.0000    0.53842
529320.0000   -0.14621
529360.0000   -0.00127
529400.0000    0.85043
529440.0000    1.34278
529480.0000    0.40346
529520.0000    0.32722
529560.0000    0.52094
529600.0000   -0.37740
529640.0000    1.07451
529680.0000    0.38342
529720.0000    0.01518
529760.0000    0.18078
529800.0000    0.11413
529840.0000    0.62455
529880.0000   -0.31047
529920.0000    0.39120
529960.0000    0.14144
530000.0000   -0.62608
530040.0000   -1.11339
530080.0000   -0.55773
530120.0000   -0.59297
530160.0000   -0.91421
530200.0000   -0.49230
530240.0000   -0.30794
530280.0000   -0.18397
530320.0000   -1.10693
530360.0000   -0.52380
530400.0000   -0.81709
530440.0000   -0.57572
530480.0000    0.32741
530520.0000   -0.45629
530560.0000   -0.98722
530600.0000   -0.72807
530640.0000   -1.19319
530680.0000   -0.94870
530720.0000   -1.22898
530760.0000   -1.47674
530800.0000   -1.26582
530840.0000   -0.47390
530880.0000   -0.63967
530920.0000   -0.48456
530960.0000    0.00778
531000.0000   -0.38110
531040.0000   -0.62536
531080.0000   -0.66539
531120.0000   -0.96350
531160.0000   -0.65674
531200.0000   -0.12860
531240.0000    0.25604
531280.0000    0.20792
531320.0000    0.27022
531360.0000    0.07137
531400.0000    0.43195
531440.0000    0.81648
531480.0000    0.34337
531520.0000    0.22168
531560.0000    0.25906
531600.0000    0.96818
531640.0000    1.06159
531680.0000    1.07060
531720.0000    1.00905
531760.0000    0.73240
531800.0000    0.06579
531840.0000    0.74683
531880.0000    0.15157
531920.0000   -0.24633
531960.0000   -0.12632
532000.0000   -0.01604
532040.0000   -0.44156
532080.0000   -0.00667
532120.0000   -0.00237
532160.0000    0.71879
532200.0000   -0.17061
532240.0000   -0.08899
532280.0000    0.07805
532320.0000    0.11691
532360.0000    0.03914
532400.0000    0.00346
532440.0000   -0.06785
532480.0000    0.19831
532520.0000   -0.03380
532560.0000    0.11851
532600.0000   -0.18173
532640.0000   -0.19759
532680.0000   -0.22994
532720.0000   -0.43815
532760.0000   -0.71665
532800.0000   -0.08879
532840.0000   -0.03132
532880.0000   -0.32508
532920.0000   -0.70342
532960.0000   -0.16885
533000.0000   -0.03741
533040.0000    0.49180
533080.0000   -0.56376
533120.0000    0.11163
533160.0000    0.12395
533200.0000   -0.27865
533240.0000   -1.08571
533280.0000   -0.62626
533320.0000   -0.20907
533360.0000    0.45722
533400.0000    0.50146
533440.0000    1.32396
533480.0000    1.40303
533520.0000    1.38758
533560.0000    1.51257
533600.0000    1.04161
533640.0000    1.08162
533680.0000    0.12269
533720.0000    0.18588
533760.0000   -1.03910
533800.0000   -0.80500
533840.0000   -1.06247
533880.0000   -1.16476
533920.0000   -1.24248
533960.0000   -0.75937
534000.0000   -1.26179
534040.0000   -0.95108
534080.0000   -0.94613
534120.0000   -1.11999
534160.0000   -0.28213
534200.0000   -0.47221
534240.0000   -0.86014
534280.0000    0.00868
534320.0000   -0.33467
534360.0000   -1.68335
534400.0000   -0.32741
534440.0000   -0.43083
534480.0000   -0.51153
534520.0000   -0.54505
534560.0000   -0.36654
534600.0000   -0.41146
534640.0000   -0.37520
534680.0000   -0.30511
534720.0000   -0.66667
534760.0000   -1.13925
534800.0000   -0.93402
534840.0000   -1.50265
534880.0000   -0.26857
534920.0000   -0.37251
534960.0000   -0.62253
535000.0000   -0.05867
535040.0000   -1.30057
535080.0000   -0.34193
535120.0000   -0.68989
535160.0000   -1.50843
535200.0000   -1.69504
535240.0000   -0.99499
535280.0000   -0.72940
535320.0000   -1.04220
535360.0000   -1.43984
535400.0000   -1.78249
535440.0000   -0.18704
535480.0000   -0.74821
535520.0000   -0.32580
535560.0000   -0.60861
535600.0000   -0.50901
535640.0000    0.13821
535680.0000    0.25564
535720.0000   -0.35684
535760.0000    0.28806
535800.0000    0.43568
535840.0000   -0.46351
535880.0000   -0.57358
535920.0000   -0.40952
535960.0000   -0.77158
536000.0000   -0.60315
536040.0000   -0.44921
536080.0000   -1.47108
536120.0000   -1.09445
536160.0000   -0.51570
536200.0000   -0.46465
536240.0000   -0.30062
536280.0000    0.01396
536320.0000   -0.93094
536360.0000   -1.54531
536400.0000   -0.31361
536440.0000   -0.89502
536480.0000   -1.10989
536520.0000   -1.00122
536560.0000   -1.50413
536600.0000   -0.83184
536640.0000   -0.81848
536680.0000   -0.36401
536720.0000   -0.38443
536760.0000   -1.01755
536800.0000   -0.01863
536840.0000   -0.28122
536880.0000   -0.59838
536920.0000   -0.92724
536960.0000   -0.63217
537000.0000   -0.02050
537040.0000    0.23912
537080.0000   -0.34423
537120.0000    0.19895
537160.0000    0.27389
537200.0000   -0.32302
537240.0000    0.61918
537280.0000    0.40776
537320.0000    0.68777
537360.0000    0.06742
537400.0000    0.06910
537440.0000   -0.31768
537480.0000    0.39140
537520.0000   -0.49581
537560.0000    1.17361
537600.0000    0.37151
537640.0000   -0.14088
537680.0000    0.21020
537720.0000   -0.85441
537760.0000   -1.55461
537800.0000   -1.57880
537840.0000   -0.00885
537880.0000   -0.62283
537920.0000   -0.59053
537960.0000    0.07880
538000.0000   -0.13978
538040.0000    0.54440
538080.0000   -0.38902
538120.0000   -0.53575
538160.0000   -1.48708
538200.0000   -1.12920
538240.0000   -0.64725
538280.0000   -0.47795
538320.0000   -0.01842
538360.0000   -0.36196
538400.0000    0.04308
538440.0000   -0.85359
538480.0000    0.23276
538520.0000   -0.44739
538560.0000   -0.05431
538600.0000   -0.28462
538640.0000    0.04810
538680.0000    0.24542
538720.0000   -0.28150
538760.0000   -0.08515
538800.0000    0.32793
538840.0000    0.68938
538880.0000    0.24084
538920.0000   -0.80677
538960.0000   -0.54259
539000.0000    0.48865
539040.0000   -0.82596
539080.0000   -0.36476
539120.0000   -0.62113
539160.0000   -1.00435
539200.0000   -0.24258
539240.0000   -0.46536
539280.0000   -1.38634
539320.0000   -0.40810
539360.0000    0.14150
539400.0000    0.56039
539440.0000   -0.28554
539480.0000   -0.12247
539520.0000    0.10746
539560.0000    0.02207
539600.0000    0.21410
539640.0000    0.08300
539680.0000   -0.04083
539720.0000   -0.25254
539760.0000    0.07541
539800.0000    0.47834
539840.0000   -0.12777
539880.0000   -0.11828
539920.0000   -0.73962
539960.0000    0.20383
540000.0000    0.91249
540040.0000    0.94728
540080.0000    0.37921
540120.0000    0.56949
540160.0000    0.08365
540200.0000    0.59298
540240.0000    1.07019
540280.0000   -0.12947
540320.0000   -0.06231
540360.0000    0.11184
540400.0000    0.21005
540440.0000    0.28964
540480.0000    0.63032
540520.0000    0.37547
540560.0000    1.16290
540600.0000   -0.50356
540640.0000   -0.21624
540680.0000    0.04953
540720.0000    0.28276
540760.0000    0.14864
540800.0000    0.36415
540840.0000   -0.25747
540880.0000   -0.74888
540920.0000   -0.38605
540960.0000   -0.25783
541000.0000   -0.56043
541040.0000   -0.65756
541080.0000   -0.43853
541120.0000   -0.73231
541160.0000    0.21934
541200.0000    0.27879
541240.0000    0.00373
541280.0000    0.14338
541320.0000   -0.35714
541360.0000   -0.59927
541400.0000    0.26718
541440.0000   -0.08271
541480.0000   -0.05807
541520.0000   -0.92702
541560.0000   -0.87221
541600.0000   -1.00794
541640.0000   -1.73365
541680.0000   -1.07425
541720.0000   -0.93046
541760.0000   -0.96356
541800.0000   -1.17902
541840.0000   -1.20186
541880.0000   -1.02623
541920.0000   -1.12063
541960.0000   -0.88666
542000.0000   -0.97340
542040.0000   -0.98567
542080.0000   -0.49255
542120.0000   -0.72700
542160.0000   -1.67061
542200.0000   -0.86203
542240.0000   -0.62678
542280.0000   -1.07237
542320.0000   -1.28293
542360.0000   -1.51930
542400.0000   -1.01916
542440.0000   -1.14268
542480.0000   -1.47583
542520.0000   -0.54952
542560.0000   -1.27784
542600.0000   -0.69163
542640.0000   -0.97122
542680.0000   -1.52915
542720.0000   -1.76430
542760.0000   -2.19440
542800.0000   -2.90021
542840.0000   -1.53894
542880.0000   -1.14476
542920.0000   -1.42546
542960.0000   -1.18022
543000.0000   -1.73641
543040.0000   -1.07944
543080.0000   -1.30253
543120.0000   -1.03551
543160.0000   -0.36594
543200.0000   -0.83892
543240.0000   -0.79530
543280.0000   -0.55228
543320.0000   -0.43137
543360.0000   -0.63770
543400.0000   -0.54451
543440.0000   -0.56026
543480.0000   -0.05774
543520.0000   -0.17071
543560.0000   -0.88431
543600.0000   -1.29945
543640.0000   -1.58630
543680.0000   -0.79150
543720.0000    0.39248
543760.0000   -0.01656
543800.0000   -0.59871
543840.0000   -0.81797
543880.0000   -0.45510
543920.0000   -0.55591
543960.0000   -0.27187
544000.0000   -0.06456
544040.0000   -0.33052
544080.0000   -1.41855
544120.0000   -1.07921
544160.0000   -1.13584
544200.0000   -0.51188
544240.0000   -1.50161
544280.0000   -0.96749
544320.0000   -0.72977
544360.0000   -0.82783
544400.0000   -1.01455
544440.0000   -1.64313
544480.0000   -1.17404
544520.0000   -0.97033
544560.0000   -1.30130
544600.0000   -0.41101
544640.0000   -1.37891
544680.0000   -0.87139
544720.0000   -0.49837
544760.0000    0.16513
544800.0000   -0.49902
544840.0000   -0.63751
544880.0000   -0.99797
544920.0000   -1.37674
544960.0000   -1.14197
545000.0000   -1.38628
545040.0000   -0.67262
545080.0000    0.51803
545120.0000   -0.24326
545160.0000   -0.60537
545200.0000   -0.67588
545240.0000   -0.30491
545280.0000   -0.63465
545320.0000   -1.11155
545360.0000   -1.43835
545400.0000   -1.60146
545440.0000   -2.23429
545480.0000   -2.72704
545520.0000   -2.01927
545560.0000   -1.86991
545600.0000   -2.27020
545640.0000   -1.45833
545680.0000   -1.51490
545720.0000   -1.19476
545760.0000   -1.97006
545800.0000   -2.18827
545840.0000   -1.04716
545880.0000   -2.32857
545920.0000   -2.08358
545960.0000   -1.49490
546000.0000   -1.77299
546040.0000   -1.50820
546080.0000   -0.56682
546120.0000   -0.28834
546160.0000   -0.61467
546200.0000   -0.42441
546240.0000   -0.81751
546280.0000   -0.59027
546320.0000    0.29477
546360.0000   -0.10792
546400.0000   -0.57549
546440.0000   -0.16889
546480.0000   -0.52813
546520.0000   -0.30822
546560.0000   -0.40279
546600.0000   -1.34640
546640.0000   -1.46193
546680.0000   -1.14719
546720.0000   -0.82570
546760.0000   -1.30695
546800.0000   -0.76745
546840.0000   -0.46054
546880.0000   -1.39671
546920.0000   -1.67266
546960.0000   -1.40795
547000.0000   -0.79341
547040.0000   -1.46702
547080.0000   -1.32302
547120.0000   -0.83810
547160.0000   -0.90013
547200.0000   -1.36335
547240.0000   -1.67438
547280.0000   -0.98797
547320.0000   -1.65927
547360.0000   -1.52412
547400.0000   -1.18935
547440.0000   -1.37198
547480.0000   -1.80762
547520.0000   -1.91187
547560.0000   -1.59474
547600.0000   -1.81984
547640.0000   -1.86661
547680.0000   -1.49142
547720.0000   -1.25630
547760.0000   -1.51240
547800.0000   -1.38415
547840.0000   -2.90261
547880.0000   -1.56208
547920.0000   -1.89929
547960.0000   -2.20163
548000.0000   -2.42479
548040.0000   -2.21563
548080.0000   -1.69481
548120.0000   -2.12599
548160.0000   -2.22262
548200.0000   -0.99176
548240.0000   -1.08365
548280.0000   -1.66238
548320.0000   -1.78606
548360.0000   -0.74797
548400.0000   -0.70940
548440.0000   -2.65585
548480.0000   -1.94809
548520.0000   -1.64139
548560.0000   -1.11212
548600.0000   -1.58833
548640.0000   -0.93666
548680.0000   -0.67249
548720.0000   -1.00899
548760.0000   -1.48330
548800.0000   -0.87874
548840.0000   -2.05128
548880.0000   -2.37175
548920.0000   -1.45158
548960.0000   -1.13408
549000.0000   -1.60447
549040.0000   -1.42989
549080.0000   -1.35122
549120.0000   -0.83949
549160.0000   -0.88689
549200.0000   -0.12496
549240.0000   -0.86548
549280.0000   -0.75655
549320.0000   -0.14538
549360.0000   -0.70531
549400.0000   -0.63387
549440.0000    0.00382
549480.0000   -0.24880
549520.0000   -1.14156
549560.0000   -0.54124
549600.0000   -0.67098
549640.0000   -0.26192
549680.0000   -1.19069
549720.0000   -0.38271
549760.0000    0.23289
549800.0000    0.68823
549840.0000    0.42496
549880.0000    0.18707
549920.0000    0.32088
549960.0000   -0.25993
550000.0000   -0.92522
550040.0000   -0.44715
550080.0000   -0.22855
550120.0000    0.01593
550160.0000   -0.69111
550200.0000    0.34438
550240.0000   -0.52928
550280.0000   -0.99007
550320.0000   -1.33824
550360.0000   -1.10692
550400.0000   -0.87356
550440.0000   -1.35472
550480.0000   -0.63132
550520.0000   -0.40042
550560.0000   -1.12694
550600.0000   -0.71370
550640.0000   -0.81613
550680.0000   -0.40144
550720.0000   -0.69550
550760.0000   -0.46565
550800.0000   -0.65324
550840.0000   -0.91753
550880.0000   -1.22059
550920.0000   -1.46916
550960.0000   -1.29943
551000.0000   -1.61014
551040.0000   -1.65073
551080.0000   -0.33663
551120.0000   -1.95199
551160.0000   -1.55870
551200.0000   -1.12295
551240.0000   -1.22694
551280.0000   -1.20315
551320.0000   -0.94249
551360.0000   -0.43125
551400.0000   -0.60685
551440.0000   -1.34243
551480.0000   -0.46281
551520.0000   -0.55884
551560.0000   -1.28757
551600.0000   -0.88749
551640.0000   -0.54047
551680.0000   -1.10470
551720.0000    0.31908
551760.0000   -0.52526
551800.0000   -0.70874
551840.0000   -1.40479
551880.0000   -0.58380
551920.0000   -0.02047
551960.0000   -0.21943
552000.0000   -0.66209
552040.0000   -0.68966
552080.0000   -0.55700
552120.0000   -0.51300
552160.0000   -0.30304
552200.0000   -0.75537
552240.0000   -0.16872
552280.0000   -0.26042
552320.0000    0.73683
552360.0000   -0.89131
552400.0000   -0.49648
552440.0000   -1.27651
552480.0000   -0.86567
552520.0000   -0.96354
552560.0000   -1.35814
552600.0000   -1.14115
552640.0000   -1.19052
552680.0000   -1.59676
552720.0000   -1.68246
552760.0000   -1.68584
552800.0000   -1.25958
552840.0000   -1.82712
552880.0000   -1.53838
552920.0000   -1.23180
552960.0000   -1.33707
553000.0000   -1.55141
553040.0000   -1.04252
553080.0000   -1.98181
553120.0000   -2.27506
553160.0000   -1.91701
553200.0000   -1.68854
553240.0000   -1.74327
553280.0000   -1.62927
553320.0000   -1.85376
553360.0000   -2.48679
553400.0000   -1.68986
553440.0000   -2.15982
553480.0000   -1.48699
553520.0000   -0.33335
553560.0000   -0.80360
553600.0000   -0.73333
553640.0000   -0.93032
553680.0000   -1.01964
553720.0000   -1.28382
553760.0000   -2.02074
553800.0000   -1.65566
553840.0000   -1.46225
553880.0000   -1.70090
553920.0000   -1.40529
553960.0000   -1.66171
554000.0000   -1.76812
554040.0000   -1.51211
554080.0000   -1.76519
554120.0000   -1.67022
554160.0000   -1.29198
554200.0000   -1.12689
554240.0000   -0.37002
554280.0000   -0.90926
554320.0000   -0.46672
554360.0000   -0.56623
554400.0000   -2.34698
554440.0000   -1.73566
554480.0000   -1.14945
554520.0000   -0.24601
554560.0000   -0.21047
554600.0000   -1.18073
554640.0000   -1.28806
554680.0000   -1.43963
554720.0000   -1.11005
554760.0000   -1.37142
554800.0000   -1.59164
554840.0000   -1.73129
554880.0000   -0.60778
554920.0000   -1.04225
554960.0000   -1.20520
555000.0000   -0.95267
555040.0000   -0.52945
555080.0000   -0.84853
555120.0000   -0.27599
555160.0000   -1.60541
555200.0000   -1.66915
555240.0000   -1.54272
555280.0000   -0.90418
555320.0000   -0.00295
555360.0000   -0.05642
555400.0000   -1.14505
555440.0000   -0.89123
555480.0000   -1.58170
555520.0000   -2.83392
555560.0000   -1.93215
555600.0000   -1.72466
555640.0000   -2.76902
555680.0000   -3.07974
555720.0000   -2.88357
555760.0000   -2.03233
555800.0000   -1.93483
555840.0000   -1.48857
555880.0000   -0.71153
555920.0000   -1.49104
555960.0000   -1.26778
556000.0000   -1.18987
556040.0000   -1.90734
556080.0000   -1.57332
556120.0000   -1.05898
556160.0000   -1.81497
556200.0000   -2.11422
556240.0000   -1.07225
556280.0000   -1.37021
556320.0000   -1.44252
556360.0000   -2.31212
556400.0000   -1.87804
556440.0000   -0.79807
556480.0000   -1.52525
556520.0000   -1.21513
556560.0000   -1.45238
556600.0000   -0.74515
556640.0000   -0.76566
556680.0000   -1.27474
556720.0000   -1.19944
556760.0000   -1.17140
556800.0000   -1.08443
556840.0000   -0.90425
556880.0000   -0.94104
556920.0000   -1.21700
556960.0000   -1.21457
557000.0000   -1.61945
557040.0000   -0.91042
557080.0000   -0.94704
557120.0000   -1.20885
557160.0000   -1.65407
557200.0000   -0.77172
557240.0000   -0.58829
557280.0000   -1.15476
557320.0000   -0.67600
557360.0000   -0.37152
557400.0000   -0.69201
557440.0000   -0.53843
557480.0000    0.24662
557520.0000    0.21785
557560.0000   -0.74250
557600.0000   -1.04784
557640.0000   -1.81310
557680.0000   -0.92445
557720.0000   -1.24829
557760.0000   -0.91127
557800.0000   -0.24439
557840.0000    0.51940
557880.0000   -0.66893
557920.0000   -0.44049
557960.0000   -1.40381
558000.0000   -0.48618
558040.0000   -0.37232
558080.0000   -0.75212
558120.0000   -1.26204
558160.0000   -1.91961
558200.0000   -2.05607
558240.0000   -1.22973
558280.0000   -1.44363
558320.0000   -0.92594
558360.0000   -1.38610
558400.0000   -0.58120
558440.0000   -0.98330
558480.0000   -1.03478
558520.0000   -0.92234
558560.0000   -0.57555
558600.0000   -1.55928
558640.0000   -0.94439
558680.0000   -0.65733
558720.0000   -0.75549
558760.0000   -0.88011
558800.0000   -0.73081
558840.0000   -1.23071
558880.0000   -0.82920
558920.0000   -1.14289
558960.0000   -0.98563
559000.0000   -1.22958
559040.0000   -1.74422
559080.0000   -1.49203
559120.0000   -1.22878
559160.0000   -1.41844
559200.0000   -1.89490
559240.0000   -2.12186
559280.0000   -1.81504
559320.0000   -1.90098
559360.0000   -1.55288
559400.0000   -1.46888
559440.0000   -1.68861
559480.0000   -2.01368
559520.0000   -1.46083
559560.0000   -1.57326
559600.0000   -1.25801
559640.0000   -0.70480
559680.0000   -0.05712
559720.0000   -0.93584
559760.0000   -0.17463
559800.0000   -1.17593
559840.0000   -0.39613
559880.0000    0.00407
559920.0000   -0.42003
559960.0000   -0.22901
560000.0000   -0.31856
560040.0000   -0.14815
560080.0000    0.35958
560120.0000   -0.53700
560160.0000   -0.46663
560200.0000   -0.67370
560240.0000   -0.77249
560280.0000   -0.41583
560320.0000   -0.84273
560360.0000   -0.55070
560400.0000   -0.49626
560440.0000   -0.73470
560480.0000   -0.44711
560520.0000   -0.55355
560560.0000   -0.46097
560600.0000   -0.29671
560640.0000   -1.06236
560680.0000   -0.68855
560720.0000   -0.59106
560760.0000   -0.52106
560800.0000   -0.89587
560840.0000   -1.40345
560880.0000   -0.76297
560920.0000   -0.64986
560960.0000   -1.36694
561000.0000   -1.17214
561040.0000   -1.60368
561080.0000   -1.30734
561120.0000   -1.20094
561160.0000   -1.24195
561200.0000   -0.90555
561240.0000   -0.95920
561280.0000   -0.55736
561320.0000   -1.54434
561360.0000   -0.56370
561400.0000   -0.35552
561440.0000   -0.90153
561480.0000   -0.51694
561520.0000   -1.26085
561560.0000   -0.85062
561600.0000   -0.61634
561640.0000   -1.46887
561680.0000   -1.61343
561720.0000   -0.72082
561760.0000   -0.94381
561800.0000   -0.66117
561840.0000   -1.15625
561880.0000   -0.77229
561920.0000   -0.32002
561960.0000   -0.41647
562000.0000   -1.25380
562040.0000   -1.47115
562080.0000   -1.70019
562120.0000   -2.21129
562160.0000   -2.06184
562200.0000   -1.87126
562240.0000   -0.96148
562280.0000   -1.67943
562320.0000   -1.23033
562360.0000   -2.13560
562400.0000   -1.91542
562440.0000   -1.41437
562480.0000   -1.56374
562520.0000   -1.39998
562560.0000   -1.92599
562600.0000   -0.84745
562640.0000   -1.41761
562680.0000   -2.03682
562720.0000   -2.03596
562760.0000   -1.00913
562800.0000   -2.05280
562840.0000   -1.85215
562880.0000   -1.39342
562920.0000   -2.08373
562960.0000   -0.85499
563000.0000   -0.83101
563040.0000   -1.12329
563080.0000   -1.41543
563120.0000   -1.29120
563160.0000   -1.01730
563200.0000   -1.66652
563240.0000   -1.93101
563280.0000   -1.25024
563320.0000   -1.14373
563360.0000   -1.58378
563400.0000   -1.85255
563440.0000   -1.33226
563480.0000   -1.14589
563520.0000   -1.02407
563560.0000   -1.16642
563600.0000   -1.19058
563640.0000   -1.00560
563680.0000   -0.73535
563720.0000   -0.74875
563760.0000   -1.28195
563800.0000   -1.17235
563840.0000   -0.15265
563880.0000   -0.71325
563920.0000   -0.87289
563960.0000   -0.08502
564000.0000   -1.16578
564040.0000   -1.07453
564080.0000   -0.73612
564120.0000   -1.19282
564160.0000   -1.07610
564200.0000   -1.01032
564240.0000   -1.27595
564280.0000    0.33518
564320.0000   -1.36823
564360.0000   -1.45358
564400.0000   -0.92198
564440.0000   -1.79924
564480.0000   -1.47291
564520.0000   -1.25973
564560.0000   -1.68778
564600.0000   -1.15323
564640.0000   -0.85347
564680.0000   -0.78106
564720.0000   -1.52172
564760.0000   -1.51278
564800.0000   -1.97786
564840.0000   -1.17483
564880.0000   -1.23209
564920.0000   -0.41000
564960.0000   -1.36621
565000.0000   -0.87909
565040.0000   -0.33474
565080.0000   -0.59872
565120.0000   -0.68943
565160.0000   -0.58751
565200.0000   -0.62062
565240.0000   -0.67083
565280.0000   -0.20832
565320.0000   -0.63919
565360.0000   -1.24099
565400.0000   -1.83753
565440.0000   -1.35492
565480.0000   -1.90158
565520.0000   -0.87551
565560.0000   -1.77426
565600.0000   -1.83369
565640.0000   -1.64722
565680.0000   -1.03591
565720.0000   -1.63691
565760.0000   -0.98694
565800.0000   -0.80699
565840.0000   -0.50117
565880.0000   -1.11991
565920.0000   -1.30972
565960.0000   -0.77211
566000.0000   -0.73859
566040.0000   -0.57005
566080.0000   -1.02498
566120.0000   -0.07933
566160.0000   -0.73376
566200.0000   -0.91642
566240.0000   -0.89160
566280.0000   -0.94518
566320.0000   -0.40963
566360.0000   -0.59766
566400.0000   -0.15546
566440.0000    0.67422
566480.0000   -0.09259
566520.0000   -0.65959
566560.0000   -0.85870
566600.0000    0.17601
566640.0000   -0.53389
566680.0000    0.13119
566720.0000   -0.42245
566760.0000   -0.35443
566800.0000    0.75307
566840.0000   -0.12927
566880.0000   -1.16566
566920.0000   -0.12362
566960.0000    0.02057
567000.0000   -0.80199
567040.0000   -0.12559
567080.0000   -0.51369
567120.0000   -0.55513
567160.0000   -1.08476
567200.0000   -0.76667
567240.0000   -0.47555
567280.0000   -0.42745
567320.0000   -1.58032
567360.0000   -1.32717
567400.0000   -1.91473
567440.0000   -1.42657
567480.0000   -0.86787
567520.0000   -1.23221
567560.0000   -0.76925
567600.0000   -0.81608
567640.0000   -0.78318
567680.0000   -0.19450
567720.0000   -0.69540
567760.0000   -1.06657
567800.0000   -1.13509
567840.0000   -1.51401
567880.0000   -1.13218
567920.0000   -0.69586
567960.0000   -0.95754
568000.0000   -1.23369
568040.0000   -2.01218
568080.0000   -2.25274
568120.0000   -1.59853
568160.0000   -2.29788
568200.0000   -1.51006
568240.0000   -1.55943
568280.0000   -1.12771
568320.0000   -0.79057
568360.0000   -0.22584
568400.0000   -1.09744
568440.0000   -0.75320
568480.0000   -0.14428
568520.0000   -0.92986
568560.0000   -0.94099
568600.0000   -1.47301
568640.0000   -1.53915
568680.0000   -0.73195
568720.0000   -0.89646
568760.0000   -1.78315
568800.0000   -1.54729
568840.0000   -1.57286
568880.0000   -1.39122
568920.0000   -0.88115
568960.0000   -0.34069
569000.0000   -1.15007
569040.0000   -1.34759
569080.0000   -0.94939
569120.0000   -1.20956
569160.0000   -0.87516
569200.0000   -1.60624
569240.0000   -2.47031
569280.0000   -2.08927
569320.0000   -1.68269
569360.0000   -1.28033
569400.0000   -1.57372
569440.0000   -0.39712
569480.0000   -0.73494
569520.0000   -1.03899
569560.0000   -0.59083
569600.0000   -1.27196
569640.0000   -1.07686
569680.0000   -0.90546
569720.0000   -0.46248
569760.0000   -0.87386
569800.0000   -0.62002
569840.0000   -0.78578
569880.0000   -0.38940
569920.0000   -0.65817
569960.0000   -0.41012
570000.0000   -0.12573
570040.0000   -0.26513
570080.0000    0.11445
570120.0000   -1.63452
570160.0000   -1.12361
570200.0000   -0.91625
570240.0000   -0.53521
570280.0000   -0.31920
570320.0000   -0.81808
570360.0000   -1.23970
570400.0000   -1.42044
570440.0000   -1.29475
570480.0000   -0.72099
570520.0000   -0.25672
570560.0000   -1.27095
570600.0000   -1.31012
570640.0000   -1.04851
570680.0000   -1.64252
570720.0000   -1.80700
570760.0000   -1.79115
570800.0000   -1.64008
570840.0000   -1.39690
570880.0000   -2.01023
570920.0000   -1.82448
570960.0000   -2.08231
571000.0000   -1.91879
571040.0000   -1.56583
571080.0000   -1.38057
571120.0000   -1.04322
571160.0000   -0.51865
571200.0000   -1.48679
571240.0000   -1.12701
571280.0000   -1.81550
571320.0000   -1.78685
571360.0000   -1.80876
571400.0000   -1.48141
571440.0000   -1.93664
571480.0000   -2.16710
571520.0000   -1.66115
571560.0000   -1.66283
571600.0000   -1.98162
571640.0000   -2.42533
571680.0000   -2.39730
571720.0000   -2.77007
571760.0000   -2.70097
571800.0000   -2.69925
571840.0000   -1.98676
571880.0000   -2.67561
571920.0000   -2.40976
571960.0000   -2.14120
572000.0000   -1.98444
572040.0000   -2.10990
572080.0000   -2.66905
572120.0000   -3.10887
572160.0000   -2.56279
572200.0000   -2.65481
572240.0000   -1.92883
572280.0000   -2.68959
572320.0000   -1.62836
572360.0000   -1.69914
572400.0000   -2.10477
572440.0000   -1.92796
572480.0000   -1.70006
572520.0000   -1.45212
572560.0000   -1.41979
572600.0000   -2.46205
572640.0000   -2.13694
572680.0000   -1.72424
572720.0000   -1.63755
572760.0000   -1.47585
572800.0000   -1.48532
572840.0000   -2.21781
572880.0000   -1.93246
572920.0000   -1.88790
572960.0000   -1.90103
573000.0000   -1.50272
573040.0000   -1.31093
573080.0000   -0.96930
573120.0000   -1.50288
573160.0000   -0.79719
573200.0000   -1.25348
573240.0000   -1.17852
573280.0000   -1.12304
573320.0000   -1.05834
573360.0000   -1.00879
573400.0000   -1.41691
573440.0000   -1.22279
573480.0000   -1.76606
573520.0000   -1.48839
573560.0000   -1.29180
573600.0000   -1.72162
573640.0000   -0.98954
573680.0000   -1.33768
573720.0000   -1.40340
573760.0000   -1.34773
573800.0000   -1.37289
573840.0000   -0.96019
573880.0000   -0.78214
573920.0000   -1.30905
573960.0000   -1.22314
574000.0000   -1.55560
574040.0000   -2.07981
574080.0000   -2.30759
574120.0000   -2.47820
574160.0000   -2.48850
574200.0000   -1.87055
574240.0000   -1.88958
574280.0000   -1.74251
574320.0000   -1.80927
574360.0000   -1.89743
574400.0000   -1.45526
574440.0000   -1.46374
574480.0000   -1.97485
574520.0000   -1.63766
574560.0000   -2.16289
574600.0000   -1.73859
574640.0000   -1.68792
574680.0000   -2.04451
574720.0000   -2.24634
574760.0000   -1.51906
574800.0000   -1.43674
574840.0000   -1.77167
574880.0000   -1.43610
574920.0000   -1.85879
574960.0000   -1.14913
575000.0000   -1.09071
575040.0000   -0.44291
575080.0000   -0.64487
575120.0000   -0.79172
575160.0000   -1.58009
575200.0000   -1.06747
575240.0000   -2.06474
575280.0000   -1.91874
575320.0000   -1.35061
575360.0000   -1.43125
575400.0000   -1.64749
575440.0000   -1.68272
575480.0000   -1.08063
575520.0000   -1.83711
575560.0000   -2.17488
575600.0000   -1.89023
575640.0000   -1.33530
575680.0000   -1.94084
575720.0000   -1.37724
575760.0000   -1.72426
575800.0000   -2.16531
575840.0000   -1.56397
575880.0000   -0.50117
575920.0000   -0.69652
575960.0000   -0.48072
576000.0000   -0.81642
576040.0000   -1.14984
576080.0000   -1.71246
576120.0000   -1.52339
576160.0000   -0.87240
576200.0000   -0.56278
576240.0000   -1.25227
576280.0000   -1.22673
576320.0000   -1.73763
576360.0000   -0.57569
576400.0000   -0.75561
576440.0000   -1.10069
576480.0000   -0.93683
576520.0000   -0.05386
576560.0000   -0.36870
576600.0000   -0.64818
576640.0000   -1.67400
576680.0000   -1.30056
576720.0000   -1.41962
576760.0000   -1.25800
576800.0000   -0.86826
576840.0000   -0.27433
576880.0000   -1.50790
576920.0000   -1.43080
576960.0000   -0.76466
577000.0000   -0.78240
577040.0000   -0.49940
577080.0000   -0.71743
577120.0000   -1.38036
577160.0000   -1.28193
577200.0000   -0.55938
577240.0000   -0.55030
577280.0000   -0.47213
577320.0000   -0.75927
577360.0000   -1.13534
577400.0000   -1.77161
577440.0000   -1.69486
577480.0000   -1.23637
577520.0000   -1.39933
577560.0000   -1.34093
577600.0000   -0.81325
577640.0000   -0.54754
577680.0000   -0.70511
577720.0000   -0.78670
577760.0000   -0.53352
577800.0000   -0.49095
577840.0000   -0.83254
577880.0000   -0.75421
577920.0000   -0.85082
577960.0000   -0.54010
578000.0000   -0.51046
578040.0000   -0.10391
578080.0000   -0.05188
578120.0000   -0.60507
578160.0000   -0.60969
578200.0000   -0.99555
578240.0000   -0.71608
578280.0000   -1.46192
578320.0000   -0.80783
578360.0000   -1.12073
578400.0000   -0.79724
578440.0000   -1.63735
578480.0000   -1.91667
578520.0000   -1.01198
578560.0000   -1.82402
578600.0000   -1.96380
578640.0000   -0.59277
578680.0000   -1.17594
578720.0000   -2.34715
578760.0000   -1.82486
578800.0000   -1.93852
578840.0000   -1.19419
578880.0000   -2.01954
578920.0000   -1.42552
578960.0000   -1.01852
579000.0000   -0.84355
579040.0000   -1.92547
579080.0000   -0.72872
579120.0000   -1.36082
579160.0000   -1.92928
579200.0000   -1.97998
579240.0000   -1.81847
579280.0000   -2.15026
579320.0000   -1.27155
579360.0000   -1.04995
579400.0000   -1.20206
579440.0000   -1.74652
579480.0000   -1.67737
579520.0000   -1.08993
579560.0000   -0.98926
579600.0000   -0.69804
579640.0000   -0.06816
579680.0000    0.10919
579720.0000   -1.17308
579760.0000   -0.27575
579800.0000   -0.00220
579840.0000   -0.27806
579880.0000   -0.49697
579920.0000   -0.32650
579960.0000   -0.94083
580000.0000   -0.16362
580040.0000   -0.20217
580080.0000   -0.59224
580120.0000   -1.04321
580160.0000   -0.64893
580200.0000   -0.44424
580240.0000   -0.50649
580280.0000   -0.41331
580320.0000   -0.55131
580360.0000   -0.92415
580400.0000   -0.39253
580440.0000   -1.07924
580480.0000   -2.12489
580520.0000   -1.36315
580560.0000   -1.53418
580600.0000   -0.39756
580640.0000   -1.37632
580680.0000   -1.86797
580720.0000   -2.76296
580760.0000   -1.94821
580800.0000   -1.47713
580840.0000   -1.45469
580880.0000   -1.65338
580920.0000   -0.46513
580960.0000   -1.41319
581000.0000   -1.08176
581040.0000   -0.53434
581080.0000   -1.06162
581120.0000   -1.10586
581160.0000   -0.21492
581200.0000   -0.14427
581240.0000   -1.02727
581280.0000   -0.57258
581320.0000   -0.50130
581360.0000   -0.71745
581400.0000   -0.62022
581440.0000   -0.89273
581480.0000   -0.61108
581520.0000   -1.26523
581560.0000   -0.48621
581600.0000   -0.97135
581640.0000   -1.35248
581680.0000   -0.61974
581720.0000   -1.10646
581760.0000   -1.17330
581800.0000   -1.36926
581840.0000   -1.05620
581880.0000   -1.31867
581920.0000   -0.12202
581960.0000   -0.80908
582000.0000   -0.41804
582040.0000   -0.68433
582080.0000   -0.34749
582120.0000    1.13067
582160.0000   -0.27336
582200.0000   -0.45998
582240.0000   -0.32665
582280.0000   -0.22510
582320.0000   -0.17338
582360.0000   -0.51674
582400.0000   -0.28987
582440.0000   -0.34441
582480.0000   -0.29956
582520.0000   -0.33737
582560.0000   -1.51118
582600.0000   -0.65326
582640.0000   -0.19591
582680.0000   -0.29704
582720.0000   -0.64290
582760.0000   -0.29090
582800.0000   -0.78142
582840.0000   -0.20496
582880.0000    0.10476
582920.0000   -0.57906
582960.0000   -0.70289
583000.0000   -0.33096
583040.0000   -0.61762
583080.0000   -0.54057
583120.0000   -1.40574
583160.0000   -0.74879
583200.0000   -0.44326
583240.0000    0.09721
583280.0000   -0.19739
583320.0000   -1.29935
583360.0000   -0.64855
583400.0000   -0.58442
583440.0000   -0.99129
583480.0000   -0.88018
583520.0000   -0.67743
583560.0000   -0.96326
583600.0000   -0.79247
583640.0000   -0.11019
583680.0000    0.05685
583720.0000   -0.77516
583760.0000   -0.95469
583800.0000   -0.66264
583840.0000   -0.31871
583880.0000   -0.52157
583920.0000    0.02660
583960.0000   -0.13988
584000.0000   -1.83549
584040.0000   -0.24300
584080.0000   -0.60286
584120.0000   -0.83686
584160.0000   -0.57234
584200.0000   -0.78127
584240.0000   -0.55859
584280.0000   -1.31205
584320.0000    0.01896
584360.0000   -0.21541
584400.0000   -0.12210
584440.0000   -0.20032
584480.0000   -0.06902
584520.0000   -0.03046
584560.0000   -0.64429
584600.0000   -0.93219
584640.0000   -0.61830
584680.0000   -0.83308
584720.0000   -0.00835
584760.0000   -0.06350
584800.0000   -0.20822
584840.0000   -0.41367
584880.0000   -1.08514
584920.0000   -0.43656
584960.0000   -0.21131
585000.0000    0.45549
585040.0000   -0.26536
585080.0000   -0.04366
585120.0000    0.18340
585160.0000   -0.78504
585200.0000    0.37107
585240.0000   -0.15820
585280.0000   -0.38873
585320.0000    0.03754
585360.0000    0.60819
585400.0000    0.34780
585440.0000    0.48122
585480.0000   -0.29823
585520.0000   -0.25059
585560.0000   -0.30533
585600.0000    0.33794
585640.0000    0.57679
585680.0000    0.51028
585720.0000   -0.31180
585760.0000   -0.69270
585800.0000   -0.32830
585840.0000   -0.84421
585880.0000   -0.41789
585920.0000   -0.44543
585960.0000   -1.00281
586000.0000   -0.15081
586040.0000   -0.42427
586080.0000   -0.88985
586120.0000    0.09830
586160.0000   -0.14420
586200.0000   -0.94558
586240.0000   -0.79177
586280.0000   -0.37106
586320.0000   -0.39390
586360.0000   -0.25381
586400.0000    0.23143
586440.0000   -0.75775
586480.0000   -0.76595
586520.0000   -0.98216
586560.0000    0.38485
586600.0000    0.52012
586640.0000    0.13737
586680.0000    0.96227
586720.0000    0.52871
586760.0000   -0.14308
586800.0000    0.56632
586840.0000    0.82688
586880.0000    0.81385
586920.0000   -0.17548
586960.0000    0.82321
587000.0000    0.61837
587040.0000    0.68134
587080.0000    0.05256
587120.0000    0.85531
587160.0000    0.05419
587200.0000   -0.00827
587240.0000    0.40980
587280.0000    0.41238
587320.0000    0.05146
587360.0000    0.38161
587400.0000    0.44936
587440.0000    0.41606
587480.0000    0.27386
587520.0000    0.03300
587560.0000    0.77835
587600.0000    0.45647
587640.0000   -0.06035
587680.0000   -0.62021
587720.0000   -0.43378
587760.0000    0.76212
587800.0000   -0.21239
587840.0000   -0.34330
587880.0000   -0.25970
587920.0000   -0.43131
587960.0000   -0.19784
588000.0000   -0.14993
588040.0000    0.03388
588080.0000   -0.66884
588120.0000   -1.15519
588160.0000   -0.43548
588200.0000   -0.43705
588240.0000   -0.25595
588280.0000   -0.79182
588320.0000    0.23232
588360.0000   -0.14562
588400.0000   -0.34721
588440.0000    0.31422
588480.0000   -0.62746
588520.0000   -0.44920
588560.0000   -0.26388
588600.0000   -0.13586
588640.0000    0.13271
588680.0000   -0.16176
588720.0000   -0.71293
588760.0000    0.33814
588800.0000    0.37444
588840.0000   -0.22834
588880.0000    0.30721
588920.0000    0.06936
588960.0000    0.37515
589000.0000   -0.23498
589040.0000    0.10165
589080.0000   -0.28640
589120.0000    0.13226
589160.0000    0.77813
589200.0000    0.81870
589240.0000    0.17536
589280.0000   -0.15238
589320.0000   -0.04496
589360.0000   -0.46585
589400.0000    0.36313
589440.0000   -0.09320
589480.0000   -0.90798
589520.0000   -0.96189
589560.0000   -0.35481
589600.0000   -0.01830
589640.0000    0.07189
589680.0000    0.13428
589720.0000   -0.40859
589760.0000   -0.39451
589800.0000   -0.84694
589840.0000   -0.64430
589880.0000   -0.47211
589920.0000   -0.43354
589960.0000   -0.34939
590000.0000   -0.09565
590040.0000   -0.11890
590080.0000    0.51404
590120.0000    0.44338
590160.0000    0.38965
590200.0000    0.10500
590240.0000   -0.33126
590280.0000    0.12790
590320.0000   -0.10714
590360.0000   -0.50983
590400.0000   -1.11812
590440.0000   -0.35159
590480.0000   -0.48506
590520.0000   -1.09644
590560.0000   -0.05369
590600.0000    0.19705
590640.0000    0.23085
590680.0000   -0.78871
590720.0000    0.05852
590760.0000    0.13599
590800.0000    0.80340
590840.0000    1.61642
590880.0000    0.83465
590920.0000    0.99336
590960.0000    1.89653
591000.0000    1.57075
591040.0000    1.63607
591080.0000    1.26201
591120.0000    1.04448
591160.0000    1.56304
591200.0000    1.04007
591240.0000    1.38531
591280.0000    0.47336
591320.0000    0.64594
591360.0000    0.63447
591400.0000    0.64836
591440.0000    0.19187
591480.0000    0.52466
591520.0000    0.83208
591560.0000    1.33685
591600.0000    0.65744
591640.0000    0.80025
591680.0000    1.27034
591720.0000    0.95781
591760.0000   -0.62105
591800.0000   -0.83525
591840.0000   -0.30739
591880.0000   -0.87944
591920.0000   -0.77407
591960.0000   -0.95797
592000.0000   -0.95379
592040.0000   -0.53368
592080.0000   -0.78494
592120.0000   -0.41979
592160.0000   -0.88737
592200.0000   -1.11430
592240.0000   -0.92347
592280.0000   -0.89115
592320.0000   -1.52048
592360.0000   -1.17679
592400.0000   -0.78344
592440.0000   -0.91762
592480.0000   -0.23618
592520.0000    0.32263
592560.0000   -1.06135
592600.0000   -1.11426
592640.0000   -0.47849
592680.0000   -0.58277
592720.0000   -0.27723
592760.0000   -0.67271
592800.0000   -0.37690
592840.0000   -1.63863
592880.0000   -0.29901
592920.0000    0.09620
592960.0000    0.56195
593000.0000   -0.40313
593040.0000   -0.52958
593080.0000    0.21668
593120.0000   -0.93441
593160.0000    0.10373
593200.0000   -0.75066
593240.0000   -0.34759
593280.0000   -1.43070
593320.0000   -0.72191
593360.0000   -1.39459
593400.0000   -0.99181
593440.0000   -0.41465
593480.0000   -0.08615
593520.0000   -0.02220
593560.0000   -0.50678
593600.0000   -0.12716
593640.0000    0.38037
593680.0000    0.40386
593720.0000    0.74111
593760.0000    0.98889
593800.0000    1.26087
593840.0000    0.51192
593880.0000    0.99165
593920.0000    0.77020
593960.0000    0.70105
594000.0000    1.37817
594040.0000    0.96611
594080.0000    1.44978
594120.0000    0.68479
594160.0000    1.10590
594200.0000    0.47992
594240.0000    0.63344
594280.0000    0.94707
594320.0000    1.29197
594360.0000    0.91702
594400.0000    0.86022
594440.0000    0.60267
594480.0000    0.28499
594520.0000    0.27173
594560.0000   -0.04323
594600.0000    0.72148
594640.0000    1.28661
594680.0000    0.64632
594720.0000    1.08860
594760.0000    1.18691
594800.0000    1.01333
594840.0000    0.19363
594880.0000    0.69548
594920.0000    1.35167
594960.0000    0.75455
595000.0000    0.38515
595040.0000    0.52400
595080.0000    0.44692
595120.0000    0.75123
595160.0000    1.26670
595200.0000    0.09844
595240.0000   -0.12382
595280.0000   -0.12067
595320.0000    0.66930
595360.0000    0.74520
595400.0000    0.75683
595440.0000    0.77518
595480.0000    1.85378
595520.0000    1.36528
595560.0000    0.68899
595600.0000    0.11099
595640.0000    0.81090
595680.0000    0.29237
595720.0000    0.06260
595760.0000    0.10083
595800.0000   -0.53101
595840.0000   -0.22757
595880.0000   -0.36260
595920.0000    0.11989
595960.0000   -0.25421
596000.0000   -0.20850
596040.0000    0.00005
596080.0000    0.75188
596120.0000    0.28304
596160.0000   -0.07448
596200.0000    0.19233
596240.0000    0.71507
596280.0000    1.53738
596320.0000    0.36104
596360.0000    0.46098
596400.0000    0.22599
596440.0000    0.47084
596480.0000    0.30366
596520.0000    0.64172
596560.0000    0.50095
596600.0000    0.51106
596640.0000    0.70083
596680.0000    0.48946
596720.0000   -0.41863
596760.0000    1.34117
596800.0000    1.41364
596840.0000    0.69879
596880.0000    1.62527
596920.0000    1.80131
596960.0000    0.64173
597000.0000    1.54585
597040.0000    1.48267
597080.0000    1.68031
597120.0000    0.95420
597160.0000    0.72078
597200.0000    0.89506
597240.0000    1.41106
597280.0000    0.68645
597320.0000    0.58031
597360.0000    1.00064
597400.0000    0.54256
597440.0000    0.80856
597480.0000    1.56391
597520.0000    0.11532
597560.0000    0.94449
597600.0000    0.31815
597640.0000    0.27634
597680.0000    0.09486
597720.0000    0.75190
597760.0000    0.95415
597800.0000    0.96319
597840.0000    0.88920
597880.0000    0.76542
597920.0000    0.96710
597960.0000    0.47832
598000.0000    0.24063
598040.0000    0.65671
598080.0000    0.52226
598120.0000    0.74477
598160.0000    0.05338
598200.0000    0.27664
598240.0000    0.67670
598280.0000    0.70024
598320.0000    1.27318
598360.0000    0.60118
598400.0000    1.13303
598440.0000    1.16869
598480.0000    0.42777
598520.0000    0.60452
598560.0000    1.08120
598600.0000    0.66148
598640.0000    1.07010
598680.0000    0.56237
598720.0000    0.38334
598760.0000    0.36399
598800.0000    0.58018
598840.0000    0.27631
598880.0000    0.74602
598920.0000    0.93506
598960.0000    1.47897
599000.0000    0.83268
599040.0000    1.10055
599080.0000    0.97917
599120.0000    1.71493
599160.0000    1.58453
599200.0000    1.26910
599240.0000    1.53517
599280.0000    1.38906
599320.0000    1.15476
599360.0000    0.99933
599400.0000    0.47139
599440.0000    1.11183
599480.0000    1.56692
599520.0000    1.19388
599560.0000    1.09625
599600.0000    1.45387
599640.0000    1.02255
599680.0000    0.93588
599720.0000    1.68701
599760.0000    1.39462
599800.0000    1.09928
599840.0000    1.38174
599880.0000    0.60810
599920.0000    0.45959
599960.0000    0.63770
600000.0000    0.80111
600040.0000    0.66773
600080.0000    0.21178
600120.0000    0.76389
600160.0000    1.11625
600200.0000    0.63964
600240.0000    0.55417
600280.0000    1.44831
600320.0000    1.03166
600360.0000    1.61908
600400.0000    1.28735
600440.0000    1.68511
600480.0000    1.13967
600520.0000    1.29532
600560.0000    1.17759
600600.0000    1.17926
600640.0000    0.71841
600680.0000    1.36356
600720.0000    2.02472
600760.0000    1.11855
600800.0000    1.25070
600840.0000    0.94154
600880.0000    1.47113
600920.0000    1.45893
600960.0000    1.22830
601000.0000    1.25952
601040.0000    2.28816
601080.0000    2.02949
601120.0000    1.81945
601160.0000    1.95264
601200.0000    0.91995
601240.0000    1.28603
601280.0000    0.33763
601320.0000    0.88975
601360.0000    0.88410
601400.0000    0.93555
601440.0000    1.01793
601480.0000    1.40413
601520.0000    1.18192
601560.0000    0.71122
601600.0000    0.85356
601640.0000    0.35526
601680.0000    1.04047
601720.0000    0.75788
601760.0000    0.28331
601800.0000    0.50685
601840.0000    0.97654
601880.0000    0.64926
601920.0000    0.90635
601960.0000    0.55697
602000.0000    0.40488
602040.0000    0.63246
602080.0000    0.09433
602120.0000    0.28415
602160.0000    1.31516
602200.0000    0.71831
602240.0000    1.53061
602280.0000    1.56013
602320.0000    1.06891
602360.0000    0.68492
602400.0000    1.15984
602440.0000    0.99740
602480.0000    1.26809
602520.0000    1.14605
602560.0000    1.58278
602600.0000    1.01771
602640.0000    1.41812
602680.0000    1.36910
602720.0000    1.63788
602760.0000    1.30179
602800.0000    1.80360
602840.0000    0.99663
602880.0000    1.59827
602920.0000    1.65862
602960.0000    1.32045
603000.0000    1.23309
603040.0000    1.11690
603080.0000    1.53942
603120.0000    1.12623
603160.0000    0.91670
603200.0000    1.84515
603240.0000    1.00522
603280.0000   -0.53136
603320.0000    0.17282
603360.0000    0.68705
603400.0000    0.53175
603440.0000    1.14542
603480.0000    0.61898
603520.0000    0.27267
603560.0000    0.45764
603600.0000    0.51745
603640.0000    0.43196
603680.0000    0.17904
603720.0000    0.61762
603760.0000    0.56226
603800.0000    0.97976
603840.0000    0.23713
603880.0000   -0.11868
603920.0000    0.09818
603960.0000    0.26994
604000.0000    0.88917
604040.0000    0.56536
604080.0000    1.13502
604120.0000    0.29564
604160.0000    0.78676
604200.0000    0.69913
604240.0000    0.58995
604280.0000    0.82893
604320.0000    0.98160
604360.0000    1.24573
604400.0000    0.23047
604440.0000    0.49056
604480.0000    0.40421
604520.0000    0.54676
604560.0000    0.03684
604600.0000    0.72542
604640.0000    0.14703
604680.0000    1.29066
604720.0000    0.54660
604760.0000    0.40031
604800.0000    0.35219
604840.0000   -0.41484
604880.0000    0.86547
604920.0000    0.74110
604960.0000    0.81326
605000.0000    0.44654
605040.0000    0.80465
605080.0000    0.42700
605120.0000    0.56742
605160.0000    0.14057
605200.0000   -0.91447
605240.0000    0.20486
605280.0000   -0.12739
605320.0000   -0.05578
605360.0000   -0.30354
605400.0000    0.37264
605440.0000    1.21053
605480.0000    0.20644
605520.0000    0.51845
605560.0000   -0.27354
605600.0000    0.26123
605640.0000    0.16042
605680.0000    0.71270
605720.0000    0.82249
605760.0000    1.68873
605800.0000    0.37723
605840.0000    0.85636
605880.0000    0.76639
605920.0000    0.06399
605960.0000    0.43472
606000.0000    0.66792
606040.0000    0.71037
606080.0000    0.74489
606120.0000    1.68078
606160.0000    0.95340
606200.0000    1.38984
606240.0000    0.99407
606280.0000    1.39543
606320.0000    1.32396
606360.0000    0.43010
606400.0000    0.67586
606440.0000    1.04631
606480.0000    0.50040
606520.0000    0.70977
606560.0000    0.76058
606600.0000    2.12190
606640.0000    1.65390
606680.0000    1.05362
606720.0000    0.78273
606760.0000    1.04734
606800.0000    0.84975
606840.0000    0.51759
606880.0000    0.36942
606920.0000    1.41274
606960.0000    0.99920
607000.0000    1.09496
607040.0000    0.76289
607080.0000    1.28299
607120.0000    0.47758
607160.0000    0.12629
607200.0000    0.84719
607240.0000    0.62024
607280.0000    0.38087
607320.0000    0.67463
607360.0000    0.63715
607400.0000    1.56595
607440.0000    1.27821
607480.0000    2.18129
607520.0000    0.90766
607560.0000    0.62381
607600.0000    0.91490
607640.0000    1.12772
607680.0000    0.84056
607720.0000    0.11618
607760.0000    0.08410
607800.0000    0.99856
607840.0000    0.51358
607880.0000   -0.19206
607920.0000   -0.29673
607960.0000   -0.32187
608000.0000    0.76096
608040.0000    0.12169
608080.0000    0.22881
608120.0000    0.15568
608160.0000    0.50875
608200.0000    0.17789
608240.0000    0.79304
608280.0000    0.44019
608320.0000    0.06666
608360.0000    0.63866
608400.0000    0.63034
608440.0000   -0.60329
608480.0000   -0.22016
608520.0000   -0.32193
608560.0000    0.23622
608600.0000    0.11410
608640.0000   -0.71091
608680.0000   -0.09045
608720.0000   -0.80946
608760.0000    0.36321
608800.0000    0.46224
608840.0000    1.21056
608880.0000    1.14793
608920.0000    0.74663
608960.0000    0.89927
609000.0000    0.72957
609040.0000   -0.00458
609080.0000   -1.04357
609120.0000    0.08174
609160.0000   -0.11350
609200.0000   -1.19744
609240.0000   -1.37743
609280.0000   -0.44865
609320.0000   -0.87321
609360.0000    0.15692
609400.0000   -0.23676
609440.0000   -1.22696
609480.0000    0.29601
609520.0000   -0.70739
609560.0000   -0.70157
609600.0000   -0.66229
609640.0000   -0.31648
609680.0000    0.26983
609720.0000   -0.46428
609760.0000    0.01787
609800.0000    0.02591
609840.0000    0.52658
609880.0000    1.08858
609920.0000   -0.15406
609960.0000    0.09611
610000.0000    0.94126
610040.0000    0.32430
610080.0000    0.32004
610120.0000   -0.66264
610160.0000   -0.37996
610200.0000    0.05277
610240.0000   -0.76740
610280.0000   -0.58692
610320.0000   -0.88512
610360.0000   -0.94098
610400.0000   -0.58285
610440.0000    0.12272
610480.0000   -1.09789
610520.0000   -0.07106
610560.0000   -0.06001
610600.0000   -0.56303
610640.0000    0.01429
610680.0000   -0.05601
610720.0000   -0.34509
610760.0000    0.58793
610800.0000   -0.29345
610840.0000   -0.25481
610880.0000   -0.05950
610920.0000    0.24658
610960.0000    0.26888
611000.0000   -0.04444
611040.0000   -0.05512
611080.0000   -1.04915
611120.0000   -0.63137
611160.0000   -0.99479
611200.0000   -0.56897
611240.0000   -0.02438
611280.0000   -1.09021
611320.0000   -0.92213
611360.0000   -1.49612
611400.0000    0.20823
611440.0000   -0.80435
611480.0000   -0.88857
611520.0000   -0.47009
611560.0000   -0.79937
611600.0000   -1.02767
611640.0000   -1.52326
611680.0000   -0.19239
611720.0000    0.03780
611760.0000    0.17517
611800.0000   -0.18689
611840.0000    0.03752
611880.0000   -0.29708
611920.0000    0.22502
611960.0000    0.39748
612000.0000   -0.05817
612040.0000    0.30955
612080.0000    0.74645
612120.0000   -0.06587
612160.0000    0.00153
612200.0000   -0.19157
612240.0000   -0.18446
612280.0000   -0.62124
612320.0000   -0.40827
612360.0000   -0.93551
612400.0000   -0.55009
612440.0000   -0.24615
612480.0000   -0.56530
612520.0000   -0.65667
612560.0000    0.92163
612600.0000    1.10116
612640.0000    0.52530
612680.0000    0.77545
612720.0000    1.71605
612760.0000    0.63621
612800.0000    1.35518
612840.0000    0.33457
612880.0000   -0.18440
612920.0000    0.41912
612960.0000   -0.38192
613000.0000    0.03412
613040.0000    0.06943
613080.0000   -0.05484
613120.0000    0.04732
613160.0000   -0.21207
613200.0000   -0.29122
613240.0000   -0.08312
613280.0000    0.15119
613320.0000   -0.73938
613360.0000   -0.36551
613400.0000    0.15858
613440.0000   -0.00074
613480.0000   -0.06754
613520.0000   -0.15589
613560.0000   -0.04944
613600.0000    0.01092
613640.0000    0.23807
613680.0000   -0.42210
613720.0000    0.40508
613760.0000    0.78771
613800.0000   -0.65936
613840.0000    0.06389
613880.0000   -0.21500
613920.0000   -0.66132
613960.0000    0.91788
614000.0000   -0.06060
614040.0000    0.92414
614080.0000    0.58225
614120.0000    0.72207
614160.0000    0.06696
614200.0000    0.05508
614240.0000    0.09672
614280.0000   -0.09902
614320.0000    0.63523
614360.0000    0.57514
614400.0000    0.12876
614440.0000   -0.19577
614480.0000   -0.64556
614520.0000   -0.94653
614560.0000   -1.24741
614600.0000   -1.16302
614640.0000   -0.62439
614680.0000   -1.40911
614720.0000   -0.82441
614760.0000   -0.67072
614800.0000   -0.64964
614840.0000   -1.38003
614880.0000   -1.53726
614920.0000   -1.20171
614960.0000   -0.97209
615000.0000   -1.79124
615040.0000   -1.90509
615080.0000   -2.44400
615120.0000   -2.25270
615160.0000   -2.52742
615200.0000   -2.31089
615240.0000   -1.88998
615280.0000   -2.14236
615320.0000   -2.33304
615360.0000   -1.77442
615400.0000   -1.71172
615440.0000   -1.73679
615480.0000   -1.29200
615520.0000   -1.67645
615560.0000   -2.34229
615600.0000   -2.27153
615640.0000   -0.98768
615680.0000   -1.18931
615720.0000   -1.25893
615760.0000   -1.03460
615800.0000   -0.47675
615840.0000   -0.75095
615880.0000   -0.97608
615920.0000   -0.54193
615960.0000   -1.50770
616000.0000   -2.04944
616040.0000   -1.01390
616080.0000   -1.37127
616120.0000   -1.18357
616160.0000   -0.39032
616200.0000   -1.18254
616240.0000   -1.72257
616280.0000   -1.08092
616320.0000    0.56906
616360.0000   -0.06426
616400.0000   -0.06049
616440.0000   -0.47228
616480.0000    0.15796
616520.0000   -0.21193
616560.0000   -0.47568
616600.0000    0.17908
616640.0000   -0.36265
616680.0000   -0.28150
616720.0000   -1.11842
616760.0000    0.05229
616800.0000    0.45624
616840.0000   -0.32954
616880.0000   -0.68742
616920.0000   -1.60264
616960.0000   -1.05305
617000.0000   -0.19765
617040.0000   -1.55729
617080.0000   -1.00422
617120.0000   -1.62165
617160.0000   -0.41645
617200.0000   -1.32180
617240.0000   -1.30206
617280.0000   -0.74938
617320.0000   -0.93687
617360.0000   -0.29810
617400.0000    0.30765
617440.0000   -0.00943
617480.0000   -0.13888
617520.0000   -0.84030
617560.0000   -0.09603
617600.0000    0.01155
617640.0000    0.38548
617680.0000    0.20238
617720.0000   -0.06347
617760.0000    0.91123
617800.0000   -0.02165
617840.0000    0.57950
617880.0000    0.58924
617920.0000    0.06911
617960.0000    0.13698
618000.0000   -0.17615
618040.0000   -0.02036
618080.0000   -0.77189
618120.0000    0.04594
618160.0000   -0.55110
618200.0000   -0.91969
618240.0000   -0.56472
618280.0000   -0.99352
618320.0000   -1.68773
618360.0000   -1.59454
618400.0000   -1.67536
618440.0000   -0.05549
618480.0000    0.51093
618520.0000   -0.35230
618560.0000   -1.08487
618600.0000    0.34662
618640.0000    0.53371
618680.0000    0.60593
618720.0000    0.37696
618760.0000    0.84348
618800.0000    0.40318
618840.0000    0.45083
618880.0000   -0.27645
618920.0000    0.35287
618960.0000    0.33207
619000.0000   -0.01830
619040.0000    0.54893
619080.0000    0.08852
619120.0000   -0.11564
619160.0000   -1.04705
619200.0000    0.07157
619240.0000   -0.32273
619280.0000   -0.45120
619320.0000    0.53800
619360.0000    0.00076
619400.0000    0.50797
619440.0000   -0.35287
619480.0000   -0.01952
619520.0000   -0.29944
619560.0000    0.11028
619600.0000   -0.42515
619640.0000    0.29382
619680.0000    0.33779
619720.0000   -0.04776
619760.0000   -0.07429
619800.0000    0.95487
619840.0000    0.71463
619880.0000    1.51812
619920.0000    1.21045
619960.0000    0.51754
620000.0000    1.52552
620040.0000    1.48334
620080.0000    1.10149
620120.0000    0.49065
620160.0000    0.37690
620200.0000    0.08240
620240.0000    0.71288
620280.0000    0.30159
620320.0000    0.17281
620360.0000   -0.50611
620400.0000   -0.94216
620440.0000   -0.87450
620480.0000   -1.69922
620520.0000   -0.12826
620560.0000   -0.09716
620600.0000   -0.10193
620640.0000   -0.23085
620680.0000   -0.77580
620720.0000    0.46977
620760.0000   -0.01772
620800.0000    0.12820
620840.0000    0.09244
620880.0000   -0.56361
620920.0000   -0.92360
620960.0000   -0.28656
621000.0000   -0.25703
621040.0000    0.33887
621080.0000    0.08380
621120.0000    0.20251
621160.0000   -1.05011
621200.0000   -0.81435
621240.0000   -0.56934
621280.0000    0.01268
621320.0000   -0.53052
621360.0000   -1.16494
621400.0000   -0.68701
621440.0000   -1.38150
621480.0000   -1.15069
621520.0000   -0.99994
621560.0000   -0.90130
621600.0000   -0.60020
621640.0000   -0.51427
621680.0000    0.59833
621720.0000    0.23691
621760.0000    0.14599
621800.0000    0.35521
621840.0000   -0.24643
621880.0000   -0.56065
621920.0000   -0.65234
621960.0000   -0.61373
622000.0000   -0.69722
622040.0000   -1.37762
622080.0000   -0.74900
622120.0000   -0.55217
622160.0000   -0.72449
622200.0000    0.00148
622240.0000    0.13761
622280.0000   -0.60470
622320.0000   -0.02404
622360.0000    0.04931
622400.0000    0.26389
622440.0000    0.36325
622480.0000   -0.03676
622520.0000   -0.47128
622560.0000    0.52878
622600.0000   -0.51982
622640.0000    0.03870
622680.0000    1.17486
622720.0000    0.09879
622760.0000    0.05300
622800.0000   -0.76312
622840.0000   -1.05844
622880.0000   -0.63945
622920.0000   -0.70550
622960.0000   -0.36128
623000.0000   -0.60521
623040.0000    0.06524
623080.0000   -0.86471
623120.0000    0.21972
623160.0000   -0.75158
623200.0000   -0.77699
623240.0000   -0.80733
623280.0000   -0.72336
623320.0000   -0.56809
623360.0000   -1.08960
623400.0000   -0.40409
623440.0000   -0.04243
623480.0000   -0.66947
623520.0000   -0.40034
623560.0000    0.05735
623600.0000    0.22319
623640.0000   -0.20669
623680.0000    0.93568
623720.0000    0.54593
623760.0000    1.14725
623800.0000    1.09417
623840.0000    0.34779
623880.0000    0.35572
623920.0000    0.83054
623960.0000    0.10853
624000.0000   -0.55852
624040.0000    0.25361
624080.0000    0.99746
624120.0000    0.05028
624160.0000    0.63834
624200.0000    0.13352
624240.0000   -0.28799
624280.0000    1.25871
624320.0000    1.55274
624360.0000    0.28668
624400.0000    0.44649
624440.0000    0.02748
624480.0000    1.38099
624520.0000    0.52970
624560.0000   -0.15490
624600.0000    0.32712
624640.0000   -0.19594
624680.0000    0.51160
624720.0000    0.48639
624760.0000   -0.13579
624800.0000    0.08540
624840.0000    0.04726
624880.0000   -0.24873
624920.0000   -0.74298
624960.0000   -0.50735
625000.0000    0.83058
625040.0000   -0.83735
625080.0000   -1.26080
625120.0000   -1.03991
625160.0000   -0.40800
625200.0000   -0.37320
625240.0000    0.55648
625280.0000   -0.13773
625320.0000    0.54655
625360.0000    0.47000
625400.0000    0.43685
625440.0000    0.01007
625480.0000   -0.34407
625520.0000   -0.09249
625560.0000    0.19230
625600.0000   -0.80846
625640.0000   -0.52299
625680.0000   -0.49431
625720.0000    0.30333
625760.0000    0.02900
625800.0000   -0.49491
625840.0000    0.00792
625880.0000   -1.09517
625920.0000   -1.34962
625960.0000   -1.21377
626000.0000   -0.83393
626040.0000   -0.94952
626080.0000    0.39382
626120.0000   -0.61227
626160.0000    0.25739
626200.0000   -0.23176
626240.0000    0.36449
626280.0000   -0.05882
626320.0000    0.58802
626360.0000    0.35651
626400.0000   -0.27155
626440.0000    0.23677
626480.0000    0.92730
626520.0000    1.21251
626560.0000    0.79430
626600.0000    1.22540
626640.0000    0.63925
626680.0000    0.16438
626720.0000   -0.48320
626760.0000    0.36500
626800.0000    0.90950
626840.0000   -0.10489
626880.0000    0.66199
626920.0000    0.44550
626960.0000    0.67321
627000.0000   -0.26065
627040.0000   -0.59025
627080.0000   -0.01550
627120.0000    0.34094
627160.0000    0.47383
627200.0000    1.42062
627240.0000   -0.18679
627280.0000   -0.20276
627320.0000   -0.66929
627360.0000    0.59357
627400.0000    0.01745
627440.0000    0.12169
627480.0000    0.53921
627520.0000    0.83260
627560.0000   -0.23992
627600.0000   -0.11894
627640.0000    0.12752
627680.0000   -0.03944
627720.0000    0.37143
627760.0000    0.55395
627800.0000   -0.63998
627840.0000   -0.63535
627880.0000    0.63981
627920.0000    0.31186
627960.0000   -0.06049
628000.0000    0.21540
628040.0000    0.34796
628080.0000    0.12477
628120.0000    0.62704
628160.0000    0.72853
628200.0000   -0.47135
628240.0000    0.40188
628280.0000    0.00285
628320.0000    0.01133
628360.0000   -0.13635
628400.0000   -0.49917
628440.0000    0.23538
628480.0000    0.22452
628520.0000    0.32640
628560.0000    0.53308
628600.0000   -0.32417
628640.0000    0.28933
628680.0000    0.31864
628720.0000    0.60306
628760.0000    0.73386
628800.0000   -0.09307
628840.0000    0.16774
628880.0000    0.93017
628920.0000    0.23623
628960.0000   -0.21460
629000.0000    0.43013
629040.0000   -0.29203
629080.0000    0.03505
629120.0000    0.22119
629160.0000    0.02692
629200.0000   -0.29074
629240.0000   -0.69977
629280.0000   -0.87452
629320.0000   -0.20700
629360.0000   -0.45537
629400.0000   -0.68493
629440.0000   -0.08444
629480.0000    0.44035
629520.0000   -0.18328
629560.0000   -0.19375
629600.0000   -0.98610
629640.0000   -0.13096
629680.0000    0.09786
629720.0000   -0.07330
629760.0000   -0.47872
629800.0000    0.17935
629840.0000    0.67729
629880.0000   -0.22144
629920.0000   -0.02933
629960.0000    0.48686
630000.0000    0.27300
630040.0000    0.50850
630080.0000    0.55739
630120.0000    0.03563
630160.0000   -0.12714
630200.0000   -0.33988
630240.0000   -0.64362
630280.0000   -0.75075
630320.0000   -0.68376
630360.0000    0.24940
630400.0000    0.22586
630440.0000    0.01664
630480.0000   -0.63440
630520.0000    0.07007
630560.0000   -0.57898
630600.0000   -0.85169
630640.0000   -0.45684
630680.0000   -0.29778
630720.0000   -0.76815
630760.0000   -1.46490
630800.0000    0.09230
630840.0000   -1.09458
630880.0000   -0.54899
630920.0000   -0.39444
630960.0000   -0.85914
631000.0000   -0.09130
631040.0000   -0.68569
631080.0000    0.20649
631120.0000    0.16986
631160.0000    0.00414
631200.0000   -0.69351
631240.0000   -0.29769
631280.0000    0.00833
631320.0000   -0.47769
631360.0000   -0.74025
631400.0000   -0.87184
631440.0000   -0.73714
631480.0000   -1.05721
631520.0000    0.32326
631560.0000   -0.42636
631600.0000   -0.09898
631640.0000   -0.05881
631680.0000   -0.39095
631720.0000   -0.05628
631760.0000   -0.76077
631800.0000   -1.25614
631840.0000   -1.01099
631880.0000   -0.78774
631920.0000   -0.74177
631960.0000   -0.27080
632000.0000   -0.96261
632040.0000   -0.34366
632080.0000    0.16182
632120.0000    0.51822
632160.0000   -0.10823
632200.0000   -0.19437
632240.0000    0.03336
632280.0000   -0.71694
632320.0000    0.01958
632360.0000    0.07527
632400.0000    0.52498
632440.0000    0.87324
632480.0000    0.85489
632520.0000    0.47125
632560.0000    0.15516
632600.0000   -0.41950
632640.0000    0.46921
632680.0000    0.54649
632720.0000    0.81455
632760.0000    0.56223
632800.0000   -0.22615
632840.0000    0.16969
632880.0000    0.62361
632920.0000   -0.02029
632960.0000    0.32508
633000.0000    0.24758
633040.0000    0.68704
633080.0000   -0.21788
633120.0000    0.32830
633160.0000   -0.46473
633200.0000    0.22930
633240.0000   -0.19888
633280.0000   -0.08796
633320.0000    0.38604
633360.0000    0.35217
633400.0000    0.40461
633440.0000    0.41565
633480.0000    0.35391
633520.0000    0.63127
633560.0000    0.74568
633600.0000    0.69377
633640.0000   -0.21225
633680.0000   -0.10144
633720.0000    0.67479
633760.0000    0.25839
633800.0000    0.16723
633840.0000    0.05712
633880.0000    0.25981
633920.0000    0.94278
633960.0000    0.00740
634000.0000    0.87526
634040.0000    0.79412
634080.0000    0.16297
634120.0000    0.68792
634160.0000    0.75555
634200.0000    0.09924
634240.0000    0.26733
634280.0000    0.60953
634320.0000   -0.48270
634360.0000   -0.34019
634400.0000   -0.90009
634440.0000   -0.97968
634480.0000   -0.98044
634520.0000   -0.12795
634560.0000    0.10728
634600.0000    0.63436
634640.0000    0.22386
634680.0000   -0.47651
634720.0000    0.70776
634760.0000   -0.30840
634800.0000    0.37382
634840.0000    0.23986
634880.0000    0.22011
634920.0000    0.45535
634960.0000    0.83948
635000.0000    0.52913
635040.0000   -0.05773
635080.0000   -0.47983
635120.0000   -1.46075
635160.0000   -0.02719
635200.0000    0.56145
635240.0000    1.35410
635280.0000    1.30664
635320.0000    1.03482
635360.0000    1.32781
635400.0000    0.84783
635440.0000    0.55691
635480.0000    0.24357
635520.0000   -0.78083
635560.0000    0.06603
635600.0000    0.94689
635640.0000    0.68978
635680.0000    0.03954
635720.0000    0.93253
635760.0000    1.32956
635800.0000    0.41883
635840.0000    0.68905
635880.0000    0.17954
635920.0000    0.52775
635960.0000    1.20236
636000.0000    0.35733
636040.0000    0.59574
636080.0000    0.20242
636120.0000   -0.01622
636160.0000   -0.16003
636200.0000    0.40427
636240.0000    0.15613
636280.0000    0.19084
636320.0000    0.37429
636360.0000    0.71143
636400.0000    0.37934
636440.0000    0.00792
636480.0000    0.08196
636520.0000    0.63028
636560.0000    0.56210
636600.0000    0.43939
636640.0000    0.21675
636680.0000    0.02469
636720.0000   -0.22586
636760.0000   -0.32096
636800.0000   -0.05020
636840.0000    0.25091
636880.0000   -0.15695
636920.0000    0.81205
636960.0000    0.01710
637000.0000    0.16014
637040.0000    0.17051
637080.0000   -0.94092
637120.0000   -0.70777
637160.0000    0.02394
637200.0000   -0.37293
637240.0000   -0.66070
637280.0000   -0.70792
637320.0000   -0.08798
637360.0000   -0.38289
637400.0000    0.31734
637440.0000    0.78094
637480.0000    1.42009
637520.0000    1.31135
637560.0000    0.63615
637600.0000    0.38787
637640.0000    1.49720
637680.0000    2.16134
637720.0000    0.37438
637760.0000    0.04022
637800.0000    0.50637
637840.0000    0.22110
637880.0000    0.86644
637920.0000    0.74154
637960.0000   -0.02454
638000.0000    0.06846
638040.0000   -0.02828
638080.0000   -0.13987
638120.0000    0.31781
638160.0000    0.10201
638200.0000   -0.43070
638240.0000   -0.34405
638280.0000   -0.46851
638320.0000   -0.12389
638360.0000   -0.01866
638400.0000   -1.27000
638440.0000   -0.08249
638480.0000   -0.40094
638520.0000   -0.36049
638560.0000    1.26732
638600.0000   -0.06670
638640.0000    0.27966
638680.0000    0.55027
638720.0000    0.03160
638760.0000    0.20152
638800.0000   -0.06745
638840.0000    0.22450
638880.0000    0.09068
638920.0000   -0.34615
638960.0000   -0.44675
639000.0000   -0.65378
639040.0000   -0.42623
639080.0000    0.44231
639120.0000    1.01792
639160.0000    0.16629
639200.0000    0.83742
639240.0000    0.60576
639280.0000    0.21760
639320.0000    0.23234
639360.0000    0.64292
639400.0000    0.21494
639440.0000    0.16591
639480.0000   -0.19246
639520.0000    0.20875
639560.0000    1.36614
639600.0000    0.07363
639640.0000   -0.15813
639680.0000   -0.43137
639720.0000    0.26291
639760.0000    0.00474
639800.0000    0.81764
639840.0000   -0.03054
639880.0000    0.88377
639920.0000    0.59374
639960.0000    0.18944
640000.0000    0.75054
640040.0000   -0.05971
640080.0000    0.32033
640120.0000    0.97473
640160.0000    0.86840
640200.0000    0.08069
640240.0000    0.43437
640280.0000    0.09431
640320.0000    0.71167
640360.0000    0.34411
640400.0000    0.35821
640440.0000    1.46685
640480.0000    0.10861
640520.0000    0.33909
640560.0000    0.55264
640600.0000   -0.09339
640640.0000   -0.13544
640680.0000   -0.08043
640720.0000    1.04750
640760.0000    0.40521
640800.0000    0.68862
640840.0000    1.08206
640880.0000    0.54441
640920.0000    0.96808
640960.0000    0.43384
641000.0000    0.21806
641040.0000    0.76311
641080.0000    0.87455
641120.0000    0.67389
641160.0000    0.13611
641200.0000    0.43093
641240.0000    0.24067
641280.0000   -0.13916
641320.0000    0.32076
641360.0000    0.12544
641400.0000    0.26615
641440.0000   -0.53735
641480.0000   -0.56624
641520.0000   -0.88648
641560.0000   -1.39515
641600.0000   -1.29865
641640.0000   -0.66043
641680.0000   -0.69239
641720.0000   -1.03297
641760.0000    0.33386
641800.0000   -0.85512
641840.0000    0.18230
641880.0000    0.09719
641920.0000   -0.05200
641960.0000   -0.44231
642000.0000   -0.74338
642040.0000    0.64585
642080.0000   -0.17589
642120.0000    0.13869
642160.0000    0.73326
642200.0000   -0.51954
642240.0000    0.62461
642280.0000   -0.24776
642320.0000    0.37600
642360.0000   -0.21937
642400.0000   -0.17561
642440.0000   -0.52757
642480.0000   -0.31273
642520.0000   -1.22430
642560.0000   -0.71853
642600.0000   -0.16916
642640.0000   -0.40798
642680.0000   -0.39029
642720.0000    0.27468
642760.0000    0.56036
642800.0000   -0.18339
642840.0000   -0.48235
642880.0000    0.71949
642920.0000   -0.82725
642960.0000   -0.42223
643000.0000    0.58397
643040.0000    0.49258
643080.0000   -0.79086
643120.0000   -1.16753
643160.0000   -0.63270
643200.0000   -0.48569
643240.0000   -0.25430
643280.0000   -0.41624
643320.0000   -1.33670
643360.0000   -1.01021
643400.0000   -0.63725
643440.0000   -0.52544
643480.0000   -1.07085
643520.0000   -0.84359
643560.0000   -0.67638
643600.0000   -0.28133
643640.0000   -0.54521
643680.0000   -0.85759
643720.0000   -1.23780
643760.0000   -0.53768
643800.0000    0.62261
643840.0000   -0.20611
643880.0000    0.24375
643920.0000   -0.40807
643960.0000    0.01847
644000.0000   -0.89258
644040.0000   -0.13318
644080.0000   -0.91804
644120.0000   -1.07878
644160.0000    0.05752
644200.0000   -0.60154
644240.0000   -0.54100
644280.0000   -0.64493
644320.0000   -0.68800
644360.0000   -0.73198
644400.0000   -1.13582
644440.0000   -1.03662
644480.0000   -0.25408
644520.0000   -0.77421
644560.0000   -0.96403
644600.0000   -0.36365
644640.0000   -0.85069
644680.0000   -0.28622
644720.0000   -0.51175
644760.0000   -0.34859
644800.0000   -0.20383
644840.0000    0.22310
644880.0000    0.27720
644920.0000   -0.61448
644960.0000   -0.49250
645000.0000   -0.05154
645040.0000   -0.04740
645080.0000   -0.71928
645120.0000   -1.63443
645160.0000   -0.72212
645200.0000   -0.38552
645240.0000   -1.08645
645280.0000   -1.26431
645320.0000   -1.33044
645360.0000   -0.79799
645400.0000   -1.53152
645440.0000   -0.30882
645480.0000    0.67854
645520.0000   -0.47836
645560.0000   -0.62261
645600.0000    0.16102
645640.0000   -0.76712
645680.0000   -0.10404
645720.0000   -0.61771
645760.0000    0.06885
645800.0000    0.48196
645840.0000   -0.37785
645880.0000   -0.42473
645920.0000    0.28427
645960.0000   -0.01736
646000.0000   -0.03540
646040.0000   -0.32595
646080.0000    0.25061
646120.0000   -1.24987
646160.0000   -0.34273
646200.0000    0.69995
646240.0000   -0.15129
646280.0000    0.03184
646320.0000    0.00832
646360.0000    0.29847
646400.0000   -0.31651
646440.0000    0.00453
646480.0000   -0.40136
646520.0000   -0.50188
646560.0000   -0.42627
646600.0000   -0.11360
646640.0000   -0.18835
646680.0000   -0.83047
646720.0000    0.10766
646760.0000    0.54839
646800.0000   -0.11513
646840.0000   -0.33622
646880.0000   -0.07445
646920.0000    0.25360
646960.0000   -0.15691
647000.0000    0.32283
647040.0000    0.05933
647080.0000    0.64162
647120.0000    0.23762
647160.0000   -0.87749
647200.0000    0.10146
647240.0000    0.35544
647280.0000    0.28520
647320.0000   -0.73815
647360.0000    0.31373
647400.0000   -0.08744
647440.0000    0.44662
647480.0000    0.30236
647520.0000   -0.58602
647560.0000   -0.48675
647600.0000   -0.01106
647640.0000   -1.05412
647680.0000    0.02755
647720.0000   -0.10587
647760.0000   -0.56418
647800.0000   -0.88564
647840.0000   -0.26754
647880.0000   -0.96744
647920.0000   -0.74082
647960.0000   -0.14173
648000.0000   -0.66715
648040.0000   -0.29480
648080.0000   -0.73866
648120.0000   -0.13946
648160.0000   -0.34499
648200.0000    0.29943
648240.0000   -0.21938
648280.0000   -0.16218
648320.0000   -0.79674
648360.0000    0.64633
648400.0000    0.22618
648440.0000    0.45533
648480.0000    0.25862
648520.0000    1.00679
648560.0000   -0.13144
648600.0000    0.14382
648640.0000   -0.42187
648680.0000   -0.44874
648720.0000   -0.91377
648760.0000   -0.91065
648800.0000    0.25535
648840.0000   -0.84132
648880.0000   -0.41073
648920.0000   -0.76740
648960.0000    0.65915
649000.0000    0.33513
649040.0000   -0.25809
649080.0000   -0.57792
649120.0000   -0.63366
649160.0000   -0.17608
649200.0000   -0.45179
649240.0000   -0.26552
649280.0000   -0.12029
649320.0000   -0.02444
649360.0000   -0.35544
649400.0000    0.04500
649440.0000   -0.64848
649480.0000   -0.45725
649520.0000   -0.90021
649560.0000   -0.66884
649600.0000    0.04316
649640.0000    0.68736
649680.0000    0.40137
649720.0000    0.18868
649760.0000   -0.26846
649800.0000   -1.07863
649840.0000    0.00243
649880.0000   -0.35568
649920.0000   -0.60062
649960.0000   -0.09775
650000.0000   -0.21152
650040.0000   -0.70875
650080.0000   -0.23234
650120.0000   -0.85054
650160.0000   -0.19495
650200.0000   -0.20614
650240.0000    0.02684
650280.0000   -0.72020
650320.0000    0.30592
650360.0000    0.44398
650400.0000    0.07528
650440.0000    0.01348
650480.0000   -0.20110
650520.0000    0.42632
650560.0000    0.20813
650600.0000   -0.54735
650640.0000   -1.23415
650680.0000   -1.89591
650720.0000   -0.91720
650760.0000   -1.46887
650800.0000   -1.10793
650840.0000   -0.57677
650880.0000   -0.63742
650920.0000   -0.83782
650960.0000   -0.96672
651000.0000   -1.30083
651040.0000   -1.89200
651080.0000   -1.08076
651120.0000   -0.50045
651160.0000   -0.87896
651200.0000   -0.59090
651240.0000   -0.55304
651280.0000   -0.10337
651320.0000   -0.31311
651360.0000   -0.29179
651400.0000   -0.35328
651440.0000   -0.33968
651480.0000   -0.28235
651520.0000   -0.69140
651560.0000    0.09357
651600.0000   -0.46293
651640.0000   -0.34452
651680.0000   -0.91247
651720.0000   -0.87868
651760.0000    0.27762
651800.0000   -0.33764
651840.0000   -0.73096
651880.0000   -0.22110
651920.0000    0.77705
651960.0000    0.29311
652000.0000   -0.58326
652040.0000    0.17703
652080.0000    0.11768
652120.0000    0.24301
652160.0000    0.37527
652200.0000   -0.03838
652240.0000   -0.42018
652280.0000   -1.38073
652320.0000   -1.13202
652360.0000   -0.16072
652400.0000    0.78465
652440.0000   -0.45597
652480.0000   -0.23767
652520.0000    0.41863
652560.0000    0.05546
652600.0000   -0.49935
652640.0000    0.22562
652680.0000   -0.11064
652720.0000   -0.43622
652760.0000    0.25823
652800.0000    0.04094
652840.0000    0.54776
652880.0000    0.53283
652920.0000   -0.09381
652960.0000    0.33089
653000.0000   -0.08766
653040.0000    0.34573
653080.0000    0.92767
653120.0000    0.37349
653160.0000    0.35934
653200.0000   -0.30423
653240.0000    0.16616
653280.0000    0.25685
653320.0000    0.32804
653360.0000   -0.19612
653400.0000    0.50518
653440.0000   -0.64815
653480.0000   -0.10117
653520.0000   -0.09175
653560.0000   -0.86064
653600.0000   -0.98334
653640.0000   -0.44537
653680.0000    0.75883
653720.0000    0.16959
653760.0000    0.03182
653800.0000   -0.20048
653840.0000   -0.10058
653880.0000   -0.27547
653920.0000    0.12694
653960.0000   -0.02105
654000.0000   -0.75284
654040.0000    0.23668
654080.0000    0.00362
654120.0000   -0.04140
654160.0000    1.30107
654200.0000    0.47697
654240.0000    0.96949
654280.0000    0.34897
654320.0000   -0.24259
654360.0000   -0.25945
654400.0000    0.29255
654440.0000    0.06882
654480.0000   -0.57181
654520.0000   -0.37747
654560.0000   -0.35174
654600.0000   -0.00694
654640.0000    0.08382
654680.0000    0.59234
654720.0000    0.15641
654760.0000    0.24168
654800.0000    0.01897
654840.0000    0.33392
654880.0000    0.77192
654920.0000    0.28626
654960.0000    0.27078
655000.0000    0.28188
655040.0000    0.59742
655080.0000   -0.47076
655120.0000    0.25898
655160.0000    0.23391
655200.0000   -0.08986
655240.0000    0.18316
655280.0000   -0.06023
655320.0000    0.10568
655360.0000   -0.27904
655400.0000   -0.57362
655440.0000    0.15058
655480.0000    0.44056
655520.0000    0.25760
655560.0000   -0.15789
655600.0000    1.28830
655640.0000    1.16000
655680.0000    1.26863
655720.0000    0.71503
655760.0000    1.14602
655800.0000    0.93279
655840.0000   -0.08831
655880.0000    0.59899
655920.0000    0.12274
655960.0000    0.54682
656000.0000    0.17984
656040.0000   -0.05739
656080.0000    0.38541
656120.0000    0.40377
656160.0000    0.26040
656200.0000    1.00145
656240.0000    0.97252
656280.0000    0.74976
656320.0000   -0.00699
656360.0000   -0.12021
656400.0000    0.02509
656440.0000    0.80787
656480.0000    1.30277
656520.0000    2.00813
656560.0000    1.82443
656600.0000    1.67925
656640.0000    1.19875
656680.0000    1.15444
656720.0000    1.15177
656760.0000    0.15781
656800.0000    1.10103
656840.0000    0.37196
656880.0000    1.28020
656920.0000    0.79164
656960.0000    0.35136
657000.0000    1.17853
657040.0000   -0.40299
657080.0000    0.13896
657120.0000    0.17124
657160.0000    0.03918
657200.0000    0.10698
657240.0000   -0.12783
657280.0000   -1.41284
657320.0000   -0.35266
657360.0000   -0.68655
657400.0000   -0.57093
657440.0000   -0.59329
657480.0000    0.39023
657520.0000    0.43303
657560.0000   -0.20964
657600.0000    0.29640
657640.0000   -0.15313
657680.0000    1.32656
657720.0000   -0.04901
657760.0000   -0.54303
657800.0000   -1.57889
657840.0000    0.01219
657880.0000    0.06636
657920.0000    0.45576
657960.0000    0.26260
658000.0000    1.02711
658040.0000    0.25890
658080.0000   -0.35018
658120.0000    0.08651
658160.0000    0.37257
658200.0000    0.00445
658240.0000    0.29088
658280.0000    1.12519
658320.0000    0.58599
658360.0000    0.72338
658400.0000    0.21889
658440.0000   -1.31930
658480.0000    0.04240
658520.0000   -0.50649
658560.0000   -0.33575
658600.0000    0.06987
658640.0000    1.09829
658680.0000   -0.09268
658720.0000    0.68688
658760.0000    0.41683
658800.0000   -0.76784
658840.0000   -0.13876
658880.0000   -0.45717
658920.0000    0.42154
658960.0000    0.24720
659000.0000    0.68770
659040.0000    0.18647
659080.0000   -0.61832
659120.0000    1.03605
659160.0000   -0.35613
659200.0000   -0.27187
659240.0000    0.68507
659280.0000    0.24687
659320.0000    0.66616
659360.0000    0.00616
659400.0000   -0.41816
659440.0000   -0.05186
659480.0000    0.37352
659520.0000    0.09464
659560.0000    0.98429
659600.0000    1.25276
659640.0000    0.62095
659680.0000    0.60302
659720.0000    0.16406
659760.0000   -0.23746
659800.0000   -0.42138
659840.0000   -0.31434
659880.0000    0.64725
659920.0000   -0.07569
659960.0000    0.10130
660000.0000    0.35988
660040.0000    0.88786
660080.0000    1.89232
660120.0000    1.44322
660160.0000    0.64660
660200.0000    0.25062
660240.0000    1.20541
660280.0000    0.77601
660320.0000    0.57728
660360.0000    1.17765
660400.0000    0.65434
660440.0000    1.14640
660480.0000    1.00444
660520.0000    0.00503
660560.0000    0.37686
660600.0000    0.14708
660640.0000    0.30515
660680.0000    0.19632
660720.0000    0.01064
660760.0000    0.92086
660800.0000    0.95874
660840.0000    1.51766
660880.0000    0.43694
660920.0000    1.10692
660960.0000    1.37132
661000.0000    1.29285
661040.0000    0.82917
661080.0000    1.03670
661120.0000    1.30570
661160.0000    0.35398
661200.0000    0.11845
661240.0000   -0.48641
661280.0000   -0.09355
661320.0000    0.66188
661360.0000    0.59050
661400.0000    1.38897
661440.0000    1.24231
661480.0000    0.86484
661520.0000    0.60040
661560.0000    1.12318
661600.0000    0.27858
661640.0000   -0.04541
661680.0000    0.73128
661720.0000    1.98011
661760.0000    0.41941
661800.0000   -0.19854
661840.0000   -0.01200
661880.0000   -0.08817
661920.0000    0.01413
661960.0000   -0.26538
662000.0000    0.40987
662040.0000    0.30345
662080.0000    0.38848
662120.0000    0.23562
662160.0000   -1.01100
662200.0000   -0.37076
662240.0000   -0.33186
662280.0000    0.88983
662320.0000    0.12231
662360.0000   -0.28139
662400.0000   -0.57369
662440.0000    0.53388
662480.0000    0.35626
662520.0000    0.13219
662560.0000    0.90917
662600.0000    0.36831
662640.0000    1.67904
662680.0000    0.76384
662720.0000    0.10946
662760.0000    0.04534
662800.0000    0.45703
662840.0000    0.59784
662880.0000   -0.11414
662920.0000   -0.16071
662960.0000    0.03963
663000.0000    0.73693
663040.0000   -0.62249
663080.0000    0.13543
663120.0000    0.21433
663160.0000    1.52406
663200.0000    1.19893
663240.0000    0.96375
663280.0000    0.15006
663320.0000   -0.26628
663360.0000    0.31489
663400.0000    0.05613
663440.0000    0.47468
663480.0000   -0.24902
663520.0000   -0.17685
663560.0000   -0.25532
663600.0000   -0.74844
663640.0000   -1.22008
663680.0000   -0.51839
663720.0000    0.25488
663760.0000    0.91979
663800.0000    0.65750
663840.0000    0.59066
663880.0000    0.79904
663920.0000    1.10054
663960.0000    2.04908
664000.0000    1.65306
664040.0000    1.92935
664080.0000    1.22362
664120.0000    0.74908
664160.0000    0.84042
664200.0000    1.28999
664240.0000    1.80769
664280.0000    1.60616
664320.0000    1.52059
664360.0000    0.80153
664400.0000    0.89662
664440.0000   -0.11941
664480.0000    1.30633
664520.0000    0.74206
664560.0000    0.72907
664600.0000    0.64179
664640.0000    0.56429
664680.0000    1.40329
664720.0000    1.34270
664760.0000    0.69817
664800.0000    0.78457
664840.0000    0.26831
664880.0000    0.70317
664920.0000    0.05126
664960.0000    0.00147
665000.0000    0.38038
665040.0000    0.13428
665080.0000   -0.33033
665120.0000    0.19685
665160.0000    0.42945
665200.0000   -0.01310
665240.0000   -0.16967
665280.0000    0.67258
665320.0000   -0.49537
665360.0000   -0.19293
665400.0000    0.25100
665440.0000    1.03960
665480.0000    0.48790
665520.0000    0.74158
665560.0000    0.33335
665600.0000    1.55711
665640.0000    0.83808
665680.0000    0.51959
665720.0000    0.45048
665760.0000    1.32647
665800.0000    1.18175
665840.0000    1.63772
665880.0000    0.56650
665920.0000    1.08720
665960.0000    1.38958
666000.0000    1.65437
666040.0000    1.18993
666080.0000    0.84103
666120.0000    1.04861
666160.0000    1.40035
666200.0000    0.73863
666240.0000    1.62754
666280.0000    1.06941
666320.0000    1.08207
666360.0000    1.10648
666400.0000    1.67930
666440.0000    0.97432
666480.0000    1.42144
666520.0000    1.40107
666560.0000    1.50422
666600.0000    1.13776
666640.0000    0.84568
666680.0000    0.94960
666720.0000    1.31429
666760.0000    1.45324
666800.0000    1.94274
666840.0000    0.94395
666880.0000    0.94204
666920.0000    0.65839
666960.0000    0.63128
667000.0000    1.27328
667040.0000    0.65675
667080.0000    1.10787
667120.0000    0.86478
667160.0000    1.39233
667200.0000    0.56192
667240.0000    0.94856
667280.0000    1.16665
667320.0000    0.86281
667360.0000    1.16732
667400.0000    1.40923
667440.0000    1.08118
667480.0000    1.22966
667520.0000    1.63083
667560.0000    0.82308
667600.0000    0.10519
667640.0000    0.68973
667680.0000    0.17956
667720.0000    0.56167
667760.0000    0.14855
667800.0000    0.11952
667840.0000    0.41237
667880.0000    0.43634
667920.0000    1.13377
667960.0000    1.54868
668000.0000    0.88020
668040.0000    1.05350
668080.0000    1.10125
668120.0000    1.94301
668160.0000    1.09027
668200.0000    0.92140
668240.0000    1.47112
668280.0000    0.85993
668320.0000    0.68660
668360.0000    1.07632
668400.0000    0.19162
668440.0000    1.05060
668480.0000    0.64864
668520.0000    1.02404
668560.0000    0.81761
668600.0000    1.33648
668640.0000    1.00694
668680.0000    1.36770
668720.0000    0.47200
668760.0000    1.13826
668800.0000    0.95742
668840.0000    0.94865
668880.0000    0.73375
668920.0000    0.45499
668960.0000    0.54214
669000.0000    0.32798
669040.0000    0.25295
669080.0000    1.09062
669120.0000    0.17619
669160.0000    0.13619
669200.0000    0.44367
669240.0000    0.27820
669280.0000    1.15273
669320.0000    0.41100
669360.0000    0.80125
669400.0000    0.73428
669440.0000    0.37338
669480.0000    0.96266
669520.0000    0.39974
669560.0000    1.17168
669600.0000    0.83990
669640.0000    0.92666
669680.0000    1.02371
669720.0000    1.11805
669760.0000    1.83124
669800.0000    1.68223
669840.0000    0.73793
669880.0000   -0.35493
669920.0000    0.61415
669960.0000    1.28508
670000.0000    0.47958
670040.0000    0.67327
670080.0000    0.80822
670120.0000    0.72296
670160.0000    1.57829
670200.0000    0.88922
670240.0000    1.62277
670280.0000    1.82955
670320.0000    1.27479
670360.0000    1.41012
670400.0000    1.12472
670440.0000    1.09071
670480.0000    1.14831
670520.0000    1.32463
670560.0000    0.90025
670600.0000    0.41119
670640.0000    1.10080
670680.0000    1.33085
670720.0000    0.91672
670760.0000    0.39878
670800.0000    0.13504
670840.0000    1.01666
670880.0000    0.74679
670920.0000    0.34488
670960.0000    0.57617
671000.0000    0.38984
671040.0000    0.93874
671080.0000    1.14917
671120.0000    1.55436
671160.0000    1.54500
671200.0000    1.00926
671240.0000    1.15241
671280.0000    0.76110
671320.0000   -0.00192
671360.0000   -0.05921
671400.0000   -0.03191
671440.0000    0.31218
671480.0000    1.38670
671520.0000    0.63655
671560.0000    1.00989
671600.0000    1.02852
671640.0000    0.54726
671680.0000   -0.64572
671720.0000    0.07561
671760.0000   -0.36673
671800.0000    0.05031
671840.0000   -0.19391
671880.0000    0.28365
671920.0000   -0.28838
671960.0000    0.53356
672000.0000    0.44147
672040.0000    0.60343
672080.0000   -0.76590
672120.0000    0.63894
672160.0000    0.50474
672200.0000    0.20776
672240.0000    0.64210
672280.0000    0.74824
672320.0000    1.49533
672360.0000    0.41780
672400.0000    1.02785
672440.0000    0.22774
672480.0000    0.79778
672520.0000    1.10078
672560.0000    1.49460
672600.0000    1.93434
672640.0000    1.07963
672680.0000    1.62596
672720.0000    1.17939
672760.0000    1.11844
672800.0000    1.00962
672840.0000   -0.05172
672880.0000    1.06487
672920.0000    0.59653
672960.0000    1.01972
673000.0000    0.29470
673040.0000    1.07307
673080.0000    1.02518
673120.0000    0.38490
673160.0000    0.53357
673200.0000    1.12422
673240.0000    0.85585
673280.0000    1.02245
673320.0000    0.59702
673360.0000    0.70705
673400.0000    1.24224
673440.0000    0.24958
673480.0000    0.52419
673520.0000    1.02114
673560.0000    0.51955
673600.0000    1.66821
673640.0000    0.95222
673680.0000    1.43670
673720.0000    1.36812
673760.0000    1.66120
673800.0000    2.59496
673840.0000    1.73192
673880.0000    1.99835
673920.0000    1.77073
673960.0000    1.30228
674000.0000    2.14367
674040.0000    2.68814
674080.0000    2.02036
674120.0000    1.26415
674160.0000    2.14182
674200.0000    2.17968
674240.0000    1.78946
674280.0000    1.22406
674320.0000    1.21949
674360.0000    1.07764
674400.0000    1.12202
674440.0000    1.32008
674480.0000    0.98493
674520.0000    1.71173
674560.0000    1.90839
674600.0000    1.48357
674640.0000    1.94110
674680.0000    1.86404
674720.0000    1.80670
674760.0000    1.68534
674800.0000    2.85874
674840.0000    2.66886
674880.0000    2.25860
674920.0000    1.30644
674960.0000    0.45771
675000.0000    0.51745
675040.0000    1.53873
675080.0000    1.90160
675120.0000    0.94412
675160.0000    0.96059
675200.0000    1.16251
675240.0000    1.60247
675280.0000    1.15988
675320.0000    1.20600
675360.0000    2.02724
675400.0000    1.17928
675440.0000    0.74155
675480.0000    0.85167
675520.0000    0.86119
675560.0000    1.18949
675600.0000    1.43643
675640.0000    1.77251
675680.0000    1.45777
675720.0000    0.73799
675760.0000    0.99300
675800.0000    0.82540
675840.0000    1.11720
675880.0000    1.36538
675920.0000    0.93429
675960.0000    1.51030
676000.0000    1.04305
676040.0000    1.38920
676080.0000    0.86375
676120.0000    0.83576
676160.0000    1.09437
676200.0000    1.02945
676240.0000    1.40966
676280.0000    1.25597
676320.0000    1.78147
676360.0000    1.49256
676400.0000    0.78511
676440.0000    1.41038
676480.0000    1.30430
676520.0000    1.55345
676560.0000    1.12750
676600.0000    1.58529
676640.0000    0.77284
676680.0000    0.69867
676720.0000    1.09331
676760.0000    0.77828
676800.0000    1.26498
676840.0000    1.58116
676880.0000    1.22981
676920.0000    0.48895
676960.0000    0.54299
677000.0000    0.23173
677040.0000    1.30024
677080.0000    1.14956
677120.0000    0.62671
677160.0000    1.14970
677200.0000    1.71398
677240.0000    0.99693
677280.0000    1.18841
677320.0000    1.72486
677360.0000    0.90255
677400.0000    0.33376
677440.0000    0.98492
677480.0000    0.95448
677520.0000    1.01766
677560.0000    1.74501
677600.0000    1.96784
677640.0000    1.68923
677680.0000    1.06085
677720.0000    0.64612
677760.0000    1.10724
677800.0000    1.01145
677840.0000    0.73864
677880.0000   -0.13073
677920.0000    0.13640
677960.0000   -0.89044
678000.0000    0.55057
678040.0000    1.01201
678080.0000    1.35765
678120.0000    0.60613
678160.0000    0.78794
678200.0000    1.38779
678240.0000    0.70085
678280.0000    0.50629
678320.0000    0.58362
678360.0000    1.69481
678400.0000    0.61910
678440.0000    1.00578
678480.0000    1.02885
678520.0000    0.69569
678560.0000    1.21523
678600.0000    0.63194
678640.0000    0.95019
678680.0000    1.06129
678720.0000    1.55169
678760.0000    1.85863
678800.0000    0.87327
678840.0000    1.03038
678880.0000    0.91561
678920.0000    0.71832
678960.0000   -0.23661
679000.0000    0.60215
679040.0000    0.38321
679080.0000    1.12018
679120.0000    0.14437
679160.0000    0.67078
679200.0000    1.25103
679240.0000    0.70952
679280.0000    0.94195
679320.0000    1.04623
679360.0000    1.88397
679400.0000    0.48234
679440.0000    1.76428
679480.0000    1.91539
679520.0000    1.58069
679560.0000    1.87647
679600.0000    1.80249
679640.0000    1.90491
679680.0000    1.13869
679720.0000    1.87473
679760.0000    1.70251
679800.0000    0.71256
679840.0000    1.10065
679880.0000    1.49326
679920.0000    0.87444
679960.0000    1.47635
680000.0000    1.23019
680040.0000    1.43911
680080.0000    1.80512
680120.0000    1.46423
680160.0000    1.46113
680200.0000    2.21372
680240.0000    1.51130
680280.0000    1.99062
680320.0000    1.79466
680360.0000    1.84273
680400.0000    1.39357
680440.0000    1.52123
680480.0000    1.97975
680520.0000    1.74461
680560.0000    1.07381
680600.0000    1.56312
680640.0000    1.00202
680680.0000    1.64382
680720.0000    1.78749
680760.0000    1.55190
680800.0000    1.14579
680840.0000    1.19099
680880.0000    1.21437
680920.0000    0.74314
680960.0000    1.53502
681000.0000    1.45523
681040.0000    1.14363
681080.0000    0.69821
681120.0000    1.92130
681160.0000    1.36910
681200.0000    1.69757
681240.0000    1.71847
681280.0000    1.00360
681320.0000    0.57444
681360.0000    1.10533
681400.0000    1.75798
681440.0000    1.44069
681480.0000    1.83412
681520.0000    1.41933
681560.0000    0.91900
681600.0000    1.47599
681640.0000    2.06188
681680.0000    1.21823
681720.0000    1.70930
681760.0000    1.44337
681800.0000    1.62382
681840.0000    1.81629
681880.0000    2.03685
681920.0000    2.06536
681960.0000    1.07066
682000.0000    1.64061
682040.0000    1.14619
682080.0000    1.62402
682120.0000    1.50255
682160.0000    2.09214
682200.0000    0.80917
682240.0000    1.36014
682280.0000    1.58763
682320.0000    0.99432
682360.0000    1.58068
682400.0000    2.00144
682440.0000    1.66224
682480.0000    1.69336
682520.0000    1.44045
682560.0000    2.16809
682600.0000    1.82807
682640.0000    1.17770
682680.0000    1.54946
682720.0000    1.45092
682760.0000    1.64026
682800.0000    1.71105
682840.0000    1.95838
682880.0000    1.21440
682920.0000    1.93671
682960.0000    1.58678
683000.0000    1.34638
683040.0000    2.09875
683080.0000    1.53840
683120.0000    2.40029
683160.0000    1.64172
683200.0000    1.94357
683240.0000    1.72472
683280.0000    1.82610
683320.0000    1.94720
683360.0000    1.52615
683400.0000    1.63808
683440.0000    1.80561
683480.0000    2.11014
683520.0000    2.02368
683560.0000    1.16002
683600.0000    1.29830
683640.0000    1.55181
683680.0000    1.35246
683720.0000    2.04936
683760.0000    1.97489
683800.0000    1.01407
683840.0000    1.81189
683880.0000    2.24200
683920.0000    1.49322
683960.0000    1.75203
684000.0000    1.70292
684040.0000    1.94005
684080.0000    1.75104
684120.0000    2.01612
684160.0000    1.27159
684200.0000    1.66683
684240.0000    1.95933
684280.0000    1.45756
684320.0000    1.52498
684360.0000    1.14980
684400.0000    2.09565
684440.0000    2.11635
684480.0000    2.88057
684520.0000    1.26256
684560.0000    1.51009
684600.0000    1.68009
684640.0000    1.34328
684680.0000    1.04296
684720.0000    1.51519
684760.0000    0.58446
684800.0000    1.02953
684840.0000    0.62910
684880.0000    1.24465
684920.0000    1.20547
684960.0000    1.34777
685000.0000    1.63931
685040.0000    1.52429
685080.0000    0.94624
685120.0000    0.76563
685160.0000    1.84462
685200.0000    0.66896
685240.0000    0.57572
685280.0000    0.79774
685320.0000    0.90480
685360.0000    0.58266
685400.0000    1.11443
685440.0000    0.82179
685480.0000    0.76852
685520.0000    0.85476
685560.0000    0.53330
685600.0000    1.33552
685640.0000    1.39995
685680.0000    1.06164
685720.0000    1.16695
685760.0000    1.32913
685800.0000    1.03003
685840.0000    1.08370
685880.0000    0.84435
685920.0000    1.88430
685960.0000    0.89965
686000.0000    1.36419
686040.0000    1.19961
686080.0000    1.42662
686120.0000    1.35512
686160.0000    1.84154
686200.0000    1.18973
686240.0000    2.28007
686280.0000    1.39776
686320.0000    1.48692
686360.0000    1.96557
686400.0000    1.47255
686440.0000    1.35754
686480.0000    1.28149
686520.0000    1.52677
686560.0000    2.45812
686600.0000    1.13934
686640.0000    1.86007
686680.0000    1.01891
686720.0000    0.38227
686760.0000    1.41258
686800.0000    1.21098
686840.0000    1.42762
686880.0000    1.56119
686920.0000    1.47077
686960.0000    1.68445
687000.0000    2.26454
687040.0000    1.70614
687080.0000    1.77734
687120.0000    1.44715
687160.0000    1.92225
687200.0000    1.85156
687240.0000    1.54912
687280.0000    1.40014
687320.0000    1.07762
687360.0000    0.70083
687400.0000    0.96811
687440.0000    1.36610
687480.0000    1.57367
687520.0000    1.43965
687560.0000    1.32185
687600.0000    1.55181
687640.0000    1.26649
687680.0000    2.14007
687720.0000    1.11082
687760.0000    1.57526
687800.0000    1.53229
687840.0000    1.40422
687880.0000    1.87682
687920.0000    1.30033
687960.0000    0.91493
688000.0000    1.31844
688040.0000    1.16748
688080.0000    1.88467
688120.0000    1.40002
688160.0000    1.77499
688200.0000    1.31005
688240.0000    1.88011
688280.0000    1.82584
688320.0000    0.77437
688360.0000    1.87924
688400.0000    2.02296
688440.0000    1.70225
688480.0000    1.73662
688520.0000    1.85827
688560.0000    1.47688
688600.0000    1.93813
688640.0000    1.68878
688680.0000    2.37729
688720.0000    1.70570
688760.0000    1.88609
688800.0000    2.10149
688840.0000    2.24751
688880.0000    2.03264
688920.0000    2.24143
688960.0000    1.94488
689000.0000    2.60632
689040.0000    1.51350
689080.0000    2.38121
689120.0000    1.80470
689160.0000    1.04973
689200.0000    2.22418
689240.0000    1.95158
689280.0000    2.16063
689320.0000    2.19749
689360.0000    2.02808
689400.0000    1.98788
689440.0000    2.04183
689480.0000    2.44508
689520.0000    2.25259
689560.0000    2.69900
689600.0000    1.96858
689640.0000    2.41315
689680.0000    1.81887
689720.0000    1.92588
689760.0000    2.38775
689800.0000    1.86622
689840.0000    2.30651
689880.0000    2.62460
689920.0000    2.63048
689960.0000    2.58198
690000.0000    2.35964
690040.0000    2.96067
690080.0000    2.40039
690120.0000    2.97509
690160.0000    2.83305
690200.0000    3.41145
690240.0000    2.72871
690280.0000    2.75383
690320.0000    3.17157
690360.0000    2.77665
690400.0000    3.59737
690440.0000    2.94322
690480.0000    3.60832
690520.0000    2.54306
690560.0000    3.09334
690600.0000    3.07225
690640.0000    3.16313
690680.0000    2.91168
690720.0000    3.65863
690760.0000    3.49456
690800.0000    2.41542
690840.0000    3.37958
690880.0000    3.17484
690920.0000    3.62277
690960.0000    3.16513
691000.0000    3.68798
691040.0000    3.32530
691080.0000    2.79934
691120.0000    2.92179
691160.0000    3.49615
691200.0000    3.74544
691240.0000    2.77727
691280.0000    3.47364
691320.0000    3.46114
691360.0000    3.74699
691400.0000    2.93502
691440.0000    3.19832
691480.0000    3.37442
691520.0000    3.15727
691560.0000    3.04513
691600.0000    3.00541
691640.0000    2.64134
691680.0000    2.91217
691720.0000    2.91170
691760.0000    3.05522
691800.0000    3.32225
691840.0000    2.87267
691880.0000    2.81299
691920.0000    2.74485
691960.0000    2.65151
692000.0000    3.35690
692040.0000    2.81819
692080.0000    3.17893
692120.0000    2.66556
692160.0000    2.88182
692200.0000    3.06476
692240.0000    2.67060
692280.0000    2.50577
692320.0000    2.47513
692360.0000    2.79234
692400.0000    3.21506
692440.0000    2.98817
692480.0000    3.01558
692520.0000    3.71714
692560.0000    3.50608
692600.0000    2.97707
692640.0000    2.80420
692680.0000    3.34809
692720.0000    3.29448
692760.0000    2.91607
692800.0000    2.33004
692840.0000    2.71113
692880.0000    2.50778
692920.0000    2.71600
692960.0000    2.14646
693000.0000    2.33988
693040.0000    2.60289
693080.0000    2.88411
693120.0000    3.20511
693160.0000    2.69239
693200.0000    2.88029
693240.0000    3.22960
693280.0000    2.92685
693320.0000    3.10137
693360.0000    2.78239
693400.0000    2.47438
693440.0000    2.36089
693480.0000    2.44013
693520.0000    2.95818
693560.0000    2.80268
693600.0000    2.81391
693640.0000    3.08422
693680.0000    2.74159
693720.0000    3.43332
693760.0000    2.82786
693800.0000    3.15334
693840.0000    3.63366
693880.0000    3.67485
693920.0000    3.04933
693960.0000    3.27308
694000.0000    3.77776
694040.0000    3.04445
694080.0000    3.34290
694120.0000    3.48097
694160.0000    3.34710
694200.0000    2.89561
694240.0000    3.08658
694280.0000    3.40576
694320.0000    3.28657
694360.0000    3.08262
694400.0000    3.41032
694440.0000    2.93458
694480.0000    3.72603
694520.0000    3.70623
694560.0000    3.13757
694600.0000    2.53158
694640.0000    2.96229
694680.0000    3.49415
694720.0000    3.04116
694760.0000    3.07654
694800.0000    2.31014
694840.0000    3.22814
694880.0000    3.00333
694920.0000    3.31644
694960.0000    4.02643
695000.0000    3.28958
695040.0000    3.92303
695080.0000    3.67995
695120.0000    3.63095
695160.0000    3.18830
695200.0000    3.52316
695240.0000    3.11627
695280.0000    3.07743
695320.0000    3.48687
695360.0000    3.48280
695400.0000    3.56576
695440.0000    3.59884
695480.0000    3.26691
695520.0000    3.15316
695560.0000    3.58238
695600.0000    3.25455
695640.0000    3.24568
695680.0000    3.45266
695720.0000    3.49174
695760.0000    3.54462
695800.0000    3.20319
695840.0000    3.10941
695880.0000    3.63874
695920.0000    3.61278
695960.0000    2.81061
696000.0000    2.56998
696040.0000    2.38802
696080.0000    3.06544
696120.0000    3.31923
696160.0000    3.16746
696200.0000    2.90628
696240.0000    3.10445
696280.0000    2.64972
696320.0000    3.34899
696360.0000    2.99313
696400.0000    3.15293
696440.0000    4.04810
696480.0000    3.41503
696520.0000    3.22314
696560.0000    3.04145
696600.0000    3.57752
696640.0000    3.23938
696680.0000    2.93694
696720.0000    2.61976
696760.0000    3.11509
696800.0000    2.95353
696840.0000    2.78954
696880.0000    2.29468
696920.0000    2.74407
696960.0000    3.08099
697000.0000    3.31234
697040.0000    2.74183
697080.0000    3.20668
697120.0000    2.62916
697160.0000    2.42223
697200.0000    2.69392
697240.0000    3.46936
697280.0000    3.58064
697320.0000    2.99688
697360.0000    2.58367
697400.0000    2.85700
697440.0000    3.02116
697480.0000    3.52990
697520.0000    3.88283
697560.0000    3.20241
697600.0000    2.35386
697640.0000    2.79033
697680.0000    3.04036
697720.0000    3.07903
697760.0000    3.05722
697800.0000    2.63805
697840.0000    3.02585
697880.0000    3.05858
697920.0000    3.20990
697960.0000    3.50203
698000.0000    3.05405
698040.0000    3.43774
698080.0000    3.09143
698120.0000    3.01677
698160.0000    2.99881
698200.0000    3.54713
698240.0000    2.97262
698280.0000    3.41482
698320.0000    3.11198
698360.0000    3.50043
698400.0000    3.47445
698440.0000    3.19972
698480.0000    2.56530
698520.0000    2.85282
698560.0000    2.49903
698600.0000    2.69780
698640.0000    2.65534
698680.0000    2.95848
698720.0000    3.19384
698760.0000    3.40982
698800.0000    2.84949
698840.0000    2.99368
698880.0000    2.78197
698920.0000    3.31501
698960.0000    2.19457
699000.0000    2.73631
[truncated: 173,079 more chars]
