# Supplementary material for: Comment on 'Valid molecular dynamics simulations of human hemoglobin require a surprisingly large box size'
Source: eLife. 2019 Jun 20;8:e44718. doi: 10.7554/eLife.44718 (PMC6586461; doi:10.7554/eLife.44718)
Supplement: Figure 1—source data 1. — The zip archive contains a README file describing which source files correspond to the different panels. [file elife-44718-fig1-data1.zip › figure1/panel_C/120A/0/proj.xvg]

@ autoscale onread none
@ with g0
@ g0 on
@ title "projection on eigenvectors (nm)"
@ xaxis  label "Time (ps)"
@ world xmin 0
@ world xmax 1e+06
@ world ymin -9.02235
@ world ymax 5.56552
@ view xmin 0.15
@ view xmax 0.85
@ view ymin 0.15
@ view ymax 0.85
@ yaxis  label "vec 1"
@ xaxis tick major 250000
@ xaxis tick minor 125000
@ xaxis ticklabel start type spec
@ xaxis ticklabel start -0
@ yaxis tick major 5
@ yaxis tick minor 2.5
@ yaxis ticklabel start type spec
@ yaxis ticklabel start -5
@ zeroxaxis bar on
@ zeroxaxis bar linestyle 3
    0.0000   -5.06943
   40.0000   -5.62579
   80.0000   -5.26645
  120.0000   -5.48717
  160.0000   -5.42267
  200.0000   -5.03098
  240.0000   -5.19863
  280.0000   -4.25474
  320.0000   -4.81154
  360.0000   -5.35137
  400.0000   -4.84527
  440.0000   -5.69346
  480.0000   -5.06829
  520.0000   -5.87720
  560.0000   -5.83427
  600.0000   -5.83481
  640.0000   -5.38025
  680.0000   -6.54098
  720.0000   -5.54147
  760.0000   -5.13555
  800.0000   -5.23350
  840.0000   -5.34523
  880.0000   -5.89976
  920.0000   -4.04089
  960.0000   -4.58859
 1000.0000   -4.63080
 1040.0000   -5.78033
 1080.0000   -5.22731
 1120.0000   -6.22119
 1160.0000   -6.09388
 1200.0000   -4.93222
 1240.0000   -5.01141
 1280.0000   -5.74295
 1320.0000   -6.36100
 1360.0000   -5.66631
 1400.0000   -5.26191
 1440.0000   -4.74291
 1480.0000   -5.54818
 1520.0000   -5.44413
 1560.0000   -6.24606
 1600.0000   -5.27211
 1640.0000   -6.03752
 1680.0000   -6.56351
 1720.0000   -5.60540
 1760.0000   -6.83871
 1800.0000   -6.40717
 1840.0000   -5.14440
 1880.0000   -5.15872
 1920.0000   -5.61905
 1960.0000   -5.26560
 2000.0000   -5.11243
 2040.0000   -5.00426
 2080.0000   -5.09613
 2120.0000   -5.05621
 2160.0000   -5.28085
 2200.0000   -4.99211
 2240.0000   -5.25911
 2280.0000   -4.98674
 2320.0000   -5.26417
 2360.0000   -5.08683
 2400.0000   -5.11524
 2440.0000   -6.01251
 2480.0000   -5.84027
 2520.0000   -5.97593
 2560.0000   -5.56820
 2600.0000   -5.71038
 2640.0000   -6.30326
 2680.0000   -4.96743
 2720.0000   -5.54377
 2760.0000   -5.00070
 2800.0000   -5.20639
 2840.0000   -5.20581
 2880.0000   -5.75594
 2920.0000   -6.39641
 2960.0000   -5.40716
 3000.0000   -5.93965
 3040.0000   -5.36474
 3080.0000   -5.92410
 3120.0000   -5.27389
 3160.0000   -6.66077
 3200.0000   -6.39054
 3240.0000   -6.44185
 3280.0000   -6.89263
 3320.0000   -6.75855
 3360.0000   -5.48895
 3400.0000   -6.61800
 3440.0000   -6.49607
 3480.0000   -5.50747
 3520.0000   -5.01272
 3560.0000   -5.03300
 3600.0000   -5.78215
 3640.0000   -5.62149
 3680.0000   -5.99844
 3720.0000   -6.00647
 3760.0000   -5.84041
 3800.0000   -6.54797
 3840.0000   -6.10215
 3880.0000   -6.39908
 3920.0000   -7.65552
 3960.0000   -6.76773
 4000.0000   -6.80612
 4040.0000   -6.41327
 4080.0000   -6.17083
 4120.0000   -6.55075
 4160.0000   -6.63538
 4200.0000   -6.83616
 4240.0000   -7.14786
 4280.0000   -6.15010
 4320.0000   -5.89088
 4360.0000   -5.71506
 4400.0000   -6.53700
 4440.0000   -5.49175
 4480.0000   -5.55079
 4520.0000   -5.16309
 4560.0000   -5.53863
 4600.0000   -5.45532
 4640.0000   -5.68793
 4680.0000   -6.33422
 4720.0000   -5.86681
 4760.0000   -6.22157
 4800.0000   -6.02986
 4840.0000   -5.53924
 4880.0000   -6.31108
 4920.0000   -5.07892
 4960.0000   -5.42177
 5000.0000   -6.05225
 5040.0000   -5.90524
 5080.0000   -5.22029
 5120.0000   -5.50504
 5160.0000   -5.40543
 5200.0000   -6.39788
 5240.0000   -6.53694
 5280.0000   -6.75235
 5320.0000   -6.56674
 5360.0000   -4.93359
 5400.0000   -6.42280
 5440.0000   -6.46479
 5480.0000   -5.93947
 5520.0000   -5.65477
 5560.0000   -6.11500
 5600.0000   -5.82155
 5640.0000   -5.08449
 5680.0000   -5.84922
 5720.0000   -6.44605
 5760.0000   -6.03147
 5800.0000   -6.53498
 5840.0000   -5.93093
 5880.0000   -5.87872
 5920.0000   -5.93222
 5960.0000   -5.86306
 6000.0000   -4.76620
 6040.0000   -5.02474
 6080.0000   -5.34949
 6120.0000   -5.34902
 6160.0000   -5.77375
 6200.0000   -5.54001
 6240.0000   -5.16942
 6280.0000   -5.51474
 6320.0000   -5.20504
 6360.0000   -5.66946
 6400.0000   -5.63467
 6440.0000   -5.93274
 6480.0000   -5.67594
 6520.0000   -5.79880
 6560.0000   -5.93477
 6600.0000   -6.03537
 6640.0000   -5.41363
 6680.0000   -6.60169
 6720.0000   -5.56908
 6760.0000   -5.48939
 6800.0000   -5.85787
 6840.0000   -6.01241
 6880.0000   -6.04584
 6920.0000   -6.12091
 6960.0000   -5.98953
 7000.0000   -5.90560
 7040.0000   -6.33554
 7080.0000   -5.57611
 7120.0000   -6.04883
 7160.0000   -5.80858
 7200.0000   -5.94290
 7240.0000   -5.30492
 7280.0000   -5.82388
 7320.0000   -6.91652
 7360.0000   -6.34463
 7400.0000   -6.15073
 7440.0000   -6.23549
 7480.0000   -6.34742
 7520.0000   -5.60725
 7560.0000   -5.54832
 7600.0000   -6.09221
 7640.0000   -6.79589
 7680.0000   -5.70348
 7720.0000   -6.16780
 7760.0000   -6.10646
 7800.0000   -6.49671
 7840.0000   -6.02905
 7880.0000   -6.95109
 7920.0000   -5.93415
 7960.0000   -5.40267
 8000.0000   -4.94068
 8040.0000   -6.35547
 8080.0000   -5.32465
 8120.0000   -5.64662
 8160.0000   -6.37351
 8200.0000   -5.88079
 8240.0000   -5.81006
 8280.0000   -6.63845
 8320.0000   -5.70804
 8360.0000   -6.86901
 8400.0000   -5.86367
 8440.0000   -7.06944
 8480.0000   -5.88380
 8520.0000   -5.90622
 8560.0000   -5.17553
 8600.0000   -6.50539
 8640.0000   -6.07416
 8680.0000   -6.43370
 8720.0000   -6.28762
 8760.0000   -5.66412
 8800.0000   -5.83919
 8840.0000   -6.45809
 8880.0000   -5.68485
 8920.0000   -6.09328
 8960.0000   -5.33342
 9000.0000   -5.99714
 9040.0000   -6.52090
 9080.0000   -4.88094
 9120.0000   -6.80574
 9160.0000   -6.12336
 9200.0000   -5.32974
 9240.0000   -5.81664
 9280.0000   -5.96631
 9320.0000   -5.60420
 9360.0000   -5.31679
 9400.0000   -5.73138
 9440.0000   -6.08579
 9480.0000   -5.92742
 9520.0000   -5.97922
 9560.0000   -6.14241
 9600.0000   -6.82216
 9640.0000   -5.83919
 9680.0000   -5.78498
 9720.0000   -5.98364
 9760.0000   -5.32782
 9800.0000   -5.37381
 9840.0000   -6.35368
 9880.0000   -5.58859
 9920.0000   -5.72081
 9960.0000   -5.84437
10000.0000   -6.00791
10040.0000   -5.52530
10080.0000   -5.71779
10120.0000   -5.39205
10160.0000   -6.22019
10200.0000   -5.00512
10240.0000   -6.04266
10280.0000   -5.21264
10320.0000   -5.14852
10360.0000   -5.04096
10400.0000   -4.64694
10440.0000   -5.71187
10480.0000   -5.17937
10520.0000   -4.87205
10560.0000   -6.04829
10600.0000   -5.54723
10640.0000   -5.69728
10680.0000   -6.42157
10720.0000   -5.34068
10760.0000   -5.49901
10800.0000   -4.72868
10840.0000   -5.62488
10880.0000   -6.09782
10920.0000   -5.68223
10960.0000   -6.05691
11000.0000   -5.58549
11040.0000   -6.13408
11080.0000   -6.88467
11120.0000   -5.85389
11160.0000   -5.85988
11200.0000   -5.24509
11240.0000   -5.23569
11280.0000   -5.67420
11320.0000   -5.40251
11360.0000   -6.31917
11400.0000   -5.29292
11440.0000   -5.33281
11480.0000   -5.45022
11520.0000   -4.54861
11560.0000   -6.73212
11600.0000   -5.66205
11640.0000   -6.14113
11680.0000   -5.86640
11720.0000   -5.51971
11760.0000   -5.33204
11800.0000   -5.59283
11840.0000   -4.68172
11880.0000   -4.52967
11920.0000   -4.91315
11960.0000   -5.73951
12000.0000   -6.57843
12040.0000   -6.26890
12080.0000   -6.72648
12120.0000   -6.44774
12160.0000   -5.37838
12200.0000   -5.38824
12240.0000   -6.49061
12280.0000   -5.95010
12320.0000   -5.61283
12360.0000   -5.62680
12400.0000   -6.49076
12440.0000   -5.99075
12480.0000   -5.44109
12520.0000   -5.69248
12560.0000   -5.73579
12600.0000   -6.16896
12640.0000   -6.40087
12680.0000   -6.61904
12720.0000   -7.34514
12760.0000   -5.83986
12800.0000   -6.25723
12840.0000   -6.40088
12880.0000   -5.90035
12920.0000   -5.84322
12960.0000   -6.08836
13000.0000   -5.85784
13040.0000   -6.22606
13080.0000   -6.51928
13120.0000   -5.73419
13160.0000   -6.74482
13200.0000   -7.33200
13240.0000   -5.92478
13280.0000   -6.47041
13320.0000   -7.64054
13360.0000   -6.05994
13400.0000   -5.85331
13440.0000   -5.78347
13480.0000   -5.83459
13520.0000   -6.09105
13560.0000   -6.32821
13600.0000   -6.80612
13640.0000   -7.04584
13680.0000   -6.97193
13720.0000   -6.83771
13760.0000   -5.32224
13800.0000   -6.69683
13840.0000   -5.83024
13880.0000   -5.94290
13920.0000   -6.27611
13960.0000   -6.17050
14000.0000   -6.19224
14040.0000   -6.87345
14080.0000   -6.56087
14120.0000   -6.92965
14160.0000   -7.24936
14200.0000   -6.13097
14240.0000   -5.91655
14280.0000   -5.58045
14320.0000   -6.22783
14360.0000   -5.69735
14400.0000   -5.34077
14440.0000   -6.29081
14480.0000   -5.29083
14520.0000   -6.36175
14560.0000   -6.25935
14600.0000   -5.68647
14640.0000   -5.91978
14680.0000   -6.14838
14720.0000   -5.86389
14760.0000   -5.12142
14800.0000   -5.83904
14840.0000   -6.01884
14880.0000   -5.55120
14920.0000   -5.09696
14960.0000   -6.36593
15000.0000   -5.32094
15040.0000   -5.42063
15080.0000   -5.06220
15120.0000   -5.34089
15160.0000   -5.99246
15200.0000   -5.87930
15240.0000   -5.41306
15280.0000   -5.44068
15320.0000   -5.39066
15360.0000   -6.03158
15400.0000   -5.95150
15440.0000   -6.43128
15480.0000   -5.40142
15520.0000   -5.54493
15560.0000   -5.52994
15600.0000   -4.96667
15640.0000   -5.18323
15680.0000   -4.95998
15720.0000   -5.58693
15760.0000   -5.21376
15800.0000   -5.11713
15840.0000   -5.87672
15880.0000   -5.40642
15920.0000   -4.91829
15960.0000   -5.61977
16000.0000   -5.96152
16040.0000   -6.08452
16080.0000   -5.55036
16120.0000   -5.66760
16160.0000   -5.70831
16200.0000   -5.01467
16240.0000   -5.81276
16280.0000   -5.00409
16320.0000   -6.07991
16360.0000   -5.19186
16400.0000   -5.47183
16440.0000   -5.22313
16480.0000   -5.22094
16520.0000   -5.28638
16560.0000   -5.97376
16600.0000   -5.38265
16640.0000   -6.41139
16680.0000   -6.33139
16720.0000   -6.34221
16760.0000   -6.58369
16800.0000   -5.94951
16840.0000   -6.40032
16880.0000   -6.55809
16920.0000   -5.73819
16960.0000   -5.69299
17000.0000   -5.10124
17040.0000   -5.66567
17080.0000   -5.34968
17120.0000   -4.92208
17160.0000   -4.89589
17200.0000   -5.54546
17240.0000   -4.94463
17280.0000   -5.65882
17320.0000   -5.23420
17360.0000   -5.07834
17400.0000   -5.55529
17440.0000   -5.31254
17480.0000   -5.44013
17520.0000   -5.59531
17560.0000   -5.12771
17600.0000   -5.56975
17640.0000   -5.63827
17680.0000   -5.34319
17720.0000   -5.61646
17760.0000   -6.58452
17800.0000   -6.10959
17840.0000   -6.98770
17880.0000   -6.28069
17920.0000   -5.70930
17960.0000   -5.77963
18000.0000   -6.28846
18040.0000   -6.08326
18080.0000   -5.38441
18120.0000   -5.53067
18160.0000   -5.28541
18200.0000   -5.52629
18240.0000   -5.08530
18280.0000   -4.84750
18320.0000   -5.28736
18360.0000   -5.59315
18400.0000   -5.41713
18440.0000   -5.95622
18480.0000   -5.64423
18520.0000   -5.55023
18560.0000   -5.43966
18600.0000   -6.01750
18640.0000   -5.54830
18680.0000   -5.56839
18720.0000   -4.00282
18760.0000   -5.16149
18800.0000   -4.85353
18840.0000   -4.77782
18880.0000   -4.60066
18920.0000   -4.60879
18960.0000   -5.10718
19000.0000   -4.98189
19040.0000   -5.61015
19080.0000   -4.70771
19120.0000   -5.28276
19160.0000   -5.12803
19200.0000   -5.36826
19240.0000   -5.36199
19280.0000   -4.35315
19320.0000   -5.23725
19360.0000   -4.85745
19400.0000   -4.37096
19440.0000   -4.32659
19480.0000   -4.61510
19520.0000   -5.17425
19560.0000   -4.92224
19600.0000   -4.95768
19640.0000   -5.05670
19680.0000   -5.15458
19720.0000   -5.29461
19760.0000   -4.88241
19800.0000   -4.83016
19840.0000   -4.58835
19880.0000   -5.11648
19920.0000   -4.89849
19960.0000   -4.49757
20000.0000   -4.42239
20040.0000   -5.78221
20080.0000   -5.46149
20120.0000   -4.64246
20160.0000   -5.10188
20200.0000   -5.68864
20240.0000   -4.92490
20280.0000   -5.71456
20320.0000   -5.37997
20360.0000   -5.00016
20400.0000   -5.48670
20440.0000   -5.13855
20480.0000   -4.88975
20520.0000   -5.03874
20560.0000   -5.26691
20600.0000   -5.67751
20640.0000   -5.33499
20680.0000   -5.25323
20720.0000   -5.56946
20760.0000   -5.55782
20800.0000   -5.67969
20840.0000   -4.77453
20880.0000   -5.37955
20920.0000   -5.55006
20960.0000   -5.28958
21000.0000   -4.98802
21040.0000   -5.50180
21080.0000   -5.38128
21120.0000   -5.69357
21160.0000   -4.97518
21200.0000   -5.06743
21240.0000   -5.28955
21280.0000   -4.83483
21320.0000   -4.61759
21360.0000   -4.96502
21400.0000   -5.52366
21440.0000   -5.49239
21480.0000   -4.96386
21520.0000   -5.72081
21560.0000   -5.39639
21600.0000   -5.89207
21640.0000   -5.08508
21680.0000   -5.62140
21720.0000   -5.36025
21760.0000   -5.46266
21800.0000   -6.23036
21840.0000   -5.68021
21880.0000   -5.69176
21920.0000   -5.80866
21960.0000   -6.17170
22000.0000   -5.05795
22040.0000   -5.29983
22080.0000   -5.55607
22120.0000   -5.99158
22160.0000   -5.74120
22200.0000   -4.97489
22240.0000   -4.60748
22280.0000   -4.89403
22320.0000   -5.55296
22360.0000   -5.51141
22400.0000   -5.62048
22440.0000   -5.74226
22480.0000   -5.28368
22520.0000   -5.67563
22560.0000   -6.26643
22600.0000   -5.10081
22640.0000   -5.50815
22680.0000   -4.91986
22720.0000   -4.72872
22760.0000   -5.58378
22800.0000   -5.38180
22840.0000   -5.17273
22880.0000   -4.72877
22920.0000   -5.50110
22960.0000   -4.97526
23000.0000   -5.24286
23040.0000   -4.44241
23080.0000   -5.06449
23120.0000   -4.94805
23160.0000   -5.60066
23200.0000   -5.10917
23240.0000   -5.01949
23280.0000   -6.39654
23320.0000   -5.78559
23360.0000   -5.30976
23400.0000   -5.61474
23440.0000   -5.75580
23480.0000   -5.59125
23520.0000   -5.27442
23560.0000   -5.20671
23600.0000   -5.32552
23640.0000   -5.75795
23680.0000   -4.51836
23720.0000   -5.77774
23760.0000   -5.32032
23800.0000   -5.19819
23840.0000   -6.21019
23880.0000   -5.42257
23920.0000   -4.79933
23960.0000   -4.76928
24000.0000   -5.10658
24040.0000   -5.41021
24080.0000   -5.17731
24120.0000   -4.50957
24160.0000   -4.69127
24200.0000   -5.30107
24240.0000   -5.70918
24280.0000   -5.35386
24320.0000   -5.95848
24360.0000   -4.74126
24400.0000   -5.52513
24440.0000   -5.43204
24480.0000   -5.52696
24520.0000   -6.06112
24560.0000   -5.47391
24600.0000   -5.49104
24640.0000   -6.31931
24680.0000   -5.94270
24720.0000   -5.59310
24760.0000   -5.45145
24800.0000   -5.41821
24840.0000   -5.68947
24880.0000   -5.82365
24920.0000   -5.92968
24960.0000   -5.05966
25000.0000   -5.91468
25040.0000   -6.92280
25080.0000   -5.14017
25120.0000   -7.31238
25160.0000   -6.56276
25200.0000   -6.14345
25240.0000   -5.67492
25280.0000   -5.54161
25320.0000   -5.94637
25360.0000   -6.46750
25400.0000   -5.29866
25440.0000   -5.89723
25480.0000   -5.94149
25520.0000   -5.99408
25560.0000   -5.21862
25600.0000   -5.80249
25640.0000   -6.44031
25680.0000   -6.37715
25720.0000   -6.15414
25760.0000   -5.45806
25800.0000   -5.79857
25840.0000   -4.92643
25880.0000   -5.58470
25920.0000   -6.00814
25960.0000   -5.89706
26000.0000   -5.20842
26040.0000   -5.91251
26080.0000   -5.41273
26120.0000   -4.50804
26160.0000   -5.01127
26200.0000   -5.06570
26240.0000   -6.22976
26280.0000   -6.11577
26320.0000   -6.48736
26360.0000   -5.88236
26400.0000   -5.80975
26440.0000   -5.52271
26480.0000   -6.54429
26520.0000   -7.81674
26560.0000   -5.10639
26600.0000   -5.97944
26640.0000   -5.45386
26680.0000   -5.49182
26720.0000   -4.59131
26760.0000   -5.04550
26800.0000   -5.64025
26840.0000   -6.35161
26880.0000   -6.19907
26920.0000   -5.80050
26960.0000   -5.66146
27000.0000   -6.10997
27040.0000   -4.60483
27080.0000   -4.69536
27120.0000   -4.57767
27160.0000   -6.05208
27200.0000   -5.54757
27240.0000   -6.02890
27280.0000   -6.31648
27320.0000   -6.27483
27360.0000   -6.13921
27400.0000   -5.85884
27440.0000   -4.97618
27480.0000   -4.88184
27520.0000   -5.23291
27560.0000   -5.63038
27600.0000   -4.84211
27640.0000   -6.29373
27680.0000   -5.57539
27720.0000   -5.16022
27760.0000   -5.88166
27800.0000   -5.20832
27840.0000   -5.49639
27880.0000   -4.49541
27920.0000   -5.47164
27960.0000   -5.16959
28000.0000   -5.45156
28040.0000   -6.07781
28080.0000   -5.38918
28120.0000   -5.76713
28160.0000   -5.42910
28200.0000   -5.36011
28240.0000   -5.42936
28280.0000   -6.57254
28320.0000   -6.16431
28360.0000   -5.37834
28400.0000   -5.29398
28440.0000   -6.91901
28480.0000   -6.18282
28520.0000   -5.94688
28560.0000   -6.23389
28600.0000   -5.62093
28640.0000   -5.02777
28680.0000   -6.14044
28720.0000   -5.83342
28760.0000   -5.34644
28800.0000   -5.83924
28840.0000   -5.49848
28880.0000   -5.50664
28920.0000   -6.03791
28960.0000   -4.83753
29000.0000   -4.69099
29040.0000   -5.70273
29080.0000   -5.91654
29120.0000   -5.16337
29160.0000   -6.08931
29200.0000   -6.42235
29240.0000   -6.65985
29280.0000   -6.97984
29320.0000   -5.57340
29360.0000   -5.46516
29400.0000   -6.43413
29440.0000   -6.72394
29480.0000   -6.65941
29520.0000   -6.17517
29560.0000   -5.13496
29600.0000   -6.96394
29640.0000   -5.93382
29680.0000   -6.87433
29720.0000   -6.12611
29760.0000   -5.38821
29800.0000   -6.34438
29840.0000   -6.39216
29880.0000   -5.76584
29920.0000   -6.32941
29960.0000   -5.90824
30000.0000   -5.62219
30040.0000   -5.52626
30080.0000   -5.97893
30120.0000   -6.19666
30160.0000   -5.52829
30200.0000   -6.39205
30240.0000   -6.02727
30280.0000   -5.88777
30320.0000   -5.41991
30360.0000   -5.95538
30400.0000   -5.64413
30440.0000   -4.77668
30480.0000   -5.09664
30520.0000   -5.06366
30560.0000   -4.78134
30600.0000   -5.39033
30640.0000   -5.28166
30680.0000   -5.09590
30720.0000   -4.72037
30760.0000   -4.68501
30800.0000   -4.62480
30840.0000   -5.19339
30880.0000   -5.50214
30920.0000   -4.37212
30960.0000   -4.75155
31000.0000   -5.66693
31040.0000   -5.79539
31080.0000   -5.37910
31120.0000   -5.40919
31160.0000   -5.85733
31200.0000   -5.05518
31240.0000   -5.05934
31280.0000   -6.00393
31320.0000   -5.14727
31360.0000   -6.09029
31400.0000   -5.86163
31440.0000   -6.03242
31480.0000   -5.64002
31520.0000   -6.28367
31560.0000   -5.78048
31600.0000   -6.05839
31640.0000   -5.54369
31680.0000   -6.02858
31720.0000   -6.07821
31760.0000   -5.16097
31800.0000   -5.82162
31840.0000   -4.94433
31880.0000   -5.29368
31920.0000   -5.16989
31960.0000   -5.66420
32000.0000   -5.56886
32040.0000   -4.40544
32080.0000   -5.19103
32120.0000   -4.51305
32160.0000   -4.82567
32200.0000   -5.58820
32240.0000   -6.17273
32280.0000   -5.43768
32320.0000   -5.53555
32360.0000   -6.32458
32400.0000   -4.40993
32440.0000   -5.54312
32480.0000   -5.37751
32520.0000   -5.97745
32560.0000   -5.53344
32600.0000   -6.08226
32640.0000   -5.48072
32680.0000   -6.09471
32720.0000   -5.81071
32760.0000   -4.73351
32800.0000   -5.34988
32840.0000   -5.79296
32880.0000   -5.37533
32920.0000   -5.02140
32960.0000   -6.03936
33000.0000   -5.36354
33040.0000   -4.76040
33080.0000   -5.43375
33120.0000   -5.17242
33160.0000   -5.89956
33200.0000   -5.40231
33240.0000   -5.59823
33280.0000   -5.78511
33320.0000   -5.82209
33360.0000   -5.90469
33400.0000   -5.12924
33440.0000   -5.17961
33480.0000   -4.97941
33520.0000   -5.23793
33560.0000   -5.25337
33600.0000   -4.88345
33640.0000   -5.03397
33680.0000   -5.32642
33720.0000   -5.46227
33760.0000   -5.19845
33800.0000   -5.62305
33840.0000   -5.58604
33880.0000   -5.22565
33920.0000   -6.08128
33960.0000   -6.23217
34000.0000   -5.83852
34040.0000   -4.87779
34080.0000   -5.35671
34120.0000   -4.97581
34160.0000   -5.63303
34200.0000   -5.04322
34240.0000   -5.07873
34280.0000   -4.72089
34320.0000   -5.01473
34360.0000   -6.31237
34400.0000   -6.29859
34440.0000   -5.34050
34480.0000   -5.73149
34520.0000   -5.54806
34560.0000   -5.79392
34600.0000   -6.08387
34640.0000   -5.72190
34680.0000   -5.18768
34720.0000   -5.79528
34760.0000   -6.11136
34800.0000   -5.76950
34840.0000   -5.94602
34880.0000   -5.23151
34920.0000   -5.65470
34960.0000   -5.41563
35000.0000   -4.79087
35040.0000   -5.23821
35080.0000   -5.57371
35120.0000   -5.60743
35160.0000   -5.22123
35200.0000   -5.35793
35240.0000   -5.50906
35280.0000   -5.07698
35320.0000   -4.90848
35360.0000   -5.32085
35400.0000   -4.48836
35440.0000   -5.41818
35480.0000   -4.31302
35520.0000   -5.58009
35560.0000   -5.38580
35600.0000   -4.82152
35640.0000   -4.68565
35680.0000   -5.09987
35720.0000   -6.13772
35760.0000   -5.63513
35800.0000   -5.29870
35840.0000   -5.08660
35880.0000   -5.51358
35920.0000   -5.39678
35960.0000   -6.43965
36000.0000   -6.36007
36040.0000   -5.91207
36080.0000   -5.78689
36120.0000   -5.71019
36160.0000   -5.65924
36200.0000   -5.01209
36240.0000   -5.71823
36280.0000   -5.48520
36320.0000   -5.92450
36360.0000   -5.33232
36400.0000   -5.08866
36440.0000   -4.56500
36480.0000   -5.30791
36520.0000   -4.95331
36560.0000   -5.07468
36600.0000   -4.98814
36640.0000   -4.60744
36680.0000   -4.52021
36720.0000   -4.52061
36760.0000   -3.94237
36800.0000   -4.97272
36840.0000   -4.60787
36880.0000   -4.89357
36920.0000   -5.18836
36960.0000   -5.88149
37000.0000   -5.84391
37040.0000   -5.50638
37080.0000   -5.10673
37120.0000   -4.99445
37160.0000   -5.67068
37200.0000   -5.70189
37240.0000   -5.31757
37280.0000   -5.47198
37320.0000   -4.85019
37360.0000   -5.41684
37400.0000   -5.28177
37440.0000   -5.80049
37480.0000   -5.81776
37520.0000   -5.68137
37560.0000   -5.27945
37600.0000   -4.61997
37640.0000   -5.04690
37680.0000   -4.88966
37720.0000   -5.99679
37760.0000   -4.23742
37800.0000   -6.20175
37840.0000   -6.14479
37880.0000   -5.09219
37920.0000   -5.08133
37960.0000   -5.04166
38000.0000   -5.06241
38040.0000   -4.50477
38080.0000   -5.42028
38120.0000   -5.17922
38160.0000   -5.41752
38200.0000   -6.23817
38240.0000   -5.83463
38280.0000   -5.24938
38320.0000   -5.44242
38360.0000   -5.04807
38400.0000   -6.06683
38440.0000   -5.57532
38480.0000   -6.56521
38520.0000   -5.53112
38560.0000   -6.35887
38600.0000   -4.63462
38640.0000   -5.02987
38680.0000   -5.59533
38720.0000   -4.55731
38760.0000   -5.23893
38800.0000   -4.95455
38840.0000   -4.40586
38880.0000   -4.89093
38920.0000   -4.81183
38960.0000   -5.30774
39000.0000   -5.60899
39040.0000   -5.20564
39080.0000   -5.48601
39120.0000   -5.36438
39160.0000   -4.83356
39200.0000   -4.28777
39240.0000   -5.26982
39280.0000   -5.34248
39320.0000   -5.38442
39360.0000   -5.95176
39400.0000   -4.62377
39440.0000   -4.60915
39480.0000   -5.01231
39520.0000   -4.75499
39560.0000   -5.66608
39600.0000   -6.04497
39640.0000   -5.09871
39680.0000   -5.29416
39720.0000   -4.88272
39760.0000   -5.49936
39800.0000   -6.59838
39840.0000   -5.14385
39880.0000   -5.14677
39920.0000   -4.98885
39960.0000   -5.87547
40000.0000   -4.89260
40040.0000   -4.97106
40080.0000   -5.08159
40120.0000   -4.35878
40160.0000   -4.75077
40200.0000   -4.50655
40240.0000   -4.50551
40280.0000   -4.37725
40320.0000   -4.60216
40360.0000   -4.48428
40400.0000   -4.68575
40440.0000   -5.22066
40480.0000   -4.13968
40520.0000   -4.99903
40560.0000   -4.64506
40600.0000   -4.38488
40640.0000   -4.49848
40680.0000   -5.42880
40720.0000   -4.82627
40760.0000   -5.53689
40800.0000   -5.39926
40840.0000   -5.10496
40880.0000   -5.01903
40920.0000   -5.02297
40960.0000   -5.76866
41000.0000   -5.63887
41040.0000   -6.10305
41080.0000   -4.80024
41120.0000   -4.77636
41160.0000   -5.12501
41200.0000   -5.75772
41240.0000   -6.13786
41280.0000   -5.71343
41320.0000   -4.92247
41360.0000   -5.43929
41400.0000   -5.32347
41440.0000   -5.43208
41480.0000   -6.29638
41520.0000   -5.60085
41560.0000   -5.77781
41600.0000   -6.23561
41640.0000   -4.98269
41680.0000   -6.43918
41720.0000   -5.33489
41760.0000   -7.21235
41800.0000   -7.17209
41840.0000   -6.03978
41880.0000   -5.97439
41920.0000   -5.47393
41960.0000   -5.69739
42000.0000   -5.51499
42040.0000   -6.23683
42080.0000   -5.62777
42120.0000   -6.01820
42160.0000   -6.22951
42200.0000   -5.93118
42240.0000   -6.06451
42280.0000   -5.43455
42320.0000   -4.91664
42360.0000   -5.67923
42400.0000   -6.27996
42440.0000   -5.85196
42480.0000   -6.26746
42520.0000   -5.62245
42560.0000   -6.22526
42600.0000   -6.63299
42640.0000   -6.63138
42680.0000   -6.96336
42720.0000   -6.18144
42760.0000   -6.27719
42800.0000   -5.69260
42840.0000   -6.18854
42880.0000   -6.45974
42920.0000   -5.30777
42960.0000   -5.97281
43000.0000   -5.37723
43040.0000   -5.11028
43080.0000   -6.24592
43120.0000   -6.24781
43160.0000   -5.93130
43200.0000   -4.80398
43240.0000   -5.49041
43280.0000   -5.16256
43320.0000   -5.54913
43360.0000   -5.24607
43400.0000   -5.52344
43440.0000   -6.72855
43480.0000   -5.85661
43520.0000   -6.08000
43560.0000   -5.81416
43600.0000   -5.18928
43640.0000   -5.47569
43680.0000   -5.64163
43720.0000   -5.83134
43760.0000   -5.94607
43800.0000   -5.53179
43840.0000   -5.59723
43880.0000   -5.28110
43920.0000   -5.22779
43960.0000   -4.20804
44000.0000   -4.84758
44040.0000   -5.38514
44080.0000   -5.33659
44120.0000   -5.14786
44160.0000   -6.25144
44200.0000   -6.00245
44240.0000   -5.12979
44280.0000   -4.72839
44320.0000   -5.25722
44360.0000   -5.99381
44400.0000   -5.02951
44440.0000   -5.15597
44480.0000   -5.10141
44520.0000   -5.25786
44560.0000   -5.09578
44600.0000   -5.36713
44640.0000   -5.42634
44680.0000   -5.47438
44720.0000   -6.13699
44760.0000   -5.69830
44800.0000   -5.30000
44840.0000   -6.43062
44880.0000   -6.78784
44920.0000   -7.00692
44960.0000   -6.05195
45000.0000   -5.47919
45040.0000   -5.38145
45080.0000   -5.44132
45120.0000   -5.83430
45160.0000   -5.48123
45200.0000   -5.09315
45240.0000   -4.98373
45280.0000   -4.65486
45320.0000   -4.64187
45360.0000   -5.34836
45400.0000   -6.25315
45440.0000   -5.74842
45480.0000   -5.48227
45520.0000   -3.99333
45560.0000   -3.57401
45600.0000   -4.75028
45640.0000   -4.33572
45680.0000   -4.40226
45720.0000   -5.27064
45760.0000   -5.49459
45800.0000   -5.35028
45840.0000   -5.03317
45880.0000   -4.62330
45920.0000   -4.81385
45960.0000   -4.07846
46000.0000   -5.43101
46040.0000   -6.16316
46080.0000   -5.42984
46120.0000   -5.68900
46160.0000   -5.17759
46200.0000   -5.54752
46240.0000   -5.66929
46280.0000   -4.57250
46320.0000   -4.70904
46360.0000   -5.15247
46400.0000   -5.44472
46440.0000   -5.00091
46480.0000   -6.42374
46520.0000   -5.46259
46560.0000   -5.97816
46600.0000   -5.62348
46640.0000   -4.89949
46680.0000   -4.37681
46720.0000   -4.95756
46760.0000   -5.73492
46800.0000   -5.33816
46840.0000   -4.72272
46880.0000   -5.19413
46920.0000   -6.11537
46960.0000   -6.85982
47000.0000   -6.01008
47040.0000   -4.91812
47080.0000   -5.22430
47120.0000   -5.82306
47160.0000   -5.19150
47200.0000   -5.36285
47240.0000   -5.74320
47280.0000   -5.90861
47320.0000   -5.26353
47360.0000   -4.22721
47400.0000   -4.46796
47440.0000   -4.55422
47480.0000   -4.37871
47520.0000   -4.52021
47560.0000   -5.22985
47600.0000   -4.47753
47640.0000   -4.84667
47680.0000   -4.61970
47720.0000   -5.33783
47760.0000   -5.24129
47800.0000   -4.09270
47840.0000   -4.60531
47880.0000   -5.60993
47920.0000   -3.95533
47960.0000   -5.26474
48000.0000   -4.48936
48040.0000   -4.37099
48080.0000   -4.65066
48120.0000   -5.44757
48160.0000   -4.61503
48200.0000   -5.67651
48240.0000   -5.45185
48280.0000   -5.07721
48320.0000   -6.20500
48360.0000   -6.31723
48400.0000   -5.25302
48440.0000   -4.77559
48480.0000   -5.49865
48520.0000   -4.89681
48560.0000   -4.16126
48600.0000   -5.58108
48640.0000   -5.02477
48680.0000   -5.72457
48720.0000   -6.45215
48760.0000   -6.33966
48800.0000   -6.03504
48840.0000   -5.57770
48880.0000   -6.15132
48920.0000   -6.00388
48960.0000   -4.98709
49000.0000   -5.11783
49040.0000   -5.09550
49080.0000   -4.94178
49120.0000   -4.90204
49160.0000   -4.61065
49200.0000   -5.04504
49240.0000   -6.32047
49280.0000   -5.81469
49320.0000   -6.08444
49360.0000   -6.26762
49400.0000   -6.09227
49440.0000   -5.23940
49480.0000   -4.93003
49520.0000   -4.41403
49560.0000   -4.55296
49600.0000   -4.85055
49640.0000   -4.98513
49680.0000   -5.30704
49720.0000   -5.24445
49760.0000   -6.26985
49800.0000   -5.21805
49840.0000   -5.49106
49880.0000   -5.74352
49920.0000   -6.01157
49960.0000   -6.13294
50000.0000   -5.18168
50040.0000   -4.73861
50080.0000   -4.69421
50120.0000   -4.87691
50160.0000   -4.81747
50200.0000   -5.16928
50240.0000   -5.43308
50280.0000   -4.43328
50320.0000   -4.64636
50360.0000   -5.27914
50400.0000   -4.67167
50440.0000   -4.84966
50480.0000   -4.94002
50520.0000   -5.19046
50560.0000   -5.32789
50600.0000   -5.47863
50640.0000   -5.59905
50680.0000   -6.86083
50720.0000   -6.12633
50760.0000   -5.12246
50800.0000   -5.19141
50840.0000   -5.74670
50880.0000   -4.68522
50920.0000   -6.31143
50960.0000   -6.33344
51000.0000   -6.11724
51040.0000   -6.04808
51080.0000   -5.88775
51120.0000   -5.52046
51160.0000   -5.64257
51200.0000   -6.00943
51240.0000   -5.06025
51280.0000   -6.00069
51320.0000   -5.49876
51360.0000   -6.20232
51400.0000   -4.90714
51440.0000   -4.99147
51480.0000   -4.65743
51520.0000   -5.40921
51560.0000   -4.52867
51600.0000   -4.73290
51640.0000   -5.35120
51680.0000   -5.57006
51720.0000   -5.62248
51760.0000   -5.27721
51800.0000   -6.16176
51840.0000   -5.67132
51880.0000   -5.85863
51920.0000   -5.31595
51960.0000   -5.31382
52000.0000   -5.52379
52040.0000   -5.57522
52080.0000   -4.93570
52120.0000   -4.59787
52160.0000   -5.70367
52200.0000   -5.92715
52240.0000   -6.18506
52280.0000   -6.24757
52320.0000   -5.80237
52360.0000   -5.53349
52400.0000   -5.15491
52440.0000   -5.25647
52480.0000   -5.97204
52520.0000   -5.94609
52560.0000   -5.06383
52600.0000   -5.00204
52640.0000   -5.15265
52680.0000   -5.79549
52720.0000   -4.97788
52760.0000   -5.42093
52800.0000   -5.36049
52840.0000   -4.45959
52880.0000   -4.18522
52920.0000   -5.22449
52960.0000   -4.73707
53000.0000   -4.92469
53040.0000   -4.52926
53080.0000   -4.45389
53120.0000   -3.48199
53160.0000   -4.40059
53200.0000   -5.47348
53240.0000   -4.73396
53280.0000   -6.02382
53320.0000   -6.07940
53360.0000   -6.06094
53400.0000   -5.87117
53440.0000   -5.51385
53480.0000   -5.29925
53520.0000   -5.72270
53560.0000   -5.86662
53600.0000   -5.86162
53640.0000   -5.41190
53680.0000   -4.86884
53720.0000   -5.57968
53760.0000   -5.14554
53800.0000   -4.82851
53840.0000   -5.92381
53880.0000   -6.36052
53920.0000   -5.73860
53960.0000   -6.09497
54000.0000   -5.73349
54040.0000   -5.08353
54080.0000   -6.32911
54120.0000   -5.10083
54160.0000   -6.35924
54200.0000   -6.89966
54240.0000   -6.30666
54280.0000   -4.63695
54320.0000   -4.66059
54360.0000   -4.94440
54400.0000   -5.00403
54440.0000   -4.77673
54480.0000   -4.53144
54520.0000   -4.78548
54560.0000   -5.71135
54600.0000   -4.55833
54640.0000   -4.89458
54680.0000   -5.16369
54720.0000   -4.78632
54760.0000   -4.60913
54800.0000   -4.89249
54840.0000   -4.97776
54880.0000   -4.38676
54920.0000   -4.84092
54960.0000   -4.05296
55000.0000   -4.84907
55040.0000   -5.27556
55080.0000   -5.11383
55120.0000   -6.22769
55160.0000   -5.14199
55200.0000   -5.56762
55240.0000   -4.97932
55280.0000   -5.26013
55320.0000   -5.75840
55360.0000   -5.99224
55400.0000   -4.67537
55440.0000   -4.73292
55480.0000   -5.00652
55520.0000   -5.35657
55560.0000   -5.51227
55600.0000   -6.47376
55640.0000   -5.86600
55680.0000   -5.84656
55720.0000   -6.25366
55760.0000   -5.27162
55800.0000   -5.59819
55840.0000   -5.83809
55880.0000   -5.76767
55920.0000   -6.42047
55960.0000   -6.78746
56000.0000   -6.03531
56040.0000   -5.31897
56080.0000   -4.34512
56120.0000   -5.12589
56160.0000   -5.10087
56200.0000   -5.80447
56240.0000   -5.74923
56280.0000   -5.12726
56320.0000   -5.32369
56360.0000   -5.65783
56400.0000   -4.94053
56440.0000   -5.44682
56480.0000   -5.15184
56520.0000   -6.19337
56560.0000   -5.34800
56600.0000   -5.59920
56640.0000   -5.03059
56680.0000   -4.61486
56720.0000   -5.19005
56760.0000   -4.93732
56800.0000   -5.39452
56840.0000   -5.06248
56880.0000   -6.09668
56920.0000   -5.12906
56960.0000   -4.35538
57000.0000   -5.49664
57040.0000   -5.37174
57080.0000   -5.41199
57120.0000   -5.48776
57160.0000   -5.23599
57200.0000   -5.50438
57240.0000   -5.72084
57280.0000   -5.10410
57320.0000   -5.42858
57360.0000   -4.81766
57400.0000   -5.27328
57440.0000   -5.19525
57480.0000   -5.10721
57520.0000   -5.69444
57560.0000   -5.87568
57600.0000   -5.01123
57640.0000   -5.90063
57680.0000   -6.05926
57720.0000   -6.37523
57760.0000   -5.68794
57800.0000   -5.87864
57840.0000   -6.14167
57880.0000   -6.44457
57920.0000   -6.45054
57960.0000   -4.91119
58000.0000   -6.26914
58040.0000   -5.36692
58080.0000   -5.07550
58120.0000   -5.15261
58160.0000   -5.01975
58200.0000   -4.76661
58240.0000   -4.80606
58280.0000   -4.49241
58320.0000   -5.19399
58360.0000   -4.14046
58400.0000   -4.59386
58440.0000   -3.97798
58480.0000   -5.88820
58520.0000   -5.14767
58560.0000   -5.75724
58600.0000   -5.26045
58640.0000   -4.48781
58680.0000   -4.94758
58720.0000   -5.14247
58760.0000   -4.86456
58800.0000   -5.31534
58840.0000   -5.45450
58880.0000   -6.05738
58920.0000   -6.23151
58960.0000   -5.32410
59000.0000   -5.41480
59040.0000   -5.32783
59080.0000   -5.67124
59120.0000   -5.57883
59160.0000   -5.87281
59200.0000   -4.85489
59240.0000   -5.77800
59280.0000   -5.10834
59320.0000   -5.33475
59360.0000   -5.76338
59400.0000   -7.13563
59440.0000   -5.59240
59480.0000   -5.24819
59520.0000   -5.24676
59560.0000   -5.80436
59600.0000   -5.72337
59640.0000   -4.87229
59680.0000   -5.24654
59720.0000   -4.98107
59760.0000   -5.82944
59800.0000   -4.63128
59840.0000   -5.66569
59880.0000   -5.66767
59920.0000   -5.56075
59960.0000   -5.95366
60000.0000   -5.17840
60040.0000   -5.94088
60080.0000   -4.70113
60120.0000   -5.04557
60160.0000   -4.90976
60200.0000   -4.54564
60240.0000   -5.10889
60280.0000   -5.09144
60320.0000   -5.84354
60360.0000   -4.83818
60400.0000   -5.62355
60440.0000   -5.71033
60480.0000   -6.00523
60520.0000   -4.70710
60560.0000   -5.44909
60600.0000   -6.23436
60640.0000   -5.52867
60680.0000   -5.35976
60720.0000   -5.56921
60760.0000   -5.02694
60800.0000   -5.37871
60840.0000   -5.58002
60880.0000   -5.98847
60920.0000   -6.00125
60960.0000   -5.53618
61000.0000   -6.51041
61040.0000   -4.96602
61080.0000   -5.11463
61120.0000   -4.40197
61160.0000   -4.91754
61200.0000   -4.77880
61240.0000   -4.58265
61280.0000   -4.82243
61320.0000   -4.91597
61360.0000   -4.46078
61400.0000   -4.75958
61440.0000   -4.04698
61480.0000   -4.38285
61520.0000   -4.89765
61560.0000   -5.15336
61600.0000   -5.64475
61640.0000   -5.23279
61680.0000   -4.75268
61720.0000   -5.01952
61760.0000   -5.79284
61800.0000   -5.12766
61840.0000   -5.71698
61880.0000   -5.28737
61920.0000   -5.53600
61960.0000   -4.48135
62000.0000   -4.66481
62040.0000   -4.07691
62080.0000   -4.39764
62120.0000   -3.98782
62160.0000   -4.66012
62200.0000   -4.15857
62240.0000   -4.64187
62280.0000   -5.29138
62320.0000   -4.74502
62360.0000   -5.56826
62400.0000   -5.35115
62440.0000   -5.20285
62480.0000   -5.11165
62520.0000   -4.87539
62560.0000   -5.27843
62600.0000   -4.78305
62640.0000   -4.62192
62680.0000   -4.72945
62720.0000   -4.80484
62760.0000   -5.56109
62800.0000   -6.02626
62840.0000   -4.83538
62880.0000   -4.31034
62920.0000   -4.67889
62960.0000   -4.14339
63000.0000   -5.64608
63040.0000   -4.28164
63080.0000   -3.96571
63120.0000   -4.22785
63160.0000   -4.18788
63200.0000   -4.34400
63240.0000   -4.52125
63280.0000   -4.55703
63320.0000   -4.78921
63360.0000   -5.16714
63400.0000   -6.07886
63440.0000   -5.09670
63480.0000   -4.59283
63520.0000   -5.08595
63560.0000   -5.32407
63600.0000   -4.73547
63640.0000   -5.16427
63680.0000   -4.26084
63720.0000   -5.05221
63760.0000   -5.37109
63800.0000   -5.69569
63840.0000   -4.92931
63880.0000   -4.18069
63920.0000   -4.97849
63960.0000   -5.14108
64000.0000   -4.93860
64040.0000   -4.48834
64080.0000   -4.49055
64120.0000   -4.83349
64160.0000   -5.67114
64200.0000   -3.93968
64240.0000   -4.98621
64280.0000   -4.75860
64320.0000   -4.80656
64360.0000   -4.66323
64400.0000   -4.15930
64440.0000   -4.92027
64480.0000   -5.07094
64520.0000   -5.42054
64560.0000   -5.80880
64600.0000   -4.52284
64640.0000   -5.22714
64680.0000   -4.96749
64720.0000   -5.94725
64760.0000   -5.07431
64800.0000   -4.64571
64840.0000   -4.24483
64880.0000   -4.22021
64920.0000   -4.84316
64960.0000   -5.96133
65000.0000   -5.24047
65040.0000   -4.93515
65080.0000   -5.22255
65120.0000   -4.90850
65160.0000   -4.88532
65200.0000   -4.88264
65240.0000   -4.64547
65280.0000   -4.28445
65320.0000   -3.26762
65360.0000   -4.40831
65400.0000   -3.70030
65440.0000   -3.25616
65480.0000   -3.70297
65520.0000   -3.17581
65560.0000   -3.60174
65600.0000   -3.46770
65640.0000   -3.76748
65680.0000   -3.45773
65720.0000   -3.83305
65760.0000   -3.26969
65800.0000   -3.29513
65840.0000   -4.19002
65880.0000   -4.42943
65920.0000   -4.11005
65960.0000   -4.87607
66000.0000   -4.69641
66040.0000   -4.89337
66080.0000   -4.93495
66120.0000   -3.90264
66160.0000   -4.93810
66200.0000   -4.57272
66240.0000   -4.24937
66280.0000   -4.81073
66320.0000   -5.58346
66360.0000   -4.86363
66400.0000   -4.65675
66440.0000   -4.17313
66480.0000   -3.88959
66520.0000   -4.60820
66560.0000   -5.77513
66600.0000   -5.11891
66640.0000   -4.42707
66680.0000   -5.06296
66720.0000   -4.93457
66760.0000   -5.25476
66800.0000   -4.55919
66840.0000   -4.66060
66880.0000   -4.20078
66920.0000   -4.72151
66960.0000   -5.64330
67000.0000   -4.66328
67040.0000   -4.40749
67080.0000   -4.22086
67120.0000   -3.98635
67160.0000   -4.99389
67200.0000   -5.12946
67240.0000   -5.17985
67280.0000   -4.77780
67320.0000   -3.96871
67360.0000   -4.68207
67400.0000   -4.41513
67440.0000   -4.50199
67480.0000   -3.94129
67520.0000   -2.68653
67560.0000   -3.86473
67600.0000   -4.55778
67640.0000   -4.94786
67680.0000   -5.35576
67720.0000   -5.66228
67760.0000   -4.49001
67800.0000   -5.41597
67840.0000   -5.59986
67880.0000   -4.97287
67920.0000   -4.57141
67960.0000   -4.49783
68000.0000   -5.21065
68040.0000   -4.65269
68080.0000   -5.30797
68120.0000   -5.15007
68160.0000   -5.59612
68200.0000   -5.17598
68240.0000   -5.01104
68280.0000   -5.11141
68320.0000   -5.65989
68360.0000   -5.13794
68400.0000   -4.59163
68440.0000   -3.31948
68480.0000   -4.38072
68520.0000   -5.47696
68560.0000   -4.56406
68600.0000   -4.67549
68640.0000   -5.15533
68680.0000   -4.82759
68720.0000   -4.81499
68760.0000   -4.33378
68800.0000   -4.49134
68840.0000   -5.39331
68880.0000   -4.89592
68920.0000   -5.50156
68960.0000   -5.34768
69000.0000   -5.32503
69040.0000   -4.43516
69080.0000   -4.84246
69120.0000   -4.71904
69160.0000   -4.63747
69200.0000   -4.71073
69240.0000   -4.41723
69280.0000   -4.96552
69320.0000   -5.19870
69360.0000   -4.53464
69400.0000   -5.30406
69440.0000   -4.50316
69480.0000   -4.43698
69520.0000   -3.99015
69560.0000   -3.69971
69600.0000   -4.77085
69640.0000   -4.67401
69680.0000   -4.10384
69720.0000   -4.78194
69760.0000   -5.16413
69800.0000   -4.89250
69840.0000   -4.84396
69880.0000   -4.77931
69920.0000   -4.84898
69960.0000   -5.30961
70000.0000   -4.44100
70040.0000   -4.98193
70080.0000   -5.44229
70120.0000   -5.53051
70160.0000   -5.25913
70200.0000   -5.24360
70240.0000   -4.66222
70280.0000   -5.00640
70320.0000   -4.96399
70360.0000   -5.70038
70400.0000   -5.58051
70440.0000   -6.28587
70480.0000   -5.70674
70520.0000   -5.21274
70560.0000   -5.36738
70600.0000   -4.93671
70640.0000   -5.63334
70680.0000   -4.66547
70720.0000   -5.44440
70760.0000   -4.51382
70800.0000   -4.71833
70840.0000   -4.91787
70880.0000   -4.11244
70920.0000   -4.61935
70960.0000   -5.02071
71000.0000   -4.96101
71040.0000   -5.23292
71080.0000   -4.26274
71120.0000   -4.44451
71160.0000   -4.22210
71200.0000   -5.48886
71240.0000   -4.76321
71280.0000   -4.86373
71320.0000   -4.31934
71360.0000   -4.39245
71400.0000   -5.25372
71440.0000   -4.85642
71480.0000   -4.14898
71520.0000   -5.05962
71560.0000   -4.43293
71600.0000   -3.85370
71640.0000   -4.89030
71680.0000   -4.43686
71720.0000   -3.54012
71760.0000   -4.82165
71800.0000   -4.65437
71840.0000   -4.75955
71880.0000   -4.72396
71920.0000   -4.67898
71960.0000   -5.13878
72000.0000   -5.20785
72040.0000   -4.99305
72080.0000   -4.17611
72120.0000   -5.12946
72160.0000   -5.59362
72200.0000   -4.00517
72240.0000   -5.35261
72280.0000   -5.63183
72320.0000   -4.90029
72360.0000   -5.44062
72400.0000   -4.95534
72440.0000   -4.82451
72480.0000   -5.34142
72520.0000   -5.69562
72560.0000   -5.94931
72600.0000   -5.84381
72640.0000   -5.61032
72680.0000   -4.79205
72720.0000   -4.94493
72760.0000   -5.03442
72800.0000   -4.96182
72840.0000   -4.56407
72880.0000   -4.87875
72920.0000   -4.84508
72960.0000   -5.31665
73000.0000   -5.36475
73040.0000   -4.46782
73080.0000   -5.00843
73120.0000   -5.18240
73160.0000   -3.91032
73200.0000   -4.04614
73240.0000   -4.40940
73280.0000   -4.25069
73320.0000   -4.42842
73360.0000   -4.02943
73400.0000   -4.28851
73440.0000   -4.87241
73480.0000   -4.27423
73520.0000   -4.98552
73560.0000   -5.21279
73600.0000   -4.29403
73640.0000   -4.23862
73680.0000   -4.35203
73720.0000   -3.47726
73760.0000   -3.86747
73800.0000   -4.50092
73840.0000   -4.67479
73880.0000   -4.07992
73920.0000   -4.23344
73960.0000   -4.68342
74000.0000   -4.91680
74040.0000   -4.34075
74080.0000   -4.23295
74120.0000   -5.42868
74160.0000   -4.45855
74200.0000   -4.66093
74240.0000   -4.44685
74280.0000   -3.87651
74320.0000   -3.97855
74360.0000   -4.61190
74400.0000   -5.07652
74440.0000   -4.11402
74480.0000   -4.79724
74520.0000   -4.34155
74560.0000   -4.16894
74600.0000   -4.24415
74640.0000   -4.77281
74680.0000   -4.39605
74720.0000   -4.33411
74760.0000   -3.89860
74800.0000   -4.04671
74840.0000   -3.16997
74880.0000   -3.79724
74920.0000   -3.55764
74960.0000   -4.01121
75000.0000   -3.43466
75040.0000   -3.98196
75080.0000   -4.34044
75120.0000   -4.23049
75160.0000   -3.81699
75200.0000   -4.18501
75240.0000   -3.89488
75280.0000   -4.21826
75320.0000   -4.24359
75360.0000   -4.82444
75400.0000   -4.13032
75440.0000   -4.77281
75480.0000   -4.05785
75520.0000   -3.61498
75560.0000   -3.75688
75600.0000   -4.31256
75640.0000   -4.34158
75680.0000   -4.10129
75720.0000   -5.49042
75760.0000   -4.39223
75800.0000   -4.68168
75840.0000   -5.15260
75880.0000   -5.40699
75920.0000   -5.31379
75960.0000   -4.93076
76000.0000   -4.61922
76040.0000   -5.13137
76080.0000   -5.11523
76120.0000   -4.04536
76160.0000   -4.10793
76200.0000   -5.19129
76240.0000   -5.12413
76280.0000   -4.21234
76320.0000   -5.00655
76360.0000   -5.00119
76400.0000   -5.59190
76440.0000   -5.73240
76480.0000   -4.45419
76520.0000   -5.24627
76560.0000   -4.76682
76600.0000   -4.71079
76640.0000   -4.75146
76680.0000   -4.80209
76720.0000   -4.95057
76760.0000   -5.04910
76800.0000   -4.25762
76840.0000   -4.43744
76880.0000   -4.11873
76920.0000   -4.48693
76960.0000   -4.42714
77000.0000   -4.84985
77040.0000   -3.89421
77080.0000   -3.68182
77120.0000   -4.93023
77160.0000   -4.19295
77200.0000   -4.51820
77240.0000   -4.58529
77280.0000   -4.16416
77320.0000   -4.43800
77360.0000   -4.36778
77400.0000   -4.30158
77440.0000   -3.63470
77480.0000   -4.63898
77520.0000   -5.47085
77560.0000   -4.14195
77600.0000   -3.88564
77640.0000   -4.69126
77680.0000   -4.79838
77720.0000   -5.10184
77760.0000   -4.94891
77800.0000   -4.80626
77840.0000   -5.46636
77880.0000   -5.00916
77920.0000   -4.65238
77960.0000   -5.12246
78000.0000   -5.45258
78040.0000   -4.55042
78080.0000   -5.34370
78120.0000   -5.42670
78160.0000   -5.10289
78200.0000   -4.50985
78240.0000   -5.36974
78280.0000   -4.98131
78320.0000   -5.34211
78360.0000   -5.65171
78400.0000   -5.29498
78440.0000   -5.12861
78480.0000   -4.99404
78520.0000   -5.44206
78560.0000   -5.65546
78600.0000   -4.20750
78640.0000   -4.32512
78680.0000   -4.73100
78720.0000   -4.74134
78760.0000   -5.02628
78800.0000   -4.73769
78840.0000   -5.01222
78880.0000   -4.62570
78920.0000   -3.90781
78960.0000   -3.79493
79000.0000   -4.71259
79040.0000   -4.36413
79080.0000   -4.50726
79120.0000   -4.06480
79160.0000   -3.44504
79200.0000   -4.55642
79240.0000   -5.15175
79280.0000   -6.71355
79320.0000   -5.01850
79360.0000   -5.11770
79400.0000   -5.64360
79440.0000   -5.20117
79480.0000   -5.44155
79520.0000   -5.84782
79560.0000   -5.45574
79600.0000   -5.06949
79640.0000   -4.87592
79680.0000   -4.66567
79720.0000   -5.05851
79760.0000   -4.76450
79800.0000   -4.94687
79840.0000   -5.28876
79880.0000   -5.05561
79920.0000   -4.77155
79960.0000   -4.93594
80000.0000   -4.90107
80040.0000   -5.15655
80080.0000   -4.65347
80120.0000   -4.90458
80160.0000   -4.66536
80200.0000   -5.04665
80240.0000   -5.04820
80280.0000   -4.67880
80320.0000   -4.75440
80360.0000   -4.14281
80400.0000   -4.86212
80440.0000   -4.49521
80480.0000   -5.31834
80520.0000   -4.28444
80560.0000   -4.35236
80600.0000   -3.84431
80640.0000   -4.50390
80680.0000   -3.94171
80720.0000   -4.13744
80760.0000   -4.63483
80800.0000   -4.41651
80840.0000   -5.02478
80880.0000   -5.20769
80920.0000   -4.76745
80960.0000   -5.33061
81000.0000   -4.78856
81040.0000   -5.10233
81080.0000   -4.65075
81120.0000   -4.91651
81160.0000   -4.17459
81200.0000   -4.83917
81240.0000   -4.71253
81280.0000   -5.40427
81320.0000   -4.77400
81360.0000   -5.41490
81400.0000   -4.10756
81440.0000   -4.52910
81480.0000   -5.65759
81520.0000   -5.85411
81560.0000   -6.13207
81600.0000   -5.34135
81640.0000   -5.54291
81680.0000   -4.95030
81720.0000   -6.81541
81760.0000   -6.06813
81800.0000   -4.83959
81840.0000   -4.62123
81880.0000   -4.51848
81920.0000   -4.06603
81960.0000   -3.85921
82000.0000   -4.74600
82040.0000   -4.29149
82080.0000   -4.82600
82120.0000   -4.26499
82160.0000   -4.80064
82200.0000   -4.57742
82240.0000   -4.36160
82280.0000   -4.56753
82320.0000   -4.47471
82360.0000   -4.69681
82400.0000   -5.19954
82440.0000   -3.93060
82480.0000   -3.71871
82520.0000   -3.94676
82560.0000   -5.17398
82600.0000   -4.79560
82640.0000   -3.94320
82680.0000   -3.58310
82720.0000   -3.93389
82760.0000   -4.47762
82800.0000   -4.53654
82840.0000   -5.30324
82880.0000   -5.36196
82920.0000   -3.70233
82960.0000   -4.74039
83000.0000   -3.94097
83040.0000   -4.39875
83080.0000   -4.75115
83120.0000   -4.54170
83160.0000   -3.75676
83200.0000   -3.60404
83240.0000   -4.51126
83280.0000   -4.27037
83320.0000   -3.51854
83360.0000   -4.96288
83400.0000   -4.21412
83440.0000   -3.98881
83480.0000   -3.54759
83520.0000   -2.82454
83560.0000   -3.59440
83600.0000   -4.11932
83640.0000   -3.69839
83680.0000   -3.92055
83720.0000   -4.42240
83760.0000   -3.62826
83800.0000   -4.20265
83840.0000   -3.56521
83880.0000   -3.04578
83920.0000   -3.23656
83960.0000   -3.05065
84000.0000   -3.83060
84040.0000   -3.31880
84080.0000   -2.46648
84120.0000   -2.94057
84160.0000   -3.35376
84200.0000   -3.64025
84240.0000   -4.62800
84280.0000   -4.66091
84320.0000   -4.93929
84360.0000   -4.90213
84400.0000   -5.28686
84440.0000   -5.32707
84480.0000   -5.16001
84520.0000   -4.54481
84560.0000   -4.84185
84600.0000   -4.96549
84640.0000   -4.08319
84680.0000   -4.86665
84720.0000   -5.29609
84760.0000   -3.58541
84800.0000   -4.80432
84840.0000   -4.44841
84880.0000   -3.67207
84920.0000   -5.32272
84960.0000   -5.10391
85000.0000   -5.19867
85040.0000   -5.26256
85080.0000   -4.92445
85120.0000   -5.08876
85160.0000   -3.90172
85200.0000   -4.89829
85240.0000   -4.13770
85280.0000   -4.25408
85320.0000   -4.33680
85360.0000   -4.87935
85400.0000   -4.87316
85440.0000   -3.67367
85480.0000   -4.00625
85520.0000   -4.16458
85560.0000   -4.69806
85600.0000   -5.30877
85640.0000   -5.75457
85680.0000   -5.49409
85720.0000   -5.11691
85760.0000   -4.93300
85800.0000   -4.44997
85840.0000   -5.24971
85880.0000   -5.50474
85920.0000   -5.36054
85960.0000   -4.69652
86000.0000   -4.81364
86040.0000   -3.76760
86080.0000   -4.43407
86120.0000   -4.49003
86160.0000   -5.39551
86200.0000   -3.92399
86240.0000   -4.01813
86280.0000   -3.19998
86320.0000   -3.67746
86360.0000   -4.12383
86400.0000   -4.24682
86440.0000   -4.17841
86480.0000   -4.89577
86520.0000   -3.59302
86560.0000   -4.29675
86600.0000   -4.97666
86640.0000   -3.38915
86680.0000   -4.81106
86720.0000   -5.45800
86760.0000   -4.60453
86800.0000   -4.52543
86840.0000   -5.00081
86880.0000   -4.28454
86920.0000   -3.57132
86960.0000   -4.39334
87000.0000   -3.95583
87040.0000   -4.41947
87080.0000   -4.76373
87120.0000   -4.39338
87160.0000   -4.65985
87200.0000   -4.07989
87240.0000   -4.48008
87280.0000   -4.78184
87320.0000   -3.41320
87360.0000   -4.10136
87400.0000   -4.92976
87440.0000   -4.57671
87480.0000   -4.86204
87520.0000   -5.17005
87560.0000   -4.57880
87600.0000   -6.13597
87640.0000   -4.41559
87680.0000   -5.26513
87720.0000   -4.93350
87760.0000   -5.55478
87800.0000   -4.69568
87840.0000   -4.05713
87880.0000   -4.20055
87920.0000   -4.78356
87960.0000   -5.66053
88000.0000   -5.96147
88040.0000   -5.81365
88080.0000   -5.65549
88120.0000   -4.80528
88160.0000   -5.30772
88200.0000   -4.12101
88240.0000   -5.29547
88280.0000   -4.40709
88320.0000   -5.46663
88360.0000   -5.30983
88400.0000   -5.14996
88440.0000   -5.10497
88480.0000   -5.00591
88520.0000   -4.42461
88560.0000   -4.71357
88600.0000   -5.35692
88640.0000   -6.04015
88680.0000   -4.79334
88720.0000   -4.62352
88760.0000   -4.75101
88800.0000   -5.04400
88840.0000   -4.35878
88880.0000   -5.37302
88920.0000   -5.31487
88960.0000   -5.82588
89000.0000   -5.20433
89040.0000   -4.91985
89080.0000   -5.25245
89120.0000   -6.19494
89160.0000   -6.35764
89200.0000   -5.46703
89240.0000   -4.79686
89280.0000   -4.72287
89320.0000   -4.73924
89360.0000   -4.92642
89400.0000   -5.25132
89440.0000   -4.83374
89480.0000   -5.36364
89520.0000   -5.81399
89560.0000   -5.00375
89600.0000   -4.71884
89640.0000   -5.22873
89680.0000   -4.60828
89720.0000   -4.78319
89760.0000   -4.01215
89800.0000   -5.01179
89840.0000   -4.90800
89880.0000   -3.57932
89920.0000   -4.74314
89960.0000   -5.38814
90000.0000   -4.38098
90040.0000   -4.50579
90080.0000   -4.51634
90120.0000   -4.91041
90160.0000   -5.43612
90200.0000   -5.16289
90240.0000   -5.84278
90280.0000   -5.12008
90320.0000   -5.36160
90360.0000   -3.50975
90400.0000   -4.88270
90440.0000   -4.77710
90480.0000   -4.11062
90520.0000   -4.27653
90560.0000   -4.74785
90600.0000   -3.90766
90640.0000   -4.30031
90680.0000   -5.13767
90720.0000   -5.08805
90760.0000   -4.73899
90800.0000   -4.56502
90840.0000   -5.15732
90880.0000   -4.46216
90920.0000   -4.07720
90960.0000   -3.70512
91000.0000   -4.34341
91040.0000   -5.39155
91080.0000   -5.90130
91120.0000   -5.18250
91160.0000   -5.33866
91200.0000   -4.89345
91240.0000   -5.19445
91280.0000   -4.87852
91320.0000   -5.06080
91360.0000   -5.15885
91400.0000   -5.48770
91440.0000   -4.35948
91480.0000   -4.42981
91520.0000   -4.80803
91560.0000   -5.29332
91600.0000   -5.40466
91640.0000   -5.69156
91680.0000   -5.28783
91720.0000   -4.95985
91760.0000   -5.38786
91800.0000   -4.63041
91840.0000   -6.06089
91880.0000   -5.19201
91920.0000   -5.27658
91960.0000   -4.84678
92000.0000   -5.67369
92040.0000   -5.16022
92080.0000   -4.52069
92120.0000   -4.83410
92160.0000   -4.84651
92200.0000   -4.34650
92240.0000   -5.76607
92280.0000   -4.60746
92320.0000   -4.90413
92360.0000   -4.85755
92400.0000   -6.04980
92440.0000   -5.54296
92480.0000   -5.45785
92520.0000   -4.94439
92560.0000   -5.69092
92600.0000   -4.82482
92640.0000   -4.89386
92680.0000   -5.00110
92720.0000   -4.64817
92760.0000   -4.52958
92800.0000   -4.98619
92840.0000   -4.87876
92880.0000   -4.66476
92920.0000   -5.62347
92960.0000   -5.66543
93000.0000   -4.53784
93040.0000   -5.32592
93080.0000   -5.32291
93120.0000   -4.85463
93160.0000   -4.80000
93200.0000   -4.98971
93240.0000   -4.43656
93280.0000   -5.61401
93320.0000   -5.71933
93360.0000   -5.37665
93400.0000   -5.61449
93440.0000   -6.20140
93480.0000   -5.55237
93520.0000   -5.58985
93560.0000   -6.84928
93600.0000   -5.46959
93640.0000   -6.29264
93680.0000   -6.30200
93720.0000   -4.70717
93760.0000   -5.42062
93800.0000   -4.49253
93840.0000   -4.23344
93880.0000   -4.79492
93920.0000   -4.56903
93960.0000   -5.54091
94000.0000   -4.55132
94040.0000   -5.25413
94080.0000   -5.37384
94120.0000   -4.76861
94160.0000   -5.51116
94200.0000   -5.06872
94240.0000   -4.95667
94280.0000   -5.04402
94320.0000   -5.70347
94360.0000   -5.46920
94400.0000   -5.43546
94440.0000   -5.49211
94480.0000   -6.00671
94520.0000   -5.62765
94560.0000   -5.72331
94600.0000   -5.21365
94640.0000   -4.73100
94680.0000   -5.13338
94720.0000   -5.20204
94760.0000   -5.26485
94800.0000   -5.36971
94840.0000   -4.96569
94880.0000   -5.41778
94920.0000   -6.49983
94960.0000   -5.77470
95000.0000   -5.95864
95040.0000   -6.22939
95080.0000   -6.20669
95120.0000   -5.61520
95160.0000   -4.33477
95200.0000   -3.74886
95240.0000   -6.32290
95280.0000   -5.07775
95320.0000   -4.49429
95360.0000   -4.99987
95400.0000   -5.23035
95440.0000   -5.20052
95480.0000   -5.36287
95520.0000   -4.89787
95560.0000   -5.37495
95600.0000   -5.90655
95640.0000   -5.13745
95680.0000   -6.46353
95720.0000   -5.22702
95760.0000   -5.72176
95800.0000   -5.39484
95840.0000   -5.55003
95880.0000   -5.27942
95920.0000   -5.23009
95960.0000   -4.44921
96000.0000   -4.27454
96040.0000   -4.11575
96080.0000   -3.93188
96120.0000   -3.67354
96160.0000   -3.44815
96200.0000   -3.62794
96240.0000   -4.40727
96280.0000   -4.86013
96320.0000   -6.06735
96360.0000   -4.49665
96400.0000   -4.18400
96440.0000   -3.96223
96480.0000   -5.05651
96520.0000   -4.84927
96560.0000   -5.12992
96600.0000   -4.87363
96640.0000   -4.71906
96680.0000   -4.85218
96720.0000   -4.36056
96760.0000   -5.24175
96800.0000   -5.28341
96840.0000   -5.91399
96880.0000   -6.10483
96920.0000   -5.94117
96960.0000   -5.04641
97000.0000   -5.29887
97040.0000   -5.08496
97080.0000   -4.68039
97120.0000   -5.41062
97160.0000   -6.05508
97200.0000   -4.91919
97240.0000   -5.55609
97280.0000   -5.52959
97320.0000   -5.50557
97360.0000   -5.14780
97400.0000   -5.07251
97440.0000   -5.03362
97480.0000   -5.15560
97520.0000   -5.30197
97560.0000   -5.78963
97600.0000   -5.69862
97640.0000   -5.24588
97680.0000   -5.46603
97720.0000   -6.16908
97760.0000   -6.08190
97800.0000   -5.86261
97840.0000   -6.71220
97880.0000   -6.55019
97920.0000   -6.40018
97960.0000   -6.46335
98000.0000   -5.44039
98040.0000   -5.43287
98080.0000   -5.20152
98120.0000   -4.99644
98160.0000   -5.63265
98200.0000   -5.10720
98240.0000   -5.18815
98280.0000   -5.78161
98320.0000   -6.60685
98360.0000   -7.44866
98400.0000   -6.75133
98440.0000   -5.71640
98480.0000   -5.39514
98520.0000   -6.25608
98560.0000   -6.01374
98600.0000   -5.69637
98640.0000   -6.06890
98680.0000   -6.26206
98720.0000   -6.27746
98760.0000   -5.42398
98800.0000   -6.72005
98840.0000   -7.12037
98880.0000   -6.90431
98920.0000   -6.49485
98960.0000   -7.33719
99000.0000   -6.42462
99040.0000   -5.60933
99080.0000   -5.81596
99120.0000   -5.56682
99160.0000   -6.08152
99200.0000   -6.12611
99240.0000   -5.78983
99280.0000   -7.49368
99320.0000   -6.55677
99360.0000   -6.40364
99400.0000   -5.76007
99440.0000   -6.15005
99480.0000   -5.61762
99520.0000   -5.78657
99560.0000   -5.04004
99600.0000   -6.69856
99640.0000   -5.96914
99680.0000   -6.12021
99720.0000   -6.48465
99760.0000   -6.41142
99800.0000   -5.78229
99840.0000   -5.88185
99880.0000   -5.32124
99920.0000   -6.20765
99960.0000   -6.21564
100000.0000   -5.90539
100040.0000   -5.05856
100080.0000   -6.15052
100120.0000   -5.89434
100160.0000   -6.78606
100200.0000   -6.70627
100240.0000   -6.23364
100280.0000   -5.43112
100320.0000   -5.40441
100360.0000   -6.05654
100400.0000   -5.43265
100440.0000   -4.45249
100480.0000   -4.71566
100520.0000   -4.92753
100560.0000   -6.12518
100600.0000   -5.86192
100640.0000   -5.67985
100680.0000   -6.44318
100720.0000   -6.12467
100760.0000   -6.04263
100800.0000   -5.32921
100840.0000   -5.69591
100880.0000   -6.48010
100920.0000   -5.36674
100960.0000   -5.79301
101000.0000   -5.16103
101040.0000   -5.05249
101080.0000   -5.23214
101120.0000   -6.11045
101160.0000   -6.76908
101200.0000   -5.43089
101240.0000   -6.41797
101280.0000   -6.40509
101320.0000   -6.43563
101360.0000   -6.03887
101400.0000   -5.94757
101440.0000   -5.91017
101480.0000   -5.36411
101520.0000   -5.58491
101560.0000   -5.97710
101600.0000   -5.64418
101640.0000   -6.57179
101680.0000   -6.03307
101720.0000   -6.24472
101760.0000   -6.32224
101800.0000   -5.25395
101840.0000   -5.60126
101880.0000   -6.22974
101920.0000   -5.76431
101960.0000   -5.22195
102000.0000   -5.62457
102040.0000   -5.57931
102080.0000   -6.13942
102120.0000   -6.16608
102160.0000   -7.33617
102200.0000   -6.31449
102240.0000   -6.63226
102280.0000   -6.57554
102320.0000   -6.52928
102360.0000   -5.89090
102400.0000   -5.32471
102440.0000   -6.18869
102480.0000   -6.50713
102520.0000   -5.55868
102560.0000   -5.74182
102600.0000   -6.49912
102640.0000   -6.20409
102680.0000   -6.41133
102720.0000   -5.65787
102760.0000   -5.94415
102800.0000   -5.45496
102840.0000   -6.95938
102880.0000   -5.78745
102920.0000   -6.72468
102960.0000   -6.44717
103000.0000   -5.90111
103040.0000   -6.32310
103080.0000   -6.73999
103120.0000   -6.68409
103160.0000   -6.07100
103200.0000   -5.86001
103240.0000   -5.34674
103280.0000   -5.55040
103320.0000   -5.44143
103360.0000   -4.74985
103400.0000   -5.87161
103440.0000   -6.37136
103480.0000   -5.45413
103520.0000   -5.10069
103560.0000   -6.79332
103600.0000   -5.72952
103640.0000   -6.18806
103680.0000   -4.08977
103720.0000   -5.43411
103760.0000   -5.71899
103800.0000   -6.95548
103840.0000   -5.80253
103880.0000   -5.94153
103920.0000   -5.67594
103960.0000   -6.31600
104000.0000   -5.91509
104040.0000   -6.19213
104080.0000   -5.70135
104120.0000   -5.26848
104160.0000   -6.63440
104200.0000   -4.99517
104240.0000   -5.16970
104280.0000   -5.93070
104320.0000   -5.28265
104360.0000   -5.96256
104400.0000   -5.83690
104440.0000   -4.83856
104480.0000   -5.22402
104520.0000   -3.94180
104560.0000   -4.14920
104600.0000   -5.45332
104640.0000   -4.71956
104680.0000   -4.04982
104720.0000   -4.59505
104760.0000   -5.06056
104800.0000   -5.03783
104840.0000   -5.70148
104880.0000   -5.34410
104920.0000   -5.08520
104960.0000   -5.24395
105000.0000   -5.30323
105040.0000   -4.22453
105080.0000   -4.49433
105120.0000   -5.76236
105160.0000   -4.70392
105200.0000   -4.76668
105240.0000   -4.64597
105280.0000   -5.19067
105320.0000   -4.00444
105360.0000   -3.46663
105400.0000   -4.99047
105440.0000   -4.24076
105480.0000   -4.50392
105520.0000   -4.70388
105560.0000   -4.29082
105600.0000   -3.85202
105640.0000   -4.55633
105680.0000   -4.44493
105720.0000   -4.01849
105760.0000   -4.84365
105800.0000   -4.57915
105840.0000   -4.34255
105880.0000   -4.71767
105920.0000   -4.17070
105960.0000   -5.07836
106000.0000   -4.79713
106040.0000   -5.08706
106080.0000   -5.05867
106120.0000   -4.14655
106160.0000   -5.02708
106200.0000   -5.18354
106240.0000   -5.62839
106280.0000   -4.35266
106320.0000   -4.23148
106360.0000   -5.30479
106400.0000   -5.57998
106440.0000   -5.23954
106480.0000   -4.88657
106520.0000   -4.24205
106560.0000   -5.51494
106600.0000   -5.31375
106640.0000   -5.35486
106680.0000   -4.81794
106720.0000   -4.45352
106760.0000   -3.74512
106800.0000   -4.89104
106840.0000   -5.66781
106880.0000   -5.17116
106920.0000   -5.36767
106960.0000   -5.58094
107000.0000   -5.66259
107040.0000   -6.87973
107080.0000   -6.75357
107120.0000   -5.97986
107160.0000   -5.31691
107200.0000   -5.24234
107240.0000   -4.53560
107280.0000   -6.44350
107320.0000   -6.73144
107360.0000   -5.69513
107400.0000   -5.52411
107440.0000   -4.84033
107480.0000   -4.66258
107520.0000   -4.95093
107560.0000   -4.27503
107600.0000   -4.10464
107640.0000   -4.60699
107680.0000   -5.14009
107720.0000   -4.54982
107760.0000   -4.47883
107800.0000   -4.11513
107840.0000   -5.27059
107880.0000   -5.29730
107920.0000   -5.04220
107960.0000   -5.47374
108000.0000   -5.08046
108040.0000   -5.61259
108080.0000   -4.53964
108120.0000   -4.49451
108160.0000   -5.15991
108200.0000   -5.51701
108240.0000   -4.43774
108280.0000   -5.03988
108320.0000   -4.97047
108360.0000   -4.76353
108400.0000   -5.40468
108440.0000   -6.45393
108480.0000   -4.09906
108520.0000   -4.86638
108560.0000   -4.28650
108600.0000   -4.65767
108640.0000   -4.68290
108680.0000   -4.76179
108720.0000   -5.06587
108760.0000   -4.97775
108800.0000   -5.24385
108840.0000   -4.89797
108880.0000   -4.46509
108920.0000   -4.72082
108960.0000   -5.26490
109000.0000   -5.12142
109040.0000   -3.54737
109080.0000   -3.41563
109120.0000   -3.42580
109160.0000   -4.83696
109200.0000   -5.08276
109240.0000   -4.65892
109280.0000   -5.03716
109320.0000   -5.20823
109360.0000   -3.93066
109400.0000   -5.34080
109440.0000   -5.30868
109480.0000   -4.50473
109520.0000   -3.92689
109560.0000   -3.79628
109600.0000   -4.24684
109640.0000   -4.32473
109680.0000   -4.40124
109720.0000   -5.40368
109760.0000   -5.37270
109800.0000   -4.43907
109840.0000   -5.56825
109880.0000   -5.39586
109920.0000   -5.19620
109960.0000   -4.86282
110000.0000   -4.77865
110040.0000   -4.86699
110080.0000   -4.99512
110120.0000   -5.29405
110160.0000   -5.03325
110200.0000   -5.50063
110240.0000   -4.99234
110280.0000   -5.94905
110320.0000   -5.24774
110360.0000   -6.67386
110400.0000   -5.02548
110440.0000   -5.14968
110480.0000   -5.43518
110520.0000   -4.87534
110560.0000   -4.51398
110600.0000   -4.26707
110640.0000   -3.86273
110680.0000   -5.11948
110720.0000   -4.73454
110760.0000   -4.88879
110800.0000   -5.48413
110840.0000   -4.65456
110880.0000   -4.60778
110920.0000   -5.03338
110960.0000   -5.48993
111000.0000   -4.92978
111040.0000   -4.91089
111080.0000   -4.33403
111120.0000   -4.73078
111160.0000   -5.39593
111200.0000   -6.29382
111240.0000   -4.66847
111280.0000   -5.72206
111320.0000   -4.93795
111360.0000   -5.20212
111400.0000   -4.29915
111440.0000   -5.21218
111480.0000   -5.84245
111520.0000   -5.79222
111560.0000   -5.82332
111600.0000   -6.34791
111640.0000   -5.52598
111680.0000   -5.95651
111720.0000   -5.97732
111760.0000   -6.54120
111800.0000   -6.59062
111840.0000   -5.94531
111880.0000   -6.44522
111920.0000   -6.02930
111960.0000   -6.25905
112000.0000   -6.28469
112040.0000   -5.85998
112080.0000   -5.37891
112120.0000   -5.23769
112160.0000   -5.46873
112200.0000   -4.47956
112240.0000   -6.41699
112280.0000   -5.18540
112320.0000   -5.65833
112360.0000   -5.73298
112400.0000   -4.78468
112440.0000   -5.96167
112480.0000   -4.87926
112520.0000   -5.39095
112560.0000   -5.99810
112600.0000   -6.11864
112640.0000   -4.53597
112680.0000   -5.44147
112720.0000   -5.36514
112760.0000   -5.61534
112800.0000   -5.17636
112840.0000   -4.26887
112880.0000   -5.04232
112920.0000   -5.72826
112960.0000   -4.90302
113000.0000   -5.42058
113040.0000   -4.58676
113080.0000   -5.91682
113120.0000   -5.65059
113160.0000   -5.78971
113200.0000   -5.18756
113240.0000   -4.36875
113280.0000   -5.17335
113320.0000   -5.44687
113360.0000   -4.89642
113400.0000   -4.48189
113440.0000   -5.15263
113480.0000   -5.44302
113520.0000   -5.25786
113560.0000   -5.16395
113600.0000   -5.18225
113640.0000   -5.52312
113680.0000   -5.16414
113720.0000   -4.30098
113760.0000   -5.02035
113800.0000   -5.42754
113840.0000   -5.00818
113880.0000   -5.88673
113920.0000   -5.95306
113960.0000   -6.38091
114000.0000   -6.30690
114040.0000   -5.50977
114080.0000   -5.49879
114120.0000   -6.13613
114160.0000   -4.86515
114200.0000   -4.36147
114240.0000   -5.07000
114280.0000   -5.26887
114320.0000   -5.45059
114360.0000   -5.81418
114400.0000   -5.87627
114440.0000   -6.02594
114480.0000   -6.32239
114520.0000   -4.71332
114560.0000   -5.21773
114600.0000   -5.41702
114640.0000   -5.30611
114680.0000   -5.05469
114720.0000   -4.66902
114760.0000   -5.17779
114800.0000   -5.57185
114840.0000   -4.54648
114880.0000   -5.00083
114920.0000   -4.89110
114960.0000   -5.33024
115000.0000   -5.08460
115040.0000   -5.34264
115080.0000   -5.73394
115120.0000   -4.49824
115160.0000   -5.15409
115200.0000   -5.19998
115240.0000   -6.20700
115280.0000   -6.05197
115320.0000   -6.80783
115360.0000   -6.54681
115400.0000   -6.20825
115440.0000   -5.74581
115480.0000   -4.72881
115520.0000   -5.00463
115560.0000   -5.93710
115600.0000   -5.79557
115640.0000   -5.88342
115680.0000   -5.63308
115720.0000   -6.70261
115760.0000   -6.45500
115800.0000   -6.01432
115840.0000   -5.94771
115880.0000   -6.08327
115920.0000   -4.98520
115960.0000   -5.64809
116000.0000   -6.45016
116040.0000   -6.03257
116080.0000   -6.05309
116120.0000   -4.97245
116160.0000   -5.46666
116200.0000   -6.45515
116240.0000   -6.26138
116280.0000   -6.39220
116320.0000   -5.49012
116360.0000   -3.35826
116400.0000   -4.56004
116440.0000   -4.70896
116480.0000   -5.18189
116520.0000   -5.24456
116560.0000   -4.55709
116600.0000   -4.64498
116640.0000   -3.84936
116680.0000   -5.25824
116720.0000   -4.96766
116760.0000   -5.63739
116800.0000   -5.63679
116840.0000   -4.91260
116880.0000   -4.22585
116920.0000   -4.95145
116960.0000   -5.06755
117000.0000   -4.81770
117040.0000   -5.65756
117080.0000   -4.21413
117120.0000   -5.62443
117160.0000   -5.28812
117200.0000   -4.96274
117240.0000   -4.44217
117280.0000   -5.47200
117320.0000   -4.75815
117360.0000   -5.53791
117400.0000   -4.99551
117440.0000   -4.25438
117480.0000   -3.95825
117520.0000   -4.42137
117560.0000   -4.35109
117600.0000   -4.38546
117640.0000   -5.35873
117680.0000   -4.85930
117720.0000   -4.77148
117760.0000   -5.26278
117800.0000   -4.83025
117840.0000   -4.77563
117880.0000   -4.91005
117920.0000   -4.62853
117960.0000   -5.40991
118000.0000   -5.33537
118040.0000   -4.49893
118080.0000   -6.02696
118120.0000   -5.59862
118160.0000   -5.34112
118200.0000   -5.65331
118240.0000   -5.47596
118280.0000   -5.67850
118320.0000   -6.10814
118360.0000   -5.76902
118400.0000   -4.25225
118440.0000   -5.17431
118480.0000   -5.35865
118520.0000   -4.93449
118560.0000   -5.42232
118600.0000   -5.40260
118640.0000   -5.65218
118680.0000   -5.13701
118720.0000   -5.51985
118760.0000   -5.64291
118800.0000   -5.47260
118840.0000   -5.90641
118880.0000   -5.47707
118920.0000   -4.85630
118960.0000   -4.68606
119000.0000   -5.06975
119040.0000   -4.52677
119080.0000   -5.63359
119120.0000   -5.49049
119160.0000   -5.22618
119200.0000   -5.51875
119240.0000   -5.90578
119280.0000   -4.88235
119320.0000   -4.79305
119360.0000   -4.51054
119400.0000   -4.29620
119440.0000   -5.10957
119480.0000   -4.63483
119520.0000   -4.51981
119560.0000   -4.72842
119600.0000   -5.03718
119640.0000   -5.07123
119680.0000   -4.43028
119720.0000   -5.43672
119760.0000   -5.64924
119800.0000   -5.20894
119840.0000   -5.94753
119880.0000   -5.39619
119920.0000   -5.12045
119960.0000   -4.87819
120000.0000   -5.74263
120040.0000   -5.50933
120080.0000   -4.65561
120120.0000   -4.73234
120160.0000   -5.27257
120200.0000   -5.07134
120240.0000   -5.36058
120280.0000   -4.83622
120320.0000   -5.06415
120360.0000   -5.19084
120400.0000   -4.61473
120440.0000   -6.12135
120480.0000   -4.67884
120520.0000   -4.55043
120560.0000   -4.79774
120600.0000   -5.49891
120640.0000   -5.38465
120680.0000   -5.32722
120720.0000   -5.22446
120760.0000   -6.06998
120800.0000   -5.56711
120840.0000   -4.62823
120880.0000   -5.39477
120920.0000   -5.62352
120960.0000   -5.41216
121000.0000   -5.95464
121040.0000   -5.84087
121080.0000   -5.71090
121120.0000   -4.76490
121160.0000   -5.37448
121200.0000   -5.17548
121240.0000   -5.00825
121280.0000   -5.49433
121320.0000   -5.57240
121360.0000   -5.42225
121400.0000   -4.74289
121440.0000   -4.83131
121480.0000   -4.37027
121520.0000   -5.50454
121560.0000   -5.08548
121600.0000   -5.70606
121640.0000   -6.14265
121680.0000   -5.29344
121720.0000   -5.12319
121760.0000   -4.33239
121800.0000   -5.00269
121840.0000   -6.48571
121880.0000   -5.60197
121920.0000   -5.62134
121960.0000   -5.13158
122000.0000   -4.36038
122040.0000   -5.30792
122080.0000   -4.86421
122120.0000   -4.76220
122160.0000   -6.13096
122200.0000   -6.90171
122240.0000   -6.08272
122280.0000   -5.83359
122320.0000   -6.59876
122360.0000   -6.73902
122400.0000   -5.94596
122440.0000   -6.23618
122480.0000   -5.21468
122520.0000   -6.30891
122560.0000   -5.00864
122600.0000   -6.27760
122640.0000   -5.97274
122680.0000   -5.98591
122720.0000   -5.37322
122760.0000   -5.78006
122800.0000   -5.89246
122840.0000   -6.31829
122880.0000   -5.88429
122920.0000   -6.59452
122960.0000   -5.36968
123000.0000   -5.39239
123040.0000   -4.90009
123080.0000   -4.48484
123120.0000   -4.81686
123160.0000   -5.12413
123200.0000   -5.82897
123240.0000   -5.13970
123280.0000   -5.10053
123320.0000   -6.16734
123360.0000   -5.29819
123400.0000   -5.51556
123440.0000   -6.18466
123480.0000   -4.63460
123520.0000   -4.91579
123560.0000   -4.92593
123600.0000   -5.20852
123640.0000   -5.41778
123680.0000   -5.29140
123720.0000   -4.43176
123760.0000   -4.93992
123800.0000   -4.67329
123840.0000   -4.03650
123880.0000   -4.59644
123920.0000   -5.55818
123960.0000   -4.86746
124000.0000   -5.56475
124040.0000   -4.75272
124080.0000   -4.52533
124120.0000   -4.12776
124160.0000   -4.42253
124200.0000   -4.63604
124240.0000   -4.61260
124280.0000   -4.08060
124320.0000   -5.05691
124360.0000   -4.78505
124400.0000   -4.41934
124440.0000   -4.09939
124480.0000   -4.61412
124520.0000   -4.89151
124560.0000   -5.32616
124600.0000   -5.06882
124640.0000   -4.54831
124680.0000   -6.05922
124720.0000   -6.06673
124760.0000   -6.12427
124800.0000   -4.69533
124840.0000   -4.62077
124880.0000   -4.65051
124920.0000   -4.71260
124960.0000   -5.04154
125000.0000   -5.37630
125040.0000   -5.83033
125080.0000   -5.40276
125120.0000   -5.37734
125160.0000   -5.85143
125200.0000   -6.44810
125240.0000   -5.30318
125280.0000   -5.88562
125320.0000   -5.26425
125360.0000   -4.93679
125400.0000   -5.61231
125440.0000   -5.84568
125480.0000   -4.60760
125520.0000   -4.81529
125560.0000   -5.62916
125600.0000   -4.48359
125640.0000   -4.91072
125680.0000   -5.49503
125720.0000   -4.88586
125760.0000   -5.30411
125800.0000   -5.11596
125840.0000   -5.55476
125880.0000   -5.02106
125920.0000   -5.23759
125960.0000   -5.23120
126000.0000   -4.76317
126040.0000   -4.98925
126080.0000   -4.58757
126120.0000   -4.66452
126160.0000   -4.65147
126200.0000   -5.28315
126240.0000   -5.69762
126280.0000   -5.73461
126320.0000   -6.10786
126360.0000   -5.78516
126400.0000   -5.35462
126440.0000   -4.83671
126480.0000   -5.80358
126520.0000   -5.99376
126560.0000   -5.70357
126600.0000   -5.97749
126640.0000   -5.57759
126680.0000   -6.50898
126720.0000   -5.58614
126760.0000   -5.35686
126800.0000   -5.74459
126840.0000   -6.48365
126880.0000   -7.10372
126920.0000   -5.85771
126960.0000   -5.91273
127000.0000   -6.30886
127040.0000   -6.01307
127080.0000   -5.59593
127120.0000   -5.64768
127160.0000   -5.39482
127200.0000   -6.09819
127240.0000   -6.01269
127280.0000   -5.57261
127320.0000   -6.00230
127360.0000   -6.18946
127400.0000   -5.69482
127440.0000   -7.43468
127480.0000   -5.68759
127520.0000   -6.22466
127560.0000   -5.02607
127600.0000   -5.56282
127640.0000   -6.91692
127680.0000   -6.06908
127720.0000   -5.30599
127760.0000   -4.86497
127800.0000   -5.70390
127840.0000   -6.11195
127880.0000   -5.83283
127920.0000   -5.67237
127960.0000   -6.26895
128000.0000   -5.51122
128040.0000   -5.57547
128080.0000   -5.96087
128120.0000   -6.12434
128160.0000   -6.28723
128200.0000   -5.89062
128240.0000   -6.24657
128280.0000   -6.29243
128320.0000   -6.54851
128360.0000   -5.22821
128400.0000   -6.22488
128440.0000   -5.40381
128480.0000   -6.19892
128520.0000   -5.20230
128560.0000   -5.71465
128600.0000   -5.15162
128640.0000   -4.94656
128680.0000   -4.81005
128720.0000   -5.71826
128760.0000   -5.15342
128800.0000   -5.08170
128840.0000   -5.66578
128880.0000   -5.69062
128920.0000   -5.99899
128960.0000   -6.58662
129000.0000   -6.07159
129040.0000   -6.44127
129080.0000   -5.63330
129120.0000   -6.33696
129160.0000   -5.78661
129200.0000   -6.40121
129240.0000   -5.95476
129280.0000   -4.80558
129320.0000   -5.46136
129360.0000   -4.61172
129400.0000   -5.33191
129440.0000   -5.42907
129480.0000   -4.85750
129520.0000   -4.95788
129560.0000   -5.04389
129600.0000   -5.21405
129640.0000   -4.66324
129680.0000   -4.96328
129720.0000   -6.59395
129760.0000   -5.73534
129800.0000   -6.07640
129840.0000   -6.11446
129880.0000   -5.68104
129920.0000   -6.16852
129960.0000   -5.53287
130000.0000   -5.81499
130040.0000   -5.79722
130080.0000   -5.16145
130120.0000   -6.05133
130160.0000   -6.42255
130200.0000   -6.19093
130240.0000   -6.76014
130280.0000   -6.35518
130320.0000   -5.58808
130360.0000   -6.26471
130400.0000   -5.90732
130440.0000   -7.02764
130480.0000   -6.14216
130520.0000   -6.07662
130560.0000   -5.52457
130600.0000   -6.33939
130640.0000   -6.40466
130680.0000   -6.92243
130720.0000   -6.54084
130760.0000   -6.23420
130800.0000   -6.16994
130840.0000   -5.87544
130880.0000   -5.74490
130920.0000   -6.08294
130960.0000   -5.85803
131000.0000   -6.51703
131040.0000   -5.30589
131080.0000   -5.48096
131120.0000   -5.58657
131160.0000   -5.92562
131200.0000   -5.50311
131240.0000   -4.85817
131280.0000   -5.23551
131320.0000   -5.00497
131360.0000   -5.14458
131400.0000   -5.35864
131440.0000   -6.30028
131480.0000   -5.94307
131520.0000   -6.06828
131560.0000   -5.34733
131600.0000   -5.36641
131640.0000   -4.94828
131680.0000   -5.58616
131720.0000   -6.17686
131760.0000   -5.46024
131800.0000   -5.63453
131840.0000   -5.82529
131880.0000   -4.82357
131920.0000   -5.55865
131960.0000   -5.11168
132000.0000   -4.94774
132040.0000   -6.11584
132080.0000   -6.13246
132120.0000   -5.53973
132160.0000   -5.05453
132200.0000   -4.84236
132240.0000   -4.32510
132280.0000   -5.14376
132320.0000   -5.21037
132360.0000   -4.97757
132400.0000   -5.26150
132440.0000   -5.21386
132480.0000   -5.75886
132520.0000   -6.30192
132560.0000   -4.67591
132600.0000   -5.49069
132640.0000   -5.07014
132680.0000   -5.64941
132720.0000   -5.37822
132760.0000   -5.83585
132800.0000   -4.84252
132840.0000   -4.71009
132880.0000   -4.71328
132920.0000   -5.18682
132960.0000   -4.82759
133000.0000   -5.52675
133040.0000   -5.06723
133080.0000   -4.84529
133120.0000   -4.72043
133160.0000   -4.61247
133200.0000   -5.24825
133240.0000   -5.50837
133280.0000   -4.98408
133320.0000   -4.71800
133360.0000   -4.89097
133400.0000   -4.40851
133440.0000   -5.21878
133480.0000   -5.95298
133520.0000   -5.72263
133560.0000   -5.25048
133600.0000   -5.91601
133640.0000   -4.90854
133680.0000   -5.30033
133720.0000   -5.32995
133760.0000   -6.24614
133800.0000   -4.97448
133840.0000   -6.02404
133880.0000   -4.75713
133920.0000   -4.39911
133960.0000   -6.27907
134000.0000   -6.09323
134040.0000   -4.88607
134080.0000   -5.55762
134120.0000   -5.87009
134160.0000   -5.04113
134200.0000   -5.20311
134240.0000   -5.53942
134280.0000   -5.11642
134320.0000   -5.13814
134360.0000   -4.70133
134400.0000   -4.18932
134440.0000   -4.04970
134480.0000   -4.50765
134520.0000   -5.97083
134560.0000   -5.84674
134600.0000   -5.34824
134640.0000   -5.35061
134680.0000   -5.30796
134720.0000   -5.16505
134760.0000   -5.84176
134800.0000   -6.87677
134840.0000   -6.81214
134880.0000   -5.84127
134920.0000   -6.02325
134960.0000   -5.23752
135000.0000   -5.36280
135040.0000   -5.58470
135080.0000   -4.30634
135120.0000   -4.27766
135160.0000   -6.26950
135200.0000   -5.48702
135240.0000   -5.58413
135280.0000   -5.07936
135320.0000   -5.30750
135360.0000   -5.35406
135400.0000   -6.13225
135440.0000   -4.30084
135480.0000   -4.74618
135520.0000   -4.26396
135560.0000   -4.68226
135600.0000   -5.13164
135640.0000   -5.22630
135680.0000   -5.26117
135720.0000   -4.83185
135760.0000   -4.84725
135800.0000   -5.63077
135840.0000   -5.81336
135880.0000   -5.73121
135920.0000   -5.19133
135960.0000   -4.57779
136000.0000   -5.25232
136040.0000   -5.70901
136080.0000   -5.70661
136120.0000   -5.18642
136160.0000   -5.02276
136200.0000   -5.32221
136240.0000   -5.50107
136280.0000   -5.54421
136320.0000   -5.24665
136360.0000   -4.89481
136400.0000   -5.51959
136440.0000   -5.24546
136480.0000   -5.99911
136520.0000   -5.62471
136560.0000   -5.42397
136600.0000   -5.54118
136640.0000   -4.74581
136680.0000   -4.40910
136720.0000   -5.55299
136760.0000   -5.50239
136800.0000   -5.79383
136840.0000   -5.18006
136880.0000   -5.00268
136920.0000   -5.66779
136960.0000   -6.39323
137000.0000   -5.66258
137040.0000   -5.90012
137080.0000   -5.79265
137120.0000   -5.94196
137160.0000   -5.33689
137200.0000   -5.40425
137240.0000   -4.91950
137280.0000   -6.03272
137320.0000   -6.13142
137360.0000   -5.62891
137400.0000   -5.91074
137440.0000   -4.67317
137480.0000   -5.71196
137520.0000   -5.78662
137560.0000   -5.64749
137600.0000   -5.25203
137640.0000   -4.75304
137680.0000   -5.61528
137720.0000   -4.63516
137760.0000   -5.79162
137800.0000   -5.13088
137840.0000   -5.63278
137880.0000   -5.32695
137920.0000   -5.99739
137960.0000   -5.93807
138000.0000   -4.09013
138040.0000   -4.93801
138080.0000   -4.94907
138120.0000   -4.29341
138160.0000   -4.50680
138200.0000   -5.32011
138240.0000   -5.20596
138280.0000   -5.51979
138320.0000   -5.20842
138360.0000   -5.04458
138400.0000   -5.71096
138440.0000   -4.37606
138480.0000   -4.66228
138520.0000   -4.67616
138560.0000   -3.89839
138600.0000   -5.15200
138640.0000   -4.00373
138680.0000   -5.35344
138720.0000   -5.50464
138760.0000   -5.42203
138800.0000   -5.68264
138840.0000   -5.46297
138880.0000   -4.96423
138920.0000   -5.53280
138960.0000   -5.15183
139000.0000   -4.54695
139040.0000   -5.57133
139080.0000   -5.67395
139120.0000   -5.67924
139160.0000   -5.47401
139200.0000   -4.92242
139240.0000   -4.29729
139280.0000   -4.80390
139320.0000   -3.43098
139360.0000   -5.51405
139400.0000   -5.42603
139440.0000   -5.11859
139480.0000   -5.82718
139520.0000   -5.67637
139560.0000   -4.81166
139600.0000   -5.42421
139640.0000   -5.38408
139680.0000   -6.26008
139720.0000   -4.98528
139760.0000   -5.44528
139800.0000   -5.25717
139840.0000   -5.43756
139880.0000   -5.59455
139920.0000   -5.33870
139960.0000   -5.61333
140000.0000   -5.15402
140040.0000   -6.03607
140080.0000   -5.60486
140120.0000   -5.27418
140160.0000   -4.80124
140200.0000   -4.81522
140240.0000   -5.42161
140280.0000   -5.16848
140320.0000   -5.87234
140360.0000   -6.64105
140400.0000   -6.47639
140440.0000   -5.37834
140480.0000   -5.47300
140520.0000   -5.22192
140560.0000   -6.14721
140600.0000   -5.49130
140640.0000   -5.29400
140680.0000   -5.51255
140720.0000   -4.68303
140760.0000   -5.31440
140800.0000   -4.64086
140840.0000   -4.26287
140880.0000   -4.65636
140920.0000   -4.58807
140960.0000   -5.72935
141000.0000   -5.20268
141040.0000   -4.45483
141080.0000   -4.11465
141120.0000   -4.63822
141160.0000   -4.59368
141200.0000   -4.48794
141240.0000   -4.18497
141280.0000   -4.12299
141320.0000   -4.35950
141360.0000   -4.78536
141400.0000   -5.22536
141440.0000   -5.92316
141480.0000   -4.83899
141520.0000   -5.53011
141560.0000   -4.34476
141600.0000   -5.27986
141640.0000   -5.22930
141680.0000   -5.09939
141720.0000   -5.51306
141760.0000   -6.14396
141800.0000   -4.80003
141840.0000   -4.91639
141880.0000   -4.56308
141920.0000   -5.61097
141960.0000   -5.22481
142000.0000   -5.57194
142040.0000   -5.50092
142080.0000   -5.58037
142120.0000   -5.36131
142160.0000   -5.29136
142200.0000   -5.30920
142240.0000   -4.04963
142280.0000   -5.41747
142320.0000   -5.32628
142360.0000   -5.13414
142400.0000   -3.80940
142440.0000   -5.50988
142480.0000   -4.58722
142520.0000   -5.52350
142560.0000   -4.88667
142600.0000   -5.35110
142640.0000   -5.15395
142680.0000   -4.61608
142720.0000   -4.69607
142760.0000   -4.12289
142800.0000   -5.37884
142840.0000   -4.89467
142880.0000   -5.20238
142920.0000   -4.93673
142960.0000   -4.55982
143000.0000   -4.36166
143040.0000   -5.26204
143080.0000   -4.74832
143120.0000   -4.68017
143160.0000   -3.64638
143200.0000   -4.38279
143240.0000   -4.51765
143280.0000   -4.71387
143320.0000   -4.19966
143360.0000   -5.33477
143400.0000   -4.77709
143440.0000   -5.21117
143480.0000   -4.45399
143520.0000   -4.86426
143560.0000   -5.08042
143600.0000   -4.56171
143640.0000   -5.29371
143680.0000   -5.58993
143720.0000   -4.80207
143760.0000   -4.67232
143800.0000   -4.07354
143840.0000   -4.96184
143880.0000   -4.05682
143920.0000   -2.45946
143960.0000   -3.66802
144000.0000   -4.68348
144040.0000   -4.59962
144080.0000   -6.03581
144120.0000   -4.80252
144160.0000   -5.04561
144200.0000   -4.83242
144240.0000   -4.98205
144280.0000   -5.68223
144320.0000   -5.32008
144360.0000   -4.43588
144400.0000   -4.93480
144440.0000   -4.91521
144480.0000   -5.18286
144520.0000   -6.17395
144560.0000   -5.39762
144600.0000   -5.02541
144640.0000   -4.28007
144680.0000   -4.35025
144720.0000   -4.67778
144760.0000   -4.36428
144800.0000   -5.12709
144840.0000   -4.88207
144880.0000   -4.80793
144920.0000   -4.51207
144960.0000   -3.36770
145000.0000   -4.02094
145040.0000   -4.58308
145080.0000   -4.35679
145120.0000   -3.96572
145160.0000   -4.12755
145200.0000   -5.32224
145240.0000   -4.77622
145280.0000   -4.37932
145320.0000   -4.39577
145360.0000   -4.74932
145400.0000   -4.66910
145440.0000   -4.68196
145480.0000   -4.09282
145520.0000   -5.59088
145560.0000   -4.99151
145600.0000   -5.46061
145640.0000   -5.01039
145680.0000   -4.96836
145720.0000   -5.14751
145760.0000   -4.97765
145800.0000   -4.12505
145840.0000   -5.84872
145880.0000   -4.30589
145920.0000   -3.96955
145960.0000   -4.99438
146000.0000   -4.76393
146040.0000   -4.16989
146080.0000   -4.16635
146120.0000   -3.41216
146160.0000   -4.23617
146200.0000   -5.54053
146240.0000   -4.56449
146280.0000   -4.37283
146320.0000   -4.75582
146360.0000   -4.56815
146400.0000   -4.24584
146440.0000   -4.38497
146480.0000   -4.75439
146520.0000   -4.17621
146560.0000   -3.99961
146600.0000   -3.61486
146640.0000   -3.72057
146680.0000   -3.62074
146720.0000   -3.96835
146760.0000   -4.33295
146800.0000   -4.42857
146840.0000   -3.97514
146880.0000   -4.46088
146920.0000   -5.18236
146960.0000   -4.53868
147000.0000   -5.49670
147040.0000   -4.39321
147080.0000   -4.69014
147120.0000   -5.46148
147160.0000   -5.25279
147200.0000   -3.95113
147240.0000   -4.40601
147280.0000   -3.84685
147320.0000   -3.59789
147360.0000   -3.51618
147400.0000   -4.41180
147440.0000   -4.12290
147480.0000   -3.30061
147520.0000   -3.75985
147560.0000   -3.48808
147600.0000   -3.18373
147640.0000   -2.88398
147680.0000   -3.78926
147720.0000   -3.92894
147760.0000   -3.79443
147800.0000   -4.11953
147840.0000   -4.07748
147880.0000   -4.00444
147920.0000   -4.40742
147960.0000   -3.74502
148000.0000   -3.58453
148040.0000   -4.05760
148080.0000   -3.73261
148120.0000   -4.07500
148160.0000   -4.75070
148200.0000   -3.76611
148240.0000   -4.14933
148280.0000   -4.36441
148320.0000   -5.05480
148360.0000   -4.76287
148400.0000   -3.95713
148440.0000   -4.65115
148480.0000   -4.32748
148520.0000   -4.74320
148560.0000   -3.81097
148600.0000   -4.35621
148640.0000   -4.57151
148680.0000   -4.12620
148720.0000   -4.67503
148760.0000   -3.92108
148800.0000   -4.22035
148840.0000   -4.22637
148880.0000   -4.11799
148920.0000   -4.20394
148960.0000   -4.48393
149000.0000   -3.91955
149040.0000   -3.94045
149080.0000   -5.08115
149120.0000   -4.77733
149160.0000   -4.53261
149200.0000   -4.91514
149240.0000   -5.00932
149280.0000   -4.96693
149320.0000   -4.73679
149360.0000   -4.47925
149400.0000   -4.13345
149440.0000   -5.57422
149480.0000   -5.12776
149520.0000   -5.27016
149560.0000   -5.22995
149600.0000   -4.20729
149640.0000   -4.21445
149680.0000   -4.11898
149720.0000   -4.41366
149760.0000   -3.44012
149800.0000   -4.90096
149840.0000   -4.87794
149880.0000   -4.60800
149920.0000   -4.21547
149960.0000   -4.84648
150000.0000   -4.66451
150040.0000   -4.03770
150080.0000   -4.59244
150120.0000   -4.33826
150160.0000   -4.72409
150200.0000   -3.90455
150240.0000   -4.11759
150280.0000   -4.19794
150320.0000   -3.60142
150360.0000   -4.34404
150400.0000   -3.92890
150440.0000   -3.53941
150480.0000   -3.79486
150520.0000   -3.35787
150560.0000   -4.46507
150600.0000   -4.01104
150640.0000   -3.61178
150680.0000   -3.38820
150720.0000   -3.41345
150760.0000   -3.77660
150800.0000   -3.30640
150840.0000   -4.29207
150880.0000   -4.66689
150920.0000   -3.58705
150960.0000   -4.46670
151000.0000   -4.23887
151040.0000   -3.75509
151080.0000   -3.32736
151120.0000   -4.08204
151160.0000   -3.34344
151200.0000   -4.41411
151240.0000   -4.16423
151280.0000   -4.15164
151320.0000   -4.05379
151360.0000   -4.00063
151400.0000   -4.01990
151440.0000   -4.84505
151480.0000   -4.47048
151520.0000   -5.43341
151560.0000   -3.91697
151600.0000   -3.44738
151640.0000   -4.22132
151680.0000   -4.12751
151720.0000   -5.12850
151760.0000   -4.41313
151800.0000   -5.31772
151840.0000   -5.10977
151880.0000   -4.67065
151920.0000   -4.29965
151960.0000   -4.39569
152000.0000   -4.20089
152040.0000   -4.23257
152080.0000   -4.40343
152120.0000   -4.54281
152160.0000   -3.71581
152200.0000   -4.38416
152240.0000   -3.42205
152280.0000   -3.37245
152320.0000   -3.60910
152360.0000   -4.73137
152400.0000   -4.72620
152440.0000   -4.48947
152480.0000   -5.21155
152520.0000   -4.43264
152560.0000   -5.04609
152600.0000   -4.80067
152640.0000   -4.06578
152680.0000   -5.05157
152720.0000   -4.85725
152760.0000   -4.15284
152800.0000   -5.10025
152840.0000   -5.59132
152880.0000   -5.65847
152920.0000   -5.04613
152960.0000   -5.39002
153000.0000   -5.15481
153040.0000   -4.74019
153080.0000   -4.99185
153120.0000   -4.71877
153160.0000   -4.39463
153200.0000   -5.20119
153240.0000   -4.80372
153280.0000   -4.63201
153320.0000   -4.90254
153360.0000   -5.90760
153400.0000   -5.42550
153440.0000   -5.24881
153480.0000   -5.50640
153520.0000   -4.69172
153560.0000   -5.14371
153600.0000   -4.81370
153640.0000   -4.94541
153680.0000   -4.06554
153720.0000   -3.49206
153760.0000   -4.95778
153800.0000   -4.00956
153840.0000   -4.79973
153880.0000   -5.29655
153920.0000   -4.60244
153960.0000   -4.11007
154000.0000   -4.76123
154040.0000   -5.35316
154080.0000   -5.61931
154120.0000   -5.30124
154160.0000   -4.96044
154200.0000   -4.70424
154240.0000   -5.14411
154280.0000   -5.61175
154320.0000   -5.37252
154360.0000   -4.25641
154400.0000   -4.40803
154440.0000   -4.55239
154480.0000   -4.85084
154520.0000   -4.52635
154560.0000   -4.12111
154600.0000   -4.96788
154640.0000   -4.66019
154680.0000   -4.33342
154720.0000   -4.26603
154760.0000   -4.51384
154800.0000   -4.88194
154840.0000   -4.02502
154880.0000   -4.00406
154920.0000   -4.45617
154960.0000   -4.87634
155000.0000   -3.90206
155040.0000   -3.94673
155080.0000   -4.01799
155120.0000   -5.15005
155160.0000   -3.79173
155200.0000   -4.28363
155240.0000   -4.48900
155280.0000   -4.51275
155320.0000   -5.21370
155360.0000   -4.11124
155400.0000   -4.59712
155440.0000   -5.05478
155480.0000   -4.31823
155520.0000   -4.94383
155560.0000   -6.06241
155600.0000   -5.54611
155640.0000   -4.70695
155680.0000   -3.99818
155720.0000   -5.09940
155760.0000   -3.94956
155800.0000   -5.11153
155840.0000   -4.50213
155880.0000   -4.19449
155920.0000   -4.52826
155960.0000   -3.51830
156000.0000   -4.43578
156040.0000   -4.12453
156080.0000   -3.95971
156120.0000   -5.50809
156160.0000   -4.67827
156200.0000   -4.93180
156240.0000   -5.78342
156280.0000   -4.70635
156320.0000   -5.27677
156360.0000   -4.99355
156400.0000   -5.81937
156440.0000   -6.17438
156480.0000   -5.73720
156520.0000   -5.75664
156560.0000   -4.43535
156600.0000   -5.56411
156640.0000   -4.79632
156680.0000   -5.04787
156720.0000   -5.41371
156760.0000   -5.70379
156800.0000   -4.77456
156840.0000   -5.46035
156880.0000   -4.53776
156920.0000   -4.49641
156960.0000   -4.63180
157000.0000   -4.66633
157040.0000   -4.66467
157080.0000   -4.83035
157120.0000   -4.75169
157160.0000   -5.16774
157200.0000   -4.97454
157240.0000   -3.90727
157280.0000   -5.12900
157320.0000   -4.23948
157360.0000   -4.25628
157400.0000   -5.22504
157440.0000   -4.53427
157480.0000   -4.83126
157520.0000   -4.20469
157560.0000   -5.03790
157600.0000   -5.14212
157640.0000   -4.87327
157680.0000   -6.15411
157720.0000   -5.83321
157760.0000   -5.77226
157800.0000   -5.63809
157840.0000   -5.60647
157880.0000   -4.78533
157920.0000   -4.79014
157960.0000   -4.44208
158000.0000   -3.77941
158040.0000   -4.25550
158080.0000   -5.05896
158120.0000   -4.74993
158160.0000   -5.54686
158200.0000   -5.72554
158240.0000   -4.48667
158280.0000   -5.99557
158320.0000   -4.28999
158360.0000   -4.70827
158400.0000   -4.59206
158440.0000   -3.47710
158480.0000   -4.00897
158520.0000   -4.14984
158560.0000   -4.21371
158600.0000   -5.32168
158640.0000   -4.57758
158680.0000   -4.34867
158720.0000   -4.35854
158760.0000   -3.37583
158800.0000   -5.02953
158840.0000   -5.27208
158880.0000   -5.33247
158920.0000   -4.11543
158960.0000   -4.87941
159000.0000   -4.26894
159040.0000   -4.02401
159080.0000   -3.39973
159120.0000   -3.89984
159160.0000   -4.82543
159200.0000   -5.39754
159240.0000   -5.45264
159280.0000   -4.93454
159320.0000   -7.00037
159360.0000   -5.72407
159400.0000   -5.20533
159440.0000   -5.65361
159480.0000   -4.77960
159520.0000   -4.77363
159560.0000   -3.86956
159600.0000   -4.08568
159640.0000   -4.44095
159680.0000   -4.31238
159720.0000   -3.87290
159760.0000   -4.56520
159800.0000   -4.55071
159840.0000   -4.24083
159880.0000   -4.47022
159920.0000   -3.92382
159960.0000   -4.18293
160000.0000   -4.19847
160040.0000   -3.81927
160080.0000   -4.31816
160120.0000   -4.08216
160160.0000   -3.77150
160200.0000   -3.57870
160240.0000   -4.91206
160280.0000   -4.13875
160320.0000   -4.58438
160360.0000   -4.46597
160400.0000   -4.11206
160440.0000   -3.96539
160480.0000   -3.95789
160520.0000   -3.90427
160560.0000   -3.89028
160600.0000   -3.99481
160640.0000   -3.32297
160680.0000   -4.06833
160720.0000   -3.88078
160760.0000   -4.04546
160800.0000   -4.05411
160840.0000   -4.00392
160880.0000   -3.31442
160920.0000   -4.28744
160960.0000   -4.35954
161000.0000   -4.15305
161040.0000   -4.16645
161080.0000   -4.58812
161120.0000   -5.18454
161160.0000   -4.49110
161200.0000   -4.54104
161240.0000   -4.10014
161280.0000   -3.70134
161320.0000   -4.36910
161360.0000   -4.09535
161400.0000   -3.22915
161440.0000   -4.47291
161480.0000   -4.71266
161520.0000   -4.41037
161560.0000   -5.05051
161600.0000   -5.83097
161640.0000   -4.96300
161680.0000   -4.60269
161720.0000   -5.11793
161760.0000   -5.22122
161800.0000   -4.22774
161840.0000   -4.40074
161880.0000   -4.22487
161920.0000   -3.90680
161960.0000   -4.68343
162000.0000   -4.13997
162040.0000   -3.42393
162080.0000   -3.77331
162120.0000   -4.86611
162160.0000   -5.00442
162200.0000   -5.29582
162240.0000   -4.98073
162280.0000   -5.13496
162320.0000   -4.54393
162360.0000   -4.94303
162400.0000   -4.11801
162440.0000   -3.83847
162480.0000   -5.08210
162520.0000   -4.76680
162560.0000   -4.53828
162600.0000   -5.19765
162640.0000   -4.84387
162680.0000   -4.80074
162720.0000   -5.17577
162760.0000   -5.92940
162800.0000   -4.95398
162840.0000   -3.98607
162880.0000   -4.50442
162920.0000   -3.90003
162960.0000   -4.63837
163000.0000   -5.33998
163040.0000   -5.62398
163080.0000   -5.06587
163120.0000   -4.38684
163160.0000   -5.52321
163200.0000   -4.60881
163240.0000   -4.57280
163280.0000   -4.98378
163320.0000   -4.47698
163360.0000   -4.74190
163400.0000   -4.78672
163440.0000   -3.92053
163480.0000   -4.45058
163520.0000   -4.73648
163560.0000   -5.05946
163600.0000   -3.99005
163640.0000   -4.22025
163680.0000   -4.85736
163720.0000   -4.56993
163760.0000   -4.53700
163800.0000   -4.40198
163840.0000   -4.95573
163880.0000   -4.48529
163920.0000   -4.50449
163960.0000   -4.41780
164000.0000   -5.11440
164040.0000   -5.72050
164080.0000   -5.03624
164120.0000   -5.35727
164160.0000   -5.70278
164200.0000   -5.13140
164240.0000   -5.14746
164280.0000   -5.48842
164320.0000   -6.11784
164360.0000   -6.30791
164400.0000   -6.00194
164440.0000   -5.54078
164480.0000   -5.76700
164520.0000   -5.12768
164560.0000   -5.35966
164600.0000   -4.96815
164640.0000   -5.27710
164680.0000   -5.35824
164720.0000   -5.29401
164760.0000   -6.92224
164800.0000   -6.02484
164840.0000   -6.26584
164880.0000   -6.22704
164920.0000   -5.51492
164960.0000   -5.77864
165000.0000   -6.10356
165040.0000   -5.17460
165080.0000   -5.84137
165120.0000   -5.14281
165160.0000   -5.20164
165200.0000   -5.64117
165240.0000   -4.90007
165280.0000   -5.98653
165320.0000   -5.22712
165360.0000   -5.91472
165400.0000   -5.24857
165440.0000   -5.50163
165480.0000   -5.57720
165520.0000   -5.73981
165560.0000   -5.03920
165600.0000   -4.76495
165640.0000   -6.07566
165680.0000   -5.04009
165720.0000   -5.85677
165760.0000   -5.07213
165800.0000   -4.27458
165840.0000   -4.55401
165880.0000   -3.58987
165920.0000   -4.47964
165960.0000   -5.10203
166000.0000   -4.78302
166040.0000   -4.45520
166080.0000   -5.13227
166120.0000   -5.16723
166160.0000   -5.58316
166200.0000   -5.59620
166240.0000   -4.45620
166280.0000   -4.57850
166320.0000   -4.34927
166360.0000   -4.36043
166400.0000   -4.55429
166440.0000   -4.93375
166480.0000   -5.83901
166520.0000   -4.88202
166560.0000   -4.65971
166600.0000   -5.03015
166640.0000   -4.96004
166680.0000   -4.77308
166720.0000   -5.26020
166760.0000   -5.61478
166800.0000   -5.35312
166840.0000   -5.62830
166880.0000   -5.45201
166920.0000   -5.80037
166960.0000   -6.94406
167000.0000   -6.40832
167040.0000   -6.00505
167080.0000   -6.55206
167120.0000   -5.94087
167160.0000   -6.40654
167200.0000   -5.16505
167240.0000   -5.23227
167280.0000   -5.35055
167320.0000   -5.46172
167360.0000   -5.35758
167400.0000   -4.77910
167440.0000   -4.41233
167480.0000   -4.70589
167520.0000   -5.74392
167560.0000   -4.99608
167600.0000   -4.80579
167640.0000   -5.60774
167680.0000   -4.77306
167720.0000   -4.43370
167760.0000   -4.57240
167800.0000   -4.87985
167840.0000   -6.71775
167880.0000   -5.50112
167920.0000   -6.04256
167960.0000   -6.19967
168000.0000   -5.13276
168040.0000   -5.23332
168080.0000   -5.57526
168120.0000   -4.59688
168160.0000   -4.75580
168200.0000   -4.99122
168240.0000   -5.67154
168280.0000   -5.45745
168320.0000   -5.98729
168360.0000   -5.98559
168400.0000   -5.11854
168440.0000   -5.45490
168480.0000   -4.02849
168520.0000   -4.41872
168560.0000   -5.55458
168600.0000   -5.24600
168640.0000   -6.48708
168680.0000   -5.18252
168720.0000   -5.73182
168760.0000   -5.63568
168800.0000   -6.49564
168840.0000   -4.85764
168880.0000   -5.08394
168920.0000   -5.78918
168960.0000   -4.01079
169000.0000   -5.45167
169040.0000   -4.91177
169080.0000   -4.43150
169120.0000   -4.45693
169160.0000   -4.64457
169200.0000   -4.38614
169240.0000   -3.86322
169280.0000   -4.34667
169320.0000   -3.37702
169360.0000   -5.21195
169400.0000   -5.53134
169440.0000   -4.59582
169480.0000   -5.08460
169520.0000   -4.58614
169560.0000   -4.67623
169600.0000   -4.20998
169640.0000   -4.67844
169680.0000   -5.12332
169720.0000   -4.42091
169760.0000   -4.88057
169800.0000   -5.05395
169840.0000   -4.64288
169880.0000   -4.45228
169920.0000   -3.91030
169960.0000   -4.72374
170000.0000   -4.53852
170040.0000   -4.68591
170080.0000   -4.96069
170120.0000   -4.07682
170160.0000   -3.90909
170200.0000   -3.67103
170240.0000   -3.94457
170280.0000   -3.38140
170320.0000   -3.58046
170360.0000   -3.79018
170400.0000   -3.84675
170440.0000   -4.17736
170480.0000   -4.32086
170520.0000   -4.50761
170560.0000   -4.54346
170600.0000   -4.44668
170640.0000   -4.15860
170680.0000   -4.46580
170720.0000   -4.35629
170760.0000   -4.06643
170800.0000   -4.96624
170840.0000   -4.85971
170880.0000   -4.56290
170920.0000   -4.14071
170960.0000   -3.63065
171000.0000   -4.48868
171040.0000   -4.59555
171080.0000   -3.73954
171120.0000   -5.16263
171160.0000   -4.87370
171200.0000   -4.78151
171240.0000   -5.13065
171280.0000   -5.59932
171320.0000   -5.57318
171360.0000   -5.54394
171400.0000   -4.75438
171440.0000   -5.00039
171480.0000   -4.54613
171520.0000   -4.73749
171560.0000   -5.67584
171600.0000   -5.14626
171640.0000   -4.80360
171680.0000   -4.38208
171720.0000   -5.36717
171760.0000   -5.12051
171800.0000   -5.07961
171840.0000   -5.21646
171880.0000   -4.50181
171920.0000   -4.94470
171960.0000   -5.08499
172000.0000   -4.97154
172040.0000   -4.46175
172080.0000   -5.43868
172120.0000   -5.41355
172160.0000   -4.99304
172200.0000   -5.48719
172240.0000   -4.43525
172280.0000   -4.90116
172320.0000   -4.31029
172360.0000   -5.47047
172400.0000   -5.41469
172440.0000   -4.97530
172480.0000   -5.04448
172520.0000   -5.17266
172560.0000   -4.87971
172600.0000   -5.44701
172640.0000   -5.12650
172680.0000   -6.29348
172720.0000   -5.41618
172760.0000   -5.52370
172800.0000   -6.39979
172840.0000   -6.17946
172880.0000   -5.82409
172920.0000   -5.41377
172960.0000   -5.29393
173000.0000   -5.25615
173040.0000   -5.19291
173080.0000   -5.20477
173120.0000   -5.14814
173160.0000   -5.11660
173200.0000   -4.86491
173240.0000   -5.25135
173280.0000   -5.03944
173320.0000   -5.54162
173360.0000   -5.26437
173400.0000   -5.32184
173440.0000   -5.95091
173480.0000   -5.97013
173520.0000   -5.69469
173560.0000   -5.06919
173600.0000   -5.80551
173640.0000   -5.52733
173680.0000   -3.70553
173720.0000   -4.60028
173760.0000   -4.43155
173800.0000   -4.94049
173840.0000   -4.02557
173880.0000   -3.56443
173920.0000   -3.27818
173960.0000   -4.90513
174000.0000   -5.35005
174040.0000   -4.77897
174080.0000   -4.24429
174120.0000   -4.80499
174160.0000   -4.85214
174200.0000   -4.10839
174240.0000   -5.02690
174280.0000   -4.91353
174320.0000   -5.25376
174360.0000   -5.53885
174400.0000   -5.47304
174440.0000   -5.78790
174480.0000   -5.01092
174520.0000   -5.75077
174560.0000   -6.00250
174600.0000   -5.92282
174640.0000   -6.61011
174680.0000   -6.34410
174720.0000   -6.06567
174760.0000   -5.87362
174800.0000   -5.61126
174840.0000   -4.90741
174880.0000   -5.49110
174920.0000   -4.73367
174960.0000   -4.57396
175000.0000   -3.85356
175040.0000   -4.68154
175080.0000   -3.75101
175120.0000   -3.88900
175160.0000   -4.66477
175200.0000   -4.12480
175240.0000   -4.48206
175280.0000   -4.96581
175320.0000   -4.05003
175360.0000   -4.07413
175400.0000   -3.64212
175440.0000   -4.57190
175480.0000   -5.09346
175520.0000   -4.82612
175560.0000   -5.42613
175600.0000   -5.11975
175640.0000   -6.05679
175680.0000   -5.80224
175720.0000   -5.41109
175760.0000   -5.67713
175800.0000   -4.70250
175840.0000   -4.73808
175880.0000   -4.95841
175920.0000   -5.28112
175960.0000   -5.30498
176000.0000   -5.03304
176040.0000   -5.81884
176080.0000   -5.57576
176120.0000   -5.05475
176160.0000   -5.40333
176200.0000   -5.28577
176240.0000   -5.00417
176280.0000   -5.26012
176320.0000   -5.64993
176360.0000   -6.01197
176400.0000   -5.14469
176440.0000   -4.08085
176480.0000   -4.55397
176520.0000   -4.98323
176560.0000   -5.49840
176600.0000   -5.47952
176640.0000   -5.41960
176680.0000   -5.80575
176720.0000   -5.79131
176760.0000   -5.44513
176800.0000   -5.23705
176840.0000   -6.63322
176880.0000   -5.51589
176920.0000   -4.95315
176960.0000   -5.34271
177000.0000   -4.76971
177040.0000   -5.12226
177080.0000   -6.01436
177120.0000   -4.83423
177160.0000   -4.95934
177200.0000   -5.71161
177240.0000   -4.89166
177280.0000   -4.38238
177320.0000   -5.09746
177360.0000   -5.45018
177400.0000   -4.89220
177440.0000   -4.60266
177480.0000   -3.64868
177520.0000   -4.78747
177560.0000   -4.05944
177600.0000   -4.34596
177640.0000   -3.58538
177680.0000   -4.19644
177720.0000   -4.77928
177760.0000   -4.49498
177800.0000   -5.08388
177840.0000   -5.72429
177880.0000   -4.67653
177920.0000   -4.87525
177960.0000   -4.62537
178000.0000   -4.62323
178040.0000   -4.70574
178080.0000   -3.75120
178120.0000   -4.90531
178160.0000   -5.31969
178200.0000   -5.08495
178240.0000   -5.28170
178280.0000   -5.19083
178320.0000   -4.37353
178360.0000   -4.33548
178400.0000   -4.67910
178440.0000   -4.86035
178480.0000   -4.93226
178520.0000   -4.82224
178560.0000   -4.52108
178600.0000   -4.48743
178640.0000   -4.64740
178680.0000   -4.75231
178720.0000   -3.65645
178760.0000   -4.30036
178800.0000   -5.11308
178840.0000   -4.71939
178880.0000   -4.85555
178920.0000   -4.95606
178960.0000   -4.78078
179000.0000   -4.87701
179040.0000   -5.10728
179080.0000   -3.71224
179120.0000   -4.29720
179160.0000   -4.63383
179200.0000   -4.39345
179240.0000   -4.98776
179280.0000   -5.06586
179320.0000   -4.53127
179360.0000   -5.08083
179400.0000   -4.09090
179440.0000   -4.32689
179480.0000   -5.63340
179520.0000   -6.41449
179560.0000   -4.76907
179600.0000   -5.59896
179640.0000   -5.97583
179680.0000   -5.69458
179720.0000   -5.52357
179760.0000   -4.53327
179800.0000   -5.28194
179840.0000   -5.09618
179880.0000   -5.05119
179920.0000   -5.92820
179960.0000   -5.79585
180000.0000   -5.34149
180040.0000   -5.74066
180080.0000   -5.00572
180120.0000   -5.34008
180160.0000   -4.69872
180200.0000   -3.59890
180240.0000   -3.86190
180280.0000   -4.09056
180320.0000   -4.28281
180360.0000   -5.43430
180400.0000   -4.90297
180440.0000   -5.59309
180480.0000   -4.91370
180520.0000   -4.98568
180560.0000   -5.00025
180600.0000   -5.80795
180640.0000   -4.56271
180680.0000   -4.39903
180720.0000   -5.32473
180760.0000   -4.97326
180800.0000   -5.04697
180840.0000   -4.96654
180880.0000   -3.41384
180920.0000   -4.65815
180960.0000   -4.96768
181000.0000   -4.56829
181040.0000   -4.10412
181080.0000   -4.40909
181120.0000   -4.74120
181160.0000   -5.33234
181200.0000   -5.55035
181240.0000   -5.26090
181280.0000   -4.13787
181320.0000   -4.27577
181360.0000   -5.32622
181400.0000   -5.31469
181440.0000   -5.44156
181480.0000   -6.32366
181520.0000   -5.84297
181560.0000   -4.72484
181600.0000   -5.02732
181640.0000   -5.20885
181680.0000   -4.54233
181720.0000   -5.50189
181760.0000   -4.08209
181800.0000   -5.66423
181840.0000   -4.85648
181880.0000   -4.83742
181920.0000   -4.83167
181960.0000   -4.59094
182000.0000   -5.18544
182040.0000   -4.22708
182080.0000   -4.89680
182120.0000   -3.80081
182160.0000   -4.89473
182200.0000   -5.39009
182240.0000   -4.78776
182280.0000   -4.01887
182320.0000   -4.93079
182360.0000   -4.59963
182400.0000   -4.36733
182440.0000   -3.31036
182480.0000   -4.75245
182520.0000   -4.04115
182560.0000   -4.44064
182600.0000   -4.86261
182640.0000   -5.19562
182680.0000   -3.84503
182720.0000   -4.60444
182760.0000   -4.59264
182800.0000   -3.60648
182840.0000   -3.95110
182880.0000   -3.88404
182920.0000   -4.41740
182960.0000   -4.30232
183000.0000   -3.59658
183040.0000   -5.25547
183080.0000   -3.73329
183120.0000   -3.62405
183160.0000   -3.61960
183200.0000   -4.68005
183240.0000   -4.47384
183280.0000   -4.21682
183320.0000   -4.70916
183360.0000   -4.87635
183400.0000   -5.60441
183440.0000   -5.06504
183480.0000   -5.60499
183520.0000   -4.92114
183560.0000   -5.67729
183600.0000   -5.43826
183640.0000   -6.14535
183680.0000   -4.99706
183720.0000   -5.20509
183760.0000   -5.40174
183800.0000   -5.40388
183840.0000   -5.29892
183880.0000   -5.33923
183920.0000   -4.54527
183960.0000   -4.44753
184000.0000   -4.62120
184040.0000   -4.24108
184080.0000   -4.80223
184120.0000   -5.01822
184160.0000   -5.08957
184200.0000   -5.80926
184240.0000   -4.38162
184280.0000   -4.86513
184320.0000   -5.01325
184360.0000   -6.29568
184400.0000   -6.03604
184440.0000   -6.36935
184480.0000   -5.78170
184520.0000   -5.14462
184560.0000   -5.04027
184600.0000   -6.00039
184640.0000   -5.28372
184680.0000   -5.31897
184720.0000   -5.20315
184760.0000   -4.69272
184800.0000   -4.09555
184840.0000   -4.55632
184880.0000   -4.30886
184920.0000   -4.62630
184960.0000   -4.60831
185000.0000   -3.98354
185040.0000   -3.46563
185080.0000   -3.98549
185120.0000   -5.09222
185160.0000   -4.49855
185200.0000   -4.24135
185240.0000   -4.76916
185280.0000   -4.50445
185320.0000   -3.75312
185360.0000   -4.44678
185400.0000   -4.05561
185440.0000   -5.05623
185480.0000   -4.74283
185520.0000   -4.73622
185560.0000   -5.74681
185600.0000   -5.39516
185640.0000   -5.76419
185680.0000   -6.35489
185720.0000   -4.51748
185760.0000   -3.63272
185800.0000   -4.24733
185840.0000   -5.12808
185880.0000   -4.60012
185920.0000   -4.42768
185960.0000   -3.30243
186000.0000   -4.12578
186040.0000   -3.70131
186080.0000   -4.06289
186120.0000   -4.12476
186160.0000   -4.95605
186200.0000   -5.45781
186240.0000   -4.74192
186280.0000   -5.22502
186320.0000   -4.51985
186360.0000   -4.93021
186400.0000   -4.92561
186440.0000   -4.94725
186480.0000   -5.57412
186520.0000   -4.79803
186560.0000   -5.24786
186600.0000   -5.28168
186640.0000   -4.01238
186680.0000   -4.82727
186720.0000   -3.85045
186760.0000   -5.11712
186800.0000   -4.22057
186840.0000   -4.45453
186880.0000   -5.26992
186920.0000   -5.51028
186960.0000   -5.34143
187000.0000   -5.09958
187040.0000   -4.37417
187080.0000   -4.50352
187120.0000   -3.52673
187160.0000   -4.04882
187200.0000   -5.15780
187240.0000   -5.33555
187280.0000   -5.65835
187320.0000   -4.77873
187360.0000   -4.78888
187400.0000   -5.51050
187440.0000   -5.90456
187480.0000   -4.01674
187520.0000   -4.43806
187560.0000   -4.18538
187600.0000   -3.78931
187640.0000   -5.73226
187680.0000   -4.55683
187720.0000   -4.82072
187760.0000   -5.14572
187800.0000   -5.10841
187840.0000   -5.32229
187880.0000   -5.64356
187920.0000   -5.33177
187960.0000   -4.25658
188000.0000   -5.32887
188040.0000   -5.44335
188080.0000   -4.80206
188120.0000   -4.30444
188160.0000   -5.55427
188200.0000   -5.67930
188240.0000   -4.93426
188280.0000   -4.23111
188320.0000   -5.72542
188360.0000   -4.70578
188400.0000   -4.68351
188440.0000   -5.68393
188480.0000   -3.54213
188520.0000   -4.71573
188560.0000   -4.44028
188600.0000   -4.46879
188640.0000   -5.06761
188680.0000   -4.30505
188720.0000   -4.37705
188760.0000   -4.39935
188800.0000   -3.97456
188840.0000   -4.56265
188880.0000   -5.14109
188920.0000   -5.50075
188960.0000   -5.05171
189000.0000   -4.19175
189040.0000   -5.47608
189080.0000   -4.65943
189120.0000   -5.63084
189160.0000   -4.94889
189200.0000   -4.10569
189240.0000   -4.47534
189280.0000   -4.57334
189320.0000   -4.49714
189360.0000   -4.31195
189400.0000   -4.83163
189440.0000   -5.82224
189480.0000   -5.76652
189520.0000   -4.94154
189560.0000   -5.06938
189600.0000   -5.32547
189640.0000   -4.57028
189680.0000   -4.73529
189720.0000   -4.47601
189760.0000   -5.31422
189800.0000   -5.11718
189840.0000   -4.79331
189880.0000   -5.14129
189920.0000   -4.66787
189960.0000   -4.85446
190000.0000   -4.54213
190040.0000   -4.29199
190080.0000   -5.55376
190120.0000   -5.15173
190160.0000   -4.04853
190200.0000   -3.79483
190240.0000   -3.49722
190280.0000   -3.93624
190320.0000   -4.61468
190360.0000   -3.48358
190400.0000   -4.18427
190440.0000   -4.21408
190480.0000   -4.18495
190520.0000   -4.20853
190560.0000   -5.15438
190600.0000   -4.60966
190640.0000   -4.41068
190680.0000   -4.90310
190720.0000   -4.58143
190760.0000   -4.59981
190800.0000   -4.27242
190840.0000   -3.95414
190880.0000   -4.08689
190920.0000   -4.21390
190960.0000   -4.85326
191000.0000   -4.18965
191040.0000   -4.07812
191080.0000   -3.72561
191120.0000   -4.38124
191160.0000   -4.66290
191200.0000   -4.22864
191240.0000   -4.90988
191280.0000   -6.09222
191320.0000   -5.41972
191360.0000   -7.11761
191400.0000   -6.27614
191440.0000   -6.34208
191480.0000   -6.03862
191520.0000   -6.47686
191560.0000   -6.39113
191600.0000   -5.58292
191640.0000   -6.38528
191680.0000   -6.11519
191720.0000   -6.63532
191760.0000   -6.59001
191800.0000   -6.44253
191840.0000   -6.05848
191880.0000   -6.25282
191920.0000   -6.23158
191960.0000   -6.16780
192000.0000   -5.64060
192040.0000   -5.47469
192080.0000   -5.40729
192120.0000   -5.58202
192160.0000   -5.02127
192200.0000   -5.22990
192240.0000   -5.84333
192280.0000   -5.40853
192320.0000   -5.25244
192360.0000   -5.36178
192400.0000   -5.43676
192440.0000   -5.15041
192480.0000   -5.39838
192520.0000   -5.74696
192560.0000   -4.86723
192600.0000   -5.72843
192640.0000   -5.15117
192680.0000   -5.17596
192720.0000   -5.23778
192760.0000   -4.80997
192800.0000   -4.62348
192840.0000   -4.94704
192880.0000   -5.10926
192920.0000   -4.83773
192960.0000   -4.64715
193000.0000   -5.01916
193040.0000   -5.74864
193080.0000   -5.70012
193120.0000   -5.95964
193160.0000   -5.46388
193200.0000   -6.37763
193240.0000   -5.17088
193280.0000   -4.63849
193320.0000   -4.76672
193360.0000   -4.86227
193400.0000   -4.63824
193440.0000   -4.31504
193480.0000   -4.89450
193520.0000   -5.19715
193560.0000   -5.62909
193600.0000   -6.23502
193640.0000   -5.58813
193680.0000   -5.46989
193720.0000   -5.03825
193760.0000   -5.91456
193800.0000   -5.80403
193840.0000   -5.73214
193880.0000   -6.24749
193920.0000   -6.99223
193960.0000   -5.82729
194000.0000   -6.59097
194040.0000   -6.58197
194080.0000   -5.77840
194120.0000   -5.37131
194160.0000   -6.39701
194200.0000   -6.73442
194240.0000   -6.73600
194280.0000   -5.71612
194320.0000   -5.58940
194360.0000   -5.94039
194400.0000   -6.18680
194440.0000   -6.75458
194480.0000   -6.48544
194520.0000   -6.17632
194560.0000   -5.63784
194600.0000   -6.54716
194640.0000   -6.19784
194680.0000   -6.53988
194720.0000   -5.85494
194760.0000   -6.19190
194800.0000   -5.85569
194840.0000   -6.49488
194880.0000   -6.33233
194920.0000   -5.15791
194960.0000   -4.35472
195000.0000   -4.73575
195040.0000   -5.81893
195080.0000   -5.37568
195120.0000   -5.83197
195160.0000   -4.78409
195200.0000   -5.21076
195240.0000   -3.69012
195280.0000   -3.75746
195320.0000   -4.76003
195360.0000   -4.32316
195400.0000   -4.03358
195440.0000   -5.02305
195480.0000   -5.19738
195520.0000   -5.22196
195560.0000   -4.25479
195600.0000   -4.60011
195640.0000   -4.23233
195680.0000   -4.03548
195720.0000   -4.75674
195760.0000   -4.45117
195800.0000   -4.40850
195840.0000   -4.60539
195880.0000   -5.44894
195920.0000   -3.85514
195960.0000   -5.04803
196000.0000   -4.78094
196040.0000   -5.40346
196080.0000   -5.86579
196120.0000   -4.81264
196160.0000   -4.56158
196200.0000   -4.90331
196240.0000   -5.54056
196280.0000   -5.63229
196320.0000   -5.69899
196360.0000   -5.88128
196400.0000   -5.07529
196440.0000   -5.08089
196480.0000   -4.51742
196520.0000   -5.35802
196560.0000   -4.15021
196600.0000   -5.21388
196640.0000   -3.88057
196680.0000   -4.11993
196720.0000   -4.26820
196760.0000   -4.50120
196800.0000   -4.94402
196840.0000   -3.75171
196880.0000   -3.55633
196920.0000   -4.19161
196960.0000   -3.77209
197000.0000   -3.74009
197040.0000   -3.43014
197080.0000   -4.61554
197120.0000   -4.57072
197160.0000   -4.64437
197200.0000   -4.67601
197240.0000   -3.94538
197280.0000   -4.03471
197320.0000   -3.75215
197360.0000   -4.82115
197400.0000   -3.95398
197440.0000   -4.30549
197480.0000   -4.43353
197520.0000   -4.99014
197560.0000   -5.00087
197600.0000   -4.50298
197640.0000   -4.37587
197680.0000   -3.57048
197720.0000   -3.96156
197760.0000   -4.39626
197800.0000   -4.13505
197840.0000   -4.77791
197880.0000   -5.07866
197920.0000   -3.84571
197960.0000   -4.34690
198000.0000   -4.66323
198040.0000   -5.35616
198080.0000   -4.23777
198120.0000   -4.55808
198160.0000   -4.98866
198200.0000   -5.56504
198240.0000   -4.80826
198280.0000   -5.09100
198320.0000   -4.37345
198360.0000   -3.98591
198400.0000   -4.65490
198440.0000   -4.07689
198480.0000   -4.16953
198520.0000   -4.41811
198560.0000   -4.22572
198600.0000   -4.69603
198640.0000   -4.28313
198680.0000   -4.91438
198720.0000   -5.97758
198760.0000   -3.95832
198800.0000   -3.47278
198840.0000   -4.82330
198880.0000   -4.32598
198920.0000   -3.92475
198960.0000   -3.63032
199000.0000   -2.80101
199040.0000   -3.65876
199080.0000   -3.96202
199120.0000   -5.52119
199160.0000   -5.77874
199200.0000   -5.06123
199240.0000   -4.39429
199280.0000   -4.78002
199320.0000   -5.56557
199360.0000   -5.01594
199400.0000   -5.65968
199440.0000   -4.89274
199480.0000   -5.21501
199520.0000   -5.26323
199560.0000   -5.31221
199600.0000   -4.41040
199640.0000   -5.21642
199680.0000   -5.22508
199720.0000   -4.57196
199760.0000   -4.09748
199800.0000   -4.93682
199840.0000   -5.09861
199880.0000   -5.00851
199920.0000   -4.82596
199960.0000   -4.87180
200000.0000   -4.43437
200040.0000   -4.03451
200080.0000   -4.52985
200120.0000   -4.50101
200160.0000   -4.93880
200200.0000   -4.51381
200240.0000   -5.04141
200280.0000   -4.03986
200320.0000   -3.91730
200360.0000   -4.49729
200400.0000   -3.79499
200440.0000   -4.91154
200480.0000   -4.45489
200520.0000   -4.16916
200560.0000   -4.83191
200600.0000   -5.30570
200640.0000   -5.39065
200680.0000   -5.99186
200720.0000   -5.08883
200760.0000   -5.51796
200800.0000   -4.25925
200840.0000   -4.04434
200880.0000   -4.45358
200920.0000   -6.07099
200960.0000   -5.29967
201000.0000   -5.88347
201040.0000   -5.90017
201080.0000   -5.74502
201120.0000   -4.63276
201160.0000   -4.59202
201200.0000   -5.04845
201240.0000   -5.49037
201280.0000   -4.54360
201320.0000   -4.85725
201360.0000   -4.50747
201400.0000   -4.59572
201440.0000   -3.43627
201480.0000   -4.27030
201520.0000   -5.29475
201560.0000   -5.13100
201600.0000   -5.36645
201640.0000   -4.05673
201680.0000   -4.26767
201720.0000   -4.28564
201760.0000   -5.48409
201800.0000   -5.81928
201840.0000   -4.67250
201880.0000   -4.78275
201920.0000   -4.75100
201960.0000   -5.21868
202000.0000   -4.60285
202040.0000   -4.65709
202080.0000   -4.74510
202120.0000   -4.98878
202160.0000   -4.78640
202200.0000   -4.27474
202240.0000   -4.52069
202280.0000   -5.61404
202320.0000   -4.59181
202360.0000   -4.88607
202400.0000   -5.26597
202440.0000   -5.10170
202480.0000   -4.88752
202520.0000   -5.25993
202560.0000   -5.33874
202600.0000   -5.63045
202640.0000   -5.58938
202680.0000   -5.44410
202720.0000   -5.16125
202760.0000   -5.33751
202800.0000   -4.98656
202840.0000   -5.84338
202880.0000   -6.04310
202920.0000   -6.09404
202960.0000   -5.02320
203000.0000   -5.97579
203040.0000   -5.25426
203080.0000   -5.23670
203120.0000   -5.84883
203160.0000   -4.88649
203200.0000   -4.61606
203240.0000   -6.15464
203280.0000   -4.72274
203320.0000   -4.72756
203360.0000   -4.92275
203400.0000   -5.26879
203440.0000   -5.07011
203480.0000   -5.79439
203520.0000   -5.11783
203560.0000   -4.79498
203600.0000   -4.47483
203640.0000   -4.66279
203680.0000   -5.39270
203720.0000   -4.79856
203760.0000   -5.51532
203800.0000   -5.68184
203840.0000   -5.56912
203880.0000   -5.84910
203920.0000   -5.72780
203960.0000   -5.78451
204000.0000   -5.11010
204040.0000   -4.69820
204080.0000   -5.41187
204120.0000   -5.70945
204160.0000   -4.95016
204200.0000   -6.40264
204240.0000   -5.13920
204280.0000   -4.91454
204320.0000   -4.78779
204360.0000   -5.29234
204400.0000   -4.93352
204440.0000   -4.33174
204480.0000   -3.89927
204520.0000   -3.63682
204560.0000   -4.13946
204600.0000   -4.17290
204640.0000   -4.34275
204680.0000   -4.39349
204720.0000   -4.52993
204760.0000   -4.68935
204800.0000   -4.02353
204840.0000   -4.74233
204880.0000   -4.29340
204920.0000   -3.70959
204960.0000   -3.81725
205000.0000   -4.23769
205040.0000   -4.61876
205080.0000   -4.34732
205120.0000   -4.31578
205160.0000   -4.28944
205200.0000   -4.35395
205240.0000   -3.92231
205280.0000   -4.09054
205320.0000   -3.79847
205360.0000   -3.83734
205400.0000   -5.44091
205440.0000   -5.64458
205480.0000   -4.25057
205520.0000   -4.41892
205560.0000   -5.56955
205600.0000   -5.16905
205640.0000   -4.74291
205680.0000   -5.00422
205720.0000   -4.40172
205760.0000   -5.12133
205800.0000   -5.73870
205840.0000   -5.57863
205880.0000   -5.56105
205920.0000   -4.60007
205960.0000   -4.06313
206000.0000   -4.52253
206040.0000   -3.92155
206080.0000   -4.85107
206120.0000   -5.87887
206160.0000   -5.29192
206200.0000   -5.23240
206240.0000   -4.07293
206280.0000   -4.94324
206320.0000   -3.93871
206360.0000   -4.14257
206400.0000   -4.12656
206440.0000   -4.36903
206480.0000   -5.42316
206520.0000   -4.94238
206560.0000   -4.12998
206600.0000   -4.55230
206640.0000   -4.97548
206680.0000   -5.07963
206720.0000   -4.20328
206760.0000   -4.26108
206800.0000   -4.46706
206840.0000   -5.41853
206880.0000   -4.92111
206920.0000   -5.50423
206960.0000   -4.12547
207000.0000   -4.01067
207040.0000   -5.01725
207080.0000   -4.95140
207120.0000   -5.51804
207160.0000   -3.96180
207200.0000   -4.42730
207240.0000   -4.67382
207280.0000   -3.78406
207320.0000   -4.31487
207360.0000   -5.02285
207400.0000   -4.24545
207440.0000   -4.32446
207480.0000   -4.30790
207520.0000   -4.49817
207560.0000   -4.78973
207600.0000   -5.07831
207640.0000   -4.83224
207680.0000   -6.31556
207720.0000   -5.27274
207760.0000   -5.26698
207800.0000   -4.99518
207840.0000   -4.42336
207880.0000   -4.88484
207920.0000   -5.09443
207960.0000   -4.26820
208000.0000   -4.94209
208040.0000   -5.10542
208080.0000   -4.29636
208120.0000   -5.23742
208160.0000   -4.96706
208200.0000   -4.19385
208240.0000   -4.03341
208280.0000   -5.21487
208320.0000   -5.30937
208360.0000   -5.36496
208400.0000   -4.25134
208440.0000   -3.53758
208480.0000   -4.27346
208520.0000   -4.93617
208560.0000   -5.54888
208600.0000   -4.85509
208640.0000   -4.64057
208680.0000   -5.04331
208720.0000   -6.56462
208760.0000   -4.76589
208800.0000   -5.99864
208840.0000   -5.32320
208880.0000   -5.36488
208920.0000   -5.27000
208960.0000   -5.14021
209000.0000   -5.51243
209040.0000   -5.77691
209080.0000   -4.96661
209120.0000   -5.61196
209160.0000   -4.48637
209200.0000   -5.03501
209240.0000   -4.71270
209280.0000   -4.25995
209320.0000   -4.27405
209360.0000   -3.99176
209400.0000   -4.59559
209440.0000   -5.95309
209480.0000   -5.67586
209520.0000   -5.44391
209560.0000   -5.26249
209600.0000   -5.36493
209640.0000   -4.28914
209680.0000   -4.16008
209720.0000   -4.45539
209760.0000   -4.23200
209800.0000   -4.55328
209840.0000   -5.99229
209880.0000   -5.33104
209920.0000   -4.00189
209960.0000   -6.34563
210000.0000   -4.86345
210040.0000   -5.69482
210080.0000   -4.83856
210120.0000   -6.36553
210160.0000   -5.69397
210200.0000   -5.02626
210240.0000   -5.71120
210280.0000   -5.68549
210320.0000   -6.00826
210360.0000   -5.30637
210400.0000   -5.08988
210440.0000   -5.17243
210480.0000   -4.62351
210520.0000   -4.32262
210560.0000   -5.72244
210600.0000   -4.05502
210640.0000   -4.23754
210680.0000   -3.59020
210720.0000   -2.81585
210760.0000   -3.78453
210800.0000   -3.25118
210840.0000   -2.64965
210880.0000   -3.64242
210920.0000   -3.14654
210960.0000   -3.44851
211000.0000   -3.52861
211040.0000   -3.79888
211080.0000   -4.78070
211120.0000   -4.27803
211160.0000   -2.84832
211200.0000   -2.78829
211240.0000   -2.75204
211280.0000   -2.89044
211320.0000   -2.06089
211360.0000   -2.38123
211400.0000   -3.28297
211440.0000   -2.46411
211480.0000   -3.00095
211520.0000   -2.65319
211560.0000   -3.49762
211600.0000   -2.79882
211640.0000   -2.10443
211680.0000   -2.29274
211720.0000   -2.03124
211760.0000   -2.61746
211800.0000   -2.06788
211840.0000   -3.15233
211880.0000   -1.98960
211920.0000   -3.29590
211960.0000   -2.59873
212000.0000   -3.23645
212040.0000   -2.30642
212080.0000   -2.33622
212120.0000   -3.17094
212160.0000   -2.43903
212200.0000   -1.64171
212240.0000   -1.89039
212280.0000   -2.64317
212320.0000   -1.65022
212360.0000   -2.15762
212400.0000   -2.35645
212440.0000   -2.45955
212480.0000   -3.02503
212520.0000   -3.45425
212560.0000   -2.95346
212600.0000   -2.22596
212640.0000   -1.73186
212680.0000   -1.96244
212720.0000   -1.83780
212760.0000   -2.34651
212800.0000   -2.02296
212840.0000   -2.03229
212880.0000   -0.68237
212920.0000   -1.64121
212960.0000    0.18381
213000.0000   -1.39741
213040.0000    0.20140
213080.0000    0.19967
213120.0000   -0.66828
213160.0000   -0.03667
213200.0000   -0.60072
213240.0000   -1.27150
213280.0000   -0.68461
213320.0000    0.03796
213360.0000   -0.23537
213400.0000   -0.56556
213440.0000   -1.16118
213480.0000   -0.17238
213520.0000   -1.08222
213560.0000    0.36724
213600.0000   -0.05970
213640.0000   -0.32629
213680.0000   -0.55254
213720.0000    0.05098
213760.0000    0.09176
213800.0000    0.61182
213840.0000   -0.11749
213880.0000   -0.30191
213920.0000   -0.27893
213960.0000   -1.16486
214000.0000   -0.67090
214040.0000    0.66668
214080.0000    1.57428
214120.0000   -0.17952
214160.0000   -0.29220
214200.0000   -1.90909
214240.0000   -0.53170
214280.0000    0.40144
214320.0000   -0.05664
214360.0000   -0.62498
214400.0000   -0.20432
214440.0000    0.50533
214480.0000    1.04252
214520.0000    0.30879
214560.0000   -0.72959
214600.0000   -1.26463
214640.0000   -0.52630
214680.0000   -0.66911
214720.0000    0.09469
214760.0000    1.16602
214800.0000    0.12503
214840.0000   -0.44897
214880.0000   -0.03539
214920.0000    0.19408
214960.0000   -0.13536
215000.0000   -0.99838
215040.0000    0.09005
215080.0000    0.51091
215120.0000   -0.07592
215160.0000    0.37606
215200.0000    0.19612
215240.0000   -0.09504
215280.0000    0.73764
215320.0000    0.13372
215360.0000   -0.43031
215400.0000    0.94533
215440.0000    0.31723
215480.0000   -1.52821
215520.0000   -0.69054
215560.0000   -0.41600
215600.0000   -0.35514
215640.0000   -0.00198
215680.0000    0.89346
215720.0000   -0.83291
215760.0000   -1.01595
215800.0000   -0.42243
215840.0000    0.26855
215880.0000    0.07155
215920.0000   -0.03584
215960.0000    0.06935
216000.0000    0.18578
216040.0000   -1.20146
216080.0000   -0.50128
216120.0000    0.46131
216160.0000   -0.20617
216200.0000   -0.40339
216240.0000    1.89466
216280.0000    0.37993
216320.0000    0.94362
216360.0000   -0.64085
216400.0000    0.18291
216440.0000   -0.32598
216480.0000    0.00251
216520.0000   -0.96084
216560.0000   -1.32227
216600.0000   -1.12198
216640.0000    0.48340
216680.0000   -0.41667
216720.0000    0.82355
216760.0000   -0.09906
216800.0000   -0.30803
216840.0000   -0.31175
216880.0000    0.05095
216920.0000   -0.11275
216960.0000   -0.78985
217000.0000   -0.51362
217040.0000   -1.92753
217080.0000   -1.78965
217120.0000   -1.25660
217160.0000    0.10245
217200.0000   -0.89163
217240.0000   -0.78549
217280.0000   -0.85283
217320.0000   -0.28780
217360.0000   -1.49242
217400.0000   -1.62112
217440.0000   -0.68423
217480.0000   -1.30379
217520.0000   -0.71224
217560.0000   -0.95505
217600.0000   -0.05610
217640.0000   -0.92707
217680.0000    0.09485
217720.0000    1.13178
217760.0000   -0.09449
217800.0000    0.03188
217840.0000    0.16114
217880.0000   -0.94165
217920.0000    0.02602
217960.0000   -0.72668
218000.0000   -0.40209
218040.0000   -0.77504
218080.0000   -0.16372
218120.0000   -0.68086
218160.0000    0.05926
218200.0000    0.05922
218240.0000   -0.13246
218280.0000   -0.82147
218320.0000   -1.08078
218360.0000    0.05142
218400.0000   -0.83253
218440.0000   -1.02914
218480.0000   -0.32426
218520.0000   -0.70435
218560.0000   -0.39711
218600.0000   -1.29509
218640.0000   -0.64391
218680.0000   -0.14695
218720.0000   -0.53355
218760.0000    0.22119
218800.0000   -1.02131
218840.0000   -1.80358
218880.0000   -1.52327
218920.0000   -0.72869
218960.0000   -1.12274
219000.0000    0.03452
219040.0000   -0.87653
219080.0000   -0.43894
219120.0000   -0.05730
219160.0000   -0.45451
219200.0000   -0.61280
219240.0000    0.35201
219280.0000    0.28920
219320.0000    0.23428
219360.0000    0.46580
219400.0000    0.14722
219440.0000    0.66265
219480.0000    0.98802
219520.0000   -0.03918
219560.0000    0.14329
219600.0000   -0.09947
219640.0000    0.11488
219680.0000   -0.01423
219720.0000   -0.10918
219760.0000   -0.23482
219800.0000   -0.37808
219840.0000   -0.59164
219880.0000   -0.35444
219920.0000    0.04967
219960.0000   -0.09698
220000.0000    0.33523
220040.0000   -0.67493
220080.0000   -0.18779
220120.0000   -1.33336
220160.0000   -0.83197
220200.0000    0.00666
220240.0000   -0.70287
220280.0000    0.42267
220320.0000   -1.12163
220360.0000   -0.74654
220400.0000   -0.34397
220440.0000   -0.66670
220480.0000   -1.20737
220520.0000   -0.46423
220560.0000   -0.13523
220600.0000    0.58491
220640.0000   -0.32640
220680.0000    0.33452
220720.0000    0.24320
220760.0000    1.26526
220800.0000    1.12587
220840.0000   -0.51618
220880.0000   -0.37325
220920.0000   -0.85816
220960.0000   -0.83482
221000.0000    0.24745
221040.0000    0.31317
221080.0000    0.00016
221120.0000   -0.44037
221160.0000   -1.42894
221200.0000   -0.60626
221240.0000   -1.20828
221280.0000   -1.57225
221320.0000   -0.38321
221360.0000   -0.18186
221400.0000   -0.93022
221440.0000    0.21763
221480.0000   -0.24236
221520.0000    0.29784
221560.0000   -0.27800
221600.0000    0.06450
221640.0000    0.57186
221680.0000    0.46178
221720.0000    0.56607
221760.0000   -0.21368
221800.0000   -0.07247
221840.0000    0.63916
221880.0000    0.19447
221920.0000   -0.00058
221960.0000   -0.36591
222000.0000   -0.86764
222040.0000   -0.59748
222080.0000   -0.26964
222120.0000   -0.58475
222160.0000   -0.60319
222200.0000   -1.01586
222240.0000   -0.72899
222280.0000   -0.67100
222320.0000   -0.38485
222360.0000   -0.51106
222400.0000   -0.12537
222440.0000   -0.52361
222480.0000   -0.27182
222520.0000   -0.34982
222560.0000   -0.81962
222600.0000   -0.81332
222640.0000    1.09373
222680.0000    0.06752
222720.0000    0.16198
222760.0000    0.30415
222800.0000    0.16281
222840.0000   -0.68608
222880.0000   -1.90068
222920.0000   -0.93577
222960.0000   -2.16795
223000.0000   -2.03946
223040.0000   -1.50931
223080.0000   -1.84684
223120.0000   -1.66623
223160.0000   -1.20748
223200.0000   -2.32189
223240.0000   -1.46788
223280.0000   -1.36947
223320.0000   -0.62120
223360.0000   -0.84006
223400.0000   -0.59740
223440.0000    0.01611
223480.0000    0.09130
223520.0000   -0.28698
223560.0000    0.25235
223600.0000   -0.37364
223640.0000    0.21216
223680.0000    0.00387
223720.0000   -0.42473
223760.0000    0.20448
223800.0000   -0.06793
223840.0000   -0.92354
223880.0000   -0.67484
223920.0000   -0.86467
223960.0000   -0.56720
224000.0000   -0.46294
224040.0000   -0.27749
224080.0000   -0.22639
224120.0000   -0.66882
224160.0000   -1.64531
224200.0000   -1.23015
224240.0000   -1.48415
224280.0000   -2.35872
224320.0000   -0.44992
224360.0000   -1.18948
224400.0000   -1.44820
224440.0000   -0.95906
224480.0000   -1.18488
224520.0000   -1.18359
224560.0000   -1.34039
224600.0000   -0.99798
224640.0000   -0.95125
224680.0000   -1.44316
224720.0000   -1.50291
224760.0000   -1.84383
224800.0000   -1.21570
224840.0000   -1.06754
224880.0000   -1.87187
224920.0000   -0.36484
224960.0000    0.36378
225000.0000    0.00757
225040.0000   -0.08533
225080.0000    0.68914
225120.0000    0.37029
225160.0000    0.89512
225200.0000   -0.35917
225240.0000    0.68815
225280.0000    0.29837
225320.0000   -0.76519
225360.0000   -0.29080
225400.0000    0.07352
225440.0000    0.21246
225480.0000    0.61862
225520.0000    1.03299
225560.0000    0.94688
225600.0000   -0.39478
225640.0000    0.13050
225680.0000    0.86893
225720.0000    0.14570
225760.0000    0.12809
225800.0000    1.26745
225840.0000    0.90078
225880.0000    1.56537
225920.0000    1.63243
225960.0000    0.43414
226000.0000    0.93226
226040.0000    0.65758
226080.0000    0.39484
226120.0000    1.38954
226160.0000    1.01367
226200.0000    1.69010
226240.0000    1.41807
226280.0000    1.23883
226320.0000    2.03783
226360.0000    1.69046
226400.0000    0.33806
226440.0000    1.39792
226480.0000    1.67340
226520.0000    1.60394
226560.0000    0.25858
226600.0000    1.69526
226640.0000    0.88555
226680.0000    0.45011
226720.0000   -0.06140
226760.0000    0.10133
226800.0000    0.82458
226840.0000    0.43655
226880.0000   -0.09700
226920.0000   -0.53489
226960.0000    0.50388
227000.0000    0.96901
227040.0000    1.92123
227080.0000    0.81732
227120.0000    0.56465
227160.0000    0.56600
227200.0000    0.26670
227240.0000    1.20696
227280.0000    0.74090
227320.0000    0.81513
227360.0000    0.18719
227400.0000    0.22158
227440.0000    0.52512
227480.0000    0.84412
227520.0000    0.79340
227560.0000    0.23337
227600.0000    0.76736
227640.0000    1.48405
227680.0000   -0.05741
227720.0000    1.23607
227760.0000    1.69382
227800.0000    0.64208
227840.0000    0.46708
227880.0000    0.85838
227920.0000    0.36026
227960.0000    0.51305
228000.0000    1.18382
228040.0000    1.01043
228080.0000    0.28614
228120.0000    0.30981
228160.0000    0.78266
228200.0000   -0.42172
228240.0000    0.40083
228280.0000   -0.51477
228320.0000    0.78071
228360.0000   -0.10555
228400.0000    0.87826
228440.0000    0.88913
228480.0000    0.12956
228520.0000    0.04570
228560.0000    0.96814
228600.0000    0.64908
228640.0000    1.34866
228680.0000    0.84343
228720.0000    0.46017
228760.0000    1.03639
228800.0000    0.54598
228840.0000    0.54098
228880.0000    0.39179
228920.0000    0.80544
228960.0000   -0.92291
229000.0000    0.35390
229040.0000    0.44885
229080.0000   -0.34360
229120.0000    0.47082
229160.0000    1.21439
229200.0000    0.43280
229240.0000   -0.06329
229280.0000    0.03083
229320.0000   -0.51632
229360.0000   -0.63979
229400.0000    0.20500
229440.0000   -0.62087
229480.0000   -0.30399
229520.0000   -0.59343
229560.0000   -0.36010
229600.0000   -0.36463
229640.0000   -0.86114
229680.0000    0.36375
229720.0000    0.07599
229760.0000   -0.42600
229800.0000    0.28072
229840.0000    0.25343
229880.0000    0.02617
229920.0000    0.20576
229960.0000    0.22692
230000.0000    0.57375
230040.0000    0.92840
230080.0000    0.29113
230120.0000    1.00239
230160.0000   -0.15580
230200.0000    0.32444
230240.0000    0.22694
230280.0000   -0.77965
230320.0000   -0.24751
230360.0000   -0.39867
230400.0000    0.71003
230440.0000   -0.08736
230480.0000    0.76226
230520.0000    0.03967
230560.0000    0.49367
230600.0000    0.65896
230640.0000   -0.12479
230680.0000   -0.00512
230720.0000    0.08690
230760.0000    0.97727
230800.0000   -0.28796
230840.0000   -0.19585
230880.0000   -0.44372
230920.0000   -0.28112
230960.0000   -0.42362
231000.0000   -0.72370
231040.0000   -0.77592
231080.0000   -1.28181
231120.0000   -0.73759
231160.0000   -1.38715
231200.0000   -0.62797
231240.0000    0.08716
231280.0000   -0.51654
231320.0000   -0.80563
231360.0000   -0.10625
231400.0000   -1.08231
231440.0000    0.01843
231480.0000    0.08185
231520.0000   -0.38415
231560.0000    0.57259
231600.0000   -0.56758
231640.0000   -0.51655
231680.0000    0.02471
231720.0000    0.27328
231760.0000    0.35638
231800.0000   -0.31929
231840.0000   -0.33160
231880.0000    0.31158
231920.0000    0.24703
231960.0000    0.50815
232000.0000    0.56438
232040.0000    0.27482
232080.0000    0.49103
232120.0000   -0.75264
232160.0000    0.56981
232200.0000    0.38989
232240.0000    0.53929
232280.0000    0.74792
232320.0000    0.15496
232360.0000   -0.45569
232400.0000    1.23200
232440.0000    0.55425
232480.0000    0.87904
232520.0000    1.50885
232560.0000    1.06960
232600.0000    0.03131
232640.0000    0.60417
232680.0000    0.09979
232720.0000    0.37710
232760.0000    0.29341
232800.0000    0.75541
232840.0000    0.63571
232880.0000    0.90849
232920.0000    0.44679
232960.0000    0.30125
233000.0000    0.35365
233040.0000    0.29418
233080.0000    0.63176
233120.0000    0.55731
233160.0000    1.38448
233200.0000    0.98006
233240.0000    1.02438
233280.0000    0.99748
233320.0000    1.52822
233360.0000    0.97354
233400.0000    0.60324
233440.0000    1.75821
233480.0000    0.87097
233520.0000    1.09717
233560.0000    1.32966
233600.0000    0.30087
233640.0000   -0.03464
233680.0000    0.17594
233720.0000   -0.09421
233760.0000    0.80247
233800.0000    0.86220
233840.0000    0.42787
233880.0000    0.08160
233920.0000    0.94564
233960.0000    0.85789
234000.0000    0.11860
234040.0000    1.91748
234080.0000    0.48528
234120.0000    0.70867
234160.0000    0.17675
234200.0000    0.29879
234240.0000    0.52645
234280.0000    0.98387
234320.0000    0.55011
234360.0000    1.26648
234400.0000    0.87019
234440.0000    1.01891
234480.0000    1.14577
234520.0000    0.73722
234560.0000    1.12474
234600.0000    1.09633
234640.0000    0.38843
234680.0000    0.27660
234720.0000    0.68512
234760.0000    0.22372
234800.0000    1.18300
234840.0000    0.20206
234880.0000   -0.48907
234920.0000   -0.39834
234960.0000   -0.64243
235000.0000   -0.27203
235040.0000   -1.89574
235080.0000   -1.22724
235120.0000    0.05806
235160.0000    0.89017
235200.0000    0.77605
235240.0000   -0.13753
235280.0000    0.14569
235320.0000    0.17839
235360.0000    0.71484
235400.0000    1.07170
235440.0000    1.22661
235480.0000    0.32331
235520.0000   -0.16276
235560.0000   -0.10714
235600.0000    0.32498
235640.0000    0.53152
235680.0000    0.99937
235720.0000    0.71213
235760.0000    0.67715
235800.0000    0.66489
235840.0000    1.55179
235880.0000    1.10329
235920.0000    1.34020
235960.0000   -0.07466
236000.0000    0.48259
236040.0000   -0.03948
236080.0000   -0.23640
236120.0000    0.45089
236160.0000    0.21126
236200.0000    0.28397
236240.0000    0.01543
236280.0000   -0.02643
236320.0000   -0.09425
236360.0000   -0.16762
236400.0000    0.45441
236440.0000   -0.44639
236480.0000   -0.14016
236520.0000   -0.72276
236560.0000    0.28989
236600.0000    0.11716
236640.0000    0.11576
236680.0000   -0.16310
236720.0000    0.41168
236760.0000   -0.14297
236800.0000    0.08851
236840.0000    0.31504
236880.0000    0.40320
236920.0000    0.26291
236960.0000    0.77334
237000.0000    0.20694
237040.0000    0.32558
237080.0000   -0.06622
237120.0000   -0.02679
237160.0000    1.08982
237200.0000    0.42343
237240.0000    1.23089
237280.0000    0.40631
237320.0000    0.54670
237360.0000    0.01018
237400.0000    0.56912
237440.0000    0.85335
237480.0000    0.93873
237520.0000    0.55921
237560.0000   -0.47838
237600.0000    0.70773
237640.0000    0.48102
237680.0000    0.69973
237720.0000    0.92517
237760.0000    0.72142
237800.0000    1.25445
237840.0000    1.17425
237880.0000    1.35186
237920.0000    1.15513
237960.0000    0.87610
238000.0000    0.44060
238040.0000    1.03525
238080.0000    0.78948
238120.0000    0.42779
238160.0000    1.05099
238200.0000    1.34908
238240.0000    0.01809
238280.0000    0.01925
238320.0000    0.43899
238360.0000    0.41207
238400.0000    0.21590
238440.0000    0.44393
238480.0000    0.13027
238520.0000   -0.08398
238560.0000    0.13729
238600.0000   -0.49781
238640.0000    0.19132
238680.0000   -0.23987
238720.0000    0.02258
238760.0000    0.25609
238800.0000   -0.06412
238840.0000    0.85526
238880.0000    0.24460
238920.0000    0.01596
238960.0000    0.05977
239000.0000    0.04274
239040.0000   -0.60489
239080.0000   -0.27650
239120.0000   -0.81564
239160.0000    0.00548
239200.0000    0.09703
239240.0000    0.64847
239280.0000    0.06779
239320.0000    0.90320
239360.0000    0.74595
239400.0000    0.97828
239440.0000    0.66889
239480.0000    1.23414
239520.0000    1.14594
239560.0000    2.12547
239600.0000    1.43771
239640.0000    0.09426
239680.0000   -1.20735
239720.0000   -0.38783
239760.0000    0.04036
239800.0000   -1.00832
239840.0000   -0.19339
239880.0000   -1.37520
239920.0000   -0.64279
239960.0000   -1.31336
240000.0000   -1.88313
240040.0000   -1.43198
240080.0000   -0.86341
240120.0000   -2.00961
240160.0000   -0.29085
240200.0000   -0.11741
240240.0000    0.60355
240280.0000   -0.96733
240320.0000    0.63540
240360.0000   -0.20181
240400.0000   -0.15155
240440.0000   -0.61166
240480.0000   -1.27870
240520.0000   -0.22539
240560.0000    0.49618
240600.0000   -0.18345
240640.0000   -0.87012
240680.0000   -0.98518
240720.0000   -1.12204
240760.0000   -0.05467
240800.0000   -0.55825
240840.0000   -1.43917
240880.0000   -1.11847
240920.0000   -1.99443
240960.0000   -0.45982
241000.0000   -0.94175
241040.0000   -1.05053
241080.0000   -1.76255
241120.0000   -2.12083
241160.0000   -0.84530
241200.0000   -1.76090
241240.0000   -1.00970
241280.0000   -0.80620
241320.0000   -1.22295
241360.0000   -1.71864
241400.0000   -0.64580
241440.0000   -2.33060
241480.0000   -1.04152
241520.0000   -2.52765
241560.0000   -0.70913
241600.0000   -0.85155
241640.0000   -0.21362
241680.0000    0.26181
241720.0000   -0.64299
241760.0000   -0.90543
241800.0000   -0.55622
241840.0000   -0.68031
241880.0000   -0.77408
241920.0000   -0.55443
241960.0000   -1.61715
242000.0000   -0.74655
242040.0000   -1.37143
242080.0000   -0.91743
242120.0000   -1.29627
242160.0000   -0.23669
242200.0000    0.75287
242240.0000   -0.14459
242280.0000    0.07051
242320.0000    0.91508
242360.0000    0.83357
242400.0000    0.72916
242440.0000    0.39809
242480.0000    0.55846
242520.0000   -0.15426
242560.0000   -0.50649
242600.0000    0.16954
242640.0000    1.21273
242680.0000    0.37291
242720.0000   -0.30739
242760.0000    0.59466
242800.0000    0.39703
242840.0000   -0.01239
242880.0000   -0.74205
242920.0000   -0.17594
242960.0000    0.45731
243000.0000    1.08918
243040.0000    0.48805
243080.0000    0.37084
243120.0000   -0.16714
243160.0000    0.25959
243200.0000    1.49050
243240.0000    0.37473
243280.0000    0.51362
243320.0000    1.41169
243360.0000    0.61362
243400.0000    0.56644
243440.0000    0.47257
243480.0000   -0.49913
243520.0000    0.02962
243560.0000    0.12725
243600.0000   -0.47935
243640.0000    0.16999
243680.0000    1.27070
243720.0000    0.37285
243760.0000    0.40996
243800.0000    0.83155
243840.0000    0.23542
243880.0000   -0.57381
243920.0000    0.66384
243960.0000    0.41644
244000.0000    0.10803
244040.0000    0.67104
244080.0000    0.73108
244120.0000    0.13428
244160.0000    0.13052
244200.0000    0.14769
244240.0000    0.59261
244280.0000    0.08804
244320.0000    0.20895
244360.0000    0.19290
244400.0000   -0.30603
244440.0000    1.07809
244480.0000    1.02482
244520.0000    0.50935
244560.0000    0.27983
244600.0000    0.15736
244640.0000   -0.18492
244680.0000   -0.20862
244720.0000   -0.15615
244760.0000    0.38108
244800.0000    0.43488
244840.0000    0.56973
244880.0000    0.68649
244920.0000    0.10006
244960.0000   -0.04733
245000.0000    0.68101
245040.0000    0.47149
245080.0000   -0.02270
245120.0000    0.30155
245160.0000    0.86703
245200.0000    0.79091
245240.0000    0.47837
245280.0000    0.61956
245320.0000    0.28450
245360.0000    0.12829
245400.0000    0.74018
245440.0000    0.68595
245480.0000   -0.05775
245520.0000    0.21463
245560.0000    0.42327
245600.0000   -0.39114
245640.0000   -0.53186
245680.0000    0.40907
245720.0000    0.37538
245760.0000   -0.32241
245800.0000    0.11276
245840.0000    0.26419
245880.0000   -0.27225
245920.0000   -0.03014
245960.0000    0.86153
246000.0000    0.28678
246040.0000    0.19967
246080.0000    1.11880
246120.0000   -0.45939
246160.0000   -1.31540
246200.0000   -0.55315
246240.0000   -0.36724
246280.0000    0.26435
246320.0000    1.08285
246360.0000    0.80919
246400.0000    0.87400
246440.0000    1.15505
246480.0000    0.78527
246520.0000   -0.19929
246560.0000    0.73706
246600.0000   -0.37053
246640.0000   -1.17626
246680.0000   -0.21949
246720.0000   -0.08385
246760.0000   -0.37331
246800.0000   -0.67261
246840.0000   -1.15760
246880.0000    0.00914
246920.0000    0.88322
246960.0000   -0.50554
247000.0000    0.34073
247040.0000   -0.80324
247080.0000   -0.44320
247120.0000   -0.63566
247160.0000    0.35782
247200.0000   -0.29402
247240.0000   -0.79763
247280.0000   -0.65704
247320.0000   -0.69017
247360.0000   -0.37708
247400.0000   -1.01860
247440.0000   -1.53715
247480.0000   -0.29674
247520.0000   -0.19088
247560.0000   -0.44126
247600.0000   -0.52053
247640.0000   -1.00970
247680.0000    0.01106
247720.0000    0.36555
247760.0000    0.66495
247800.0000    0.03983
247840.0000   -0.20671
247880.0000   -0.79097
247920.0000   -0.32501
247960.0000    0.42422
248000.0000   -0.30432
248040.0000    0.01539
248080.0000   -0.29550
248120.0000    0.43122
248160.0000   -1.78338
248200.0000   -0.87707
248240.0000   -1.18286
248280.0000   -0.56402
248320.0000   -0.82622
248360.0000    0.07440
248400.0000    0.53380
248440.0000   -0.94325
248480.0000   -0.60695
248520.0000   -0.71615
248560.0000   -1.04965
248600.0000   -1.09572
248640.0000   -0.18293
248680.0000   -0.32824
248720.0000   -0.44434
248760.0000   -0.39294
248800.0000   -0.41457
248840.0000   -0.35648
248880.0000    0.05905
248920.0000   -0.42512
248960.0000   -1.15073
249000.0000   -0.71066
249040.0000   -0.42171
249080.0000   -1.02718
249120.0000   -0.35271
249160.0000   -0.46071
249200.0000   -0.41432
249240.0000   -1.28054
249280.0000   -1.27355
249320.0000   -1.68782
249360.0000   -2.04571
249400.0000   -2.10544
249440.0000   -1.12562
249480.0000   -0.00415
249520.0000   -0.20406
249560.0000   -0.34764
249600.0000   -0.75935
249640.0000   -1.17955
249680.0000   -1.06141
249720.0000   -0.43471
249760.0000   -0.49455
249800.0000   -0.06952
249840.0000   -1.11183
249880.0000    0.08949
249920.0000   -0.25366
249960.0000   -0.29669
250000.0000    0.05051
250040.0000   -1.30374
250080.0000   -1.31699
250120.0000   -0.90059
250160.0000   -1.12505
250200.0000   -0.14220
250240.0000   -0.67335
250280.0000   -0.33167
250320.0000   -1.54855
250360.0000   -0.41611
250400.0000   -0.33977
250440.0000   -0.80859
250480.0000   -1.01466
250520.0000   -1.37588
250560.0000   -0.92025
250600.0000   -1.09379
250640.0000   -1.90016
250680.0000   -1.77635
250720.0000   -0.89492
250760.0000   -1.66040
250800.0000   -0.62919
250840.0000   -0.28305
250880.0000   -0.56193
250920.0000   -1.28235
250960.0000   -0.97123
251000.0000   -0.94837
251040.0000   -0.59177
251080.0000   -0.97105
251120.0000   -2.09979
251160.0000   -1.95829
251200.0000   -2.34402
251240.0000   -2.76359
251280.0000   -1.55682
251320.0000   -2.09140
251360.0000   -1.97686
251400.0000   -1.25890
251440.0000   -1.65056
251480.0000   -0.58969
251520.0000   -1.53317
251560.0000   -1.70730
251600.0000   -1.85744
251640.0000   -1.95219
251680.0000   -1.41978
251720.0000   -1.34767
251760.0000   -2.68823
251800.0000   -1.43413
251840.0000   -1.07144
251880.0000   -0.26363
251920.0000   -0.97441
251960.0000   -0.76038
252000.0000   -1.10603
252040.0000   -1.20325
252080.0000   -0.89085
252120.0000   -0.87221
252160.0000   -1.26233
252200.0000   -0.13770
252240.0000   -1.33581
252280.0000   -1.44668
252320.0000   -1.27418
252360.0000   -1.75369
252400.0000   -1.22274
252440.0000   -1.44848
252480.0000   -1.23238
252520.0000   -0.92686
252560.0000   -1.11276
252600.0000   -1.27412
252640.0000   -1.02980
252680.0000   -2.43609
252720.0000   -1.37127
252760.0000   -0.79460
252800.0000   -1.01435
252840.0000   -0.97102
252880.0000   -0.87804
252920.0000   -0.70526
252960.0000   -1.13470
253000.0000   -1.01869
253040.0000   -1.24393
253080.0000   -1.46270
253120.0000   -0.07771
253160.0000    0.17361
253200.0000   -0.75087
253240.0000   -0.48961
253280.0000   -0.18146
253320.0000   -0.46531
253360.0000   -1.07842
253400.0000   -1.05064
253440.0000   -1.29132
253480.0000   -0.55595
253520.0000   -0.04997
253560.0000   -0.87540
253600.0000   -0.86933
253640.0000   -2.23988
253680.0000   -2.47909
253720.0000   -1.31647
253760.0000   -1.63502
253800.0000   -0.55440
253840.0000   -0.30072
253880.0000   -0.47005
253920.0000   -0.38919
253960.0000   -0.51230
254000.0000   -0.79127
254040.0000   -0.04674
254080.0000   -0.24178
254120.0000   -0.09644
254160.0000   -0.31229
254200.0000   -0.53858
254240.0000   -1.45314
254280.0000   -0.96850
254320.0000   -0.70053
254360.0000   -1.18964
254400.0000   -0.78751
254440.0000   -1.67734
254480.0000   -0.71194
254520.0000   -0.60386
254560.0000   -0.33911
254600.0000   -0.63626
254640.0000   -1.46704
254680.0000   -0.93672
254720.0000   -1.09644
254760.0000   -0.88569
254800.0000   -0.03379
254840.0000   -0.55375
254880.0000   -0.07173
254920.0000    0.30658
254960.0000    0.32360
255000.0000   -0.59614
255040.0000   -0.33011
255080.0000    0.16912
255120.0000    0.79622
255160.0000    0.54444
255200.0000   -0.28132
255240.0000   -0.19233
255280.0000    0.67168
255320.0000   -0.17829
255360.0000   -1.24155
255400.0000    0.17104
255440.0000   -0.70692
255480.0000   -0.15058
255520.0000   -0.41652
255560.0000    0.60332
255600.0000   -0.10053
255640.0000   -0.12228
255680.0000   -0.01806
255720.0000   -0.00461
255760.0000    0.40271
255800.0000    0.45117
255840.0000   -0.23095
255880.0000    0.53665
255920.0000    0.12057
255960.0000    1.27106
256000.0000    0.70367
256040.0000    1.20490
256080.0000    1.51221
256120.0000    0.90777
256160.0000    1.27408
256200.0000    0.55349
256240.0000    0.99674
256280.0000    0.76746
256320.0000   -0.20583
256360.0000    0.81638
256400.0000    0.81774
256440.0000    0.62757
256480.0000   -0.02515
256520.0000    0.78242
256560.0000    1.74522
256600.0000    0.82456
256640.0000    0.59589
256680.0000    0.00446
256720.0000    1.16587
256760.0000    1.08257
256800.0000   -0.28830
256840.0000    0.54744
256880.0000    0.28402
256920.0000    0.46411
256960.0000    1.05714
257000.0000    0.84762
257040.0000    0.87171
257080.0000    1.02935
257120.0000    0.44768
257160.0000    0.64168
257200.0000    0.87470
257240.0000    0.85581
257280.0000    1.60355
257320.0000    2.44471
257360.0000    1.06369
257400.0000    1.29026
257440.0000    1.11473
257480.0000    1.59940
257520.0000    0.37426
257560.0000    0.49951
257600.0000    1.37585
257640.0000    1.12469
257680.0000    1.14460
257720.0000    1.01213
257760.0000    0.68563
257800.0000    0.57997
257840.0000    0.95786
257880.0000    1.10231
257920.0000    1.04347
257960.0000    2.02961
258000.0000    1.60824
258040.0000    1.15987
258080.0000    0.25400
258120.0000    1.55746
258160.0000   -0.18034
258200.0000    0.99505
258240.0000    0.23164
258280.0000    0.24817
258320.0000    0.53195
258360.0000    0.13866
258400.0000    0.18399
258440.0000   -0.34345
258480.0000   -0.61809
258520.0000    0.00253
258560.0000    1.15220
258600.0000   -0.36101
258640.0000    0.13865
258680.0000   -0.70233
258720.0000   -0.63502
258760.0000    0.64255
258800.0000    0.23401
258840.0000    0.37483
258880.0000    0.48665
258920.0000    0.00082
258960.0000    0.06054
259000.0000    0.55560
259040.0000   -0.05257
259080.0000   -0.05435
259120.0000    0.38925
259160.0000    0.54388
259200.0000    0.05043
259240.0000   -1.20383
259280.0000   -1.11448
259320.0000   -0.30234
259360.0000   -0.64114
259400.0000   -1.10655
259440.0000   -0.90355
259480.0000   -1.36666
259520.0000   -0.68813
259560.0000   -0.56017
259600.0000    0.29542
259640.0000    1.13733
259680.0000    0.06970
259720.0000   -0.43072
259760.0000   -0.98563
259800.0000   -1.33296
259840.0000   -0.84337
259880.0000   -0.24282
259920.0000   -1.43028
259960.0000   -0.97432
260000.0000   -1.44102
260040.0000   -0.93856
260080.0000   -1.06027
260120.0000   -0.68561
260160.0000   -1.97608
260200.0000   -1.29303
260240.0000   -0.43229
260280.0000   -1.48354
260320.0000   -0.92501
260360.0000   -0.76906
260400.0000   -0.72039
260440.0000   -0.08464
260480.0000   -0.96219
260520.0000   -1.22569
260560.0000   -1.17114
260600.0000   -1.12760
260640.0000   -1.79038
260680.0000   -0.93169
260720.0000   -1.51389
260760.0000   -1.14057
260800.0000   -0.51394
260840.0000   -1.34841
260880.0000   -0.73071
260920.0000   -0.21936
260960.0000   -1.09223
261000.0000   -0.12485
261040.0000   -0.11552
261080.0000    0.06456
261120.0000   -0.31979
261160.0000   -0.84515
261200.0000   -0.23011
261240.0000   -0.49634
261280.0000   -0.22085
261320.0000    0.29057
261360.0000   -0.13509
261400.0000    0.25944
261440.0000   -0.64602
261480.0000   -0.47553
261520.0000   -0.20591
261560.0000   -0.12856
261600.0000   -0.53403
261640.0000   -0.01488
261680.0000   -0.45481
261720.0000   -0.22984
261760.0000   -0.02810
261800.0000    0.52067
261840.0000   -0.72174
261880.0000    0.14730
261920.0000   -0.17650
261960.0000   -0.85866
262000.0000    1.05688
262040.0000   -0.06064
262080.0000    0.22277
262120.0000   -0.17856
262160.0000    0.02456
262200.0000    0.56937
262240.0000   -0.03290
262280.0000    0.82484
262320.0000    0.40291
262360.0000    0.44587
262400.0000    0.21088
262440.0000    0.32112
262480.0000    0.38209
262520.0000    0.29925
262560.0000    0.04593
262600.0000    1.41901
262640.0000    0.96015
262680.0000    0.59020
262720.0000    0.75360
262760.0000    0.64312
262800.0000    0.08743
262840.0000    0.73014
262880.0000    0.98234
262920.0000    0.20918
262960.0000    1.25625
263000.0000    0.42121
263040.0000    1.19217
263080.0000    1.22324
263120.0000    1.05289
263160.0000    1.10548
263200.0000    0.69597
263240.0000    0.90533
263280.0000    0.42886
263320.0000    1.19981
263360.0000    0.00686
263400.0000    1.60907
263440.0000   -0.17269
263480.0000    0.57313
263520.0000    0.31485
263560.0000    0.64074
263600.0000    0.39035
263640.0000    0.26728
263680.0000    0.86640
263720.0000    0.64833
263760.0000   -0.56804
263800.0000   -0.00207
263840.0000   -0.27628
263880.0000    0.30571
263920.0000   -0.74823
263960.0000    0.04818
264000.0000    0.59645
264040.0000    0.72667
264080.0000    0.21968
264120.0000    0.32696
264160.0000    0.48895
264200.0000    0.46895
264240.0000    0.13130
264280.0000    1.01483
264320.0000    0.81991
264360.0000   -0.12850
264400.0000    0.11680
264440.0000    0.72956
264480.0000   -0.31555
264520.0000    0.42501
264560.0000    0.40842
264600.0000   -0.26016
264640.0000   -0.16402
264680.0000   -0.53170
264720.0000    0.36751
264760.0000    0.59225
264800.0000    0.49281
264840.0000    0.68674
264880.0000    0.36861
264920.0000    0.48134
264960.0000   -0.10067
265000.0000    0.80248
265040.0000    0.89108
265080.0000    0.62322
265120.0000    1.33091
265160.0000    0.65634
265200.0000   -0.06867
265240.0000    0.25457
265280.0000    0.20977
265320.0000   -0.11764
265360.0000   -1.17828
265400.0000    0.41611
265440.0000   -0.31123
265480.0000    0.27846
265520.0000    0.89143
265560.0000    0.25615
265600.0000    0.16339
265640.0000   -0.23030
265680.0000    0.68837
265720.0000    0.39616
265760.0000   -0.99072
265800.0000   -0.63027
265840.0000   -0.36123
265880.0000   -0.41305
265920.0000    0.10256
265960.0000    0.54154
266000.0000   -0.11862
266040.0000    0.17325
266080.0000    0.09096
266120.0000   -0.49253
266160.0000    0.06790
266200.0000    0.72544
266240.0000    0.35614
266280.0000   -0.36761
266320.0000   -0.47565
266360.0000    0.04661
266400.0000   -0.28692
266440.0000    0.14549
266480.0000    0.42749
266520.0000    1.13258
266560.0000    0.25433
266600.0000   -0.36097
266640.0000   -0.17032
266680.0000    0.43528
266720.0000   -0.21820
266760.0000    0.49122
266800.0000    0.18501
266840.0000    0.24981
266880.0000   -0.49394
266920.0000    0.14764
266960.0000   -0.02325
267000.0000   -0.32406
267040.0000   -0.54031
267080.0000    0.20313
267120.0000    0.69810
267160.0000    0.51608
267200.0000    0.23667
267240.0000    0.53813
267280.0000    0.83104
267320.0000    0.26246
267360.0000   -0.06685
267400.0000   -0.97341
267440.0000   -1.24213
267480.0000   -0.70896
267520.0000   -0.96025
267560.0000   -0.07334
267600.0000    0.39867
267640.0000    0.08962
267680.0000    0.55637
267720.0000    0.50187
267760.0000   -1.41926
267800.0000   -0.86027
267840.0000    0.28086
267880.0000   -0.17207
267920.0000   -0.20077
267960.0000    0.25249
268000.0000    0.58837
268040.0000    0.70367
268080.0000    0.70356
268120.0000   -0.21288
268160.0000   -0.48794
268200.0000    0.52448
268240.0000    0.16817
268280.0000    0.95591
268320.0000    0.13827
268360.0000    0.94735
268400.0000    0.14043
268440.0000   -0.35275
268480.0000    0.00199
268520.0000    0.17159
268560.0000   -0.09854
268600.0000   -0.93637
268640.0000    0.00839
268680.0000   -0.48032
268720.0000   -0.10300
268760.0000    0.48809
268800.0000    0.35052
268840.0000   -0.15839
268880.0000   -0.00890
268920.0000   -0.33303
268960.0000   -0.25100
269000.0000    0.31199
269040.0000    0.25900
269080.0000   -0.06689
269120.0000   -0.88150
269160.0000   -0.22203
269200.0000    0.45380
269240.0000   -0.50014
269280.0000   -0.32705
269320.0000   -0.12992
269360.0000    0.53022
269400.0000    0.05244
269440.0000   -0.72880
269480.0000   -0.05594
269520.0000    0.37992
269560.0000   -0.16352
269600.0000   -0.21593
269640.0000   -0.19924
269680.0000    0.52630
269720.0000    0.35774
269760.0000    0.24865
269800.0000    0.32063
269840.0000   -0.07094
269880.0000    0.61158
269920.0000    0.96825
269960.0000    0.36394
270000.0000    1.08097
270040.0000    0.07202
270080.0000    0.11515
270120.0000    0.23157
270160.0000    0.55739
270200.0000    0.54113
270240.0000    1.27269
270280.0000    0.71553
270320.0000    0.19643
270360.0000   -0.24700
270400.0000    0.15404
270440.0000    0.65284
270480.0000   -0.32426
270520.0000    0.30582
270560.0000    0.60831
270600.0000    0.64560
270640.0000   -0.17199
270680.0000    0.39606
270720.0000    0.43595
270760.0000   -0.11469
270800.0000   -0.52751
270840.0000    0.11995
270880.0000   -0.45852
270920.0000    0.04098
270960.0000    0.18839
271000.0000    0.16920
271040.0000    0.30639
271080.0000   -0.00721
271120.0000    0.02653
271160.0000   -0.62782
271200.0000   -1.19418
271240.0000   -0.21094
271280.0000   -0.44188
271320.0000   -0.37540
271360.0000   -0.88928
271400.0000   -0.76344
271440.0000   -1.95301
271480.0000   -0.89643
271520.0000    0.11805
271560.0000   -0.45891
271600.0000   -0.63143
271640.0000   -0.20754
271680.0000   -0.38230
271720.0000    0.06835
271760.0000    0.30999
271800.0000   -0.79099
271840.0000   -0.48001
271880.0000    0.28362
271920.0000    0.26216
271960.0000    0.02625
272000.0000   -0.75981
272040.0000   -0.47680
272080.0000   -1.18668
272120.0000   -0.77290
272160.0000   -0.16198
272200.0000   -0.66795
272240.0000   -0.20346
272280.0000   -0.33427
272320.0000    0.32655
272360.0000   -0.13267
272400.0000    1.14629
272440.0000    0.77995
272480.0000    0.81489
272520.0000    0.25806
272560.0000    0.83144
272600.0000    0.13891
272640.0000    0.00702
272680.0000    0.26438
272720.0000   -0.59380
272760.0000   -1.05044
272800.0000   -0.33027
272840.0000   -0.37958
272880.0000    0.01627
272920.0000   -0.29273
272960.0000    0.26413
273000.0000    0.12433
273040.0000    0.54890
273080.0000    1.77597
273120.0000    0.62456
273160.0000   -0.36788
273200.0000    0.30406
273240.0000    0.01976
273280.0000    0.94832
273320.0000   -0.19216
273360.0000    0.50027
273400.0000   -0.14514
273440.0000    0.18059
273480.0000    0.32292
273520.0000    0.26700
273560.0000    0.32960
273600.0000    0.78693
273640.0000    0.82504
273680.0000    0.02028
273720.0000   -0.42848
273760.0000   -0.29545
273800.0000   -0.27472
273840.0000   -0.16096
273880.0000    0.06826
273920.0000   -0.01896
273960.0000    0.53761
274000.0000    0.65822
274040.0000    1.00361
274080.0000    0.63414
274120.0000    0.40478
274160.0000    0.27304
274200.0000    0.84449
274240.0000   -0.08375
274280.0000   -0.52918
274320.0000    1.05003
274360.0000    0.40074
274400.0000   -0.14792
274440.0000    0.52594
274480.0000    0.07745
274520.0000   -0.08869
274560.0000   -0.03404
274600.0000   -0.49965
274640.0000   -0.10171
274680.0000    0.38242
274720.0000    0.44099
274760.0000    0.24055
274800.0000   -0.52583
274840.0000    0.01200
274880.0000    0.92677
274920.0000    0.42447
274960.0000    0.40577
275000.0000    0.11618
275040.0000   -0.11638
275080.0000   -0.08340
275120.0000    0.73720
275160.0000    0.07432
275200.0000    0.04821
275240.0000   -0.73275
275280.0000   -0.23495
275320.0000   -0.41212
275360.0000   -0.69108
275400.0000    0.29652
275440.0000   -0.45717
275480.0000    0.06408
275520.0000   -0.94204
275560.0000   -0.35882
275600.0000   -0.33450
275640.0000   -0.22586
275680.0000    0.17697
275720.0000    0.28881
275760.0000   -0.82671
275800.0000   -0.47628
275840.0000    0.45883
275880.0000   -0.39851
275920.0000    0.70127
275960.0000    0.08266
276000.0000   -0.24081
276040.0000    0.08148
276080.0000   -0.78424
276120.0000   -0.40030
276160.0000   -0.97747
276200.0000   -0.45205
276240.0000   -0.49125
276280.0000   -0.86922
276320.0000   -0.14745
276360.0000   -0.34285
276400.0000   -0.65791
276440.0000   -0.56412
276480.0000    0.74679
276520.0000    1.37712
276560.0000    0.60983
276600.0000    0.14581
276640.0000   -0.82352
276680.0000    0.00760
276720.0000   -0.11362
276760.0000    0.11399
276800.0000   -0.14043
276840.0000    0.43689
276880.0000    0.90783
276920.0000    0.04809
276960.0000   -0.40908
277000.0000   -0.59850
277040.0000    0.25725
277080.0000    0.34600
277120.0000    1.26776
277160.0000    0.51676
277200.0000    0.39019
277240.0000    0.20153
277280.0000   -0.12921
277320.0000   -0.29467
277360.0000   -0.41962
277400.0000   -0.04715
277440.0000    0.11152
277480.0000   -0.20007
277520.0000    0.06120
277560.0000   -0.87532
277600.0000   -1.13373
277640.0000   -1.42587
277680.0000    0.04222
277720.0000   -1.01496
277760.0000    0.25773
277800.0000   -0.61638
277840.0000   -0.61966
277880.0000   -1.29709
277920.0000   -0.35160
277960.0000   -1.66450
278000.0000   -0.76967
278040.0000    0.41113
278080.0000    0.31780
278120.0000   -1.19581
278160.0000   -1.64035
278200.0000   -1.54624
278240.0000   -1.23123
278280.0000   -1.10743
278320.0000   -0.21971
278360.0000   -0.68671
278400.0000   -0.69359
278440.0000   -0.68087
278480.0000   -0.57398
278520.0000   -1.11201
278560.0000   -0.32805
278600.0000   -0.62706
278640.0000   -1.64747
278680.0000   -0.19810
278720.0000   -0.64781
278760.0000   -0.18282
278800.0000   -0.80852
278840.0000   -0.69434
278880.0000    0.33474
278920.0000    0.11181
278960.0000   -0.38165
279000.0000   -0.03166
279040.0000    0.00888
279080.0000    0.04490
279120.0000    1.01642
279160.0000    0.13901
279200.0000    0.60095
279240.0000   -0.23595
279280.0000    0.42191
279320.0000    0.02932
279360.0000    0.30276
279400.0000    0.51454
279440.0000    0.71313
279480.0000    0.86206
279520.0000   -0.50557
279560.0000   -0.19111
279600.0000    0.11181
279640.0000   -0.66350
279680.0000   -0.21146
279720.0000    0.55371
279760.0000    0.55849
279800.0000    0.53003
279840.0000   -0.24014
279880.0000    0.42268
279920.0000    0.00684
279960.0000    0.61536
280000.0000    1.65859
280040.0000    0.47331
280080.0000    0.25841
280120.0000   -0.60786
280160.0000    0.00131
280200.0000    0.62798
280240.0000   -0.04453
280280.0000    1.14044
280320.0000    0.26838
280360.0000    0.11548
280400.0000    0.03845
280440.0000   -0.17186
280480.0000   -0.28511
280520.0000   -0.45185
280560.0000   -0.30303
280600.0000    0.00965
280640.0000    0.64899
280680.0000    0.28201
280720.0000    0.20640
280760.0000    0.56722
280800.0000    0.85965
280840.0000    0.61083
280880.0000    1.13812
280920.0000    0.15331
280960.0000    0.79607
281000.0000    0.86572
281040.0000    0.69883
281080.0000    1.39238
281120.0000    0.50219
281160.0000    0.63835
281200.0000    0.23335
281240.0000   -0.20991
281280.0000    1.00050
281320.0000    1.55498
281360.0000    0.69702
281400.0000    0.70084
281440.0000    0.69397
281480.0000    0.91537
281520.0000    1.39311
281560.0000    1.55030
281600.0000    1.23083
281640.0000   -0.03976
281680.0000    0.11024
281720.0000    1.22296
281760.0000    0.53360
281800.0000    0.01130
281840.0000   -0.77054
281880.0000    1.20210
281920.0000    0.96108
281960.0000    0.88648
282000.0000    0.45335
282040.0000    0.90108
282080.0000    1.21081
282120.0000    1.73821
282160.0000    2.13045
282200.0000    0.97768
282240.0000    0.98898
282280.0000    1.71241
282320.0000    1.59203
282360.0000    0.64100
282400.0000   -0.31764
282440.0000    0.01503
282480.0000    0.90295
282520.0000    1.21866
282560.0000    0.09282
282600.0000    1.16521
282640.0000    0.39208
282680.0000    0.69097
282720.0000    0.90736
282760.0000    1.18327
282800.0000    0.76888
282840.0000    0.76398
282880.0000    1.37667
282920.0000    0.98676
282960.0000    0.92152
283000.0000    1.01585
283040.0000   -0.10102
283080.0000    1.41988
283120.0000    0.55136
283160.0000    0.41666
283200.0000    0.71901
283240.0000    0.80530
283280.0000    0.63997
283320.0000   -0.08064
283360.0000    0.78311
283400.0000    0.26110
283440.0000    0.72709
283480.0000    1.19146
283520.0000    1.08100
283560.0000    0.40349
283600.0000    0.44644
283640.0000    0.73676
283680.0000    1.11452
283720.0000    1.02243
283760.0000    0.73048
283800.0000    0.53319
283840.0000    0.35874
283880.0000    1.15579
283920.0000    1.18866
283960.0000   -0.29995
284000.0000    0.94163
284040.0000    0.31533
284080.0000    0.37517
284120.0000   -0.50711
284160.0000   -0.09134
284200.0000   -0.15623
284240.0000    0.57654
284280.0000    0.56071
284320.0000    0.54330
284360.0000    0.65482
284400.0000    0.40453
284440.0000    0.84758
284480.0000    1.05930
284520.0000   -0.28823
284560.0000   -0.44654
284600.0000   -0.15169
284640.0000   -0.29271
284680.0000    0.66409
284720.0000    1.07935
284760.0000    1.22764
284800.0000    0.57288
284840.0000    0.94825
284880.0000    1.82072
284920.0000    1.47717
284960.0000    2.34549
285000.0000    2.26220
285040.0000    1.63630
285080.0000    2.04461
285120.0000    1.54689
285160.0000    1.89224
285200.0000    0.74584
285240.0000    1.18029
285280.0000    1.66680
285320.0000    1.33467
285360.0000    0.63698
285400.0000   -0.45329
285440.0000    0.60651
285480.0000    0.41765
285520.0000    0.73972
285560.0000    1.08012
285600.0000   -0.08119
285640.0000   -0.50786
285680.0000   -0.13815
285720.0000   -0.15172
285760.0000    0.66339
285800.0000    0.04288
285840.0000    0.14907
285880.0000    0.46544
285920.0000    1.86108
285960.0000    1.27255
286000.0000    1.14254
286040.0000    0.76573
286080.0000    1.58352
286120.0000    1.03825
286160.0000    0.45265
286200.0000    0.98853
286240.0000    0.35487
286280.0000    0.16252
286320.0000    0.39444
286360.0000    0.32289
286400.0000    0.96705
286440.0000    1.14383
286480.0000    0.33800
286520.0000    1.14561
286560.0000    1.04369
286600.0000    2.22720
286640.0000    1.72865
286680.0000    2.24642
286720.0000    1.08942
286760.0000    0.66377
286800.0000    1.41784
286840.0000    0.80497
286880.0000    1.70848
286920.0000    1.58427
286960.0000    1.21970
287000.0000    1.47463
287040.0000    0.47844
287080.0000    0.73099
287120.0000    1.18693
287160.0000    1.62739
287200.0000    0.15945
287240.0000    0.00951
287280.0000   -0.09817
287320.0000    0.93466
287360.0000    0.26201
287400.0000   -0.42634
287440.0000    0.02248
287480.0000   -0.01455
287520.0000    1.34222
287560.0000    0.17906
287600.0000    0.50298
287640.0000    0.57958
287680.0000    0.68178
287720.0000    0.27905
287760.0000    0.68508
287800.0000    0.85411
287840.0000    0.58407
287880.0000    0.40519
287920.0000    0.57323
287960.0000    0.02816
288000.0000    0.49324
288040.0000    0.29549
288080.0000    0.42712
288120.0000    0.54026
288160.0000    0.73193
288200.0000    0.69001
288240.0000    0.27138
288280.0000    0.35052
288320.0000   -0.13313
288360.0000   -0.33075
288400.0000   -0.54012
288440.0000   -0.16822
288480.0000   -0.33331
288520.0000    0.08371
288560.0000   -0.02064
288600.0000    0.57622
288640.0000    0.16139
288680.0000    0.01991
288720.0000    0.19983
288760.0000    0.64350
288800.0000    0.48149
288840.0000   -0.09526
288880.0000    1.02442
288920.0000    0.89521
288960.0000    0.74988
289000.0000    0.36886
289040.0000    0.96634
289080.0000    0.63235
289120.0000   -0.16955
289160.0000    0.87716
289200.0000    1.13137
289240.0000    1.05591
289280.0000    0.92860
289320.0000    0.92525
289360.0000    0.83307
289400.0000    0.34387
289440.0000    0.32356
289480.0000    1.17176
289520.0000    0.39486
289560.0000    0.14313
289600.0000   -0.04270
289640.0000    0.29196
289680.0000   -0.06868
289720.0000    0.26453
289760.0000    0.42969
289800.0000    0.72340
289840.0000    0.66346
289880.0000   -0.04535
289920.0000    0.64694
289960.0000    1.20039
290000.0000    0.94823
290040.0000    0.48557
290080.0000    0.29597
290120.0000    0.67074
290160.0000    0.14899
290200.0000    0.05196
290240.0000    0.84352
290280.0000    0.35029
290320.0000    0.02227
290360.0000    0.31968
290400.0000    0.82263
290440.0000    0.15508
290480.0000    0.87008
290520.0000    0.77978
290560.0000    0.43017
290600.0000    0.26399
290640.0000    0.11682
290680.0000    0.81662
290720.0000    0.66038
290760.0000    0.34951
290800.0000    0.60007
290840.0000    1.96608
290880.0000    1.02398
290920.0000    1.15489
290960.0000    0.08822
291000.0000    0.13819
291040.0000    0.34406
291080.0000    0.89947
291120.0000    0.65740
291160.0000   -0.01098
291200.0000    0.42657
291240.0000    0.20915
291280.0000    1.08283
291320.0000    0.57600
291360.0000    0.51836
291400.0000    1.01386
291440.0000    0.32888
291480.0000    0.04891
291520.0000   -0.20069
291560.0000    0.10718
291600.0000   -0.71419
291640.0000   -0.02123
291680.0000   -0.41931
291720.0000   -0.27266
291760.0000   -0.71842
291800.0000   -0.00637
291840.0000   -0.66263
291880.0000    0.12445
291920.0000   -0.35534
291960.0000   -0.50387
292000.0000   -0.19103
292040.0000   -0.01979
292080.0000   -0.08729
292120.0000   -0.49496
292160.0000    0.69980
292200.0000    0.73089
292240.0000    0.13205
292280.0000    0.23299
292320.0000   -0.30559
292360.0000    0.59170
292400.0000    0.27571
292440.0000    0.20906
292480.0000    0.46464
292520.0000    0.13171
292560.0000   -0.21209
292600.0000   -0.20163
292640.0000   -0.24266
292680.0000    0.13162
292720.0000    0.83595
292760.0000    1.43433
292800.0000    0.49506
292840.0000    0.67774
292880.0000    1.12598
292920.0000    0.96186
292960.0000   -0.08436
293000.0000    0.35524
293040.0000    1.34099
293080.0000    1.48664
293120.0000    1.53850
293160.0000    0.38435
293200.0000    1.61124
293240.0000    0.83816
293280.0000    0.83161
293320.0000    0.59689
293360.0000    1.37728
293400.0000    2.06441
293440.0000    0.91905
293480.0000    1.22699
293520.0000    0.43719
293560.0000    1.46023
293600.0000    0.82925
293640.0000    0.97665
293680.0000    0.66433
293720.0000    0.74455
293760.0000    1.62395
293800.0000    1.78884
293840.0000    2.01820
293880.0000    1.35282
293920.0000    1.22237
293960.0000    0.40343
294000.0000    0.26737
294040.0000    1.29529
294080.0000    0.86468
294120.0000    0.73793
294160.0000    1.73318
294200.0000    0.96104
294240.0000    0.89256
294280.0000    1.03510
294320.0000    0.73664
294360.0000    1.08286
294400.0000    0.65309
294440.0000    1.07119
294480.0000    1.39025
294520.0000    1.56356
294560.0000    0.16495
294600.0000   -0.06429
294640.0000   -0.76158
294680.0000   -0.46899
294720.0000   -0.04097
294760.0000    0.95254
294800.0000    1.09310
294840.0000    1.29792
294880.0000    0.59088
294920.0000    0.80413
294960.0000    0.49189
295000.0000    0.96382
295040.0000    1.37217
295080.0000    1.18481
295120.0000    1.32540
295160.0000    0.51565
295200.0000    0.57904
295240.0000    0.79075
295280.0000    0.90560
295320.0000    0.93983
295360.0000    1.41297
295400.0000    1.52346
295440.0000    0.74219
295480.0000    1.14178
295520.0000    0.99445
295560.0000    0.53111
295600.0000    0.07955
295640.0000    1.27515
295680.0000    1.08911
295720.0000    0.81578
295760.0000    0.16781
295800.0000    0.38766
295840.0000    0.60038
295880.0000    1.47287
295920.0000    2.08824
295960.0000    1.70059
296000.0000    1.54469
296040.0000    1.23193
296080.0000    1.27089
296120.0000    0.88553
296160.0000    1.07271
296200.0000    1.07360
296240.0000    1.55876
296280.0000    0.67320
296320.0000    1.51040
296360.0000    1.04668
296400.0000    0.95246
296440.0000    0.17711
296480.0000    1.10169
296520.0000    1.09082
296560.0000    0.52178
296600.0000    1.89915
296640.0000    1.08335
296680.0000    1.36313
296720.0000    1.35282
296760.0000    0.99527
296800.0000    1.47861
296840.0000    1.69436
296880.0000    1.55282
296920.0000    2.09008
296960.0000    1.30801
297000.0000    1.43173
297040.0000    1.25680
297080.0000    2.02376
297120.0000    1.06292
297160.0000    1.89456
297200.0000    1.69594
297240.0000    1.42209
297280.0000    1.17715
297320.0000    0.72169
297360.0000   -0.50050
297400.0000   -0.41334
297440.0000   -0.06101
297480.0000    1.08217
297520.0000   -0.48366
297560.0000   -0.15017
297600.0000    0.55664
297640.0000    0.21443
297680.0000   -0.63757
297720.0000   -0.46782
297760.0000   -0.44614
297800.0000   -0.19069
297840.0000   -0.35477
297880.0000   -0.48037
297920.0000   -0.78984
297960.0000   -0.04135
298000.0000   -0.09430
298040.0000    0.30721
298080.0000    1.07381
298120.0000    0.09086
298160.0000    0.82741
298200.0000    0.81982
298240.0000    1.43419
298280.0000    0.55871
298320.0000    0.87038
298360.0000    1.10285
298400.0000    0.60107
298440.0000    0.11592
298480.0000    0.81001
298520.0000    0.59430
298560.0000    0.37922
298600.0000    0.16382
298640.0000    1.09832
298680.0000    1.13285
298720.0000    0.65485
298760.0000    0.12859
298800.0000    1.22914
298840.0000    1.24567
298880.0000    1.33017
298920.0000    1.68266
298960.0000    1.31021
299000.0000    1.44940
299040.0000    1.32248
299080.0000    1.18077
299120.0000    1.07551
299160.0000    0.34120
299200.0000    0.61015
299240.0000    0.39337
299280.0000    0.19710
299320.0000    1.29025
299360.0000    1.20497
299400.0000    0.87649
299440.0000    1.64157
299480.0000    1.66547
299520.0000    0.94716
299560.0000    1.55943
299600.0000    0.53689
299640.0000    0.51296
299680.0000    1.15185
299720.0000    0.65661
299760.0000    1.19756
299800.0000    0.87636
299840.0000    0.99544
299880.0000    1.48481
299920.0000    1.67520
299960.0000    0.37046
300000.0000    0.83560
300040.0000    0.95212
300080.0000    1.25345
300120.0000    1.91758
300160.0000    0.43755
300200.0000    1.40640
300240.0000   -0.03711
300280.0000    0.40075
300320.0000    1.06771
300360.0000    0.70852
300400.0000    0.42748
300440.0000    0.43618
300480.0000    1.07115
300520.0000    1.53124
300560.0000    1.12168
300600.0000    1.00120
300640.0000    0.99508
300680.0000    0.91464
300720.0000    1.16452
300760.0000    1.09046
300800.0000    1.06283
300840.0000    1.50514
300880.0000    1.25642
300920.0000    1.60695
300960.0000    1.32933
301000.0000    0.92947
301040.0000    0.52733
301080.0000    0.72300
301120.0000    0.77969
301160.0000    1.27270
301200.0000    0.10986
301240.0000    1.70362
301280.0000    1.21684
301320.0000    1.36515
301360.0000    0.92787
301400.0000    1.06545
301440.0000    1.20910
301480.0000    0.74383
301520.0000    0.84173
301560.0000    0.66077
301600.0000    0.79591
301640.0000    1.12953
301680.0000    1.16902
301720.0000    1.21896
301760.0000    1.22189
301800.0000    1.19007
301840.0000    1.34959
301880.0000    1.40578
301920.0000    1.18705
301960.0000    0.77780
302000.0000    1.44069
302040.0000    0.84180
302080.0000    0.73318
302120.0000    0.33206
302160.0000    0.55953
302200.0000    0.59333
302240.0000    1.36465
302280.0000    0.21192
302320.0000    0.27373
302360.0000    0.34375
302400.0000    1.63133
302440.0000    0.43191
302480.0000    0.93754
302520.0000    0.66724
302560.0000    0.99354
302600.0000    0.05293
302640.0000    1.04465
302680.0000    0.65067
302720.0000    0.19138
302760.0000    0.76600
302800.0000    0.67790
302840.0000    0.68331
302880.0000    0.31708
302920.0000    0.89279
302960.0000    0.69495
303000.0000    0.34477
303040.0000    1.13911
303080.0000    0.25161
303120.0000    0.33037
303160.0000    0.85617
303200.0000    0.47260
303240.0000    0.75119
303280.0000    0.59696
303320.0000    0.83713
303360.0000    0.63070
303400.0000   -0.24765
303440.0000   -0.59765
303480.0000    0.45758
303520.0000    0.32715
303560.0000    0.72254
303600.0000    0.65934
303640.0000    0.85934
303680.0000   -0.15146
303720.0000    0.96506
303760.0000    1.06939
303800.0000    0.88192
303840.0000    1.71175
303880.0000    0.60807
303920.0000    0.16184
303960.0000    0.72837
304000.0000    1.53801
304040.0000    0.61967
304080.0000    1.08448
304120.0000    0.17962
304160.0000    0.87519
304200.0000    0.71950
304240.0000    0.67904
304280.0000    0.81305
304320.0000    1.07156
304360.0000    1.19623
304400.0000    0.87002
304440.0000    0.35405
304480.0000    1.13405
304520.0000    1.12382
304560.0000    0.69696
304600.0000    0.50052
304640.0000    0.54456
304680.0000    1.02910
304720.0000    0.93957
304760.0000    0.73144
304800.0000    0.57272
304840.0000    0.78784
304880.0000    1.19455
304920.0000    1.87505
304960.0000    2.05505
305000.0000    1.21146
305040.0000    1.20420
305080.0000    0.96470
305120.0000    2.03252
305160.0000    0.71704
305200.0000    1.16892
305240.0000    1.44845
305280.0000    0.97757
305320.0000    0.65730
305360.0000    0.89431
305400.0000    0.84101
305440.0000    0.37772
305480.0000    0.49269
305520.0000    1.16349
305560.0000   -0.01217
305600.0000    0.59946
305640.0000    0.83585
305680.0000    0.72211
305720.0000    0.93113
305760.0000    0.91989
305800.0000    1.23321
305840.0000    0.26916
305880.0000    0.74257
305920.0000    0.33437
305960.0000    0.00086
306000.0000    0.11708
306040.0000   -0.28241
306080.0000   -0.06186
306120.0000    0.93327
306160.0000    0.33421
306200.0000    0.72369
306240.0000    0.34041
306280.0000    0.61918
306320.0000    0.20179
306360.0000   -0.22922
306400.0000    0.32939
306440.0000    0.30981
306480.0000    0.20452
306520.0000    0.61036
306560.0000    0.42936
306600.0000   -0.26897
306640.0000   -0.30674
306680.0000    0.27904
306720.0000    1.16001
306760.0000    0.56025
306800.0000    0.89614
306840.0000    0.75703
306880.0000    1.39277
306920.0000    0.08377
306960.0000    0.42680
307000.0000    1.16208
307040.0000    1.11675
307080.0000    0.05532
307120.0000    0.98619
307160.0000    1.00072
307200.0000    0.84533
307240.0000    0.83552
307280.0000    0.58083
307320.0000    0.55513
307360.0000    0.67231
307400.0000    0.46167
307440.0000    0.67244
307480.0000    0.82487
307520.0000    0.31775
307560.0000    1.16862
307600.0000    0.88770
307640.0000    0.78895
307680.0000    0.43475
307720.0000    0.03056
307760.0000   -0.22962
307800.0000    0.41728
307840.0000    0.65381
307880.0000    0.23416
307920.0000    1.35296
307960.0000    0.66153
308000.0000    0.17659
308040.0000   -0.04159
308080.0000    0.56197
308120.0000    0.84640
308160.0000    0.65555
308200.0000    0.30397
308240.0000    0.73315
308280.0000    1.05007
308320.0000    0.82476
308360.0000    1.28326
308400.0000    0.94340
308440.0000    0.68600
308480.0000    1.11142
308520.0000    0.86130
308560.0000    0.54693
308600.0000    1.83527
308640.0000    1.27203
308680.0000    0.69651
308720.0000    0.85757
308760.0000    0.99714
308800.0000    0.02935
308840.0000    0.34328
308880.0000   -0.22331
308920.0000    0.80655
308960.0000    0.73041
309000.0000    0.68023
309040.0000    1.56303
309080.0000    1.19287
309120.0000    1.13629
309160.0000    1.26397
309200.0000    2.12776
309240.0000    1.86359
309280.0000    0.82795
309320.0000    1.46052
309360.0000    0.85805
309400.0000    1.12736
309440.0000    0.81544
309480.0000    0.79338
309520.0000    1.09829
309560.0000    1.78141
309600.0000    1.61164
309640.0000    1.03434
309680.0000    1.23927
309720.0000    1.31160
309760.0000    1.48152
309800.0000    1.97811
309840.0000    1.22310
309880.0000    1.19379
309920.0000    1.26188
309960.0000    1.38918
310000.0000    1.77738
310040.0000    1.68525
310080.0000    1.23714
310120.0000    1.19211
310160.0000    1.48391
310200.0000    1.61307
310240.0000    1.43699
310280.0000    1.10596
310320.0000    2.26531
310360.0000    1.58774
310400.0000    1.40393
310440.0000    1.25196
310480.0000    1.61012
310520.0000    1.10658
310560.0000    1.00710
310600.0000    1.48942
310640.0000    1.48135
310680.0000    1.46581
310720.0000    0.64965
310760.0000    0.59078
310800.0000    1.13045
310840.0000    0.58347
310880.0000    0.27316
310920.0000    1.36766
310960.0000    1.28103
311000.0000    1.22507
311040.0000    1.33222
311080.0000    1.24796
311120.0000    1.22329
311160.0000    1.76193
311200.0000    1.73097
311240.0000    0.70685
311280.0000    1.77023
311320.0000    1.66216
311360.0000    2.11953
311400.0000    2.23404
311440.0000    1.18704
311480.0000    1.18565
311520.0000    2.18669
311560.0000    1.51759
311600.0000    1.55269
311640.0000    1.68245
311680.0000    1.34786
311720.0000    1.89080
311760.0000    1.09624
311800.0000    1.12233
311840.0000    1.21431
311880.0000    1.22754
311920.0000    0.52671
311960.0000    0.74524
312000.0000    0.36333
312040.0000    0.91916
312080.0000    0.37396
312120.0000    1.29614
312160.0000    0.91874
312200.0000    0.54001
312240.0000    0.99579
312280.0000    0.97773
312320.0000    1.05425
312360.0000    0.94204
312400.0000    0.05820
312440.0000   -0.29557
312480.0000   -0.14443
312520.0000    0.15174
312560.0000    0.64454
312600.0000    0.99161
312640.0000    0.57534
312680.0000    1.35966
312720.0000    0.80934
312760.0000    1.47481
312800.0000    1.06132
312840.0000    1.80831
312880.0000    1.77574
312920.0000    2.42728
312960.0000    1.93028
313000.0000    1.62486
313040.0000    1.24996
313080.0000    0.95043
313120.0000    2.13258
313160.0000    0.66764
313200.0000    1.36945
313240.0000    1.97311
313280.0000    1.79468
313320.0000    1.44004
313360.0000    1.46058
313400.0000    1.40506
313440.0000    1.39839
313480.0000    1.19987
313520.0000    0.85342
313560.0000    0.82921
313600.0000   -0.03242
313640.0000   -0.09585
313680.0000    0.36994
313720.0000    0.38394
313760.0000    0.43016
313800.0000    1.32465
313840.0000    1.47581
313880.0000    1.87697
313920.0000    1.86753
313960.0000    0.59247
314000.0000    1.46871
314040.0000    1.21769
314080.0000    1.38234
314120.0000    1.72870
314160.0000    0.94081
314200.0000    1.40675
314240.0000    1.55587
314280.0000    2.15610
314320.0000    1.72792
314360.0000    1.80998
314400.0000    0.66983
314440.0000    1.56204
314480.0000    1.56182
314520.0000    2.48415
314560.0000    1.00656
314600.0000    1.15496
314640.0000    1.42242
314680.0000    1.03610
314720.0000    1.43018
314760.0000    1.38535
314800.0000    2.03835
314840.0000    0.32789
314880.0000    1.19428
314920.0000    0.70261
314960.0000    1.33551
315000.0000    1.12894
315040.0000    1.79547
315080.0000    1.24678
315120.0000    0.71409
315160.0000    1.09873
315200.0000    1.00590
315240.0000    0.67988
315280.0000    0.93745
315320.0000    1.60345
315360.0000    1.54818
315400.0000    0.99749
315440.0000    0.87460
315480.0000    0.81144
315520.0000    1.43648
315560.0000    0.75602
315600.0000    0.49619
315640.0000    1.17710
315680.0000    0.42501
315720.0000    1.56305
315760.0000    0.80294
315800.0000    1.06374
315840.0000    0.93426
315880.0000    1.06392
315920.0000    0.99220
315960.0000    1.87033
316000.0000    1.12440
316040.0000    0.88444
316080.0000    0.42132
316120.0000    1.02476
316160.0000    1.28541
316200.0000    1.04043
316240.0000    1.33499
316280.0000    1.53647
316320.0000    1.95970
316360.0000    1.23017
316400.0000    1.50638
316440.0000    1.10205
316480.0000    2.30183
316520.0000    1.94891
316560.0000    1.62951
316600.0000    1.38579
316640.0000    1.99267
316680.0000    1.41434
316720.0000    2.29574
316760.0000    2.79793
316800.0000    2.40182
316840.0000    2.92959
316880.0000    2.70728
316920.0000    1.67418
316960.0000    1.29530
317000.0000    1.49924
317040.0000    1.20697
317080.0000    1.57461
317120.0000    0.61651
317160.0000    0.92260
317200.0000    1.42574
317240.0000    1.52281
317280.0000    1.33998
317320.0000    1.38257
317360.0000    1.24687
317400.0000    0.82276
317440.0000    1.18998
317480.0000    1.91115
317520.0000    1.20777
317560.0000    1.62409
317600.0000    2.22214
317640.0000    1.98131
317680.0000    1.08129
317720.0000    1.89771
317760.0000    0.70793
317800.0000    0.97901
317840.0000    1.26571
317880.0000    1.08365
317920.0000    1.59855
317960.0000    1.49906
318000.0000    1.55855
318040.0000    1.36437
318080.0000    0.48208
318120.0000    1.59717
318160.0000    0.43423
318200.0000    0.47304
318240.0000    0.39612
318280.0000    1.01657
318320.0000    0.97516
318360.0000    1.05158
318400.0000    1.02728
318440.0000    1.03910
318480.0000    0.77520
318520.0000    1.04532
318560.0000    0.85895
318600.0000    1.47373
318640.0000    1.26232
318680.0000    0.99021
318720.0000    0.98159
318760.0000    0.88566
318800.0000    1.00845
318840.0000    0.55066
318880.0000    1.71904
318920.0000    0.18604
318960.0000    0.26781
319000.0000    0.84684
319040.0000    2.01035
319080.0000    1.02045
319120.0000    1.17074
319160.0000    0.99168
319200.0000    0.94764
319240.0000    0.99455
319280.0000    0.03812
319320.0000    1.14626
319360.0000    0.83277
319400.0000    0.80345
319440.0000    0.37736
319480.0000    0.53854
319520.0000    0.91865
319560.0000    0.67243
319600.0000    1.33121
319640.0000    0.34678
319680.0000    1.45880
319720.0000    1.05433
319760.0000    0.15580
319800.0000    1.20483
319840.0000    1.06685
319880.0000    1.56294
319920.0000    1.33177
319960.0000    0.88164
320000.0000    0.80752
320040.0000    0.24170
320080.0000   -0.05076
320120.0000    0.18130
320160.0000   -0.46539
320200.0000    0.76633
320240.0000    0.21683
320280.0000   -0.15362
320320.0000    1.13807
320360.0000    0.45292
320400.0000   -0.11256
320440.0000   -0.03064
320480.0000   -0.04632
320520.0000    0.47232
320560.0000    1.04526
320600.0000   -0.53861
320640.0000   -0.85911
320680.0000    0.46486
320720.0000   -0.32163
320760.0000   -0.19085
320800.0000    0.44085
320840.0000    0.50252
320880.0000    0.41017
320920.0000    0.72020
320960.0000    0.26713
321000.0000    0.09466
321040.0000    0.38432
321080.0000    0.86258
321120.0000    0.80957
321160.0000    1.05749
321200.0000    0.80340
321240.0000    0.44857
321280.0000    0.75583
321320.0000    0.73320
321360.0000    0.58682
321400.0000    0.67559
321440.0000    1.14178
321480.0000    1.06962
321520.0000    1.88546
321560.0000    0.64164
321600.0000    0.75640
321640.0000    0.20059
321680.0000   -0.06814
321720.0000    0.58701
321760.0000    0.26347
321800.0000    0.19614
321840.0000    0.08738
321880.0000    0.83276
321920.0000    0.34369
321960.0000    0.42858
322000.0000    0.34202
322040.0000    0.45057
322080.0000    0.18844
322120.0000    0.74502
322160.0000    0.52617
322200.0000    0.52106
322240.0000    0.70584
322280.0000   -0.76607
322320.0000    0.07235
322360.0000    0.33864
322400.0000   -0.19968
322440.0000    0.16673
322480.0000    0.38072
322520.0000    0.86296
322560.0000    0.32080
322600.0000    0.69622
322640.0000    0.60376
322680.0000    0.85001
322720.0000    0.62748
322760.0000    1.13791
322800.0000    1.52503
322840.0000    0.33316
322880.0000    0.66714
322920.0000    0.56593
322960.0000    0.45496
323000.0000   -0.19608
323040.0000   -0.82299
323080.0000   -0.43233
323120.0000   -0.58771
323160.0000   -0.33097
323200.0000    0.13259
323240.0000   -0.55344
323280.0000    0.18111
323320.0000    1.16133
323360.0000    1.06704
323400.0000    0.28835
323440.0000    0.21116
323480.0000    1.14821
323520.0000    0.94952
323560.0000    1.25920
323600.0000    1.44483
323640.0000    0.74883
323680.0000    0.79710
323720.0000    0.60336
323760.0000    1.24765
323800.0000    0.97782
323840.0000    0.45497
323880.0000    0.61720
323920.0000    0.84802
323960.0000    0.95280
324000.0000    0.97973
324040.0000    0.36219
324080.0000    0.24988
324120.0000   -0.27615
324160.0000   -0.03601
324200.0000   -0.16375
324240.0000    0.78030
324280.0000    0.38132
324320.0000    0.78845
324360.0000    0.17231
324400.0000    0.53917
324440.0000    0.22352
324480.0000    1.53440
324520.0000    0.68893
324560.0000    0.24262
324600.0000    0.59621
324640.0000    0.04933
324680.0000   -0.09786
324720.0000    0.68513
324760.0000    0.09780
324800.0000    0.90881
324840.0000    0.79726
324880.0000    0.59835
324920.0000    0.25904
324960.0000    1.04562
325000.0000    0.64149
325040.0000    0.91601
325080.0000    0.69330
325120.0000    0.33134
325160.0000    0.31676
325200.0000    0.70278
325240.0000    0.85664
325280.0000    0.92407
325320.0000    0.76498
325360.0000    1.30986
325400.0000    0.96527
325440.0000    1.02723
325480.0000    1.06757
325520.0000    1.27015
325560.0000    0.45628
325600.0000    1.89026
325640.0000    1.80946
325680.0000    1.49659
325720.0000    1.26025
325760.0000    1.24779
325800.0000    1.04395
325840.0000    0.41641
325880.0000    0.88438
325920.0000    1.35990
325960.0000    0.63979
326000.0000    1.13993
326040.0000    0.50188
326080.0000    1.02973
326120.0000    0.02305
326160.0000    1.23474
326200.0000    1.10568
326240.0000    0.40387
326280.0000    1.08158
326320.0000    0.24509
326360.0000    0.81473
326400.0000    1.33849
326440.0000    1.32462
326480.0000    0.75436
326520.0000    0.68509
326560.0000    0.67653
326600.0000    0.67301
326640.0000    0.88215
326680.0000    0.79035
326720.0000    0.39878
326760.0000    0.22943
326800.0000    0.57856
326840.0000    1.06762
326880.0000    0.71171
326920.0000    0.50741
326960.0000    0.56825
327000.0000    0.36314
327040.0000    0.77779
327080.0000    0.60846
327120.0000    0.88510
327160.0000    0.35133
327200.0000    0.06171
327240.0000   -0.48752
327280.0000    0.50890
327320.0000    0.95693
327360.0000    0.72342
327400.0000    0.33347
327440.0000    1.23304
327480.0000    0.93032
327520.0000    1.08692
327560.0000    0.99792
327600.0000   -0.23977
327640.0000    0.48422
327680.0000    0.53877
327720.0000    1.24302
327760.0000    0.78221
327800.0000    0.65255
327840.0000    0.41054
327880.0000    0.53050
327920.0000    0.47510
327960.0000    0.76034
328000.0000    0.54349
328040.0000    0.49766
328080.0000    0.43793
328120.0000    0.74316
328160.0000    0.64558
328200.0000    0.78396
328240.0000    0.32258
328280.0000    0.77876
328320.0000    0.85056
328360.0000   -0.01270
328400.0000    0.35751
328440.0000    1.21906
328480.0000    1.15399
328520.0000    0.32927
328560.0000    0.37488
328600.0000    0.47110
328640.0000    0.44655
328680.0000   -0.34570
328720.0000    0.16060
328760.0000    0.76470
328800.0000    0.86173
328840.0000    0.73613
328880.0000    1.00262
328920.0000    1.34128
328960.0000    0.55107
329000.0000    0.79124
329040.0000    0.24776
329080.0000    0.57644
329120.0000    1.63093
329160.0000    1.60917
329200.0000    1.46912
329240.0000    0.84970
329280.0000    0.36451
329320.0000    0.14815
329360.0000   -0.08246
329400.0000    0.22037
329440.0000    0.46472
329480.0000   -0.02006
329520.0000    1.07238
329560.0000    0.13498
329600.0000   -0.68580
329640.0000   -0.23846
329680.0000    0.81315
329720.0000    0.83718
329760.0000   -0.28353
329800.0000   -0.65047
329840.0000    0.51231
329880.0000    0.95665
329920.0000    0.99907
329960.0000    1.12988
330000.0000    1.10031
330040.0000    1.44886
330080.0000    0.91802
330120.0000    0.39686
330160.0000    0.95326
330200.0000    0.71461
330240.0000    0.30105
330280.0000   -0.15188
330320.0000   -0.44389
330360.0000   -0.74890
330400.0000   -0.27464
330440.0000   -0.39683
330480.0000    0.28943
330520.0000    0.24372
330560.0000   -0.37535
330600.0000   -0.66243
330640.0000   -0.82547
330680.0000   -0.98118
330720.0000    0.47660
330760.0000    0.30503
330800.0000   -0.19287
330840.0000   -0.01775
330880.0000   -0.18035
330920.0000    0.06009
330960.0000    1.17736
331000.0000    0.71943
331040.0000    0.03664
331080.0000    0.30153
331120.0000    0.12140
331160.0000    0.36248
331200.0000   -0.14092
331240.0000    0.34998
331280.0000    0.61451
331320.0000    0.82118
331360.0000    0.26189
331400.0000    0.49044
331440.0000    0.61450
331480.0000    1.55121
331520.0000    0.67581
331560.0000    0.32438
331600.0000    0.96920
331640.0000    0.48401
331680.0000   -0.60101
331720.0000    0.20957
331760.0000    0.62232
331800.0000    0.38926
331840.0000    0.34646
331880.0000    0.95121
331920.0000   -0.09455
331960.0000    0.43645
332000.0000    0.41114
332040.0000    0.36758
332080.0000    0.85798
332120.0000    0.62911
332160.0000    0.05702
332200.0000    1.04733
332240.0000    0.25232
332280.0000    0.30215
332320.0000    0.99155
332360.0000    1.04585
332400.0000    0.87977
332440.0000    1.10636
332480.0000    1.40536
332520.0000    1.54019
332560.0000    0.97790
332600.0000    1.64543
332640.0000    1.59965
332680.0000    0.60182
332720.0000   -0.40632
332760.0000    1.22671
332800.0000    0.30988
332840.0000    0.28378
332880.0000    0.60966
332920.0000   -0.47024
332960.0000    1.22933
333000.0000    0.33637
333040.0000    0.36304
333080.0000   -0.05028
333120.0000   -0.09010
333160.0000   -0.39388
333200.0000    0.27915
333240.0000    0.02361
333280.0000   -0.14788
333320.0000    0.27260
333360.0000    0.44688
333400.0000    0.55717
333440.0000   -0.08193
333480.0000   -0.40217
333520.0000   -0.21021
333560.0000   -0.73897
333600.0000    0.64764
333640.0000    0.64437
333680.0000    0.26885
333720.0000    0.55947
333760.0000    0.54521
333800.0000    0.41942
333840.0000    0.05829
333880.0000   -0.04060
333920.0000   -0.44424
333960.0000    0.36294
334000.0000    0.72818
334040.0000    0.04854
334080.0000    0.20429
334120.0000   -0.89869
334160.0000    0.10568
334200.0000    0.38843
334240.0000    0.27294
334280.0000    0.23508
334320.0000   -0.00992
334360.0000   -0.51767
334400.0000    0.15742
334440.0000    0.63886
334480.0000    0.49190
334520.0000    0.19292
334560.0000    0.33204
334600.0000   -0.08689
334640.0000    0.55202
334680.0000    0.43517
334720.0000    0.39211
334760.0000    1.13320
334800.0000    0.56093
334840.0000    0.86419
334880.0000    0.05605
334920.0000    0.38454
334960.0000    1.03172
335000.0000    0.46852
335040.0000    0.41206
335080.0000    0.76641
335120.0000   -0.24864
335160.0000   -0.40789
335200.0000    0.10565
335240.0000    0.33524
335280.0000    0.13898
335320.0000   -0.55027
335360.0000   -0.03170
335400.0000    0.11541
335440.0000    0.50491
335480.0000   -0.69322
335520.0000    0.41800
335560.0000   -0.10070
335600.0000    0.50975
335640.0000   -0.23353
335680.0000   -0.33919
335720.0000   -0.08940
335760.0000    0.12567
335800.0000    0.24667
335840.0000   -0.09043
335880.0000    0.20533
335920.0000    0.17717
335960.0000    0.22596
336000.0000    0.74142
336040.0000    0.64160
336080.0000   -0.10369
336120.0000    0.27861
336160.0000    0.09084
336200.0000   -0.63533
336240.0000    0.00515
336280.0000    0.49384
336320.0000   -0.19621
336360.0000   -0.88424
336400.0000    0.09042
336440.0000   -0.14861
336480.0000    0.13905
336520.0000    0.22905
336560.0000   -0.03054
336600.0000    0.53099
336640.0000    1.03211
336680.0000    0.77654
336720.0000    0.84610
336760.0000    0.94670
336800.0000    0.95645
336840.0000    0.57125
336880.0000    0.25069
336920.0000    0.33281
336960.0000   -0.04850
337000.0000    0.88917
337040.0000    0.95455
337080.0000    0.26060
337120.0000    0.42034
337160.0000    0.48408
337200.0000    0.72925
337240.0000    0.09099
337280.0000    0.83642
337320.0000    0.33512
337360.0000    1.06078
337400.0000    0.92678
337440.0000    0.29408
337480.0000    0.16802
337520.0000    0.25241
337560.0000    0.81029
337600.0000    0.42222
337640.0000    0.38720
337680.0000    0.25493
337720.0000    0.50120
337760.0000    0.72783
337800.0000    0.71249
337840.0000    0.25864
337880.0000    0.65502
337920.0000    1.22267
337960.0000    0.44723
338000.0000    0.58355
338040.0000    0.80570
338080.0000   -0.08706
338120.0000    0.79674
338160.0000   -0.02738
338200.0000    0.38871
338240.0000    0.04673
338280.0000    0.54577
338320.0000   -0.20976
338360.0000    0.89977
338400.0000    0.77253
338440.0000    1.25123
338480.0000    0.50735
338520.0000    0.46434
338560.0000    1.03579
338600.0000    0.52777
338640.0000    0.29564
338680.0000   -0.34739
338720.0000    0.10872
338760.0000    0.83041
338800.0000    0.79521
338840.0000   -0.42927
338880.0000    1.00874
338920.0000    0.79030
338960.0000    1.13286
339000.0000    0.50823
339040.0000   -0.55676
339080.0000    0.60310
339120.0000    0.07431
339160.0000    0.32219
339200.0000    0.16293
339240.0000    0.49109
339280.0000    0.18972
339320.0000    0.67588
339360.0000    0.17130
339400.0000    0.10014
339440.0000    0.31901
339480.0000    0.16622
339520.0000    0.92426
339560.0000    0.56666
339600.0000    0.85645
339640.0000    0.04545
339680.0000    0.42835
339720.0000    0.98329
339760.0000    0.49863
339800.0000    1.42839
339840.0000    1.13004
339880.0000    0.93163
339920.0000    0.96575
339960.0000    0.40508
340000.0000   -0.28795
340040.0000    0.65432
340080.0000    0.64363
340120.0000    0.12745
340160.0000    0.22545
340200.0000    1.05316
340240.0000    0.71535
340280.0000    1.01265
340320.0000    1.22952
340360.0000   -0.52005
340400.0000    0.22481
340440.0000    0.32709
340480.0000    0.33541
340520.0000    0.61695
340560.0000    0.57550
340600.0000    0.65317
340640.0000    0.59788
340680.0000    0.48682
340720.0000   -0.45622
340760.0000    0.15517
340800.0000    0.20457
340840.0000    0.33780
340880.0000   -0.41046
340920.0000    0.76378
340960.0000    0.57979
341000.0000   -0.88962
341040.0000    0.34951
341080.0000    0.73828
341120.0000    0.18733
341160.0000   -0.07616
341200.0000   -0.17389
341240.0000    0.49387
341280.0000    0.58254
341320.0000   -0.02201
341360.0000   -0.77137
341400.0000    0.51811
341440.0000   -0.29571
341480.0000    1.22704
341520.0000    0.25061
341560.0000   -0.36268
341600.0000   -0.11074
341640.0000    0.21731
341680.0000    0.38597
341720.0000    0.92858
341760.0000   -0.24313
341800.0000    0.03351
341840.0000   -0.19557
341880.0000   -0.42922
341920.0000    0.22254
341960.0000    0.65355
342000.0000    0.25006
342040.0000   -0.83616
342080.0000   -0.61209
342120.0000   -0.47240
342160.0000    0.06061
342200.0000   -1.36522
342240.0000   -0.62702
342280.0000    0.52178
342320.0000    0.20373
342360.0000    0.89968
342400.0000    0.46816
342440.0000    0.73721
342480.0000    0.17016
342520.0000    0.17459
342560.0000    0.31141
342600.0000    0.19548
342640.0000    0.41506
342680.0000    0.26276
342720.0000    0.01816
342760.0000   -0.32205
342800.0000   -0.18927
342840.0000   -0.35553
342880.0000   -0.19453
342920.0000   -0.07237
342960.0000    0.08367
343000.0000   -0.19613
343040.0000   -0.63077
343080.0000   -0.86853
343120.0000    0.15790
343160.0000    0.02142
343200.0000    0.23150
343240.0000   -0.80138
343280.0000    0.34639
343320.0000   -0.01132
343360.0000   -0.85942
343400.0000   -0.98898
343440.0000    0.11696
343480.0000   -0.70118
343520.0000   -1.02294
343560.0000   -0.89752
343600.0000   -0.84110
343640.0000   -0.35723
343680.0000   -0.47515
343720.0000   -0.10375
343760.0000    0.48852
343800.0000   -0.08360
343840.0000   -0.76523
343880.0000   -0.29155
343920.0000   -0.07359
343960.0000    0.43190
344000.0000   -0.11540
344040.0000   -0.58279
344080.0000    0.50828
344120.0000    0.51769
344160.0000    1.26651
344200.0000    0.40843
344240.0000    0.60950
344280.0000    0.55872
344320.0000    1.44454
344360.0000    0.38602
344400.0000    0.19182
344440.0000   -0.90362
344480.0000   -0.84646
344520.0000   -1.30059
344560.0000   -0.38729
344600.0000    0.11762
344640.0000    0.02787
344680.0000   -0.31717
344720.0000   -0.16055
344760.0000    0.14801
344800.0000   -0.13614
344840.0000   -0.27851
344880.0000    0.34958
344920.0000    0.92644
344960.0000    0.35017
345000.0000   -0.16567
345040.0000    0.38095
345080.0000    0.37681
345120.0000   -0.08115
345160.0000    0.55684
345200.0000   -0.02812
345240.0000   -0.11370
345280.0000    0.15195
345320.0000   -0.04296
345360.0000    0.33205
345400.0000   -0.55761
345440.0000   -0.28006
345480.0000   -0.14767
345520.0000   -0.23485
345560.0000   -0.37144
345600.0000    0.17870
345640.0000    0.29000
345680.0000   -0.54312
345720.0000   -0.23250
345760.0000    0.06666
345800.0000   -0.10546
345840.0000    0.51787
345880.0000   -0.15428
345920.0000    0.26564
345960.0000    0.50636
346000.0000    0.02533
346040.0000    0.22840
346080.0000    0.53105
346120.0000    0.56181
346160.0000    0.49145
346200.0000    0.03588
346240.0000   -1.35038
346280.0000   -0.62798
346320.0000   -0.01038
346360.0000    0.17968
346400.0000    0.02267
346440.0000   -0.07535
346480.0000   -0.62947
346520.0000    0.01152
346560.0000   -0.38167
346600.0000   -0.79192
346640.0000   -0.04099
346680.0000    0.08756
346720.0000   -0.23892
346760.0000   -0.50018
346800.0000    0.45786
346840.0000   -0.60525
346880.0000    0.83312
346920.0000    0.60240
346960.0000    0.74437
347000.0000    0.58066
347040.0000    0.64812
347080.0000    0.61682
347120.0000    1.25633
347160.0000   -0.12870
347200.0000    0.67769
347240.0000    0.83340
347280.0000    0.13772
347320.0000    0.37827
347360.0000    0.07324
347400.0000    0.11086
347440.0000    0.64858
347480.0000    0.11891
347520.0000    1.11419
347560.0000    0.62999
347600.0000    0.46873
347640.0000    1.14921
347680.0000    0.80659
347720.0000    0.92646
347760.0000    0.99125
347800.0000    0.57269
347840.0000    0.51760
347880.0000   -0.00629
347920.0000    0.74993
347960.0000    0.09898
348000.0000    0.84983
348040.0000    1.63047
348080.0000    0.26065
348120.0000    0.12697
348160.0000   -0.60047
348200.0000   -0.01149
348240.0000   -0.92618
348280.0000    0.43079
348320.0000   -0.31248
348360.0000   -0.51335
348400.0000   -0.80684
348440.0000    0.06458
348480.0000   -0.49324
348520.0000   -0.11311
348560.0000   -0.89418
348600.0000   -1.02050
348640.0000   -0.29362
348680.0000   -0.47315
348720.0000   -0.01592
348760.0000   -0.75642
348800.0000   -0.29724
348840.0000   -0.80562
348880.0000   -0.36092
348920.0000   -0.59329
348960.0000    0.72360
349000.0000    0.35918
349040.0000    0.31202
349080.0000   -0.13536
349120.0000    1.23779
349160.0000    1.03984
349200.0000    0.18816
349240.0000    0.80985
349280.0000    1.16957
349320.0000    0.76773
349360.0000    0.34930
349400.0000    0.27901
349440.0000    0.49767
349480.0000    0.54929
349520.0000    0.42131
349560.0000    0.55887
349600.0000    1.01084
349640.0000   -0.08249
349680.0000    0.37315
349720.0000    0.12578
349760.0000    0.34113
349800.0000    0.34583
349840.0000    0.55639
349880.0000    0.33923
349920.0000   -0.08346
349960.0000    0.12321
350000.0000    0.06874
350040.0000    0.86441
350080.0000    0.47991
350120.0000    0.13841
350160.0000   -0.61478
350200.0000    0.23165
350240.0000    0.47408
350280.0000    0.22983
350320.0000    0.12369
350360.0000   -0.27893
350400.0000   -0.04079
350440.0000   -0.31924
350480.0000    0.41921
350520.0000   -0.07148
350560.0000   -0.51370
350600.0000   -0.68052
350640.0000    0.60543
350680.0000    0.51843
350720.0000    0.77823
350760.0000    0.22843
350800.0000    1.14203
350840.0000    0.10245
350880.0000   -0.35868
350920.0000   -0.02065
350960.0000    0.03608
351000.0000   -0.54116
351040.0000    0.36491
351080.0000    0.18032
351120.0000    0.53777
351160.0000    0.97151
351200.0000    0.30820
351240.0000    1.16272
351280.0000    0.79523
351320.0000   -0.20724
351360.0000    0.30488
351400.0000   -0.08053
351440.0000    1.33519
351480.0000    0.37898
351520.0000    1.12853
351560.0000    1.16726
351600.0000    1.32648
351640.0000    0.35237
351680.0000    0.67075
351720.0000    0.80149
351760.0000    0.32850
351800.0000    0.83768
351840.0000   -0.31092
351880.0000    0.08838
351920.0000    0.54434
351960.0000    0.64151
352000.0000    0.58053
352040.0000    0.90521
352080.0000    0.99898
352120.0000    1.05358
352160.0000   -0.41357
352200.0000    0.05677
352240.0000    1.16800
352280.0000    1.01059
352320.0000    0.40237
352360.0000    0.61193
352400.0000   -0.19666
352440.0000   -0.20102
352480.0000   -0.02732
352520.0000   -0.28303
352560.0000   -0.43526
352600.0000   -1.00988
352640.0000    0.33180
352680.0000    0.08363
352720.0000    0.27888
352760.0000    0.30596
352800.0000   -0.35292
352840.0000    0.02094
352880.0000    0.71487
352920.0000   -0.12694
352960.0000    0.72753
353000.0000    0.74035
353040.0000    1.07721
353080.0000    0.44559
353120.0000    0.16462
353160.0000    0.26307
353200.0000    0.30596
353240.0000    0.66100
353280.0000    0.57327
353320.0000   -0.21904
353360.0000   -0.61483
353400.0000    0.12677
353440.0000   -0.49049
353480.0000   -0.52797
353520.0000    0.54342
353560.0000    1.05669
353600.0000    1.15516
353640.0000    0.68577
353680.0000    1.47939
353720.0000    1.07407
353760.0000    0.49501
353800.0000    1.17400
353840.0000    0.77740
353880.0000    1.50376
353920.0000    0.01835
353960.0000    0.51310
354000.0000    1.09259
354040.0000    1.05720
354080.0000    0.43964
354120.0000   -0.17342
354160.0000    0.15688
354200.0000    0.39036
354240.0000    0.78243
354280.0000    0.40929
354320.0000   -0.42934
354360.0000   -0.18447
354400.0000    0.85761
354440.0000    1.35149
354480.0000    0.71560
354520.0000    1.31742
354560.0000    1.08731
354600.0000    1.35406
354640.0000    1.31655
354680.0000    1.03832
354720.0000    0.97947
354760.0000    1.41279
354800.0000    1.23633
354840.0000    0.82396
354880.0000    1.64214
354920.0000    0.95361
354960.0000    1.89107
355000.0000    1.72401
355040.0000    0.99729
355080.0000    1.74209
355120.0000    1.22081
355160.0000    1.38113
355200.0000    0.48985
355240.0000    0.38759
355280.0000    0.68631
355320.0000    1.09536
355360.0000    0.25280
355400.0000    0.22359
355440.0000    0.26254
355480.0000   -0.24602
355520.0000    0.48705
355560.0000    0.56732
355600.0000    0.93167
355640.0000    0.70130
355680.0000    1.23849
355720.0000    1.36751
355760.0000    1.63212
355800.0000    2.16316
355840.0000    2.17692
355880.0000    1.38942
355920.0000    1.07694
355960.0000    1.45030
356000.0000    1.40995
356040.0000    0.60338
356080.0000    1.23362
356120.0000    0.08739
356160.0000    0.96101
356200.0000    1.61852
356240.0000    1.09173
356280.0000   -0.05210
356320.0000    0.58667
356360.0000    0.32470
356400.0000    1.24444
356440.0000    0.89872
356480.0000    1.06449
356520.0000    1.19612
356560.0000    1.24736
356600.0000    1.24993
356640.0000    1.34657
356680.0000    1.47899
356720.0000    1.12748
356760.0000    0.91483
356800.0000    1.10366
356840.0000    1.32682
356880.0000    0.30696
356920.0000    1.22503
356960.0000    1.72922
357000.0000    0.99673
357040.0000    1.23892
357080.0000    1.47156
357120.0000    0.42269
357160.0000    0.95953
357200.0000    0.87952
357240.0000    0.12188
357280.0000    0.02242
357320.0000    0.57675
357360.0000    0.94898
357400.0000    1.41843
357440.0000    1.44801
357480.0000    1.69424
357520.0000    1.35958
357560.0000    0.85528
357600.0000    0.57745
357640.0000    1.13303
357680.0000    2.07002
357720.0000    0.86532
357760.0000    0.19135
357800.0000    1.05491
357840.0000    0.58042
357880.0000    0.34130
357920.0000    1.20617
357960.0000    0.90575
358000.0000    1.19065
358040.0000    1.07811
358080.0000    0.82575
358120.0000    0.59640
358160.0000    1.48202
358200.0000    0.07016
358240.0000    0.22957
358280.0000    0.89807
358320.0000    0.30421
358360.0000    0.87643
358400.0000    0.86592
358440.0000    0.69784
358480.0000    0.39150
358520.0000    0.71298
358560.0000    1.39633
358600.0000    1.22946
358640.0000    1.12845
358680.0000    1.03388
358720.0000    1.62978
358760.0000    0.77461
358800.0000    0.86470
358840.0000    1.80675
358880.0000    1.62477
358920.0000    1.68462
358960.0000    1.43609
359000.0000    1.07221
359040.0000    0.87287
359080.0000    0.66504
359120.0000    1.75059
359160.0000    0.73697
359200.0000    1.31725
359240.0000    1.05910
359280.0000    1.57652
359320.0000    1.01281
359360.0000    1.43383
359400.0000    1.63270
359440.0000    1.21020
359480.0000    2.09339
359520.0000    0.72554
359560.0000    1.68669
359600.0000    1.79464
359640.0000   -0.32451
359680.0000    1.22060
359720.0000    1.53644
359760.0000    1.52101
359800.0000    0.69202
359840.0000    0.84953
359880.0000    0.16801
359920.0000    0.60803
359960.0000    0.83383
360000.0000    0.99181
360040.0000    1.04727
360080.0000    0.74466
360120.0000    0.47579
360160.0000    0.25310
360200.0000    0.56592
360240.0000   -0.18513
360280.0000   -0.51391
360320.0000    0.24005
360360.0000    0.35150
360400.0000    0.79982
360440.0000    0.11925
360480.0000    0.12796
360520.0000    0.62275
360560.0000    1.49264
360600.0000    0.25335
360640.0000    0.43759
360680.0000    1.54694
360720.0000    1.06240
360760.0000    0.40809
360800.0000    1.16463
360840.0000    0.88900
360880.0000    1.31144
360920.0000    1.04673
360960.0000    1.55743
361000.0000    1.00888
361040.0000    0.92984
361080.0000    0.80391
361120.0000    1.60803
361160.0000    0.31430
361200.0000    1.24313
361240.0000    0.94067
361280.0000    0.43120
361320.0000    1.38297
361360.0000    0.61961
361400.0000    0.54209
361440.0000    0.91823
361480.0000    0.95334
361520.0000    0.93801
361560.0000    1.40694
361600.0000    1.79362
361640.0000    1.43242
361680.0000    1.28298
361720.0000    0.77649
361760.0000    0.34473
361800.0000    0.99801
361840.0000    1.14386
361880.0000    1.28384
361920.0000    1.77926
361960.0000    1.66718
362000.0000    1.86571
362040.0000    1.09726
362080.0000    1.21248
362120.0000    0.94799
362160.0000    0.70195
362200.0000    1.19261
362240.0000    0.85065
362280.0000    0.99013
362320.0000    0.46088
362360.0000    1.04536
362400.0000    0.78658
362440.0000    0.72003
362480.0000    0.83046
362520.0000    0.71971
362560.0000   -0.08797
362600.0000    0.26663
362640.0000    0.96313
362680.0000    0.40131
362720.0000    0.54023
362760.0000   -0.04267
362800.0000    0.73461
362840.0000    0.79941
362880.0000    0.54605
362920.0000    0.83782
362960.0000    0.92704
363000.0000    0.36270
363040.0000    0.92212
363080.0000    0.93385
363120.0000    1.23064
363160.0000    0.99855
363200.0000    1.33111
363240.0000    0.74894
363280.0000    1.21428
363320.0000    1.34546
363360.0000    0.72968
363400.0000    0.76826
363440.0000    0.80126
363480.0000    0.74339
363520.0000    1.10222
363560.0000    1.62183
363600.0000    0.39470
363640.0000    1.13423
363680.0000    0.53862
363720.0000    1.13547
363760.0000    1.41678
363800.0000    1.32712
363840.0000    0.40182
363880.0000    0.47389
363920.0000    0.52864
363960.0000    1.04673
364000.0000    1.27046
364040.0000    1.25067
364080.0000    1.57820
364120.0000    1.38109
364160.0000    1.07819
364200.0000    1.72132
364240.0000    1.45996
364280.0000    1.37601
364320.0000    0.23751
364360.0000    0.56134
364400.0000    0.84823
364440.0000    0.95685
364480.0000    0.57507
364520.0000    0.71722
364560.0000    0.96398
364600.0000    0.61918
364640.0000    0.81493
364680.0000    0.27878
364720.0000    0.18181
364760.0000    0.42895
364800.0000    0.30270
364840.0000    0.17314
364880.0000   -0.05659
364920.0000    0.49812
364960.0000    0.65468
365000.0000    0.19561
365040.0000    1.72889
365080.0000    0.37139
365120.0000   -0.25772
365160.0000    0.72657
365200.0000    0.22488
365240.0000    1.75849
365280.0000    1.50720
365320.0000    1.58787
365360.0000    0.69595
365400.0000    0.82313
365440.0000    1.56613
365480.0000    0.39508
365520.0000    1.03617
365560.0000    0.40404
365600.0000    0.93108
365640.0000    0.78066
365680.0000    1.20544
365720.0000    1.02708
365760.0000    1.05661
365800.0000    0.35184
365840.0000   -0.44046
365880.0000    0.35869
365920.0000    0.55926
365960.0000    0.15868
366000.0000    0.11244
366040.0000    0.97943
366080.0000    0.90263
366120.0000    1.12041
366160.0000    0.06015
366200.0000    0.06156
366240.0000    0.73919
366280.0000   -0.20031
366320.0000    0.12363
366360.0000   -0.56716
366400.0000    0.86071
366440.0000    0.15778
366480.0000   -0.18805
366520.0000   -0.26401
366560.0000   -0.22993
366600.0000   -0.60552
366640.0000    0.63936
366680.0000    0.43275
366720.0000   -0.37662
366760.0000   -0.00145
366800.0000    0.08036
366840.0000   -0.47035
366880.0000    0.32267
366920.0000    0.87350
366960.0000    1.15149
367000.0000    0.21500
367040.0000   -0.67870
367080.0000   -0.41599
367120.0000   -0.24127
367160.0000   -0.20137
367200.0000   -0.36259
367240.0000   -0.01470
367280.0000    0.30076
367320.0000    0.97844
367360.0000    0.52557
367400.0000   -0.06019
367440.0000   -0.03477
367480.0000   -0.51113
367520.0000   -0.41556
367560.0000   -0.05393
367600.0000    0.01515
367640.0000    0.06700
367680.0000   -0.17165
367720.0000    0.14656
367760.0000   -0.24149
367800.0000    0.38244
367840.0000    0.50241
367880.0000    0.87599
367920.0000    0.36840
367960.0000    0.49786
368000.0000    0.65210
368040.0000    0.47639
368080.0000    0.79070
368120.0000    1.19844
368160.0000    0.91764
368200.0000    1.03391
368240.0000    0.37079
368280.0000    1.57788
368320.0000    1.83632
368360.0000    0.68938
368400.0000    0.46934
368440.0000    1.17683
368480.0000    2.16965
368520.0000    1.51559
368560.0000    1.61725
368600.0000    1.23570
368640.0000    1.14483
368680.0000    0.94894
368720.0000    1.08444
368760.0000    1.29217
368800.0000    0.45747
368840.0000    0.77151
368880.0000   -0.12461
368920.0000    0.35120
368960.0000    0.70862
369000.0000    0.61409
369040.0000   -0.42547
369080.0000    0.47054
369120.0000    0.93155
369160.0000    0.56169
369200.0000    0.32053
369240.0000    0.93421
369280.0000    0.45583
369320.0000    0.04093
369360.0000    0.35583
369400.0000    0.82055
369440.0000    1.45649
369480.0000    0.46521
369520.0000   -0.59194
369560.0000    0.14054
369600.0000    0.00833
369640.0000    0.67279
369680.0000    0.30760
369720.0000    0.62283
369760.0000    0.29911
369800.0000    0.70506
369840.0000   -0.06200
369880.0000    0.07618
369920.0000   -0.60152
369960.0000   -0.26714
370000.0000   -0.10659
370040.0000   -0.48610
370080.0000   -0.06719
370120.0000    0.10827
370160.0000    0.50021
370200.0000    0.61057
370240.0000    0.25041
370280.0000    1.10155
370320.0000    0.63735
370360.0000    0.59982
370400.0000    1.81923
370440.0000    1.33434
370480.0000    1.12785
370520.0000    0.47165
370560.0000    0.10849
370600.0000   -0.06480
370640.0000    0.10029
370680.0000    0.58088
370720.0000   -0.13151
370760.0000    0.19208
370800.0000    0.37257
370840.0000    0.10528
370880.0000    0.33380
370920.0000    0.16938
370960.0000    0.03444
371000.0000    0.68126
371040.0000    0.54485
371080.0000    0.63167
371120.0000    0.85716
371160.0000    0.53407
371200.0000    0.64692
371240.0000    1.04752
371280.0000    0.36551
371320.0000    1.42961
371360.0000    0.75254
371400.0000   -1.02773
371440.0000    0.07776
371480.0000    0.18907
371520.0000    0.07193
371560.0000   -0.29574
371600.0000    0.21992
371640.0000    0.68323
371680.0000    0.52587
371720.0000   -0.11592
371760.0000    0.49821
371800.0000    0.84272
371840.0000    0.57475
371880.0000    0.76253
371920.0000   -0.58315
371960.0000   -0.01380
372000.0000    0.28974
372040.0000   -0.86189
372080.0000    0.28109
372120.0000    1.17016
372160.0000    0.43878
372200.0000    1.41567
372240.0000    0.58244
372280.0000    1.32065
372320.0000    0.53975
372360.0000    0.82534
372400.0000    0.35179
372440.0000   -0.03347
372480.0000   -0.09103
372520.0000    1.41779
372560.0000    0.85614
372600.0000    0.83955
372640.0000    1.65600
372680.0000    1.63986
372720.0000    1.04175
372760.0000    0.74724
372800.0000    0.46561
372840.0000   -0.17844
372880.0000    0.63422
372920.0000    1.23150
372960.0000    1.11186
373000.0000    0.49261
373040.0000    1.19570
373080.0000    0.86337
373120.0000    0.97784
373160.0000    1.56404
373200.0000    0.35530
373240.0000    1.60543
373280.0000    1.65081
373320.0000    1.06061
373360.0000    1.43682
373400.0000    1.22196
373440.0000    1.72036
373480.0000    0.70653
373520.0000    1.34142
373560.0000    1.12470
373600.0000    0.38056
373640.0000   -0.00666
373680.0000    0.76971
373720.0000    0.99375
373760.0000    0.67743
373800.0000   -0.01548
373840.0000    0.61045
373880.0000    0.95707
373920.0000    0.77684
373960.0000    0.61817
374000.0000   -0.42528
374040.0000    0.81373
374080.0000    0.47405
374120.0000    1.14406
374160.0000   -0.12689
374200.0000    0.72408
374240.0000    0.23121
374280.0000    1.05064
374320.0000    1.16283
374360.0000    0.72974
374400.0000    0.50292
374440.0000    0.90283
374480.0000    1.11069
374520.0000    1.79169
374560.0000    1.46206
374600.0000    0.58196
374640.0000    0.81748
374680.0000    0.73654
374720.0000    1.14758
374760.0000    0.87319
374800.0000    1.81653
374840.0000    1.66937
374880.0000    1.72279
374920.0000    1.43390
374960.0000    1.81879
375000.0000    2.04283
375040.0000    1.41633
375080.0000    1.31827
375120.0000    0.93922
375160.0000    1.46324
375200.0000    1.31740
375240.0000    1.89511
375280.0000    1.31541
375320.0000    1.53963
375360.0000    1.57260
375400.0000    0.92921
375440.0000    1.47134
375480.0000    0.43820
375520.0000    0.64665
375560.0000    0.32229
375600.0000    0.90805
375640.0000    0.02992
375680.0000    0.72392
375720.0000    0.45960
375760.0000    0.45881
375800.0000    0.22893
375840.0000    0.26774
375880.0000    0.22350
375920.0000    0.19176
375960.0000    0.49379
376000.0000    0.32185
376040.0000    0.62233
376080.0000    0.43706
376120.0000    0.44039
376160.0000    0.43221
376200.0000    0.58083
376240.0000    0.56007
376280.0000    0.24129
376320.0000    1.12831
376360.0000    0.83152
376400.0000    1.50333
376440.0000    1.78505
376480.0000    0.84127
376520.0000    1.88707
376560.0000    1.64966
376600.0000    1.88215
376640.0000    1.46481
376680.0000    1.03879
376720.0000    0.81632
376760.0000    1.33565
376800.0000    1.43383
376840.0000    1.62878
376880.0000    1.01367
376920.0000    0.50742
376960.0000    0.98640
377000.0000    1.48856
377040.0000    1.69328
377080.0000    0.72924
377120.0000    1.29182
377160.0000    0.59224
377200.0000    0.54469
377240.0000    0.56397
377280.0000    0.82619
377320.0000    0.65940
377360.0000    1.34226
377400.0000    1.81149
377440.0000    1.43653
377480.0000    1.99381
377520.0000    0.97712
377560.0000    1.74589
377600.0000    1.08286
377640.0000    2.00915
377680.0000    1.35531
377720.0000    1.22769
377760.0000    2.01800
377800.0000    2.05183
377840.0000    0.67765
377880.0000    0.87377
377920.0000    0.98778
377960.0000    1.24216
378000.0000    0.59104
378040.0000    1.05065
378080.0000    1.39010
378120.0000    1.46932
378160.0000    1.57588
378200.0000    1.34916
378240.0000    1.61166
378280.0000    1.96976
378320.0000    1.05296
378360.0000    1.21078
378400.0000    1.27279
378440.0000    1.06522
378480.0000    1.00625
378520.0000    0.77423
378560.0000    1.18248
378600.0000    0.53502
378640.0000    0.65777
378680.0000    0.29945
378720.0000    0.99368
378760.0000    1.48434
378800.0000    1.22481
378840.0000    1.20716
378880.0000    1.38114
378920.0000    1.03178
378960.0000    0.93908
379000.0000    0.52930
379040.0000    1.35155
379080.0000    1.47607
379120.0000    1.19965
379160.0000    0.97959
379200.0000    0.70672
379240.0000    0.81839
379280.0000    1.28787
379320.0000    1.15777
379360.0000    0.75033
379400.0000    1.17084
379440.0000    0.86317
379480.0000    1.12366
379520.0000    0.65999
379560.0000    0.02277
379600.0000    1.06484
379640.0000    1.99727
379680.0000    0.76947
379720.0000    0.51562
379760.0000    1.12264
379800.0000    0.62601
379840.0000   -0.15555
379880.0000    0.56392
379920.0000    1.05317
379960.0000    1.46902
380000.0000    0.45498
380040.0000    0.95014
380080.0000    1.09212
380120.0000    1.61141
380160.0000    0.88975
380200.0000    0.62835
380240.0000    1.09631
380280.0000    0.71286
380320.0000    1.00482
380360.0000    0.51175
380400.0000    1.04750
380440.0000    1.27973
380480.0000    1.29010
380520.0000    0.62575
380560.0000    2.00773
380600.0000    1.80177
380640.0000    1.36380
380680.0000    0.64917
380720.0000    1.18857
380760.0000    1.21787
380800.0000    1.43577
380840.0000    0.35241
380880.0000    0.26650
380920.0000    0.39709
380960.0000    0.66607
381000.0000    1.48261
381040.0000    0.84574
381080.0000    1.25164
381120.0000    1.15097
381160.0000    0.98728
381200.0000    0.67394
381240.0000    0.97229
381280.0000    1.50357
381320.0000    1.94316
381360.0000    1.06418
381400.0000    1.06472
381440.0000    1.47857
381480.0000    0.73348
381520.0000    0.24215
381560.0000    0.01956
381600.0000    0.97264
381640.0000    0.12267
381680.0000    0.86044
381720.0000    0.44587
381760.0000    0.40007
381800.0000    0.50230
381840.0000    0.24701
381880.0000    0.96896
381920.0000    1.58008
381960.0000    1.62524
382000.0000    0.63538
382040.0000    0.50440
382080.0000    0.07624
382120.0000    0.80064
382160.0000    0.59029
382200.0000    0.87314
382240.0000    1.29396
382280.0000    1.38171
382320.0000    1.50855
382360.0000    1.08843
382400.0000    0.95595
382440.0000    0.44004
382480.0000    1.06814
382520.0000    0.30229
382560.0000   -0.06720
382600.0000    0.69430
382640.0000    0.54503
382680.0000   -0.03048
382720.0000   -0.18844
382760.0000   -1.05396
382800.0000   -0.37129
382840.0000   -0.55470
382880.0000   -0.53048
382920.0000   -0.25971
382960.0000    0.54011
383000.0000    0.06712
383040.0000    0.16382
383080.0000    0.63235
383120.0000    0.61146
383160.0000    0.78616
383200.0000    0.71757
383240.0000    0.26992
383280.0000    0.77702
383320.0000    0.56134
383360.0000    0.33741
383400.0000    0.32014
383440.0000    0.41514
383480.0000    0.17684
383520.0000    0.77723
383560.0000    0.32073
383600.0000    0.28167
383640.0000    0.64455
383680.0000   -0.39168
383720.0000    0.08346
383760.0000   -0.35796
383800.0000    0.02391
383840.0000    0.57533
383880.0000    0.52495
383920.0000    0.78237
383960.0000    0.31240
384000.0000   -0.25394
384040.0000    0.84183
384080.0000    1.58098
384120.0000    1.23615
384160.0000    0.23747
384200.0000    1.09643
384240.0000    0.67605
384280.0000    0.88072
384320.0000    1.39180
384360.0000    1.30664
384400.0000    1.19219
384440.0000    0.71702
384480.0000    0.77773
384520.0000    0.21850
384560.0000    0.38213
384600.0000    0.92501
384640.0000    0.38252
384680.0000    1.12298
384720.0000    0.61053
384760.0000    0.40823
384800.0000    0.16964
384840.0000    0.17305
384880.0000    0.34900
384920.0000    1.23693
384960.0000    0.28272
385000.0000    0.33389
385040.0000    0.97978
385080.0000    1.32481
385120.0000    0.60706
385160.0000    1.12000
385200.0000    1.06955
385240.0000    0.12394
385280.0000    1.00108
385320.0000    1.42625
385360.0000    1.13654
385400.0000    1.11345
385440.0000    0.51497
385480.0000    1.36460
385520.0000    0.90462
385560.0000    0.98829
385600.0000    0.72310
385640.0000    0.60390
385680.0000    1.19553
385720.0000    1.11274
385760.0000    0.69205
385800.0000    0.39330
385840.0000    0.64226
385880.0000    1.50052
385920.0000    1.06313
385960.0000    0.83622
386000.0000    0.61512
386040.0000    0.75789
386080.0000    0.91707
386120.0000    1.40616
386160.0000    0.59941
386200.0000    0.96887
386240.0000    2.11042
386280.0000    1.03577
386320.0000    0.73095
386360.0000    0.66484
386400.0000    1.29383
386440.0000    2.45926
386480.0000    1.55860
386520.0000    1.39983
386560.0000    1.86427
386600.0000    1.45982
386640.0000    2.05280
386680.0000    1.70949
386720.0000    1.81740
386760.0000    1.35404
386800.0000    0.47936
386840.0000    0.90827
386880.0000    1.49951
386920.0000    1.46984
386960.0000    1.08700
387000.0000    0.67968
387040.0000    0.54304
387080.0000    1.10707
387120.0000    1.49626
387160.0000    1.30336
387200.0000    1.53132
387240.0000    0.82156
387280.0000    0.95563
387320.0000    0.93027
387360.0000    0.77194
387400.0000    0.78695
387440.0000    1.20717
387480.0000    0.92038
387520.0000    0.41320
387560.0000    0.54497
387600.0000    0.44623
387640.0000    0.62973
387680.0000    0.39733
387720.0000    1.11581
387760.0000    0.85340
387800.0000    1.34306
387840.0000    1.64723
387880.0000    0.96659
387920.0000    1.24370
387960.0000    1.66438
388000.0000    1.62461
388040.0000    2.27465
388080.0000    0.47781
388120.0000    1.49057
388160.0000    1.08159
388200.0000    1.35809
388240.0000    0.96445
388280.0000    1.52087
388320.0000    1.22286
388360.0000    1.45558
388400.0000    0.87401
388440.0000    0.72280
388480.0000    1.34173
388520.0000    1.39395
388560.0000    1.57713
388600.0000    0.55029
388640.0000    1.08735
388680.0000    0.56431
388720.0000    0.80912
388760.0000    0.32814
388800.0000    1.19371
388840.0000    0.20570
388880.0000    0.69931
388920.0000    1.59152
388960.0000    0.68758
389000.0000    0.52161
389040.0000   -0.17307
389080.0000    0.84701
389120.0000    1.00284
389160.0000    0.52118
389200.0000    0.31330
389240.0000    1.04740
389280.0000    0.90205
389320.0000    0.61628
389360.0000    0.74104
389400.0000    0.57446
389440.0000    0.40109
389480.0000    0.59817
389520.0000   -0.28018
389560.0000    0.01490
389600.0000    0.64724
389640.0000    0.07531
389680.0000    0.24289
389720.0000    0.12594
389760.0000    0.13857
389800.0000    0.39294
389840.0000    1.06286
389880.0000    1.42874
389920.0000    1.28978
389960.0000    0.74483
390000.0000    1.11501
390040.0000    0.74210
390080.0000    0.94388
390120.0000   -0.04748
390160.0000    1.13762
390200.0000    0.46334
390240.0000    0.37427
390280.0000    0.99631
390320.0000    0.78698
390360.0000    0.70964
390400.0000    1.49726
390440.0000    0.93920
390480.0000    1.02172
390520.0000    0.96774
390560.0000   -0.83962
390600.0000    0.24131
390640.0000    0.27381
390680.0000   -0.93592
390720.0000    0.03419
390760.0000   -1.08219
390800.0000   -0.60417
390840.0000   -0.63708
390880.0000   -0.02288
390920.0000   -0.17784
390960.0000   -0.46103
391000.0000    0.96689
391040.0000   -0.09848
391080.0000   -0.37946
391120.0000    0.12537
391160.0000   -0.17038
391200.0000   -0.79085
391240.0000   -0.29780
391280.0000    0.53248
391320.0000    1.08335
391360.0000    0.59468
391400.0000    0.66437
391440.0000    1.14120
391480.0000   -0.00072
391520.0000    0.16676
391560.0000    1.22260
391600.0000    1.03159
391640.0000    1.31828
391680.0000    1.13465
391720.0000    1.22872
391760.0000    0.82715
391800.0000    1.87383
391840.0000    1.34580
391880.0000   -0.34758
391920.0000    0.65084
391960.0000    0.31055
392000.0000    0.74781
392040.0000    0.53002
392080.0000    0.37048
392120.0000    0.64301
392160.0000   -0.52694
392200.0000   -0.29490
392240.0000    1.35938
392280.0000    0.21301
392320.0000    0.83643
392360.0000    0.56986
392400.0000    0.60495
392440.0000    0.01885
392480.0000    1.31174
392520.0000    0.40232
392560.0000    0.14982
392600.0000    0.30005
392640.0000    0.46888
392680.0000   -0.38653
392720.0000    0.44564
392760.0000   -0.33114
392800.0000   -0.41756
392840.0000   -0.40174
392880.0000   -0.12444
392920.0000   -0.37864
392960.0000    0.02729
393000.0000    0.09791
393040.0000   -0.55488
393080.0000    0.11676
393120.0000   -0.55819
393160.0000   -0.24800
393200.0000   -0.29196
393240.0000   -0.16855
393280.0000    0.03695
393320.0000   -0.12582
393360.0000    0.50348
393400.0000    0.21088
393440.0000    0.40134
393480.0000    0.33298
393520.0000    0.61393
393560.0000    0.40228
393600.0000    0.19213
393640.0000    0.14031
393680.0000   -0.58741
393720.0000   -0.70878
393760.0000   -0.90397
393800.0000    0.01405
393840.0000   -0.09868
393880.0000    0.21828
393920.0000    0.34704
393960.0000   -0.26369
394000.0000   -0.92434
394040.0000   -0.24886
394080.0000   -0.19955
394120.0000   -0.99735
394160.0000   -0.32201
394200.0000   -0.34427
394240.0000    0.09817
394280.0000    0.14515
394320.0000   -0.57559
394360.0000   -0.02797
394400.0000   -0.04287
394440.0000    0.30697
394480.0000    0.20277
394520.0000    0.62864
394560.0000    0.40820
394600.0000    0.89997
394640.0000    0.93619
394680.0000    1.65478
394720.0000    0.92858
394760.0000    1.10433
394800.0000    1.88995
394840.0000    2.08073
394880.0000    1.24568
394920.0000    1.20888
394960.0000    0.89952
395000.0000    1.45709
395040.0000    0.98306
395080.0000    1.32352
395120.0000    1.17692
395160.0000    0.92911
395200.0000    0.54694
395240.0000    0.29264
395280.0000    0.28617
395320.0000    0.02669
395360.0000    0.70051
395400.0000    0.16587
395440.0000   -0.13286
395480.0000    0.07153
395520.0000    1.31953
395560.0000    1.22122
395600.0000    0.98321
395640.0000    0.94343
395680.0000    0.86455
395720.0000    0.99710
395760.0000    1.18124
395800.0000    0.86530
395840.0000    1.29593
395880.0000    0.85151
395920.0000    0.96029
395960.0000    0.22761
396000.0000    1.73623
396040.0000    0.80870
396080.0000    1.06697
396120.0000    1.13919
396160.0000    0.46986
396200.0000    1.30102
396240.0000    1.24798
396280.0000    1.31867
396320.0000    0.77542
396360.0000    1.32676
396400.0000    1.23134
396440.0000    0.82407
396480.0000    0.72321
396520.0000    0.09949
396560.0000    0.13370
396600.0000    0.99572
396640.0000    0.54914
396680.0000    1.40391
396720.0000    0.63485
396760.0000   -0.12478
396800.0000    0.75391
396840.0000   -0.32938
396880.0000    0.52067
396920.0000    0.37888
396960.0000    0.82798
397000.0000    0.27856
397040.0000    0.08419
397080.0000    0.82580
397120.0000    0.36480
397160.0000    0.25657
397200.0000    0.89055
397240.0000    0.51330
397280.0000    0.07749
397320.0000    1.44170
397360.0000   -0.00962
397400.0000    2.04696
397440.0000    0.43593
397480.0000    0.98674
397520.0000    0.48148
397560.0000    0.72770
397600.0000   -0.50231
397640.0000    0.28499
397680.0000    0.60375
397720.0000    1.25547
397760.0000    1.20175
397800.0000    0.98017
397840.0000    1.22778
397880.0000   -0.25650
397920.0000    0.48807
397960.0000    0.31631
398000.0000    1.38521
398040.0000    0.73571
398080.0000    0.95985
398120.0000    2.08354
398160.0000    0.84289
398200.0000    1.19385
398240.0000    1.26125
398280.0000    0.74680
398320.0000    1.39752
398360.0000    0.71000
398400.0000    0.19278
398440.0000    0.63177
398480.0000    0.30959
398520.0000    1.74950
398560.0000    1.04047
398600.0000    0.10057
398640.0000    0.57190
398680.0000    0.07600
398720.0000    0.78153
398760.0000    1.38380
398800.0000    0.73129
398840.0000    0.09467
398880.0000    0.11061
398920.0000    1.04971
398960.0000    0.99617
399000.0000    1.01299
399040.0000    0.92814
399080.0000    0.63756
399120.0000    0.62786
399160.0000    0.75653
399200.0000    1.24663
399240.0000    1.04054
399280.0000    0.89578
399320.0000    0.17702
399360.0000    1.02366
399400.0000    0.91765
399440.0000    1.11395
399480.0000    0.90468
399520.0000    1.20419
399560.0000    0.80823
399600.0000    0.91207
399640.0000    0.73051
399680.0000    0.65614
399720.0000    0.91320
399760.0000    0.80438
399800.0000    0.54249
399840.0000    0.29483
399880.0000    1.16277
399920.0000    0.93149
399960.0000    0.21246
400000.0000   -0.27025
400040.0000   -0.27301
400080.0000    0.20343
400120.0000    1.06952
400160.0000    0.97762
400200.0000    1.22571
400240.0000    0.94401
400280.0000    0.77681
400320.0000    0.33453
400360.0000    0.19679
400400.0000    0.22012
400440.0000    1.00155
400480.0000    0.59312
400520.0000    0.99217
400560.0000    1.57488
400600.0000    1.09711
400640.0000    1.29935
400680.0000    0.80061
400720.0000    0.50861
400760.0000    1.74094
400800.0000    1.49052
400840.0000    0.96217
400880.0000    1.46537
400920.0000    1.21384
400960.0000    0.12834
401000.0000    1.27226
401040.0000    0.41120
401080.0000    1.33086
401120.0000    1.00740
401160.0000    1.45735
401200.0000    0.76847
401240.0000    0.86703
401280.0000    0.74648
401320.0000    1.45508
401360.0000    0.65334
401400.0000    1.25559
401440.0000    0.56909
401480.0000    0.68383
401520.0000    1.22257
401560.0000    0.06881
401600.0000    0.14320
401640.0000    0.86697
401680.0000    1.41849
401720.0000    1.14301
401760.0000    1.23030
401800.0000    0.85131
401840.0000    0.55633
401880.0000    1.13557
401920.0000    1.15995
401960.0000    0.76141
402000.0000    0.69708
402040.0000    1.04041
402080.0000    0.97531
402120.0000    0.80474
402160.0000    1.56516
402200.0000    1.19538
402240.0000    0.35663
402280.0000    0.30381
402320.0000    0.55708
402360.0000    0.77690
402400.0000    1.00473
402440.0000    1.52952
402480.0000    0.95899
402520.0000    1.65237
402560.0000    1.15120
402600.0000    1.71178
402640.0000    1.31164
402680.0000    1.28356
402720.0000    1.86912
402760.0000    1.22918
402800.0000    1.50981
402840.0000    1.53447
402880.0000    0.71326
402920.0000    0.60835
402960.0000    0.71589
403000.0000    0.92055
403040.0000    0.80886
403080.0000    1.07902
403120.0000   -0.23512
403160.0000    0.11683
403200.0000   -0.10260
403240.0000   -0.08228
403280.0000    0.21626
403320.0000   -0.04069
403360.0000   -0.80649
403400.0000   -0.14004
403440.0000   -0.65692
403480.0000    0.04375
403520.0000   -0.09673
403560.0000   -0.65633
403600.0000   -0.59992
403640.0000   -0.04444
403680.0000   -0.52981
403720.0000    0.51131
403760.0000   -0.34440
403800.0000    0.39247
403840.0000   -0.10604
403880.0000   -0.05853
403920.0000    0.58047
403960.0000    1.13246
404000.0000    0.33243
404040.0000   -0.27574
404080.0000   -0.05257
404120.0000    0.49740
404160.0000   -0.22873
404200.0000    0.53447
404240.0000   -0.65592
404280.0000    0.14784
404320.0000    0.28126
404360.0000   -0.40432
404400.0000   -0.54176
404440.0000    0.05471
404480.0000    0.02505
404520.0000   -0.08747
404560.0000   -0.05898
404600.0000   -0.18382
404640.0000    0.00805
404680.0000   -0.28588
404720.0000    0.48894
404760.0000    0.90001
404800.0000    0.39874
404840.0000    0.34817
404880.0000    0.29563
404920.0000    0.79477
404960.0000    0.39443
405000.0000   -0.60878
405040.0000    0.72055
405080.0000    0.71331
405120.0000    0.47000
405160.0000    0.45939
405200.0000    0.59692
405240.0000    0.38913
405280.0000    0.55799
405320.0000    0.54974
405360.0000   -0.33684
405400.0000    0.12825
405440.0000    0.45209
405480.0000    0.68455
405520.0000    0.30728
405560.0000    0.90799
405600.0000    0.85447
405640.0000    0.76208
405680.0000    0.85637
405720.0000    0.28965
405760.0000   -0.11299
405800.0000   -0.30363
405840.0000    0.65989
405880.0000   -0.25618
405920.0000    0.46589
405960.0000    0.41846
406000.0000    0.00291
406040.0000    0.49948
406080.0000    0.31246
406120.0000    0.19649
406160.0000   -0.02514
406200.0000    0.48782
406240.0000    1.31628
406280.0000    1.18899
406320.0000    0.96138
406360.0000    0.53987
406400.0000   -0.17387
406440.0000    0.23708
406480.0000    0.75828
406520.0000    0.52760
406560.0000    0.34499
406600.0000    0.24284
406640.0000    0.56654
406680.0000    0.91597
406720.0000    0.28606
406760.0000    0.37659
406800.0000    0.66191
406840.0000    0.76348
406880.0000    0.39346
406920.0000    0.93586
406960.0000    0.60323
407000.0000    1.15824
407040.0000    0.90433
407080.0000   -0.36878
407120.0000   -0.17731
407160.0000    0.34862
407200.0000    0.56073
407240.0000   -0.03852
407280.0000    0.43634
407320.0000    0.77196
407360.0000    1.14325
407400.0000    1.00069
407440.0000    0.21909
407480.0000    0.66742
407520.0000    1.45989
407560.0000    0.74129
407600.0000    1.27925
407640.0000    0.86790
407680.0000    0.97408
407720.0000    0.88278
407760.0000    1.20901
407800.0000    1.13280
407840.0000    1.59632
407880.0000    1.10577
407920.0000    1.43390
407960.0000    1.38415
408000.0000    1.41347
408040.0000    1.16589
408080.0000    1.37691
408120.0000    0.78049
408160.0000    0.82452
408200.0000    1.32960
408240.0000    1.19578
408280.0000    1.19270
408320.0000    1.37903
408360.0000    0.20688
408400.0000    0.99677
408440.0000    0.67428
408480.0000    0.36874
408520.0000   -0.12600
408560.0000    1.51848
408600.0000    0.44669
408640.0000    1.18624
408680.0000    1.01302
408720.0000    0.77457
408760.0000    0.68090
408800.0000    0.68812
408840.0000    0.93757
408880.0000    1.03134
408920.0000    1.10395
408960.0000    0.49191
409000.0000    1.27802
409040.0000    0.77701
409080.0000    1.12184
409120.0000    0.84816
409160.0000    0.87415
409200.0000    0.54847
409240.0000    0.65721
409280.0000    0.00659
409320.0000    0.24824
409360.0000    0.73990
409400.0000    1.32926
409440.0000   -0.06065
409480.0000    0.06121
409520.0000    0.60072
409560.0000    1.46784
409600.0000    0.60204
409640.0000    0.40174
409680.0000    0.92811
409720.0000    1.04634
409760.0000    0.83082
409800.0000    1.14886
409840.0000    0.78031
409880.0000    0.56430
409920.0000    0.90326
409960.0000    0.94397
410000.0000    1.10320
410040.0000    0.68410
410080.0000    0.62494
410120.0000    0.53865
410160.0000    0.54149
410200.0000    0.64477
410240.0000    0.68917
410280.0000    0.37693
410320.0000    0.59683
410360.0000   -0.03006
410400.0000    0.54194
410440.0000    0.52598
410480.0000    1.45749
410520.0000    1.16248
410560.0000    0.68338
410600.0000    1.81472
410640.0000    1.36766
410680.0000    2.38610
410720.0000    1.58713
410760.0000    1.30953
410800.0000    0.95180
410840.0000    1.05905
410880.0000    0.73763
410920.0000    1.08534
410960.0000    1.01539
411000.0000    1.29521
411040.0000    1.89650
411080.0000    1.48796
411120.0000    1.19343
411160.0000    0.86674
411200.0000    0.98333
411240.0000    1.04538
411280.0000    0.92292
411320.0000    0.88581
411360.0000    0.30028
411400.0000    0.90396
411440.0000    0.37211
411480.0000   -0.08299
411520.0000    0.57609
411560.0000    0.63807
411600.0000    0.26919
411640.0000    0.23758
411680.0000   -0.05543
411720.0000    0.33855
411760.0000    1.74630
411800.0000    0.75372
411840.0000    0.34358
411880.0000    1.07341
411920.0000    1.39199
411960.0000    1.16279
412000.0000    0.87297
412040.0000    0.85944
412080.0000    1.97759
412120.0000    0.98075
412160.0000    1.62433
412200.0000    1.44934
412240.0000    1.23327
412280.0000    0.66116
412320.0000    1.34198
412360.0000    1.59399
412400.0000    0.80809
412440.0000    1.73820
412480.0000    0.95997
412520.0000    1.11534
412560.0000    0.61533
412600.0000    1.37896
412640.0000    0.60105
412680.0000    2.00166
412720.0000    2.08518
412760.0000    2.48083
412800.0000    0.49367
412840.0000    0.51095
412880.0000    0.68642
412920.0000    2.13954
412960.0000    1.16592
413000.0000    1.04480
413040.0000    1.34713
413080.0000    0.69775
413120.0000    1.52796
413160.0000    0.85079
413200.0000    0.49271
413240.0000    0.93373
413280.0000    1.93797
413320.0000    1.49468
413360.0000    1.87062
413400.0000    0.99944
413440.0000    0.79567
413480.0000    0.81097
413520.0000    1.54639
413560.0000    1.22503
413600.0000    0.92356
413640.0000    1.87762
413680.0000    1.32230
413720.0000    1.62803
413760.0000    1.83696
413800.0000    1.42967
413840.0000    0.42378
413880.0000    0.67021
413920.0000   -0.18279
413960.0000    0.64014
414000.0000    0.51551
414040.0000    1.35965
414080.0000    1.02938
414120.0000    0.30661
414160.0000    1.17294
414200.0000    1.57864
414240.0000    1.41857
414280.0000    0.96551
414320.0000    1.57225
414360.0000    0.06030
414400.0000   -0.02860
414440.0000   -0.03408
414480.0000    0.69892
414520.0000    1.11454
414560.0000    0.68013
414600.0000    1.67486
414640.0000    0.65512
414680.0000    0.93163
414720.0000    0.95645
414760.0000    0.47003
414800.0000    0.91720
414840.0000    1.08265
414880.0000    0.99796
414920.0000    1.25876
414960.0000    0.84230
415000.0000    0.87953
415040.0000    0.71112
415080.0000    0.83029
415120.0000    1.13476
415160.0000    1.55943
415200.0000    0.87837
415240.0000   -0.17984
415280.0000   -0.15870
415320.0000   -0.88354
415360.0000   -0.73267
415400.0000   -0.27674
415440.0000   -0.89853
415480.0000   -0.02551
415520.0000    0.32154
415560.0000   -0.00572
415600.0000    0.64954
415640.0000    0.49719
415680.0000    0.38580
415720.0000    0.40282
415760.0000    0.11130
415800.0000   -0.11099
415840.0000    0.16231
415880.0000   -0.04676
415920.0000    0.09985
415960.0000    0.91411
416000.0000    0.11721
416040.0000    0.68007
416080.0000   -0.56887
416120.0000   -0.06177
416160.0000    0.14720
416200.0000   -0.60404
416240.0000   -0.25686
416280.0000   -0.84374
416320.0000    0.15366
416360.0000    0.71959
416400.0000    0.71758
416440.0000    0.90368
416480.0000    0.95770
416520.0000   -0.07102
416560.0000   -0.12451
416600.0000    1.03282
416640.0000    1.25522
416680.0000    0.34560
416720.0000   -0.25272
416760.0000   -0.21638
416800.0000    0.34599
416840.0000   -0.13551
416880.0000    0.45646
416920.0000    0.26928
416960.0000   -0.24980
417000.0000    0.79111
417040.0000    0.03309
417080.0000   -0.01577
417120.0000    1.24576
417160.0000    0.81529
417200.0000    0.04763
417240.0000    0.51654
417280.0000    0.37163
417320.0000    0.51294
417360.0000    0.40084
417400.0000    0.57012
417440.0000    0.59663
417480.0000   -0.33989
417520.0000   -0.20841
417560.0000    0.07403
417600.0000   -0.16648
417640.0000    0.63336
417680.0000    0.09270
417720.0000    0.67221
417760.0000    0.62464
417800.0000    0.38836
417840.0000    0.42718
417880.0000    0.69870
417920.0000    0.61867
417960.0000    0.39762
418000.0000    0.42311
418040.0000    0.05018
418080.0000    0.35189
418120.0000    0.98416
418160.0000    0.27045
418200.0000    0.39516
418240.0000    0.44452
418280.0000    0.60563
418320.0000    0.63643
418360.0000    0.43788
418400.0000    0.52906
418440.0000    0.52319
418480.0000   -0.06570
418520.0000    0.52807
418560.0000    0.52350
418600.0000   -0.01597
418640.0000    0.60442
418680.0000    0.54971
418720.0000    0.29265
418760.0000    1.01169
418800.0000   -0.16777
418840.0000    1.32353
418880.0000    0.71726
418920.0000    0.54340
418960.0000    0.23178
419000.0000    0.60060
419040.0000    0.72635
419080.0000    0.20264
419120.0000    0.37166
419160.0000    0.76772
419200.0000    1.20501
419240.0000    1.14605
419280.0000    1.14785
419320.0000    1.01224
419360.0000    0.54504
419400.0000    0.85787
419440.0000    0.81478
419480.0000    1.10667
419520.0000    0.53828
419560.0000    0.38469
419600.0000    0.65166
419640.0000    0.49473
419680.0000    0.86676
419720.0000    0.03205
419760.0000    0.79514
419800.0000    1.64188
419840.0000    0.62016
419880.0000    0.25367
419920.0000   -0.00906
419960.0000    0.82298
420000.0000    0.90018
420040.0000   -0.03477
420080.0000   -0.21483
420120.0000    0.65368
420160.0000   -0.37420
420200.0000   -0.04378
420240.0000    0.10494
420280.0000    0.12261
420320.0000    0.25546
420360.0000   -1.53344
420400.0000   -0.14884
420440.0000    0.07753
420480.0000    0.63937
420520.0000    1.14915
420560.0000    1.39063
420600.0000    0.82834
420640.0000    1.15652
420680.0000    0.43205
420720.0000    0.24150
420760.0000    0.10780
420800.0000    0.99798
420840.0000    0.40916
420880.0000    0.77452
420920.0000    1.27713
420960.0000    1.26489
421000.0000    0.74343
421040.0000    1.30741
421080.0000    1.23021
421120.0000    0.44044
421160.0000    0.71100
421200.0000    0.15768
421240.0000    0.40408
421280.0000    0.71111
421320.0000    0.82981
421360.0000    0.63705
421400.0000    1.42927
421440.0000    1.03549
421480.0000    1.07551
421520.0000    0.31963
421560.0000    1.12221
421600.0000    0.90000
421640.0000    0.41044
421680.0000    1.37327
421720.0000    0.60752
421760.0000    0.61302
421800.0000    0.99873
421840.0000    1.49135
421880.0000    0.50963
421920.0000    0.74050
421960.0000    0.08517
422000.0000    0.88521
422040.0000    1.14990
422080.0000    1.10444
422120.0000    0.27431
422160.0000    0.67147
422200.0000    0.67816
422240.0000   -0.19918
422280.0000    0.79095
422320.0000    1.70946
422360.0000    0.86467
422400.0000    0.96912
422440.0000    0.89146
422480.0000    0.81911
422520.0000    0.63001
422560.0000    0.47997
422600.0000    0.59599
422640.0000    0.12995
422680.0000    0.39114
422720.0000    0.16608
422760.0000    0.43820
422800.0000    1.09307
422840.0000    1.00031
422880.0000    0.83584
422920.0000    1.18512
422960.0000    0.62858
423000.0000   -0.20875
423040.0000    0.65599
423080.0000    1.40039
423120.0000    1.02690
423160.0000    1.00048
423200.0000    1.51799
423240.0000    1.45037
423280.0000    0.73237
423320.0000    0.87779
423360.0000    0.76433
423400.0000    1.37645
423440.0000    1.08222
423480.0000    1.52291
423520.0000    0.26682
423560.0000    0.48781
423600.0000    0.76599
423640.0000    0.38897
423680.0000    0.03187
423720.0000    0.20870
423760.0000    0.15339
423800.0000    0.04254
423840.0000    0.05413
423880.0000    0.36184
423920.0000   -0.32533
423960.0000   -0.16182
424000.0000   -0.16527
424040.0000   -0.37185
424080.0000   -0.02006
424120.0000    0.72996
424160.0000    0.05157
424200.0000   -0.19279
424240.0000    1.01454
424280.0000    0.32375
424320.0000    0.21457
424360.0000    0.62828
424400.0000    1.45500
424440.0000    0.64679
424480.0000    0.06834
424520.0000    1.12917
424560.0000    1.31602
424600.0000    0.83586
424640.0000    1.08151
424680.0000    0.24325
424720.0000    0.56253
424760.0000    0.67054
424800.0000    1.14878
424840.0000    0.91891
424880.0000    1.05689
424920.0000    0.44509
424960.0000    1.17412
425000.0000    1.50514
425040.0000    1.14542
425080.0000    1.07001
425120.0000    1.45900
425160.0000    1.61185
425200.0000    0.65119
425240.0000    1.08792
425280.0000    1.07710
425320.0000    0.82713
425360.0000    0.95614
425400.0000    0.44812
425440.0000    0.86643
425480.0000    1.21007
425520.0000    1.46395
425560.0000    1.71562
425600.0000    1.23421
425640.0000    1.35212
425680.0000    1.31343
425720.0000    0.49889
425760.0000    0.70867
425800.0000    1.31470
425840.0000    0.86001
425880.0000    1.18950
425920.0000    1.45367
425960.0000    0.72941
426000.0000    0.72714
426040.0000    0.54700
426080.0000    0.86374
426120.0000    0.79717
426160.0000    1.51437
426200.0000    1.38059
426240.0000    1.40241
426280.0000    1.85533
426320.0000    1.73424
426360.0000    1.40300
426400.0000    1.43125
426440.0000    1.09582
426480.0000    1.81027
426520.0000    1.90993
426560.0000    1.09572
426600.0000    1.07053
426640.0000    1.27584
426680.0000    1.37272
426720.0000    2.06232
426760.0000    1.50232
426800.0000    1.77402
426840.0000    1.81682
426880.0000    1.88602
426920.0000    2.37911
426960.0000    2.45613
427000.0000    0.64719
427040.0000    2.00815
427080.0000    1.24686
427120.0000    2.40801
427160.0000    2.42679
427200.0000    2.27403
427240.0000    2.18755
427280.0000    2.38778
427320.0000    2.09754
427360.0000    2.13941
427400.0000    1.87075
427440.0000    1.98118
427480.0000    1.73216
427520.0000    1.82301
427560.0000    1.59264
427600.0000    1.96177
427640.0000    2.24444
427680.0000    2.15189
427720.0000    1.76326
427760.0000    2.39574
427800.0000    1.89580
427840.0000    1.65662
427880.0000    1.56146
427920.0000    2.31644
427960.0000    2.42216
428000.0000    2.70149
428040.0000    2.05457
428080.0000    2.29546
428120.0000    2.07718
428160.0000    2.24353
428200.0000    2.38839
428240.0000    1.28974
428280.0000    2.85880
428320.0000    2.68852
428360.0000    1.92732
428400.0000    2.76873
428440.0000    1.85615
428480.0000    2.49719
428520.0000    2.05815
428560.0000    1.71085
428600.0000    1.99242
428640.0000    2.09223
428680.0000    1.74233
428720.0000    1.69988
428760.0000    2.58208
428800.0000    2.94864
428840.0000    1.96633
428880.0000    2.61383
428920.0000    1.88025
428960.0000    3.49133
429000.0000    2.53838
429040.0000    2.16347
429080.0000    2.26749
429120.0000    2.64864
429160.0000    2.88528
429200.0000    2.56485
429240.0000    1.98860
429280.0000    2.30426
429320.0000    2.28018
429360.0000    2.22732
429400.0000    2.19895
429440.0000    2.01568
429480.0000    1.54690
429520.0000    0.96123
429560.0000    2.03960
429600.0000    1.88168
429640.0000    1.46933
429680.0000    2.13700
429720.0000    1.02258
429760.0000    1.01477
429800.0000    1.73113
429840.0000    1.52651
429880.0000    1.08878
429920.0000    1.12933
429960.0000    1.06453
430000.0000    1.38896
430040.0000    0.82260
430080.0000    0.97769
430120.0000    1.57910
430160.0000    1.00465
430200.0000    1.03991
430240.0000    0.60630
430280.0000    0.20321
430320.0000    0.94676
430360.0000    1.00075
430400.0000    1.09898
430440.0000    1.17841
430480.0000    1.02198
430520.0000    0.93724
430560.0000    0.37143
430600.0000    1.12825
430640.0000    1.26568
430680.0000    1.25768
430720.0000    1.05776
430760.0000    1.08547
430800.0000    1.97719
430840.0000    0.96711
430880.0000    1.84873
430920.0000    0.56670
430960.0000    1.28683
431000.0000    1.19241
431040.0000    1.05563
431080.0000    0.44516
431120.0000    0.56491
431160.0000    0.71301
431200.0000    0.95536
431240.0000   -0.02112
431280.0000    0.97763
431320.0000    2.36335
431360.0000    1.75106
431400.0000    1.39410
431440.0000    1.79360
431480.0000    1.96609
431520.0000    1.62047
431560.0000    0.95212
431600.0000    1.11665
431640.0000    0.89211
431680.0000    0.50577
431720.0000    0.97541
431760.0000    0.86260
431800.0000    0.39686
431840.0000    1.93851
431880.0000    1.75464
431920.0000    1.26762
431960.0000    1.61753
432000.0000    1.56769
432040.0000    2.09346
432080.0000    1.58921
432120.0000    2.00634
432160.0000    2.11913
432200.0000    2.94723
432240.0000    2.10728
432280.0000    1.99302
432320.0000    0.96084
432360.0000    1.66681
432400.0000    1.59854
432440.0000    1.45299
432480.0000    1.25694
432520.0000    0.80865
432560.0000    0.86156
432600.0000    0.98925
432640.0000    0.09998
432680.0000    0.96175
432720.0000    1.49471
432760.0000    0.95208
432800.0000    1.39893
432840.0000    0.39524
432880.0000    0.73848
432920.0000    0.55445
432960.0000    0.79431
433000.0000    0.93410
433040.0000    0.86478
433080.0000    0.97468
433120.0000    0.64830
433160.0000    0.39808
433200.0000    1.68873
433240.0000    0.73276
433280.0000    1.11683
433320.0000    0.61802
433360.0000    0.88494
433400.0000    0.98153
433440.0000    1.02139
433480.0000    1.35938
433520.0000    1.31276
433560.0000    0.44656
433600.0000    0.10483
433640.0000    1.03950
433680.0000    0.71597
433720.0000    0.33462
433760.0000    0.76211
433800.0000    0.62496
433840.0000    0.37208
433880.0000    0.66767
433920.0000    1.04973
433960.0000    1.05732
434000.0000    0.70451
434040.0000    0.90667
434080.0000    1.01834
434120.0000    0.93399
434160.0000    1.97778
434200.0000    1.49347
434240.0000    1.33240
434280.0000    0.83402
434320.0000    1.24348
434360.0000    1.83613
434400.0000    1.35295
434440.0000    0.31825
434480.0000    0.51683
434520.0000    0.51093
434560.0000    1.16831
434600.0000    1.11693
434640.0000    1.38161
434680.0000    1.24130
434720.0000    1.72723
434760.0000    2.59949
434800.0000    2.28410
434840.0000    2.10397
434880.0000    1.97547
434920.0000    0.65908
434960.0000    0.28359
435000.0000    0.26888
435040.0000    0.56382
435080.0000   -0.23204
435120.0000    0.60149
435160.0000    0.61910
435200.0000    0.45508
435240.0000   -0.08641
435280.0000    0.69001
435320.0000    0.43621
435360.0000    0.16970
435400.0000    1.36668
435440.0000    1.24069
435480.0000    0.63187
435520.0000    0.48512
435560.0000    0.72570
435600.0000    1.09938
435640.0000    1.12217
435680.0000    1.63791
435720.0000    1.65072
435760.0000    1.69712
435800.0000    0.97854
435840.0000    1.02615
435880.0000    0.77550
435920.0000    0.76967
435960.0000    0.52463
436000.0000    0.41794
436040.0000    0.51869
436080.0000    1.50422
436120.0000    1.28363
436160.0000    0.41331
436200.0000    1.28523
436240.0000    1.29433
436280.0000    1.27645
436320.0000    1.55668
436360.0000    0.74571
436400.0000    1.04001
436440.0000    1.32591
436480.0000    1.02899
436520.0000    0.50272
436560.0000    0.91165
436600.0000    0.63717
436640.0000    0.47457
436680.0000    0.71410
436720.0000    1.48487
436760.0000    0.84048
436800.0000    0.50678
436840.0000    1.29991
436880.0000    0.70678
436920.0000   -0.00553
436960.0000    0.27144
437000.0000    0.81835
437040.0000    1.00442
437080.0000    0.83119
437120.0000    1.12455
437160.0000    1.76314
437200.0000    1.51506
437240.0000    0.33752
437280.0000    1.47189
437320.0000    1.39891
437360.0000    1.20666
437400.0000    1.09413
437440.0000    0.86010
437480.0000    1.72787
437520.0000    1.41707
437560.0000    0.48064
437600.0000    0.53733
437640.0000    0.72437
437680.0000    1.63368
437720.0000    0.99755
437760.0000    1.46609
437800.0000    1.70713
437840.0000    0.93723
437880.0000    1.76367
437920.0000    1.36592
437960.0000    1.19469
438000.0000    1.12892
438040.0000    1.41836
438080.0000    0.56263
438120.0000    1.20770
438160.0000    0.27268
438200.0000    0.73902
438240.0000    0.85244
438280.0000    0.90566
438320.0000    0.92866
438360.0000    0.79611
438400.0000   -0.11930
438440.0000   -0.01638
438480.0000   -0.06728
438520.0000    0.14411
438560.0000   -0.02151
438600.0000    0.17106
438640.0000    0.14281
438680.0000   -0.12052
438720.0000    0.80830
438760.0000    0.98496
438800.0000    0.79414
438840.0000    1.47290
438880.0000    1.85973
438920.0000    0.37562
438960.0000    0.36587
439000.0000    0.78789
439040.0000    1.04882
439080.0000    0.56725
439120.0000    0.96695
439160.0000    0.90278
439200.0000    0.56059
439240.0000   -0.02437
439280.0000   -0.32381
439320.0000    0.15573
439360.0000    0.73883
439400.0000   -0.36138
439440.0000   -0.52909
439480.0000   -0.63683
439520.0000    1.19528
439560.0000    1.72575
439600.0000    0.90888
439640.0000    0.95950
439680.0000    0.54141
439720.0000    1.43904
439760.0000    0.50186
439800.0000    1.16006
439840.0000    0.82986
439880.0000    1.39497
439920.0000    0.70763
439960.0000    0.86937
440000.0000    1.46512
440040.0000    1.21660
440080.0000    1.05104
440120.0000    1.25866
440160.0000    0.90913
440200.0000    0.59106
440240.0000    0.63924
440280.0000    1.12010
440320.0000    0.88786
440360.0000    0.55365
440400.0000    0.99494
440440.0000    1.27980
440480.0000    0.92430
440520.0000    1.19878
440560.0000    0.63318
440600.0000    0.33701
440640.0000    1.12347
440680.0000    0.79838
440720.0000    1.30787
440760.0000    1.00443
440800.0000    1.47059
440840.0000    0.90736
440880.0000    0.51867
440920.0000    0.64174
440960.0000    0.56757
441000.0000    0.36395
441040.0000   -0.36089
441080.0000   -0.70314
441120.0000   -0.12158
441160.0000    0.19226
441200.0000    0.27888
441240.0000    0.66506
441280.0000    0.02695
441320.0000    0.84480
441360.0000    0.00778
441400.0000    0.92496
441440.0000    0.41235
441480.0000    0.41450
441520.0000    0.33361
441560.0000    1.59074
441600.0000    0.57795
441640.0000    0.96350
441680.0000    1.10589
441720.0000    0.80076
441760.0000    0.44543
441800.0000    0.06674
441840.0000    0.18053
441880.0000    0.79926
441920.0000   -0.15205
441960.0000    0.79472
442000.0000    1.50934
442040.0000    0.88987
442080.0000   -0.33868
442120.0000    0.35794
442160.0000    0.36307
442200.0000    0.84856
442240.0000    1.03421
442280.0000    0.67721
442320.0000    1.26096
442360.0000    0.87302
442400.0000    0.77829
442440.0000    0.24480
442480.0000    0.57585
442520.0000    1.67005
442560.0000    1.34132
442600.0000    1.70673
442640.0000    1.15166
442680.0000    0.57502
442720.0000    1.02540
442760.0000    1.28566
442800.0000    0.10200
442840.0000   -0.29931
442880.0000    0.90054
442920.0000    1.53358
442960.0000    0.96160
443000.0000    0.95538
443040.0000   -0.07650
443080.0000    1.41630
443120.0000    1.78033
443160.0000    1.09864
443200.0000    1.07571
443240.0000    0.67315
443280.0000    1.00974
443320.0000    0.73158
443360.0000    1.20722
443400.0000    0.80528
443440.0000    0.43738
443480.0000    0.66711
443520.0000   -0.10555
443560.0000    0.65482
443600.0000    1.08845
443640.0000    0.54441
443680.0000    0.61098
443720.0000    0.16087
443760.0000    0.90117
443800.0000    0.78873
443840.0000    0.64452
443880.0000    0.21996
443920.0000    1.13523
443960.0000    1.72957
444000.0000    2.52376
444040.0000    1.97871
444080.0000    1.36392
444120.0000    1.95552
444160.0000    1.60916
444200.0000    1.46094
444240.0000    1.21765
444280.0000    1.01771
444320.0000    1.40080
444360.0000    0.61573
444400.0000    0.91831
444440.0000    0.89061
444480.0000    0.94575
444520.0000    1.22816
444560.0000    1.81029
444600.0000    1.20398
444640.0000    1.05876
444680.0000    1.40831
444720.0000    1.39539
444760.0000    0.67664
444800.0000    1.51981
444840.0000    1.64520
444880.0000    0.93189
444920.0000    1.37771
444960.0000    1.12142
445000.0000    0.95362
445040.0000    0.60014
445080.0000    0.25106
445120.0000    0.95072
445160.0000    2.04318
445200.0000    0.97573
445240.0000    0.94220
445280.0000    1.51721
445320.0000    1.83084
445360.0000    0.36451
445400.0000    0.75326
445440.0000    1.34147
445480.0000    1.14970
445520.0000    1.43403
445560.0000    0.55977
445600.0000    1.51635
445640.0000    0.10210
445680.0000    1.38048
445720.0000    0.33114
445760.0000    0.77090
445800.0000    1.46921
445840.0000    1.07096
445880.0000    1.25963
445920.0000    1.15403
445960.0000    1.18972
446000.0000    0.15528
446040.0000    0.58538
446080.0000    0.83629
446120.0000    0.55406
446160.0000    0.87699
446200.0000    1.78561
446240.0000    0.72913
446280.0000    1.96445
446320.0000    1.08764
446360.0000   -0.10213
446400.0000    0.13243
446440.0000    0.58155
446480.0000    1.29199
446520.0000    0.53831
446560.0000    1.01948
446600.0000    1.43629
446640.0000    1.59107
446680.0000    1.64701
446720.0000    0.98248
446760.0000    0.76558
446800.0000    1.01520
446840.0000    0.95115
446880.0000    1.09135
446920.0000    0.26777
446960.0000    0.34181
447000.0000    0.91077
447040.0000    1.12067
447080.0000    1.05934
447120.0000    1.31557
447160.0000    1.22399
447200.0000    0.56238
447240.0000    1.52403
447280.0000    1.01149
447320.0000    0.79844
447360.0000    1.02885
447400.0000    1.86792
447440.0000    1.80881
447480.0000    1.20384
447520.0000    0.89528
447560.0000    0.69841
447600.0000    0.37946
447640.0000    1.23383
447680.0000    0.77495
447720.0000    1.05541
447760.0000    0.53150
447800.0000    0.31022
447840.0000    0.59817
447880.0000    1.25010
447920.0000    0.35869
447960.0000    0.63637
448000.0000    0.18080
448040.0000    0.55177
448080.0000    0.79049
448120.0000    0.97081
448160.0000    1.65052
448200.0000    0.52184
448240.0000    0.98404
448280.0000    1.03443
448320.0000   -0.05630
448360.0000    0.92085
448400.0000    0.82122
448440.0000    0.82871
448480.0000    0.41186
448520.0000    0.02335
448560.0000    0.40836
448600.0000   -0.03689
448640.0000    0.71550
448680.0000    0.47711
448720.0000    0.80428
448760.0000    0.62308
448800.0000   -0.52676
448840.0000   -0.06358
448880.0000    0.22796
448920.0000   -0.02106
448960.0000    1.09800
449000.0000    0.83483
449040.0000    1.57076
449080.0000    0.85366
449120.0000    0.87468
449160.0000    1.03938
449200.0000    0.84035
449240.0000    1.33764
449280.0000    0.85616
449320.0000    0.55043
449360.0000    1.11091
449400.0000    0.51670
449440.0000    0.83189
449480.0000    1.31376
449520.0000    1.15248
449560.0000    0.89051
449600.0000    1.07213
449640.0000    1.43696
449680.0000    0.29909
449720.0000    1.22843
449760.0000    0.47916
449800.0000    1.29525
449840.0000    0.29093
449880.0000    0.70352
449920.0000    0.45900
449960.0000    0.32835
450000.0000    0.19525
450040.0000    0.24039
450080.0000    1.51325
450120.0000    0.49714
450160.0000    1.02407
450200.0000    0.94788
450240.0000    0.81044
450280.0000    0.47402
450320.0000    0.17454
450360.0000    0.62177
450400.0000    0.55580
450440.0000    0.92758
450480.0000    1.56348
450520.0000    0.98991
450560.0000    1.35605
450600.0000    0.73463
450640.0000    1.08187
450680.0000    0.82136
450720.0000    1.33750
450760.0000    1.00585
450800.0000    0.36577
450840.0000    0.48274
450880.0000    0.34130
450920.0000    0.82788
450960.0000    1.01169
451000.0000    0.66303
451040.0000    1.08795
451080.0000    0.10062
451120.0000    0.92098
451160.0000    1.09935
451200.0000    0.83310
451240.0000    0.71496
451280.0000    0.59533
451320.0000    0.60024
451360.0000    0.84924
451400.0000    0.80351
451440.0000    1.28892
451480.0000    1.09083
451520.0000    1.40105
451560.0000    1.34704
451600.0000    0.71750
451640.0000    0.76656
451680.0000    0.04396
451720.0000    0.48056
451760.0000    0.95357
451800.0000    0.10854
451840.0000    0.60025
451880.0000    0.78070
451920.0000    0.72812
451960.0000    1.03067
452000.0000   -0.08310
452040.0000    0.41054
452080.0000    0.47166
452120.0000    0.92904
452160.0000   -0.04008
452200.0000    0.11583
452240.0000    0.32052
452280.0000   -0.20619
452320.0000    0.80371
452360.0000    0.65153
452400.0000    0.73414
452440.0000    0.70606
452480.0000    0.37963
452520.0000    1.09465
452560.0000    1.09842
452600.0000    0.72962
452640.0000    0.27603
452680.0000    0.68690
452720.0000    0.26242
452760.0000    0.59708
452800.0000    0.60739
452840.0000    0.46496
452880.0000    0.79576
452920.0000    0.57461
452960.0000    0.77881
453000.0000    0.75923
453040.0000    0.28154
453080.0000    0.74345
453120.0000    1.95472
453160.0000    0.64918
453200.0000    1.18156
453240.0000    0.83714
453280.0000    1.85377
453320.0000    1.27147
453360.0000    1.47985
453400.0000    0.82320
453440.0000    0.85393
453480.0000    1.44419
453520.0000    1.20440
453560.0000    1.54678
453600.0000    0.86087
453640.0000    0.89190
453680.0000    1.06021
453720.0000    0.66044
453760.0000    0.41364
453800.0000    0.38380
453840.0000   -0.44813
453880.0000    1.09857
453920.0000    1.38971
453960.0000    1.05929
454000.0000    1.05422
454040.0000    0.41648
454080.0000    1.00692
454120.0000    1.72003
454160.0000    0.68583
454200.0000    1.57941
454240.0000    0.98561
454280.0000    1.44906
454320.0000    1.15698
454360.0000    0.48640
454400.0000    1.27589
454440.0000    1.53655
454480.0000    1.45148
454520.0000    1.40544
454560.0000    1.32411
454600.0000    1.04315
454640.0000    1.05295
454680.0000    1.39561
454720.0000    0.81803
454760.0000    1.44256
454800.0000    1.72055
454840.0000    1.94552
454880.0000    2.43127
454920.0000    0.84561
454960.0000    1.13615
455000.0000    1.03700
455040.0000    0.95174
455080.0000    1.24838
455120.0000    2.02311
455160.0000    1.02415
455200.0000    1.30927
455240.0000    2.09066
455280.0000    2.01638
455320.0000    2.64351
455360.0000    1.88769
455400.0000    2.24209
455440.0000    2.06415
455480.0000    2.42851
455520.0000    2.37451
455560.0000    2.43139
455600.0000    2.70802
455640.0000    2.52555
455680.0000    2.64781
455720.0000    1.88920
455760.0000    1.61006
455800.0000    1.52316
455840.0000    1.29756
455880.0000    1.66466
455920.0000    2.45308
455960.0000    2.22180
456000.0000    1.57732
456040.0000    1.46498
456080.0000    0.66903
456120.0000    1.46958
456160.0000    1.07382
456200.0000    1.96551
456240.0000    2.37446
456280.0000    1.31331
456320.0000    1.09029
456360.0000    0.26032
456400.0000    0.53270
456440.0000    0.63181
456480.0000    0.17368
456520.0000    0.84205
456560.0000    0.96669
456600.0000    1.29129
456640.0000    0.44203
456680.0000    1.26335
456720.0000    1.37598
456760.0000    1.28574
456800.0000    0.77468
456840.0000    1.75545
456880.0000    0.22651
456920.0000    0.83561
456960.0000    1.22764
457000.0000    0.44996
457040.0000    0.44122
457080.0000    0.23760
457120.0000    0.11775
457160.0000    0.88548
457200.0000    0.55383
457240.0000   -0.04335
457280.0000   -0.13843
457320.0000   -0.15298
457360.0000    0.22947
457400.0000    0.51785
457440.0000    0.67964
457480.0000    0.14425
457520.0000    0.72266
457560.0000    0.61335
457600.0000    0.10978
457640.0000    0.73598
457680.0000    0.46754
457720.0000    0.79185
457760.0000    1.20765
457800.0000    1.42998
457840.0000    1.24282
457880.0000    0.81093
457920.0000    0.52170
457960.0000    0.71052
458000.0000    1.43584
458040.0000    1.31261
458080.0000    1.27489
458120.0000    2.18550
458160.0000    0.91282
458200.0000    1.14734
458240.0000    1.70960
458280.0000    1.46928
458320.0000    1.22989
458360.0000    0.71436
458400.0000    0.75963
458440.0000    0.80462
458480.0000    1.40093
458520.0000    1.62297
458560.0000    1.45036
458600.0000    1.16962
458640.0000    1.19097
458680.0000    1.31728
458720.0000    1.25005
458760.0000    0.86808
458800.0000    0.88514
458840.0000    1.28183
458880.0000    1.92376
458920.0000    1.51698
458960.0000    2.16321
459000.0000    1.66029
459040.0000    2.24718
459080.0000    2.42003
459120.0000    2.93966
459160.0000    2.46532
459200.0000    2.01450
459240.0000    1.91933
459280.0000    2.47643
459320.0000    1.98164
459360.0000    2.17856
459400.0000    2.54736
459440.0000    2.13354
459480.0000    2.37186
459520.0000    2.32372
459560.0000    2.53241
459600.0000    1.92453
459640.0000    1.80872
459680.0000    1.60844
459720.0000    2.61708
459760.0000    1.80316
459800.0000    1.62726
459840.0000    1.47958
459880.0000    2.10270
459920.0000    2.41176
459960.0000    2.14732
460000.0000    1.88168
460040.0000    2.49370
460080.0000    2.44243
460120.0000    2.25970
460160.0000    1.78894
460200.0000    2.18063
460240.0000    2.96298
460280.0000    2.12883
460320.0000    2.52382
460360.0000    2.49287
460400.0000    2.19119
460440.0000    2.21955
460480.0000    2.40561
460520.0000    2.20307
460560.0000    2.07701
460600.0000    2.50899
460640.0000    2.11867
460680.0000    1.92836
460720.0000    1.49143
460760.0000    1.59323
460800.0000    1.38897
460840.0000    1.01978
460880.0000    1.47466
460920.0000    1.18794
460960.0000    1.72885
461000.0000    1.06595
461040.0000    1.64302
461080.0000    0.37343
461120.0000    1.58791
461160.0000    2.22156
461200.0000    1.11624
461240.0000    2.17138
461280.0000    1.67706
461320.0000    1.02390
461360.0000    1.32984
461400.0000    1.13802
461440.0000    1.36898
461480.0000    1.61261
461520.0000    1.22624
461560.0000    0.94691
461600.0000    1.03134
461640.0000   -0.11154
461680.0000    0.20747
461720.0000    0.90496
461760.0000    0.90776
461800.0000    0.57082
461840.0000    1.31373
461880.0000    1.16847
461920.0000    0.80015
461960.0000    0.98597
462000.0000    1.04108
462040.0000    0.66132
462080.0000    1.03366
462120.0000    1.62925
462160.0000    1.49259
462200.0000    1.69845
462240.0000    0.51662
462280.0000    1.34808
462320.0000    1.00969
462360.0000    1.69810
462400.0000    1.46000
462440.0000    0.53105
462480.0000    0.49517
462520.0000    0.59644
462560.0000    1.32790
462600.0000    0.66346
462640.0000    0.68173
462680.0000    0.35520
462720.0000    0.65442
462760.0000    0.80501
462800.0000    1.14292
462840.0000    1.10037
462880.0000    1.21099
462920.0000    1.02625
462960.0000    0.98435
463000.0000    0.90983
463040.0000    1.25824
463080.0000    2.20984
463120.0000    1.66798
463160.0000    1.21856
463200.0000    1.94206
463240.0000    2.35525
463280.0000    2.58352
463320.0000    1.96949
463360.0000    2.46890
463400.0000    3.03050
463440.0000    2.86433
463480.0000    2.14530
463520.0000    2.62913
463560.0000    2.13349
463600.0000    2.15865
463640.0000    2.74109
463680.0000    1.58259
463720.0000    0.97175
463760.0000    1.23516
463800.0000    1.71234
463840.0000    1.71470
463880.0000    1.44296
463920.0000    2.08654
463960.0000    1.92475
464000.0000    2.01878
464040.0000    2.04728
464080.0000    2.69176
464120.0000    2.32715
464160.0000    2.23685
464200.0000    2.66376
464240.0000    2.32892
464280.0000    2.11993
464320.0000    1.94832
464360.0000    2.02944
464400.0000    0.94767
464440.0000    1.46383
464480.0000    1.71290
464520.0000    1.55925
464560.0000    1.06874
464600.0000    2.07768
464640.0000    1.88921
464680.0000    2.04995
464720.0000    1.90110
464760.0000    1.79881
464800.0000    1.30824
464840.0000    2.22231
464880.0000    1.70770
464920.0000    1.90994
464960.0000    1.33779
465000.0000    1.24166
465040.0000    0.39357
465080.0000    0.57417
465120.0000    0.79731
465160.0000    1.46381
465200.0000    1.26082
465240.0000    1.42550
465280.0000    1.35851
465320.0000    1.18671
465360.0000    1.17257
465400.0000    0.56834
465440.0000    1.31162
465480.0000    2.17144
465520.0000    1.87724
465560.0000    1.93026
465600.0000    1.50580
465640.0000    1.81848
465680.0000    1.78196
465720.0000    1.86541
465760.0000    2.30656
465800.0000    2.95767
465840.0000    1.82270
465880.0000    1.70880
465920.0000    1.82035
465960.0000    2.26016
466000.0000    2.59510
466040.0000    2.09749
466080.0000    2.53405
466120.0000    1.97660
466160.0000    1.88701
466200.0000    2.02871
466240.0000    1.61676
466280.0000    1.29155
466320.0000    1.78053
466360.0000    1.87245
466400.0000    1.39373
466440.0000    1.98582
466480.0000    1.83406
466520.0000    1.88667
466560.0000    1.22851
466600.0000    1.87857
466640.0000    2.21429
466680.0000    2.26387
466720.0000    2.52436
466760.0000    1.88983
466800.0000    1.66292
466840.0000    1.21977
466880.0000    1.65350
466920.0000    0.92799
466960.0000    1.25350
467000.0000    1.59834
467040.0000    1.85754
467080.0000    0.56631
467120.0000    1.29272
467160.0000    0.82828
467200.0000    1.30371
467240.0000    1.29038
467280.0000    0.66943
467320.0000    0.89157
467360.0000    2.09929
467400.0000    1.29437
467440.0000    1.80149
467480.0000    1.54571
467520.0000    2.04418
467560.0000    1.41408
467600.0000    1.89018
467640.0000    1.42645
467680.0000    1.83632
467720.0000    1.58469
467760.0000    1.54708
467800.0000    0.95161
467840.0000    1.41002
467880.0000    1.02155
467920.0000    1.55231
467960.0000    1.74143
468000.0000    1.59156
468040.0000    1.29101
468080.0000    1.28507
468120.0000    1.65455
468160.0000    2.07930
468200.0000    2.65526
468240.0000    1.86367
468280.0000    1.51722
468320.0000    0.81977
468360.0000    1.34746
468400.0000    1.83083
468440.0000    2.37490
468480.0000    1.10377
468520.0000    0.73153
468560.0000    0.89168
468600.0000    1.92934
468640.0000    1.79782
468680.0000    1.42087
468720.0000    1.14646
468760.0000    1.94814
468800.0000    1.96659
468840.0000    1.52523
468880.0000    0.94808
468920.0000    2.13725
468960.0000    1.61342
469000.0000    1.33239
469040.0000    0.83267
469080.0000    0.19844
469120.0000    0.78640
469160.0000    1.90333
469200.0000    1.38729
469240.0000    1.76009
469280.0000    1.47860
469320.0000    1.76753
469360.0000    1.52047
469400.0000    1.96984
469440.0000    2.19157
469480.0000    1.98053
469520.0000    2.52415
469560.0000    2.07603
469600.0000    2.06109
469640.0000    1.10018
469680.0000    1.27821
469720.0000    1.76199
469760.0000    2.07146
469800.0000    2.83815
469840.0000    1.74317
469880.0000    1.38955
469920.0000    2.29145
469960.0000    1.98317
470000.0000    1.61005
470040.0000    2.01239
470080.0000    2.38229
470120.0000    1.97467
470160.0000    2.45752
470200.0000    2.25704
470240.0000    1.81501
470280.0000    1.96723
470320.0000    2.17927
470360.0000    1.95097
470400.0000    1.41557
470440.0000    1.94421
470480.0000    1.82974
470520.0000    1.44674
470560.0000    1.66274
470600.0000    2.11690
470640.0000    2.00715
470680.0000    1.86696
470720.0000    2.00054
470760.0000    1.48329
470800.0000    2.51810
470840.0000    2.62424
470880.0000    2.26316
470920.0000    2.80484
470960.0000    2.77563
471000.0000    2.47904
471040.0000    3.33533
471080.0000    3.49894
471120.0000    2.75029
471160.0000    2.77374
471200.0000    3.18410
471240.0000    3.05008
471280.0000    1.96880
471320.0000    2.25509
471360.0000    2.85686
471400.0000    2.04399
471440.0000    2.53469
471480.0000    3.38048
471520.0000    3.06842
471560.0000    2.65753
471600.0000    2.34225
471640.0000    2.43475
471680.0000    2.49362
471720.0000    2.06080
471760.0000    2.42563
471800.0000    2.26548
471840.0000    2.38526
471880.0000    1.73639
471920.0000    2.30866
471960.0000    3.08163
472000.0000    2.61634
472040.0000    3.21634
472080.0000    3.08541
472120.0000    2.82957
472160.0000    2.36066
472200.0000    2.49467
472240.0000    2.63771
472280.0000    2.52619
472320.0000    2.12861
472360.0000    2.70767
472400.0000    2.35380
472440.0000    2.46407
472480.0000    2.29303
472520.0000    2.99585
472560.0000    2.42733
472600.0000    2.74512
472640.0000    2.49434
472680.0000    2.53809
472720.0000    2.07302
472760.0000    2.21862
472800.0000    2.35990
472840.0000    2.05277
472880.0000    1.58269
472920.0000    2.68523
472960.0000    2.13214
473000.0000    2.01517
473040.0000    1.95248
473080.0000    2.33766
473120.0000    2.47476
473160.0000    2.65916
473200.0000    2.46682
473240.0000    3.28428
473280.0000    2.75632
473320.0000    2.40426
473360.0000    2.02060
473400.0000    2.77476
473440.0000    1.96779
473480.0000    2.28646
473520.0000    2.52049
473560.0000    1.92412
473600.0000    2.86390
473640.0000    2.70700
473680.0000    2.18865
473720.0000    2.31392
473760.0000    2.51097
473800.0000    2.05535
473840.0000    3.48905
473880.0000    2.65656
473920.0000    3.10837
473960.0000    3.01405
474000.0000    2.53803
474040.0000    3.09864
474080.0000    2.90559
474120.0000    3.10344
474160.0000    2.42864
474200.0000    2.13812
474240.0000    3.28645
474280.0000    2.48314
474320.0000    2.71417
474360.0000    2.67206
474400.0000    2.31758
474440.0000    2.95664
474480.0000    2.52238
474520.0000    3.22055
474560.0000    3.29709
474600.0000    2.75643
474640.0000    2.89590
474680.0000    3.76108
474720.0000    4.23935
474760.0000    3.71136
474800.0000    4.03575
474840.0000    3.08583
474880.0000    2.88586
474920.0000    3.09872
474960.0000    3.01966
475000.0000    3.15181
475040.0000    2.41589
475080.0000    2.45227
475120.0000    3.00651
475160.0000    3.50225
475200.0000    3.33594
475240.0000    2.91008
475280.0000    3.70722
475320.0000    2.92758
475360.0000    2.90588
475400.0000    2.80432
475440.0000    2.76812
475480.0000    2.51908
475520.0000    2.81300
475560.0000    1.40125
475600.0000    1.48534
475640.0000    1.84495
475680.0000    3.09506
475720.0000    2.89851
475760.0000    2.87319
475800.0000    3.09887
475840.0000    2.52271
475880.0000    2.86929
475920.0000    3.09194
475960.0000    2.43372
476000.0000    2.36316
476040.0000    1.44529
476080.0000    1.86157
476120.0000    2.07020
476160.0000    2.49883
476200.0000    2.47471
476240.0000    2.40584
476280.0000    2.41925
476320.0000    2.78768
476360.0000    2.59890
476400.0000    2.99790
476440.0000    2.41008
476480.0000    2.71391
476520.0000    2.71465
476560.0000    2.42334
476600.0000    2.60436
476640.0000    1.59641
476680.0000    2.55451
476720.0000    3.36240
476760.0000    2.06875
476800.0000    3.21974
476840.0000    3.52883
476880.0000    2.35105
476920.0000    2.78096
476960.0000    2.81178
477000.0000    2.94396
477040.0000    3.19432
477080.0000    2.74991
477120.0000    2.99238
477160.0000    3.36677
477200.0000    2.51085
477240.0000    2.78064
477280.0000    3.11613
477320.0000    3.35795
477360.0000    2.61990
477400.0000    2.69419
477440.0000    2.48493
477480.0000    2.41132
477520.0000    2.53848
477560.0000    2.85533
477600.0000    3.17321
477640.0000    2.84011
477680.0000    3.21456
477720.0000    2.93041
477760.0000    2.83560
477800.0000    2.74027
477840.0000    2.51128
477880.0000    2.04869
477920.0000    2.39816
477960.0000    2.55635
478000.0000    2.60210
478040.0000    2.29583
478080.0000    1.75957
478120.0000    1.96706
478160.0000    1.80572
478200.0000    1.98703
478240.0000    2.44632
478280.0000    2.08522
478320.0000    1.79238
478360.0000    2.39316
478400.0000    1.77697
478440.0000    1.42502
478480.0000    1.10137
478520.0000    2.71605
478560.0000    1.64659
478600.0000    2.07976
478640.0000    1.52341
478680.0000    0.78633
478720.0000    1.37089
478760.0000    1.29936
478800.0000    1.34836
478840.0000    2.02699
478880.0000    2.60850
478920.0000    3.28537
478960.0000    3.24279
479000.0000    2.00720
479040.0000    2.35277
479080.0000    2.75772
479120.0000    2.31856
479160.0000    2.69130
479200.0000    3.26053
479240.0000    2.73231
479280.0000    2.02015
479320.0000    1.87562
479360.0000    2.30920
479400.0000    2.29430
479440.0000    2.14551
479480.0000    2.85362
479520.0000    3.13425
479560.0000    2.20237
479600.0000    2.01053
479640.0000    2.19815
479680.0000    1.21174
479720.0000    2.49683
479760.0000    1.68794
479800.0000    1.77811
479840.0000    2.90665
479880.0000    1.81020
479920.0000    1.18617
479960.0000    1.50787
480000.0000    1.88023
480040.0000    1.63688
480080.0000    2.39776
480120.0000    1.73600
480160.0000    2.44318
480200.0000    1.92033
480240.0000    1.99836
480280.0000    2.57148
480320.0000    1.66478
480360.0000    1.68508
480400.0000    1.36348
480440.0000    1.15182
480480.0000    2.23720
480520.0000    1.72964
480560.0000    2.10545
480600.0000    1.53784
480640.0000    1.65937
480680.0000    2.19777
480720.0000    1.77289
480760.0000    1.42099
480800.0000    2.18519
480840.0000    1.66360
480880.0000    1.82312
480920.0000    1.65275
480960.0000    1.83521
481000.0000    2.04101
481040.0000    1.92352
481080.0000    2.57619
481120.0000    1.93106
481160.0000    2.56187
481200.0000    2.11317
481240.0000    1.47341
481280.0000    0.84060
481320.0000    2.41481
481360.0000    1.50508
481400.0000    1.25358
481440.0000    2.59551
481480.0000    1.36632
481520.0000    1.67440
481560.0000    1.49754
481600.0000    1.33128
481640.0000    1.89628
481680.0000    2.12971
481720.0000    1.81150
481760.0000    2.06090
481800.0000    2.19610
481840.0000    1.98499
481880.0000    2.56153
481920.0000    1.88156
481960.0000    3.54738
482000.0000    1.79757
482040.0000    1.79966
482080.0000    2.12977
482120.0000    2.08103
482160.0000    1.64068
482200.0000    2.43684
482240.0000    1.91806
482280.0000    2.11397
482320.0000    1.83793
482360.0000    2.55788
482400.0000    2.23584
482440.0000    1.51510
482480.0000    2.41147
482520.0000    1.86627
482560.0000    2.26142
482600.0000    2.31072
482640.0000    1.72201
482680.0000    1.40444
482720.0000    1.84024
482760.0000    1.22164
482800.0000    2.38013
482840.0000    1.42665
482880.0000    1.41655
482920.0000    1.94481
482960.0000    2.34961
483000.0000    2.01258
483040.0000    1.40117
483080.0000    1.12894
483120.0000    1.55486
483160.0000    1.23937
483200.0000    2.14274
483240.0000    1.64093
483280.0000    1.74257
483320.0000    2.67478
483360.0000    2.74667
483400.0000    2.18744
483440.0000    1.75011
483480.0000    1.95699
483520.0000    1.93515
483560.0000    2.06595
483600.0000    1.86902
483640.0000    2.00646
483680.0000    1.55341
483720.0000    1.97258
483760.0000    1.84581
483800.0000    2.34629
483840.0000    2.41086
483880.0000    1.75086
483920.0000    1.99968
483960.0000    2.54155
484000.0000    2.59284
484040.0000    3.30895
484080.0000    2.72779
484120.0000    2.29427
484160.0000    2.19242
484200.0000    2.61617
484240.0000    2.20456
484280.0000    2.81096
484320.0000    3.18273
484360.0000    3.18248
484400.0000    2.01213
484440.0000    2.08691
484480.0000    1.81999
484520.0000    1.76211
484560.0000    1.20196
484600.0000    1.58884
484640.0000    2.44142
484680.0000    2.15742
484720.0000    2.11632
484760.0000    2.06849
484800.0000    1.63299
484840.0000    1.96724
484880.0000    2.60203
484920.0000    2.26096
484960.0000    2.22180
485000.0000    2.52666
485040.0000    1.52137
485080.0000    1.77324
485120.0000    2.32252
485160.0000    2.44690
485200.0000    1.83711
485240.0000    1.92376
485280.0000    1.99478
485320.0000    2.13038
485360.0000    1.71076
485400.0000    2.29682
485440.0000    2.29020
485480.0000    1.28491
485520.0000    1.99687
485560.0000    1.74649
485600.0000    1.79498
485640.0000    1.51913
485680.0000    2.06739
485720.0000    1.69304
485760.0000    2.66435
485800.0000    2.03770
485840.0000    1.68182
485880.0000    1.13032
485920.0000    1.34307
485960.0000    1.93134
486000.0000    2.50071
486040.0000    2.52087
486080.0000    1.66281
486120.0000    2.17006
486160.0000    2.07724
486200.0000    2.37051
486240.0000    1.85238
486280.0000    2.65517
486320.0000    1.53203
486360.0000    1.62033
486400.0000    2.41921
486440.0000    1.87330
486480.0000    2.13907
486520.0000    2.78629
486560.0000    1.79881
486600.0000    2.41042
486640.0000    1.86176
486680.0000    2.30476
486720.0000    1.94337
486760.0000    1.89730
486800.0000    1.64348
486840.0000    1.10778
486880.0000    0.99535
486920.0000    1.07492
486960.0000    1.47857
487000.0000    1.57984
487040.0000    1.04912
487080.0000    1.06450
487120.0000    1.33599
487160.0000    1.36631
487200.0000    0.87020
487240.0000    0.36830
487280.0000    1.90600
487320.0000    1.63898
487360.0000    1.87113
487400.0000    1.71754
487440.0000    1.91033
487480.0000    1.69912
487520.0000    1.95542
487560.0000    1.79402
487600.0000    1.97792
487640.0000    1.57042
487680.0000    1.24480
487720.0000    1.79458
487760.0000    1.84143
487800.0000    1.33895
487840.0000    0.61556
487880.0000    1.01433
487920.0000    1.30310
487960.0000    1.21180
488000.0000    1.39714
488040.0000    1.27126
488080.0000    1.73012
488120.0000    1.40207
488160.0000    1.93155
488200.0000    2.18253
488240.0000    1.56520
488280.0000    1.57975
488320.0000    2.40393
488360.0000    2.39822
488400.0000    1.97967
488440.0000    2.36480
488480.0000    2.04492
488520.0000    2.14573
488560.0000    2.28538
488600.0000    2.81654
488640.0000    1.93794
488680.0000    1.21239
488720.0000    1.99638
488760.0000    2.08235
488800.0000    2.08610
488840.0000    1.92768
488880.0000    2.21791
488920.0000    2.25238
488960.0000    1.73948
489000.0000    2.13617
489040.0000    1.75442
489080.0000    1.62300
489120.0000    1.69667
489160.0000    1.86793
489200.0000    1.97901
489240.0000    2.37785
489280.0000    1.78385
489320.0000    1.89297
489360.0000    1.92004
489400.0000    2.20053
489440.0000    2.58592
489480.0000    1.75586
489520.0000    2.70065
489560.0000    1.65157
489600.0000    2.18884
489640.0000    1.77618
489680.0000    1.81398
489720.0000    1.68530
489760.0000    2.11327
489800.0000    2.27029
489840.0000    1.44983
489880.0000    2.17613
489920.0000    2.26321
489960.0000    1.75471
490000.0000    1.70816
490040.0000    1.83071
490080.0000    1.63640
490120.0000    1.68231
490160.0000    0.86723
490200.0000    1.03838
490240.0000    0.99969
490280.0000    1.86025
490320.0000    1.42157
490360.0000    1.62760
490400.0000    0.49268
490440.0000    1.21402
490480.0000    1.77626
490520.0000    1.49140
490560.0000    0.82862
490600.0000    0.93895
490640.0000    1.33601
490680.0000    2.21857
490720.0000    1.05331
490760.0000    1.13271
490800.0000    1.00493
490840.0000    1.45853
490880.0000    1.18037
490920.0000    1.79977
490960.0000    1.68130
491000.0000    1.05244
491040.0000    1.13267
491080.0000    1.42896
491120.0000    1.45513
491160.0000    0.99163
491200.0000    1.61729
491240.0000    0.81431
491280.0000    1.94612
491320.0000    1.73602
491360.0000    1.87240
491400.0000    1.92885
491440.0000    2.35093
491480.0000    2.37088
491520.0000    2.18345
491560.0000    1.96187
491600.0000    1.72891
491640.0000    2.21321
491680.0000    1.83681
491720.0000    2.27431
491760.0000    2.46110
491800.0000    2.28178
491840.0000    0.96487
491880.0000    1.23270
491920.0000    1.10114
491960.0000    1.28666
492000.0000    2.06535
492040.0000    1.65013
492080.0000    1.92638
492120.0000    2.04384
492160.0000    2.23671
492200.0000    2.78034
492240.0000    2.57879
492280.0000    3.32676
492320.0000    2.52376
492360.0000    1.99520
492400.0000    1.87126
492440.0000    1.88319
492480.0000    2.63611
492520.0000    2.30051
492560.0000    2.28956
492600.0000    2.94995
492640.0000    2.64746
492680.0000    1.67460
492720.0000    2.38501
492760.0000    1.56676
492800.0000    1.93013
492840.0000    1.37856
492880.0000    1.96703
492920.0000    2.14194
492960.0000    2.70223
493000.0000    2.83648
493040.0000    2.81307
493080.0000    2.40060
493120.0000    2.80933
493160.0000    2.99424
493200.0000    2.80077
493240.0000    2.70167
493280.0000    2.04236
493320.0000    1.71178
493360.0000    1.95911
493400.0000    2.62337
493440.0000    2.20536
493480.0000    2.37427
493520.0000    2.34037
493560.0000    1.88083
493600.0000    1.71451
493640.0000    1.58248
493680.0000    2.25368
493720.0000    2.03208
493760.0000    2.14479
493800.0000    1.40380
493840.0000    2.41678
493880.0000    2.16729
493920.0000    2.17195
493960.0000    1.48359
494000.0000    1.68920
494040.0000    2.34949
494080.0000    1.66553
494120.0000    1.69091
494160.0000    2.06036
494200.0000    1.92824
494240.0000    2.30833
494280.0000    1.84232
494320.0000    2.54846
494360.0000    2.54792
494400.0000    2.97071
494440.0000    2.59993
494480.0000    2.51946
494520.0000    2.54307
494560.0000    2.28339
494600.0000    2.66150
494640.0000    2.55316
494680.0000    2.03958
494720.0000    1.96528
494760.0000    1.84244
494800.0000    2.56180
494840.0000    2.21473
494880.0000    1.85059
494920.0000    2.90760
494960.0000    2.63686
495000.0000    2.22020
495040.0000    2.05146
495080.0000    1.38515
495120.0000    1.57115
495160.0000    2.45325
495200.0000    2.02066
495240.0000    2.52813
495280.0000    2.26579
495320.0000    2.31223
495360.0000    2.28991
495400.0000    2.82361
495440.0000    2.09828
495480.0000    2.23985
495520.0000    2.72396
495560.0000    2.08308
495600.0000    2.71892
495640.0000    2.06179
495680.0000    2.58227
495720.0000    2.36908
495760.0000    2.90363
495800.0000    2.38216
495840.0000    1.75727
495880.0000    2.28113
495920.0000    2.23163
495960.0000    1.87198
496000.0000    2.10152
496040.0000    2.10043
496080.0000    2.30009
496120.0000    2.33107
496160.0000    2.34040
496200.0000    2.48178
496240.0000    2.39503
496280.0000    2.31098
496320.0000    2.25395
496360.0000    2.64111
496400.0000    1.40475
496440.0000    2.11748
496480.0000    2.08696
496520.0000    1.62400
496560.0000    2.24181
496600.0000    2.24169
496640.0000    2.23268
496680.0000    1.58483
496720.0000    1.83299
496760.0000    1.53003
496800.0000    1.46605
496840.0000    1.91147
496880.0000    1.88454
496920.0000    1.08160
496960.0000    1.65053
497000.0000    1.49695
497040.0000    1.04336
497080.0000    2.52009
497120.0000    1.69225
497160.0000    1.48673
497200.0000    2.02075
497240.0000    2.27440
497280.0000    1.42423
497320.0000    2.58659
497360.0000    1.50128
497400.0000    1.72923
497440.0000    2.17441
497480.0000    1.87977
497520.0000    1.25194
497560.0000    1.60642
497600.0000    2.06818
497640.0000    2.14760
497680.0000    2.21935
497720.0000    2.39028
497760.0000    1.87818
497800.0000    2.71191
497840.0000    2.46247
497880.0000    1.91847
497920.0000    2.21279
497960.0000    2.44623
498000.0000    2.26807
498040.0000    2.07960
498080.0000    2.67351
498120.0000    1.69186
498160.0000    2.27461
498200.0000    1.83880
498240.0000    1.64420
498280.0000    2.76197
498320.0000    2.39886
498360.0000    2.11985
498400.0000    1.89807
498440.0000    1.74929
498480.0000    2.39176
498520.0000    3.09846
498560.0000    2.59465
498600.0000    2.16761
498640.0000    2.31339
498680.0000    2.06273
498720.0000    2.44275
498760.0000    2.42573
498800.0000    2.76305
498840.0000    3.46185
498880.0000    2.17719
498920.0000    2.12450
498960.0000    1.97546
499000.0000    2.06508
499040.0000    2.45101
499080.0000    2.07220
499120.0000    2.90817
499160.0000    2.73584
499200.0000    2.62542
499240.0000    2.43332
499280.0000    3.10240
499320.0000    2.81036
499360.0000    3.01233
499400.0000    2.66823
499440.0000    2.53562
499480.0000    2.62043
499520.0000    2.43414
499560.0000    2.36995
499600.0000    2.28276
499640.0000    2.14816
499680.0000    2.57376
499720.0000    2.76659
499760.0000    2.43857
499800.0000    2.11912
499840.0000    1.69273
499880.0000    1.46806
499920.0000    2.30588
499960.0000    2.28410
500000.0000    1.89507
500040.0000    1.98979
500080.0000    1.66344
500120.0000    2.30567
500160.0000    1.73499
500200.0000    2.28319
500240.0000    2.14605
500280.0000    2.24012
500320.0000    2.27000
500360.0000    1.90111
500400.0000    1.71212
500440.0000    1.47715
500480.0000    1.03762
500520.0000    0.72773
500560.0000    0.93909
500600.0000    1.66812
500640.0000    1.87489
500680.0000    2.45729
500720.0000    2.45380
500760.0000    1.71038
500800.0000    2.24892
500840.0000    1.80894
500880.0000    1.70092
500920.0000    1.08064
500960.0000    1.34489
501000.0000    2.57214
501040.0000    2.83815
501080.0000    1.83416
501120.0000    1.58502
501160.0000    1.86845
501200.0000    1.31700
501240.0000    1.56415
501280.0000    1.83156
501320.0000    2.40900
501360.0000    2.34928
501400.0000    2.26315
501440.0000    2.76959
501480.0000    1.88000
501520.0000    1.40710
501560.0000    2.04834
501600.0000    1.51287
501640.0000    1.66915
501680.0000    1.87361
501720.0000    2.13722
501760.0000    2.20506
501800.0000    2.34126
501840.0000    2.48277
501880.0000    1.85058
501920.0000    3.08586
501960.0000    2.02487
502000.0000    3.22542
502040.0000    2.87241
502080.0000    2.42450
502120.0000    2.00080
502160.0000    1.94222
502200.0000    2.23360
502240.0000    1.91588
502280.0000    2.27000
502320.0000    2.32554
502360.0000    2.30484
502400.0000    1.79353
502440.0000    2.03133
502480.0000    2.56672
502520.0000    2.48465
502560.0000    2.21239
502600.0000    1.48298
502640.0000    2.36542
502680.0000    2.31180
502720.0000    2.52543
502760.0000    2.34092
502800.0000    2.44185
502840.0000    2.64925
502880.0000    2.32728
502920.0000    2.57276
502960.0000    2.02919
503000.0000    2.24320
503040.0000    2.50595
503080.0000    2.11786
503120.0000    2.61526
503160.0000    1.80151
503200.0000    2.04869
503240.0000    2.32493
503280.0000    2.31291
503320.0000    1.95880
503360.0000    2.29304
503400.0000    1.74391
503440.0000    2.36526
503480.0000    2.28320
503520.0000    2.53590
503560.0000    2.07525
503600.0000    2.24766
503640.0000    2.23115
503680.0000    2.17687
503720.0000    2.12317
503760.0000    2.03695
503800.0000    1.94743
503840.0000    2.23849
503880.0000    1.81207
503920.0000    2.19963
503960.0000    2.63120
504000.0000    2.23993
504040.0000    2.34821
504080.0000    2.13302
504120.0000    1.74612
504160.0000    1.35898
504200.0000    1.59404
504240.0000    1.26052
504280.0000    1.81034
504320.0000    1.27181
504360.0000    1.70634
504400.0000    1.79271
504440.0000    2.14975
504480.0000    1.65812
504520.0000    1.54183
504560.0000    1.47231
504600.0000    1.92519
504640.0000    2.02776
504680.0000    1.93725
504720.0000    1.63054
504760.0000    1.34746
504800.0000    1.98926
504840.0000    2.03474
504880.0000    2.11519
504920.0000    1.34660
504960.0000    2.38869
505000.0000    2.13202
505040.0000    1.54746
505080.0000    2.15088
505120.0000    1.76036
505160.0000    2.37322
505200.0000    2.31940
505240.0000    2.04787
505280.0000    2.00940
505320.0000    2.50744
505360.0000    2.42580
505400.0000    2.40525
505440.0000    2.20388
505480.0000    1.88092
505520.0000    1.95508
505560.0000    1.76188
505600.0000    1.47636
505640.0000    1.83007
505680.0000    2.12843
505720.0000    2.64394
505760.0000    2.61132
505800.0000    2.36977
505840.0000    2.65525
505880.0000    2.25337
505920.0000    2.24075
505960.0000    2.22940
506000.0000    2.29158
506040.0000    1.38985
506080.0000    1.86059
506120.0000    1.86128
506160.0000    2.40739
506200.0000    1.90039
506240.0000    1.96200
506280.0000    1.95319
506320.0000    1.59691
506360.0000    1.59113
506400.0000    1.43319
506440.0000    1.71802
506480.0000    1.96009
506520.0000    1.83884
506560.0000    2.30279
506600.0000    1.99046
506640.0000    1.95593
506680.0000    1.73428
506720.0000    2.22965
506760.0000    2.59739
506800.0000    2.07074
506840.0000    1.70794
506880.0000    1.61115
506920.0000    1.82875
506960.0000    1.23168
507000.0000    1.07416
507040.0000    1.11639
507080.0000    1.59363
507120.0000    1.36287
507160.0000    1.37849
507200.0000    1.11049
507240.0000    0.87156
507280.0000    0.83868
507320.0000    0.94717
507360.0000    1.10818
507400.0000    1.07204
507440.0000    1.41567
507480.0000    0.96019
507520.0000    1.90778
507560.0000    1.18455
507600.0000    2.07339
507640.0000    0.98883
507680.0000    0.88523
507720.0000    0.39457
507760.0000    0.74164
507800.0000    1.98705
507840.0000    0.47295
507880.0000    0.37825
507920.0000    0.43635
507960.0000    1.31166
508000.0000    1.68087
508040.0000    2.15800
508080.0000    1.58663
508120.0000    1.35805
508160.0000    2.17435
508200.0000    2.26016
508240.0000    1.59607
508280.0000    2.20021
508320.0000    1.32677
508360.0000    2.19903
508400.0000    2.37145
508440.0000    1.77030
508480.0000    2.18229
508520.0000    2.94939
508560.0000    1.96477
508600.0000    2.92674
508640.0000    2.23476
508680.0000    1.76948
508720.0000    2.05211
508760.0000    1.26584
508800.0000    1.71551
508840.0000    1.82381
508880.0000    2.28694
508920.0000    1.74753
508960.0000    1.44965
509000.0000    1.59200
509040.0000    1.68988
509080.0000    1.63317
509120.0000    1.68225
509160.0000    2.07407
509200.0000    2.83251
509240.0000    2.24297
509280.0000    2.24228
509320.0000    1.95299
509360.0000    1.92975
509400.0000    1.90352
509440.0000    1.84725
509480.0000    2.12721
509520.0000    1.47038
509560.0000    1.98150
509600.0000    1.50531
509640.0000    1.56448
509680.0000    2.60441
509720.0000    2.34786
509760.0000    1.87092
509800.0000    2.03968
509840.0000    1.88549
509880.0000    2.12998
509920.0000    2.11294
509960.0000    1.70906
510000.0000    2.46463
510040.0000    2.03484
510080.0000    1.43930
510120.0000    1.64985
510160.0000    1.36407
510200.0000    2.17210
510240.0000    2.21762
510280.0000    1.54824
510320.0000    1.65476
510360.0000    2.27511
510400.0000    2.65740
510440.0000    2.68504
510480.0000    2.22900
510520.0000    3.01310
510560.0000    2.98127
510600.0000    2.13230
510640.0000    2.00478
510680.0000    1.79248
510720.0000    1.72419
510760.0000    1.83353
510800.0000    2.04220
510840.0000    1.91497
510880.0000    1.77742
510920.0000    1.77050
510960.0000    1.96472
511000.0000    2.15566
511040.0000    2.03788
511080.0000    1.87637
511120.0000    1.89745
511160.0000    2.07437
511200.0000    2.88413
511240.0000    2.23123
511280.0000    1.17269
511320.0000    2.16729
511360.0000    1.77601
511400.0000    1.92016
511440.0000    1.58809
511480.0000    2.69688
511520.0000    2.17607
511560.0000    1.86006
511600.0000    2.39461
511640.0000    2.44201
511680.0000    1.40813
511720.0000    2.16314
511760.0000    2.08643
511800.0000    1.89798
511840.0000    2.36135
511880.0000    2.10567
511920.0000    0.82249
511960.0000    1.75862
512000.0000    2.21340
512040.0000    1.78423
512080.0000    1.86253
512120.0000    2.24990
512160.0000    1.83557
512200.0000    2.73110
512240.0000    2.70690
512280.0000    2.20576
512320.0000    2.41553
512360.0000    2.84073
512400.0000    1.81325
512440.0000    1.78584
512480.0000    2.58178
512520.0000    1.93264
512560.0000    1.62172
512600.0000    1.54016
512640.0000    1.47692
512680.0000    2.06896
512720.0000    2.18415
512760.0000    1.54343
512800.0000    1.63547
512840.0000    1.92569
512880.0000    2.01390
512920.0000    1.67761
512960.0000    1.99965
513000.0000    1.93067
513040.0000    1.72729
513080.0000    1.95270
513120.0000    2.23585
513160.0000    2.28295
513200.0000    2.79749
513240.0000    2.51561
513280.0000    2.74390
513320.0000    2.32418
513360.0000    2.06412
513400.0000    2.07365
513440.0000    2.37381
513480.0000    2.09754
513520.0000    2.07006
513560.0000    2.16338
513600.0000    2.71646
513640.0000    2.86675
513680.0000    3.44374
513720.0000    2.92436
513760.0000    2.50026
513800.0000    2.76269
513840.0000    3.20765
513880.0000    2.50595
513920.0000    2.48651
513960.0000    2.69539
514000.0000    1.95874
514040.0000    0.70487
514080.0000    2.07103
514120.0000    1.52056
514160.0000    2.02260
514200.0000    1.53803
514240.0000    1.26702
514280.0000    0.87729
514320.0000    1.87582
514360.0000    1.93067
514400.0000    2.40715
514440.0000    2.18676
514480.0000    1.98385
514520.0000    1.95005
514560.0000    2.49434
514600.0000    1.72288
514640.0000    1.60862
514680.0000    1.88808
514720.0000    2.08391
514760.0000    1.93886
514800.0000    2.20863
514840.0000    1.43892
514880.0000    2.23523
514920.0000    1.57278
514960.0000    1.78364
515000.0000    1.83819
515040.0000    2.58099
515080.0000    1.68791
515120.0000    1.92025
515160.0000    1.55254
515200.0000    2.35734
515240.0000    2.23921
515280.0000    2.61387
515320.0000    2.15342
515360.0000    1.37940
515400.0000    1.94317
515440.0000    2.09961
515480.0000    1.80163
515520.0000    1.32122
515560.0000    1.89291
515600.0000    2.08282
515640.0000    2.50879
515680.0000    1.54901
515720.0000    1.21198
515760.0000    0.68535
515800.0000    1.55756
515840.0000    1.40124
515880.0000    2.33439
515920.0000    1.40943
515960.0000    2.32005
516000.0000    2.05832
516040.0000    2.83030
516080.0000    1.96146
516120.0000    2.24437
516160.0000    1.74333
516200.0000    1.86438
516240.0000    1.13773
516280.0000    1.86391
516320.0000    1.32707
516360.0000    1.15476
516400.0000    2.07530
516440.0000    2.36380
516480.0000    2.69659
516520.0000    1.96249
516560.0000    1.42826
516600.0000    2.45478
516640.0000    2.08824
516680.0000    2.29706
516720.0000    2.28285
516760.0000    2.55889
516800.0000    2.46077
516840.0000    2.27962
516880.0000    2.23217
516920.0000    1.61262
516960.0000    2.15445
517000.0000    2.02590
517040.0000    2.03060
517080.0000    1.57596
517120.0000    1.71228
517160.0000    2.10443
517200.0000    1.60958
517240.0000    2.05026
517280.0000    2.69096
517320.0000    2.73477
517360.0000    1.93134
517400.0000    1.90791
517440.0000    1.32949
517480.0000    1.58326
517520.0000    2.01784
517560.0000    2.33258
517600.0000    2.27704
517640.0000    2.05464
517680.0000    1.97600
517720.0000    2.82511
517760.0000    2.13962
517800.0000    2.45018
517840.0000    2.48247
517880.0000    2.29734
517920.0000    2.60802
517960.0000    2.42030
518000.0000    1.84998
518040.0000    1.70676
518080.0000    2.74568
518120.0000    2.00899
518160.0000    1.81208
518200.0000    1.84117
518240.0000    1.70761
518280.0000    1.96621
518320.0000    2.11621
518360.0000    1.72936
518400.0000    1.90560
518440.0000    2.49442
518480.0000    1.75707
518520.0000    1.63796
518560.0000    2.26508
518600.0000    2.49120
518640.0000    2.10263
518680.0000    1.05714
518720.0000    2.13666
518760.0000    1.58356
518800.0000    2.01707
518840.0000    1.61487
518880.0000    2.47695
518920.0000    2.63028
518960.0000    2.11955
519000.0000    2.20907
519040.0000    1.06193
519080.0000    1.73021
519120.0000    1.95985
519160.0000    1.43703
519200.0000    1.84908
519240.0000    1.78906
519280.0000    1.64122
519320.0000    2.03946
519360.0000    1.11215
519400.0000    1.60807
519440.0000    2.01576
519480.0000    1.70013
519520.0000    1.76157
519560.0000    0.86932
519600.0000    1.37024
519640.0000    0.52589
519680.0000    1.88262
519720.0000    2.42321
519760.0000    1.81248
519800.0000    0.89456
519840.0000    1.77087
519880.0000    1.80705
519920.0000    1.71547
519960.0000    1.17459
520000.0000    1.39559
520040.0000    1.79279
520080.0000    1.49726
520120.0000    1.77287
520160.0000    1.61471
520200.0000    2.12040
520240.0000    1.68611
520280.0000    2.00718
520320.0000    1.32282
520360.0000    1.51006
520400.0000    1.85300
520440.0000    1.71211
520480.0000    1.95865
520520.0000    1.27307
520560.0000    0.77385
520600.0000    0.78861
520640.0000    1.23513
520680.0000    1.36786
520720.0000    1.12235
520760.0000    1.44242
520800.0000    1.71356
520840.0000    1.26514
520880.0000    1.67058
520920.0000    1.55855
520960.0000    1.42167
521000.0000    1.58843
521040.0000    0.77266
521080.0000    1.13682
521120.0000    1.18263
521160.0000    0.69746
521200.0000    1.26936
521240.0000    1.09800
521280.0000    1.23030
521320.0000    0.98277
521360.0000    1.30645
521400.0000    1.18970
521440.0000    1.06332
521480.0000    1.17340
521520.0000    0.78172
521560.0000    0.96505
521600.0000    1.68961
521640.0000    1.21154
521680.0000    0.77607
521720.0000    1.37010
521760.0000    1.20269
521800.0000    1.77054
521840.0000    1.26299
521880.0000    1.22851
521920.0000    2.11484
521960.0000    1.67479
522000.0000    2.26808
522040.0000    1.78117
522080.0000    2.38053
522120.0000    2.75705
522160.0000    2.17106
522200.0000    2.05120
522240.0000    1.51833
522280.0000    1.88476
522320.0000    1.50944
522360.0000    2.23998
522400.0000    1.92708
522440.0000    1.52361
522480.0000    1.31842
522520.0000    2.20350
522560.0000    1.11257
522600.0000    2.04996
522640.0000    1.49755
522680.0000    2.93558
522720.0000    1.47806
522760.0000    1.97014
522800.0000    2.27720
522840.0000    2.35023
522880.0000    1.84457
522920.0000    1.36784
522960.0000    1.82298
523000.0000    1.80108
523040.0000    1.67349
523080.0000    1.45225
523120.0000    2.39075
523160.0000    2.32210
523200.0000    1.89982
523240.0000    1.60135
523280.0000    1.29717
523320.0000    1.74701
523360.0000    1.73760
523400.0000    1.69068
523440.0000    2.29243
523480.0000    2.07712
523520.0000    3.20234
523560.0000    1.54461
523600.0000    2.74594
523640.0000    2.19820
523680.0000    1.76921
523720.0000    1.82202
523760.0000    2.09998
523800.0000    2.12063
523840.0000    3.00985
523880.0000    1.55872
523920.0000    1.90392
523960.0000    2.23306
524000.0000    1.45043
524040.0000    1.56470
524080.0000    1.43229
524120.0000    1.95045
524160.0000    1.40054
524200.0000    2.00804
524240.0000    3.06151
524280.0000    1.95932
524320.0000    2.16391
524360.0000    2.17318
524400.0000    1.71498
524440.0000    1.97332
524480.0000    2.66232
524520.0000    1.39772
524560.0000    1.70079
524600.0000    1.39896
524640.0000    1.84887
524680.0000    1.43388
524720.0000    1.08301
524760.0000    1.70405
524800.0000    1.01281
524840.0000    0.73938
524880.0000    1.89771
524920.0000    0.93057
524960.0000    2.02384
525000.0000    1.14032
525040.0000    0.87042
525080.0000    1.64860
525120.0000    1.06091
525160.0000    1.74097
525200.0000    1.64124
525240.0000    1.60344
525280.0000    1.59934
525320.0000    1.89899
525360.0000    1.20326
525400.0000    0.83801
525440.0000    0.86831
525480.0000    1.29919
525520.0000    1.91267
525560.0000    1.89628
525600.0000    2.10462
525640.0000    0.96323
525680.0000    1.77647
525720.0000    1.71140
525760.0000    1.30429
525800.0000    1.67093
525840.0000    0.73421
525880.0000    0.64200
525920.0000    1.64583
525960.0000    2.38553
526000.0000    2.21002
526040.0000    2.09351
526080.0000    0.91051
526120.0000    1.36254
526160.0000    1.18127
526200.0000    1.71667
526240.0000    1.71281
526280.0000    1.32748
526320.0000    1.68537
526360.0000    1.06924
526400.0000    1.17331
526440.0000    0.56729
526480.0000    1.81153
526520.0000    1.82189
526560.0000    2.67280
526600.0000    1.30001
526640.0000    1.45041
526680.0000    1.96239
526720.0000    1.50497
526760.0000    1.37309
526800.0000    1.73461
526840.0000    1.77574
526880.0000    1.89411
526920.0000    2.10787
526960.0000    1.99729
527000.0000    1.82459
527040.0000    1.77727
527080.0000    1.49980
527120.0000    1.51240
527160.0000    1.45672
527200.0000    1.22335
527240.0000    2.43158
527280.0000    1.87812
527320.0000    1.46161
527360.0000    2.26243
527400.0000    2.17393
527440.0000    2.25037
527480.0000    1.58228
527520.0000    1.99271
527560.0000    2.02626
527600.0000    2.00075
527640.0000    1.97353
527680.0000    1.75806
527720.0000    2.60384
527760.0000    1.63180
527800.0000    2.38021
527840.0000    2.24639
527880.0000    2.09315
527920.0000    2.26305
527960.0000    2.41197
528000.0000    2.07785
528040.0000    1.65939
528080.0000    1.61713
528120.0000    2.00784
528160.0000    2.27102
528200.0000    1.89974
528240.0000    1.83620
528280.0000    2.21919
528320.0000    1.89430
528360.0000    2.20736
528400.0000    2.49943
528440.0000    1.69963
528480.0000    1.17746
528520.0000    1.34711
528560.0000    1.19558
528600.0000    0.74206
528640.0000    1.28913
528680.0000    1.87304
528720.0000    1.82476
528760.0000    1.88511
528800.0000    1.57369
528840.0000    1.69161
528880.0000    1.71313
528920.0000    1.91279
528960.0000    1.16680
529000.0000    2.25172
529040.0000    2.59620
529080.0000    1.29449
529120.0000    1.35345
529160.0000    1.78221
529200.0000    1.50152
529240.0000    1.56742
529280.0000    1.42222
529320.0000    1.39359
529360.0000    1.29284
529400.0000    2.16384
529440.0000    2.27095
529480.0000    1.74267
529520.0000    1.39648
529560.0000    1.59183
529600.0000    0.95990
529640.0000    1.45122
529680.0000    1.39284
529720.0000    1.32379
529760.0000    1.42095
529800.0000    2.25772
529840.0000    1.41158
529880.0000    1.12689
529920.0000    0.84899
529960.0000    1.08418
530000.0000    0.59090
530040.0000    1.21445
530080.0000    1.18017
530120.0000    2.35462
530160.0000    1.14840
530200.0000   -0.06645
530240.0000    0.57754
530280.0000    0.91412
530320.0000    1.17462
530360.0000    1.18022
530400.0000    1.18662
530440.0000    1.49597
530480.0000    1.70873
530520.0000    1.47275
530560.0000    0.87804
530600.0000    1.13316
530640.0000    1.83185
530680.0000    1.75401
530720.0000    1.16290
530760.0000    0.98772
530800.0000    1.69434
530840.0000    1.79663
530880.0000    1.57857
530920.0000    1.72356
530960.0000    0.68178
531000.0000    0.62971
531040.0000    1.72255
531080.0000    1.29306
531120.0000    1.45026
531160.0000    1.79104
531200.0000    1.76547
531240.0000    1.47902
531280.0000    1.56438
531320.0000    1.78032
531360.0000    1.82535
531400.0000    1.12499
531440.0000    1.64223
531480.0000    1.80303
531520.0000    1.58172
531560.0000    0.89788
531600.0000    1.41389
531640.0000    0.96459
531680.0000    1.62845
531720.0000    1.77556
531760.0000    1.24886
531800.0000    1.11186
531840.0000    1.60687
531880.0000    1.19569
531920.0000    1.25744
531960.0000    1.14763
532000.0000    1.72277
532040.0000    1.53305
532080.0000    2.07485
532120.0000    1.81136
532160.0000    1.40200
532200.0000    1.20637
532240.0000    1.94443
532280.0000    1.51674
532320.0000    1.39325
532360.0000    1.35513
532400.0000    1.34156
532440.0000    2.00800
532480.0000    1.68595
532520.0000    1.78691
532560.0000    1.47947
532600.0000    1.28103
532640.0000    1.35959
532680.0000    1.24500
532720.0000    1.16577
532760.0000    1.47360
532800.0000    1.32275
532840.0000    1.23128
532880.0000    1.39907
532920.0000    1.00738
532960.0000    1.27948
533000.0000    1.40591
533040.0000    1.96417
533080.0000    1.64945
533120.0000    2.05971
533160.0000    1.29921
533200.0000    1.27606
533240.0000    1.57749
533280.0000    1.11510
533320.0000    1.30478
533360.0000    1.54083
533400.0000    1.40926
533440.0000    0.87305
533480.0000    2.00513
533520.0000    1.65247
533560.0000    1.32519
533600.0000    1.25079
533640.0000    1.11528
533680.0000    0.68036
533720.0000    0.86940
533760.0000    1.21492
533800.0000    1.99430
533840.0000    1.68137
533880.0000    2.44421
533920.0000    0.90684
533960.0000    1.34900
534000.0000    1.56253
534040.0000    0.58899
534080.0000    0.94501
534120.0000    1.76268
534160.0000    0.62731
534200.0000    0.39446
534240.0000    0.67976
534280.0000    0.84874
534320.0000    1.94126
534360.0000    0.81544
534400.0000    1.00312
534440.0000    1.68508
534480.0000    2.15901
534520.0000    1.59806
534560.0000    1.96096
534600.0000    1.24382
534640.0000    1.17295
534680.0000    1.55245
534720.0000    1.56049
534760.0000    1.32927
534800.0000    1.46898
534840.0000    2.23559
534880.0000    1.22334
534920.0000    1.62634
534960.0000    1.03163
535000.0000    1.11975
535040.0000    1.50138
535080.0000    1.38642
535120.0000    1.26575
535160.0000    0.94899
535200.0000    1.68424
535240.0000    2.25107
535280.0000    2.00234
535320.0000    2.45795
535360.0000    1.93070
535400.0000    2.36944
535440.0000    2.24959
535480.0000    2.57890
535520.0000    2.14905
535560.0000    2.49099
535600.0000    2.37349
535640.0000    2.46808
535680.0000    2.07783
535720.0000    2.51761
535760.0000    1.84282
535800.0000    1.69969
535840.0000    1.13181
535880.0000    1.82556
535920.0000    2.18151
535960.0000    1.79153
536000.0000    2.04323
536040.0000    1.81941
536080.0000    1.39861
536120.0000    1.93269
536160.0000    1.63689
536200.0000    1.80467
536240.0000    1.69626
536280.0000    1.52516
536320.0000    0.76236
536360.0000    2.11718
536400.0000    1.71095
536440.0000    1.73799
536480.0000    1.94683
536520.0000    1.53228
536560.0000    1.33584
536600.0000    2.24719
536640.0000    1.36153
536680.0000    2.17065
536720.0000    1.89881
536760.0000    1.60143
536800.0000    1.59516
536840.0000    2.31615
536880.0000    1.63516
536920.0000    1.48640
536960.0000    2.00332
537000.0000    2.31406
537040.0000    2.32594
537080.0000    2.21451
537120.0000    2.30527
537160.0000    2.43197
537200.0000    2.41761
537240.0000    2.42869
537280.0000    1.98860
537320.0000    2.44661
537360.0000    2.40831
537400.0000    2.13590
537440.0000    1.79615
537480.0000    1.64733
537520.0000    1.89933
537560.0000    1.82390
537600.0000    0.73869
537640.0000    1.86107
537680.0000    1.99922
537720.0000    1.70515
537760.0000    0.81719
537800.0000    1.60444
537840.0000    0.86797
537880.0000    1.52691
537920.0000    1.62302
537960.0000    0.83789
538000.0000    1.34382
538040.0000    0.84051
538080.0000    0.75120
538120.0000    0.53179
538160.0000    0.68684
538200.0000    1.12177
538240.0000    1.56119
538280.0000    1.15873
538320.0000    0.63212
538360.0000    1.37344
538400.0000    0.56068
538440.0000    1.01377
538480.0000    1.10044
538520.0000    0.68643
538560.0000    0.94520
538600.0000    1.37379
538640.0000    1.48751
538680.0000    1.36338
538720.0000    1.89765
538760.0000    1.39418
538800.0000    1.28415
538840.0000    1.49103
538880.0000    1.76737
538920.0000    2.09780
538960.0000    1.23402
539000.0000    1.42441
539040.0000    1.48706
539080.0000    0.97467
539120.0000    1.12348
539160.0000    1.61578
539200.0000    1.30049
539240.0000    1.16429
539280.0000    1.84352
539320.0000    1.86277
539360.0000    1.79566
539400.0000    0.95837
539440.0000    1.56866
539480.0000    1.23604
539520.0000    0.99636
539560.0000    1.21732
539600.0000    1.56054
539640.0000    1.21952
539680.0000    1.31105
539720.0000    1.60573
539760.0000    1.16510
539800.0000    0.93045
539840.0000    0.55667
539880.0000    0.57581
539920.0000    1.24770
539960.0000    0.93129
540000.0000    1.26716
540040.0000    1.46033
540080.0000    1.16373
540120.0000    1.23028
540160.0000    0.76210
540200.0000    0.44191
540240.0000    0.71949
540280.0000    0.84552
540320.0000    0.90085
540360.0000    0.18600
540400.0000    1.18639
540440.0000    1.17719
540480.0000    0.86592
540520.0000    1.13564
540560.0000    1.02712
540600.0000    0.81514
540640.0000    1.10431
540680.0000    1.02062
540720.0000    0.89681
540760.0000    1.80338
540800.0000    0.01437
540840.0000    1.22092
540880.0000    0.83132
540920.0000    1.86414
540960.0000    0.98206
541000.0000    1.11766
541040.0000    1.34559
541080.0000    0.67059
541120.0000    0.88840
541160.0000    1.21048
541200.0000    0.94347
541240.0000    0.21133
541280.0000    0.84323
541320.0000    1.57846
541360.0000    1.46250
541400.0000    1.70848
541440.0000    1.39047
541480.0000    1.32918
541520.0000    1.49981
541560.0000    1.00867
541600.0000    1.72018
541640.0000    1.66685
541680.0000    1.34712
541720.0000    1.15057
541760.0000    0.89852
541800.0000    1.12913
541840.0000    0.69073
541880.0000    1.64266
541920.0000    1.24711
541960.0000    1.59615
542000.0000    0.83006
542040.0000    0.47546
542080.0000    0.15748
542120.0000    1.32629
542160.0000    0.88668
542200.0000    1.17346
542240.0000    0.79775
542280.0000    1.08502
542320.0000    1.18353
542360.0000    1.13616
542400.0000    0.88686
542440.0000    1.43119
542480.0000    0.85344
542520.0000    1.85047
542560.0000    0.52226
542600.0000    0.23802
542640.0000    1.35911
542680.0000    1.13699
542720.0000    1.45750
542760.0000    1.13618
542800.0000    1.38149
542840.0000    1.59835
542880.0000    1.47825
542920.0000    1.59670
542960.0000    1.69979
543000.0000    1.41708
543040.0000    1.34513
543080.0000    1.51346
543120.0000    1.58524
543160.0000    1.35613
543200.0000    0.94418
543240.0000    1.43275
543280.0000    1.81467
543320.0000    1.96961
543360.0000    1.65337
543400.0000    1.74721
543440.0000    0.90520
543480.0000    0.33537
543520.0000    0.97811
543560.0000    0.73205
543600.0000    1.26639
543640.0000    0.64772
543680.0000    1.39920
543720.0000    1.12943
543760.0000    1.80426
543800.0000    0.50031
543840.0000    0.86567
543880.0000    0.58809
543920.0000    1.28871
543960.0000    0.52015
544000.0000    0.43271
544040.0000    1.33607
544080.0000    0.40913
544120.0000    0.68655
544160.0000   -0.45323
544200.0000    0.61091
544240.0000    0.70995
544280.0000    1.26422
544320.0000    0.79883
544360.0000    0.67789
544400.0000    1.44148
544440.0000    1.12369
544480.0000   -0.05634
544520.0000    0.86824
544560.0000    1.19830
544600.0000    1.50554
544640.0000    0.96603
544680.0000   -0.30324
544720.0000    0.99175
544760.0000    0.42164
544800.0000    0.05587
544840.0000    1.13281
544880.0000    0.72524
544920.0000    1.03015
544960.0000    0.69041
545000.0000    0.19239
545040.0000    1.09095
545080.0000    1.65717
545120.0000    1.32737
545160.0000    1.14858
545200.0000    0.45358
545240.0000    1.14470
545280.0000    1.22254
545320.0000    2.19645
545360.0000    1.47430
545400.0000    1.17470
545440.0000    1.30972
545480.0000    1.56044
545520.0000    1.00143
545560.0000    1.28176
545600.0000    1.47641
545640.0000    1.79479
545680.0000    1.59026
545720.0000    1.21999
545760.0000    1.04636
545800.0000    0.84170
545840.0000    2.16795
545880.0000    0.88974
545920.0000    1.65614
545960.0000    1.19090
546000.0000    1.01323
546040.0000    0.44451
546080.0000    1.05497
546120.0000    1.28502
546160.0000    0.24539
546200.0000    0.42341
546240.0000    1.15173
546280.0000    0.79752
546320.0000    1.12043
546360.0000    1.41558
546400.0000    1.84899
546440.0000    1.12509
546480.0000    1.27173
546520.0000    1.07620
546560.0000    0.75032
546600.0000    0.67863
546640.0000    1.66093
546680.0000    0.75838
546720.0000    0.55483
546760.0000    0.96647
546800.0000    1.79726
546840.0000    0.32222
546880.0000    1.02762
546920.0000    1.44623
546960.0000    1.01089
547000.0000    1.13303
547040.0000    0.84943
547080.0000    1.57136
547120.0000    1.29800
547160.0000    0.54802
547200.0000    1.17431
547240.0000    0.75935
547280.0000    1.33473
547320.0000    2.04265
547360.0000    1.24572
547400.0000    1.27676
547440.0000    0.44787
547480.0000    1.27219
547520.0000    1.02499
547560.0000    1.56999
547600.0000    1.17311
547640.0000    0.48448
547680.0000    0.83008
547720.0000    0.73362
547760.0000    1.03710
547800.0000    0.45680
547840.0000    1.57947
547880.0000    1.32529
547920.0000    1.54519
547960.0000    1.00030
548000.0000    1.73528
548040.0000    1.49364
548080.0000    1.03315
548120.0000    1.84075
548160.0000    0.74190
548200.0000    0.76239
548240.0000    1.01288
548280.0000    1.59125
548320.0000    2.28039
548360.0000    2.11656
548400.0000    2.12893
548440.0000    2.03749
548480.0000    1.40617
548520.0000    1.65439
548560.0000    1.27616
548600.0000    0.96204
548640.0000    0.87846
548680.0000    1.72000
548720.0000    2.02199
548760.0000    1.76524
548800.0000    1.70324
548840.0000    1.54561
548880.0000    1.37483
548920.0000    1.83157
548960.0000    1.72374
549000.0000    1.73343
549040.0000    1.51731
549080.0000    2.23608
549120.0000    1.93824
549160.0000    2.65323
549200.0000    1.62737
549240.0000    1.36877
549280.0000    1.61980
549320.0000    1.31070
549360.0000    1.08180
549400.0000    0.93328
549440.0000    1.96601
549480.0000    1.67586
549520.0000    1.38006
549560.0000    0.98473
549600.0000    1.32175
549640.0000    1.54950
549680.0000    0.82619
549720.0000    2.10686
549760.0000    1.10497
549800.0000    1.71377
549840.0000    1.17514
549880.0000    1.38839
549920.0000    2.13621
549960.0000    2.20673
550000.0000    1.03156
550040.0000    1.66837
550080.0000    1.28999
550120.0000    1.78505
550160.0000    1.94016
550200.0000    1.34460
550240.0000    1.13141
550280.0000    1.63240
550320.0000    1.45557
550360.0000    1.41219
550400.0000    1.88362
550440.0000    1.28415
550480.0000    1.63606
550520.0000    2.31638
550560.0000    1.66915
550600.0000    1.80363
550640.0000    1.32216
550680.0000    1.06093
550720.0000    1.80586
550760.0000    1.42454
550800.0000    0.59292
550840.0000    1.16715
550880.0000    0.96473
550920.0000    1.36463
550960.0000    0.99017
551000.0000    1.64723
551040.0000    1.27816
551080.0000    1.18088
551120.0000    1.20371
551160.0000    1.43839
551200.0000    1.30437
551240.0000    1.35086
551280.0000    2.07019
551320.0000    1.42564
551360.0000    1.80285
551400.0000    1.50934
551440.0000    1.66003
551480.0000    1.51473
551520.0000    1.43401
551560.0000    1.41268
551600.0000    0.41410
551640.0000    0.99408
551680.0000    1.94320
551720.0000    1.84032
551760.0000    1.76638
551800.0000    1.71372
551840.0000    1.42053
551880.0000    1.22014
551920.0000    1.02911
551960.0000    0.54367
552000.0000    0.78745
552040.0000    1.26681
552080.0000    0.54971
552120.0000    1.01126
552160.0000    0.82870
552200.0000    0.85897
552240.0000    0.31168
552280.0000    0.91765
552320.0000    0.54328
552360.0000    0.52527
552400.0000    0.63611
552440.0000    0.24874
552480.0000    0.23867
552520.0000    1.26197
552560.0000    1.18697
552600.0000    0.96234
552640.0000    1.28326
552680.0000    0.88781
552720.0000    0.75237
552760.0000    0.21391
552800.0000    0.58992
552840.0000    0.73162
552880.0000    1.10560
552920.0000    1.67927
552960.0000    1.64152
553000.0000    1.30655
553040.0000    1.02540
553080.0000    1.15508
553120.0000    0.97771
553160.0000    1.31322
553200.0000    0.92658
553240.0000    1.57776
553280.0000    1.49613
553320.0000    1.24725
553360.0000    0.81743
553400.0000    0.93144
553440.0000    0.12041
553480.0000    1.00037
553520.0000    0.51763
553560.0000    0.47183
553600.0000    1.08494
553640.0000    0.60477
553680.0000    0.61076
553720.0000    1.01171
553760.0000    1.69365
553800.0000    0.82920
553840.0000    1.53086
553880.0000    1.10801
553920.0000    1.01095
553960.0000    1.14668
554000.0000    1.05259
554040.0000    1.06944
554080.0000    1.01209
554120.0000    1.08730
554160.0000    0.37957
554200.0000    0.81743
554240.0000    1.01917
554280.0000    0.66942
554320.0000    1.06204
554360.0000    1.22229
554400.0000    0.88963
554440.0000    1.67208
554480.0000    1.47004
554520.0000    1.32574
554560.0000    1.45377
554600.0000    0.79825
554640.0000    0.56545
554680.0000    1.26163
554720.0000    0.69859
554760.0000    1.00778
554800.0000    0.90656
554840.0000    0.52748
554880.0000    0.31521
554920.0000    1.12304
554960.0000    1.23059
555000.0000    1.87984
555040.0000    0.81335
555080.0000    0.91877
555120.0000    1.54345
555160.0000    1.76994
555200.0000    1.58482
555240.0000    1.60351
555280.0000    2.12800
555320.0000    1.61689
555360.0000    1.54111
555400.0000    1.89360
555440.0000    1.75277
555480.0000    0.96308
555520.0000    1.57686
555560.0000    1.24729
555600.0000    0.79654
555640.0000    1.19843
555680.0000    0.86997
555720.0000    0.87136
555760.0000    1.54464
555800.0000    1.33499
555840.0000    1.83382
555880.0000    1.37935
555920.0000    0.71477
555960.0000    1.36250
556000.0000    1.50914
556040.0000    1.56097
556080.0000    1.58160
556120.0000    1.97877
556160.0000    1.60938
556200.0000    1.35667
556240.0000    1.86477
556280.0000    1.82432
556320.0000    1.27329
556360.0000    2.09711
556400.0000    2.31093
556440.0000    1.86598
556480.0000    2.02540
556520.0000    1.57380
556560.0000    1.60910
556600.0000    2.28071
556640.0000    1.56221
556680.0000    1.21257
556720.0000    1.40216
556760.0000    1.55348
556800.0000    1.81069
556840.0000    1.22611
556880.0000    0.74415
556920.0000    1.18122
556960.0000    1.73799
557000.0000    1.73709
557040.0000    1.83229
557080.0000    1.31104
557120.0000    2.03290
557160.0000    0.97730
557200.0000    1.07126
557240.0000    1.18596
557280.0000    1.30181
557320.0000    1.61926
557360.0000    1.49490
557400.0000    1.29307
557440.0000    1.36572
557480.0000    1.75878
557520.0000    1.86159
557560.0000    1.09307
557600.0000    1.21256
557640.0000    1.68669
557680.0000    1.70215
557720.0000    1.91899
557760.0000    1.79375
557800.0000    1.28930
557840.0000    1.92217
557880.0000    2.09215
557920.0000    1.23070
557960.0000    1.29671
558000.0000    1.61925
558040.0000    1.88255
558080.0000    1.81589
558120.0000    2.21302
558160.0000    1.72223
558200.0000    1.76715
558240.0000    1.98594
558280.0000    1.26777
558320.0000    1.87484
558360.0000    1.39466
558400.0000    1.33931
558440.0000    0.92878
558480.0000    1.49374
558520.0000    1.82149
558560.0000    1.85790
558600.0000    1.90311
558640.0000    1.86209
558680.0000    1.90930
558720.0000    1.37135
558760.0000    1.45245
558800.0000    1.89610
558840.0000    1.92695
558880.0000    1.56341
558920.0000    1.56770
558960.0000    1.13854
559000.0000    1.70749
559040.0000    1.32997
559080.0000    1.67960
559120.0000    2.09533
559160.0000    2.36732
559200.0000    1.35193
559240.0000    1.17902
559280.0000    1.17189
559320.0000    0.60944
559360.0000    0.85432
559400.0000    0.96995
559440.0000    1.45859
559480.0000    1.26788
559520.0000    1.77828
559560.0000    1.30437
559600.0000    1.19537
559640.0000    0.83077
559680.0000    0.80227
559720.0000    1.08144
559760.0000    1.28873
559800.0000    1.67563
559840.0000    1.26170
559880.0000    1.57253
559920.0000    1.49543
559960.0000    0.55038
560000.0000    1.01616
560040.0000    1.26575
560080.0000    0.83795
560120.0000    1.06597
560160.0000    1.09052
560200.0000    1.01863
560240.0000    1.88178
560280.0000    0.71741
560320.0000    0.91237
560360.0000    0.81713
560400.0000    1.22920
560440.0000    0.82385
560480.0000    0.38766
560520.0000    0.28762
560560.0000    0.82689
560600.0000    0.92714
560640.0000    0.73527
560680.0000    0.32619
560720.0000    0.27540
560760.0000    1.36947
560800.0000    0.07691
560840.0000    0.27531
560880.0000    1.24818
560920.0000    0.98635
560960.0000    0.71049
561000.0000    0.18398
561040.0000    0.88798
561080.0000    0.58800
561120.0000    0.63611
561160.0000    1.49472
561200.0000    1.11071
561240.0000    0.36496
561280.0000    1.15415
561320.0000    1.02494
561360.0000    0.98927
561400.0000    0.81778
561440.0000    0.17818
561480.0000    1.49950
561520.0000    0.84040
561560.0000    1.22566
561600.0000    1.32635
561640.0000    0.39229
561680.0000    0.43083
561720.0000    0.43376
561760.0000   -0.17749
561800.0000    0.15904
561840.0000    0.39134
561880.0000    0.46050
561920.0000    1.45123
561960.0000    1.03406
562000.0000    0.86328
562040.0000    2.02993
562080.0000    0.51196
562120.0000    0.50926
562160.0000    0.21014
562200.0000    0.55451
562240.0000    1.12036
562280.0000   -0.65804
562320.0000    0.49282
562360.0000    0.41056
562400.0000    0.40430
562440.0000    0.19993
562480.0000   -0.13997
562520.0000   -0.06444
562560.0000    0.78672
562600.0000    0.52661
562640.0000    1.22562
562680.0000    1.49721
562720.0000    0.87276
562760.0000    1.08189
562800.0000    0.77354
562840.0000    0.74716
562880.0000    0.98354
562920.0000    0.32183
562960.0000    1.40682
563000.0000    1.21514
563040.0000    1.35983
563080.0000    1.06427
563120.0000    0.97363
563160.0000    1.12334
563200.0000    1.96535
563240.0000    1.48566
563280.0000    2.05416
563320.0000    0.49149
563360.0000    1.27959
563400.0000    1.28542
563440.0000    0.37421
563480.0000    0.63256
563520.0000    0.78781
563560.0000    1.36241
563600.0000    1.02398
563640.0000    1.29337
563680.0000    1.37707
563720.0000    1.27435
563760.0000    1.55568
563800.0000    1.18815
563840.0000    1.04106
563880.0000    0.93215
563920.0000    1.20295
563960.0000    1.20168
564000.0000    2.39336
564040.0000    1.86178
564080.0000    1.09255
564120.0000    0.62561
564160.0000    1.71011
564200.0000    1.63867
564240.0000    1.36993
564280.0000    1.36522
564320.0000    2.54607
564360.0000    1.97760
564400.0000    2.01749
564440.0000    1.03855
564480.0000    1.54468
564520.0000    2.03801
564560.0000    2.08827
564600.0000    2.54956
564640.0000    2.35823
564680.0000    1.20118
564720.0000    0.93397
564760.0000    1.69203
564800.0000    2.11330
564840.0000    1.50518
564880.0000    1.13222
564920.0000    1.10191
564960.0000    1.21759
565000.0000    1.02274
565040.0000    1.23267
565080.0000    0.94423
565120.0000    0.77118
565160.0000    1.02437
565200.0000    0.90877
565240.0000    2.17078
565280.0000    1.71572
565320.0000    1.55946
565360.0000    1.71110
565400.0000    1.16475
565440.0000    1.35757
565480.0000    1.37443
565520.0000    1.05615
565560.0000    1.61186
565600.0000    1.22266
565640.0000    1.41515
565680.0000    1.47601
565720.0000    1.39775
565760.0000    1.47173
565800.0000    1.77229
565840.0000    1.07369
565880.0000    1.70539
565920.0000    2.56289
565960.0000    1.47568
566000.0000    2.05513
566040.0000    2.22324
566080.0000    2.67051
566120.0000    2.03013
566160.0000    2.57302
566200.0000    2.07570
566240.0000    1.13505
566280.0000    1.00669
566320.0000    1.64075
566360.0000    1.78400
566400.0000    1.72213
566440.0000    1.83920
566480.0000    1.15409
566520.0000    1.71513
566560.0000    2.21474
566600.0000    2.23570
566640.0000    2.00026
566680.0000    1.92011
566720.0000    2.36948
566760.0000    2.12295
566800.0000    2.01375
566840.0000    1.90687
566880.0000    1.71575
566920.0000    1.56536
566960.0000    2.63317
567000.0000    2.41360
567040.0000    2.50521
567080.0000    1.97457
567120.0000    2.40224
567160.0000    2.32217
567200.0000    1.50137
567240.0000    2.02632
567280.0000    1.70427
567320.0000    1.17930
567360.0000    1.98149
567400.0000    1.63322
567440.0000    2.06025
567480.0000    1.64743
567520.0000    1.59792
567560.0000    1.56277
567600.0000    2.15851
567640.0000    1.16066
567680.0000    1.65366
567720.0000    1.67574
567760.0000    2.01276
567800.0000    2.91627
567840.0000    2.29970
567880.0000    1.91437
567920.0000    2.19948
567960.0000    1.87345
568000.0000    2.13639
568040.0000    2.68296
568080.0000    2.20109
568120.0000    2.09280
568160.0000    1.80131
568200.0000    1.25454
568240.0000    2.20492
568280.0000    2.67925
568320.0000    2.98158
568360.0000    2.46254
568400.0000    2.86442
568440.0000    2.65140
568480.0000    2.78493
568520.0000    1.95303
568560.0000    2.26319
568600.0000    3.11245
568640.0000    2.27687
568680.0000    2.42948
568720.0000    2.40432
568760.0000    2.27348
568800.0000    1.85184
568840.0000    2.19051
568880.0000    2.23502
568920.0000    2.61438
568960.0000    1.66697
569000.0000    2.10561
569040.0000    1.53884
569080.0000    1.69863
569120.0000    1.29052
569160.0000    1.10839
569200.0000    1.83762
569240.0000    1.79296
569280.0000    1.07762
569320.0000    1.17367
569360.0000    1.48032
569400.0000    1.57504
569440.0000    1.28566
569480.0000    0.66933
569520.0000    0.90426
569560.0000    1.16000
569600.0000    0.98456
569640.0000    1.57856
569680.0000    1.83966
569720.0000    0.81153
569760.0000    0.85458
569800.0000    1.84785
569840.0000    2.04004
569880.0000    0.88026
569920.0000    1.51246
569960.0000    0.87991
570000.0000    1.29633
570040.0000    1.95598
570080.0000    1.24132
570120.0000    1.16561
570160.0000    1.89718
570200.0000    1.76299
570240.0000    2.50130
570280.0000    1.59892
570320.0000    1.80479
570360.0000    2.09708
570400.0000    2.11053
570440.0000    1.28962
570480.0000    1.32999
570520.0000    1.18615
570560.0000    0.92123
570600.0000    1.19115
570640.0000    1.39586
570680.0000    0.59749
570720.0000    0.54546
570760.0000    1.50291
570800.0000    1.63210
570840.0000    1.82879
570880.0000    1.14185
570920.0000    1.37028
570960.0000    1.32417
571000.0000    1.42075
571040.0000    1.08734
571080.0000    0.47766
571120.0000    1.37269
571160.0000    1.31008
571200.0000    1.19845
571240.0000    1.44711
571280.0000    1.60304
571320.0000    1.57368
571360.0000    1.82119
571400.0000    1.89203
571440.0000    1.83513
571480.0000    1.60862
571520.0000    1.97451
571560.0000    1.78910
571600.0000    1.66073
571640.0000    1.63977
571680.0000    1.83783
571720.0000    1.90828
571760.0000    1.68592
571800.0000    2.14896
571840.0000    1.50204
571880.0000    2.34390
571920.0000    2.23842
571960.0000    2.61970
572000.0000    2.27676
572040.0000    2.09671
572080.0000    2.17615
572120.0000    1.29573
572160.0000    0.92574
572200.0000    1.48942
572240.0000    1.85540
572280.0000    1.56370
572320.0000    1.46070
572360.0000    2.50137
572400.0000    2.19910
572440.0000    1.97692
572480.0000    1.57529
572520.0000    0.97322
572560.0000    1.81848
572600.0000    1.87659
572640.0000    2.22557
572680.0000    1.61593
572720.0000    1.26575
572760.0000    2.34915
572800.0000    1.32776
572840.0000    1.20570
572880.0000    1.36008
572920.0000    1.81957
572960.0000    1.04562
573000.0000    0.86141
573040.0000    1.18939
573080.0000    1.60058
573120.0000    1.78452
573160.0000    1.91377
573200.0000    2.10859
573240.0000    1.66288
573280.0000    1.51191
573320.0000    1.51840
573360.0000    1.75854
573400.0000    1.44504
573440.0000    1.16195
573480.0000    1.62515
573520.0000    1.15741
573560.0000    1.02004
573600.0000    1.13958
573640.0000    0.68182
573680.0000    1.41120
573720.0000    0.54492
573760.0000    1.19676
573800.0000    1.23003
573840.0000    1.88457
573880.0000    1.36003
573920.0000    1.82176
573960.0000    1.37269
574000.0000    1.12103
574040.0000    1.10009
574080.0000    1.39647
574120.0000    1.04342
574160.0000    1.07498
574200.0000    1.83983
574240.0000    2.17386
574280.0000    1.10369
574320.0000    0.45967
574360.0000    1.47198
574400.0000    1.57455
574440.0000    1.52677
574480.0000    1.72655
574520.0000    1.92894
574560.0000    1.52520
574600.0000    1.92899
574640.0000    1.66306
574680.0000    1.45428
574720.0000    1.95937
574760.0000    1.32720
574800.0000    2.24270
574840.0000    1.76642
574880.0000    1.20504
574920.0000    1.64709
574960.0000    1.59800
575000.0000    1.11907
575040.0000    1.18052
575080.0000    1.32059
575120.0000    1.39842
575160.0000    1.37996
575200.0000    1.00275
575240.0000    1.45274
575280.0000    0.42421
575320.0000    0.85916
575360.0000    0.87684
575400.0000    1.72214
575440.0000    1.53130
575480.0000    1.72477
575520.0000    1.30497
575560.0000    1.86455
575600.0000    1.37703
575640.0000    1.50737
575680.0000    0.90425
575720.0000    1.02535
575760.0000    0.36814
575800.0000    0.27495
575840.0000    0.97267
575880.0000    0.96192
575920.0000    0.28551
575960.0000    0.12008
576000.0000    0.22345
576040.0000    1.23233
576080.0000    0.83084
576120.0000    1.14866
576160.0000    1.12814
576200.0000    0.51002
576240.0000    1.30382
576280.0000    1.06120
576320.0000    1.28550
576360.0000    1.34575
576400.0000    1.45095
576440.0000    1.71002
576480.0000    1.78015
576520.0000    1.57270
576560.0000    0.72488
576600.0000    1.08036
576640.0000    1.19894
576680.0000    0.97751
576720.0000    0.88182
576760.0000    1.29243
576800.0000    1.75177
576840.0000    1.93711
576880.0000    1.82350
576920.0000    1.53874
576960.0000    1.93524
577000.0000    1.41460
577040.0000    1.56726
577080.0000    1.58980
577120.0000    1.32830
577160.0000    2.26846
577200.0000    1.49024
577240.0000    0.13041
577280.0000    1.32875
577320.0000    0.60799
577360.0000    0.88033
577400.0000    0.23041
577440.0000    1.30492
577480.0000    0.85538
577520.0000    1.06684
577560.0000    0.74947
577600.0000    0.83834
577640.0000    1.11430
577680.0000    1.19269
577720.0000    1.36497
577760.0000    1.23238
577800.0000    0.61829
577840.0000    1.03901
577880.0000    1.19596
577920.0000    1.40115
577960.0000    0.81687
578000.0000    1.46388
578040.0000    1.31030
578080.0000    1.44967
578120.0000    2.28290
578160.0000    2.00628
578200.0000    1.75179
578240.0000    1.53385
578280.0000    2.09571
578320.0000    0.80273
578360.0000    1.24306
578400.0000    1.51263
578440.0000    1.77023
578480.0000    1.30433
578520.0000    2.12668
578560.0000    1.54366
578600.0000    2.04541
578640.0000    1.32352
578680.0000    1.82213
578720.0000    2.24078
578760.0000    2.05937
578800.0000    1.66790
578840.0000    1.38366
578880.0000    1.36875
578920.0000    0.94772
578960.0000    1.45029
579000.0000    1.86047
579040.0000    1.54002
579080.0000    1.38733
579120.0000    1.02819
579160.0000    1.40774
579200.0000    1.76934
579240.0000    1.01035
579280.0000    0.94053
579320.0000    1.57814
579360.0000    1.44391
579400.0000    1.44999
579440.0000    1.87360
579480.0000    1.95863
579520.0000    1.77816
579560.0000    1.72166
579600.0000    1.55292
579640.0000    1.93345
579680.0000    1.62184
579720.0000    1.71052
579760.0000    1.35920
579800.0000    1.74855
579840.0000    1.31622
579880.0000    1.69875
579920.0000    1.30152
579960.0000    1.11141
580000.0000    1.18046
580040.0000    1.52504
580080.0000    1.53397
580120.0000    1.51087
580160.0000    0.93459
580200.0000    1.70861
580240.0000    1.67329
580280.0000    1.34916
580320.0000    1.57173
580360.0000    1.90040
580400.0000    2.50149
580440.0000    2.01843
580480.0000    1.95459
580520.0000    2.13566
580560.0000    1.75911
580600.0000    0.51498
580640.0000    1.31330
580680.0000    1.82314
580720.0000    2.35303
580760.0000    2.38866
580800.0000    1.85811
580840.0000    2.47175
580880.0000    1.98486
580920.0000    1.32874
580960.0000    1.18684
581000.0000    1.23382
581040.0000    1.88278
581080.0000    1.26597
581120.0000    1.38282
581160.0000    1.39666
581200.0000    1.41443
581240.0000    1.24540
581280.0000    0.68219
581320.0000    1.84133
581360.0000    1.88982
581400.0000    2.45848
581440.0000    2.29095
581480.0000    2.03914
581520.0000    1.79624
581560.0000    1.89434
581600.0000    1.87008
581640.0000    2.53429
581680.0000    0.50323
581720.0000    0.78900
581760.0000    0.81222
581800.0000    1.61482
581840.0000    1.12087
581880.0000    1.06340
581920.0000    1.09993
581960.0000    1.27789
582000.0000    1.91413
582040.0000    1.79540
582080.0000    0.86439
582120.0000    1.86832
582160.0000    2.26235
582200.0000    1.53968
582240.0000    1.16849
582280.0000    2.16284
582320.0000    2.88721
582360.0000    2.22715
582400.0000    2.19755
582440.0000    1.14648
582480.0000    1.74376
582520.0000    0.96585
582560.0000    1.70500
582600.0000    1.29732
582640.0000    1.59667
582680.0000    1.64319
582720.0000    1.46384
582760.0000    1.04284
582800.0000    1.03033
582840.0000    2.02253
582880.0000    2.00096
582920.0000    2.89870
582960.0000    1.31697
583000.0000    1.87579
583040.0000    2.06950
583080.0000    2.45308
583120.0000    1.58302
583160.0000    1.97777
583200.0000    1.60508
583240.0000    0.90552
583280.0000    2.27932
583320.0000    1.60008
583360.0000    2.48415
583400.0000    0.65592
583440.0000    1.97478
583480.0000    1.09184
583520.0000    1.71985
583560.0000    1.50512
583600.0000    1.80652
583640.0000    1.71945
583680.0000    2.50153
583720.0000    1.82183
583760.0000    1.91361
583800.0000    1.73444
583840.0000    1.49423
583880.0000    1.01918
583920.0000    1.79584
583960.0000    2.24040
584000.0000    1.58738
584040.0000    1.01236
584080.0000    1.66124
584120.0000    1.51447
584160.0000    1.91414
584200.0000    1.45736
584240.0000    1.43928
584280.0000    1.31594
584320.0000    1.06949
584360.0000    1.11118
584400.0000    1.68595
584440.0000    0.92580
584480.0000    1.04399
584520.0000    1.07355
584560.0000    0.42160
584600.0000    0.95494
584640.0000    1.08566
584680.0000    0.83190
584720.0000    0.89931
584760.0000    1.34738
584800.0000    0.92410
584840.0000    0.58518
584880.0000    0.92189
584920.0000    1.32746
584960.0000    1.53054
585000.0000    1.14895
585040.0000    1.63396
585080.0000    1.39101
585120.0000    1.61983
585160.0000    1.10481
585200.0000   -0.17010
585240.0000    0.85857
585280.0000    0.80210
585320.0000    0.57598
585360.0000    0.27696
585400.0000    1.45567
585440.0000    1.72694
585480.0000    0.96111
585520.0000    1.18478
585560.0000    0.70284
585600.0000    0.75478
585640.0000    1.02636
585680.0000    0.61258
585720.0000    1.67202
585760.0000    0.94245
585800.0000    0.82359
585840.0000    1.00378
585880.0000    0.90806
585920.0000    1.41852
585960.0000    1.50216
586000.0000    0.97227
586040.0000    1.17439
586080.0000    1.75045
586120.0000    1.08795
586160.0000    0.99193
586200.0000    1.14209
586240.0000    0.53079
586280.0000    1.85892
586320.0000    1.27604
586360.0000    1.23931
586400.0000    1.68785
586440.0000    0.90790
586480.0000    1.08830
586520.0000    1.50623
586560.0000    1.31769
586600.0000    1.00309
586640.0000    1.10949
586680.0000    1.06992
586720.0000    1.35774
586760.0000    1.11231
586800.0000    0.58691
586840.0000    0.76546
586880.0000    1.35210
586920.0000    2.37808
586960.0000    1.66997
587000.0000    1.36844
587040.0000    2.43834
587080.0000    2.00087
587120.0000    1.25281
587160.0000    1.68837
587200.0000    1.25871
587240.0000    0.82452
587280.0000    1.44978
587320.0000    0.90191
587360.0000    0.97178
587400.0000    1.09763
587440.0000    0.89175
587480.0000    1.19919
587520.0000    1.36046
587560.0000    0.90675
587600.0000    0.94907
587640.0000    1.33955
587680.0000    1.21148
587720.0000    1.14430
587760.0000    1.30004
587800.0000    1.50953
587840.0000    0.88357
587880.0000    1.52637
587920.0000    1.41198
587960.0000    1.58207
588000.0000    1.67499
588040.0000    0.98054
588080.0000    1.08713
588120.0000    0.70994
588160.0000    0.62384
588200.0000   -0.01197
588240.0000    1.16274
588280.0000    0.69927
588320.0000    0.86860
588360.0000    1.10267
588400.0000    0.78110
588440.0000    1.76251
588480.0000    1.05378
588520.0000    1.16543
588560.0000    2.06184
588600.0000    0.59315
588640.0000    1.64004
588680.0000    1.57132
588720.0000    1.35635
588760.0000    0.90548
588800.0000    0.94495
588840.0000    1.67769
588880.0000    1.12607
588920.0000    0.45138
588960.0000    0.93542
589000.0000    1.69481
589040.0000    1.30694
589080.0000    1.34711
589120.0000    0.53343
589160.0000    2.13251
589200.0000    1.39611
589240.0000    0.73536
589280.0000    1.67892
589320.0000    1.46338
589360.0000    0.86054
589400.0000    1.47741
589440.0000    0.86208
589480.0000    0.36298
589520.0000    1.32173
589560.0000    1.95323
589600.0000    1.50000
589640.0000    1.39826
589680.0000    0.37682
589720.0000    1.55428
589760.0000    1.76138
589800.0000    1.45152
589840.0000    2.33237
589880.0000    1.39808
589920.0000    1.42203
589960.0000    2.05850
590000.0000    2.06140
590040.0000    2.11875
590080.0000    1.48948
590120.0000    1.86274
590160.0000    1.57347
590200.0000    1.98776
590240.0000    1.91983
590280.0000    2.04939
590320.0000    1.88250
590360.0000    2.73697
590400.0000    1.51458
590440.0000    1.91463
590480.0000    1.85119
590520.0000    1.38475
590560.0000    1.73045
590600.0000    1.37112
590640.0000    1.80956
590680.0000    1.52645
590720.0000    0.97549
590760.0000    1.27149
590800.0000    1.24883
590840.0000    1.41199
590880.0000    1.39599
590920.0000    1.27690
590960.0000    1.20538
591000.0000    1.53654
591040.0000    0.84292
591080.0000    0.96696
591120.0000    1.34131
591160.0000    1.45860
591200.0000    1.34484
591240.0000    1.74406
591280.0000    2.23560
591320.0000    2.42153
591360.0000    2.53735
591400.0000    1.46771
591440.0000    1.61290
591480.0000    1.88116
591520.0000    1.48660
591560.0000    0.69474
591600.0000    0.50710
591640.0000    1.39628
591680.0000    1.74040
591720.0000    1.56669
591760.0000    1.38992
591800.0000    1.75555
591840.0000    1.75584
591880.0000    0.97031
591920.0000    1.24614
591960.0000    0.37636
592000.0000    1.23299
592040.0000    1.47989
592080.0000    1.39453
592120.0000    1.74145
592160.0000    1.24949
592200.0000    1.32698
592240.0000    1.12391
592280.0000    1.06458
592320.0000    0.99556
592360.0000    1.37140
592400.0000    0.93416
592440.0000    1.74136
592480.0000    1.79904
592520.0000    2.39810
592560.0000    1.64649
592600.0000    1.21290
592640.0000    0.94262
592680.0000    1.75969
592720.0000    1.36674
592760.0000    1.00198
592800.0000    1.82234
592840.0000    1.45967
592880.0000    0.94976
592920.0000    1.18929
592960.0000    1.03438
593000.0000    1.46264
593040.0000    1.85593
593080.0000    1.26941
593120.0000    1.36083
593160.0000    1.43187
593200.0000    1.90674
593240.0000    0.57549
593280.0000    1.45728
593320.0000    1.32119
593360.0000    1.08844
593400.0000    1.34476
593440.0000    0.82142
593480.0000    1.24921
593520.0000    1.51796
593560.0000    2.13339
593600.0000    1.45775
593640.0000    0.81461
593680.0000    1.05022
593720.0000    1.91537
593760.0000    2.13186
593800.0000    1.91144
593840.0000    1.10920
593880.0000    1.56391
593920.0000    1.53432
593960.0000    1.91074
594000.0000    2.03204
594040.0000    2.56224
594080.0000    1.68974
594120.0000    2.25154
594160.0000    1.05051
594200.0000    1.27773
594240.0000    1.63043
594280.0000    1.40537
594320.0000    1.78224
594360.0000    1.73075
594400.0000    1.99105
594440.0000    1.32520
594480.0000    1.30942
594520.0000    2.07826
594560.0000    2.40410
594600.0000    2.00684
594640.0000    2.39076
594680.0000    2.26428
594720.0000    2.72112
594760.0000    2.22261
594800.0000    2.37789
594840.0000    1.86846
594880.0000    2.22948
594920.0000    2.31922
594960.0000    2.31922
595000.0000    2.64871
595040.0000    2.31295
595080.0000    2.29520
595120.0000    1.91112
595160.0000    2.17674
595200.0000    2.16591
595240.0000    2.28735
595280.0000    2.55896
595320.0000    1.82279
595360.0000    1.86361
595400.0000    1.57768
595440.0000    1.46608
595480.0000    1.92997
595520.0000    1.98887
595560.0000    1.48242
595600.0000    1.91686
595640.0000    2.23079
595680.0000    1.95670
595720.0000    1.16844
595760.0000    0.91812
595800.0000    1.24351
595840.0000    1.98916
595880.0000    1.32797
595920.0000    2.38962
595960.0000    2.04483
596000.0000    1.79934
596040.0000    1.37460
596080.0000    1.74951
596120.0000    1.15644
596160.0000    1.89366
596200.0000    1.42677
596240.0000    2.22775
596280.0000    1.66939
596320.0000    1.46837
596360.0000    1.63259
596400.0000    1.06663
596440.0000    0.92856
596480.0000    0.68543
596520.0000    1.23852
596560.0000    1.35541
596600.0000    1.07365
596640.0000    1.30860
596680.0000    1.02539
596720.0000    2.00316
596760.0000    1.62549
596800.0000    1.30073
596840.0000    1.75474
596880.0000    1.17418
596920.0000    0.97139
596960.0000    1.18444
597000.0000    1.25730
597040.0000    1.08565
597080.0000    1.02885
597120.0000    1.69012
597160.0000    0.55281
597200.0000    1.11547
597240.0000    1.33409
597280.0000    1.09844
597320.0000    1.18995
597360.0000    0.66835
597400.0000    1.85095
597440.0000    1.14332
597480.0000    0.68354
597520.0000    1.15375
597560.0000    1.31033
597600.0000    0.89017
597640.0000    0.66991
597680.0000    0.80356
597720.0000    0.47052
597760.0000    0.63951
597800.0000    0.89628
597840.0000    0.57418
597880.0000    1.12789
597920.0000    0.35394
597960.0000    1.14973
598000.0000    0.96044
598040.0000    0.79016
598080.0000    0.69020
598120.0000    0.29456
598160.0000   -0.10072
598200.0000    0.86266
598240.0000    0.72291
598280.0000    0.75317
598320.0000    1.73719
598360.0000    1.36478
598400.0000    1.35573
598440.0000    1.41131
598480.0000    1.16133
598520.0000    1.28970
598560.0000    1.00754
598600.0000    0.76294
598640.0000    0.46112
598680.0000    0.77576
598720.0000    0.49573
598760.0000    0.64773
598800.0000    0.84656
598840.0000    0.41247
598880.0000   -0.06740
598920.0000    0.46244
598960.0000    0.73835
599000.0000    0.64246
599040.0000    0.97941
599080.0000    0.77346
599120.0000    0.93297
599160.0000    0.03363
599200.0000    0.75415
599240.0000    0.49742
599280.0000    0.94389
599320.0000    1.04157
599360.0000    0.53933
599400.0000    1.56820
599440.0000    0.38798
599480.0000    1.24114
599520.0000    1.38090
599560.0000    0.94335
599600.0000    1.01845
599640.0000    1.40633
599680.0000    0.33111
599720.0000    0.73872
599760.0000    0.87049
599800.0000    1.25860
599840.0000    1.35372
599880.0000    0.75460
599920.0000    1.11833
599960.0000    1.29207
600000.0000    1.05333
600040.0000    1.27853
600080.0000    1.10544
600120.0000    0.37557
600160.0000    0.23754
600200.0000    0.38696
600240.0000    0.44952
600280.0000    1.05172
600320.0000    1.04203
600360.0000    1.76758
600400.0000    0.81341
600440.0000    1.24248
600480.0000    0.78255
600520.0000    1.73675
600560.0000    1.28671
600600.0000    2.07261
600640.0000    0.97568
600680.0000    0.68595
600720.0000    1.72357
600760.0000    1.63645
600800.0000    0.26399
600840.0000    1.03400
600880.0000    0.87100
600920.0000    1.25117
600960.0000    1.62952
601000.0000    1.51018
601040.0000    1.55416
601080.0000    1.71574
601120.0000    1.34059
601160.0000    0.97799
601200.0000    1.25753
601240.0000    0.56988
601280.0000    0.47527
601320.0000    1.07553
601360.0000    0.55875
601400.0000    0.25636
601440.0000    1.24932
601480.0000    0.98105
601520.0000    0.66663
601560.0000    0.58092
601600.0000    0.61248
601640.0000    0.18981
601680.0000    0.95547
601720.0000   -0.21954
601760.0000    0.38534
601800.0000   -0.34422
601840.0000   -0.29914
601880.0000    0.20686
601920.0000    0.65784
601960.0000   -0.08464
602000.0000    0.81127
602040.0000    0.05984
602080.0000   -0.50619
602120.0000   -0.00029
602160.0000   -0.00297
602200.0000    0.63475
602240.0000    0.54736
602280.0000    1.18416
602320.0000   -0.01475
602360.0000    0.43566
602400.0000    0.57579
602440.0000    0.62626
602480.0000    0.90444
602520.0000    0.18043
602560.0000    0.55356
602600.0000    0.31822
602640.0000    1.43033
602680.0000    1.01531
602720.0000    0.18225
602760.0000    0.68610
602800.0000    0.74535
602840.0000   -0.04206
602880.0000    0.02287
602920.0000   -0.16990
602960.0000    0.11444
603000.0000   -0.27222
603040.0000    0.05587
603080.0000    0.92736
603120.0000    0.82138
603160.0000    0.66972
603200.0000    0.49665
603240.0000    0.76116
603280.0000    0.47046
603320.0000    1.54813
603360.0000    0.45576
603400.0000    1.27400
603440.0000    1.54917
603480.0000    1.60448
603520.0000    1.75651
603560.0000    1.44776
603600.0000    0.83190
603640.0000    0.97443
603680.0000    0.59921
603720.0000    0.73341
603760.0000    0.50397
603800.0000    1.02468
603840.0000    0.81545
603880.0000    2.18661
603920.0000    1.40520
603960.0000    1.23354
604000.0000    0.50075
604040.0000    0.23727
604080.0000    0.50118
604120.0000    1.19386
604160.0000    0.22376
604200.0000    1.00893
604240.0000    1.33596
604280.0000    0.80814
604320.0000    0.76202
604360.0000    1.08015
604400.0000    0.62114
604440.0000    0.65345
604480.0000    0.18212
604520.0000    0.04708
604560.0000    1.04976
604600.0000    0.07085
604640.0000    0.81928
604680.0000    0.67162
604720.0000    0.29233
604760.0000   -1.15307
604800.0000   -0.12769
604840.0000    0.22354
604880.0000    0.31627
604920.0000   -0.15292
604960.0000    0.31607
605000.0000    0.42195
605040.0000   -0.16750
605080.0000   -0.17224
605120.0000    0.43146
605160.0000    0.58465
605200.0000    0.57654
605240.0000    1.23583
605280.0000    0.75203
605320.0000    0.95763
605360.0000    1.64652
605400.0000    1.51745
605440.0000    1.38384
605480.0000    1.11421
605520.0000    1.05058
605560.0000    0.89993
605600.0000    0.55025
605640.0000    0.46324
605680.0000    0.56367
605720.0000    0.23594
605760.0000   -0.00554
605800.0000    0.23103
605840.0000    0.29133
605880.0000    0.60145
605920.0000    0.94742
605960.0000    1.08091
606000.0000    1.16168
606040.0000    0.38017
606080.0000    0.40009
606120.0000    0.89014
606160.0000   -0.03417
606200.0000    1.07942
606240.0000    0.83333
606280.0000    0.70182
606320.0000   -0.08389
606360.0000   -0.22906
606400.0000   -0.19487
606440.0000    0.41111
606480.0000    0.80068
606520.0000   -0.38599
606560.0000    0.28348
606600.0000   -0.10438
606640.0000    0.62412
606680.0000    0.23340
606720.0000   -0.15726
606760.0000    0.74489
606800.0000    0.07969
606840.0000    0.98497
606880.0000    0.38080
606920.0000    0.59713
606960.0000    0.97719
607000.0000    1.16944
607040.0000    0.95696
607080.0000    0.73631
607120.0000    0.62535
607160.0000    0.25782
607200.0000    0.56855
607240.0000    0.19331
607280.0000    1.27869
607320.0000    1.04322
607360.0000    1.30272
607400.0000    1.58787
607440.0000    0.86131
607480.0000    0.54654
607520.0000    0.64122
607560.0000    0.51708
607600.0000    0.57072
607640.0000    1.09967
607680.0000    0.41866
607720.0000    1.50120
607760.0000    1.01196
607800.0000    1.13553
607840.0000    1.14854
607880.0000    0.14330
607920.0000    0.87096
607960.0000    1.20758
608000.0000    0.51928
608040.0000    0.18886
608080.0000    0.46268
608120.0000    1.35342
608160.0000    0.72952
608200.0000    0.67874
608240.0000    1.00795
608280.0000    0.68872
608320.0000    0.68960
608360.0000    1.04639
608400.0000    0.97127
608440.0000    0.35064
608480.0000    0.81781
608520.0000    1.26569
608560.0000    1.00027
608600.0000    1.60598
608640.0000    1.19109
608680.0000    0.65295
608720.0000    1.21393
608760.0000    1.39196
608800.0000    1.41637
608840.0000    1.03213
608880.0000    0.65520
608920.0000    1.15607
608960.0000    1.32839
609000.0000    0.71681
609040.0000    1.27923
609080.0000    0.21414
609120.0000    0.05859
609160.0000   -0.12916
609200.0000    0.39968
609240.0000    0.27873
609280.0000    1.27518
609320.0000    0.43052
609360.0000    0.21336
609400.0000    0.89280
609440.0000    1.24279
609480.0000    0.38559
609520.0000    0.60113
609560.0000    0.69725
609600.0000    0.25435
609640.0000    0.54244
609680.0000    1.04770
609720.0000    0.93718
609760.0000    0.61869
609800.0000    0.50892
609840.0000    1.01008
609880.0000    1.14367
609920.0000    0.78917
609960.0000    1.17576
610000.0000    1.72779
610040.0000    0.06067
610080.0000    0.29497
610120.0000    0.83008
610160.0000    1.40347
610200.0000    0.86229
610240.0000    1.62870
610280.0000    1.03634
610320.0000    0.99194
610360.0000    1.06761
610400.0000    1.41812
610440.0000    1.73450
610480.0000    1.56875
610520.0000    1.78203
610560.0000    1.85845
610600.0000    0.99623
610640.0000    1.23950
610680.0000    1.13495
610720.0000    0.29465
610760.0000   -0.12106
610800.0000    0.71112
610840.0000    0.45985
610880.0000    0.41855
610920.0000    0.42802
610960.0000    0.92383
611000.0000    1.00275
611040.0000    1.09320
611080.0000    0.39440
611120.0000    1.08409
611160.0000    1.27040
611200.0000    1.09270
611240.0000    1.70770
611280.0000    1.64146
611320.0000    1.04409
611360.0000    0.75475
611400.0000    0.91553
611440.0000    0.66843
611480.0000    0.28008
611520.0000    0.98521
611560.0000    0.30791
611600.0000    0.52026
611640.0000    0.76593
611680.0000    1.20076
611720.0000    1.50097
611760.0000    1.32732
611800.0000    0.90477
611840.0000    0.72988
611880.0000    1.27626
611920.0000    0.84845
611960.0000    0.98539
612000.0000    1.42513
612040.0000    2.06719
612080.0000    1.66004
612120.0000    1.99135
612160.0000    0.99092
612200.0000    0.72758
612240.0000    1.05581
612280.0000    0.42909
612320.0000    0.86250
612360.0000    1.03414
612400.0000    0.46283
612440.0000    0.73895
612480.0000    0.40524
612520.0000    0.41284
612560.0000    1.07919
612600.0000    0.79363
612640.0000    0.17266
612680.0000    0.78903
612720.0000    0.61339
612760.0000    0.78987
612800.0000    0.30134
612840.0000   -0.18810
612880.0000    0.26220
612920.0000    0.21696
612960.0000    0.91553
613000.0000    0.53315
613040.0000    1.58885
613080.0000    0.56203
613120.0000    1.04857
613160.0000    0.46468
613200.0000    1.05284
613240.0000   -0.03082
613280.0000    0.60810
613320.0000    0.61671
613360.0000    0.54440
613400.0000    0.60853
613440.0000    0.71587
613480.0000    0.63711
613520.0000    1.47944
613560.0000    0.66304
613600.0000    1.08908
613640.0000    0.95636
613680.0000    0.76082
613720.0000    0.99608
613760.0000    0.62818
613800.0000    1.24677
613840.0000    1.11606
613880.0000    0.75932
613920.0000    0.46418
613960.0000    0.69460
614000.0000    0.67834
614040.0000    1.41530
614080.0000    0.55263
614120.0000    1.91851
614160.0000    1.19387
614200.0000    1.17091
614240.0000    0.85102
614280.0000    1.50943
614320.0000    0.03012
614360.0000   -0.18939
614400.0000    0.37315
614440.0000    0.60730
614480.0000    0.10440
614520.0000    0.19754
614560.0000    1.26205
614600.0000    1.27132
614640.0000    1.41880
614680.0000    1.58640
614720.0000    0.51717
614760.0000    0.68006
614800.0000    0.89409
614840.0000    0.73502
614880.0000   -0.36504
614920.0000    0.27216
614960.0000    0.09681
615000.0000    0.23770
615040.0000   -0.66426
615080.0000   -0.42951
615120.0000   -0.07973
615160.0000    0.01085
615200.0000    0.61284
615240.0000   -0.01458
615280.0000    0.27956
615320.0000    0.59493
615360.0000    1.62515
615400.0000    0.01361
615440.0000    1.13030
615480.0000    0.16864
615520.0000    0.59642
615560.0000    0.61337
615600.0000    1.26327
615640.0000    0.93038
615680.0000    0.75657
615720.0000    0.79789
615760.0000    0.74523
615800.0000    0.42076
615840.0000    0.91934
615880.0000    0.89726
615920.0000   -0.12912
615960.0000    1.15719
616000.0000    0.64779
616040.0000    1.35863
616080.0000    0.66912
616120.0000    0.85545
616160.0000    0.65565
616200.0000    0.73230
616240.0000    0.54427
616280.0000    0.75058
616320.0000   -0.50982
616360.0000   -0.06627
616400.0000    0.31623
616440.0000    0.27971
616480.0000    0.33231
616520.0000    0.17853
616560.0000    0.55214
616600.0000    0.46602
616640.0000    1.11687
616680.0000    1.24428
616720.0000    0.69515
616760.0000    0.79668
616800.0000    1.20504
616840.0000    0.80720
616880.0000    0.45542
616920.0000    0.39108
616960.0000    0.50710
617000.0000    0.09962
617040.0000    0.66426
617080.0000    0.38850
617120.0000   -0.34446
617160.0000   -0.00809
617200.0000   -0.14847
617240.0000    0.18338
617280.0000    0.00984
617320.0000    0.07620
617360.0000    0.27943
617400.0000    1.32071
617440.0000    0.35153
617480.0000    0.41932
617520.0000    0.50621
617560.0000    0.02408
617600.0000    0.53295
617640.0000    0.35173
617680.0000    0.11605
617720.0000    0.02572
617760.0000    0.24046
617800.0000    0.24684
617840.0000    0.84362
617880.0000    0.21500
617920.0000    0.78884
617960.0000    0.04610
618000.0000    0.00397
618040.0000    0.20512
618080.0000    0.41299
618120.0000    0.40862
618160.0000    0.38070
618200.0000   -0.14140
618240.0000    0.01041
618280.0000   -0.06500
618320.0000    0.86118
618360.0000    0.37800
618400.0000    0.64774
618440.0000    0.69604
618480.0000    1.01726
618520.0000    0.81828
618560.0000    0.27011
618600.0000    1.12397
618640.0000    0.56185
618680.0000    0.10842
618720.0000    0.20617
618760.0000    0.82866
618800.0000    0.91552
618840.0000    0.36856
618880.0000    0.32263
618920.0000    1.14681
618960.0000    1.63085
619000.0000    0.22887
619040.0000    1.06526
619080.0000    0.94051
619120.0000    0.65357
619160.0000    0.23753
619200.0000    1.03078
619240.0000    1.19177
619280.0000    0.13251
619320.0000    0.16636
619360.0000    0.39848
619400.0000    1.03136
619440.0000   -0.61212
619480.0000    0.66003
619520.0000    0.10544
619560.0000    0.45797
619600.0000    0.36589
619640.0000    0.38987
619680.0000    1.15167
619720.0000    0.21549
619760.0000    0.19509
619800.0000    0.99473
619840.0000    1.24602
619880.0000    0.21074
619920.0000    0.70640
619960.0000   -0.07961
620000.0000    0.11367
620040.0000    0.80665
620080.0000    0.15096
620120.0000    0.40290
620160.0000    0.16479
620200.0000   -0.44764
620240.0000    0.55760
620280.0000    0.05643
620320.0000    0.59145
620360.0000    1.38652
620400.0000    0.83241
620440.0000    0.76078
620480.0000    1.15101
620520.0000    0.00695
620560.0000    0.72725
620600.0000    0.75251
620640.0000    0.87325
620680.0000    0.90316
620720.0000    1.01450
620760.0000    0.49519
620800.0000    0.17702
620840.0000   -0.07460
620880.0000    0.12966
620920.0000    0.47298
620960.0000    0.54422
621000.0000   -0.03487
621040.0000    0.42668
621080.0000    0.66266
621120.0000   -0.14375
621160.0000    0.36041
621200.0000    0.01031
621240.0000    0.07761
621280.0000   -0.18699
621320.0000    0.08950
621360.0000    0.79292
621400.0000    0.53405
621440.0000    0.43665
621480.0000    0.61384
621520.0000    0.56043
621560.0000    0.87125
621600.0000    0.83130
621640.0000    0.73212
621680.0000    0.77455
621720.0000    1.22134
621760.0000    0.80949
621800.0000    0.43391
621840.0000   -0.03834
621880.0000   -0.04384
621920.0000    0.34920
621960.0000   -0.00715
622000.0000    0.26982
622040.0000    0.85659
622080.0000    0.10147
622120.0000    0.65645
622160.0000    0.58718
622200.0000    0.08603
622240.0000    0.65038
622280.0000    1.02936
622320.0000    0.07503
622360.0000   -0.18225
622400.0000    0.95239
622440.0000    0.52114
622480.0000    1.50424
622520.0000    0.90927
622560.0000    0.93906
622600.0000    1.34910
622640.0000    0.06278
622680.0000    0.37088
622720.0000    0.14333
622760.0000    1.07959
622800.0000    0.83483
622840.0000    1.00262
622880.0000    1.07762
622920.0000    1.69679
622960.0000    0.73367
623000.0000    0.12171
623040.0000    0.97984
623080.0000    0.49422
623120.0000    0.77217
623160.0000    0.75837
623200.0000   -0.23059
623240.0000    0.18517
623280.0000    0.22198
623320.0000    0.15343
623360.0000   -0.26808
623400.0000    0.73848
623440.0000    1.07610
623480.0000   -0.18488
623520.0000    0.83582
623560.0000    0.01188
623600.0000    0.47665
623640.0000   -0.19475
623680.0000   -0.61175
623720.0000    0.23809
623760.0000    0.28783
623800.0000    0.31469
623840.0000    1.08924
623880.0000    1.11286
623920.0000    0.59123
623960.0000    0.46381
624000.0000    0.27862
624040.0000    0.70619
624080.0000   -0.03273
624120.0000    0.57254
624160.0000    0.74344
624200.0000    0.94394
624240.0000    0.87368
624280.0000    0.24258
624320.0000    0.39199
624360.0000    0.35037
624400.0000   -0.62902
624440.0000    0.24288
624480.0000   -0.31400
624520.0000   -0.28574
624560.0000   -0.07179
624600.0000   -0.24537
624640.0000   -0.51699
624680.0000   -0.41651
624720.0000    0.17308
624760.0000    0.80791
624800.0000    0.71905
624840.0000    0.34727
624880.0000    0.39852
624920.0000    0.88564
624960.0000   -0.13336
625000.0000   -0.20291
625040.0000    1.18868
625080.0000    0.19098
625120.0000    0.01797
625160.0000    0.96412
625200.0000    0.69440
625240.0000    1.11334
625280.0000    0.45157
625320.0000    0.81419
625360.0000    0.69567
625400.0000    0.65372
625440.0000   -0.44946
625480.0000    0.36745
625520.0000    0.83779
625560.0000    0.31749
625600.0000    0.89432
625640.0000    0.43302
625680.0000    0.71999
625720.0000    0.31650
625760.0000    0.71003
625800.0000    0.86970
625840.0000   -0.32289
625880.0000   -0.27095
625920.0000    1.06626
625960.0000    0.27216
626000.0000   -0.02898
626040.0000   -0.01667
626080.0000   -0.16040
626120.0000   -0.39823
626160.0000    0.37002
626200.0000    0.64619
626240.0000    0.48123
626280.0000   -0.02450
626320.0000    1.51834
626360.0000    0.97378
626400.0000    0.98298
626440.0000    0.62936
626480.0000    1.26766
626520.0000    0.82333
626560.0000    2.36727
626600.0000    0.97256
626640.0000    0.37040
626680.0000    0.19906
626720.0000    0.55177
626760.0000    0.53611
626800.0000    0.97311
626840.0000    1.05276
626880.0000    0.85419
626920.0000    0.78166
626960.0000    0.63890
627000.0000    0.41042
627040.0000    0.72074
627080.0000    1.26139
627120.0000    1.57286
627160.0000    0.46832
627200.0000    0.67162
627240.0000    0.92475
627280.0000    0.92142
627320.0000    1.08806
627360.0000    1.53248
627400.0000    1.08270
627440.0000    1.02635
627480.0000    0.77740
627520.0000    0.49379
627560.0000    1.22821
627600.0000    0.26304
627640.0000    0.85536
627680.0000    1.33333
627720.0000    0.65027
627760.0000    0.11091
627800.0000    0.81971
627840.0000    0.13718
627880.0000    0.19824
627920.0000    0.63486
627960.0000    0.37716
628000.0000    1.24926
628040.0000    0.84044
628080.0000    0.36362
628120.0000    0.38117
628160.0000    1.04691
628200.0000    1.58014
628240.0000    0.86382
628280.0000    1.03501
628320.0000    0.71136
628360.0000    0.87682
628400.0000    0.82416
628440.0000   -0.07901
628480.0000    1.03580
628520.0000    1.17310
628560.0000    0.83299
628600.0000    0.55860
628640.0000    0.66100
628680.0000    1.15900
628720.0000    0.55440
628760.0000    0.45098
628800.0000    0.24618
628840.0000    0.44370
628880.0000    0.44163
628920.0000    0.68968
628960.0000    0.89987
629000.0000    0.77587
629040.0000    0.82931
629080.0000    0.90678
629120.0000    0.34945
629160.0000    0.64078
629200.0000    0.38036
629240.0000    0.26110
629280.0000    0.22239
629320.0000    0.61299
629360.0000    0.38610
629400.0000    0.99295
629440.0000    0.55817
629480.0000    1.36576
629520.0000    0.84326
629560.0000    1.41467
629600.0000    1.34658
629640.0000    0.44940
629680.0000    1.63132
629720.0000    1.42514
629760.0000    1.39704
629800.0000    1.92201
629840.0000    0.81811
629880.0000    1.35338
629920.0000    1.30320
629960.0000    0.79735
630000.0000    1.38076
630040.0000    0.89426
630080.0000    1.08971
630120.0000    2.08287
630160.0000    1.62685
630200.0000    1.86137
630240.0000    0.99965
630280.0000    1.33905
630320.0000    1.15413
630360.0000    1.75952
630400.0000    0.96333
630440.0000    1.09098
630480.0000    1.94414
630520.0000    0.86598
630560.0000    0.53094
630600.0000    1.84160
630640.0000    0.14255
630680.0000    0.34238
630720.0000    0.72652
630760.0000    0.80682
630800.0000    0.76018
630840.0000    0.81265
630880.0000    1.30195
630920.0000    0.59318
630960.0000    1.08543
631000.0000    1.27115
631040.0000    0.90992
631080.0000    1.39314
631120.0000    1.60683
631160.0000    2.44034
631200.0000    1.40787
631240.0000    0.30761
631280.0000    0.86440
631320.0000   -0.06278
631360.0000    0.11892
631400.0000    0.40462
631440.0000    0.43541
631480.0000    0.65393
631520.0000    1.41433
631560.0000    0.76571
631600.0000    0.65763
631640.0000    1.67562
631680.0000    1.07657
631720.0000    1.33757
631760.0000    0.96103
631800.0000    0.73162
631840.0000    0.87465
631880.0000    0.89643
631920.0000    0.71736
631960.0000    0.29990
632000.0000    1.05005
632040.0000    0.89153
632080.0000    0.49642
632120.0000    0.95964
632160.0000    1.05828
632200.0000    1.05033
632240.0000    1.52395
632280.0000    1.63277
632320.0000    1.92240
632360.0000    1.04455
632400.0000    1.77765
632440.0000    1.14845
632480.0000    1.23412
632520.0000    1.86561
632560.0000    1.74126
632600.0000    1.98335
632640.0000    1.64620
632680.0000    1.93849
632720.0000    2.26613
632760.0000    1.49627
632800.0000    1.93911
632840.0000    1.49887
632880.0000    1.99641
632920.0000    1.53850
632960.0000    2.16450
633000.0000    2.36727
633040.0000    2.18460
633080.0000    2.00178
633120.0000    1.62686
633160.0000    2.14918
633200.0000    1.27894
633240.0000    1.04123
633280.0000    1.19348
633320.0000    0.92659
633360.0000    1.08619
633400.0000    0.62194
633440.0000    0.62920
633480.0000   -0.20997
633520.0000    0.51547
633560.0000    0.18137
633600.0000    0.83518
633640.0000    0.73015
633680.0000    1.02321
633720.0000    1.04650
633760.0000    1.26031
633800.0000    0.46164
633840.0000    1.61552
633880.0000    1.82007
633920.0000    1.51650
633960.0000    0.87000
634000.0000    0.92198
634040.0000    0.87215
634080.0000    1.10125
634120.0000    0.75094
634160.0000    0.59889
634200.0000    1.62948
634240.0000    1.24060
634280.0000    1.03277
634320.0000    1.20691
634360.0000    1.03355
634400.0000    0.99926
634440.0000    1.22858
634480.0000    0.25657
634520.0000    0.29387
634560.0000    1.08269
634600.0000    0.85190
634640.0000    1.11295
634680.0000    1.16484
634720.0000    1.60047
634760.0000    1.69152
634800.0000    0.05303
634840.0000    1.11605
634880.0000    0.43394
634920.0000    1.09084
634960.0000    0.71528
635000.0000    1.50797
635040.0000    1.40503
635080.0000    1.28655
635120.0000    0.97502
635160.0000    0.67250
635200.0000    1.25633
635240.0000    1.11294
635280.0000    0.67388
635320.0000    0.09207
635360.0000    0.13016
635400.0000   -0.11955
635440.0000    0.54372
635480.0000   -0.05921
635520.0000    0.43367
635560.0000    0.75358
635600.0000    1.08093
635640.0000    0.98841
635680.0000    1.05270
635720.0000    1.53118
635760.0000    0.78786
635800.0000    0.85111
635840.0000    0.83505
635880.0000    1.22377
635920.0000    0.78338
635960.0000    1.33352
636000.0000    0.71352
636040.0000    1.07235
636080.0000    0.87261
636120.0000    1.06270
636160.0000    0.85962
636200.0000    0.88526
636240.0000    0.70361
636280.0000    0.24646
636320.0000    0.33694
636360.0000   -0.44235
636400.0000   -0.11367
636440.0000   -0.35386
636480.0000   -0.37412
636520.0000   -0.08015
636560.0000    0.94161
636600.0000    0.35180
636640.0000    0.41721
636680.0000    0.30434
636720.0000    0.68174
636760.0000   -0.27212
636800.0000    0.86643
636840.0000    0.45999
636880.0000   -0.14319
636920.0000   -0.30379
636960.0000   -0.17799
637000.0000    0.85851
637040.0000    0.59168
637080.0000    0.77351
637120.0000    0.97924
637160.0000    0.26774
637200.0000    0.13729
637240.0000    0.65743
637280.0000    0.95001
637320.0000    0.47836
637360.0000    0.39489
637400.0000    0.06607
637440.0000    0.32756
637480.0000    0.63253
637520.0000    0.67082
637560.0000    0.51788
637600.0000    0.47938
637640.0000    0.49641
637680.0000    0.61539
637720.0000    0.00778
637760.0000    0.42078
637800.0000    0.61598
637840.0000    0.45420
637880.0000    0.53978
637920.0000    1.11604
637960.0000    0.46633
638000.0000    1.02680
638040.0000    0.96982
638080.0000    0.39388
638120.0000    0.09117
638160.0000    0.81530
638200.0000    0.83441
638240.0000    0.44355
638280.0000    0.32872
638320.0000    0.47277
638360.0000    0.98643
638400.0000    1.46905
638440.0000    1.40602
638480.0000    0.92354
638520.0000    0.90438
638560.0000    1.41838
638600.0000    1.63327
638640.0000    1.25712
638680.0000    1.11788
638720.0000    1.09820
638760.0000    0.65987
638800.0000    1.09605
638840.0000    1.78442
638880.0000    1.48740
638920.0000    1.71332
638960.0000    1.64093
639000.0000    1.20393
639040.0000    1.69380
639080.0000    0.78686
639120.0000    0.69918
639160.0000    1.22987
639200.0000    0.60751
639240.0000    1.10418
639280.0000    0.34551
639320.0000    0.35398
639360.0000    0.51961
639400.0000    0.43417
639440.0000    0.58365
639480.0000   -0.17473
639520.0000    0.86542
639560.0000    0.31282
639600.0000    0.38361
639640.0000    0.83048
639680.0000    0.89901
639720.0000    1.30331
639760.0000    1.66144
639800.0000    1.26835
639840.0000    1.09884
639880.0000    0.95322
639920.0000    0.80405
639960.0000    0.48851
640000.0000   -0.12456
640040.0000    0.90023
640080.0000    0.90898
640120.0000    0.23779
640160.0000    0.73327
640200.0000    1.09149
640240.0000    0.96279
640280.0000    1.17501
640320.0000    1.32519
640360.0000    1.05677
640400.0000    0.34163
640440.0000    1.23299
640480.0000    1.42337
640520.0000    0.65461
640560.0000    0.97280
640600.0000    1.46934
640640.0000    0.92676
640680.0000    0.47525
640720.0000    0.31303
640760.0000    0.17643
640800.0000    1.15458
640840.0000    1.34483
640880.0000    1.15858
640920.0000    1.49745
640960.0000    1.97971
641000.0000    1.72684
641040.0000    2.04276
641080.0000    1.91611
641120.0000    2.75826
641160.0000    2.39088
641200.0000    1.64521
641240.0000    1.20907
641280.0000    1.66677
641320.0000    1.28710
641360.0000    1.24055
641400.0000    0.62504
641440.0000    0.54284
641480.0000    0.99258
641520.0000    0.50366
641560.0000    1.06144
641600.0000    1.09756
641640.0000    1.14688
641680.0000   -0.00010
641720.0000    1.55985
641760.0000    1.06320
641800.0000    0.45901
641840.0000    1.19748
641880.0000    1.15653
641920.0000    1.08126
641960.0000    0.96792
642000.0000    0.59401
642040.0000    0.35672
642080.0000    0.51801
642120.0000    0.68784
642160.0000    0.65506
642200.0000    0.19823
642240.0000    0.94961
642280.0000    0.81881
642320.0000    0.64834
642360.0000    0.04185
642400.0000    0.13537
642440.0000    0.27900
642480.0000   -0.11126
642520.0000    0.10477
642560.0000    0.48884
642600.0000    0.25767
642640.0000   -0.36106
642680.0000    0.14626
642720.0000    0.50207
642760.0000    0.12962
642800.0000    0.00112
642840.0000    0.00096
642880.0000    0.75789
642920.0000    0.47456
642960.0000    0.82657
643000.0000    0.31933
643040.0000    1.22577
643080.0000    0.19738
643120.0000    0.15132
643160.0000    0.63742
643200.0000    0.38640
643240.0000   -0.12798
643280.0000    1.13723
643320.0000    1.23958
643360.0000    1.93916
643400.0000    1.37365
643440.0000    0.94897
643480.0000    1.21509
643520.0000    1.15212
643560.0000    1.47591
643600.0000    0.22712
643640.0000    0.25405
643680.0000    0.16593
643720.0000    0.12085
643760.0000    1.43515
643800.0000    1.63606
643840.0000    1.29926
643880.0000    1.29186
643920.0000    1.60237
643960.0000    1.10959
644000.0000    2.02545
644040.0000    1.27470
644080.0000    1.01011
644120.0000    1.12995
644160.0000    1.11002
644200.0000    1.28972
644240.0000    1.05006
644280.0000    1.36814
644320.0000    1.15969
644360.0000    0.93556
644400.0000    0.53759
644440.0000    1.23234
644480.0000    0.49730
644520.0000    0.89723
644560.0000    1.64377
644600.0000    1.01555
644640.0000    0.62546
644680.0000   -0.09024
644720.0000    0.12261
644760.0000    0.50408
644800.0000    1.33796
644840.0000    0.38032
644880.0000    1.54568
644920.0000    0.41792
644960.0000    1.10761
645000.0000    1.19867
645040.0000    0.48349
645080.0000    0.56435
645120.0000    0.97217
645160.0000    0.97128
645200.0000    1.16051
645240.0000    0.91220
645280.0000    1.74714
645320.0000    1.01447
645360.0000    0.48484
645400.0000    0.95766
645440.0000    1.00531
645480.0000    1.59195
645520.0000    1.50109
645560.0000    0.36569
645600.0000    0.09253
645640.0000    0.70411
645680.0000    0.72938
645720.0000    0.96681
645760.0000    0.43593
645800.0000    0.53705
645840.0000    0.41696
645880.0000    0.69582
645920.0000    1.47592
645960.0000    0.67879
646000.0000    0.00859
646040.0000    0.17970
646080.0000    0.87936
646120.0000    0.86319
646160.0000    0.55511
646200.0000    1.27519
646240.0000    1.75070
646280.0000    1.35235
646320.0000    1.74716
646360.0000    0.04601
646400.0000    0.87256
646440.0000    1.26556
646480.0000    0.20095
646520.0000    0.64611
646560.0000    1.43943
646600.0000    0.66556
646640.0000    0.64015
646680.0000    0.53753
646720.0000    1.65210
646760.0000    0.64281
646800.0000    1.00521
646840.0000    0.77876
646880.0000    1.46288
646920.0000    1.23982
646960.0000    0.11599
647000.0000    0.29224
647040.0000    0.38986
647080.0000    1.62995
647120.0000    0.81433
647160.0000    0.54348
647200.0000    1.42638
647240.0000    1.39731
647280.0000    1.65579
647320.0000    1.97460
647360.0000    1.66442
647400.0000    1.45711
647440.0000    1.58543
647480.0000    1.92064
647520.0000    1.84750
647560.0000    1.38727
647600.0000    1.46863
647640.0000    0.93022
647680.0000    0.80985
647720.0000    0.96207
647760.0000    1.38706
647800.0000    0.91339
647840.0000    1.82459
647880.0000    1.66161
647920.0000    1.74810
647960.0000    0.92095
648000.0000    1.01730
648040.0000    1.05046
648080.0000    1.17238
648120.0000    0.43569
648160.0000    0.97742
648200.0000    0.91895
648240.0000    1.03956
648280.0000    1.23539
648320.0000    0.49812
648360.0000    1.08237
648400.0000    0.44133
648440.0000    0.77017
648480.0000    0.75116
648520.0000    0.98989
648560.0000    0.91001
648600.0000   -0.18390
648640.0000    1.05449
648680.0000    1.57708
648720.0000    1.02976
648760.0000    1.00153
648800.0000    0.52837
648840.0000    0.34691
648880.0000    0.77142
648920.0000    1.21749
648960.0000    0.73688
649000.0000    0.84851
649040.0000    1.27837
649080.0000    0.92579
649120.0000    0.73089
649160.0000    0.49952
649200.0000    1.65667
649240.0000    0.49199
649280.0000    1.36416
649320.0000    0.69862
649360.0000    1.25200
649400.0000    1.08980
649440.0000    0.96305
649480.0000    1.67652
649520.0000    1.61935
649560.0000    1.72201
649600.0000    0.52260
649640.0000    1.43439
649680.0000    1.82547
649720.0000    1.68462
649760.0000    1.48869
649800.0000    1.67778
649840.0000    1.72385
649880.0000    2.37209
649920.0000    1.84380
649960.0000    1.06680
650000.0000    0.94247
650040.0000    0.31823
650080.0000    0.11332
650120.0000    0.43608
650160.0000    0.34461
650200.0000    0.12668
650240.0000   -0.15988
650280.0000    0.49428
650320.0000    0.18577
650360.0000    0.34413
650400.0000    1.33151
650440.0000    0.86462
650480.0000   -0.06155
650520.0000   -0.19235
650560.0000    0.30837
650600.0000    1.33498
650640.0000    1.46851
650680.0000    1.79222
650720.0000    0.61170
650760.0000    0.85823
650800.0000    1.58431
650840.0000    1.36753
650880.0000    1.03642
650920.0000    0.85497
650960.0000    1.20457
651000.0000    1.14506
651040.0000    1.11007
651080.0000    1.97114
651120.0000    1.65470
651160.0000    0.64625
651200.0000    1.19369
651240.0000    1.10149
651280.0000    2.35725
651320.0000    1.09651
651360.0000    0.20903
651400.0000    1.16070
651440.0000    1.07358
651480.0000    1.01452
651520.0000    0.92739
651560.0000    0.36797
651600.0000    0.63043
651640.0000    1.25555
651680.0000    0.55863
651720.0000    1.10914
651760.0000    1.16973
651800.0000   -0.05158
651840.0000    0.32362
651880.0000    1.02404
651920.0000    0.04564
651960.0000    0.01745
652000.0000   -0.43036
652040.0000    0.16236
652080.0000    0.26456
652120.0000    0.08836
652160.0000    0.03255
652200.0000    0.72490
652240.0000    1.04858
652280.0000    0.41805
652320.0000    0.29951
652360.0000    0.84361
652400.0000    0.87325
652440.0000    0.17581
652480.0000    0.68565
652520.0000    1.15280
652560.0000    0.40050
652600.0000    0.93073
652640.0000    1.04801
652680.0000    0.53502
652720.0000    1.40347
652760.0000    0.82791
652800.0000    1.31540
652840.0000    1.39328
652880.0000    1.11808
652920.0000    1.81563
652960.0000    1.47962
653000.0000    1.46741
653040.0000    1.56911
653080.0000    0.55156
653120.0000    0.60436
653160.0000    0.97978
653200.0000    1.56930
653240.0000    1.79341
653280.0000    1.08246
653320.0000    1.61976
653360.0000    1.50831
653400.0000    0.63919
653440.0000    1.29384
653480.0000    1.66714
653520.0000    1.15029
653560.0000    0.71277
653600.0000    1.28032
653640.0000    1.71204
653680.0000    0.96120
653720.0000    0.90351
653760.0000    0.98883
653800.0000    1.39640
653840.0000    1.55937
653880.0000    1.71837
653920.0000    0.87239
653960.0000    0.73550
654000.0000    1.02964
654040.0000    1.35775
654080.0000    1.00185
654120.0000    0.74385
654160.0000    0.79709
654200.0000    1.69310
654240.0000    0.33986
654280.0000    0.42947
654320.0000    0.64979
654360.0000    1.09982
654400.0000    0.99037
654440.0000    0.70576
654480.0000    0.65614
654520.0000    0.84572
654560.0000    0.59550
654600.0000    1.27755
654640.0000    1.02222
654680.0000    1.68261
654720.0000    1.56276
654760.0000    1.10803
654800.0000    1.60302
654840.0000    1.83478
654880.0000    1.88986
654920.0000    1.92733
654960.0000    1.22423
655000.0000    0.37839
655040.0000   -0.03070
655080.0000    1.54078
655120.0000    1.36070
655160.0000    0.80630
655200.0000    0.49828
655240.0000    1.31991
655280.0000    1.27547
655320.0000    1.24735
655360.0000    1.17363
655400.0000    1.41217
655440.0000    1.29335
655480.0000    0.40731
655520.0000    0.29813
655560.0000    0.50586
655600.0000    0.26414
655640.0000    0.39672
655680.0000   -0.12827
655720.0000    0.94789
655760.0000    1.14086
655800.0000    0.27628
655840.0000    0.54766
655880.0000   -0.40933
655920.0000    0.84370
655960.0000    0.30166
656000.0000    0.57922
656040.0000    1.05380
656080.0000    0.85190
656120.0000    1.01515
656160.0000    1.37694
656200.0000    1.15118
656240.0000    1.29336
656280.0000    0.13697
656320.0000    0.94407
656360.0000    0.06281
656400.0000    0.17427
656440.0000    0.95026
656480.0000    0.95441
656520.0000    1.89964
656560.0000    1.43179
656600.0000    0.80705
656640.0000    1.07724
656680.0000    0.70329
656720.0000    0.97738
656760.0000    1.37143
656800.0000    0.97576
656840.0000    0.96638
656880.0000    0.74336
656920.0000    1.66660
656960.0000    1.83538
657000.0000    1.20158
657040.0000    1.22886
657080.0000    1.16150
657120.0000    1.28186
657160.0000    1.05611
657200.0000    0.56357
657240.0000    0.80153
657280.0000    0.44724
657320.0000    0.66709
657360.0000    0.32909
657400.0000    0.50188
657440.0000    0.95686
657480.0000    0.67714
657520.0000    1.33247
657560.0000    0.71962
657600.0000   -0.49312
657640.0000   -0.01327
657680.0000    0.36642
657720.0000    0.45881
657760.0000    0.76574
657800.0000    0.44480
657840.0000    0.45897
657880.0000    0.61905
657920.0000    0.84561
657960.0000    0.68028
658000.0000    1.15297
658040.0000    1.23047
658080.0000    1.04676
658120.0000    0.72172
658160.0000    0.95489
658200.0000    0.64266
658240.0000    0.14158
658280.0000    0.15554
658320.0000    0.55094
658360.0000    0.33811
658400.0000    1.11573
658440.0000    0.62165
658480.0000    0.37295
658520.0000    0.43649
658560.0000    0.40273
658600.0000    0.31410
658640.0000    0.39761
658680.0000    0.13673
658720.0000    0.70673
658760.0000    1.44855
658800.0000    0.80053
658840.0000    0.42717
658880.0000    1.32436
658920.0000    1.20520
658960.0000    1.63215
659000.0000    1.09015
659040.0000    0.70001
659080.0000    1.55573
659120.0000    0.78455
659160.0000    0.96353
659200.0000    1.05465
659240.0000    1.00279
659280.0000    1.11547
659320.0000    1.55514
659360.0000    1.21431
659400.0000    2.13340
659440.0000    1.83363
659480.0000    1.37830
659520.0000    1.32320
659560.0000    2.60654
659600.0000    2.25107
659640.0000    1.57351
659680.0000    1.05444
659720.0000    1.60243
659760.0000    0.32808
659800.0000    0.78835
659840.0000    1.03283
659880.0000    1.01977
659920.0000   -0.40495
659960.0000    0.27867
660000.0000    0.62952
660040.0000    0.15527
660080.0000    0.56784
660120.0000    0.50848
660160.0000    0.36479
660200.0000    0.73556
660240.0000    0.41771
660280.0000    1.17516
660320.0000    0.00886
660360.0000    1.30723
660400.0000    0.97706
660440.0000    1.33612
660480.0000    0.82802
660520.0000    0.03188
660560.0000    0.55745
660600.0000    0.08261
660640.0000    1.18919
660680.0000    1.45514
660720.0000    0.95408
660760.0000    1.32346
660800.0000    1.14294
660840.0000    1.80092
660880.0000    0.57354
660920.0000    0.60489
660960.0000    0.96883
661000.0000    0.48841
661040.0000    1.35040
661080.0000    0.97414
661120.0000    1.26532
661160.0000    0.92372
661200.0000    1.24863
661240.0000    1.42577
661280.0000    1.28790
661320.0000    0.47437
661360.0000    0.86348
661400.0000    0.71237
661440.0000    1.09214
661480.0000    0.40779
661520.0000    0.89935
661560.0000    0.59117
661600.0000    1.22282
661640.0000    1.50928
661680.0000    1.72253
661720.0000    1.67535
661760.0000    0.88328
661800.0000    1.04813
661840.0000    1.43069
661880.0000    0.97418
661920.0000    0.56101
661960.0000    0.56892
662000.0000    1.20187
662040.0000    0.95844
662080.0000    1.81815
662120.0000    0.91134
662160.0000    1.32579
662200.0000    1.12379
662240.0000    1.36558
662280.0000    1.65699
662320.0000    0.87503
662360.0000    0.87360
662400.0000    1.07283
662440.0000    0.80550
662480.0000   -0.09201
662520.0000    1.26350
662560.0000    1.03856
662600.0000    0.86928
662640.0000    0.74311
662680.0000    0.99446
662720.0000    0.50204
662760.0000    1.07575
662800.0000    1.04634
662840.0000    1.26619
662880.0000    1.48657
662920.0000    1.01329
662960.0000    0.61015
663000.0000   -0.10257
663040.0000   -0.10917
663080.0000    0.20751
663120.0000    0.96333
663160.0000    0.37496
663200.0000    0.37472
663240.0000    0.06705
663280.0000   -0.24928
663320.0000   -0.41448
663360.0000    0.29036
663400.0000   -0.09118
663440.0000    0.81127
663480.0000   -0.12838
663520.0000    0.35508
663560.0000    1.06374
663600.0000   -0.22833
663640.0000   -0.53562
663680.0000    0.12120
663720.0000    0.70193
663760.0000   -0.28129
663800.0000    0.20639
663840.0000    0.34249
663880.0000    1.24476
663920.0000    1.37359
663960.0000    0.16620
664000.0000    0.20066
664040.0000    0.33507
664080.0000    0.97106
664120.0000    1.28662
664160.0000    0.60085
664200.0000    0.26741
664240.0000    0.77171
664280.0000    0.17322
664320.0000    0.80537
664360.0000    0.93440
664400.0000    1.15850
664440.0000    1.55936
664480.0000    0.97845
664520.0000    1.22594
664560.0000    1.84471
664600.0000    1.51786
664640.0000    1.73748
664680.0000    1.63373
664720.0000    1.27719
664760.0000    0.96318
664800.0000    1.79802
664840.0000    1.94928
664880.0000    1.61264
664920.0000    1.74515
664960.0000    2.54749
665000.0000    1.56906
665040.0000    1.45850
665080.0000    2.12381
665120.0000    1.88962
665160.0000    1.54482
665200.0000    1.42364
665240.0000    1.17737
665280.0000    1.51984
665320.0000    1.56372
665360.0000    0.67751
665400.0000    1.12797
665440.0000    0.86169
665480.0000    0.30688
665520.0000    0.11837
665560.0000   -0.11226
665600.0000   -0.10161
665640.0000   -0.05222
665680.0000    0.43209
665720.0000    0.46657
665760.0000    0.40515
665800.0000    1.09234
665840.0000    0.13663
665880.0000    1.54559
665920.0000   -0.44438
665960.0000    0.88893
666000.0000    1.00191
666040.0000    0.49604
666080.0000    1.06547
666120.0000    0.69510
666160.0000    0.59087
666200.0000    0.32123
666240.0000    0.83085
666280.0000    0.46427
666320.0000    0.20823
666360.0000    1.36500
666400.0000    0.42624
666440.0000    0.84539
666480.0000    0.81031
666520.0000    0.29780
666560.0000    0.86958
666600.0000    0.47588
666640.0000    0.62752
666680.0000    0.38220
666720.0000    0.01578
666760.0000    0.39530
666800.0000    0.97697
666840.0000    0.93957
666880.0000    0.50943
666920.0000    0.13039
666960.0000    1.01995
667000.0000   -0.27638
667040.0000    0.61130
667080.0000    0.60183
667120.0000    1.50148
667160.0000    0.75458
667200.0000    0.48760
667240.0000    0.46570
667280.0000    1.01861
667320.0000    0.74977
667360.0000    1.38383
667400.0000    0.78401
667440.0000    0.08231
667480.0000    0.30650
667520.0000    0.71975
667560.0000    0.71027
667600.0000    1.89926
667640.0000    0.93255
667680.0000    0.86569
667720.0000    0.70164
667760.0000   -0.06884
667800.0000    0.87330
667840.0000    0.36481
667880.0000    0.18991
667920.0000    0.78083
667960.0000   -0.16737
668000.0000    0.29223
668040.0000    0.52980
668080.0000    0.43351
668120.0000   -0.33357
668160.0000    0.03674
668200.0000    0.29299
668240.0000    0.66949
668280.0000    0.43863
668320.0000    1.34988
668360.0000    1.25252
668400.0000    0.54365
668440.0000    0.63017
668480.0000    1.55658
668520.0000    0.95896
668560.0000    0.52167
668600.0000    0.04234
668640.0000    0.27940
668680.0000    0.17045
668720.0000    0.90252
668760.0000    0.63678
668800.0000    1.11581
668840.0000    1.90016
668880.0000    0.96093
668920.0000    0.19608
668960.0000    1.03439
669000.0000    0.01439
669040.0000   -0.20396
669080.0000    0.33013
669120.0000    0.99704
669160.0000    0.67084
669200.0000    0.67438
669240.0000    0.89201
669280.0000    0.86438
669320.0000    1.44739
669360.0000    1.35432
669400.0000    1.62639
669440.0000    0.52792
669480.0000    0.85963
669520.0000    1.50707
669560.0000    0.54511
669600.0000    0.77337
669640.0000    1.43446
669680.0000    1.04447
669720.0000    0.78306
669760.0000    1.32910
669800.0000    1.21989
669840.0000    0.91205
669880.0000    1.10360
669920.0000    1.08210
669960.0000    1.33900
670000.0000    1.48097
670040.0000    2.10631
670080.0000    1.53576
670120.0000    0.96188
670160.0000    1.63840
670200.0000    1.17600
670240.0000    1.35636
670280.0000    0.32792
670320.0000    0.55635
670360.0000    0.02211
670400.0000    0.57868
670440.0000    1.11590
670480.0000    0.58224
670520.0000    1.46309
670560.0000    1.24639
670600.0000    0.71768
670640.0000    1.57235
670680.0000    0.91461
670720.0000    1.12009
670760.0000    1.80398
670800.0000    1.72810
670840.0000    1.03648
670880.0000    0.23062
670920.0000    1.38570
670960.0000    0.21956
671000.0000    0.58515
671040.0000    0.57606
671080.0000    0.39412
671120.0000    0.56847
671160.0000    0.04732
671200.0000    1.91974
671240.0000    1.32302
671280.0000    0.68965
671320.0000    1.66915
671360.0000    0.24046
671400.0000    1.43060
671440.0000    1.32027
671480.0000    1.19059
671520.0000    1.20154
671560.0000    1.44500
671600.0000    1.58836
671640.0000    1.47779
671680.0000    1.36234
671720.0000    0.97797
671760.0000    1.24505
671800.0000    1.14341
671840.0000    0.50587
671880.0000    1.24781
671920.0000    2.55687
671960.0000    1.70908
672000.0000    1.76403
672040.0000    1.90089
672080.0000    1.51400
672120.0000    0.67574
672160.0000    0.81653
672200.0000    0.53878
672240.0000    0.68988
672280.0000    1.13765
672320.0000    0.94383
672360.0000    1.21718
672400.0000    0.69521
672440.0000    0.52200
672480.0000   -0.01770
672520.0000    0.11134
672560.0000    1.35222
672600.0000    1.02433
672640.0000    1.35447
672680.0000    1.20144
672720.0000    1.04027
672760.0000    1.06955
672800.0000    0.97198
672840.0000    1.50444
672880.0000    0.86038
672920.0000    0.82438
672960.0000    1.43873
673000.0000    1.83776
673040.0000    1.49465
673080.0000    0.75231
673120.0000    1.36112
673160.0000    0.88777
673200.0000    1.17678
673240.0000    0.89263
673280.0000    1.70877
673320.0000    1.02262
673360.0000    1.51575
673400.0000    1.40057
673440.0000    1.41194
673480.0000    1.56980
673520.0000    0.87153
673560.0000    0.70958
673600.0000    0.65225
673640.0000    1.61214
673680.0000    0.63040
673720.0000    0.68174
673760.0000    0.45308
673800.0000    0.89554
673840.0000    0.34051
673880.0000    1.39404
673920.0000    1.57772
673960.0000   -0.13205
674000.0000    1.89116
674040.0000    1.39801
674080.0000    0.25687
674120.0000    0.29029
674160.0000    1.41600
674200.0000    1.40338
674240.0000    1.19618
674280.0000    0.85924
674320.0000    1.32407
674360.0000    1.23896
674400.0000    1.19442
674440.0000    1.56550
674480.0000    0.64761
674520.0000    0.73660
674560.0000    1.63231
674600.0000    1.51593
674640.0000    1.22624
674680.0000    0.68989
674720.0000    1.21449
674760.0000    1.09342
674800.0000    0.61202
674840.0000    0.96409
674880.0000   -0.50424
674920.0000    0.21678
674960.0000    0.31853
675000.0000    1.44908
675040.0000    0.86703
675080.0000    1.71644
675120.0000    0.94728
675160.0000    0.66520
675200.0000    1.24269
675240.0000    1.48292
675280.0000    1.25196
675320.0000    1.56494
675360.0000    1.64521
675400.0000    1.71899
675440.0000    1.11840
675480.0000    2.13670
675520.0000    0.84576
675560.0000    1.12800
675600.0000    1.75148
675640.0000    0.68839
675680.0000    0.67898
675720.0000    1.97209
675760.0000    1.00435
675800.0000    1.77693
675840.0000    1.34082
675880.0000    1.90690
675920.0000    1.50108
675960.0000    1.63633
676000.0000    0.97519
676040.0000    1.11995
676080.0000    1.95189
676120.0000    1.94279
676160.0000    0.92092
676200.0000    1.81971
676240.0000    1.65599
676280.0000    0.82555
676320.0000    0.62355
676360.0000    1.02003
676400.0000    1.47280
676440.0000    1.77234
676480.0000    0.91019
676520.0000    1.54149
676560.0000    1.15847
676600.0000    1.55025
676640.0000    1.32314
676680.0000    1.65103
676720.0000    1.27317
676760.0000    1.60531
676800.0000    0.98620
676840.0000    0.77629
676880.0000    0.41580
676920.0000    0.41835
676960.0000    0.84439
677000.0000    0.75904
677040.0000    0.42916
677080.0000    1.44897
677120.0000    0.82423
677160.0000    1.51926
677200.0000    1.71429
677240.0000    1.08471
677280.0000    1.27517
677320.0000    1.12661
677360.0000    1.26380
677400.0000    1.24223
677440.0000    0.93573
677480.0000    1.32428
677520.0000    1.96535
677560.0000    1.71400
677600.0000    1.77769
677640.0000    1.09194
677680.0000    0.78555
677720.0000    0.38276
677760.0000    0.41142
677800.0000    1.82552
677840.0000    1.81849
677880.0000    2.21573
677920.0000    1.47652
677960.0000    1.04052
678000.0000    0.71078
678040.0000    0.39397
678080.0000    0.91108
678120.0000    1.17820
678160.0000    0.78470
678200.0000    0.64439
678240.0000    0.25890
678280.0000    0.51317
678320.0000    1.39492
678360.0000    0.82062
678400.0000    0.84405
678440.0000    1.45808
678480.0000    1.22806
678520.0000    0.70719
678560.0000    0.95236
678600.0000    0.79078
678640.0000    1.28991
678680.0000    0.95669
678720.0000    1.35539
678760.0000    0.63136
678800.0000    0.81521
678840.0000   -0.27852
678880.0000    0.95658
678920.0000    1.39848
678960.0000    1.20885
679000.0000    0.49485
679040.0000    0.34160
679080.0000    0.67651
679120.0000    0.99124
679160.0000    0.19514
679200.0000    0.24728
679240.0000   -0.15906
679280.0000    0.31374
679320.0000   -0.57878
679360.0000   -0.50018
679400.0000   -0.19060
679440.0000   -0.24199
679480.0000   -0.06160
679520.0000   -0.21682
679560.0000    0.24379
679600.0000    0.10143
679640.0000   -0.10206
679680.0000    0.91048
679720.0000    0.99418
679760.0000    0.94400
679800.0000   -0.11081
679840.0000    0.35631
679880.0000    0.27839
679920.0000    1.04147
679960.0000    0.89262
680000.0000    0.51751
680040.0000    0.56293
680080.0000    0.73045
680120.0000    1.20711
680160.0000    1.15539
680200.0000    0.16669
680240.0000    1.34872
680280.0000    0.52623
680320.0000    0.01281
680360.0000   -0.59671
680400.0000    0.04779
680440.0000    0.52099
680480.0000    0.91100
680520.0000    0.65274
680560.0000    0.11769
680600.0000    1.16379
680640.0000    1.60045
680680.0000    1.13965
680720.0000    0.56791
680760.0000    0.17194
680800.0000    0.64469
680840.0000    0.09401
680880.0000    0.58985
680920.0000    0.27220
680960.0000    1.07406
681000.0000    0.57694
681040.0000    0.25812
681080.0000    0.01308
681120.0000    0.73487
681160.0000   -0.28387
681200.0000   -0.42226
681240.0000   -0.09102
681280.0000   -0.33674
681320.0000    0.49094
681360.0000    0.73274
681400.0000    0.70892
681440.0000    1.07269
681480.0000    1.37272
681520.0000    1.52122
681560.0000    1.43501
681600.0000    1.66800
681640.0000    1.29731
681680.0000    1.89065
681720.0000    1.90513
681760.0000    2.08189
681800.0000    1.58083
681840.0000    1.47383
681880.0000    1.25233
681920.0000    1.86116
681960.0000    1.36683
682000.0000    0.94463
682040.0000    1.64479
682080.0000    0.83036
682120.0000    1.44794
682160.0000    2.07056
682200.0000    1.42453
682240.0000    1.01375
682280.0000    0.77324
682320.0000    0.16052
682360.0000    0.68725
682400.0000    0.87060
682440.0000    1.31965
682480.0000    1.37445
682520.0000    1.15187
682560.0000    1.20413
682600.0000    1.45418
682640.0000    0.73869
682680.0000    1.86709
682720.0000    1.41509
682760.0000    0.98528
682800.0000    1.02547
682840.0000    0.93153
682880.0000    1.23038
682920.0000    0.65106
682960.0000   -0.07277
683000.0000    1.54604
683040.0000    1.27453
683080.0000    1.12456
683120.0000    1.26110
683160.0000    0.80032
683200.0000    2.17092
683240.0000    1.00994
683280.0000    0.91981
683320.0000    0.88220
683360.0000    1.13306
683400.0000    1.57757
683440.0000    1.46229
683480.0000    0.67060
683520.0000    0.88598
683560.0000    1.45404
683600.0000    1.13970
683640.0000    0.67422
683680.0000    0.85642
683720.0000    1.26814
683760.0000    0.67904
683800.0000    1.12472
683840.0000    1.13355
683880.0000    0.60506
683920.0000    1.30958
683960.0000    0.92184
684000.0000    1.09998
684040.0000    1.50250
684080.0000    0.42332
684120.0000    0.81812
684160.0000    1.72023
684200.0000    1.23629
684240.0000    1.40058
684280.0000    1.01520
684320.0000    1.53785
684360.0000    1.22164
684400.0000    1.07047
684440.0000    0.61379
684480.0000    0.64966
684520.0000    0.52274
684560.0000    0.15587
684600.0000    0.82607
684640.0000    0.24675
684680.0000    1.11551
684720.0000   -0.03861
684760.0000    0.58352
684800.0000    0.09826
684840.0000    0.34512
684880.0000    0.90993
684920.0000    0.36185
684960.0000    0.91883
685000.0000    1.15236
685040.0000    0.92600
685080.0000    1.13347
685120.0000    0.20365
685160.0000    0.36303
685200.0000    0.50315
685240.0000    1.16550
685280.0000    0.41228
685320.0000    0.71991
685360.0000    0.80137
685400.0000    1.12985
685440.0000    0.95564
685480.0000    1.27145
685520.0000    0.96103
685560.0000    0.93404
685600.0000    0.82104
685640.0000    0.76591
685680.0000    0.87817
685720.0000    1.16248
685760.0000    0.46395
685800.0000    0.91202
685840.0000    1.22706
685880.0000    1.65884
685920.0000    1.06071
685960.0000    1.38560
686000.0000    1.38735
686040.0000    0.59186
686080.0000    1.16222
686120.0000    1.05562
686160.0000    0.78404
686200.0000    0.63725
686240.0000    0.95855
686280.0000    1.12702
686320.0000    1.13154
686360.0000    0.95259
686400.0000    0.93321
686440.0000    0.79379
686480.0000    1.23128
686520.0000    1.19535
686560.0000    0.37517
686600.0000    1.03643
686640.0000    1.11893
686680.0000    0.98448
686720.0000   -0.09977
686760.0000    1.19246
686800.0000    0.78076
686840.0000    0.98542
686880.0000   -0.00645
686920.0000    0.93740
686960.0000    0.59337
687000.0000    0.20451
687040.0000    0.71019
687080.0000    1.21203
687120.0000    0.99844
687160.0000    0.27103
687200.0000    0.83421
687240.0000    1.30019
687280.0000    1.15510
687320.0000    0.82076
687360.0000    0.34199
687400.0000    0.42333
687440.0000    1.11965
687480.0000    0.53605
687520.0000   -0.02107
687560.0000   -0.34154
687600.0000    0.13531
687640.0000    1.02434
687680.0000    0.70438
687720.0000    0.69925
687760.0000   -0.11771
687800.0000    0.00247
687840.0000    0.66170
687880.0000    0.44210
687920.0000    0.21360
687960.0000    0.99550
688000.0000    0.33994
688040.0000    0.75978
688080.0000    0.72632
688120.0000    0.17132
688160.0000    0.18032
688200.0000    0.53358
688240.0000    0.74303
688280.0000    0.68387
688320.0000    0.55789
688360.0000    1.61829
688400.0000    1.13117
688440.0000    1.50090
688480.0000    1.36957
688520.0000    0.86019
688560.0000    1.59389
688600.0000    0.65727
688640.0000    0.64368
688680.0000    0.31754
688720.0000    1.30500
688760.0000    1.12713
688800.0000    0.95993
688840.0000    1.31318
688880.0000    0.74225
688920.0000    0.92279
688960.0000    0.71078
689000.0000    1.49297
689040.0000    0.44761
689080.0000    0.94706
689120.0000    1.11493
689160.0000    1.22140
689200.0000    1.25176
689240.0000    0.65707
689280.0000    1.67393
689320.0000    0.65998
689360.0000    0.13229
689400.0000    0.06729
689440.0000    0.88307
689480.0000    0.65264
689520.0000    0.72798
689560.0000    1.28644
689600.0000    1.31581
689640.0000    0.73488
689680.0000    0.83230
689720.0000    0.81884
689760.0000    0.84704
689800.0000    0.84454
689840.0000   -0.21285
689880.0000    1.03137
689920.0000    0.47026
689960.0000    0.29686
690000.0000   -0.15536
690040.0000   -0.40784
690080.0000    0.13300
690120.0000   -0.01902
690160.0000   -0.17889
690200.0000   -0.66054
690240.0000    0.07251
690280.0000    0.04944
690320.0000    0.46802
690360.0000    0.42225
690400.0000    0.42483
690440.0000    0.75679
690480.0000    0.47520
690520.0000    0.92329
690560.0000    1.47193
690600.0000    0.83066
690640.0000    0.91970
690680.0000   -0.00843
690720.0000    0.28291
690760.0000    0.92309
690800.0000    0.25117
690840.0000    0.50017
690880.0000    0.46388
690920.0000    0.81270
690960.0000    0.99806
691000.0000    0.28820
691040.0000    0.74355
691080.0000    0.62689
691120.0000    0.67750
691160.0000    0.50587
691200.0000    0.78065
691240.0000    0.70852
691280.0000    1.24931
691320.0000    0.59414
691360.0000    0.80444
691400.0000    1.47718
691440.0000    0.84031
691480.0000    1.08551
691520.0000    0.87061
691560.0000   -0.08124
691600.0000    0.23135
691640.0000    0.57300
691680.0000    0.06146
691720.0000    0.61846
691760.0000    0.53819
691800.0000    0.39296
691840.0000    0.49741
691880.0000    0.83069
691920.0000    1.10603
691960.0000    0.44766
692000.0000    1.07720
692040.0000    1.23477
692080.0000    0.81543
692120.0000    0.70736
692160.0000    1.35853
692200.0000    0.97026
692240.0000    1.13127
692280.0000    1.07498
692320.0000    1.03573
692360.0000    1.08987
692400.0000    1.19524
692440.0000    2.35515
692480.0000    1.08865
692520.0000    1.59149
692560.0000    1.09840
692600.0000    1.78654
692640.0000    1.67179
692680.0000    2.01140
692720.0000    1.73153
692760.0000    1.26649
692800.0000    2.30463
692840.0000    1.35584
692880.0000    0.96416
692920.0000    1.20676
692960.0000    1.18106
693000.0000    1.91615
693040.0000    1.47478
693080.0000    1.80987
693120.0000    1.24651
693160.0000    0.89287
693200.0000    1.34734
693240.0000    1.07482
693280.0000    1.72676
693320.0000    1.20842
693360.0000    0.84323
693400.0000    0.45711
693440.0000    0.87310
693480.0000    1.10388
693520.0000    1.36551
693560.0000    1.19671
693600.0000    0.64871
693640.0000    0.79649
693680.0000    1.15262
693720.0000    0.74777
693760.0000    1.14582
693800.0000    1.04746
693840.0000    0.73027
693880.0000    0.60752
693920.0000    1.02746
693960.0000    0.61302
694000.0000    0.40046
694040.0000    0.26233
694080.0000    0.67484
694120.0000    0.68020
694160.0000    1.26079
694200.0000    0.56015
694240.0000    0.49079
694280.0000    0.80431
694320.0000    1.00612
694360.0000    0.74036
694400.0000    0.78659
694440.0000    0.78594
694480.0000    0.29752
694520.0000    1.06261
694560.0000    0.66384
694600.0000    0.40877
694640.0000    0.58503
694680.0000    0.16749
694720.0000    0.70906
694760.0000    0.91044
694800.0000    0.79277
694840.0000    0.49396
694880.0000   -0.07459
694920.0000    0.99608
694960.0000    0.53242
695000.0000    0.30750
695040.0000    0.72493
695080.0000   -0.23667
695120.0000   -0.34723
695160.0000   -0.07435
695200.0000   -0.02989
695240.0000    0.35874
695280.0000    0.42436
695320.0000    0.19820
695360.0000   -0.24451
695400.0000    0.51621
695440.0000    0.64400
695480.0000    0.70386
695520.0000    1.44319
695560.0000    0.59510
695600.0000    0.95491
695640.0000    0.67066
695680.0000    0.09037
695720.0000   -0.13914
695760.0000    0.65617
695800.0000    0.34464
695840.0000    0.33760
695880.0000    1.11235
695920.0000    0.88952
695960.0000    0.48156
696000.0000    0.23222
696040.0000    0.79163
696080.0000    0.80089
696120.0000    0.71307
696160.0000    0.53561
696200.0000    0.37709
696240.0000    0.76736
696280.0000    0.79933
696320.0000    0.87217
696360.0000    0.54763
696400.0000    0.41089
696440.0000    0.47902
696480.0000    0.18924
696520.0000    0.73130
696560.0000    0.51580
696600.0000   -0.39515
696640.0000    0.36571
696680.0000    0.71849
696720.0000    0.27393
696760.0000    0.25569
696800.0000    0.30480
696840.0000    0.93722
696880.0000    0.82255
696920.0000    1.32199
696960.0000    1.39806
697000.0000    1.32896
697040.0000    1.58217
697080.0000    1.82953
697120.0000    2.29481
697160.0000    1.87091
697200.0000    2.25073
697240.0000    1.50869
697280.0000    1.24553
697320.0000    0.78430
697360.0000    1.76512
697400.0000    1.22740
697440.0000    1.34470
697480.0000    1.85271
697520.0000    1.20710
697560.0000    1.32052
697600.0000    0.59187
697640.0000    1.20669
697680.0000    0.55312
697720.0000    0.44951
697760.0000    1.40846
697800.0000    0.34085
697840.0000    1.17239
697880.0000    0.17464
697920.0000    0.77291
697960.0000    0.41171
698000.0000    0.54267
698040.0000    1.76975
698080.0000    1.08717
698120.0000    0.54443
698160.0000    0.39610
698200.0000    0.99343
698240.0000    0.46514
698280.0000    1.11245
698320.0000    1.19017
698360.0000    1.91695
698400.0000    1.26066
698440.0000    1.66598
698480.0000    1.31213
698520.0000    1.57806
698560.0000    1.09093
698600.0000    0.76575
698640.0000    0.56517
698680.0000    0.23303
698720.0000    0.66617
698760.0000    0.94330
698800.0000    1.68640
698840.0000    1.06954
698880.0000    1.03128
698920.0000    0.92036
698960.0000    1.13354
699000.0000    0.94176
[truncated: 173,079 more chars]
