# Supplementary material for: Comment on 'Valid molecular dynamics simulations of human hemoglobin require a surprisingly large box size'
Source: eLife. 2019 Jun 20;8:e44718. doi: 10.7554/eLife.44718 (PMC6586461; doi:10.7554/eLife.44718)
Supplement: Figure 1—source data 1. — The zip archive contains a README file describing which source files correspond to the different panels. [file elife-44718-fig1-data1.zip › figure1/panel_C/90A/5/proj.xvg]

@ autoscale onread none
@ with g0
@ g0 on
@ title "projection on eigenvectors (nm)"
@ xaxis  label "Time (ps)"
@ world xmin 0
@ world xmax 1e+06
@ world ymin -8.87699
@ world ymax 6.15665
@ view xmin 0.15
@ view xmax 0.85
@ view ymin 0.15
@ view ymax 0.85
@ yaxis  label "vec 1"
@ xaxis tick major 250000
@ xaxis tick minor 125000
@ xaxis ticklabel start type spec
@ xaxis ticklabel start -0
@ yaxis tick major 5
@ yaxis tick minor 2.5
@ yaxis ticklabel start type spec
@ yaxis ticklabel start -5
@ zeroxaxis bar on
@ zeroxaxis bar linestyle 3
    0.0000   -5.08866
   40.0000   -5.35292
   80.0000   -5.80629
  120.0000   -5.11621
  160.0000   -6.10375
  200.0000   -4.89658
  240.0000   -5.32982
  280.0000   -5.36524
  320.0000   -5.35192
  360.0000   -5.52420
  400.0000   -5.11569
  440.0000   -5.56889
  480.0000   -5.19939
  520.0000   -3.60429
  560.0000   -5.31916
  600.0000   -4.08045
  640.0000   -4.82893
  680.0000   -4.77893
  720.0000   -5.01294
  760.0000   -4.81609
  800.0000   -4.85643
  840.0000   -4.72321
  880.0000   -4.35665
  920.0000   -5.15754
  960.0000   -4.83721
 1000.0000   -5.76130
 1040.0000   -6.50707
 1080.0000   -5.60315
 1120.0000   -5.20238
 1160.0000   -5.23562
 1200.0000   -5.63192
 1240.0000   -4.80134
 1280.0000   -5.87104
 1320.0000   -5.05768
 1360.0000   -5.10930
 1400.0000   -4.53191
 1440.0000   -5.07057
 1480.0000   -5.39843
 1520.0000   -4.65352
 1560.0000   -5.19054
 1600.0000   -4.77575
 1640.0000   -4.32927
 1680.0000   -5.58484
 1720.0000   -5.14455
 1760.0000   -4.77952
 1800.0000   -5.41772
 1840.0000   -5.50322
 1880.0000   -6.09267
 1920.0000   -5.88655
 1960.0000   -5.49744
 2000.0000   -5.37554
 2040.0000   -5.76852
 2080.0000   -6.40115
 2120.0000   -5.50027
 2160.0000   -5.82730
 2200.0000   -5.35948
 2240.0000   -6.08199
 2280.0000   -6.20538
 2320.0000   -6.38891
 2360.0000   -6.19413
 2400.0000   -5.74139
 2440.0000   -5.52395
 2480.0000   -6.12610
 2520.0000   -6.69924
 2560.0000   -6.08946
 2600.0000   -6.41508
 2640.0000   -6.58098
 2680.0000   -6.51548
 2720.0000   -5.94032
 2760.0000   -5.66490
 2800.0000   -6.16947
 2840.0000   -5.80224
 2880.0000   -5.26131
 2920.0000   -4.63061
 2960.0000   -4.88479
 3000.0000   -4.77948
 3040.0000   -6.04415
 3080.0000   -6.10981
 3120.0000   -5.41451
 3160.0000   -5.78734
 3200.0000   -5.90849
 3240.0000   -5.88145
 3280.0000   -5.18246
 3320.0000   -5.25024
 3360.0000   -5.51886
 3400.0000   -5.37161
 3440.0000   -6.02268
 3480.0000   -6.29006
 3520.0000   -6.52136
 3560.0000   -5.33339
 3600.0000   -5.65609
 3640.0000   -5.09882
 3680.0000   -6.50812
 3720.0000   -6.04460
 3760.0000   -5.45809
 3800.0000   -4.70462
 3840.0000   -5.56592
 3880.0000   -5.40747
 3920.0000   -6.10919
 3960.0000   -5.42821
 4000.0000   -5.53132
 4040.0000   -5.18020
 4080.0000   -6.01078
 4120.0000   -6.87160
 4160.0000   -6.17838
 4200.0000   -5.93091
 4240.0000   -5.80259
 4280.0000   -5.86616
 4320.0000   -4.75768
 4360.0000   -5.76229
 4400.0000   -5.21080
 4440.0000   -5.06593
 4480.0000   -4.96520
 4520.0000   -4.25929
 4560.0000   -3.83548
 4600.0000   -4.09080
 4640.0000   -4.38854
 4680.0000   -5.39450
 4720.0000   -4.50367
 4760.0000   -5.23011
 4800.0000   -5.07716
 4840.0000   -5.37028
 4880.0000   -5.46888
 4920.0000   -4.81841
 4960.0000   -5.51944
 5000.0000   -5.56856
 5040.0000   -6.14036
 5080.0000   -5.43383
 5120.0000   -5.34683
 5160.0000   -5.44892
 5200.0000   -5.55901
 5240.0000   -5.98455
 5280.0000   -6.53649
 5320.0000   -5.77940
 5360.0000   -6.33878
 5400.0000   -5.99078
 5440.0000   -5.55461
 5480.0000   -6.21603
 5520.0000   -5.07157
 5560.0000   -5.55749
 5600.0000   -5.27243
 5640.0000   -4.86849
 5680.0000   -5.78500
 5720.0000   -5.43292
 5760.0000   -5.77240
 5800.0000   -5.95449
 5840.0000   -7.15367
 5880.0000   -5.81460
 5920.0000   -5.70586
 5960.0000   -5.99524
 6000.0000   -5.72102
 6040.0000   -5.58244
 6080.0000   -5.14483
 6120.0000   -5.67061
 6160.0000   -4.92115
 6200.0000   -5.74679
 6240.0000   -5.75836
 6280.0000   -5.59694
 6320.0000   -6.51548
 6360.0000   -5.89084
 6400.0000   -5.84083
 6440.0000   -5.62559
 6480.0000   -5.87264
 6520.0000   -5.83049
 6560.0000   -4.92126
 6600.0000   -5.65163
 6640.0000   -5.42579
 6680.0000   -5.68486
 6720.0000   -6.44562
 6760.0000   -5.52722
 6800.0000   -6.81465
 6840.0000   -6.00032
 6880.0000   -5.82687
 6920.0000   -5.75008
 6960.0000   -5.68419
 7000.0000   -5.83739
 7040.0000   -5.52087
 7080.0000   -6.67963
 7120.0000   -6.25964
 7160.0000   -6.36220
 7200.0000   -6.47645
 7240.0000   -6.38944
 7280.0000   -5.53570
 7320.0000   -5.72009
 7360.0000   -5.78234
 7400.0000   -5.15567
 7440.0000   -5.39543
 7480.0000   -5.34009
 7520.0000   -5.75892
 7560.0000   -4.62305
 7600.0000   -5.36926
 7640.0000   -5.56496
 7680.0000   -5.20364
 7720.0000   -4.76793
 7760.0000   -4.60298
 7800.0000   -5.89546
 7840.0000   -5.39431
 7880.0000   -5.61642
 7920.0000   -5.74641
 7960.0000   -5.01531
 8000.0000   -5.45490
 8040.0000   -5.58839
 8080.0000   -5.23484
 8120.0000   -4.94701
 8160.0000   -4.87936
 8200.0000   -5.03602
 8240.0000   -6.20632
 8280.0000   -6.08661
 8320.0000   -5.86996
 8360.0000   -5.80211
 8400.0000   -5.05787
 8440.0000   -5.12898
 8480.0000   -6.20597
 8520.0000   -5.90108
 8560.0000   -6.07632
 8600.0000   -6.26584
 8640.0000   -6.39533
 8680.0000   -5.86766
 8720.0000   -6.58274
 8760.0000   -7.02815
 8800.0000   -6.57130
 8840.0000   -6.58230
 8880.0000   -6.49965
 8920.0000   -5.97882
 8960.0000   -6.24753
 9000.0000   -6.03068
 9040.0000   -6.12316
 9080.0000   -5.84997
 9120.0000   -6.36979
 9160.0000   -6.40272
 9200.0000   -5.42249
 9240.0000   -5.92256
 9280.0000   -6.33810
 9320.0000   -5.40310
 9360.0000   -6.32805
 9400.0000   -5.63064
 9440.0000   -5.82294
 9480.0000   -5.83307
 9520.0000   -5.97119
 9560.0000   -5.29852
 9600.0000   -5.75999
 9640.0000   -5.95779
 9680.0000   -6.29014
 9720.0000   -5.39745
 9760.0000   -4.64384
 9800.0000   -5.03779
 9840.0000   -4.53669
 9880.0000   -5.44219
 9920.0000   -4.63361
 9960.0000   -5.54692
10000.0000   -5.23657
10040.0000   -4.97469
10080.0000   -5.22378
10120.0000   -5.43367
10160.0000   -4.71318
10200.0000   -5.34916
10240.0000   -6.01650
10280.0000   -5.70226
10320.0000   -6.13039
10360.0000   -5.62348
10400.0000   -5.77661
10440.0000   -5.33848
10480.0000   -5.69757
10520.0000   -5.69400
10560.0000   -4.67122
10600.0000   -6.06902
10640.0000   -5.48576
10680.0000   -5.47204
10720.0000   -5.14256
10760.0000   -5.17140
10800.0000   -5.07664
10840.0000   -6.08008
10880.0000   -5.57840
10920.0000   -4.95185
10960.0000   -5.56278
11000.0000   -5.31819
11040.0000   -4.40018
11080.0000   -5.14788
11120.0000   -4.09402
11160.0000   -4.03526
11200.0000   -4.09469
11240.0000   -4.88444
11280.0000   -4.70047
11320.0000   -5.17947
11360.0000   -6.34672
11400.0000   -4.90917
11440.0000   -5.45704
11480.0000   -6.51011
11520.0000   -6.02885
11560.0000   -5.88978
11600.0000   -5.77379
11640.0000   -5.41012
11680.0000   -6.80616
11720.0000   -5.88725
11760.0000   -5.68538
11800.0000   -4.77749
11840.0000   -5.24696
11880.0000   -6.65424
11920.0000   -5.96596
11960.0000   -5.72960
12000.0000   -5.74656
12040.0000   -5.53011
12080.0000   -5.58344
12120.0000   -5.99138
12160.0000   -5.58974
12200.0000   -6.62138
12240.0000   -5.25660
12280.0000   -5.49141
12320.0000   -5.72942
12360.0000   -5.77420
12400.0000   -5.38440
12440.0000   -4.90258
12480.0000   -5.74912
12520.0000   -5.02170
12560.0000   -6.08053
12600.0000   -5.36582
12640.0000   -6.09833
12680.0000   -5.65038
12720.0000   -5.60598
12760.0000   -5.47569
12800.0000   -5.60188
12840.0000   -4.85358
12880.0000   -5.82189
12920.0000   -5.38680
12960.0000   -6.18487
13000.0000   -5.93579
13040.0000   -5.54583
13080.0000   -5.84345
13120.0000   -5.43084
13160.0000   -5.85231
13200.0000   -6.01465
13240.0000   -5.56102
13280.0000   -5.51205
13320.0000   -5.34252
13360.0000   -4.87722
13400.0000   -5.67116
13440.0000   -5.68044
13480.0000   -5.44975
13520.0000   -5.79405
13560.0000   -5.30000
13600.0000   -4.42806
13640.0000   -4.86384
13680.0000   -5.32080
13720.0000   -6.07825
13760.0000   -6.18556
13800.0000   -5.42570
13840.0000   -5.38340
13880.0000   -6.06416
13920.0000   -6.08036
13960.0000   -4.22098
14000.0000   -5.01217
14040.0000   -5.88551
14080.0000   -4.67140
14120.0000   -4.85433
14160.0000   -4.72027
14200.0000   -4.62782
14240.0000   -5.80068
14280.0000   -4.39673
14320.0000   -5.34330
14360.0000   -6.04791
14400.0000   -5.43460
14440.0000   -4.21828
14480.0000   -4.42581
14520.0000   -5.18908
14560.0000   -5.19935
14600.0000   -6.20382
14640.0000   -5.39460
14680.0000   -5.38878
14720.0000   -5.78431
14760.0000   -5.31000
14800.0000   -6.49146
14840.0000   -6.17095
14880.0000   -6.50667
14920.0000   -5.61834
14960.0000   -5.49051
15000.0000   -5.67264
15040.0000   -5.70592
15080.0000   -5.01591
15120.0000   -5.52014
15160.0000   -6.22082
15200.0000   -5.97907
15240.0000   -5.90071
15280.0000   -6.14051
15320.0000   -5.19605
15360.0000   -4.75604
15400.0000   -4.80186
15440.0000   -4.18063
15480.0000   -5.80275
15520.0000   -5.12616
15560.0000   -4.85731
15600.0000   -5.94055
15640.0000   -6.02403
15680.0000   -5.97400
15720.0000   -5.19222
15760.0000   -5.78057
15800.0000   -5.98132
15840.0000   -4.84617
15880.0000   -5.76733
15920.0000   -5.45767
15960.0000   -5.63111
16000.0000   -4.90740
16040.0000   -5.87030
16080.0000   -5.07101
16120.0000   -5.68792
16160.0000   -5.20140
16200.0000   -5.61708
16240.0000   -6.71550
16280.0000   -6.05623
16320.0000   -4.95305
16360.0000   -5.77700
16400.0000   -5.48318
16440.0000   -4.99981
16480.0000   -4.97441
16520.0000   -5.20713
16560.0000   -5.23172
16600.0000   -6.32404
16640.0000   -5.58006
16680.0000   -5.34250
16720.0000   -5.58356
16760.0000   -5.21856
16800.0000   -5.79718
16840.0000   -5.43044
16880.0000   -4.71910
16920.0000   -5.43339
16960.0000   -5.60902
17000.0000   -5.36752
17040.0000   -5.05468
17080.0000   -5.47354
17120.0000   -5.02698
17160.0000   -5.27352
17200.0000   -5.71484
17240.0000   -5.81169
17280.0000   -6.54269
17320.0000   -6.16812
17360.0000   -6.36956
17400.0000   -5.82857
17440.0000   -6.84471
17480.0000   -6.86086
17520.0000   -5.81725
17560.0000   -6.23893
17600.0000   -6.43575
17640.0000   -5.58901
17680.0000   -5.60496
17720.0000   -5.76498
17760.0000   -6.45589
17800.0000   -5.89978
17840.0000   -5.54456
17880.0000   -6.25912
17920.0000   -5.90962
17960.0000   -6.62247
18000.0000   -5.05587
18040.0000   -5.50029
18080.0000   -5.14113
18120.0000   -5.95543
18160.0000   -6.05100
18200.0000   -6.37288
18240.0000   -5.54072
18280.0000   -5.96279
18320.0000   -5.63428
18360.0000   -5.77311
18400.0000   -5.73029
18440.0000   -5.73865
18480.0000   -5.47896
18520.0000   -5.11185
18560.0000   -5.07532
18600.0000   -5.54330
18640.0000   -6.20869
18680.0000   -6.37626
18720.0000   -6.12194
18760.0000   -6.32682
18800.0000   -5.17679
18840.0000   -5.57319
18880.0000   -4.92857
18920.0000   -6.17800
18960.0000   -6.16711
19000.0000   -6.07637
19040.0000   -6.04803
19080.0000   -5.12870
19120.0000   -5.49055
19160.0000   -5.59467
19200.0000   -4.69058
19240.0000   -5.49304
19280.0000   -5.68587
19320.0000   -5.93990
19360.0000   -5.47673
19400.0000   -5.65536
19440.0000   -5.44168
19480.0000   -4.46338
19520.0000   -5.09304
19560.0000   -5.00688
19600.0000   -5.30407
19640.0000   -6.03909
19680.0000   -6.13629
19720.0000   -6.03835
19760.0000   -5.94450
19800.0000   -5.05402
19840.0000   -4.83306
19880.0000   -5.40268
19920.0000   -5.11320
19960.0000   -4.95079
20000.0000   -4.71923
20040.0000   -4.59856
20080.0000   -4.92542
20120.0000   -4.97675
20160.0000   -5.67223
20200.0000   -4.88319
20240.0000   -4.31259
20280.0000   -4.36679
20320.0000   -5.00674
20360.0000   -5.43576
20400.0000   -5.91595
20440.0000   -4.01680
20480.0000   -4.89906
20520.0000   -5.77718
20560.0000   -5.17184
20600.0000   -6.28601
20640.0000   -5.30506
20680.0000   -5.54840
20720.0000   -5.11781
20760.0000   -5.60979
20800.0000   -6.36806
20840.0000   -4.40264
20880.0000   -4.51220
20920.0000   -5.17727
20960.0000   -5.55161
21000.0000   -5.33589
21040.0000   -5.22680
21080.0000   -4.50156
21120.0000   -5.06040
21160.0000   -5.60192
21200.0000   -5.22719
21240.0000   -5.50030
21280.0000   -5.70352
21320.0000   -6.28726
21360.0000   -5.83033
21400.0000   -6.17213
21440.0000   -5.93949
21480.0000   -5.85848
21520.0000   -5.84029
21560.0000   -5.33825
21600.0000   -4.49373
21640.0000   -5.60845
21680.0000   -5.59303
21720.0000   -5.45990
21760.0000   -5.06546
21800.0000   -5.22751
21840.0000   -4.42318
21880.0000   -4.92449
21920.0000   -4.92156
21960.0000   -5.37593
22000.0000   -5.14301
22040.0000   -5.52168
22080.0000   -5.41263
22120.0000   -5.61081
22160.0000   -5.40097
22200.0000   -4.75761
22240.0000   -5.22418
22280.0000   -5.23221
22320.0000   -5.17605
22360.0000   -5.14287
22400.0000   -5.04474
22440.0000   -4.91140
22480.0000   -5.19301
22520.0000   -4.76544
22560.0000   -4.64295
22600.0000   -5.63302
22640.0000   -6.03289
22680.0000   -5.11801
22720.0000   -4.88709
22760.0000   -6.00457
22800.0000   -5.60480
22840.0000   -4.34897
22880.0000   -4.97767
22920.0000   -4.99560
22960.0000   -4.84260
23000.0000   -4.59624
23040.0000   -3.91796
23080.0000   -4.66292
23120.0000   -4.50905
23160.0000   -4.32759
23200.0000   -4.81563
23240.0000   -5.19213
23280.0000   -5.23288
23320.0000   -5.32138
23360.0000   -5.35180
23400.0000   -5.48270
23440.0000   -5.26311
23480.0000   -5.01601
23520.0000   -5.94129
23560.0000   -4.49054
23600.0000   -4.71307
23640.0000   -4.49494
23680.0000   -4.34951
23720.0000   -3.58244
23760.0000   -4.93936
23800.0000   -5.12158
23840.0000   -4.63210
23880.0000   -4.87489
23920.0000   -4.57961
23960.0000   -4.49683
24000.0000   -4.53573
24040.0000   -5.94549
24080.0000   -5.63798
24120.0000   -5.07929
24160.0000   -5.08976
24200.0000   -4.90443
24240.0000   -5.70729
24280.0000   -5.44785
24320.0000   -4.86441
24360.0000   -5.57408
24400.0000   -4.54155
24440.0000   -5.30883
24480.0000   -5.04663
24520.0000   -4.85978
24560.0000   -4.09223
24600.0000   -4.70646
24640.0000   -4.65732
24680.0000   -4.72583
24720.0000   -4.71305
24760.0000   -4.65979
24800.0000   -3.97262
24840.0000   -4.50013
24880.0000   -4.47687
24920.0000   -4.16235
24960.0000   -4.90593
25000.0000   -5.30583
25040.0000   -5.43948
25080.0000   -5.59512
25120.0000   -4.96799
25160.0000   -4.96681
25200.0000   -5.15835
25240.0000   -5.60978
25280.0000   -5.79684
25320.0000   -6.39326
25360.0000   -5.90880
25400.0000   -6.46290
25440.0000   -5.06273
25480.0000   -6.29297
25520.0000   -5.40991
25560.0000   -5.11382
25600.0000   -5.62591
25640.0000   -5.67320
25680.0000   -5.65843
25720.0000   -5.28720
25760.0000   -5.53807
25800.0000   -5.25440
25840.0000   -4.77247
25880.0000   -5.48769
25920.0000   -4.76907
25960.0000   -5.38805
26000.0000   -5.64590
26040.0000   -5.25922
26080.0000   -5.57458
26120.0000   -5.24486
26160.0000   -5.03299
26200.0000   -4.91909
26240.0000   -4.71306
26280.0000   -5.25799
26320.0000   -5.34984
26360.0000   -4.93785
26400.0000   -5.10299
26440.0000   -5.38555
26480.0000   -5.06892
26520.0000   -4.63739
26560.0000   -4.56585
26600.0000   -4.73616
26640.0000   -5.06128
26680.0000   -4.68970
26720.0000   -4.78349
26760.0000   -5.47571
26800.0000   -5.72009
26840.0000   -6.18590
26880.0000   -5.67233
26920.0000   -6.48533
26960.0000   -5.92192
27000.0000   -5.54006
27040.0000   -6.27343
27080.0000   -5.39336
27120.0000   -4.91939
27160.0000   -5.26357
27200.0000   -5.74400
27240.0000   -4.85732
27280.0000   -4.38383
27320.0000   -4.52670
27360.0000   -5.54191
27400.0000   -5.69897
27440.0000   -4.95428
27480.0000   -5.18546
27520.0000   -5.09338
27560.0000   -5.28038
27600.0000   -5.38987
27640.0000   -5.08896
27680.0000   -5.10416
27720.0000   -4.30325
27760.0000   -5.07659
27800.0000   -4.72573
27840.0000   -4.90007
27880.0000   -4.69736
27920.0000   -4.36826
27960.0000   -4.49453
28000.0000   -4.17195
28040.0000   -4.47590
28080.0000   -4.47391
28120.0000   -4.79040
28160.0000   -4.38601
28200.0000   -4.76093
28240.0000   -4.38282
28280.0000   -4.07443
28320.0000   -4.74825
28360.0000   -4.98684
28400.0000   -5.13030
28440.0000   -5.43268
28480.0000   -5.24118
28520.0000   -5.07463
28560.0000   -5.61652
28600.0000   -5.50323
28640.0000   -5.20143
28680.0000   -5.95101
28720.0000   -5.30093
28760.0000   -5.08431
28800.0000   -4.92943
28840.0000   -5.38568
28880.0000   -5.11096
28920.0000   -5.75611
28960.0000   -5.53945
29000.0000   -5.02137
29040.0000   -5.11137
29080.0000   -6.47458
29120.0000   -5.69128
29160.0000   -6.60759
29200.0000   -5.61683
29240.0000   -6.07655
29280.0000   -6.35052
29320.0000   -4.76882
29360.0000   -4.97772
29400.0000   -5.52320
29440.0000   -5.03590
29480.0000   -4.46825
29520.0000   -5.09946
29560.0000   -5.48125
29600.0000   -6.36657
29640.0000   -4.43423
29680.0000   -4.81520
29720.0000   -5.66606
29760.0000   -5.43057
29800.0000   -4.76148
29840.0000   -5.41800
29880.0000   -5.76803
29920.0000   -5.67416
29960.0000   -5.73320
30000.0000   -5.14121
30040.0000   -4.58584
30080.0000   -4.94022
30120.0000   -5.15684
30160.0000   -5.35148
30200.0000   -5.56901
30240.0000   -5.43000
30280.0000   -4.64204
30320.0000   -5.28226
30360.0000   -5.69890
30400.0000   -4.99773
30440.0000   -6.19298
30480.0000   -5.87864
30520.0000   -5.10790
30560.0000   -5.91277
30600.0000   -5.53149
30640.0000   -4.99580
30680.0000   -5.30177
30720.0000   -4.81768
30760.0000   -5.32575
30800.0000   -5.36035
30840.0000   -5.16105
30880.0000   -4.92376
30920.0000   -4.75624
30960.0000   -5.82382
31000.0000   -5.74561
31040.0000   -5.44629
31080.0000   -5.20502
31120.0000   -5.49718
31160.0000   -5.29444
31200.0000   -5.61771
31240.0000   -5.64060
31280.0000   -5.39198
31320.0000   -5.87581
31360.0000   -4.71498
31400.0000   -4.74182
31440.0000   -5.68646
31480.0000   -5.84120
31520.0000   -6.62214
31560.0000   -5.63358
31600.0000   -5.19700
31640.0000   -5.02197
31680.0000   -5.20139
31720.0000   -4.84790
31760.0000   -5.62969
31800.0000   -5.57260
31840.0000   -4.95390
31880.0000   -4.66205
31920.0000   -5.00856
31960.0000   -4.12166
32000.0000   -5.53393
32040.0000   -4.44047
32080.0000   -5.13664
32120.0000   -4.96545
32160.0000   -4.34223
32200.0000   -5.55855
32240.0000   -4.84814
32280.0000   -5.57155
32320.0000   -5.17046
32360.0000   -5.09688
32400.0000   -5.47012
32440.0000   -5.31866
32480.0000   -5.18765
32520.0000   -4.43157
32560.0000   -4.35711
32600.0000   -5.63164
32640.0000   -5.18119
32680.0000   -4.06893
32720.0000   -4.81946
32760.0000   -5.05019
32800.0000   -4.69393
32840.0000   -4.84913
32880.0000   -5.01818
32920.0000   -5.27302
32960.0000   -5.69123
33000.0000   -5.52345
33040.0000   -5.26894
33080.0000   -4.63730
33120.0000   -5.63099
33160.0000   -5.69491
33200.0000   -5.25319
33240.0000   -5.05211
33280.0000   -4.73894
33320.0000   -5.10242
33360.0000   -4.80826
33400.0000   -4.43414
33440.0000   -5.05532
33480.0000   -5.48490
33520.0000   -6.60375
33560.0000   -6.19631
33600.0000   -5.58500
33640.0000   -5.29007
33680.0000   -4.61077
33720.0000   -5.17597
33760.0000   -4.84453
33800.0000   -6.38430
33840.0000   -5.56486
33880.0000   -5.73728
33920.0000   -5.69683
33960.0000   -5.93770
34000.0000   -5.93066
34040.0000   -5.86666
34080.0000   -5.61427
34120.0000   -4.67695
34160.0000   -4.72933
34200.0000   -5.37391
34240.0000   -5.19079
34280.0000   -5.32319
34320.0000   -5.86184
34360.0000   -5.47214
34400.0000   -6.25173
34440.0000   -6.01675
34480.0000   -5.11786
34520.0000   -5.36878
34560.0000   -5.46246
34600.0000   -5.71421
34640.0000   -5.82073
34680.0000   -5.24990
34720.0000   -5.28717
34760.0000   -4.87134
34800.0000   -5.98475
34840.0000   -5.82871
34880.0000   -5.25192
34920.0000   -5.75632
34960.0000   -5.46934
35000.0000   -5.47944
35040.0000   -5.32662
35080.0000   -4.66827
35120.0000   -4.80242
35160.0000   -5.36984
35200.0000   -5.28368
35240.0000   -4.77751
35280.0000   -5.09382
35320.0000   -5.08091
35360.0000   -5.32068
35400.0000   -4.69019
35440.0000   -5.10154
35480.0000   -5.52979
35520.0000   -5.47203
35560.0000   -7.63454
35600.0000   -6.93120
35640.0000   -5.95346
35680.0000   -5.61382
35720.0000   -6.22222
35760.0000   -6.42030
35800.0000   -6.78619
35840.0000   -6.25192
35880.0000   -6.05193
35920.0000   -6.06255
35960.0000   -5.47434
36000.0000   -5.12931
36040.0000   -4.69225
36080.0000   -5.25210
36120.0000   -4.11766
36160.0000   -4.88561
36200.0000   -5.58802
36240.0000   -5.01268
36280.0000   -5.93257
36320.0000   -5.88050
36360.0000   -5.91887
36400.0000   -5.78403
36440.0000   -5.69027
36480.0000   -5.70798
36520.0000   -5.13858
36560.0000   -5.92508
36600.0000   -4.47984
36640.0000   -4.62427
36680.0000   -5.41350
36720.0000   -5.56824
36760.0000   -5.51874
36800.0000   -5.28535
36840.0000   -5.40645
36880.0000   -5.82596
36920.0000   -4.82360
36960.0000   -5.49739
37000.0000   -5.16466
37040.0000   -5.72795
37080.0000   -5.94163
37120.0000   -6.52809
37160.0000   -5.75475
37200.0000   -5.33741
37240.0000   -5.73252
37280.0000   -5.42453
37320.0000   -5.61328
37360.0000   -5.25820
37400.0000   -5.79725
37440.0000   -5.15268
37480.0000   -4.72034
37520.0000   -5.93422
37560.0000   -5.55418
37600.0000   -5.38798
37640.0000   -5.40336
37680.0000   -5.47597
37720.0000   -4.47200
37760.0000   -5.57716
37800.0000   -5.80594
37840.0000   -5.34086
37880.0000   -5.63549
37920.0000   -4.75356
37960.0000   -5.12926
38000.0000   -4.44910
38040.0000   -4.62597
38080.0000   -4.96671
38120.0000   -4.12021
38160.0000   -5.21892
38200.0000   -5.02282
38240.0000   -5.41652
38280.0000   -5.95220
38320.0000   -6.06616
38360.0000   -5.39682
38400.0000   -5.39894
38440.0000   -6.10745
38480.0000   -5.30623
38520.0000   -4.60650
38560.0000   -5.41102
38600.0000   -4.94953
38640.0000   -5.55796
38680.0000   -5.57513
38720.0000   -5.51355
38760.0000   -5.95859
38800.0000   -5.79600
38840.0000   -5.86613
38880.0000   -4.92351
38920.0000   -6.18396
38960.0000   -5.72429
39000.0000   -5.52979
39040.0000   -5.47738
39080.0000   -5.75012
39120.0000   -6.39453
39160.0000   -6.61412
39200.0000   -6.74830
39240.0000   -5.58399
39280.0000   -6.23618
39320.0000   -6.77223
39360.0000   -6.21790
39400.0000   -5.03457
39440.0000   -6.20015
39480.0000   -6.36572
39520.0000   -6.45777
39560.0000   -5.24362
39600.0000   -5.62283
39640.0000   -5.18545
39680.0000   -5.67932
39720.0000   -6.08096
39760.0000   -6.41318
39800.0000   -6.54333
39840.0000   -6.34445
39880.0000   -6.48171
39920.0000   -6.74341
39960.0000   -7.29154
40000.0000   -6.92527
40040.0000   -7.14990
40080.0000   -6.58235
40120.0000   -5.63052
40160.0000   -6.92149
40200.0000   -6.32191
40240.0000   -6.54453
40280.0000   -6.96006
40320.0000   -5.99333
40360.0000   -6.97959
40400.0000   -6.48268
40440.0000   -6.08012
40480.0000   -6.54454
40520.0000   -5.65267
40560.0000   -5.44436
40600.0000   -5.92159
40640.0000   -5.14941
40680.0000   -5.81595
40720.0000   -5.97419
40760.0000   -5.77104
40800.0000   -5.27560
40840.0000   -5.36731
40880.0000   -5.60344
40920.0000   -5.65482
40960.0000   -5.33825
41000.0000   -5.77058
41040.0000   -5.91202
41080.0000   -5.29488
41120.0000   -6.23069
41160.0000   -6.07982
41200.0000   -6.65466
41240.0000   -5.92975
41280.0000   -5.86361
41320.0000   -6.16618
41360.0000   -6.53897
41400.0000   -6.11404
41440.0000   -6.12439
41480.0000   -6.03139
41520.0000   -5.49726
41560.0000   -6.44446
41600.0000   -5.69601
41640.0000   -6.60832
41680.0000   -6.25917
41720.0000   -5.89619
41760.0000   -6.48404
41800.0000   -5.58572
41840.0000   -6.23970
41880.0000   -6.20823
41920.0000   -6.26900
41960.0000   -5.91430
42000.0000   -6.13780
42040.0000   -6.73004
42080.0000   -7.21544
42120.0000   -6.82603
42160.0000   -6.39961
42200.0000   -6.44708
42240.0000   -6.03450
42280.0000   -6.80426
42320.0000   -6.18874
42360.0000   -5.44522
42400.0000   -6.34649
42440.0000   -5.32762
42480.0000   -5.59658
42520.0000   -5.53658
42560.0000   -6.27695
42600.0000   -5.32196
42640.0000   -5.96567
42680.0000   -6.68973
42720.0000   -6.53122
42760.0000   -6.25245
42800.0000   -6.13103
42840.0000   -6.03956
42880.0000   -5.14078
42920.0000   -5.68260
42960.0000   -5.60277
43000.0000   -6.11324
43040.0000   -6.11644
43080.0000   -5.63076
43120.0000   -5.38436
43160.0000   -5.69461
43200.0000   -5.41197
43240.0000   -5.66879
43280.0000   -5.97685
43320.0000   -6.46202
43360.0000   -6.00167
43400.0000   -6.13137
43440.0000   -6.74039
43480.0000   -5.59201
43520.0000   -5.13556
43560.0000   -6.40239
43600.0000   -5.53690
43640.0000   -5.56393
43680.0000   -5.82429
43720.0000   -5.52620
43760.0000   -5.50656
43800.0000   -6.06928
43840.0000   -6.29472
43880.0000   -6.12154
43920.0000   -6.13595
43960.0000   -6.45398
44000.0000   -5.24127
44040.0000   -5.45553
44080.0000   -5.88264
44120.0000   -5.91244
44160.0000   -5.63038
44200.0000   -5.21603
44240.0000   -5.73522
44280.0000   -5.82750
44320.0000   -6.19214
44360.0000   -5.85839
44400.0000   -5.48385
44440.0000   -5.77943
44480.0000   -5.57246
44520.0000   -5.23860
44560.0000   -5.87723
44600.0000   -5.18192
44640.0000   -5.34754
44680.0000   -5.70081
44720.0000   -5.24444
44760.0000   -5.59796
44800.0000   -5.65774
44840.0000   -5.21584
44880.0000   -5.70655
44920.0000   -5.75773
44960.0000   -5.93031
45000.0000   -6.13965
45040.0000   -5.73293
45080.0000   -5.83655
45120.0000   -5.66435
45160.0000   -5.93709
45200.0000   -5.43384
45240.0000   -5.48757
45280.0000   -5.45610
45320.0000   -4.80455
45360.0000   -4.94915
45400.0000   -5.56446
45440.0000   -4.93905
45480.0000   -5.52465
45520.0000   -5.04072
45560.0000   -4.56936
45600.0000   -5.56832
45640.0000   -5.31154
45680.0000   -5.48297
45720.0000   -4.76693
45760.0000   -5.08679
45800.0000   -4.67812
45840.0000   -4.90789
45880.0000   -5.20922
45920.0000   -5.33608
45960.0000   -5.45438
46000.0000   -5.34772
46040.0000   -5.53357
46080.0000   -5.34221
46120.0000   -5.77181
46160.0000   -6.57959
46200.0000   -6.03268
46240.0000   -6.06638
46280.0000   -5.79900
46320.0000   -6.28841
46360.0000   -5.43111
46400.0000   -4.74406
46440.0000   -5.46006
46480.0000   -5.65482
46520.0000   -5.71009
46560.0000   -5.53830
46600.0000   -5.38501
46640.0000   -6.89856
46680.0000   -5.84119
46720.0000   -5.82609
46760.0000   -5.41380
46800.0000   -5.65660
46840.0000   -4.78835
46880.0000   -4.29229
46920.0000   -5.64416
46960.0000   -6.03064
47000.0000   -4.91989
47040.0000   -5.05836
47080.0000   -5.29860
47120.0000   -4.76161
47160.0000   -4.59018
47200.0000   -4.83234
47240.0000   -4.88132
47280.0000   -4.59331
47320.0000   -5.69099
47360.0000   -5.50871
47400.0000   -5.01696
47440.0000   -4.52444
47480.0000   -4.39875
47520.0000   -5.02386
47560.0000   -5.10528
47600.0000   -4.52458
47640.0000   -4.47694
47680.0000   -5.29532
47720.0000   -4.78202
47760.0000   -4.82652
47800.0000   -4.95604
47840.0000   -4.41301
47880.0000   -5.47435
47920.0000   -4.92157
47960.0000   -4.97498
48000.0000   -4.95391
48040.0000   -5.11184
48080.0000   -4.78421
48120.0000   -4.75084
48160.0000   -4.99359
48200.0000   -4.68208
48240.0000   -5.57553
48280.0000   -5.52535
48320.0000   -5.31282
48360.0000   -5.12460
48400.0000   -5.82255
48440.0000   -5.40877
48480.0000   -5.38789
48520.0000   -5.57295
48560.0000   -5.24653
48600.0000   -4.58192
48640.0000   -6.07126
48680.0000   -5.05563
48720.0000   -5.17449
48760.0000   -5.09904
48800.0000   -5.27292
48840.0000   -5.24199
48880.0000   -5.02880
48920.0000   -4.73534
48960.0000   -5.51752
49000.0000   -5.34332
49040.0000   -5.26010
49080.0000   -5.53601
49120.0000   -5.45757
49160.0000   -6.56591
49200.0000   -6.08743
49240.0000   -6.32767
49280.0000   -6.62799
49320.0000   -6.14268
49360.0000   -6.36437
49400.0000   -6.32059
49440.0000   -5.42349
49480.0000   -5.44366
49520.0000   -6.31018
49560.0000   -5.85671
49600.0000   -5.33173
49640.0000   -5.33637
49680.0000   -5.92012
49720.0000   -5.91050
49760.0000   -5.13573
49800.0000   -6.22665
49840.0000   -5.50635
49880.0000   -5.97021
49920.0000   -5.51803
49960.0000   -5.26634
50000.0000   -5.53912
50040.0000   -5.03226
50080.0000   -5.03094
50120.0000   -5.26077
50160.0000   -4.66790
50200.0000   -4.48221
50240.0000   -5.28909
50280.0000   -5.32898
50320.0000   -5.14960
50360.0000   -6.28007
50400.0000   -5.63411
50440.0000   -5.50842
50480.0000   -5.55310
50520.0000   -5.61475
50560.0000   -5.95861
50600.0000   -5.80218
50640.0000   -6.20287
50680.0000   -5.89849
50720.0000   -6.05891
50760.0000   -5.96969
50800.0000   -6.00921
50840.0000   -5.33113
50880.0000   -6.38135
50920.0000   -5.70748
50960.0000   -5.23528
51000.0000   -5.65441
51040.0000   -5.38044
51080.0000   -5.95245
51120.0000   -6.40067
51160.0000   -5.19146
51200.0000   -5.58476
51240.0000   -5.84974
51280.0000   -5.11838
51320.0000   -5.86787
51360.0000   -5.40236
51400.0000   -5.85087
51440.0000   -6.52671
51480.0000   -5.73076
51520.0000   -5.65300
51560.0000   -4.50778
51600.0000   -4.87330
51640.0000   -5.00524
51680.0000   -5.08928
51720.0000   -4.98706
51760.0000   -4.99586
51800.0000   -5.06880
51840.0000   -4.84073
51880.0000   -4.87227
51920.0000   -5.04375
51960.0000   -5.50783
52000.0000   -4.76091
52040.0000   -5.05808
52080.0000   -4.99019
52120.0000   -5.13042
52160.0000   -4.57219
52200.0000   -5.40915
52240.0000   -4.62210
52280.0000   -4.89360
52320.0000   -5.53176
52360.0000   -5.52786
52400.0000   -5.61244
52440.0000   -4.95275
52480.0000   -4.09457
52520.0000   -5.11876
52560.0000   -5.14185
52600.0000   -3.96669
52640.0000   -4.82153
52680.0000   -5.67472
52720.0000   -5.59686
52760.0000   -5.56768
52800.0000   -5.35802
52840.0000   -4.61688
52880.0000   -4.67844
52920.0000   -4.47144
52960.0000   -4.60041
53000.0000   -5.43278
53040.0000   -4.88091
53080.0000   -4.67367
53120.0000   -5.19955
53160.0000   -4.62195
53200.0000   -5.31086
53240.0000   -4.88038
53280.0000   -5.82710
53320.0000   -6.61659
53360.0000   -5.67312
53400.0000   -6.24120
53440.0000   -6.04958
53480.0000   -5.78594
53520.0000   -5.66711
53560.0000   -5.56612
53600.0000   -5.95086
53640.0000   -5.48864
53680.0000   -5.44860
53720.0000   -4.89161
53760.0000   -4.28943
53800.0000   -5.31087
53840.0000   -5.94652
53880.0000   -5.83156
53920.0000   -5.40786
53960.0000   -5.53804
54000.0000   -6.09425
54040.0000   -5.51078
54080.0000   -5.17182
54120.0000   -4.80512
54160.0000   -5.15815
54200.0000   -5.56922
54240.0000   -5.64371
54280.0000   -5.56350
54320.0000   -4.94350
54360.0000   -5.51678
54400.0000   -5.74093
54440.0000   -5.63211
54480.0000   -5.47110
54520.0000   -6.39031
54560.0000   -6.47579
54600.0000   -6.61341
54640.0000   -6.87454
54680.0000   -6.69544
54720.0000   -5.22311
54760.0000   -4.99452
54800.0000   -5.83533
54840.0000   -5.73833
54880.0000   -5.33417
54920.0000   -6.09810
54960.0000   -5.58791
55000.0000   -5.74367
55040.0000   -4.95375
55080.0000   -5.42737
55120.0000   -4.41574
55160.0000   -4.68133
55200.0000   -5.43619
55240.0000   -4.42476
55280.0000   -4.55884
55320.0000   -5.06951
55360.0000   -5.05219
55400.0000   -5.01354
55440.0000   -5.75512
55480.0000   -5.44313
55520.0000   -5.67642
55560.0000   -5.91788
55600.0000   -5.24772
55640.0000   -5.09663
55680.0000   -4.93954
55720.0000   -6.09526
55760.0000   -6.46084
55800.0000   -5.06970
55840.0000   -5.66344
55880.0000   -5.80282
55920.0000   -4.76041
55960.0000   -5.10434
56000.0000   -4.97029
56040.0000   -4.76505
56080.0000   -4.02567
56120.0000   -4.46564
56160.0000   -4.92600
56200.0000   -5.08132
56240.0000   -5.69744
56280.0000   -5.40287
56320.0000   -5.75005
56360.0000   -6.14310
56400.0000   -4.75859
56440.0000   -4.74161
56480.0000   -5.44557
56520.0000   -4.48465
56560.0000   -4.90766
56600.0000   -5.82037
56640.0000   -5.31363
56680.0000   -4.70228
56720.0000   -5.46150
56760.0000   -5.02437
56800.0000   -4.99298
56840.0000   -5.45934
56880.0000   -4.43801
56920.0000   -5.11666
56960.0000   -5.08339
57000.0000   -5.26441
57040.0000   -5.47196
57080.0000   -4.88574
57120.0000   -5.25436
57160.0000   -5.11253
57200.0000   -4.79756
57240.0000   -5.43461
57280.0000   -5.08083
57320.0000   -5.01272
57360.0000   -4.64196
57400.0000   -5.54663
57440.0000   -4.74206
57480.0000   -4.46390
57520.0000   -4.70638
57560.0000   -4.92551
57600.0000   -4.90846
57640.0000   -4.86028
57680.0000   -4.81431
57720.0000   -4.92858
57760.0000   -5.09449
57800.0000   -6.33072
57840.0000   -6.10713
57880.0000   -6.07905
57920.0000   -5.84897
57960.0000   -6.32373
58000.0000   -5.82623
58040.0000   -6.15577
58080.0000   -5.08079
58120.0000   -5.14853
58160.0000   -5.08259
58200.0000   -4.97918
58240.0000   -5.89273
58280.0000   -4.96713
58320.0000   -5.12606
58360.0000   -6.42149
58400.0000   -6.12745
58440.0000   -5.45907
58480.0000   -5.77949
58520.0000   -5.54188
58560.0000   -4.94202
58600.0000   -6.16712
58640.0000   -5.44170
58680.0000   -6.44443
58720.0000   -5.33016
58760.0000   -5.71946
58800.0000   -6.30427
58840.0000   -5.76609
58880.0000   -5.80114
58920.0000   -6.45840
58960.0000   -6.43948
59000.0000   -6.54230
59040.0000   -6.60498
59080.0000   -6.42312
59120.0000   -6.03255
59160.0000   -5.66220
59200.0000   -7.04026
59240.0000   -5.84575
59280.0000   -6.06869
59320.0000   -5.05737
59360.0000   -5.80107
59400.0000   -5.46613
59440.0000   -4.79769
59480.0000   -4.55811
59520.0000   -5.01990
59560.0000   -4.55260
59600.0000   -5.47532
59640.0000   -4.50856
59680.0000   -4.52829
59720.0000   -5.62605
59760.0000   -4.37622
59800.0000   -4.83073
59840.0000   -5.15804
59880.0000   -5.79109
59920.0000   -4.82314
59960.0000   -4.69475
60000.0000   -5.34416
60040.0000   -5.91772
60080.0000   -6.73506
60120.0000   -6.37636
60160.0000   -5.73536
60200.0000   -5.04211
60240.0000   -5.17499
60280.0000   -5.23916
60320.0000   -5.55583
60360.0000   -6.21688
60400.0000   -5.01743
60440.0000   -5.04284
60480.0000   -6.21801
60520.0000   -5.13480
60560.0000   -5.70457
60600.0000   -5.64044
60640.0000   -4.63368
60680.0000   -4.95607
60720.0000   -5.95967
60760.0000   -6.00076
60800.0000   -5.75795
60840.0000   -5.59529
60880.0000   -5.52755
60920.0000   -5.51391
60960.0000   -5.98024
61000.0000   -5.11203
61040.0000   -5.73596
61080.0000   -5.33828
61120.0000   -5.60666
61160.0000   -4.46776
61200.0000   -4.89591
61240.0000   -4.42187
61280.0000   -5.51925
61320.0000   -5.52788
61360.0000   -5.56279
61400.0000   -5.01113
61440.0000   -5.41389
61480.0000   -4.18652
61520.0000   -4.68990
61560.0000   -4.60928
61600.0000   -4.97407
61640.0000   -5.00880
61680.0000   -5.64060
61720.0000   -5.53498
61760.0000   -4.96992
61800.0000   -5.51975
61840.0000   -5.31408
61880.0000   -5.93313
61920.0000   -5.03998
61960.0000   -5.85862
62000.0000   -5.66434
62040.0000   -5.83138
62080.0000   -5.74707
62120.0000   -5.58683
62160.0000   -5.79914
62200.0000   -5.84324
62240.0000   -6.45544
62280.0000   -4.99135
62320.0000   -6.37721
62360.0000   -6.65732
62400.0000   -6.10141
62440.0000   -5.35759
62480.0000   -6.04837
62520.0000   -6.37671
62560.0000   -5.43704
62600.0000   -5.63823
62640.0000   -6.02945
62680.0000   -5.21485
62720.0000   -4.74424
62760.0000   -6.25045
62800.0000   -5.40466
62840.0000   -5.68164
62880.0000   -5.81100
62920.0000   -5.53023
62960.0000   -5.38244
63000.0000   -5.87204
63040.0000   -5.48043
63080.0000   -5.82765
63120.0000   -6.40595
63160.0000   -5.42500
63200.0000   -5.82095
63240.0000   -5.93303
63280.0000   -5.65352
63320.0000   -5.37709
63360.0000   -5.20397
63400.0000   -6.08638
63440.0000   -5.36424
63480.0000   -5.84297
63520.0000   -5.38843
63560.0000   -5.47323
63600.0000   -5.48550
63640.0000   -4.94479
63680.0000   -5.84880
63720.0000   -5.19469
63760.0000   -4.67775
63800.0000   -5.74411
63840.0000   -5.76754
63880.0000   -5.92688
63920.0000   -5.98240
63960.0000   -4.88607
64000.0000   -5.18746
64040.0000   -6.04440
64080.0000   -5.61398
64120.0000   -5.46485
64160.0000   -5.10237
64200.0000   -5.04669
64240.0000   -4.60724
64280.0000   -5.02671
64320.0000   -5.68195
64360.0000   -5.99353
64400.0000   -6.02768
64440.0000   -5.39141
64480.0000   -5.62610
64520.0000   -5.05393
64560.0000   -5.56880
64600.0000   -5.03629
64640.0000   -5.53457
64680.0000   -5.33219
64720.0000   -5.67055
64760.0000   -4.31457
64800.0000   -5.19600
64840.0000   -5.27313
64880.0000   -5.48246
64920.0000   -5.54823
64960.0000   -5.59824
65000.0000   -5.59052
65040.0000   -5.81950
65080.0000   -6.64130
65120.0000   -5.51086
65160.0000   -5.78185
65200.0000   -5.88798
65240.0000   -6.46028
65280.0000   -5.99912
65320.0000   -5.52733
65360.0000   -5.50898
65400.0000   -5.05790
65440.0000   -5.59357
65480.0000   -5.23891
65520.0000   -5.58210
65560.0000   -4.45402
65600.0000   -5.69787
65640.0000   -5.39401
65680.0000   -5.01412
65720.0000   -6.14833
65760.0000   -5.34458
65800.0000   -5.44078
65840.0000   -5.64231
65880.0000   -5.39513
65920.0000   -5.40712
65960.0000   -5.88522
66000.0000   -5.22666
66040.0000   -5.49154
66080.0000   -4.69453
66120.0000   -5.30189
66160.0000   -5.47350
66200.0000   -5.21997
66240.0000   -4.98478
66280.0000   -4.87063
66320.0000   -5.28557
66360.0000   -5.52787
66400.0000   -5.03124
66440.0000   -5.65077
66480.0000   -4.89905
66520.0000   -6.08874
66560.0000   -4.90329
66600.0000   -5.70087
66640.0000   -5.24898
66680.0000   -5.51680
66720.0000   -5.35838
66760.0000   -5.71729
66800.0000   -5.06300
66840.0000   -5.21839
66880.0000   -6.21560
66920.0000   -5.72316
66960.0000   -5.35050
67000.0000   -5.73360
67040.0000   -5.85109
67080.0000   -6.08501
67120.0000   -5.17350
67160.0000   -5.81147
67200.0000   -5.29187
67240.0000   -5.03429
67280.0000   -5.66444
67320.0000   -5.82984
67360.0000   -5.51669
67400.0000   -5.44857
67440.0000   -4.95814
67480.0000   -5.51884
67520.0000   -5.37931
67560.0000   -5.20705
67600.0000   -5.49115
67640.0000   -5.74798
67680.0000   -5.60719
67720.0000   -6.03446
67760.0000   -5.13051
67800.0000   -4.63299
67840.0000   -5.23416
67880.0000   -5.02701
67920.0000   -6.24201
67960.0000   -5.58018
68000.0000   -5.92539
68040.0000   -6.12239
68080.0000   -5.09953
68120.0000   -5.39561
68160.0000   -6.36216
68200.0000   -6.22083
68240.0000   -6.01636
68280.0000   -6.39727
68320.0000   -6.51097
68360.0000   -6.17878
68400.0000   -6.18200
68440.0000   -6.27306
68480.0000   -6.19116
68520.0000   -6.03605
68560.0000   -5.34782
68600.0000   -6.41774
68640.0000   -5.81751
68680.0000   -5.17766
68720.0000   -5.34790
68760.0000   -5.59585
68800.0000   -5.62601
68840.0000   -5.49247
68880.0000   -5.32821
68920.0000   -4.80961
68960.0000   -5.63094
69000.0000   -6.02846
69040.0000   -6.34113
69080.0000   -7.06200
69120.0000   -5.61760
69160.0000   -5.41466
69200.0000   -5.30608
69240.0000   -5.25221
69280.0000   -5.47706
69320.0000   -5.32280
69360.0000   -5.96817
69400.0000   -5.20165
69440.0000   -5.59670
69480.0000   -5.71996
69520.0000   -4.41006
69560.0000   -4.67844
69600.0000   -5.96767
69640.0000   -5.45241
69680.0000   -5.78059
69720.0000   -6.29163
69760.0000   -6.04683
69800.0000   -6.67614
69840.0000   -5.60959
69880.0000   -5.57588
69920.0000   -5.75838
69960.0000   -5.20418
70000.0000   -4.72899
70040.0000   -5.53552
70080.0000   -5.03081
70120.0000   -4.93285
70160.0000   -5.06797
70200.0000   -5.51309
70240.0000   -5.25775
70280.0000   -5.93603
70320.0000   -4.64252
70360.0000   -5.57908
70400.0000   -5.18538
70440.0000   -6.75992
70480.0000   -4.66379
70520.0000   -5.42255
70560.0000   -5.29556
70600.0000   -5.81770
70640.0000   -5.90035
70680.0000   -4.69458
70720.0000   -4.84988
70760.0000   -4.91995
70800.0000   -5.80188
70840.0000   -4.88589
70880.0000   -6.16051
70920.0000   -5.18329
70960.0000   -5.33001
71000.0000   -5.39170
71040.0000   -5.88124
71080.0000   -5.48159
71120.0000   -4.70310
71160.0000   -5.73846
71200.0000   -4.96157
71240.0000   -5.35700
71280.0000   -4.10471
71320.0000   -5.01252
71360.0000   -5.72493
71400.0000   -5.23273
71440.0000   -6.30060
71480.0000   -6.02585
71520.0000   -5.75790
71560.0000   -5.43434
71600.0000   -5.49587
71640.0000   -4.64428
71680.0000   -5.30007
71720.0000   -4.70408
71760.0000   -5.05704
71800.0000   -4.68912
71840.0000   -4.90076
71880.0000   -6.26667
71920.0000   -5.21455
71960.0000   -5.04709
72000.0000   -5.47215
72040.0000   -4.94140
72080.0000   -5.95202
72120.0000   -5.61706
72160.0000   -5.14742
72200.0000   -5.71414
72240.0000   -4.66771
72280.0000   -4.93534
72320.0000   -5.00244
72360.0000   -5.57643
72400.0000   -5.18135
72440.0000   -4.98116
72480.0000   -4.89453
72520.0000   -5.51691
72560.0000   -5.26202
72600.0000   -5.17163
72640.0000   -5.26257
72680.0000   -5.77619
72720.0000   -5.39276
72760.0000   -5.39391
72800.0000   -5.56407
72840.0000   -5.80665
72880.0000   -5.02155
72920.0000   -5.09368
72960.0000   -4.38348
73000.0000   -4.75746
73040.0000   -5.62507
73080.0000   -5.70831
73120.0000   -4.86076
73160.0000   -5.31130
73200.0000   -5.30139
73240.0000   -4.43881
73280.0000   -5.25384
73320.0000   -5.47751
73360.0000   -5.16670
73400.0000   -5.23500
73440.0000   -4.76789
73480.0000   -4.76070
73520.0000   -5.07455
73560.0000   -5.72413
73600.0000   -6.17088
73640.0000   -4.58516
73680.0000   -4.96063
73720.0000   -4.42073
73760.0000   -5.18521
73800.0000   -4.72871
73840.0000   -5.00376
73880.0000   -4.81881
73920.0000   -5.00064
73960.0000   -5.04359
74000.0000   -5.61872
74040.0000   -5.61582
74080.0000   -4.05945
74120.0000   -5.02912
74160.0000   -5.04839
74200.0000   -5.41490
74240.0000   -5.69640
74280.0000   -6.36564
74320.0000   -4.40911
74360.0000   -5.68281
74400.0000   -5.29774
74440.0000   -5.06982
74480.0000   -5.05121
74520.0000   -4.85025
74560.0000   -5.75346
74600.0000   -4.66850
74640.0000   -5.18442
74680.0000   -4.28144
74720.0000   -4.16359
74760.0000   -3.77448
74800.0000   -4.26854
74840.0000   -4.05822
74880.0000   -4.26433
74920.0000   -4.48721
74960.0000   -4.98117
75000.0000   -4.19865
75040.0000   -3.87843
75080.0000   -4.66394
75120.0000   -4.99782
75160.0000   -4.72012
75200.0000   -3.86783
75240.0000   -4.90900
75280.0000   -4.73601
75320.0000   -4.97954
75360.0000   -4.89923
75400.0000   -4.76224
75440.0000   -4.74971
75480.0000   -5.26482
75520.0000   -5.07371
75560.0000   -5.47844
75600.0000   -5.24462
75640.0000   -5.88144
75680.0000   -5.24050
75720.0000   -5.28780
75760.0000   -6.12596
75800.0000   -5.15813
75840.0000   -5.40251
75880.0000   -5.33517
75920.0000   -5.56402
75960.0000   -5.37912
76000.0000   -5.54565
76040.0000   -6.01854
76080.0000   -4.56121
76120.0000   -4.60681
76160.0000   -5.43453
76200.0000   -5.49384
76240.0000   -5.33535
76280.0000   -4.86320
76320.0000   -4.99025
76360.0000   -5.28971
76400.0000   -4.83219
76440.0000   -5.53225
76480.0000   -4.93734
76520.0000   -5.70949
76560.0000   -6.57691
76600.0000   -5.36523
76640.0000   -5.61690
76680.0000   -5.64242
76720.0000   -6.12799
76760.0000   -5.23708
76800.0000   -5.51394
76840.0000   -5.38030
76880.0000   -5.17380
76920.0000   -4.74137
76960.0000   -5.65917
77000.0000   -4.75133
77040.0000   -5.20896
77080.0000   -5.11256
77120.0000   -5.08556
77160.0000   -4.75642
77200.0000   -5.13418
77240.0000   -6.05983
77280.0000   -4.79466
77320.0000   -4.93199
77360.0000   -5.57878
77400.0000   -5.79990
77440.0000   -6.44928
77480.0000   -6.18097
77520.0000   -5.56921
77560.0000   -5.83122
77600.0000   -5.78771
77640.0000   -5.26748
77680.0000   -5.70293
77720.0000   -5.28700
77760.0000   -5.45632
77800.0000   -5.25142
77840.0000   -5.65731
77880.0000   -5.66880
77920.0000   -4.83666
77960.0000   -6.06958
78000.0000   -5.62710
78040.0000   -5.35412
78080.0000   -5.99546
78120.0000   -5.83410
78160.0000   -5.38275
78200.0000   -5.84496
78240.0000   -5.76538
78280.0000   -5.18484
78320.0000   -5.83286
78360.0000   -5.20566
78400.0000   -5.30195
78440.0000   -5.46102
78480.0000   -5.62044
78520.0000   -4.84760
78560.0000   -4.80013
78600.0000   -5.45470
78640.0000   -5.64421
78680.0000   -5.81439
78720.0000   -5.71479
78760.0000   -6.00469
78800.0000   -4.73305
78840.0000   -5.56717
78880.0000   -5.38977
78920.0000   -6.01608
78960.0000   -4.75514
79000.0000   -5.02679
79040.0000   -5.23962
79080.0000   -5.54714
79120.0000   -4.55936
79160.0000   -5.51946
79200.0000   -4.64053
79240.0000   -4.41585
79280.0000   -4.60887
79320.0000   -4.60559
79360.0000   -5.73102
79400.0000   -5.11955
79440.0000   -4.73574
79480.0000   -5.22894
79520.0000   -4.19989
79560.0000   -4.99250
79600.0000   -5.07426
79640.0000   -4.90123
79680.0000   -4.26777
79720.0000   -4.66121
79760.0000   -5.09821
79800.0000   -4.53429
79840.0000   -4.75754
79880.0000   -5.04498
79920.0000   -5.45765
79960.0000   -6.70305
80000.0000   -6.19648
80040.0000   -5.67344
80080.0000   -5.21829
80120.0000   -5.11749
80160.0000   -5.22138
80200.0000   -4.89408
80240.0000   -5.10934
80280.0000   -4.60879
80320.0000   -4.47567
80360.0000   -4.35182
80400.0000   -4.59134
80440.0000   -4.58694
80480.0000   -5.04588
80520.0000   -5.40054
80560.0000   -5.35315
80600.0000   -4.80213
80640.0000   -4.82022
80680.0000   -4.87556
80720.0000   -4.85965
80760.0000   -4.75266
80800.0000   -5.16355
80840.0000   -4.39508
80880.0000   -4.96527
80920.0000   -5.03833
80960.0000   -5.37016
81000.0000   -5.13077
81040.0000   -4.84088
81080.0000   -5.36789
81120.0000   -6.01528
81160.0000   -4.92582
81200.0000   -6.30854
81240.0000   -6.36988
81280.0000   -5.71089
81320.0000   -5.24264
81360.0000   -4.94821
81400.0000   -5.25112
81440.0000   -5.79973
81480.0000   -6.59224
81520.0000   -6.72421
81560.0000   -5.64299
81600.0000   -4.98290
81640.0000   -5.03343
81680.0000   -4.66542
81720.0000   -4.93844
81760.0000   -5.24890
81800.0000   -6.06210
81840.0000   -5.60228
81880.0000   -5.74437
81920.0000   -4.98991
81960.0000   -5.45308
82000.0000   -5.44886
82040.0000   -5.00355
82080.0000   -5.59959
82120.0000   -6.05750
82160.0000   -5.44591
82200.0000   -5.02661
82240.0000   -5.54124
82280.0000   -5.21190
82320.0000   -5.23082
82360.0000   -5.31952
82400.0000   -5.29373
82440.0000   -5.37474
82480.0000   -6.02321
82520.0000   -5.80675
82560.0000   -4.86717
82600.0000   -5.11300
82640.0000   -4.78752
82680.0000   -4.87638
82720.0000   -4.89715
82760.0000   -4.72870
82800.0000   -4.55844
82840.0000   -5.81269
82880.0000   -5.32090
82920.0000   -4.03135
82960.0000   -4.39785
83000.0000   -4.48503
83040.0000   -4.43530
83080.0000   -4.58867
83120.0000   -4.49743
83160.0000   -5.01993
83200.0000   -4.70146
83240.0000   -4.71357
83280.0000   -4.19882
83320.0000   -5.13247
83360.0000   -5.17781
83400.0000   -5.09389
83440.0000   -5.66064
83480.0000   -5.75910
83520.0000   -4.85644
83560.0000   -4.09440
83600.0000   -4.46805
83640.0000   -3.72374
83680.0000   -4.88013
83720.0000   -4.42669
83760.0000   -5.05201
83800.0000   -4.90814
83840.0000   -6.11271
83880.0000   -4.86634
83920.0000   -5.74764
83960.0000   -5.83217
84000.0000   -5.45973
84040.0000   -5.73188
84080.0000   -5.22030
84120.0000   -4.59351
84160.0000   -5.27685
84200.0000   -4.53216
84240.0000   -4.68093
84280.0000   -5.31300
84320.0000   -4.87059
84360.0000   -5.57683
84400.0000   -4.92003
84440.0000   -3.66819
84480.0000   -4.21975
84520.0000   -4.22750
84560.0000   -4.86764
84600.0000   -5.30774
84640.0000   -5.19310
84680.0000   -4.52258
84720.0000   -3.99752
84760.0000   -4.66388
84800.0000   -4.99936
84840.0000   -4.93112
84880.0000   -4.77831
84920.0000   -4.97871
84960.0000   -4.51842
85000.0000   -5.00354
85040.0000   -4.98470
85080.0000   -3.84933
85120.0000   -5.41955
85160.0000   -5.52430
85200.0000   -5.48538
85240.0000   -5.76863
85280.0000   -6.20377
85320.0000   -4.74656
85360.0000   -4.87692
85400.0000   -4.90580
85440.0000   -5.20616
85480.0000   -4.24159
85520.0000   -5.78249
85560.0000   -5.46254
85600.0000   -5.48980
85640.0000   -6.04925
85680.0000   -5.22484
85720.0000   -5.07830
85760.0000   -6.13102
85800.0000   -5.23828
85840.0000   -5.34126
85880.0000   -4.73143
85920.0000   -5.28714
85960.0000   -5.49084
86000.0000   -6.03587
86040.0000   -5.14297
86080.0000   -5.32550
86120.0000   -5.09348
86160.0000   -5.75595
86200.0000   -5.57507
86240.0000   -5.94888
86280.0000   -5.15849
86320.0000   -4.20061
86360.0000   -5.25821
86400.0000   -4.62737
86440.0000   -4.80715
86480.0000   -4.51740
86520.0000   -4.70614
86560.0000   -5.61338
86600.0000   -5.48101
86640.0000   -4.77456
86680.0000   -5.71373
86720.0000   -5.05956
86760.0000   -5.71770
86800.0000   -5.64411
86840.0000   -5.39671
86880.0000   -5.96791
86920.0000   -5.03043
86960.0000   -5.75185
87000.0000   -4.56790
87040.0000   -5.05429
87080.0000   -4.75730
87120.0000   -5.07288
87160.0000   -4.94064
87200.0000   -4.12812
87240.0000   -3.86912
87280.0000   -4.77056
87320.0000   -4.04050
87360.0000   -4.71966
87400.0000   -3.77005
87440.0000   -4.68715
87480.0000   -5.36785
87520.0000   -4.52454
87560.0000   -5.12807
87600.0000   -5.20612
87640.0000   -5.30710
87680.0000   -5.54424
87720.0000   -5.74525
87760.0000   -5.23844
87800.0000   -4.53536
87840.0000   -4.87035
87880.0000   -4.98794
87920.0000   -4.11783
87960.0000   -4.97135
88000.0000   -5.34976
88040.0000   -5.05672
88080.0000   -5.57102
88120.0000   -5.13310
88160.0000   -5.23944
88200.0000   -4.80095
88240.0000   -4.95498
88280.0000   -4.84639
88320.0000   -4.94965
88360.0000   -5.05588
88400.0000   -4.54218
88440.0000   -4.96928
88480.0000   -5.52803
88520.0000   -5.62679
88560.0000   -5.22836
88600.0000   -5.24754
88640.0000   -5.84243
88680.0000   -5.92999
88720.0000   -4.74306
88760.0000   -6.17103
88800.0000   -5.48651
88840.0000   -5.34335
88880.0000   -5.05624
88920.0000   -6.38016
88960.0000   -5.56814
89000.0000   -6.10928
89040.0000   -5.77419
89080.0000   -6.04761
89120.0000   -5.34655
89160.0000   -5.62950
89200.0000   -5.99370
89240.0000   -6.80751
89280.0000   -5.56287
89320.0000   -4.71317
89360.0000   -4.63171
89400.0000   -5.20218
89440.0000   -5.62814
89480.0000   -5.81488
89520.0000   -5.84099
89560.0000   -5.06004
89600.0000   -6.38649
89640.0000   -4.64566
89680.0000   -5.09836
89720.0000   -5.90377
89760.0000   -5.08130
89800.0000   -5.69796
89840.0000   -5.19006
89880.0000   -5.44173
89920.0000   -5.68936
89960.0000   -5.11406
90000.0000   -6.34099
90040.0000   -6.07944
90080.0000   -5.35312
90120.0000   -5.67616
90160.0000   -4.81773
90200.0000   -5.51117
90240.0000   -5.69627
90280.0000   -5.60617
90320.0000   -5.31180
90360.0000   -5.15607
90400.0000   -5.67683
90440.0000   -5.74650
90480.0000   -6.64717
90520.0000   -6.13911
90560.0000   -5.36452
90600.0000   -4.92359
90640.0000   -5.31137
90680.0000   -6.27199
90720.0000   -5.50545
90760.0000   -5.38168
90800.0000   -5.17912
90840.0000   -5.55313
90880.0000   -5.30763
90920.0000   -6.12495
90960.0000   -5.60597
91000.0000   -5.94720
91040.0000   -6.45821
91080.0000   -5.83631
91120.0000   -6.23655
91160.0000   -6.05871
91200.0000   -6.11701
91240.0000   -5.88431
91280.0000   -5.46196
91320.0000   -5.84487
91360.0000   -6.08937
91400.0000   -5.48543
91440.0000   -4.97996
91480.0000   -5.37248
91520.0000   -5.00262
91560.0000   -5.24105
91600.0000   -5.65185
91640.0000   -5.59871
91680.0000   -5.25322
91720.0000   -5.40862
91760.0000   -5.37966
91800.0000   -5.84832
91840.0000   -4.33290
91880.0000   -5.52406
91920.0000   -4.86942
91960.0000   -3.91280
92000.0000   -4.94824
92040.0000   -4.84859
92080.0000   -5.07123
92120.0000   -4.37061
92160.0000   -5.34202
92200.0000   -5.26474
92240.0000   -4.80442
92280.0000   -5.39795
92320.0000   -5.45595
92360.0000   -5.93291
92400.0000   -5.96287
92440.0000   -5.75020
92480.0000   -6.95406
92520.0000   -6.37842
92560.0000   -6.32297
92600.0000   -5.88794
92640.0000   -6.24421
92680.0000   -5.56208
92720.0000   -6.05827
92760.0000   -4.72393
92800.0000   -4.94308
92840.0000   -4.86340
92880.0000   -5.62819
92920.0000   -5.73282
92960.0000   -5.36877
93000.0000   -4.60220
93040.0000   -4.67989
93080.0000   -4.57073
93120.0000   -5.15931
93160.0000   -5.22998
93200.0000   -5.50467
93240.0000   -5.06075
93280.0000   -6.16306
93320.0000   -5.82735
93360.0000   -4.90205
93400.0000   -5.08009
93440.0000   -5.43650
93480.0000   -5.32731
93520.0000   -6.26527
93560.0000   -6.05671
93600.0000   -5.19491
93640.0000   -5.14651
93680.0000   -5.23355
93720.0000   -5.44630
93760.0000   -5.45156
93800.0000   -5.41988
93840.0000   -5.17891
93880.0000   -5.16523
93920.0000   -5.32690
93960.0000   -4.79594
94000.0000   -4.93078
94040.0000   -5.59141
94080.0000   -5.42204
94120.0000   -6.14037
94160.0000   -5.42397
94200.0000   -5.24450
94240.0000   -5.25917
94280.0000   -5.54354
94320.0000   -4.92664
94360.0000   -4.92010
94400.0000   -5.50001
94440.0000   -4.86437
94480.0000   -5.11137
94520.0000   -4.24086
94560.0000   -4.61275
94600.0000   -4.29062
94640.0000   -3.51444
94680.0000   -4.79582
94720.0000   -5.22738
94760.0000   -5.51734
94800.0000   -5.17990
94840.0000   -5.09006
94880.0000   -5.94760
94920.0000   -4.86404
94960.0000   -5.12672
95000.0000   -4.95159
95040.0000   -4.53419
95080.0000   -4.79682
95120.0000   -5.01786
95160.0000   -5.37989
95200.0000   -5.02425
95240.0000   -4.20309
95280.0000   -5.07016
95320.0000   -5.33001
95360.0000   -4.21732
95400.0000   -4.04244
95440.0000   -4.08612
95480.0000   -4.75498
95520.0000   -5.81737
95560.0000   -4.95851
95600.0000   -5.16859
95640.0000   -5.91213
95680.0000   -5.43467
95720.0000   -5.06879
95760.0000   -5.66542
95800.0000   -6.79250
95840.0000   -6.82935
95880.0000   -6.56761
95920.0000   -6.46441
95960.0000   -6.73189
96000.0000   -5.36742
96040.0000   -6.47439
96080.0000   -6.22712
96120.0000   -6.61446
96160.0000   -6.74355
96200.0000   -5.96069
96240.0000   -6.06990
96280.0000   -5.90783
96320.0000   -5.49826
96360.0000   -4.94245
96400.0000   -5.70445
96440.0000   -6.82539
96480.0000   -5.89411
96520.0000   -5.40442
96560.0000   -6.09177
96600.0000   -5.69967
96640.0000   -5.20284
96680.0000   -5.21959
96720.0000   -4.89381
96760.0000   -5.86964
96800.0000   -5.38176
96840.0000   -5.73017
96880.0000   -5.65979
96920.0000   -4.48835
96960.0000   -5.04099
97000.0000   -5.28416
97040.0000   -5.03393
97080.0000   -5.54530
97120.0000   -4.88945
97160.0000   -5.52858
97200.0000   -4.96697
97240.0000   -4.82690
97280.0000   -4.90607
97320.0000   -5.30124
97360.0000   -4.46140
97400.0000   -5.21024
97440.0000   -4.47336
97480.0000   -4.76305
97520.0000   -4.80548
97560.0000   -4.80735
97600.0000   -4.19229
97640.0000   -4.21161
97680.0000   -4.63218
97720.0000   -5.15715
97760.0000   -4.73421
97800.0000   -4.84332
97840.0000   -5.48099
97880.0000   -4.38526
97920.0000   -4.94786
97960.0000   -4.87456
98000.0000   -5.05019
98040.0000   -5.20957
98080.0000   -4.94914
98120.0000   -4.86142
98160.0000   -4.44426
98200.0000   -4.29778
98240.0000   -5.70206
98280.0000   -5.23794
98320.0000   -5.41071
98360.0000   -5.61138
98400.0000   -5.67321
98440.0000   -5.80091
98480.0000   -5.47324
98520.0000   -5.17558
98560.0000   -4.23893
98600.0000   -4.23456
98640.0000   -4.28439
98680.0000   -4.34091
98720.0000   -3.35297
98760.0000   -4.37331
98800.0000   -5.45613
98840.0000   -6.23756
98880.0000   -4.56384
98920.0000   -4.50189
98960.0000   -5.31560
99000.0000   -5.21708
99040.0000   -4.64159
99080.0000   -5.67287
99120.0000   -5.24400
99160.0000   -5.39368
99200.0000   -5.39927
99240.0000   -5.26319
99280.0000   -5.11201
99320.0000   -4.06633
99360.0000   -4.10961
99400.0000   -4.38045
99440.0000   -6.21941
99480.0000   -4.59573
99520.0000   -6.12583
99560.0000   -5.00403
99600.0000   -5.32980
99640.0000   -5.32842
99680.0000   -5.46267
99720.0000   -4.61458
99760.0000   -5.26987
99800.0000   -5.08276
99840.0000   -4.96895
99880.0000   -5.17724
99920.0000   -5.02198
99960.0000   -5.43864
100000.0000   -5.24190
100040.0000   -6.11865
100080.0000   -5.05396
100120.0000   -5.73293
100160.0000   -4.99689
100200.0000   -5.56875
100240.0000   -5.25620
100280.0000   -5.30192
100320.0000   -5.18751
100360.0000   -6.20703
100400.0000   -5.29745
100440.0000   -5.64370
100480.0000   -5.32765
100520.0000   -5.49440
100560.0000   -4.58385
100600.0000   -4.95947
100640.0000   -6.09153
100680.0000   -6.01314
100720.0000   -5.43632
100760.0000   -4.60950
100800.0000   -4.70068
100840.0000   -5.58030
100880.0000   -4.89526
100920.0000   -5.97015
100960.0000   -5.12719
101000.0000   -5.70525
101040.0000   -5.31512
101080.0000   -4.82542
101120.0000   -5.48878
101160.0000   -5.65014
101200.0000   -4.72226
101240.0000   -4.77335
101280.0000   -4.07392
101320.0000   -5.43247
101360.0000   -5.44938
101400.0000   -5.47422
101440.0000   -5.42038
101480.0000   -5.03603
101520.0000   -6.24078
101560.0000   -5.94773
101600.0000   -5.80040
101640.0000   -5.62969
101680.0000   -5.30725
101720.0000   -5.91007
101760.0000   -5.16682
101800.0000   -5.60927
101840.0000   -5.19801
101880.0000   -5.79130
101920.0000   -5.14230
101960.0000   -5.64546
102000.0000   -5.30105
102040.0000   -3.95619
102080.0000   -4.39268
102120.0000   -4.43419
102160.0000   -4.16241
102200.0000   -4.31789
102240.0000   -4.71191
102280.0000   -4.47578
102320.0000   -5.88546
102360.0000   -5.06645
102400.0000   -5.16326
102440.0000   -5.71112
102480.0000   -5.92003
102520.0000   -5.44365
102560.0000   -5.47380
102600.0000   -4.97908
102640.0000   -5.39078
102680.0000   -5.93798
102720.0000   -5.16674
102760.0000   -4.83964
102800.0000   -4.99555
102840.0000   -5.58559
102880.0000   -5.53101
102920.0000   -6.39752
102960.0000   -5.14466
103000.0000   -4.75891
103040.0000   -5.86260
103080.0000   -5.71149
103120.0000   -5.76302
103160.0000   -5.86504
103200.0000   -5.24718
103240.0000   -5.29177
103280.0000   -5.03618
103320.0000   -5.51104
103360.0000   -5.43921
103400.0000   -5.76913
103440.0000   -5.73899
103480.0000   -5.35606
103520.0000   -4.57882
103560.0000   -5.44442
103600.0000   -4.87046
103640.0000   -5.05242
103680.0000   -5.34720
103720.0000   -6.29932
103760.0000   -5.29987
103800.0000   -6.21022
103840.0000   -5.60038
103880.0000   -6.04109
103920.0000   -6.03782
103960.0000   -5.07969
104000.0000   -4.82659
104040.0000   -6.02514
104080.0000   -5.87118
104120.0000   -5.00235
104160.0000   -4.83290
104200.0000   -5.91587
104240.0000   -5.58157
104280.0000   -5.43200
104320.0000   -4.40050
104360.0000   -5.47235
104400.0000   -5.23478
104440.0000   -5.28193
104480.0000   -5.68875
104520.0000   -5.04394
104560.0000   -4.21049
104600.0000   -4.27980
104640.0000   -5.38650
104680.0000   -5.07170
104720.0000   -5.48199
104760.0000   -4.90159
104800.0000   -5.37068
104840.0000   -5.94354
104880.0000   -5.47695
104920.0000   -5.17997
104960.0000   -4.70883
105000.0000   -4.95467
105040.0000   -5.00301
105080.0000   -5.57354
105120.0000   -4.17686
105160.0000   -4.55636
105200.0000   -4.49600
105240.0000   -4.72336
105280.0000   -4.16176
105320.0000   -4.61968
105360.0000   -4.92335
105400.0000   -5.24048
105440.0000   -4.96505
105480.0000   -5.04281
105520.0000   -4.72011
105560.0000   -4.98632
105600.0000   -6.03634
105640.0000   -5.80037
105680.0000   -5.52031
105720.0000   -4.50216
105760.0000   -5.75083
105800.0000   -5.20516
105840.0000   -5.00330
105880.0000   -4.65058
105920.0000   -4.77487
105960.0000   -5.28685
106000.0000   -5.16464
106040.0000   -5.38498
106080.0000   -5.38691
106120.0000   -5.43769
106160.0000   -5.49184
106200.0000   -5.58730
106240.0000   -4.88725
106280.0000   -5.03660
106320.0000   -5.07394
106360.0000   -4.63540
106400.0000   -4.98548
106440.0000   -5.29404
106480.0000   -6.38977
106520.0000   -5.55799
106560.0000   -4.22114
106600.0000   -4.02007
106640.0000   -4.61860
106680.0000   -5.47590
106720.0000   -4.92550
106760.0000   -3.98383
106800.0000   -4.31593
106840.0000   -4.05349
106880.0000   -4.76112
106920.0000   -4.39982
106960.0000   -5.56645
107000.0000   -4.61559
107040.0000   -2.69227
107080.0000   -4.35096
107120.0000   -4.72391
107160.0000   -4.64732
107200.0000   -5.06143
107240.0000   -4.89542
107280.0000   -3.85392
107320.0000   -4.05182
107360.0000   -4.29567
107400.0000   -4.46154
107440.0000   -4.01335
107480.0000   -5.18943
107520.0000   -4.83281
107560.0000   -4.57780
107600.0000   -4.75197
107640.0000   -5.13547
107680.0000   -4.11404
107720.0000   -4.72834
107760.0000   -4.15825
107800.0000   -4.79070
107840.0000   -5.35833
107880.0000   -5.28267
107920.0000   -4.80630
107960.0000   -5.90428
108000.0000   -6.06820
108040.0000   -5.15079
108080.0000   -5.87820
108120.0000   -5.10544
108160.0000   -6.57735
108200.0000   -4.83497
108240.0000   -6.21519
108280.0000   -6.36578
108320.0000   -5.89294
108360.0000   -6.03861
108400.0000   -5.27098
108440.0000   -5.39801
108480.0000   -5.75192
108520.0000   -5.63995
108560.0000   -5.87035
108600.0000   -4.99701
108640.0000   -6.34680
108680.0000   -5.25483
108720.0000   -5.27891
108760.0000   -6.42154
108800.0000   -6.25063
108840.0000   -5.87030
108880.0000   -5.22538
108920.0000   -5.18492
108960.0000   -4.59021
109000.0000   -5.30885
109040.0000   -5.75934
109080.0000   -5.96512
109120.0000   -6.07653
109160.0000   -5.68908
109200.0000   -5.31655
109240.0000   -5.16832
109280.0000   -5.44023
109320.0000   -6.04204
109360.0000   -4.76902
109400.0000   -5.18816
109440.0000   -5.88734
109480.0000   -4.69749
109520.0000   -5.11495
109560.0000   -4.01840
109600.0000   -5.33528
109640.0000   -5.65242
109680.0000   -5.78954
109720.0000   -4.98196
109760.0000   -4.72191
109800.0000   -5.71253
109840.0000   -6.07127
109880.0000   -4.98898
109920.0000   -4.85694
109960.0000   -4.64152
110000.0000   -5.42610
110040.0000   -4.91981
110080.0000   -5.78140
110120.0000   -5.88994
110160.0000   -4.72561
110200.0000   -5.41151
110240.0000   -5.58281
110280.0000   -5.50305
110320.0000   -5.20364
110360.0000   -5.00808
110400.0000   -4.50122
110440.0000   -5.04703
110480.0000   -4.93402
110520.0000   -5.10021
110560.0000   -4.41875
110600.0000   -4.74279
110640.0000   -4.97756
110680.0000   -5.22704
110720.0000   -5.48823
110760.0000   -5.23028
110800.0000   -5.27174
110840.0000   -6.09596
110880.0000   -5.78942
110920.0000   -5.08125
110960.0000   -5.23631
111000.0000   -6.45214
111040.0000   -5.82176
111080.0000   -4.98630
111120.0000   -5.45088
111160.0000   -5.30679
111200.0000   -5.35876
111240.0000   -5.77997
111280.0000   -5.32689
111320.0000   -6.01988
111360.0000   -6.13214
111400.0000   -4.99125
111440.0000   -5.76194
111480.0000   -5.46394
111520.0000   -6.14486
111560.0000   -5.34736
111600.0000   -5.72824
111640.0000   -5.43668
111680.0000   -5.38176
111720.0000   -4.75050
111760.0000   -5.23075
111800.0000   -5.05715
111840.0000   -4.93620
111880.0000   -4.97934
111920.0000   -5.35659
111960.0000   -5.37170
112000.0000   -4.77027
112040.0000   -4.92050
112080.0000   -4.41043
112120.0000   -4.79324
112160.0000   -6.09200
112200.0000   -4.69205
112240.0000   -5.46268
112280.0000   -5.20781
112320.0000   -5.37534
112360.0000   -5.49189
112400.0000   -6.55363
112440.0000   -5.51069
112480.0000   -5.30702
112520.0000   -5.67788
112560.0000   -5.74489
112600.0000   -4.72834
112640.0000   -5.29711
112680.0000   -5.67378
112720.0000   -6.35037
112760.0000   -5.39924
112800.0000   -5.65987
112840.0000   -5.07773
112880.0000   -5.48905
112920.0000   -5.91961
112960.0000   -5.59003
113000.0000   -5.82108
113040.0000   -5.24581
113080.0000   -6.01254
113120.0000   -6.32144
113160.0000   -6.00224
113200.0000   -5.32968
113240.0000   -5.24840
113280.0000   -5.23397
113320.0000   -6.05402
113360.0000   -5.22692
113400.0000   -5.95695
113440.0000   -5.21608
113480.0000   -5.35554
113520.0000   -5.39592
113560.0000   -5.93349
113600.0000   -6.35143
113640.0000   -5.55222
113680.0000   -6.15240
113720.0000   -5.39133
113760.0000   -5.22019
113800.0000   -6.10873
113840.0000   -5.80093
113880.0000   -5.39291
113920.0000   -5.98093
113960.0000   -5.43959
114000.0000   -5.64106
114040.0000   -4.47978
114080.0000   -5.02396
114120.0000   -6.40222
114160.0000   -6.00058
114200.0000   -4.73665
114240.0000   -5.93208
114280.0000   -5.65372
114320.0000   -5.60079
114360.0000   -5.23822
114400.0000   -6.45805
114440.0000   -6.75465
114480.0000   -6.19034
114520.0000   -6.17482
114560.0000   -6.28471
114600.0000   -6.61010
114640.0000   -6.49426
114680.0000   -6.40405
114720.0000   -5.94627
114760.0000   -5.47034
114800.0000   -5.34321
114840.0000   -4.73611
114880.0000   -5.42796
114920.0000   -5.16347
114960.0000   -5.86044
115000.0000   -5.39235
115040.0000   -6.13530
115080.0000   -5.20510
115120.0000   -4.61162
115160.0000   -4.56034
115200.0000   -4.71603
115240.0000   -5.41205
115280.0000   -4.16285
115320.0000   -4.49340
115360.0000   -4.78543
115400.0000   -5.85446
115440.0000   -5.86749
115480.0000   -6.49369
115520.0000   -4.75905
115560.0000   -5.50627
115600.0000   -6.32712
115640.0000   -6.10394
115680.0000   -5.48892
115720.0000   -5.57928
115760.0000   -5.32794
115800.0000   -4.91136
115840.0000   -4.56231
115880.0000   -4.37080
115920.0000   -4.70006
115960.0000   -4.78215
116000.0000   -3.84193
116040.0000   -5.20148
116080.0000   -4.43043
116120.0000   -5.33788
116160.0000   -6.10959
116200.0000   -4.94821
116240.0000   -6.18930
116280.0000   -5.72159
116320.0000   -6.01342
116360.0000   -6.29564
116400.0000   -5.28830
116440.0000   -6.04210
116480.0000   -5.67369
116520.0000   -5.67842
116560.0000   -6.16711
116600.0000   -5.90624
116640.0000   -4.73437
116680.0000   -5.27593
116720.0000   -5.59799
116760.0000   -5.87189
116800.0000   -5.01601
116840.0000   -5.22508
116880.0000   -4.70705
116920.0000   -5.39814
116960.0000   -5.38092
117000.0000   -5.82005
117040.0000   -4.65251
117080.0000   -5.27633
117120.0000   -5.68273
117160.0000   -5.67744
117200.0000   -5.84817
117240.0000   -6.21133
117280.0000   -5.82872
117320.0000   -6.18951
117360.0000   -4.96349
117400.0000   -4.69381
117440.0000   -4.90413
117480.0000   -6.01429
117520.0000   -5.76325
117560.0000   -6.04947
117600.0000   -6.14857
117640.0000   -4.93916
117680.0000   -6.54483
117720.0000   -6.22581
117760.0000   -6.51814
117800.0000   -6.00014
117840.0000   -5.81365
117880.0000   -6.62081
117920.0000   -6.57474
117960.0000   -6.14964
118000.0000   -6.46885
118040.0000   -6.09611
118080.0000   -6.07637
118120.0000   -5.65182
118160.0000   -5.13441
118200.0000   -5.55752
118240.0000   -6.20563
118280.0000   -5.76721
118320.0000   -5.91578
118360.0000   -6.07941
118400.0000   -4.71537
118440.0000   -5.49995
118480.0000   -5.20770
118520.0000   -5.04072
118560.0000   -5.40570
118600.0000   -5.63091
118640.0000   -5.23614
118680.0000   -5.24390
118720.0000   -4.76043
118760.0000   -4.99210
118800.0000   -5.33743
118840.0000   -5.54683
118880.0000   -6.06397
118920.0000   -5.70144
118960.0000   -5.59265
119000.0000   -6.48925
119040.0000   -4.28333
119080.0000   -4.93060
119120.0000   -5.27831
119160.0000   -4.54580
119200.0000   -5.72714
119240.0000   -6.11350
119280.0000   -5.96162
119320.0000   -6.07897
119360.0000   -5.44407
119400.0000   -5.38217
119440.0000   -4.82435
119480.0000   -5.11311
119520.0000   -5.81089
119560.0000   -4.32836
119600.0000   -5.17708
119640.0000   -4.44031
119680.0000   -5.10829
119720.0000   -5.01073
119760.0000   -4.46005
119800.0000   -5.67941
119840.0000   -5.72380
119880.0000   -5.47770
119920.0000   -5.17577
119960.0000   -5.96169
120000.0000   -5.65177
120040.0000   -5.19199
120080.0000   -4.49494
120120.0000   -5.27841
120160.0000   -5.25882
120200.0000   -5.83653
120240.0000   -6.05096
120280.0000   -6.06562
120320.0000   -6.04666
120360.0000   -6.06252
120400.0000   -5.51593
120440.0000   -6.64960
120480.0000   -5.46108
120520.0000   -5.32085
120560.0000   -5.02065
120600.0000   -5.13039
120640.0000   -5.25459
120680.0000   -5.92809
120720.0000   -5.70175
120760.0000   -6.06617
120800.0000   -5.12558
120840.0000   -5.50909
120880.0000   -6.01096
120920.0000   -6.20360
120960.0000   -6.22142
121000.0000   -6.34182
121040.0000   -5.21543
121080.0000   -6.04032
121120.0000   -5.38473
121160.0000   -5.49240
121200.0000   -5.03302
121240.0000   -5.93341
121280.0000   -5.69987
121320.0000   -5.35733
121360.0000   -5.49153
121400.0000   -5.39415
121440.0000   -5.08209
121480.0000   -5.93394
121520.0000   -5.77742
121560.0000   -5.70623
121600.0000   -4.93075
121640.0000   -5.45949
121680.0000   -4.55181
121720.0000   -5.83322
121760.0000   -5.40962
121800.0000   -4.72460
121840.0000   -5.70286
121880.0000   -5.22548
121920.0000   -5.37742
121960.0000   -5.48560
122000.0000   -4.68753
122040.0000   -5.61827
122080.0000   -5.99986
122120.0000   -5.44369
122160.0000   -4.19024
122200.0000   -4.49025
122240.0000   -5.53420
122280.0000   -4.25514
122320.0000   -4.75375
122360.0000   -5.29521
122400.0000   -4.90891
122440.0000   -5.78361
122480.0000   -5.47824
122520.0000   -5.17688
122560.0000   -5.49642
122600.0000   -5.58998
122640.0000   -5.09944
122680.0000   -4.34560
122720.0000   -4.84238
122760.0000   -6.00674
122800.0000   -5.98819
122840.0000   -5.05566
122880.0000   -5.90273
122920.0000   -5.80012
122960.0000   -6.55085
123000.0000   -6.09334
123040.0000   -5.29860
123080.0000   -5.67394
123120.0000   -5.92237
123160.0000   -5.74231
123200.0000   -5.72043
123240.0000   -5.48939
123280.0000   -5.49904
123320.0000   -5.47491
123360.0000   -5.75326
123400.0000   -5.33086
123440.0000   -5.86952
123480.0000   -4.86251
123520.0000   -4.79145
123560.0000   -5.48173
123600.0000   -5.40888
123640.0000   -4.95153
123680.0000   -5.08973
123720.0000   -5.98799
123760.0000   -5.80123
123800.0000   -5.80618
123840.0000   -5.58184
123880.0000   -6.05501
123920.0000   -5.83010
123960.0000   -5.31643
124000.0000   -5.88883
124040.0000   -5.10865
124080.0000   -5.20386
124120.0000   -4.43378
124160.0000   -5.92488
124200.0000   -6.11762
124240.0000   -6.42055
124280.0000   -5.94051
124320.0000   -5.62714
124360.0000   -5.80977
124400.0000   -6.35440
124440.0000   -5.41179
124480.0000   -5.88236
124520.0000   -5.82305
124560.0000   -6.63859
124600.0000   -6.17117
124640.0000   -4.73651
124680.0000   -4.51879
124720.0000   -4.41921
124760.0000   -5.38186
124800.0000   -4.78021
124840.0000   -5.62045
124880.0000   -5.42512
124920.0000   -5.48949
124960.0000   -6.12749
125000.0000   -6.39758
125040.0000   -5.17539
125080.0000   -5.61435
125120.0000   -5.62873
125160.0000   -5.96598
125200.0000   -6.29607
125240.0000   -6.32791
125280.0000   -6.39635
125320.0000   -5.94332
125360.0000   -5.19321
125400.0000   -6.33237
125440.0000   -6.02099
125480.0000   -6.76129
125520.0000   -6.10492
125560.0000   -7.39713
125600.0000   -6.41443
125640.0000   -5.25565
125680.0000   -6.40571
125720.0000   -5.31814
125760.0000   -5.14587
125800.0000   -5.81773
125840.0000   -5.56831
125880.0000   -6.67982
125920.0000   -6.19087
125960.0000   -6.36207
126000.0000   -6.71725
126040.0000   -5.58699
126080.0000   -6.00641
126120.0000   -5.44853
126160.0000   -6.09199
126200.0000   -5.78239
126240.0000   -5.41280
126280.0000   -5.69415
126320.0000   -5.43867
126360.0000   -5.29522
126400.0000   -6.31593
126440.0000   -4.68306
126480.0000   -6.12069
126520.0000   -6.19112
126560.0000   -4.64198
126600.0000   -5.19128
126640.0000   -5.28536
126680.0000   -4.80866
126720.0000   -5.05866
126760.0000   -5.84753
126800.0000   -5.89118
126840.0000   -5.44003
126880.0000   -5.91128
126920.0000   -5.54566
126960.0000   -5.95574
127000.0000   -6.04838
127040.0000   -5.42258
127080.0000   -5.89574
127120.0000   -5.63463
127160.0000   -5.20099
127200.0000   -5.23059
127240.0000   -4.55966
127280.0000   -5.75468
127320.0000   -5.35786
127360.0000   -4.34112
127400.0000   -5.75110
127440.0000   -5.22285
127480.0000   -5.41826
127520.0000   -4.45438
127560.0000   -5.00312
127600.0000   -5.54508
127640.0000   -6.17263
127680.0000   -5.63844
127720.0000   -5.06918
127760.0000   -6.20995
127800.0000   -5.58415
127840.0000   -6.25639
127880.0000   -5.49866
127920.0000   -6.34881
127960.0000   -5.59170
128000.0000   -5.47477
128040.0000   -5.81937
128080.0000   -5.57716
128120.0000   -6.10888
128160.0000   -5.16814
128200.0000   -4.81832
128240.0000   -4.96486
128280.0000   -4.91224
128320.0000   -5.94988
128360.0000   -6.27308
128400.0000   -6.32117
128440.0000   -6.60972
128480.0000   -5.67907
128520.0000   -5.47725
128560.0000   -5.45578
128600.0000   -6.00427
128640.0000   -6.46488
128680.0000   -6.03754
128720.0000   -5.39361
128760.0000   -5.40735
128800.0000   -6.16540
128840.0000   -5.93422
128880.0000   -6.01969
128920.0000   -4.77239
128960.0000   -4.64787
129000.0000   -4.82271
129040.0000   -5.56274
129080.0000   -5.28782
129120.0000   -5.12904
129160.0000   -4.91941
129200.0000   -5.84454
129240.0000   -5.03870
129280.0000   -5.11375
129320.0000   -5.65882
129360.0000   -5.85979
129400.0000   -5.71257
129440.0000   -5.38897
129480.0000   -5.76217
129520.0000   -5.96888
129560.0000   -5.38479
129600.0000   -5.74043
129640.0000   -5.63215
129680.0000   -6.68959
129720.0000   -7.21064
129760.0000   -5.66806
129800.0000   -5.42897
129840.0000   -5.94946
129880.0000   -5.84492
129920.0000   -6.20011
129960.0000   -5.42989
130000.0000   -6.33355
130040.0000   -5.50353
130080.0000   -5.49514
130120.0000   -5.81285
130160.0000   -4.54227
130200.0000   -5.72772
130240.0000   -5.22722
130280.0000   -4.68596
130320.0000   -4.52657
130360.0000   -4.08828
130400.0000   -5.21500
130440.0000   -5.14055
130480.0000   -4.42813
130520.0000   -4.96259
130560.0000   -5.07614
130600.0000   -5.12181
130640.0000   -5.22703
130680.0000   -4.97446
130720.0000   -5.24671
130760.0000   -5.66267
130800.0000   -5.64474
130840.0000   -6.20434
130880.0000   -6.07431
130920.0000   -6.81815
130960.0000   -6.36814
131000.0000   -5.75720
131040.0000   -5.37529
131080.0000   -5.75774
131120.0000   -6.67935
131160.0000   -5.98045
131200.0000   -6.41283
131240.0000   -5.43571
131280.0000   -5.07365
131320.0000   -5.33799
131360.0000   -5.63198
131400.0000   -6.16294
131440.0000   -5.48255
131480.0000   -5.77857
131520.0000   -5.65961
131560.0000   -5.56915
131600.0000   -5.62932
131640.0000   -5.74727
131680.0000   -6.16911
131720.0000   -5.90266
131760.0000   -6.34458
131800.0000   -5.41514
131840.0000   -4.75239
131880.0000   -5.87148
131920.0000   -5.09710
131960.0000   -5.14466
132000.0000   -5.69384
132040.0000   -5.45248
132080.0000   -5.12245
132120.0000   -5.62226
132160.0000   -5.66629
132200.0000   -5.90272
132240.0000   -5.44038
132280.0000   -5.39509
132320.0000   -5.85851
132360.0000   -5.91921
132400.0000   -4.79311
132440.0000   -5.42117
132480.0000   -4.78513
132520.0000   -5.42929
132560.0000   -5.58252
132600.0000   -5.43784
132640.0000   -4.83968
132680.0000   -5.23138
132720.0000   -5.40102
132760.0000   -4.60365
132800.0000   -5.08638
132840.0000   -3.84411
132880.0000   -5.37018
132920.0000   -5.50184
132960.0000   -4.59226
133000.0000   -4.71032
133040.0000   -4.79716
133080.0000   -4.87732
133120.0000   -5.17310
133160.0000   -5.25282
133200.0000   -4.67703
133240.0000   -5.04907
133280.0000   -4.48836
133320.0000   -5.86939
133360.0000   -5.70942
133400.0000   -6.07501
133440.0000   -4.70945
133480.0000   -5.27375
133520.0000   -5.15758
133560.0000   -5.60725
133600.0000   -4.96777
133640.0000   -5.02401
133680.0000   -4.11326
133720.0000   -5.18523
133760.0000   -3.99536
133800.0000   -4.93102
133840.0000   -4.71051
133880.0000   -4.80612
133920.0000   -4.74190
133960.0000   -5.70560
134000.0000   -4.49221
134040.0000   -4.62975
134080.0000   -4.45031
134120.0000   -5.10998
134160.0000   -5.23464
134200.0000   -6.17983
134240.0000   -5.11484
134280.0000   -4.95969
134320.0000   -4.87092
134360.0000   -5.07888
134400.0000   -5.26576
134440.0000   -4.48426
134480.0000   -4.59391
134520.0000   -4.42344
134560.0000   -4.29179
134600.0000   -4.17472
134640.0000   -3.87755
134680.0000   -4.46453
134720.0000   -3.49357
134760.0000   -4.01696
134800.0000   -4.49130
134840.0000   -3.76928
134880.0000   -5.57032
134920.0000   -4.70496
134960.0000   -4.52759
135000.0000   -4.53920
135040.0000   -4.67836
135080.0000   -5.26283
135120.0000   -5.41256
135160.0000   -5.02200
135200.0000   -4.45460
135240.0000   -5.04044
135280.0000   -4.59112
135320.0000   -3.78768
135360.0000   -4.24553
135400.0000   -4.00464
135440.0000   -4.57568
135480.0000   -3.98583
135520.0000   -5.43096
135560.0000   -4.86015
135600.0000   -4.92192
135640.0000   -5.24749
135680.0000   -4.73921
135720.0000   -4.39906
135760.0000   -4.29661
135800.0000   -4.48410
135840.0000   -5.14003
135880.0000   -4.67354
135920.0000   -4.84858
135960.0000   -4.78574
136000.0000   -5.12839
136040.0000   -5.95285
136080.0000   -5.17023
136120.0000   -5.40853
136160.0000   -5.26159
136200.0000   -5.31052
136240.0000   -5.35503
136280.0000   -4.74747
136320.0000   -5.15342
136360.0000   -5.22056
136400.0000   -4.85654
136440.0000   -4.82620
136480.0000   -4.84915
136520.0000   -4.71858
136560.0000   -5.19607
136600.0000   -5.57089
136640.0000   -4.77472
136680.0000   -5.36205
136720.0000   -5.24178
136760.0000   -5.36671
136800.0000   -5.10537
136840.0000   -4.61203
136880.0000   -4.59092
136920.0000   -5.08132
136960.0000   -4.29338
137000.0000   -4.40559
137040.0000   -5.70808
137080.0000   -5.80184
137120.0000   -5.63635
137160.0000   -5.38705
137200.0000   -5.24295
137240.0000   -5.49401
137280.0000   -5.38900
137320.0000   -4.89662
137360.0000   -4.87818
137400.0000   -5.15403
137440.0000   -4.18032
137480.0000   -4.51845
137520.0000   -4.42272
137560.0000   -4.02107
137600.0000   -4.82876
137640.0000   -4.44931
137680.0000   -4.67483
137720.0000   -4.04394
137760.0000   -3.98079
137800.0000   -4.51884
137840.0000   -4.73268
137880.0000   -5.37385
137920.0000   -5.25661
137960.0000   -5.90676
138000.0000   -5.00795
138040.0000   -5.60348
138080.0000   -4.93603
138120.0000   -5.57448
138160.0000   -5.64223
138200.0000   -4.84216
138240.0000   -4.86148
138280.0000   -4.96168
138320.0000   -4.79373
138360.0000   -5.27958
138400.0000   -4.62659
138440.0000   -3.96536
138480.0000   -4.80612
138520.0000   -5.42646
138560.0000   -4.75504
138600.0000   -4.44345
138640.0000   -3.40352
138680.0000   -3.59245
138720.0000   -3.73607
138760.0000   -4.98851
138800.0000   -4.75637
138840.0000   -4.13893
138880.0000   -4.31730
138920.0000   -4.77691
138960.0000   -4.66340
139000.0000   -4.94136
139040.0000   -5.80325
139080.0000   -4.57948
139120.0000   -5.41837
139160.0000   -3.81718
139200.0000   -4.21459
139240.0000   -4.82283
139280.0000   -5.16972
139320.0000   -4.67546
139360.0000   -5.18475
139400.0000   -5.46783
139440.0000   -5.48602
139480.0000   -5.61390
139520.0000   -4.95495
139560.0000   -5.03958
139600.0000   -5.72570
139640.0000   -5.73203
139680.0000   -6.07307
139720.0000   -5.43548
139760.0000   -4.63956
139800.0000   -5.66856
139840.0000   -4.87948
139880.0000   -4.87502
139920.0000   -5.25546
139960.0000   -5.61525
140000.0000   -4.41596
140040.0000   -4.82630
140080.0000   -5.57993
140120.0000   -5.38808
140160.0000   -4.56504
140200.0000   -5.50324
140240.0000   -5.18213
140280.0000   -4.78929
140320.0000   -4.67119
140360.0000   -4.84658
140400.0000   -4.31567
140440.0000   -4.74103
140480.0000   -4.79581
140520.0000   -4.48200
140560.0000   -5.16710
140600.0000   -4.26443
140640.0000   -4.33888
140680.0000   -3.53027
140720.0000   -3.96159
140760.0000   -4.37797
140800.0000   -3.82548
140840.0000   -5.47552
140880.0000   -5.01980
140920.0000   -3.71974
140960.0000   -4.45332
141000.0000   -4.70092
141040.0000   -4.91802
141080.0000   -5.19547
141120.0000   -4.33827
141160.0000   -5.57567
141200.0000   -5.20404
141240.0000   -4.39177
141280.0000   -5.02655
141320.0000   -5.54119
141360.0000   -5.42760
141400.0000   -5.74448
141440.0000   -4.85371
141480.0000   -5.57089
141520.0000   -5.75670
141560.0000   -4.96564
141600.0000   -5.49031
141640.0000   -5.67066
141680.0000   -5.32931
141720.0000   -5.60280
141760.0000   -5.50696
141800.0000   -5.72231
141840.0000   -5.75402
141880.0000   -5.73160
141920.0000   -5.55414
141960.0000   -5.12149
142000.0000   -4.90902
142040.0000   -4.95021
142080.0000   -5.40905
142120.0000   -5.19532
142160.0000   -6.17494
142200.0000   -5.83753
142240.0000   -5.87813
142280.0000   -5.90720
142320.0000   -6.53151
142360.0000   -5.51303
142400.0000   -5.71123
142440.0000   -6.03776
142480.0000   -5.91696
142520.0000   -5.88018
142560.0000   -5.78025
142600.0000   -5.28517
142640.0000   -5.79495
142680.0000   -5.87742
142720.0000   -6.02614
142760.0000   -5.65561
142800.0000   -5.47834
142840.0000   -6.23227
142880.0000   -6.29784
142920.0000   -6.29061
142960.0000   -6.18813
143000.0000   -5.58420
143040.0000   -6.02577
143080.0000   -6.12117
143120.0000   -5.73789
143160.0000   -5.32643
143200.0000   -5.78499
143240.0000   -5.30518
143280.0000   -5.76962
143320.0000   -6.27968
143360.0000   -6.04551
143400.0000   -6.28795
143440.0000   -6.27812
143480.0000   -5.01953
143520.0000   -5.28706
143560.0000   -5.40308
143600.0000   -4.57267
143640.0000   -4.92689
143680.0000   -4.65081
143720.0000   -5.64575
143760.0000   -6.08543
143800.0000   -4.81917
143840.0000   -3.95736
143880.0000   -4.03454
143920.0000   -4.16948
143960.0000   -4.42552
144000.0000   -4.64156
144040.0000   -4.49859
144080.0000   -4.56488
144120.0000   -4.93628
144160.0000   -4.48899
144200.0000   -5.53189
144240.0000   -5.15020
144280.0000   -5.40994
144320.0000   -5.79534
144360.0000   -4.86543
144400.0000   -6.00057
144440.0000   -4.68897
144480.0000   -4.20589
144520.0000   -5.60908
144560.0000   -5.79188
144600.0000   -5.23979
144640.0000   -5.27609
144680.0000   -5.52662
144720.0000   -6.01119
144760.0000   -5.53256
144800.0000   -5.94887
144840.0000   -5.27082
144880.0000   -5.27862
144920.0000   -4.85699
144960.0000   -5.14739
145000.0000   -5.41820
145040.0000   -5.38120
145080.0000   -5.63285
145120.0000   -6.72992
145160.0000   -5.56126
145200.0000   -6.48937
145240.0000   -5.60399
145280.0000   -4.72540
145320.0000   -4.71091
145360.0000   -5.72445
145400.0000   -5.87296
145440.0000   -6.21004
145480.0000   -6.28710
145520.0000   -5.47293
145560.0000   -5.79208
145600.0000   -6.28896
145640.0000   -5.77763
145680.0000   -5.37180
145720.0000   -4.63249
145760.0000   -4.31389
145800.0000   -5.28794
145840.0000   -5.57143
145880.0000   -5.50700
145920.0000   -6.31429
145960.0000   -5.45818
146000.0000   -5.52516
146040.0000   -5.69720
146080.0000   -5.81326
146120.0000   -5.35519
146160.0000   -5.85302
146200.0000   -5.58899
146240.0000   -5.63710
146280.0000   -5.17794
146320.0000   -5.46646
146360.0000   -5.29835
146400.0000   -4.46289
146440.0000   -4.96818
146480.0000   -5.67887
146520.0000   -5.92472
146560.0000   -5.80137
146600.0000   -6.65364
146640.0000   -5.74201
146680.0000   -5.71090
146720.0000   -5.09797
146760.0000   -5.32386
146800.0000   -4.89447
146840.0000   -5.97000
146880.0000   -5.49506
146920.0000   -5.67589
146960.0000   -5.67082
147000.0000   -5.54665
147040.0000   -5.14052
147080.0000   -5.08703
147120.0000   -5.84543
147160.0000   -5.30000
147200.0000   -5.69257
147240.0000   -4.84736
147280.0000   -5.01269
147320.0000   -4.46061
147360.0000   -4.98588
147400.0000   -4.47693
147440.0000   -5.52681
147480.0000   -5.38227
147520.0000   -4.33567
147560.0000   -5.61200
147600.0000   -5.85710
147640.0000   -6.40552
147680.0000   -6.16497
147720.0000   -6.19216
147760.0000   -6.25048
147800.0000   -5.81709
147840.0000   -6.00821
147880.0000   -5.98358
147920.0000   -6.23194
147960.0000   -5.58333
148000.0000   -5.91499
148040.0000   -6.20789
148080.0000   -5.23579
148120.0000   -4.93918
148160.0000   -4.92750
148200.0000   -5.00665
148240.0000   -4.50952
148280.0000   -4.34631
148320.0000   -5.19135
148360.0000   -5.20619
148400.0000   -5.04125
148440.0000   -4.81475
148480.0000   -5.71870
148520.0000   -6.04881
148560.0000   -4.71007
148600.0000   -6.11166
148640.0000   -6.03352
148680.0000   -4.79118
148720.0000   -5.55410
148760.0000   -6.75233
148800.0000   -5.64522
148840.0000   -5.59122
148880.0000   -5.24669
148920.0000   -5.18496
148960.0000   -4.74184
149000.0000   -5.58372
149040.0000   -4.54697
149080.0000   -4.12853
149120.0000   -5.13446
149160.0000   -5.01816
149200.0000   -4.82211
149240.0000   -4.93963
149280.0000   -4.85864
149320.0000   -4.82161
149360.0000   -5.35088
149400.0000   -5.33616
149440.0000   -5.37955
149480.0000   -4.90514
149520.0000   -5.00738
149560.0000   -5.29872
149600.0000   -4.18148
149640.0000   -4.14411
149680.0000   -5.42063
149720.0000   -4.64806
149760.0000   -5.71518
149800.0000   -5.28717
149840.0000   -5.42233
149880.0000   -3.89297
149920.0000   -4.85807
149960.0000   -5.41492
150000.0000   -4.96433
150040.0000   -4.85146
150080.0000   -5.13944
150120.0000   -4.86142
150160.0000   -4.64065
150200.0000   -6.14852
150240.0000   -6.30145
150280.0000   -4.91212
150320.0000   -4.52598
150360.0000   -5.60390
150400.0000   -4.90529
150440.0000   -5.02275
150480.0000   -5.96148
150520.0000   -5.08572
150560.0000   -4.89766
150600.0000   -4.90571
150640.0000   -5.38462
150680.0000   -5.94613
150720.0000   -5.35586
150760.0000   -5.33395
150800.0000   -6.06574
150840.0000   -5.43952
150880.0000   -5.19920
150920.0000   -5.10742
150960.0000   -5.20624
151000.0000   -4.59740
151040.0000   -5.45385
151080.0000   -5.49044
151120.0000   -3.81028
151160.0000   -3.56244
151200.0000   -3.74325
151240.0000   -4.63361
151280.0000   -5.24195
151320.0000   -4.17342
151360.0000   -4.73897
151400.0000   -5.67638
151440.0000   -5.21366
151480.0000   -4.84449
151520.0000   -5.24249
151560.0000   -5.20189
151600.0000   -4.75351
151640.0000   -4.90384
151680.0000   -4.18436
151720.0000   -4.57507
151760.0000   -4.89765
151800.0000   -4.20615
151840.0000   -5.15152
151880.0000   -4.66866
151920.0000   -6.45783
151960.0000   -4.88720
152000.0000   -5.19960
152040.0000   -5.59117
152080.0000   -5.29647
152120.0000   -5.75287
152160.0000   -4.67073
152200.0000   -5.09826
152240.0000   -4.88721
152280.0000   -4.28078
152320.0000   -4.36955
152360.0000   -3.77350
152400.0000   -4.79453
152440.0000   -4.58560
152480.0000   -4.28982
152520.0000   -3.22175
152560.0000   -3.95624
152600.0000   -4.79293
152640.0000   -3.86559
152680.0000   -5.68280
152720.0000   -5.50398
152760.0000   -4.61564
152800.0000   -5.29154
152840.0000   -4.71667
152880.0000   -3.67990
152920.0000   -4.36535
152960.0000   -4.32892
153000.0000   -4.30808
153040.0000   -3.51457
153080.0000   -4.17378
153120.0000   -5.00951
153160.0000   -5.08593
153200.0000   -4.91586
153240.0000   -4.84326
153280.0000   -4.99639
153320.0000   -4.29659
153360.0000   -3.76296
153400.0000   -4.78756
153440.0000   -5.06648
153480.0000   -4.48146
153520.0000   -5.00567
153560.0000   -5.00884
153600.0000   -4.13143
153640.0000   -4.13141
153680.0000   -4.60569
153720.0000   -4.59812
153760.0000   -5.02710
153800.0000   -4.20232
153840.0000   -4.62334
153880.0000   -4.71209
153920.0000   -4.98682
153960.0000   -4.65442
154000.0000   -3.44933
154040.0000   -4.22463
154080.0000   -4.17323
154120.0000   -3.81926
154160.0000   -3.79653
154200.0000   -3.82689
154240.0000   -3.43529
154280.0000   -3.55485
154320.0000   -3.53081
154360.0000   -3.89872
154400.0000   -3.12966
154440.0000   -3.60724
154480.0000   -5.00679
154520.0000   -3.66969
154560.0000   -2.53478
154600.0000   -2.83450
154640.0000   -2.42542
154680.0000   -3.71566
154720.0000   -3.28085
154760.0000   -4.33984
154800.0000   -3.88684
154840.0000   -3.85069
154880.0000   -3.99242
154920.0000   -3.87098
154960.0000   -4.41020
155000.0000   -3.56535
155040.0000   -3.23644
155080.0000   -2.34950
155120.0000   -3.50721
155160.0000   -3.46610
155200.0000   -2.92979
155240.0000   -4.38909
155280.0000   -3.62317
155320.0000   -3.25029
155360.0000   -3.09516
155400.0000   -2.75693
155440.0000   -3.77965
155480.0000   -4.18705
155520.0000   -4.61638
155560.0000   -4.53684
155600.0000   -4.74503
155640.0000   -4.24552
155680.0000   -4.15901
155720.0000   -3.65182
155760.0000   -3.57930
155800.0000   -3.71099
155840.0000   -3.31625
155880.0000   -3.90397
155920.0000   -3.27328
155960.0000   -3.96588
156000.0000   -4.09802
156040.0000   -3.47485
156080.0000   -4.21253
156120.0000   -4.57764
156160.0000   -3.05921
156200.0000   -3.08040
156240.0000   -4.14298
156280.0000   -2.97815
156320.0000   -3.81956
156360.0000   -4.13643
156400.0000   -3.76982
156440.0000   -2.90184
156480.0000   -3.53519
156520.0000   -3.57177
156560.0000   -3.05384
156600.0000   -3.76569
156640.0000   -3.08209
156680.0000   -3.44345
156720.0000   -3.15828
156760.0000   -3.71995
156800.0000   -3.40232
156840.0000   -3.53006
156880.0000   -2.88833
156920.0000   -2.72389
156960.0000   -2.85224
157000.0000   -3.46199
157040.0000   -2.95075
157080.0000   -4.56399
157120.0000   -4.20761
157160.0000   -3.01467
157200.0000   -2.88442
157240.0000   -2.87835
157280.0000   -3.86329
157320.0000   -3.49621
157360.0000   -2.67367
157400.0000   -3.44597
157440.0000   -3.46636
157480.0000   -1.97626
157520.0000   -3.40965
157560.0000   -2.03925
157600.0000   -3.15849
157640.0000   -3.64328
157680.0000   -3.86299
157720.0000   -4.62305
157760.0000   -4.20751
157800.0000   -2.52774
157840.0000   -2.72776
157880.0000   -3.12032
157920.0000   -2.95457
157960.0000   -2.17192
158000.0000   -3.21839
158040.0000   -2.98964
158080.0000   -3.62195
158120.0000   -3.90327
158160.0000   -2.66291
158200.0000   -3.72814
158240.0000   -2.34790
158280.0000   -2.81394
158320.0000   -3.59452
158360.0000   -4.44700
158400.0000   -4.01479
158440.0000   -3.26636
158480.0000   -3.94541
158520.0000   -3.45035
158560.0000   -4.06515
158600.0000   -4.00762
158640.0000   -3.60228
158680.0000   -3.43385
158720.0000   -2.91701
158760.0000   -2.79601
158800.0000   -3.59456
158840.0000   -3.79560
158880.0000   -3.44398
158920.0000   -3.85196
158960.0000   -4.20080
159000.0000   -3.52865
159040.0000   -3.48565
159080.0000   -2.82614
159120.0000   -3.40916
159160.0000   -3.03174
159200.0000   -2.80481
159240.0000   -2.69387
159280.0000   -2.99857
159320.0000   -4.15617
159360.0000   -4.17213
159400.0000   -4.03889
159440.0000   -4.46491
159480.0000   -3.85692
159520.0000   -3.48106
159560.0000   -3.05291
159600.0000   -2.49794
159640.0000   -2.27864
159680.0000   -1.48095
159720.0000   -2.52418
159760.0000   -2.68955
159800.0000   -3.13140
159840.0000   -3.54643
159880.0000   -4.18225
159920.0000   -4.06012
159960.0000   -3.46135
160000.0000   -3.40478
160040.0000   -3.71815
160080.0000   -2.68624
160120.0000   -2.42690
160160.0000   -2.99956
160200.0000   -3.19975
160240.0000   -3.62486
160280.0000   -3.70484
160320.0000   -3.60781
160360.0000   -2.21314
160400.0000   -2.98938
160440.0000   -3.51260
160480.0000   -3.25787
160520.0000   -2.03537
160560.0000   -1.48215
160600.0000   -2.69829
160640.0000   -2.02699
160680.0000   -2.45615
160720.0000   -2.50184
160760.0000   -2.71108
160800.0000   -2.41150
160840.0000   -0.96026
160880.0000   -2.82978
160920.0000   -2.05171
160960.0000   -1.84660
161000.0000   -2.73696
161040.0000   -2.03778
161080.0000   -1.89220
161120.0000   -1.64463
161160.0000   -2.61629
161200.0000   -2.04134
161240.0000   -1.64946
161280.0000   -3.23896
161320.0000   -1.95549
161360.0000   -2.29602
161400.0000   -2.01617
161440.0000   -2.09213
161480.0000   -1.98797
161520.0000   -1.72859
161560.0000   -1.78423
161600.0000   -1.87183
161640.0000   -2.30180
161680.0000   -2.01423
161720.0000   -2.97501
161760.0000   -2.49549
161800.0000   -3.42815
161840.0000   -2.68420
161880.0000   -2.31369
161920.0000   -2.78605
161960.0000   -3.40460
162000.0000   -1.74791
162040.0000   -1.86039
162080.0000   -2.10805
162120.0000   -2.85108
162160.0000   -1.84599
162200.0000   -2.62021
162240.0000   -1.18749
162280.0000   -1.80352
162320.0000   -1.38743
162360.0000   -1.14969
162400.0000   -1.56738
162440.0000   -1.83892
162480.0000   -1.47941
162520.0000   -1.46253
162560.0000   -2.17219
162600.0000   -3.11028
162640.0000   -2.01446
162680.0000   -1.97551
162720.0000   -2.49312
162760.0000   -2.57118
162800.0000   -2.38164
162840.0000   -1.26759
162880.0000   -1.50234
162920.0000   -2.04336
162960.0000   -1.26311
163000.0000   -1.50147
163040.0000   -1.22605
163080.0000   -1.33838
163120.0000   -2.06487
163160.0000   -2.66287
163200.0000   -2.42522
163240.0000   -2.17961
163280.0000   -2.11416
163320.0000   -2.59991
163360.0000   -2.36779
163400.0000   -2.24934
163440.0000   -1.96428
163480.0000   -2.60455
163520.0000   -2.32460
163560.0000   -2.10571
163600.0000   -2.96784
163640.0000   -1.17938
163680.0000   -1.64909
163720.0000   -1.63280
163760.0000   -2.27935
163800.0000   -2.36182
163840.0000   -2.00725
163880.0000   -1.94344
163920.0000   -1.79043
163960.0000   -2.59459
164000.0000   -1.89832
164040.0000   -0.84446
164080.0000   -1.40280
164120.0000   -1.10370
164160.0000   -2.09181
164200.0000   -0.84463
164240.0000   -1.99251
164280.0000   -2.09575
164320.0000   -1.84330
164360.0000   -2.09439
164400.0000   -2.06083
164440.0000   -1.73348
164480.0000   -1.25697
164520.0000   -1.23494
164560.0000   -1.60188
164600.0000   -2.10701
164640.0000   -0.62314
164680.0000   -1.51709
164720.0000   -1.88597
164760.0000   -3.04759
164800.0000   -1.83028
164840.0000   -2.12782
164880.0000   -1.36307
164920.0000   -0.79148
164960.0000   -1.80265
165000.0000   -2.53665
165040.0000   -2.70978
165080.0000   -2.15432
165120.0000   -1.61689
165160.0000   -1.09228
165200.0000   -0.84006
165240.0000   -0.89058
165280.0000   -0.29195
165320.0000   -1.90877
165360.0000   -1.28623
165400.0000   -0.95648
165440.0000   -2.23259
165480.0000   -0.67122
165520.0000   -1.16874
165560.0000   -1.28838
165600.0000   -1.81516
165640.0000   -1.54014
165680.0000   -1.22678
165720.0000   -1.63897
165760.0000   -1.41877
165800.0000   -1.68817
165840.0000   -1.81471
165880.0000   -2.11896
165920.0000   -2.06581
165960.0000   -2.36158
166000.0000   -3.46979
166040.0000   -2.54200
166080.0000   -3.16903
166120.0000   -2.95200
166160.0000   -2.63152
166200.0000   -3.50482
166240.0000   -3.70637
166280.0000   -2.60185
166320.0000   -2.20862
166360.0000   -3.66005
166400.0000   -3.17544
166440.0000   -2.19600
166480.0000   -2.72033
166520.0000   -2.45768
166560.0000   -2.41687
166600.0000   -2.37388
166640.0000   -2.33300
166680.0000   -3.22494
166720.0000   -2.75979
166760.0000   -2.29780
166800.0000   -2.82206
166840.0000   -3.50317
166880.0000   -2.77784
166920.0000   -2.84256
166960.0000   -2.14176
167000.0000   -1.38304
167040.0000   -2.61340
167080.0000   -2.83457
167120.0000   -3.71760
167160.0000   -2.97176
167200.0000   -3.09205
167240.0000   -2.80168
167280.0000   -2.80754
167320.0000   -2.88051
167360.0000   -2.11696
167400.0000   -1.69810
167440.0000   -2.09050
167480.0000   -3.00560
167520.0000   -3.10608
167560.0000   -2.74526
167600.0000   -3.22206
167640.0000   -3.34743
167680.0000   -2.43382
167720.0000   -2.14181
167760.0000   -2.50298
167800.0000   -2.43066
167840.0000   -3.10265
167880.0000   -2.81682
167920.0000   -2.79410
167960.0000   -3.50469
168000.0000   -4.25079
168040.0000   -4.01848
168080.0000   -3.74012
168120.0000   -2.74595
168160.0000   -3.13105
168200.0000   -1.98630
168240.0000   -2.41683
168280.0000   -3.44562
168320.0000   -3.86024
168360.0000   -2.36840
168400.0000   -3.20125
168440.0000   -2.95826
168480.0000   -3.17434
168520.0000   -2.84700
168560.0000   -3.00277
168600.0000   -2.62252
168640.0000   -2.46146
168680.0000   -3.10952
168720.0000   -3.26109
168760.0000   -3.42408
168800.0000   -3.90311
168840.0000   -2.70713
168880.0000   -2.61057
168920.0000   -3.11181
168960.0000   -3.68348
169000.0000   -3.38301
169040.0000   -4.20710
169080.0000   -3.65828
169120.0000   -3.15160
169160.0000   -3.53012
169200.0000   -3.04455
169240.0000   -2.98418
169280.0000   -2.59728
169320.0000   -2.71836
169360.0000   -3.08059
169400.0000   -2.43611
169440.0000   -3.64324
169480.0000   -2.17097
169520.0000   -3.76549
169560.0000   -4.19227
169600.0000   -4.92713
169640.0000   -4.04865
169680.0000   -3.10993
169720.0000   -3.31627
169760.0000   -3.71511
169800.0000   -3.55550
169840.0000   -2.57254
169880.0000   -3.39262
169920.0000   -3.85109
169960.0000   -3.79359
170000.0000   -3.65878
170040.0000   -3.33173
170080.0000   -2.98866
170120.0000   -2.02447
170160.0000   -3.71014
170200.0000   -5.35812
170240.0000   -4.18466
170280.0000   -3.98230
170320.0000   -2.73506
170360.0000   -3.07090
170400.0000   -2.96803
170440.0000   -3.48278
170480.0000   -3.32953
170520.0000   -2.75379
170560.0000   -3.65576
170600.0000   -3.70630
170640.0000   -4.62854
170680.0000   -4.54377
170720.0000   -3.78835
170760.0000   -2.90814
170800.0000   -3.75933
170840.0000   -3.05281
170880.0000   -1.95548
170920.0000   -2.53916
170960.0000   -2.75849
171000.0000   -3.35445
171040.0000   -2.83114
171080.0000   -3.16302
171120.0000   -3.87468
171160.0000   -3.59637
171200.0000   -3.13958
171240.0000   -2.88856
171280.0000   -2.95846
171320.0000   -3.69845
171360.0000   -3.30662
171400.0000   -3.43377
171440.0000   -4.10611
171480.0000   -3.20337
171520.0000   -4.00759
171560.0000   -3.86805
171600.0000   -2.83377
171640.0000   -2.54419
171680.0000   -2.52820
171720.0000   -2.89625
171760.0000   -1.77719
171800.0000   -2.52520
171840.0000   -2.50701
171880.0000   -3.49934
171920.0000   -2.23377
171960.0000   -2.72059
172000.0000   -2.60545
172040.0000   -3.17044
172080.0000   -4.55542
172120.0000   -3.34084
172160.0000   -2.91583
172200.0000   -2.67947
172240.0000   -2.38286
172280.0000   -2.87781
172320.0000   -2.75763
172360.0000   -2.19237
172400.0000   -2.90510
172440.0000   -2.96541
172480.0000   -2.78315
172520.0000   -2.18368
172560.0000   -2.49371
172600.0000   -2.56839
172640.0000   -2.92825
172680.0000   -2.29090
172720.0000   -2.99911
172760.0000   -3.06196
172800.0000   -2.75574
172840.0000   -2.70186
172880.0000   -3.19442
172920.0000   -4.64475
172960.0000   -4.31181
173000.0000   -3.56514
173040.0000   -3.24611
173080.0000   -3.14438
173120.0000   -3.33163
173160.0000   -3.69748
173200.0000   -3.44544
173240.0000   -3.70990
173280.0000   -3.45616
173320.0000   -4.11319
173360.0000   -3.72193
173400.0000   -4.46662
173440.0000   -3.23441
173480.0000   -2.83414
173520.0000   -3.66918
173560.0000   -3.57156
173600.0000   -2.90745
173640.0000   -3.70287
173680.0000   -4.34439
173720.0000   -3.61222
173760.0000   -3.80990
173800.0000   -3.59350
173840.0000   -4.94377
173880.0000   -3.28492
173920.0000   -2.93703
173960.0000   -2.95381
174000.0000   -3.17687
174040.0000   -3.24903
174080.0000   -4.02517
174120.0000   -4.12570
174160.0000   -3.07319
174200.0000   -1.66996
174240.0000   -3.67448
174280.0000   -3.25998
174320.0000   -3.79698
174360.0000   -2.57826
174400.0000   -2.70521
174440.0000   -2.98028
174480.0000   -2.86532
174520.0000   -2.73379
174560.0000   -4.41409
174600.0000   -3.85836
174640.0000   -3.78685
174680.0000   -3.13284
174720.0000   -2.81169
174760.0000   -3.27767
174800.0000   -2.97878
174840.0000   -3.34965
174880.0000   -2.88742
174920.0000   -3.18879
174960.0000   -3.09845
175000.0000   -1.80701
175040.0000   -2.87243
175080.0000   -2.93904
175120.0000   -2.60921
175160.0000   -2.48542
175200.0000   -2.57403
175240.0000   -2.44591
175280.0000   -2.93302
175320.0000   -2.75761
175360.0000   -2.30962
175400.0000   -1.97901
175440.0000   -3.21153
175480.0000   -1.73689
175520.0000   -2.85947
175560.0000   -3.60382
175600.0000   -2.31143
175640.0000   -2.71851
175680.0000   -2.38914
175720.0000   -3.09654
175760.0000   -2.71971
175800.0000   -3.12675
175840.0000   -2.17883
175880.0000   -3.39946
175920.0000   -2.85314
175960.0000   -2.19399
176000.0000   -2.65999
176040.0000   -1.37769
176080.0000   -2.39320
176120.0000   -2.74701
176160.0000   -2.44300
176200.0000   -3.36995
176240.0000   -2.74763
176280.0000   -3.56066
176320.0000   -2.95457
176360.0000   -2.75380
176400.0000   -2.59176
176440.0000   -2.79254
176480.0000   -2.12046
176520.0000   -2.43568
176560.0000   -3.28363
176600.0000   -3.01415
176640.0000   -2.84562
176680.0000   -3.28534
176720.0000   -3.15340
176760.0000   -3.31463
176800.0000   -2.66346
176840.0000   -2.60321
176880.0000   -2.76934
176920.0000   -3.48605
176960.0000   -3.62028
177000.0000   -3.45615
177040.0000   -4.05542
177080.0000   -4.57430
177120.0000   -4.42592
177160.0000   -2.97504
177200.0000   -4.01994
177240.0000   -3.90010
177280.0000   -3.37008
177320.0000   -3.08703
177360.0000   -3.18661
177400.0000   -3.24807
177440.0000   -3.56111
177480.0000   -3.87845
177520.0000   -2.37314
177560.0000   -3.33464
177600.0000   -2.77636
177640.0000   -3.22608
177680.0000   -3.28454
177720.0000   -3.38843
177760.0000   -1.79970
177800.0000   -3.46776
177840.0000   -4.07160
177880.0000   -2.99986
177920.0000   -3.44707
177960.0000   -3.04507
178000.0000   -2.86803
178040.0000   -2.44547
178080.0000   -2.44233
178120.0000   -3.00822
178160.0000   -2.94668
178200.0000   -3.45176
178240.0000   -3.74092
178280.0000   -3.23700
178320.0000   -3.46084
178360.0000   -3.48120
178400.0000   -4.08349
178440.0000   -3.97071
178480.0000   -3.68598
178520.0000   -3.11696
178560.0000   -2.80782
178600.0000   -3.16241
178640.0000   -3.24468
178680.0000   -2.83133
178720.0000   -2.72758
178760.0000   -3.56417
178800.0000   -3.17281
178840.0000   -3.09690
178880.0000   -2.62718
178920.0000   -3.44872
178960.0000   -3.71994
179000.0000   -4.19021
179040.0000   -3.56607
179080.0000   -2.89499
179120.0000   -3.58912
179160.0000   -3.45436
179200.0000   -3.15258
179240.0000   -4.06318
179280.0000   -2.60994
179320.0000   -2.92641
179360.0000   -4.00288
179400.0000   -3.98545
179440.0000   -3.15308
179480.0000   -3.28300
179520.0000   -3.80818
179560.0000   -4.52898
179600.0000   -3.83235
179640.0000   -3.49776
179680.0000   -4.48446
179720.0000   -5.20977
179760.0000   -3.80259
179800.0000   -3.39120
179840.0000   -3.80642
179880.0000   -3.67396
179920.0000   -3.27855
179960.0000   -2.68815
180000.0000   -2.08440
180040.0000   -3.11638
180080.0000   -2.34842
180120.0000   -3.55262
180160.0000   -2.25022
180200.0000   -3.17083
180240.0000   -2.65313
180280.0000   -3.38371
180320.0000   -2.82952
180360.0000   -4.00036
180400.0000   -3.42926
180440.0000   -3.90410
180480.0000   -3.42202
180520.0000   -3.01717
180560.0000   -3.73112
180600.0000   -3.97877
180640.0000   -2.09515
180680.0000   -2.77856
180720.0000   -2.88800
180760.0000   -3.48396
180800.0000   -3.96879
180840.0000   -3.70343
180880.0000   -2.87661
180920.0000   -2.60198
180960.0000   -2.75201
181000.0000   -3.58147
181040.0000   -3.75855
181080.0000   -3.34796
181120.0000   -3.44570
181160.0000   -3.20362
181200.0000   -3.80963
181240.0000   -3.72165
181280.0000   -3.47952
181320.0000   -2.80807
181360.0000   -2.33715
181400.0000   -2.52540
181440.0000   -2.41378
181480.0000   -2.07144
181520.0000   -2.58624
181560.0000   -2.68863
181600.0000   -2.99626
181640.0000   -2.72695
181680.0000   -2.72050
181720.0000   -3.45714
181760.0000   -2.91395
181800.0000   -3.17975
181840.0000   -3.08862
181880.0000   -3.54510
181920.0000   -3.01961
181960.0000   -3.78030
182000.0000   -2.52941
182040.0000   -3.39772
182080.0000   -3.41287
182120.0000   -2.42083
182160.0000   -2.60092
182200.0000   -3.16866
182240.0000   -2.98452
182280.0000   -2.78991
182320.0000   -2.41356
182360.0000   -2.51653
182400.0000   -3.51150
182440.0000   -3.15667
182480.0000   -2.67612
182520.0000   -3.04151
182560.0000   -2.30355
182600.0000   -2.89171
182640.0000   -4.07112
182680.0000   -2.43288
182720.0000   -2.37214
182760.0000   -2.86042
182800.0000   -2.98437
182840.0000   -1.93489
182880.0000   -2.86691
182920.0000   -3.31120
182960.0000   -2.64658
183000.0000   -3.78651
183040.0000   -4.11400
183080.0000   -4.42920
183120.0000   -4.13579
183160.0000   -3.79699
183200.0000   -3.08810
183240.0000   -3.67724
183280.0000   -3.46551
183320.0000   -2.79562
183360.0000   -3.08193
183400.0000   -3.03372
183440.0000   -3.15141
183480.0000   -3.12467
183520.0000   -2.95032
183560.0000   -3.21233
183600.0000   -2.96330
183640.0000   -2.46633
183680.0000   -3.41495
183720.0000   -2.46954
183760.0000   -1.72079
183800.0000   -2.27364
183840.0000   -2.32389
183880.0000   -2.06007
183920.0000   -3.09208
183960.0000   -2.31750
184000.0000   -2.96610
184040.0000   -3.51577
184080.0000   -2.42339
184120.0000   -2.73792
184160.0000   -1.85636
184200.0000   -2.33305
184240.0000   -3.24476
184280.0000   -3.65517
184320.0000   -2.79335
184360.0000   -2.88941
184400.0000   -3.40887
184440.0000   -2.45725
184480.0000   -3.21690
184520.0000   -3.18934
184560.0000   -2.90520
184600.0000   -2.67040
184640.0000   -2.72827
184680.0000   -2.87763
184720.0000   -3.76648
184760.0000   -3.68455
184800.0000   -3.36534
184840.0000   -3.58342
184880.0000   -4.21292
184920.0000   -3.48896
184960.0000   -3.19385
185000.0000   -2.60565
185040.0000   -1.29089
185080.0000   -2.72778
185120.0000   -2.31235
185160.0000   -1.07177
185200.0000   -1.80206
185240.0000   -1.65793
185280.0000   -1.48314
185320.0000   -1.20858
185360.0000   -0.99649
185400.0000   -1.15588
185440.0000   -1.97873
185480.0000   -2.79749
185520.0000   -2.61878
185560.0000   -2.51062
185600.0000   -3.27620
185640.0000   -3.63292
185680.0000   -2.94974
185720.0000   -2.57726
185760.0000   -2.05767
185800.0000   -2.95497
185840.0000   -1.58946
185880.0000   -1.96496
185920.0000   -2.66340
185960.0000   -2.23536
186000.0000   -3.22922
186040.0000   -1.88219
186080.0000   -2.29106
186120.0000   -2.18804
186160.0000   -2.97073
186200.0000   -2.24029
186240.0000   -2.13442
186280.0000   -2.57488
186320.0000   -3.51615
186360.0000   -2.60743
186400.0000   -2.69241
186440.0000   -3.20241
186480.0000   -3.59203
186520.0000   -2.66072
186560.0000   -2.90635
186600.0000   -3.31063
186640.0000   -3.00258
186680.0000   -3.00430
186720.0000   -2.43320
186760.0000   -1.85085
186800.0000   -1.36157
186840.0000   -0.77960
186880.0000   -1.40129
186920.0000   -1.79673
186960.0000   -2.39874
187000.0000   -1.43054
187040.0000   -2.81924
187080.0000   -2.81944
187120.0000   -1.93600
187160.0000   -1.00617
187200.0000   -1.62746
187240.0000   -1.90244
187280.0000   -2.51194
187320.0000   -2.21307
187360.0000   -3.04854
187400.0000   -2.69258
187440.0000   -2.74277
187480.0000   -1.91596
187520.0000   -2.50209
187560.0000   -1.88870
187600.0000   -3.27471
187640.0000   -2.42355
187680.0000   -2.85355
187720.0000   -2.48723
187760.0000   -3.17060
187800.0000   -2.27801
187840.0000   -1.84565
187880.0000   -1.93087
187920.0000   -1.11259
187960.0000   -1.54398
188000.0000   -1.86668
188040.0000   -2.13584
188080.0000   -1.82655
188120.0000   -1.36319
188160.0000   -1.11451
188200.0000   -2.78546
188240.0000   -2.30554
188280.0000   -1.97794
188320.0000   -0.70834
188360.0000   -2.12550
188400.0000   -1.52775
188440.0000   -2.76754
188480.0000   -1.22693
188520.0000   -1.47135
188560.0000   -1.76917
188600.0000   -3.09894
188640.0000   -1.92177
188680.0000   -3.38329
188720.0000   -2.84415
188760.0000   -2.95107
188800.0000   -3.09154
188840.0000   -2.12078
188880.0000   -1.29731
188920.0000   -0.75809
188960.0000   -0.71869
189000.0000    0.24080
189040.0000   -0.66984
189080.0000   -1.58279
189120.0000   -0.67679
189160.0000   -1.48329
189200.0000   -2.83499
189240.0000   -1.26936
189280.0000   -1.09909
189320.0000   -1.03312
189360.0000   -0.73906
189400.0000   -1.11002
189440.0000   -0.05108
189480.0000   -0.61831
189520.0000   -0.60440
189560.0000   -0.90047
189600.0000   -0.92423
189640.0000   -0.51502
189680.0000   -0.77564
189720.0000   -0.60915
189760.0000   -0.60428
189800.0000    0.57623
189840.0000    0.03022
189880.0000   -1.09918
189920.0000   -1.64046
189960.0000    0.13543
190000.0000   -0.84784
190040.0000   -1.21010
190080.0000   -1.39149
190120.0000   -1.51379
190160.0000   -1.12259
190200.0000   -2.09059
190240.0000   -1.72420
190280.0000   -1.06029
190320.0000   -2.45587
190360.0000   -2.10040
190400.0000   -1.87330
190440.0000   -0.35417
190480.0000   -1.22025
190520.0000   -2.54606
190560.0000   -2.53553
190600.0000   -1.46897
190640.0000   -1.57555
190680.0000   -1.89755
190720.0000   -1.17746
190760.0000   -1.77597
190800.0000   -1.51499
190840.0000   -0.34863
190880.0000   -0.18519
190920.0000   -1.01376
190960.0000    0.00160
191000.0000   -0.82968
191040.0000   -1.51211
191080.0000   -0.84422
191120.0000   -0.38776
191160.0000   -0.84078
191200.0000   -0.31832
191240.0000   -1.39170
191280.0000   -0.08107
191320.0000   -0.59153
191360.0000   -0.94407
191400.0000   -0.84800
191440.0000   -0.67178
191480.0000   -0.49101
191520.0000   -0.55402
191560.0000    0.38711
191600.0000   -0.09193
191640.0000   -1.04136
191680.0000    0.00446
191720.0000    0.31316
191760.0000    0.56166
191800.0000    1.37309
191840.0000    0.35714
191880.0000    0.82154
191920.0000    0.37228
191960.0000    0.88920
192000.0000   -0.18241
192040.0000   -0.57750
192080.0000    0.53431
192120.0000    0.96521
192160.0000    1.16076
192200.0000   -0.16707
192240.0000    0.98556
192280.0000    0.25973
192320.0000    0.47907
192360.0000    0.36819
192400.0000    0.55542
192440.0000    0.89729
192480.0000    0.29427
192520.0000    1.27836
192560.0000    0.49142
192600.0000    1.29551
192640.0000    1.85322
192680.0000    1.94353
192720.0000    2.86772
192760.0000    1.31043
192800.0000    1.88408
192840.0000    1.73779
192880.0000    1.44761
192920.0000    2.22656
192960.0000    2.68496
193000.0000    2.30196
193040.0000    1.39945
193080.0000    0.48930
193120.0000    1.38370
193160.0000    0.90859
193200.0000    1.67689
193240.0000    0.29259
193280.0000    1.07082
193320.0000    0.87571
193360.0000    0.64016
193400.0000    1.44741
193440.0000    1.34148
193480.0000    1.22592
193520.0000    1.44366
193560.0000    1.58285
193600.0000    0.86676
193640.0000    1.01514
193680.0000    0.89956
193720.0000    1.42881
193760.0000    1.46365
193800.0000    1.24739
193840.0000    0.46889
193880.0000    0.72167
193920.0000   -0.10713
193960.0000    0.83528
194000.0000    0.97048
194040.0000    1.26668
194080.0000    1.36333
194120.0000    1.99474
194160.0000    1.06414
194200.0000    1.42628
194240.0000    1.11164
194280.0000    1.18709
194320.0000    0.66940
194360.0000    0.91696
194400.0000    0.47957
194440.0000    1.25654
194480.0000    0.09957
194520.0000    1.06027
194560.0000    1.04039
194600.0000    0.36813
194640.0000   -0.08667
194680.0000   -0.18371
194720.0000    1.92874
194760.0000    0.11039
194800.0000    0.97692
194840.0000    0.85651
194880.0000    0.62509
194920.0000    0.70679
194960.0000    0.28260
195000.0000    1.32322
195040.0000    1.19060
195080.0000    1.53474
195120.0000    1.16435
195160.0000    0.86720
195200.0000    1.44925
195240.0000   -0.08215
195280.0000    0.68200
195320.0000    0.63519
195360.0000    0.57696
195400.0000    0.70282
195440.0000    0.89338
195480.0000    0.80726
195520.0000    1.42603
195560.0000    0.40661
195600.0000    1.23331
195640.0000    0.29657
195680.0000    0.67378
195720.0000    1.27525
195760.0000    0.54428
195800.0000    0.12145
195840.0000    0.54050
195880.0000    1.31979
195920.0000    0.64162
195960.0000    1.25517
196000.0000    1.18887
196040.0000    1.04575
196080.0000    0.65125
196120.0000    1.50760
196160.0000    1.85413
196200.0000    2.08297
196240.0000    1.66502
196280.0000    1.64023
196320.0000    1.39902
196360.0000    0.80703
196400.0000    1.69334
196440.0000    1.03729
196480.0000    2.07209
196520.0000    1.43679
196560.0000    1.81736
196600.0000    2.47849
196640.0000    1.85495
196680.0000    2.33515
196720.0000    1.35743
196760.0000    1.48276
196800.0000    1.05115
196840.0000    2.13639
196880.0000    1.94591
196920.0000    1.76536
196960.0000    1.68208
197000.0000    2.43680
197040.0000    1.54290
197080.0000    1.79266
197120.0000    2.75221
197160.0000    2.55225
197200.0000    2.33202
197240.0000    3.08679
197280.0000    1.83562
197320.0000    2.35585
197360.0000    2.76627
197400.0000    1.70006
197440.0000    1.27442
197480.0000    1.93873
197520.0000    0.12209
197560.0000    0.29936
197600.0000    0.09563
197640.0000    0.91847
197680.0000    0.80325
197720.0000    1.75972
197760.0000    2.52169
197800.0000    1.90557
197840.0000    1.60441
197880.0000    1.36681
197920.0000    0.83792
197960.0000    1.52563
198000.0000    1.77258
198040.0000    1.57108
198080.0000    0.74564
198120.0000    0.79151
198160.0000    1.13101
198200.0000    1.79549
198240.0000    1.50492
198280.0000    1.82565
198320.0000    1.94639
198360.0000    1.34030
198400.0000    1.43509
198440.0000    1.95501
198480.0000    2.05795
198520.0000    1.58770
198560.0000    2.01035
198600.0000    1.48457
198640.0000    0.56832
198680.0000    2.47445
198720.0000    1.95589
198760.0000    0.77251
198800.0000    1.31458
198840.0000    1.59892
198880.0000    1.11977
198920.0000    1.75374
198960.0000    2.03929
199000.0000    1.60014
199040.0000    1.37060
199080.0000    2.28172
199120.0000    2.99598
199160.0000    2.39844
199200.0000    2.33109
199240.0000    2.78590
199280.0000    2.63967
199320.0000    1.93947
199360.0000    2.26838
199400.0000    1.87809
199440.0000    1.00923
199480.0000    2.43843
199520.0000    2.69942
199560.0000    1.77320
199600.0000    2.16200
199640.0000    2.43695
199680.0000    2.31657
199720.0000    2.27733
199760.0000    1.53004
199800.0000    1.59053
199840.0000    2.36483
199880.0000    1.52170
199920.0000    0.91979
199960.0000    1.37952
200000.0000    2.32223
200040.0000    1.32252
200080.0000    1.92334
200120.0000    1.90125
200160.0000    1.64658
200200.0000    1.02678
200240.0000    1.73436
200280.0000    1.95341
200320.0000    1.59921
200360.0000    0.53496
200400.0000    1.26435
200440.0000    1.89633
200480.0000    1.37533
200520.0000    2.34502
200560.0000    2.14316
200600.0000    0.83126
200640.0000    0.64115
200680.0000    1.30897
200720.0000    0.47689
200760.0000    1.81748
200800.0000    1.50470
200840.0000    1.21786
200880.0000    1.58120
200920.0000    1.12956
200960.0000    0.58552
201000.0000   -0.34135
201040.0000    0.74161
201080.0000    0.59393
201120.0000    2.09525
201160.0000    2.00839
201200.0000    1.09202
201240.0000   -0.10367
201280.0000   -0.10823
201320.0000    1.50812
201360.0000    1.28864
201400.0000    0.95688
201440.0000    1.37172
201480.0000    1.19600
201520.0000    1.23460
201560.0000    2.01106
201600.0000    0.59557
201640.0000    1.21511
201680.0000    0.97318
201720.0000    0.15768
201760.0000    1.78379
201800.0000    0.19847
201840.0000    0.57813
201880.0000    1.64885
201920.0000    1.17202
201960.0000    1.50266
202000.0000    0.71248
202040.0000    0.15974
202080.0000    1.33384
202120.0000    0.47367
202160.0000    0.89528
202200.0000    0.98901
202240.0000    2.16443
202280.0000    0.01991
202320.0000   -0.50041
202360.0000    1.05651
202400.0000    1.25800
202440.0000    1.51790
202480.0000    2.05687
202520.0000    0.74032
202560.0000    0.92655
202600.0000    1.00367
202640.0000   -0.53378
202680.0000    0.67693
202720.0000    0.39456
202760.0000    0.87255
202800.0000    1.15232
202840.0000    0.76509
202880.0000    0.09462
202920.0000   -0.13625
202960.0000   -0.08028
203000.0000    0.52796
203040.0000   -0.34197
203080.0000    0.64973
203120.0000    0.59023
203160.0000    1.04138
203200.0000    1.39449
203240.0000    0.96523
203280.0000    0.52167
203320.0000    1.21324
203360.0000    0.35482
203400.0000    0.11607
203440.0000    0.19362
203480.0000    1.40415
203520.0000    0.59348
203560.0000    0.48226
203600.0000    0.14448
203640.0000    0.90177
203680.0000    0.64548
203720.0000    0.88728
203760.0000    0.49457
203800.0000    0.48414
203840.0000    0.39582
203880.0000    0.49758
203920.0000    0.91521
203960.0000    0.04116
204000.0000    1.35353
204040.0000    1.42195
204080.0000    1.70534
204120.0000    1.60020
204160.0000    2.18655
204200.0000    1.06204
204240.0000    1.17382
204280.0000    0.88483
204320.0000    0.58290
204360.0000    2.21383
204400.0000    2.15801
204440.0000    2.05575
204480.0000    1.60370
204520.0000    1.82125
204560.0000    0.62352
204600.0000    1.22155
204640.0000    2.03768
204680.0000    1.16465
204720.0000    1.77555
204760.0000    0.94304
204800.0000    0.77001
204840.0000    1.20991
204880.0000    0.80949
204920.0000    1.00474
204960.0000    1.82860
205000.0000    0.78299
205040.0000    1.20197
205080.0000    0.84707
205120.0000    1.35447
205160.0000    1.81577
205200.0000    2.30812
205240.0000    0.94577
205280.0000    0.84999
205320.0000    1.57355
205360.0000    0.17051
205400.0000   -0.32348
205440.0000   -0.53949
205480.0000    0.48939
205520.0000    0.67661
205560.0000   -0.19445
205600.0000    1.10050
205640.0000    0.08407
205680.0000   -0.36972
205720.0000   -0.10222
205760.0000   -0.92959
205800.0000   -0.61255
205840.0000   -0.05251
205880.0000    0.35050
205920.0000    1.35938
205960.0000    1.09158
206000.0000    0.45042
206040.0000    1.05220
206080.0000    0.05905
206120.0000   -0.27018
206160.0000   -1.21671
206200.0000   -0.78625
206240.0000   -0.77774
206280.0000   -0.62987
206320.0000    0.33812
206360.0000   -0.35673
206400.0000   -0.08247
206440.0000   -0.60571
206480.0000    0.27806
206520.0000   -0.02913
206560.0000    0.03966
206600.0000    0.45848
206640.0000    0.37563
206680.0000    0.22534
206720.0000   -0.05796
206760.0000   -0.01555
206800.0000   -0.25486
206840.0000   -0.50129
206880.0000    0.06999
206920.0000   -0.46095
206960.0000    1.28943
207000.0000    0.28713
207040.0000    0.96032
207080.0000    0.47400
207120.0000    1.07518
207160.0000    1.66380
207200.0000    1.20477
207240.0000    1.17101
207280.0000    0.06442
207320.0000    0.07897
207360.0000    0.49020
207400.0000    1.16222
207440.0000    1.60785
207480.0000    0.71822
207520.0000    1.06288
207560.0000    0.73859
207600.0000    0.38136
207640.0000   -0.53311
207680.0000    0.07210
207720.0000    0.31331
207760.0000    0.44383
207800.0000   -0.76980
207840.0000   -0.16736
207880.0000   -0.45849
207920.0000   -1.14641
207960.0000    0.38149
208000.0000    0.53442
208040.0000    0.76871
208080.0000   -0.39930
208120.0000   -0.58880
208160.0000    0.16060
208200.0000   -1.21058
208240.0000   -0.32193
208280.0000    0.62561
208320.0000   -0.19042
208360.0000   -0.49686
208400.0000   -0.26188
208440.0000    0.73475
208480.0000    1.82197
208520.0000    0.88834
208560.0000    1.32969
208600.0000    1.06586
208640.0000    0.45621
208680.0000    0.97125
208720.0000    0.21046
208760.0000    0.02204
208800.0000   -0.67154
208840.0000   -0.19972
208880.0000    0.34928
208920.0000   -0.22720
208960.0000   -0.00436
209000.0000   -0.01164
209040.0000    0.76965
209080.0000   -0.54305
209120.0000   -0.93314
209160.0000   -1.07809
209200.0000    0.20595
209240.0000   -0.81062
209280.0000   -0.58005
209320.0000   -0.43969
209360.0000   -0.56306
209400.0000    0.13570
209440.0000    0.92339
209480.0000    1.08891
209520.0000   -0.14031
209560.0000    1.20292
209600.0000    1.20734
209640.0000    0.05045
209680.0000    0.99921
209720.0000    1.34865
209760.0000    0.85158
209800.0000    0.93230
209840.0000   -0.18632
209880.0000   -0.02091
209920.0000   -0.26934
209960.0000    0.37302
210000.0000    0.83737
210040.0000    0.27143
210080.0000   -0.54307
210120.0000    0.54581
210160.0000    0.35603
210200.0000   -0.58545
210240.0000    0.27745
210280.0000   -0.52553
210320.0000   -0.13090
210360.0000    0.26669
210400.0000   -0.44296
210440.0000   -0.58495
210480.0000   -0.17702
210520.0000    0.17252
210560.0000    0.18206
210600.0000    0.32340
210640.0000    0.29339
210680.0000    0.28823
210720.0000    0.07749
210760.0000    0.22464
210800.0000    1.30808
210840.0000    0.23497
210880.0000    1.03757
210920.0000    1.45349
210960.0000    1.42914
211000.0000    1.65199
211040.0000    1.23854
211080.0000    0.94289
211120.0000    1.74755
211160.0000    1.41627
211200.0000    0.60173
211240.0000    1.03326
211280.0000    1.66747
211320.0000    2.02065
211360.0000    1.48025
211400.0000    1.04948
211440.0000    0.32188
211480.0000    0.19752
211520.0000   -0.36397
211560.0000    1.41755
211600.0000    1.67001
211640.0000    1.60200
211680.0000    0.28305
211720.0000    0.92991
211760.0000    0.38806
211800.0000    0.23552
211840.0000    0.01778
211880.0000    0.49671
211920.0000    1.37029
211960.0000    1.56259
212000.0000    1.28185
212040.0000    0.92509
212080.0000    0.22559
212120.0000   -0.91773
212160.0000   -1.01149
212200.0000    0.46140
212240.0000   -0.58374
212280.0000   -0.81208
212320.0000    0.96976
212360.0000    0.75632
212400.0000    0.59002
212440.0000    0.84768
212480.0000    0.03380
212520.0000    0.11738
212560.0000   -0.19635
212600.0000    0.42525
212640.0000    0.66527
212680.0000    0.48417
212720.0000   -0.34976
212760.0000    0.11046
212800.0000   -0.07278
212840.0000   -0.44091
212880.0000   -0.68607
212920.0000   -1.12732
212960.0000   -1.15960
213000.0000   -0.41290
213040.0000   -0.12443
213080.0000    0.26934
213120.0000    1.18496
213160.0000    0.70096
213200.0000    0.17600
213240.0000    0.50381
213280.0000   -0.19924
213320.0000   -0.05463
213360.0000    0.42054
213400.0000   -0.62035
213440.0000    0.97226
213480.0000    0.87168
213520.0000    0.68230
213560.0000    0.55680
213600.0000    1.66746
213640.0000    0.38113
213680.0000    0.89513
213720.0000    1.00837
213760.0000    0.08654
213800.0000    1.07046
213840.0000   -0.04938
213880.0000    0.48723
213920.0000    0.23719
213960.0000    0.12914
214000.0000    0.00301
214040.0000    0.80004
214080.0000    0.79810
214120.0000    0.79831
214160.0000    0.92058
214200.0000    1.01596
214240.0000    0.49126
214280.0000    0.88399
214320.0000    0.48747
214360.0000   -0.00122
214400.0000    0.43692
214440.0000    1.33121
214480.0000    0.40937
214520.0000    1.09900
214560.0000    1.69062
214600.0000    0.65239
214640.0000    0.53036
214680.0000    0.35407
214720.0000    1.05267
214760.0000    1.94775
214800.0000    1.26099
214840.0000    1.38211
214880.0000    0.55292
214920.0000   -0.09326
214960.0000    0.01600
215000.0000    1.10367
215040.0000    0.63403
215080.0000   -0.28871
215120.0000    0.13343
215160.0000    0.58864
215200.0000   -0.44673
215240.0000   -0.01918
215280.0000   -0.25894
215320.0000    0.35528
215360.0000    0.55085
215400.0000   -0.83631
215440.0000   -0.62386
215480.0000   -0.46648
215520.0000   -0.38575
215560.0000   -0.09707
215600.0000    0.40699
215640.0000    0.49560
215680.0000    0.53809
215720.0000    0.73144
215760.0000    0.87400
215800.0000    1.37251
215840.0000    0.57085
215880.0000    1.07775
215920.0000    0.83243
215960.0000    0.75425
216000.0000    0.54068
216040.0000    1.30649
216080.0000    1.56141
216120.0000    1.28559
216160.0000    1.16745
216200.0000    1.24943
216240.0000    1.26411
216280.0000    1.72984
216320.0000    1.00289
216360.0000    0.50987
216400.0000    1.84785
216440.0000    1.01623
216480.0000    0.99521
216520.0000    0.64605
216560.0000    2.16444
216600.0000    0.69179
216640.0000    1.14306
216680.0000    1.78339
216720.0000   -0.13619
216760.0000    0.81092
216800.0000    0.54717
216840.0000    1.42703
216880.0000    1.13992
216920.0000    1.78471
216960.0000    1.23860
217000.0000    1.22294
217040.0000   -0.56160
217080.0000    0.32266
217120.0000    0.46770
217160.0000    1.34868
217200.0000    0.34950
217240.0000   -0.12807
217280.0000   -0.35187
217320.0000    0.17637
217360.0000    1.31197
217400.0000    1.59582
217440.0000    1.37781
217480.0000    0.60099
217520.0000    1.69793
217560.0000    0.86902
217600.0000    2.39882
217640.0000    2.85967
217680.0000    2.69791
217720.0000    2.24364
217760.0000    2.62895
217800.0000    3.02503
217840.0000    2.61482
217880.0000    2.25015
217920.0000    2.25583
217960.0000    1.39496
218000.0000    1.00620
218040.0000    2.75465
218080.0000    1.49725
218120.0000    2.46000
218160.0000    1.90821
218200.0000    1.94278
218240.0000    1.61644
218280.0000    0.82897
218320.0000    1.79845
218360.0000    2.30774
218400.0000    1.83366
218440.0000    1.54275
218480.0000    1.04041
218520.0000    1.07850
218560.0000    1.54959
218600.0000    1.44447
218640.0000    1.35891
218680.0000    1.39728
218720.0000    0.64349
218760.0000    0.13458
218800.0000    0.65957
218840.0000    0.90706
218880.0000    1.53090
218920.0000    1.07076
218960.0000    1.59157
219000.0000    0.42201
219040.0000    1.47164
219080.0000    0.70401
219120.0000    1.38794
219160.0000    1.41737
219200.0000    2.28607
219240.0000    2.24266
219280.0000    1.30709
219320.0000    0.92736
219360.0000    1.14256
219400.0000    0.61103
219440.0000    1.28558
219480.0000    1.18345
219520.0000    1.82461
219560.0000    2.19905
219600.0000    1.45668
219640.0000    1.78203
219680.0000    1.80964
219720.0000    2.15845
219760.0000    1.19209
219800.0000    2.09285
219840.0000    1.99456
219880.0000    1.60549
219920.0000    2.04948
219960.0000    2.52051
220000.0000    2.20802
220040.0000    2.43758
220080.0000    2.26654
220120.0000    2.40361
220160.0000    2.29547
220200.0000    2.65554
220240.0000    1.85501
220280.0000    1.89954
220320.0000    2.08647
220360.0000    1.50911
220400.0000    0.60794
220440.0000    1.36992
220480.0000    2.22622
220520.0000    2.06293
220560.0000    2.19422
220600.0000    1.90774
220640.0000    2.12275
220680.0000    2.04369
220720.0000    1.54203
220760.0000    2.33012
220800.0000    1.81585
220840.0000    1.69935
220880.0000    1.75090
220920.0000    2.32229
220960.0000    1.75729
221000.0000    2.17378
221040.0000    1.27666
221080.0000    2.38693
221120.0000    2.41321
221160.0000    1.77182
221200.0000    1.98600
221240.0000    1.48614
221280.0000    1.75301
221320.0000    1.20217
221360.0000    1.69207
221400.0000    1.83204
221440.0000    1.53990
221480.0000    0.64246
221520.0000    0.32841
221560.0000    1.20821
221600.0000    0.54440
221640.0000    0.03200
221680.0000   -0.55888
221720.0000    0.11725
221760.0000    0.59137
221800.0000    0.67238
221840.0000    0.46127
221880.0000    1.31790
221920.0000    2.13006
221960.0000    2.06299
222000.0000    1.33954
222040.0000    1.85666
222080.0000    0.50333
222120.0000    1.19222
222160.0000    0.62727
222200.0000    0.37493
222240.0000    0.25609
222280.0000    0.87571
222320.0000    0.16653
222360.0000    0.90767
222400.0000    1.66993
222440.0000    1.92333
222480.0000    1.71795
222520.0000    0.98569
222560.0000    1.43349
222600.0000    1.05440
222640.0000    1.01196
222680.0000    0.59878
222720.0000    0.35904
222760.0000    1.21882
222800.0000    0.88700
222840.0000    0.50246
222880.0000    0.21960
222920.0000    0.67690
222960.0000   -0.33493
223000.0000    0.38670
223040.0000    0.55133
223080.0000    0.55630
223120.0000    0.83554
223160.0000    1.54277
223200.0000    2.02861
223240.0000    1.78579
223280.0000    2.40385
223320.0000    2.12484
223360.0000    1.89355
223400.0000    1.18465
223440.0000    1.43516
223480.0000    0.51679
223520.0000    0.11032
223560.0000    0.70866
223600.0000   -0.05901
223640.0000    0.37111
223680.0000   -0.11903
223720.0000   -0.55538
223760.0000    0.73696
223800.0000    0.26523
223840.0000   -0.38966
223880.0000    1.09798
223920.0000   -0.14752
223960.0000    0.29726
224000.0000    1.64504
224040.0000    0.65575
224080.0000    2.18868
224120.0000    1.58901
224160.0000    1.79579
224200.0000    1.75901
224240.0000    0.99461
224280.0000    0.80021
224320.0000    0.89114
224360.0000    0.99285
224400.0000    0.49321
224440.0000    0.62762
224480.0000    1.17048
224520.0000    1.13601
224560.0000    1.70859
224600.0000    2.27154
224640.0000    0.15430
224680.0000    1.26941
224720.0000    1.11213
224760.0000    0.89419
224800.0000    0.95826
224840.0000    1.03269
224880.0000    0.56342
224920.0000    0.70477
224960.0000    0.85534
225000.0000    0.98650
225040.0000    1.05567
225080.0000    1.56581
225120.0000    1.61204
225160.0000    1.06102
225200.0000    0.41514
225240.0000    1.31206
225280.0000    0.61168
225320.0000    0.28183
225360.0000    0.47309
225400.0000    0.43305
225440.0000    0.56711
225480.0000    0.98863
225520.0000    0.36937
225560.0000    1.79443
225600.0000    1.30033
225640.0000    0.47942
225680.0000    0.52041
225720.0000    1.42594
225760.0000    1.78622
225800.0000    1.57261
225840.0000    1.33796
225880.0000    1.51491
225920.0000    1.40157
225960.0000    2.51814
226000.0000    2.11308
226040.0000    2.17787
226080.0000    1.54249
226120.0000    1.38546
226160.0000    1.08093
226200.0000    1.69686
226240.0000    1.67882
226280.0000    1.92217
226320.0000    1.24374
226360.0000    1.11101
226400.0000    1.48195
226440.0000    1.27405
226480.0000    1.73142
226520.0000    2.59486
226560.0000    1.40365
226600.0000    1.46488
226640.0000    1.31909
226680.0000    2.58820
226720.0000    0.96782
226760.0000    1.05410
226800.0000    2.01791
226840.0000    1.11060
226880.0000    1.99136
226920.0000    2.26049
226960.0000    2.66002
227000.0000    2.51515
227040.0000    2.27350
227080.0000    2.09943
227120.0000    2.00708
227160.0000    1.49211
227200.0000    1.74710
227240.0000    1.65010
227280.0000    1.09114
227320.0000    0.56448
227360.0000   -0.15930
227400.0000    0.68642
227440.0000    0.49450
227480.0000   -0.10084
227520.0000    0.01796
227560.0000    0.19500
227600.0000    0.84022
227640.0000    0.30206
227680.0000    0.81720
227720.0000   -0.59128
227760.0000    0.11594
227800.0000    0.82600
227840.0000    0.64325
227880.0000    0.61945
227920.0000    0.79011
227960.0000    0.62144
228000.0000   -0.01399
228040.0000    0.74220
228080.0000   -0.23539
228120.0000    0.83401
228160.0000    0.21653
228200.0000    1.56533
228240.0000    0.66583
228280.0000    0.04577
228320.0000    0.44852
228360.0000    1.35516
228400.0000    0.44822
228440.0000    0.00304
228480.0000   -0.22344
228520.0000   -0.49404
228560.0000   -0.03249
228600.0000   -0.10568
228640.0000   -0.08321
228680.0000    0.63465
228720.0000   -0.40973
228760.0000   -0.56680
228800.0000    0.10880
228840.0000   -0.01035
228880.0000   -0.18655
228920.0000    0.33800
228960.0000   -0.18406
229000.0000    0.40038
229040.0000   -0.47015
229080.0000   -0.63649
229120.0000   -0.39942
229160.0000   -0.00407
229200.0000    0.02990
229240.0000   -0.06678
229280.0000    0.14102
229320.0000    0.87620
229360.0000    0.58351
229400.0000   -0.29882
229440.0000   -0.14328
229480.0000    0.55651
229520.0000    0.81624
229560.0000    0.67313
229600.0000    0.52066
229640.0000    0.19585
229680.0000    0.03593
229720.0000   -0.84402
229760.0000   -0.08204
229800.0000   -0.30236
229840.0000    0.24673
229880.0000    0.29566
229920.0000    0.67833
229960.0000    0.59009
230000.0000    0.45975
230040.0000    0.32996
230080.0000    0.52614
230120.0000    0.05685
230160.0000    0.34010
230200.0000    0.11958
230240.0000   -0.21495
230280.0000    0.34522
230320.0000    0.14490
230360.0000    0.18440
230400.0000    1.08149
230440.0000    0.33896
230480.0000    0.92434
230520.0000    0.19718
230560.0000    0.95727
230600.0000    0.69774
230640.0000    0.84736
230680.0000    1.53238
230720.0000    1.32207
230760.0000    1.73014
230800.0000    0.44751
230840.0000    0.91167
230880.0000    0.82600
230920.0000    0.71297
230960.0000    0.74454
231000.0000    0.54576
231040.0000    0.41087
231080.0000    0.52156
231120.0000    1.39220
231160.0000    0.99513
231200.0000    1.10465
231240.0000    0.70126
231280.0000    0.83236
231320.0000    0.88199
231360.0000    1.09083
231400.0000    1.60525
231440.0000    2.31781
231480.0000    0.83172
231520.0000    1.52548
231560.0000    1.45607
231600.0000    2.43302
231640.0000    2.54596
231680.0000    1.14206
231720.0000    1.54942
231760.0000    1.75456
231800.0000    1.98758
231840.0000    2.48379
231880.0000    1.25844
231920.0000    1.77008
231960.0000    1.86849
232000.0000    1.49773
232040.0000    0.57065
232080.0000    0.53820
232120.0000    1.47083
232160.0000    2.57229
232200.0000    2.11111
232240.0000    1.91403
232280.0000    1.75498
232320.0000    1.31670
232360.0000    1.23118
232400.0000    1.62769
232440.0000    2.04764
232480.0000    1.74861
232520.0000    2.40162
232560.0000    1.62863
232600.0000    2.51297
232640.0000    1.86461
232680.0000    2.13324
232720.0000    1.64227
232760.0000    1.40236
232800.0000    1.34171
232840.0000    1.21163
232880.0000    1.26695
232920.0000    1.08372
232960.0000    1.63368
233000.0000    1.42098
233040.0000    2.82713
233080.0000    2.86020
233120.0000    2.46782
233160.0000    2.38490
233200.0000    2.31323
233240.0000    3.33116
233280.0000    2.47646
233320.0000    1.96715
233360.0000    2.06631
233400.0000    1.59429
233440.0000    2.09716
233480.0000    1.76369
233520.0000    1.69343
233560.0000    1.77740
233600.0000    1.63865
233640.0000    1.63530
233680.0000    2.13441
233720.0000    2.44330
233760.0000    1.57167
233800.0000    2.34463
233840.0000    2.08745
233880.0000    2.19565
233920.0000    2.05387
233960.0000    2.31940
234000.0000    2.74055
234040.0000    2.12857
234080.0000    2.61184
234120.0000    1.92145
234160.0000    1.27576
234200.0000    1.68271
234240.0000    2.09670
234280.0000    2.19744
234320.0000    2.67985
234360.0000    1.10295
234400.0000    2.08058
234440.0000    1.49319
234480.0000    0.77985
234520.0000    1.45177
234560.0000    2.14902
234600.0000    1.66432
234640.0000    1.62924
234680.0000    1.87454
234720.0000    2.53084
234760.0000    0.97861
234800.0000    2.60116
234840.0000    1.88261
234880.0000    2.44616
234920.0000    2.59440
234960.0000    2.39399
235000.0000    2.09549
235040.0000    2.37372
235080.0000    1.68741
235120.0000    2.58936
235160.0000    1.67751
235200.0000    1.95783
235240.0000    2.30640
235280.0000    2.77644
235320.0000    2.17727
235360.0000    2.35327
235400.0000    1.69530
235440.0000    1.89262
235480.0000    1.88314
235520.0000    2.93154
235560.0000    2.67524
235600.0000    0.93375
235640.0000    1.42895
235680.0000    1.78635
235720.0000    2.03289
235760.0000    2.07844
235800.0000    2.13006
235840.0000    1.83959
235880.0000    1.67084
235920.0000    1.91265
235960.0000    2.78154
236000.0000    2.47035
236040.0000    1.86141
236080.0000    2.15898
236120.0000    2.27389
236160.0000    1.94376
236200.0000    2.11751
236240.0000    2.74381
236280.0000    2.46439
236320.0000    1.63570
236360.0000    1.52799
236400.0000    2.25284
236440.0000    1.58040
236480.0000    1.98801
236520.0000    2.18353
236560.0000    2.21123
236600.0000    2.56790
236640.0000    2.33436
236680.0000    3.27257
236720.0000    2.65954
236760.0000    1.96059
236800.0000    1.81448
236840.0000    1.83507
236880.0000    1.91183
236920.0000    1.78157
236960.0000    1.99487
237000.0000    1.42205
237040.0000    1.84061
237080.0000    2.56494
237120.0000    2.20596
237160.0000    1.95554
237200.0000    1.87907
237240.0000    2.30301
237280.0000    1.90546
237320.0000    1.83823
237360.0000    1.37088
237400.0000    0.80829
237440.0000    0.89717
237480.0000    2.20139
237520.0000    2.04433
237560.0000    2.05205
237600.0000    1.47830
237640.0000    2.68497
237680.0000    0.56728
237720.0000    1.45471
237760.0000    1.31872
237800.0000    1.04837
237840.0000    1.45329
237880.0000    0.25112
237920.0000    2.12181
237960.0000    2.61737
238000.0000    2.59103
238040.0000    2.66713
238080.0000    2.28180
238120.0000    2.09629
238160.0000    2.26827
238200.0000    2.17790
238240.0000    2.27597
238280.0000    2.89730
238320.0000    2.54415
238360.0000    3.12923
238400.0000    3.25278
238440.0000    2.05516
238480.0000    2.25089
238520.0000    2.52434
238560.0000    2.16570
238600.0000    2.45032
238640.0000    3.15504
238680.0000    2.53737
238720.0000    3.23634
238760.0000    2.77799
238800.0000    3.04005
238840.0000    2.91902
238880.0000    2.53692
238920.0000    2.25386
238960.0000    2.45372
239000.0000    1.41536
239040.0000    2.19058
239080.0000    2.43865
239120.0000    3.11361
239160.0000    2.85441
239200.0000    3.06421
239240.0000    2.82057
239280.0000    3.68751
239320.0000    3.68208
239360.0000    2.66077
239400.0000    3.03231
239440.0000    2.52603
239480.0000    3.49056
239520.0000    3.46673
239560.0000    2.04449
239600.0000    2.81841
239640.0000    3.02859
239680.0000    2.75268
239720.0000    2.77848
239760.0000    2.50111
239800.0000    2.77100
239840.0000    2.71638
239880.0000    1.86471
239920.0000    2.55772
239960.0000    1.90986
240000.0000    2.49113
240040.0000    2.12133
240080.0000    2.31974
240120.0000    2.78664
240160.0000    2.80251
240200.0000    2.24960
240240.0000    1.92829
240280.0000    2.19987
240320.0000    2.23056
240360.0000    2.30439
240400.0000    2.44228
240440.0000    2.10632
240480.0000    1.38237
240520.0000    1.19557
240560.0000    1.20789
240600.0000    2.15278
240640.0000    1.29291
240680.0000    1.08725
240720.0000    0.94296
240760.0000    1.71331
240800.0000    1.43942
240840.0000    0.87282
240880.0000    0.99435
240920.0000    0.20915
240960.0000    1.14800
241000.0000    0.47107
241040.0000    0.88382
241080.0000    0.58448
241120.0000    0.85491
241160.0000    1.24246
241200.0000    0.45968
241240.0000    0.77805
241280.0000    1.01242
241320.0000    0.69438
241360.0000    0.75333
241400.0000    2.05013
241440.0000    1.95269
241480.0000    1.66364
241520.0000    1.95350
241560.0000    2.28751
241600.0000    1.97034
241640.0000    1.96710
241680.0000    1.80825
241720.0000    1.52305
241760.0000    1.38253
241800.0000    1.47919
241840.0000    0.96287
241880.0000    2.03151
241920.0000    1.04366
241960.0000    1.26364
242000.0000    3.12159
242040.0000    1.82918
242080.0000    1.96482
242120.0000    2.18700
242160.0000    0.60942
242200.0000    0.66711
242240.0000    2.14839
242280.0000    0.71309
242320.0000    1.04321
242360.0000    1.54935
242400.0000    1.45490
242440.0000    1.46651
242480.0000    1.13043
242520.0000    0.55972
242560.0000    1.21516
242600.0000    0.93186
242640.0000    1.68228
242680.0000    1.90389
242720.0000    1.92035
242760.0000    1.36104
242800.0000    2.23871
242840.0000    2.21519
242880.0000    1.88948
242920.0000    1.30328
242960.0000    1.37891
243000.0000    1.49928
243040.0000    0.84009
243080.0000    1.86897
243120.0000    2.08725
243160.0000    1.38388
243200.0000    1.63487
243240.0000    1.56807
243280.0000    1.69520
243320.0000    1.83699
243360.0000    1.03597
243400.0000    1.35476
243440.0000    2.13385
243480.0000    1.11198
243520.0000    2.13198
243560.0000    1.65528
243600.0000    1.34839
243640.0000    2.25898
243680.0000    1.45320
243720.0000    1.50395
243760.0000    1.75532
243800.0000    1.40359
243840.0000    2.17076
243880.0000    1.83173
243920.0000    2.27229
243960.0000    2.33120
244000.0000    2.01951
244040.0000    1.06905
244080.0000    1.32666
244120.0000    1.61997
244160.0000    1.28084
244200.0000    1.22518
244240.0000    1.82074
244280.0000    2.28127
244320.0000    1.83515
244360.0000    1.47404
244400.0000    2.65981
244440.0000    1.82272
244480.0000    1.79407
244520.0000    1.40519
244560.0000    1.73968
244600.0000    1.99995
244640.0000    2.39228
244680.0000    2.98459
244720.0000    2.29520
244760.0000    1.71364
244800.0000    1.68881
244840.0000    1.65261
244880.0000    1.16593
244920.0000    2.34604
244960.0000    2.61727
245000.0000    2.82526
245040.0000    2.43770
245080.0000    1.37756
245120.0000    2.26881
245160.0000    2.18373
245200.0000    1.59556
245240.0000    1.25013
245280.0000    0.99036
245320.0000    1.91263
245360.0000    1.71765
245400.0000    1.74260
245440.0000    1.93213
245480.0000    1.94077
245520.0000    2.41229
245560.0000    2.33468
245600.0000    2.22718
245640.0000    2.37114
245680.0000    2.47228
245720.0000    2.11377
245760.0000    1.12688
245800.0000    2.19262
245840.0000    1.46334
245880.0000    1.40905
245920.0000    1.30209
245960.0000    2.15821
246000.0000    1.09623
246040.0000    1.95583
246080.0000    2.27594
246120.0000    1.12782
246160.0000    2.31703
246200.0000    1.23161
246240.0000    0.90408
246280.0000    1.34020
246320.0000    2.75732
246360.0000    2.21192
246400.0000    1.59141
246440.0000    2.19453
246480.0000    3.26135
246520.0000    3.15681
246560.0000    2.93234
246600.0000    3.16466
246640.0000    3.40198
246680.0000    3.74255
246720.0000    3.26471
246760.0000    2.88219
246800.0000    3.06944
246840.0000    3.25993
246880.0000    3.44635
246920.0000    3.14427
246960.0000    2.45554
247000.0000    3.87527
247040.0000    3.59616
247080.0000    4.43421
247120.0000    4.13330
247160.0000    3.50961
247200.0000    3.77791
247240.0000    3.28923
247280.0000    3.81087
247320.0000    3.58167
247360.0000    3.39723
247400.0000    4.20023
247440.0000    3.67729
247480.0000    3.74335
247520.0000    3.43907
247560.0000    4.33418
247600.0000    4.35936
247640.0000    4.00607
247680.0000    3.69159
247720.0000    2.18606
247760.0000    2.57849
247800.0000    3.20278
247840.0000    2.66384
247880.0000    2.64553
247920.0000    3.05649
247960.0000    3.06045
248000.0000    2.23443
248040.0000    1.93895
248080.0000    2.80209
248120.0000    3.52657
248160.0000    3.34436
248200.0000    3.22593
248240.0000    3.91304
248280.0000    3.44360
248320.0000    4.03041
248360.0000    3.08167
248400.0000    2.22744
248440.0000    3.20375
248480.0000    2.75160
248520.0000    2.65023
248560.0000    1.72651
248600.0000    2.20579
248640.0000    3.02452
248680.0000    2.98873
248720.0000    3.75756
248760.0000    3.40528
248800.0000    3.12665
248840.0000    3.28461
248880.0000    3.60069
248920.0000    3.17749
248960.0000    3.21225
249000.0000    3.49138
249040.0000    3.12820
249080.0000    3.01088
249120.0000    2.72812
249160.0000    2.96461
249200.0000    2.43135
249240.0000    2.76573
249280.0000    2.68443
249320.0000    2.78466
249360.0000    3.15377
249400.0000    2.49457
249440.0000    2.44424
249480.0000    2.21141
249520.0000    3.02494
249560.0000    2.35681
249600.0000    2.35233
249640.0000    3.08816
249680.0000    2.37034
249720.0000    2.17055
249760.0000    2.27203
249800.0000    1.31140
249840.0000    2.09360
249880.0000    1.78946
249920.0000    2.80442
249960.0000    2.27697
250000.0000    2.14760
250040.0000    2.60042
250080.0000    2.38742
250120.0000    2.01874
250160.0000    1.63848
250200.0000    2.13467
250240.0000    2.01907
250280.0000    1.98464
250320.0000    1.10760
250360.0000    2.64195
250400.0000    2.18051
250440.0000    1.99396
250480.0000    2.52714
250520.0000    2.20216
250560.0000    2.10354
250600.0000    2.04065
250640.0000    1.85466
250680.0000    1.62636
250720.0000    1.29490
250760.0000    1.49156
250800.0000    1.70259
250840.0000    1.38400
250880.0000    2.35366
250920.0000    2.09802
250960.0000    2.05355
251000.0000    1.42357
251040.0000    1.81206
251080.0000    1.48405
251120.0000    2.15426
251160.0000    0.87770
251200.0000    1.27412
251240.0000    1.81501
251280.0000    1.05402
251320.0000    0.95095
251360.0000    1.33742
251400.0000    1.45706
251440.0000    1.24886
251480.0000    1.23045
251520.0000    1.23600
251560.0000    1.44521
251600.0000    1.85910
251640.0000    0.78372
251680.0000    2.71163
251720.0000    1.49024
251760.0000    2.05430
251800.0000    2.00033
251840.0000    2.33364
251880.0000    1.03420
251920.0000    1.93628
251960.0000    0.88438
252000.0000    1.60874
252040.0000    1.36534
252080.0000    1.71953
252120.0000    1.23446
252160.0000    1.53449
252200.0000    1.66382
252240.0000    1.60706
252280.0000    1.87146
252320.0000    1.52035
252360.0000    2.73799
252400.0000    2.10021
252440.0000    2.40035
252480.0000    0.84908
252520.0000    0.68580
252560.0000    2.04934
252600.0000    1.83124
252640.0000    0.95085
252680.0000    1.74784
252720.0000    2.22380
252760.0000    1.46020
252800.0000    1.00406
252840.0000    1.29503
252880.0000    1.53160
252920.0000    2.86511
252960.0000    2.00784
253000.0000    1.84193
253040.0000    1.03677
253080.0000    0.96844
253120.0000    0.80027
253160.0000    1.24124
253200.0000    2.22691
253240.0000    1.98779
253280.0000    1.71039
253320.0000    1.78004
253360.0000    1.49483
253400.0000    0.75026
253440.0000    1.19232
253480.0000    1.54331
253520.0000    1.60715
253560.0000    1.17189
253600.0000    1.08308
253640.0000    1.01139
253680.0000    1.02244
253720.0000    0.92044
253760.0000   -0.28873
253800.0000    0.07027
253840.0000    1.62574
253880.0000    1.66534
253920.0000    1.42567
253960.0000    1.82509
254000.0000    1.58622
254040.0000    2.37827
254080.0000    2.22536
254120.0000    1.28508
254160.0000    1.39731
254200.0000    0.50248
254240.0000    0.54591
254280.0000    0.41689
254320.0000    1.38434
254360.0000    0.56269
254400.0000    1.09854
254440.0000    1.24986
254480.0000    0.74462
254520.0000    1.38004
254560.0000    1.07747
254600.0000    0.73162
254640.0000    0.85394
254680.0000    0.31894
254720.0000   -0.72567
254760.0000    0.56475
254800.0000   -0.95363
254840.0000    1.79756
254880.0000    2.01667
254920.0000    1.32906
254960.0000    1.02661
255000.0000    0.31680
255040.0000   -0.45319
255080.0000   -0.71075
255120.0000    0.10104
255160.0000   -0.02912
255200.0000    0.72891
255240.0000    0.54893
255280.0000   -0.02242
255320.0000    0.72485
255360.0000    0.70984
255400.0000    0.89116
255440.0000    0.58306
255480.0000    1.11372
255520.0000    1.25141
255560.0000    0.58845
255600.0000    0.43848
255640.0000    0.90435
255680.0000    1.34731
255720.0000    1.08477
255760.0000    1.02833
255800.0000    1.08090
255840.0000    0.27006
255880.0000    0.49601
255920.0000    1.15672
255960.0000    1.58287
256000.0000    0.93283
256040.0000    0.14559
256080.0000    0.34423
256120.0000   -0.36576
256160.0000    0.09468
256200.0000   -0.69566
256240.0000    0.32049
256280.0000    0.90662
256320.0000   -0.04585
256360.0000   -0.70227
256400.0000    0.16666
256440.0000    0.42818
256480.0000   -0.62059
256520.0000   -1.01246
256560.0000   -0.50577
256600.0000   -0.40326
256640.0000    1.29893
256680.0000    0.94601
256720.0000    0.73615
256760.0000    0.39327
256800.0000    0.82026
256840.0000    0.68049
256880.0000    0.43961
256920.0000    0.40541
256960.0000    2.15976
257000.0000    1.53933
257040.0000    2.29108
257080.0000    1.60747
257120.0000    1.28482
257160.0000    2.44449
257200.0000    3.23816
257240.0000    2.29463
257280.0000    1.06699
257320.0000    1.57307
257360.0000    1.99920
257400.0000    1.92299
257440.0000    1.78342
257480.0000    2.27209
257520.0000    0.78260
257560.0000    1.19497
257600.0000    1.54662
257640.0000    1.39032
257680.0000    2.11849
257720.0000    1.63666
257760.0000    2.06368
257800.0000    1.57013
257840.0000    1.71952
257880.0000    2.17375
257920.0000    1.73275
257960.0000    2.69611
258000.0000    2.07245
258040.0000    3.17631
258080.0000    1.72127
258120.0000    1.98464
258160.0000    1.69342
258200.0000    1.58042
258240.0000    1.89720
258280.0000    0.90098
258320.0000    2.71852
258360.0000    3.03190
258400.0000    1.71744
258440.0000    2.16642
258480.0000    2.72128
258520.0000    1.35892
258560.0000    2.73892
258600.0000    3.07417
258640.0000    2.83464
258680.0000    2.66579
258720.0000    2.76802
258760.0000    2.59159
258800.0000    3.05799
258840.0000    2.75072
258880.0000    2.14191
258920.0000    2.86714
258960.0000    2.63603
259000.0000    2.40927
259040.0000    2.40833
259080.0000    1.24375
259120.0000    1.34299
259160.0000    1.60701
259200.0000    2.47804
259240.0000    0.66479
259280.0000    1.57206
259320.0000    1.09329
259360.0000    1.24353
259400.0000    0.64800
259440.0000    0.25631
259480.0000    0.72196
259520.0000    1.26458
259560.0000    1.17581
259600.0000    2.10618
259640.0000    0.62860
259680.0000    0.44459
259720.0000    1.69946
259760.0000    1.82241
259800.0000    1.23618
259840.0000    1.37718
259880.0000    1.74882
259920.0000    1.82800
259960.0000    1.34986
260000.0000    0.74002
260040.0000    2.83791
260080.0000    2.02296
260120.0000    2.34761
260160.0000    2.55847
260200.0000    1.96583
260240.0000    2.39053
260280.0000    2.05851
260320.0000    1.80990
260360.0000    1.26648
260400.0000    1.19584
260440.0000    1.21640
260480.0000    1.33371
260520.0000    0.32160
260560.0000    1.90318
260600.0000    2.01960
260640.0000    0.91333
260680.0000    1.96591
260720.0000    1.32590
260760.0000    1.32450
260800.0000    1.87478
260840.0000    1.75424
260880.0000    2.09906
260920.0000    1.76512
260960.0000    1.99652
261000.0000    1.89951
261040.0000    1.82195
261080.0000    1.60325
261120.0000    0.56662
261160.0000    1.70790
261200.0000    1.65675
261240.0000    1.74000
261280.0000    2.83793
261320.0000    3.19520
261360.0000    3.11314
261400.0000    2.59513
261440.0000    2.15960
261480.0000    3.34080
261520.0000    2.32982
261560.0000    2.39900
261600.0000    2.55685
261640.0000    2.07613
261680.0000    2.11356
261720.0000    2.39514
261760.0000    2.09594
261800.0000    1.72898
261840.0000    1.10523
261880.0000    1.16991
261920.0000    1.67046
261960.0000    1.81395
262000.0000    1.88440
262040.0000    1.44923
262080.0000    0.57821
262120.0000    0.56656
262160.0000   -0.50781
262200.0000    1.61680
262240.0000    1.55684
262280.0000    3.07376
262320.0000    2.27081
262360.0000    3.45869
262400.0000    2.41617
262440.0000    2.92936
262480.0000    2.43996
262520.0000    1.86429
262560.0000    1.71739
262600.0000    1.47373
262640.0000    2.66448
262680.0000    2.77455
262720.0000    2.25896
262760.0000    2.22166
262800.0000    2.09906
262840.0000    2.58270
262880.0000    1.98142
262920.0000    2.60861
262960.0000    2.00907
263000.0000    2.13565
263040.0000    1.63273
263080.0000    1.98449
263120.0000    2.75963
263160.0000    2.74393
263200.0000    3.69623
263240.0000    2.25106
263280.0000    2.51187
263320.0000    1.14029
263360.0000    1.79744
263400.0000    1.84635
263440.0000    1.83002
263480.0000    2.41942
263520.0000    2.37737
263560.0000    3.54652
263600.0000    2.55881
263640.0000    2.68975
263680.0000    2.92273
263720.0000    1.55680
263760.0000    1.52108
263800.0000    2.45325
263840.0000    2.70198
263880.0000    2.68380
263920.0000    2.78827
263960.0000    1.91078
264000.0000    2.31044
264040.0000    2.26798
264080.0000    2.42635
264120.0000    2.25987
264160.0000    2.66320
264200.0000    2.70520
264240.0000    2.23386
264280.0000    2.15149
264320.0000    2.47090
264360.0000    2.52614
264400.0000    2.72176
264440.0000    2.42429
264480.0000    2.48560
264520.0000    2.81814
264560.0000    3.56870
264600.0000    2.69903
264640.0000    3.52997
264680.0000    3.70826
264720.0000    2.92108
264760.0000    3.17641
264800.0000    2.99977
264840.0000    3.84920
264880.0000    2.93050
264920.0000    2.51546
264960.0000    3.39005
265000.0000    3.12602
265040.0000    2.62537
265080.0000    3.00411
265120.0000    3.13986
265160.0000    2.10491
265200.0000    3.37256
265240.0000    2.93529
265280.0000    3.00925
265320.0000    2.70019
265360.0000    2.91963
265400.0000    2.85705
265440.0000    2.11708
265480.0000    2.31539
265520.0000    2.93578
265560.0000    2.81410
265600.0000    1.85234
265640.0000    2.13337
265680.0000    2.75328
265720.0000    2.71549
265760.0000    2.16325
265800.0000    2.51103
265840.0000    2.16200
265880.0000    2.60554
265920.0000    1.80516
265960.0000    1.79157
266000.0000    1.68254
266040.0000    2.56430
266080.0000    2.81411
266120.0000    2.01811
266160.0000    1.41701
266200.0000    1.08751
266240.0000    1.63206
266280.0000    1.46825
266320.0000    1.67533
266360.0000    2.53172
266400.0000    2.72292
266440.0000    2.55075
266480.0000    1.99328
266520.0000    2.64056
266560.0000    2.47514
266600.0000    0.91875
266640.0000    1.80827
266680.0000    1.45955
266720.0000    0.66555
266760.0000    1.26002
266800.0000    1.53570
266840.0000    2.57291
266880.0000    2.11774
266920.0000    2.32786
266960.0000    1.39183
267000.0000    1.81836
267040.0000    1.93331
267080.0000    1.92148
267120.0000    1.48183
267160.0000    1.63086
267200.0000    1.43847
267240.0000    2.22465
267280.0000    1.84194
267320.0000    2.28058
267360.0000    2.20412
267400.0000    2.27978
267440.0000    1.82614
267480.0000    1.81096
267520.0000    0.97864
267560.0000    1.84713
267600.0000    1.68050
267640.0000    1.74800
267680.0000    1.58926
267720.0000    1.04733
267760.0000    1.42210
267800.0000    2.01190
267840.0000    2.42592
267880.0000    2.01758
267920.0000    1.77482
267960.0000    2.37166
268000.0000    2.14093
268040.0000    2.06162
268080.0000    1.58423
268120.0000    1.25404
268160.0000    1.14558
268200.0000    1.51212
268240.0000    2.12251
268280.0000    1.60003
268320.0000    2.01739
268360.0000    1.16962
268400.0000    2.89436
268440.0000    3.13770
268480.0000    3.13065
268520.0000    2.32495
268560.0000    2.25618
268600.0000    2.81536
268640.0000    3.05584
268680.0000    2.06024
268720.0000    1.85649
268760.0000    2.54278
268800.0000    2.86386
268840.0000    2.51716
268880.0000    1.24724
268920.0000    1.55864
268960.0000    3.08831
269000.0000    2.77573
269040.0000    2.82841
269080.0000    2.50282
269120.0000    1.54065
269160.0000    1.21898
269200.0000    0.33016
269240.0000    0.94207
269280.0000    1.47939
269320.0000    0.63452
269360.0000    0.92657
269400.0000    1.38228
269440.0000    2.06014
269480.0000    1.71482
269520.0000    1.50504
269560.0000    2.08703
269600.0000    3.01196
269640.0000    1.27242
269680.0000    1.76641
269720.0000    1.64242
269760.0000    2.50672
269800.0000    1.39934
269840.0000    2.51817
269880.0000    1.24752
269920.0000    2.16188
269960.0000    2.18810
270000.0000    1.46458
270040.0000    1.92139
270080.0000    2.57072
270120.0000    1.95335
270160.0000    1.56846
270200.0000    1.25403
270240.0000    1.97285
270280.0000    1.68243
270320.0000    1.40334
270360.0000    2.34819
270400.0000    2.88088
270440.0000    1.22240
270480.0000    0.82957
270520.0000    1.11842
270560.0000    0.99816
270600.0000    1.72383
270640.0000    2.03209
270680.0000    1.75457
270720.0000    1.58337
270760.0000    2.41322
270800.0000    2.68723
270840.0000    2.59952
270880.0000    2.49716
270920.0000    1.96318
270960.0000    2.02337
271000.0000    1.82071
271040.0000    3.00733
271080.0000    2.17064
271120.0000    2.44934
271160.0000    1.47470
271200.0000    3.47601
271240.0000    2.85795
271280.0000    1.67840
271320.0000    1.15272
271360.0000    1.62053
271400.0000    1.82914
271440.0000    1.54749
271480.0000    2.66260
271520.0000    3.09480
271560.0000    3.79765
271600.0000    2.73386
271640.0000    2.20165
271680.0000    2.76876
271720.0000    0.83203
271760.0000    1.73028
271800.0000    1.77890
271840.0000    1.39776
271880.0000    0.83483
271920.0000    1.28231
271960.0000    1.99911
272000.0000    1.41069
272040.0000    1.59429
272080.0000    1.93997
272120.0000    2.14793
272160.0000    2.03453
272200.0000    1.11518
272240.0000    1.29731
272280.0000    1.55421
272320.0000    1.72574
272360.0000    0.92265
272400.0000    1.86770
272440.0000    1.42159
272480.0000    1.38608
272520.0000    2.17281
272560.0000    1.46479
272600.0000    1.14220
272640.0000    1.62997
272680.0000    1.40160
272720.0000    2.71783
272760.0000    2.27884
272800.0000    1.75765
272840.0000    2.41039
272880.0000    1.32329
272920.0000    1.90840
272960.0000    1.96070
273000.0000    2.08853
273040.0000    1.03599
273080.0000    1.76960
273120.0000    2.03762
273160.0000    2.34845
273200.0000    2.60190
273240.0000    1.88788
273280.0000    1.83282
273320.0000    1.41550
273360.0000    2.16835
273400.0000    1.96161
273440.0000    1.93669
273480.0000    2.24816
273520.0000    1.58283
273560.0000    2.07326
273600.0000    2.85063
273640.0000    1.48031
273680.0000    2.60606
273720.0000    2.23035
273760.0000    2.39476
273800.0000    2.57550
273840.0000    2.21294
273880.0000    1.48296
273920.0000    2.42035
273960.0000    2.37554
274000.0000    2.83860
274040.0000    2.03875
274080.0000    3.03956
274120.0000    1.63999
274160.0000    2.13675
274200.0000    1.48903
274240.0000    0.56633
274280.0000    1.94692
274320.0000    1.67969
274360.0000    2.07864
274400.0000    1.52333
274440.0000    1.67121
274480.0000    1.81118
274520.0000    1.38459
274560.0000    0.65073
274600.0000    0.64791
274640.0000    1.02927
274680.0000    1.30061
274720.0000    1.12120
274760.0000    1.90886
274800.0000    1.45107
274840.0000    2.13912
274880.0000    1.68974
274920.0000    1.73821
274960.0000    1.81761
275000.0000    1.93202
275040.0000    2.61843
275080.0000    2.28755
275120.0000    2.81494
275160.0000    1.84199
275200.0000    1.90906
275240.0000    2.15944
275280.0000    2.41048
275320.0000    1.73995
275360.0000    2.15955
275400.0000    1.49284
275440.0000    1.54740
275480.0000    2.36452
275520.0000    2.39423
275560.0000    1.77729
275600.0000    1.12814
275640.0000    2.23788
275680.0000    2.26984
275720.0000    1.80686
275760.0000    2.00059
275800.0000    1.27923
275840.0000    1.91872
275880.0000    1.80203
275920.0000    2.69874
275960.0000    1.86033
276000.0000    2.41878
276040.0000    2.58541
276080.0000    3.05941
276120.0000    2.94232
276160.0000    2.82308
276200.0000    2.61282
276240.0000    2.03592
276280.0000    1.60459
276320.0000    2.83057
276360.0000    2.21578
276400.0000    1.83412
276440.0000    1.72014
276480.0000    1.95451
276520.0000    2.33912
276560.0000    2.19281
276600.0000    2.28766
276640.0000    2.29963
276680.0000    2.17094
276720.0000    2.31557
276760.0000    1.54078
276800.0000    2.30235
276840.0000    2.31454
276880.0000    2.77622
276920.0000    2.17770
276960.0000    2.06476
277000.0000    2.01857
277040.0000    2.41781
277080.0000    2.27874
277120.0000    2.04228
277160.0000    2.83331
277200.0000    2.88765
277240.0000    2.11121
277280.0000    2.46058
277320.0000    2.42285
277360.0000    2.01222
277400.0000    2.64043
277440.0000    1.49639
277480.0000    1.81832
277520.0000    2.23100
277560.0000    2.25890
277600.0000    2.49352
277640.0000    2.38436
277680.0000    2.10167
277720.0000    2.25526
277760.0000    2.65211
277800.0000    2.57832
277840.0000    3.28873
277880.0000    2.95723
277920.0000    2.41142
277960.0000    2.46511
278000.0000    2.42369
278040.0000    2.85896
278080.0000    2.85914
278120.0000    2.10639
278160.0000    2.65538
278200.0000    2.06840
278240.0000    2.14081
278280.0000    2.42868
278320.0000    3.05946
278360.0000    2.91279
278400.0000    2.37900
278440.0000    2.25663
278480.0000    2.77861
278520.0000    1.94712
278560.0000    2.30189
278600.0000    2.80388
278640.0000    2.72819
278680.0000    2.71407
278720.0000    2.25931
278760.0000    2.29497
278800.0000    2.38447
278840.0000    1.98465
278880.0000    1.73906
278920.0000    2.02857
278960.0000    1.30632
279000.0000    1.38836
279040.0000    2.13557
279080.0000    2.01294
279120.0000    1.73100
279160.0000    2.66826
279200.0000    2.34663
279240.0000    1.65657
279280.0000    2.33171
279320.0000    2.41076
279360.0000    2.76785
279400.0000    2.97625
279440.0000    2.19621
279480.0000    2.30256
279520.0000    2.75302
279560.0000    2.05919
279600.0000    1.86093
279640.0000    2.56410
279680.0000    3.39235
279720.0000    2.78114
279760.0000    2.22890
279800.0000    2.06845
279840.0000    2.14125
279880.0000    2.06801
279920.0000    1.81595
279960.0000    2.50625
280000.0000    1.74327
280040.0000    1.66763
280080.0000    1.81053
280120.0000    2.51163
280160.0000    2.20825
280200.0000    2.59447
280240.0000    2.82465
280280.0000    3.05574
280320.0000    2.88892
280360.0000    2.90204
280400.0000    3.04923
280440.0000    2.41232
280480.0000    2.17983
280520.0000    2.72696
280560.0000    2.58106
280600.0000    1.95987
280640.0000    2.46007
280680.0000    2.47833
280720.0000    2.90703
280760.0000    2.70044
280800.0000    2.22662
280840.0000    1.75686
280880.0000    2.55765
280920.0000    2.37396
280960.0000    2.03267
281000.0000    2.32023
281040.0000    2.71326
281080.0000    3.10892
281120.0000    3.04466
281160.0000    3.38005
281200.0000    3.16771
281240.0000    2.01494
281280.0000    2.63485
281320.0000    2.64539
281360.0000    2.57123
281400.0000    2.16128
281440.0000    2.28196
281480.0000    2.98048
281520.0000    3.48299
281560.0000    2.49928
281600.0000    2.40479
281640.0000    2.95685
281680.0000    2.38224
281720.0000    2.49986
281760.0000    3.04239
281800.0000    2.90105
281840.0000    2.05186
281880.0000    2.88312
281920.0000    2.60745
281960.0000    2.42026
282000.0000    3.07107
282040.0000    2.19895
282080.0000    3.21130
282120.0000    2.71180
282160.0000    2.18238
282200.0000    2.23669
282240.0000    2.20280
282280.0000    2.27628
282320.0000    1.98237
282360.0000    2.29339
282400.0000    1.90916
282440.0000    2.14370
282480.0000    2.49164
282520.0000    3.20712
282560.0000    2.98031
282600.0000    2.96560
282640.0000    2.79688
282680.0000    2.44584
282720.0000    2.21124
282760.0000    2.77242
282800.0000    2.19030
282840.0000    3.02057
282880.0000    2.05071
282920.0000    1.83338
282960.0000    1.71747
283000.0000    2.71911
283040.0000    2.33940
283080.0000    1.87614
283120.0000    1.83414
283160.0000    1.72592
283200.0000    1.81580
283240.0000    2.67842
283280.0000    1.84283
283320.0000    1.71065
283360.0000    1.54357
283400.0000    1.45190
283440.0000    1.28856
283480.0000    1.23156
283520.0000    2.06501
283560.0000    1.76932
283600.0000    2.26216
283640.0000    2.03850
283680.0000    1.57247
283720.0000    2.44325
283760.0000    2.77328
283800.0000    2.45865
283840.0000    1.69202
283880.0000    1.33701
283920.0000    1.98669
283960.0000    2.04930
284000.0000    2.29790
284040.0000    1.94375
284080.0000    1.76642
284120.0000    1.99853
284160.0000    1.89966
284200.0000    2.36703
284240.0000    2.31688
284280.0000    2.31600
284320.0000    3.08503
284360.0000    2.19320
284400.0000    2.57857
284440.0000    1.61997
284480.0000    2.32645
284520.0000    2.50157
284560.0000    1.69136
284600.0000    1.39133
284640.0000    2.33442
284680.0000    2.16821
284720.0000    1.79950
284760.0000    2.23625
284800.0000    2.46786
284840.0000    2.27150
284880.0000    2.09153
284920.0000    2.76156
284960.0000    2.21372
285000.0000    1.71319
285040.0000    1.71816
285080.0000    2.10467
285120.0000    1.83533
285160.0000    2.43077
285200.0000    2.57213
285240.0000    2.67296
285280.0000    1.67151
285320.0000    2.55541
285360.0000    2.68951
285400.0000    2.87514
285440.0000    3.13555
285480.0000    3.07556
285520.0000    2.38226
285560.0000    2.38301
285600.0000    2.69231
285640.0000    2.54079
285680.0000    2.98990
285720.0000    2.55813
285760.0000    2.68066
285800.0000    3.51997
285840.0000    2.29292
285880.0000    3.04788
285920.0000    2.48504
285960.0000    2.14015
286000.0000    1.76732
286040.0000    2.32498
286080.0000    1.58788
286120.0000    2.44902
286160.0000    2.37391
286200.0000    2.40332
286240.0000    2.51707
286280.0000    2.91047
286320.0000    2.61004
286360.0000    2.19097
286400.0000    2.36637
286440.0000    2.85638
286480.0000    2.98369
286520.0000    2.09304
286560.0000    2.70782
286600.0000    2.68044
286640.0000    3.00187
286680.0000    1.84577
286720.0000    2.11857
286760.0000    2.20376
286800.0000    2.28825
286840.0000    2.76588
286880.0000    2.72311
286920.0000    2.07538
286960.0000    2.71575
287000.0000    2.78038
287040.0000    2.21832
287080.0000    2.52019
287120.0000    2.73878
287160.0000    2.62419
287200.0000    2.77722
287240.0000    1.98274
287280.0000    2.99931
287320.0000    2.08871
287360.0000    2.14475
287400.0000    2.24583
287440.0000    2.15814
287480.0000    2.23898
287520.0000    2.08746
287560.0000    2.43164
287600.0000    2.44216
287640.0000    2.21161
287680.0000    0.90193
287720.0000    1.95324
287760.0000    1.81248
287800.0000    1.82016
287840.0000    1.87492
287880.0000    2.56059
287920.0000    2.76689
287960.0000    2.75566
288000.0000    2.09850
288040.0000    2.24230
288080.0000    1.86421
288120.0000    2.47061
288160.0000    2.42798
288200.0000    1.80355
288240.0000    1.49102
288280.0000    1.82452
288320.0000    1.85066
288360.0000    1.61649
288400.0000    1.22239
288440.0000    0.64556
288480.0000    1.85901
288520.0000    2.13710
288560.0000    1.74011
288600.0000    1.48224
288640.0000    1.90238
288680.0000    1.61233
288720.0000    2.00137
288760.0000    2.17617
288800.0000    2.72017
288840.0000    2.40727
288880.0000    2.56863
288920.0000    1.52889
288960.0000    1.89902
289000.0000    1.61692
289040.0000    1.73341
289080.0000    1.32416
289120.0000    1.82347
289160.0000    1.78632
289200.0000    1.34035
289240.0000    1.49558
289280.0000    2.20579
289320.0000    1.32893
289360.0000    2.30878
289400.0000    1.80101
289440.0000    2.43211
289480.0000    2.38479
289520.0000    1.95315
289560.0000    2.77705
289600.0000    2.26684
289640.0000    1.88219
289680.0000    1.63968
289720.0000    2.11869
289760.0000    1.98240
289800.0000    2.69438
289840.0000    2.91659
289880.0000    2.67320
289920.0000    2.39527
289960.0000    2.42037
290000.0000    2.57919
290040.0000    1.57232
290080.0000    2.05510
290120.0000    2.26363
290160.0000    2.32196
290200.0000    1.57633
290240.0000    1.86758
290280.0000    2.15444
290320.0000    2.66413
290360.0000    2.23997
290400.0000    2.19638
290440.0000    2.53618
290480.0000    2.97011
290520.0000    2.15645
290560.0000    2.42041
290600.0000    1.99583
290640.0000    3.00175
290680.0000    1.86441
290720.0000    1.69464
290760.0000    1.78006
290800.0000    2.68491
290840.0000    2.02044
290880.0000    2.45275
290920.0000    1.75202
290960.0000    2.30951
291000.0000    2.64938
291040.0000    2.67137
291080.0000    3.11005
291120.0000    2.61046
291160.0000    2.65709
291200.0000    2.61527
291240.0000    2.61559
291280.0000    2.37626
291320.0000    2.35870
291360.0000    2.57861
291400.0000    2.32251
291440.0000    1.34408
291480.0000    1.96717
291520.0000    2.18538
291560.0000    3.21971
291600.0000    2.29606
291640.0000    2.40436
291680.0000    1.94341
291720.0000    2.37611
291760.0000    2.47827
291800.0000    2.86236
291840.0000    2.41584
291880.0000    2.35576
291920.0000    3.13702
291960.0000    2.40165
292000.0000    2.63942
292040.0000    2.24229
292080.0000    2.22877
292120.0000    2.73878
292160.0000    1.99393
292200.0000    2.66077
292240.0000    2.69714
292280.0000    3.19976
292320.0000    3.30150
292360.0000    2.09097
292400.0000    3.02735
292440.0000    2.92143
292480.0000    2.93441
292520.0000    2.23349
292560.0000    3.02058
292600.0000    2.36383
292640.0000    3.60987
292680.0000    2.77173
292720.0000    2.50447
292760.0000    2.16060
292800.0000    2.66797
292840.0000    2.61507
292880.0000    2.58905
292920.0000    2.09403
292960.0000    2.27033
293000.0000    2.57637
293040.0000    2.52450
293080.0000    2.55189
293120.0000    3.63047
293160.0000    3.39841
293200.0000    2.43907
293240.0000    2.48274
293280.0000    2.58418
293320.0000    2.97391
293360.0000    3.00629
293400.0000    2.45064
293440.0000    2.93177
293480.0000    2.63019
293520.0000    2.26884
293560.0000    1.95209
293600.0000    2.16602
293640.0000    1.87830
293680.0000    1.94571
293720.0000    1.88402
293760.0000    2.44714
293800.0000    2.02215
293840.0000    1.10091
293880.0000    1.03490
293920.0000    2.16967
293960.0000    1.67688
294000.0000    1.78871
294040.0000    3.17478
294080.0000    2.21233
294120.0000    2.73252
294160.0000    3.12847
294200.0000    2.86834
294240.0000    2.37331
294280.0000    2.84095
294320.0000    2.32058
294360.0000    1.95241
294400.0000    2.33115
294440.0000    2.20629
294480.0000    2.16621
294520.0000    3.10597
294560.0000    1.96780
294600.0000    1.84393
294640.0000    2.78508
294680.0000    2.40973
294720.0000    3.36294
294760.0000    2.41523
294800.0000    1.79276
294840.0000    2.34602
294880.0000    2.26778
294920.0000    2.02527
294960.0000    2.96013
295000.0000    2.49659
295040.0000    3.62026
295080.0000    2.71714
295120.0000    2.64446
295160.0000    2.66533
295200.0000    1.77465
295240.0000    2.23072
295280.0000    2.14372
295320.0000    2.20679
295360.0000    1.95414
295400.0000    2.07841
295440.0000    2.18288
295480.0000    2.15522
295520.0000    2.02422
295560.0000    2.29022
295600.0000    2.22467
295640.0000    1.64796
295680.0000    1.99097
295720.0000    2.79267
295760.0000    2.74573
295800.0000    2.45336
295840.0000    2.43508
295880.0000    2.11335
295920.0000    2.51595
295960.0000    2.71301
296000.0000    2.42457
296040.0000    2.56984
296080.0000    2.64748
296120.0000    2.34850
296160.0000    2.71926
296200.0000    2.67108
296240.0000    2.71969
296280.0000    2.42906
296320.0000    1.97969
296360.0000    2.32188
296400.0000    1.81760
296440.0000    2.43508
296480.0000    2.74886
296520.0000    2.51149
296560.0000    2.43029
296600.0000    2.42057
296640.0000    2.39910
296680.0000    2.38596
296720.0000    2.80603
296760.0000    3.00703
296800.0000    2.75348
296840.0000    2.51421
296880.0000    3.07418
296920.0000    3.08519
296960.0000    2.61238
297000.0000    1.76466
297040.0000    2.31727
297080.0000    2.76188
297120.0000    2.51836
297160.0000    2.82020
297200.0000    1.54354
297240.0000    1.92043
297280.0000    2.08979
297320.0000    1.78802
297360.0000    2.45754
297400.0000    2.58941
297440.0000    2.36991
297480.0000    2.41859
297520.0000    2.81753
297560.0000    2.97990
297600.0000    2.91056
297640.0000    2.73402
297680.0000    2.99764
297720.0000    2.22752
297760.0000    2.74699
297800.0000    1.96289
297840.0000    1.75681
297880.0000    1.99298
297920.0000    1.64410
297960.0000    2.23289
298000.0000    1.58028
298040.0000    1.51438
298080.0000    2.12175
298120.0000    1.35854
298160.0000    2.32449
298200.0000    1.13325
298240.0000    1.89705
298280.0000    1.95934
298320.0000    1.72572
298360.0000    1.59095
298400.0000    1.40295
298440.0000    1.39528
298480.0000    1.92682
298520.0000    1.75121
298560.0000    2.19083
298600.0000    2.59714
298640.0000    3.63758
298680.0000    2.69653
298720.0000    2.39184
298760.0000    2.78821
298800.0000    2.74142
298840.0000    2.52797
298880.0000    2.62996
298920.0000    3.22840
298960.0000    2.44628
299000.0000    2.36105
299040.0000    2.86115
299080.0000    2.46272
299120.0000    3.05579
299160.0000    3.12138
299200.0000    3.31393
299240.0000    2.69224
299280.0000    3.04709
299320.0000    2.90097
299360.0000    2.82432
299400.0000    2.48478
299440.0000    1.70693
299480.0000    2.38309
299520.0000    2.10647
299560.0000    2.09465
299600.0000    2.83849
299640.0000    2.56266
299680.0000    2.68391
299720.0000    2.06625
299760.0000    1.42784
299800.0000    1.80505
299840.0000    1.41398
299880.0000    1.65947
299920.0000    2.42512
299960.0000    2.71766
300000.0000    2.58286
300040.0000    2.43180
300080.0000    2.09682
300120.0000    2.69681
300160.0000    3.02998
300200.0000    2.53465
300240.0000    2.53157
300280.0000    2.29444
300320.0000    2.63604
300360.0000    2.76321
300400.0000    2.74898
300440.0000    2.51702
300480.0000    2.54554
300520.0000    2.04747
300560.0000    1.47361
300600.0000    2.23173
300640.0000    2.20962
300680.0000    2.15005
300720.0000    2.15519
300760.0000    2.17635
300800.0000    2.23371
300840.0000    2.41075
300880.0000    2.22896
300920.0000    2.08545
300960.0000    1.87043
301000.0000    1.22349
301040.0000    1.58431
301080.0000    1.44251
301120.0000    2.37584
301160.0000    1.47805
301200.0000    1.57728
301240.0000    1.78616
301280.0000    1.87570
301320.0000    1.80262
301360.0000    2.27679
301400.0000    1.29614
301440.0000    1.66322
301480.0000    2.09182
301520.0000    1.68438
301560.0000    1.64914
301600.0000    1.29056
301640.0000    1.52411
301680.0000    1.88929
301720.0000    1.88738
301760.0000    1.61450
301800.0000    1.05419
301840.0000    1.88220
301880.0000    1.03807
301920.0000    1.42182
301960.0000    2.62595
302000.0000    0.67023
302040.0000    0.44417
302080.0000    1.13861
302120.0000    1.36208
302160.0000    0.44045
302200.0000    0.83340
302240.0000    0.28963
302280.0000    0.31537
302320.0000    0.49182
302360.0000    1.23197
302400.0000   -0.15881
302440.0000    0.33075
302480.0000    1.44053
302520.0000    1.08470
302560.0000    0.86512
302600.0000    1.90126
302640.0000    1.51621
302680.0000    0.87693
302720.0000    1.43310
302760.0000    1.13904
302800.0000    1.80744
302840.0000    1.86166
302880.0000    1.34609
302920.0000    0.94262
302960.0000    1.69857
303000.0000    0.93855
303040.0000    1.64304
303080.0000    1.61813
303120.0000    1.94765
303160.0000    1.03712
303200.0000    1.81443
303240.0000    1.96247
303280.0000    1.62005
303320.0000    1.11410
303360.0000    0.22320
303400.0000    1.41836
303440.0000    0.58919
303480.0000    0.80036
303520.0000    0.94356
303560.0000    1.12682
303600.0000    0.92323
303640.0000    0.99436
303680.0000    0.51741
303720.0000    0.82433
303760.0000    1.28714
303800.0000    0.73286
303840.0000    0.54947
303880.0000    1.20019
303920.0000    0.18780
303960.0000    1.53089
304000.0000    1.01626
304040.0000    1.20079
304080.0000    1.47912
304120.0000    1.83843
304160.0000    2.46981
304200.0000    1.75169
304240.0000    2.76578
304280.0000    2.00792
304320.0000    1.62372
304360.0000    1.50679
304400.0000    1.29980
304440.0000    0.84514
304480.0000    1.00087
304520.0000    1.01864
304560.0000    0.54929
304600.0000    1.57409
304640.0000    0.91432
304680.0000    0.97950
304720.0000    0.77630
304760.0000    1.60859
304800.0000    1.89046
304840.0000    2.57333
304880.0000    1.70263
304920.0000    1.63320
304960.0000    1.74095
305000.0000    1.14479
305040.0000    1.02572
305080.0000    1.19761
305120.0000    1.62885
305160.0000    1.50173
305200.0000    1.89105
305240.0000    1.47323
305280.0000    1.54626
305320.0000    1.29513
305360.0000    1.05451
305400.0000    1.80773
305440.0000    1.22473
305480.0000    2.20232
305520.0000    2.23393
305560.0000    1.86306
305600.0000    2.68665
305640.0000    2.00526
305680.0000    1.53254
305720.0000    1.97840
305760.0000    1.62735
305800.0000    1.57193
305840.0000    1.38542
305880.0000    1.17642
305920.0000    1.65062
305960.0000    1.57412
306000.0000    2.23937
306040.0000    2.10509
306080.0000    2.60249
306120.0000    1.77087
306160.0000    2.55270
306200.0000    1.32022
306240.0000    1.13436
306280.0000    1.57068
306320.0000    1.13661
306360.0000    1.57455
306400.0000    0.98005
306440.0000    2.06972
306480.0000    1.60679
306520.0000    2.17351
306560.0000    2.39688
306600.0000    1.66440
306640.0000    1.55788
306680.0000    2.35416
306720.0000    2.10699
306760.0000    1.75850
306800.0000    1.70324
306840.0000    2.45869
306880.0000    2.63930
306920.0000    2.08261
306960.0000    2.29960
307000.0000    2.57882
307040.0000    2.17222
307080.0000    2.69189
307120.0000    2.64432
307160.0000    2.28145
307200.0000    1.64922
307240.0000    1.47943
307280.0000    2.02050
307320.0000    1.97577
307360.0000    2.68261
307400.0000    2.56242
307440.0000    2.17024
307480.0000    2.55189
307520.0000    3.12076
307560.0000    2.13252
307600.0000    2.14709
307640.0000    2.32490
307680.0000    2.14256
307720.0000    2.79179
307760.0000    1.71576
307800.0000    2.35300
307840.0000    2.33410
307880.0000    2.40042
307920.0000    2.39975
307960.0000    2.51362
308000.0000    2.25524
308040.0000    1.70436
308080.0000    1.44657
308120.0000    1.70796
308160.0000    0.97212
308200.0000    1.52921
308240.0000    1.54276
308280.0000    1.71860
308320.0000    2.12551
308360.0000    1.69067
308400.0000    1.37235
308440.0000    2.40874
308480.0000    2.04388
308520.0000    2.29820
308560.0000    1.85382
308600.0000    1.96402
308640.0000    2.19430
308680.0000    2.22258
308720.0000    2.22038
308760.0000    2.68688
308800.0000    2.47100
308840.0000    2.13027
308880.0000    2.29985
308920.0000    3.25378
308960.0000    2.84302
309000.0000    2.60173
309040.0000    2.52876
309080.0000    2.29996
309120.0000    2.80368
309160.0000    3.06077
309200.0000    2.88982
309240.0000    2.69081
309280.0000    2.81305
309320.0000    2.62287
309360.0000    2.84393
309400.0000    2.76554
309440.0000    2.33096
309480.0000    2.69209
309520.0000    3.01198
309560.0000    2.94342
309600.0000    2.72852
309640.0000    1.80251
309680.0000    2.83615
309720.0000    2.72044
309760.0000    2.86986
309800.0000    1.58647
309840.0000    2.23275
309880.0000    2.32234
309920.0000    2.16709
309960.0000    2.77563
310000.0000    2.73868
310040.0000    1.85492
310080.0000    2.66022
310120.0000    2.66610
310160.0000    2.60974
310200.0000    3.02476
310240.0000    2.84075
310280.0000    2.42258
310320.0000    2.33202
310360.0000    2.36410
310400.0000    2.69010
310440.0000    2.42891
310480.0000    2.86747
310520.0000    2.30662
310560.0000    2.51416
310600.0000    2.18330
310640.0000    2.60955
310680.0000    2.38135
310720.0000    2.70675
310760.0000    2.28860
310800.0000    2.63495
310840.0000    2.38411
310880.0000    2.78208
310920.0000    2.15519
310960.0000    2.48369
311000.0000    2.65992
311040.0000    2.38250
311080.0000    2.18900
311120.0000    2.04064
311160.0000    2.15710
311200.0000    2.12402
311240.0000    2.42533
311280.0000    1.03205
311320.0000    2.08267
311360.0000    1.97811
311400.0000    1.94614
311440.0000    1.10864
311480.0000    2.05993
311520.0000    2.34253
311560.0000    0.80828
311600.0000    1.47199
311640.0000    1.90164
311680.0000    1.41142
311720.0000    2.83151
311760.0000    0.81337
311800.0000    1.34033
311840.0000    1.75286
311880.0000    2.42199
311920.0000    1.64294
311960.0000    2.48600
312000.0000    1.61218
312040.0000    1.88126
312080.0000    1.31842
312120.0000    1.29157
312160.0000    2.22564
312200.0000    2.87553
312240.0000    1.21508
312280.0000    1.73266
312320.0000    2.06071
312360.0000    1.41093
312400.0000    1.23517
312440.0000    1.72627
312480.0000    1.87607
312520.0000    1.35494
312560.0000    1.78193
312600.0000    2.28506
312640.0000    1.89135
312680.0000    1.28457
312720.0000    1.33197
312760.0000    0.89652
312800.0000    1.39032
312840.0000    1.66234
312880.0000    0.77423
312920.0000    1.98186
312960.0000    1.45047
313000.0000    1.62457
313040.0000    0.99695
313080.0000    1.55025
313120.0000    1.38943
313160.0000    1.45269
313200.0000    2.18719
313240.0000    1.83463
313280.0000    1.61079
313320.0000    1.48042
313360.0000    1.67926
313400.0000    1.36990
313440.0000    1.79566
313480.0000    1.38938
313520.0000    2.24808
313560.0000    1.58387
313600.0000    1.90443
313640.0000    1.75405
313680.0000    1.99899
313720.0000    1.94216
313760.0000    2.18921
313800.0000    2.41863
313840.0000    2.74195
313880.0000    2.31609
313920.0000    2.34109
313960.0000    2.14047
314000.0000    1.79985
314040.0000    2.54742
314080.0000    2.49322
314120.0000    2.45747
314160.0000    1.73408
314200.0000    2.03689
314240.0000    2.34336
314280.0000    2.75228
314320.0000    2.12659
314360.0000    2.02195
314400.0000    2.62504
314440.0000    1.96971
314480.0000    1.89687
314520.0000    2.25499
314560.0000    2.57963
314600.0000    3.03408
314640.0000    2.89643
314680.0000    3.53812
314720.0000    2.01509
314760.0000    1.98639
314800.0000    2.43915
314840.0000    1.42351
314880.0000    1.15691
314920.0000    2.23932
314960.0000    2.63688
315000.0000    1.98607
315040.0000    2.01749
315080.0000    2.04349
315120.0000    2.20165
315160.0000    1.82967
315200.0000    1.64592
315240.0000    1.94218
315280.0000    2.18803
315320.0000    2.09923
315360.0000    2.36777
315400.0000    2.51037
315440.0000    1.47146
315480.0000    1.91001
315520.0000    1.15202
315560.0000    1.81281
315600.0000    0.85725
315640.0000    1.60921
315680.0000    2.15901
315720.0000    2.38642
315760.0000    2.56934
315800.0000    2.25579
315840.0000    2.30151
315880.0000    1.45054
315920.0000    2.65599
315960.0000    1.82975
316000.0000    2.69751
316040.0000    2.63295
316080.0000    2.51481
316120.0000    2.28764
316160.0000    2.23363
316200.0000    2.23561
316240.0000    2.00917
316280.0000    2.25233
316320.0000    2.04105
316360.0000    2.61894
316400.0000    2.01725
316440.0000    2.79029
316480.0000    2.76654
316520.0000    2.65933
316560.0000    3.40612
316600.0000    2.95221
316640.0000    1.98227
316680.0000    2.61147
316720.0000    2.30852
316760.0000    2.29100
316800.0000    1.66335
316840.0000    2.49628
316880.0000    3.33715
316920.0000    2.59556
316960.0000    2.78982
317000.0000    2.81267
317040.0000    3.10915
317080.0000    2.40039
317120.0000    2.10496
317160.0000    2.36467
317200.0000    2.93544
317240.0000    2.50589
317280.0000    1.55217
317320.0000    1.87650
317360.0000    2.66888
317400.0000    2.71657
317440.0000    2.98317
317480.0000    2.74408
317520.0000    2.71833
317560.0000    2.12847
317600.0000    2.36045
317640.0000    2.99025
317680.0000    2.98262
317720.0000    2.31775
317760.0000    2.98452
317800.0000    1.74023
317840.0000    2.06956
317880.0000    2.78534
317920.0000    2.09500
317960.0000    2.03518
318000.0000    2.16683
318040.0000    2.03632
318080.0000    1.80764
318120.0000    2.01040
318160.0000    1.53973
318200.0000    1.66826
318240.0000    2.04661
318280.0000    2.82702
318320.0000    2.46339
318360.0000    2.36454
318400.0000    2.96971
318440.0000    2.86539
318480.0000    2.63828
318520.0000    3.58570
318560.0000    3.37987
318600.0000    3.01481
318640.0000    2.43970
318680.0000    2.76818
318720.0000    2.15973
318760.0000    2.13659
318800.0000    2.35107
318840.0000    1.83476
318880.0000    2.33913
318920.0000    2.64433
318960.0000    2.39308
319000.0000    2.89582
319040.0000    3.11577
319080.0000    2.61703
319120.0000    1.81154
319160.0000    2.67452
319200.0000    2.91044
319240.0000    3.21852
319280.0000    3.51594
319320.0000    2.79023
319360.0000    2.56232
319400.0000    2.31027
319440.0000    2.46914
319480.0000    2.35670
319520.0000    3.58648
319560.0000    3.25376
319600.0000    2.67541
319640.0000    2.30244
319680.0000    1.96353
319720.0000    3.38720
319760.0000    1.90509
319800.0000    2.84753
319840.0000    2.55524
319880.0000    2.19562
319920.0000    2.57298
319960.0000    2.37951
320000.0000    1.88696
320040.0000    1.36111
320080.0000    2.14300
320120.0000    1.33532
320160.0000    1.76401
320200.0000    1.44800
320240.0000    2.06500
320280.0000    2.93669
320320.0000    2.90809
320360.0000    1.65333
320400.0000    2.36408
320440.0000    1.30604
320480.0000    1.78982
320520.0000    1.09090
320560.0000    1.68439
320600.0000    2.47501
320640.0000    2.94375
320680.0000    2.94188
320720.0000    2.10332
320760.0000    2.14453
320800.0000    2.42745
320840.0000    1.97443
320880.0000    2.87279
320920.0000    1.27348
320960.0000    3.00052
321000.0000    3.03558
321040.0000    2.21233
321080.0000    2.06026
321120.0000    1.96385
321160.0000    2.35266
321200.0000    2.24270
321240.0000    1.65625
321280.0000    1.70111
321320.0000    2.20387
321360.0000    2.26311
321400.0000    1.31211
321440.0000    1.90628
321480.0000    1.70713
321520.0000    1.83644
321560.0000    2.25199
321600.0000    1.74371
321640.0000    1.86376
321680.0000    1.50826
321720.0000    1.86716
321760.0000    0.77522
321800.0000    1.29730
321840.0000    1.32084
321880.0000    1.20393
321920.0000    0.40677
321960.0000    0.97570
322000.0000    1.08989
322040.0000    1.89255
322080.0000    0.79465
322120.0000    0.48543
322160.0000    0.24670
322200.0000    1.35694
322240.0000    1.37853
322280.0000    0.44450
322320.0000    1.56092
322360.0000    2.52062
322400.0000    0.77374
322440.0000    0.80164
322480.0000    2.20402
322520.0000    2.50093
322560.0000    2.65009
322600.0000    1.14663
322640.0000    2.68713
322680.0000    2.12991
322720.0000    1.67238
322760.0000    2.31602
322800.0000    2.29364
322840.0000    2.41117
322880.0000    1.03333
322920.0000    1.70418
322960.0000    2.07155
323000.0000    1.57741
323040.0000    1.80011
323080.0000    2.41251
323120.0000    2.09786
323160.0000    2.38293
323200.0000    2.36971
323240.0000    2.18708
323280.0000    1.84706
323320.0000    1.51276
323360.0000    2.09914
323400.0000    2.25635
323440.0000    1.30649
323480.0000    2.78837
323520.0000    1.57031
323560.0000    2.86165
323600.0000    2.21367
323640.0000    2.74366
323680.0000    2.18927
323720.0000    2.53781
323760.0000    2.40879
323800.0000    2.13618
323840.0000    2.54386
323880.0000    2.74711
323920.0000    2.04074
323960.0000    2.28915
324000.0000    2.36160
324040.0000    2.87319
324080.0000    2.67368
324120.0000    2.43878
324160.0000    2.35562
324200.0000    3.00068
324240.0000    2.55164
324280.0000    1.83683
324320.0000    1.17682
324360.0000    2.38022
324400.0000    1.99148
324440.0000    2.08741
324480.0000    2.02493
324520.0000    1.90345
324560.0000    0.92704
324600.0000    2.32783
324640.0000    2.11649
324680.0000    2.38832
324720.0000    1.75912
324760.0000    2.58426
324800.0000    2.09184
324840.0000    2.61293
324880.0000    2.34890
324920.0000    1.93689
324960.0000    1.80717
325000.0000    1.39909
325040.0000    2.25885
325080.0000    2.42505
325120.0000    1.89517
325160.0000    1.57079
325200.0000    2.17956
325240.0000    2.28417
325280.0000    2.43587
325320.0000    3.17458
325360.0000    2.45854
325400.0000    2.66677
325440.0000    2.34653
325480.0000    3.19580
325520.0000    1.72543
325560.0000    2.22123
325600.0000    2.21538
325640.0000    2.61760
325680.0000    2.41303
325720.0000    2.24431
325760.0000    2.86444
325800.0000    2.66658
325840.0000    2.47106
325880.0000    1.72851
325920.0000    3.21370
325960.0000    3.14130
326000.0000    2.89039
326040.0000    3.11292
326080.0000    2.87682
326120.0000    2.06229
326160.0000    2.79907
326200.0000    2.75993
326240.0000    2.07264
326280.0000    3.17443
326320.0000    2.37018
326360.0000    2.17301
326400.0000    1.89889
326440.0000    1.90847
326480.0000    2.79282
326520.0000    2.39735
326560.0000    2.39771
326600.0000    2.43130
326640.0000    2.49588
326680.0000    2.47670
326720.0000    2.04441
326760.0000    2.84554
326800.0000    2.41916
326840.0000    1.83851
326880.0000    2.66191
326920.0000    2.22356
326960.0000    2.67271
327000.0000    2.16263
327040.0000    2.44764
327080.0000    2.17230
327120.0000    2.70116
327160.0000    2.21450
327200.0000    2.06897
327240.0000    2.19428
327280.0000    1.82783
327320.0000    1.77160
327360.0000    1.78272
327400.0000    1.71418
327440.0000    2.05872
327480.0000    2.27791
327520.0000    2.19332
327560.0000    2.22614
327600.0000    2.27438
327640.0000    2.01201
327680.0000    1.77365
327720.0000    2.35540
327760.0000    2.05508
327800.0000    2.10921
327840.0000    2.63205
327880.0000    2.09364
327920.0000    1.99288
327960.0000    2.85309
328000.0000    2.77629
328040.0000    2.72936
328080.0000    2.65512
328120.0000    2.83511
328160.0000    2.54048
328200.0000    2.71920
328240.0000    2.84533
328280.0000    2.31042
328320.0000    2.85720
328360.0000    2.60151
328400.0000    1.64722
328440.0000    2.09583
328480.0000    2.53232
328520.0000    2.24024
328560.0000    2.43087
328600.0000    2.62751
328640.0000    2.81607
328680.0000    3.24192
328720.0000    3.20940
328760.0000    2.97924
328800.0000    2.99075
328840.0000    2.57651
328880.0000    2.25440
328920.0000    2.87448
328960.0000    2.92840
329000.0000    2.48142
329040.0000    2.26075
329080.0000    2.24673
329120.0000    2.49612
329160.0000    2.60901
329200.0000    2.02975
329240.0000    2.95876
329280.0000    2.93253
329320.0000    2.51866
329360.0000    2.62600
329400.0000    2.50270
329440.0000    3.06377
329480.0000    2.74707
329520.0000    2.90945
329560.0000    2.94026
329600.0000    3.09040
329640.0000    3.21129
329680.0000    3.49218
329720.0000    2.53517
329760.0000    2.72641
329800.0000    2.43880
329840.0000    2.20349
329880.0000    2.37550
329920.0000    2.84978
329960.0000    2.30500
330000.0000    2.44969
330040.0000    2.67151
330080.0000    2.76837
330120.0000    2.46299
330160.0000    3.11612
330200.0000    2.64877
330240.0000    1.90334
330280.0000    2.25915
330320.0000    1.93058
330360.0000    1.65261
330400.0000    2.15473
330440.0000    2.55344
330480.0000    2.41380
330520.0000    2.82345
330560.0000    2.57772
330600.0000    2.95468
330640.0000    2.48783
330680.0000    3.11966
330720.0000    1.91569
330760.0000    2.62900
330800.0000    2.64431
330840.0000    2.20747
330880.0000    2.69758
330920.0000    3.55401
330960.0000    2.46600
331000.0000    2.28512
331040.0000    2.13352
331080.0000    2.58309
331120.0000    2.46090
331160.0000    2.13925
331200.0000    2.94567
331240.0000    2.03954
331280.0000    2.01138
331320.0000    2.45191
331360.0000    2.07352
331400.0000    2.11917
331440.0000    2.77684
331480.0000    3.24819
331520.0000    3.51879
331560.0000    2.93806
331600.0000    2.77832
331640.0000    2.89215
331680.0000    2.53131
331720.0000    2.46263
331760.0000    3.11229
331800.0000    2.73316
331840.0000    2.35324
331880.0000    2.36355
331920.0000    2.16087
331960.0000    2.66215
332000.0000    2.16150
332040.0000    2.59095
332080.0000    2.60928
332120.0000    3.11382
332160.0000    2.94941
332200.0000    2.41669
332240.0000    2.69891
332280.0000    2.89289
332320.0000    2.36809
332360.0000    2.36626
332400.0000    2.84145
332440.0000    3.06038
332480.0000    2.24860
332520.0000    2.54426
332560.0000    2.12392
332600.0000    2.95551
332640.0000    2.35053
332680.0000    2.68803
332720.0000    3.00392
332760.0000    2.26622
332800.0000    2.61683
332840.0000    3.46074
332880.0000    2.21484
332920.0000    3.24593
332960.0000    2.89975
333000.0000    3.40468
333040.0000    2.79322
333080.0000    3.07623
333120.0000    2.86983
333160.0000    2.85796
333200.0000    2.75684
333240.0000    3.24595
333280.0000    3.20215
333320.0000    2.51593
333360.0000    2.29190
333400.0000    2.81688
333440.0000    2.76793
333480.0000    3.02808
333520.0000    3.18657
333560.0000    2.81247
333600.0000    3.31218
333640.0000    3.05553
333680.0000    3.34661
333720.0000    3.21015
333760.0000    2.54339
333800.0000    3.37962
333840.0000    2.92258
333880.0000    3.82593
333920.0000    3.71552
333960.0000    2.99221
334000.0000    2.27373
334040.0000    2.54741
334080.0000    2.86765
334120.0000    1.86916
334160.0000    3.25517
334200.0000    2.70698
334240.0000    2.35506
334280.0000    2.44721
334320.0000    2.27878
334360.0000    2.15897
334400.0000    2.42582
334440.0000    2.77544
334480.0000    2.11034
334520.0000    2.46446
334560.0000    2.11318
334600.0000    2.58397
334640.0000    2.79190
334680.0000    3.01585
334720.0000    2.69028
334760.0000    2.61471
334800.0000    2.57707
334840.0000    3.10848
334880.0000    3.01332
334920.0000    2.84495
334960.0000    3.12428
335000.0000    2.84409
335040.0000    2.07211
335080.0000    2.72301
335120.0000    2.34731
335160.0000    2.13889
335200.0000    2.63428
335240.0000    3.86818
335280.0000    2.94148
335320.0000    3.13402
335360.0000    2.74456
335400.0000    3.48036
335440.0000    3.61579
335480.0000    2.97770
335520.0000    3.53472
335560.0000    3.19055
335600.0000    3.39196
335640.0000    2.64350
335680.0000    3.33054
335720.0000    3.02026
335760.0000    3.27199
335800.0000    3.26619
335840.0000    2.98310
335880.0000    2.80667
335920.0000    3.47404
335960.0000    2.60537
336000.0000    2.82110
336040.0000    3.01997
336080.0000    2.39023
336120.0000    2.53773
336160.0000    2.21556
336200.0000    2.61202
336240.0000    2.38055
336280.0000    2.76784
336320.0000    3.12101
336360.0000    2.63353
336400.0000    2.58299
336440.0000    2.86830
336480.0000    3.42499
336520.0000    3.32961
336560.0000    2.94441
336600.0000    3.27164
336640.0000    3.19062
336680.0000    2.82407
336720.0000    1.77451
336760.0000    1.71595
336800.0000    2.82834
336840.0000    2.06260
336880.0000    1.77949
336920.0000    2.05611
336960.0000    2.75467
337000.0000    2.48311
337040.0000    1.92029
337080.0000    2.51751
337120.0000    2.13226
337160.0000    3.30920
337200.0000    3.04726
337240.0000    1.78894
337280.0000    1.95935
337320.0000    2.24589
337360.0000    2.60361
337400.0000    1.36853
337440.0000    2.18090
337480.0000    3.30176
337520.0000    2.57720
337560.0000    2.12541
337600.0000    2.49201
337640.0000    2.23657
337680.0000    2.43451
337720.0000    2.00838
337760.0000    2.31657
337800.0000    2.20149
337840.0000    2.29370
337880.0000    2.17705
337920.0000    2.02021
337960.0000    2.54810
338000.0000    2.99012
338040.0000    2.09341
338080.0000    2.32093
338120.0000    1.98611
338160.0000    1.86620
338200.0000    2.23392
338240.0000    2.33685
338280.0000    2.32786
338320.0000    3.25826
338360.0000    2.71686
338400.0000    2.51898
338440.0000    2.75307
338480.0000    2.60299
338520.0000    2.79570
338560.0000    1.76408
338600.0000    2.49952
338640.0000    1.98023
338680.0000    1.78919
338720.0000    1.54039
338760.0000    0.66022
338800.0000    1.59041
338840.0000    1.56489
338880.0000    2.43405
338920.0000    2.73197
338960.0000    2.93637
339000.0000    2.30046
339040.0000    2.76924
339080.0000    2.65121
339120.0000    2.56906
339160.0000    2.19013
339200.0000    2.16563
339240.0000    2.35602
339280.0000    2.24013
339320.0000    1.88928
339360.0000    2.49961
339400.0000    2.73878
339440.0000    2.24104
339480.0000    2.62545
339520.0000    2.22170
339560.0000    2.46746
339600.0000    2.69569
339640.0000    2.05568
339680.0000    2.75580
339720.0000    1.26215
339760.0000    1.57123
339800.0000    1.99786
339840.0000    1.13034
339880.0000    2.17769
339920.0000    1.81345
339960.0000    2.36747
340000.0000    1.88474
340040.0000    2.64175
340080.0000    2.04503
340120.0000    1.26785
340160.0000    2.76789
340200.0000    1.94344
340240.0000    2.16862
340280.0000    2.49475
340320.0000    1.75120
340360.0000    1.70693
340400.0000    1.46457
340440.0000    1.52822
340480.0000    1.30450
340520.0000    1.16490
340560.0000    0.92901
340600.0000    1.07095
340640.0000    1.54574
340680.0000    1.75139
340720.0000    1.57216
340760.0000    2.25008
340800.0000    2.04670
340840.0000    1.43667
340880.0000    1.32400
340920.0000    2.20936
340960.0000    2.22016
341000.0000    2.25758
341040.0000    2.06720
341080.0000    1.70702
341120.0000    0.95130
341160.0000    0.96050
341200.0000    1.51971
341240.0000    1.19360
341280.0000    1.45566
341320.0000    1.55740
341360.0000    1.79489
341400.0000    1.60200
341440.0000    1.06661
341480.0000    1.63550
341520.0000    1.87310
341560.0000    1.25833
341600.0000    1.17273
341640.0000    1.81288
341680.0000    1.53868
341720.0000    0.93462
341760.0000    1.09558
341800.0000    1.10292
341840.0000    1.77801
341880.0000    0.96336
341920.0000    0.81983
341960.0000    0.84217
342000.0000    1.27452
342040.0000    1.90497
342080.0000    0.93962
342120.0000    1.25225
342160.0000    1.55822
342200.0000    1.38949
342240.0000    1.08409
342280.0000    0.37940
342320.0000    0.19764
342360.0000    0.35290
342400.0000    0.51247
342440.0000    0.25611
342480.0000    0.54358
342520.0000    0.70335
342560.0000    0.72141
342600.0000    0.86651
342640.0000    0.43151
342680.0000    0.48955
342720.0000    0.47582
342760.0000    1.00705
342800.0000    0.48782
342840.0000    0.60398
342880.0000    0.78668
342920.0000    0.42261
342960.0000    0.12765
343000.0000    0.25352
343040.0000   -0.20278
343080.0000   -0.50654
343120.0000   -0.31906
343160.0000    0.66808
343200.0000    0.33648
343240.0000    0.92845
343280.0000    1.09547
343320.0000    0.85252
343360.0000    0.35027
343400.0000   -0.43159
343440.0000   -0.31668
343480.0000   -0.14259
343520.0000    0.90296
343560.0000    0.65711
343600.0000    0.67230
343640.0000    0.03462
343680.0000   -0.10188
343720.0000   -0.03745
343760.0000    0.61209
343800.0000   -0.08282
343840.0000   -0.56742
343880.0000   -0.75454
343920.0000   -0.02403
343960.0000    0.12529
344000.0000    0.02236
344040.0000   -0.61552
344080.0000    0.30259
344120.0000    0.43551
344160.0000    0.11833
344200.0000    0.54709
344240.0000    0.92298
344280.0000    0.76683
344320.0000    0.22849
344360.0000    0.57657
344400.0000   -0.01138
344440.0000    0.09512
344480.0000    0.10910
344520.0000    0.28598
344560.0000    0.73297
344600.0000    1.48215
344640.0000    1.12115
344680.0000    1.02815
344720.0000    0.55078
344760.0000    1.39431
344800.0000    0.38144
344840.0000    1.12056
344880.0000    0.89755
344920.0000    1.41937
344960.0000    1.44122
345000.0000    0.84215
345040.0000    1.29213
345080.0000    1.05294
345120.0000    0.64477
345160.0000    1.04841
345200.0000   -0.45310
345240.0000    1.46108
345280.0000    1.11245
345320.0000    1.03842
345360.0000    1.10639
345400.0000    0.19831
345440.0000    0.50498
345480.0000    1.84000
345520.0000    1.68580
345560.0000    0.85947
345600.0000    0.49885
345640.0000    1.00192
345680.0000    0.52411
345720.0000    1.24940
345760.0000    0.60724
345800.0000   -0.11817
345840.0000    0.53273
345880.0000    0.07227
345920.0000    1.11887
345960.0000    1.20865
346000.0000    1.87161
346040.0000    1.76692
346080.0000    0.63334
346120.0000    1.63734
346160.0000    0.76711
346200.0000    1.58318
346240.0000    1.05370
346280.0000    1.37030
346320.0000    1.19259
346360.0000    0.57389
346400.0000    0.25685
346440.0000    0.14107
346480.0000    0.90842
346520.0000    1.30058
346560.0000    0.41442
346600.0000    1.15674
346640.0000    1.14394
346680.0000    1.31795
346720.0000    1.95186
346760.0000    1.23586
346800.0000    1.36525
346840.0000    1.29416
346880.0000    1.35020
346920.0000    1.94455
346960.0000    1.50369
347000.0000    2.44164
347040.0000    0.71958
347080.0000    0.98605
347120.0000    0.09259
347160.0000    0.36627
347200.0000    0.27232
347240.0000    0.50115
347280.0000    0.95272
347320.0000    0.56031
347360.0000    0.51505
347400.0000   -0.12152
347440.0000   -0.00255
347480.0000    0.28056
347520.0000   -0.19235
347560.0000    0.31125
347600.0000   -0.09845
347640.0000    0.73365
347680.0000   -0.29790
347720.0000    0.22681
347760.0000   -0.30732
347800.0000   -0.31901
347840.0000    0.28237
347880.0000    0.54945
347920.0000    1.02700
347960.0000    1.72015
348000.0000    0.42839
348040.0000    0.84359
348080.0000    1.50306
348120.0000    0.69577
348160.0000    0.98607
348200.0000    1.52418
348240.0000    0.77583
348280.0000    0.29706
348320.0000    0.43909
348360.0000    0.10939
348400.0000    0.37127
348440.0000    1.17121
348480.0000    0.18252
348520.0000    1.12128
348560.0000    0.47538
348600.0000    0.95194
348640.0000    0.84870
348680.0000    1.81574
348720.0000    1.58645
348760.0000    2.09915
348800.0000    1.38767
348840.0000    1.67198
348880.0000    1.28942
348920.0000    1.48313
348960.0000    0.87920
349000.0000    1.87530
349040.0000    0.54845
349080.0000    1.24563
349120.0000    0.42884
349160.0000    0.11321
349200.0000    0.13630
349240.0000    0.67370
349280.0000    1.02938
349320.0000    1.18328
349360.0000    0.76390
349400.0000    1.05998
349440.0000   -0.05107
349480.0000    0.62186
349520.0000   -0.00155
349560.0000    0.16271
349600.0000    0.10698
349640.0000    0.36128
349680.0000    0.42375
349720.0000    1.44604
349760.0000    0.41094
349800.0000    0.27566
349840.0000    0.18798
349880.0000    0.67254
349920.0000    0.25883
349960.0000    0.41451
350000.0000    0.69298
350040.0000    1.25332
350080.0000    1.02151
350120.0000    1.33237
350160.0000    1.47814
350200.0000    1.24557
350240.0000    1.17518
350280.0000    0.16831
350320.0000    0.28916
350360.0000    0.33861
350400.0000   -0.23617
350440.0000   -0.09460
350480.0000    0.47311
350520.0000    1.04986
350560.0000    0.44936
350600.0000    0.99673
350640.0000    0.56313
350680.0000    0.60342
350720.0000    0.89563
350760.0000    0.79069
350800.0000    1.12307
350840.0000    0.16009
350880.0000    0.85188
350920.0000    0.72996
350960.0000    0.58136
351000.0000    1.62549
351040.0000    1.03321
351080.0000    0.82641
351120.0000    0.98978
351160.0000    0.63052
351200.0000    0.17742
351240.0000    0.54358
351280.0000    0.35659
351320.0000    0.68464
351360.0000    0.65913
351400.0000    0.00079
351440.0000    0.76968
351480.0000    0.16456
351520.0000    0.50516
351560.0000   -0.22115
351600.0000    0.20213
351640.0000    1.22989
351680.0000    0.52327
351720.0000    1.03526
351760.0000    0.17828
351800.0000    0.94330
351840.0000    0.66614
351880.0000    0.60945
351920.0000    0.82187
351960.0000    0.23001
352000.0000    1.23802
352040.0000    1.67719
352080.0000    1.10040
352120.0000    2.22150
352160.0000    2.33091
352200.0000    1.38791
352240.0000    1.88991
352280.0000    1.53185
352320.0000    1.18034
352360.0000    0.62000
352400.0000    0.84945
352440.0000    0.45399
352480.0000    0.34367
352520.0000    0.71405
352560.0000    1.15889
352600.0000    0.87501
352640.0000    0.44399
352680.0000    1.31708
352720.0000    0.45608
352760.0000    0.67395
352800.0000    0.79925
352840.0000    0.75109
352880.0000    0.16713
352920.0000    0.70761
352960.0000    0.67339
353000.0000    0.36944
353040.0000    0.29948
353080.0000    0.22576
353120.0000    0.29177
353160.0000    0.52344
353200.0000   -0.48697
353240.0000    0.52204
353280.0000    0.62468
353320.0000    0.79267
353360.0000    0.43276
353400.0000   -0.06303
353440.0000    0.51458
353480.0000    0.59408
353520.0000    0.39097
353560.0000    0.44903
353600.0000    0.13917
353640.0000    0.85677
353680.0000    0.96254
353720.0000    0.65043
353760.0000    1.22602
353800.0000    0.20471
353840.0000    0.74032
353880.0000    0.48217
353920.0000    0.25563
353960.0000    0.51624
354000.0000    0.68232
354040.0000    0.91814
354080.0000    1.41985
354120.0000    1.41156
354160.0000    1.10520
354200.0000    1.03284
354240.0000    1.38963
354280.0000    1.17722
354320.0000    0.85172
354360.0000    0.35941
354400.0000    0.50285
354440.0000    1.09826
354480.0000    0.62179
354520.0000    0.91486
354560.0000    0.96073
354600.0000    0.74350
354640.0000    0.99871
354680.0000    0.45893
354720.0000    0.23299
354760.0000    0.50933
354800.0000    0.76273
354840.0000    0.22899
354880.0000    1.18749
354920.0000    0.72558
354960.0000    0.75085
355000.0000    0.50466
355040.0000    0.46708
355080.0000    0.68579
355120.0000   -0.24729
355160.0000    1.01981
355200.0000    0.43794
355240.0000    0.77679
355280.0000    0.87753
355320.0000    0.37161
355360.0000    0.86513
355400.0000    1.01556
355440.0000    1.02149
355480.0000   -0.17266
355520.0000    0.39061
355560.0000    0.82933
355600.0000    0.54723
355640.0000    0.81012
355680.0000    0.57884
355720.0000    1.23259
355760.0000    1.59217
355800.0000    1.06621
355840.0000    0.73328
355880.0000    0.62528
355920.0000    0.45102
355960.0000    0.62689
356000.0000    0.20662
356040.0000   -0.16765
356080.0000    0.62540
356120.0000    0.58604
356160.0000    0.39131
356200.0000    0.12803
356240.0000    0.25716
356280.0000    1.02043
356320.0000    0.31420
356360.0000    0.12351
356400.0000   -0.04315
356440.0000   -0.62204
356480.0000    0.28647
356520.0000   -0.02114
356560.0000    0.58855
356600.0000    0.53767
356640.0000    0.17067
356680.0000    0.81777
356720.0000    0.39299
356760.0000   -0.07591
356800.0000    0.93807
356840.0000   -0.32382
356880.0000   -0.29878
356920.0000    0.40096
356960.0000    0.36334
357000.0000    0.06532
357040.0000   -0.44669
357080.0000   -0.44439
357120.0000   -0.93315
357160.0000    0.17593
357200.0000   -0.27976
357240.0000   -1.12718
357280.0000   -0.52213
357320.0000   -0.09998
357360.0000   -0.76956
357400.0000   -1.01744
357440.0000   -0.50445
357480.0000   -0.34170
357520.0000   -1.42770
357560.0000   -1.78613
357600.0000   -0.46540
357640.0000   -1.30128
357680.0000   -0.89417
357720.0000   -1.48735
357760.0000   -0.77736
357800.0000   -1.23101
357840.0000   -1.66112
357880.0000   -0.81588
357920.0000   -1.33099
357960.0000   -0.54894
358000.0000   -0.49001
358040.0000    0.06151
358080.0000   -0.19916
358120.0000    0.01285
358160.0000    0.32265
358200.0000   -0.34568
358240.0000   -0.04245
358280.0000   -0.22865
358320.0000   -0.04098
358360.0000    0.35340
358400.0000   -0.52156
358440.0000    0.17441
358480.0000   -0.00739
358520.0000    0.28758
358560.0000    0.84945
358600.0000    0.42961
358640.0000   -0.06869
358680.0000    0.55000
358720.0000   -0.24308
358760.0000   -0.00118
358800.0000    0.10344
358840.0000    0.82808
358880.0000    0.20875
358920.0000    0.44209
358960.0000    0.09955
359000.0000    0.05107
359040.0000   -0.55461
359080.0000   -0.96259
359120.0000   -0.37667
359160.0000    0.23696
359200.0000    0.04467
359240.0000   -0.12420
359280.0000    0.11625
359320.0000    0.61747
359360.0000   -0.07912
359400.0000    0.49283
359440.0000   -0.16261
359480.0000   -0.02605
359520.0000   -0.74915
359560.0000   -0.11594
359600.0000    0.00252
359640.0000    0.31887
359680.0000    0.13588
359720.0000    0.41307
359760.0000    0.65403
359800.0000    0.54859
359840.0000    1.24320
359880.0000    0.92457
359920.0000    0.17650
359960.0000   -0.61102
360000.0000    0.17350
360040.0000   -0.34367
360080.0000   -1.69516
360120.0000   -0.49123
360160.0000    0.03848
360200.0000   -0.73509
360240.0000   -0.24386
360280.0000   -0.40895
360320.0000   -0.40224
360360.0000   -0.14275
360400.0000    1.03937
360440.0000   -0.43418
360480.0000   -1.46652
360520.0000   -1.82030
360560.0000   -0.08621
360600.0000    0.06008
360640.0000    0.82757
360680.0000    0.68508
360720.0000   -0.13025
360760.0000   -0.13606
360800.0000   -0.08131
360840.0000   -0.61855
360880.0000   -0.80350
360920.0000   -1.10382
360960.0000   -0.36906
361000.0000    0.40393
361040.0000    0.97205
361080.0000    0.43030
361120.0000    0.60972
361160.0000    0.77865
361200.0000   -0.61238
361240.0000    0.04372
361280.0000    0.10722
361320.0000   -0.10474
361360.0000    0.30526
361400.0000   -0.05684
361440.0000    0.46819
361480.0000    0.31584
361520.0000   -0.11754
361560.0000    0.05748
361600.0000   -0.20342
361640.0000   -0.03291
361680.0000   -0.86977
361720.0000   -0.08882
361760.0000    0.11337
361800.0000   -0.20979
361840.0000    0.26857
361880.0000    0.00267
361920.0000   -0.23311
361960.0000    0.76805
362000.0000    1.18958
362040.0000    0.36804
362080.0000    0.44122
362120.0000    0.53334
362160.0000    0.41198
362200.0000    0.58944
362240.0000    0.45991
362280.0000    1.15856
362320.0000    0.73372
362360.0000    1.80814
362400.0000    1.84970
362440.0000    1.64339
362480.0000    1.15281
362520.0000    0.87420
362560.0000    0.95796
362600.0000    1.68595
362640.0000    0.06998
362680.0000    0.57061
362720.0000    0.79844
362760.0000    0.57166
362800.0000    1.16328
362840.0000    0.89288
362880.0000    1.27827
362920.0000    1.53513
362960.0000    1.55648
363000.0000    1.71474
363040.0000    1.71824
363080.0000    1.81157
363120.0000    1.30968
363160.0000    1.36151
363200.0000    1.92014
363240.0000    1.17907
363280.0000    0.63515
363320.0000    0.56026
363360.0000    0.53350
363400.0000    0.78544
363440.0000    0.54813
363480.0000    0.66642
363520.0000    1.39942
363560.0000    1.14843
363600.0000    1.45546
363640.0000    0.86533
363680.0000    1.51538
363720.0000    1.14097
363760.0000    1.28654
363800.0000    0.50367
363840.0000    0.61408
363880.0000    0.54137
363920.0000    0.78063
363960.0000    0.51614
364000.0000    0.34116
364040.0000    0.88562
364080.0000    1.38112
364120.0000    0.59016
364160.0000   -0.13336
364200.0000    0.57949
364240.0000    1.07700
364280.0000    0.58743
364320.0000    0.15708
364360.0000    0.69933
364400.0000    0.84267
364440.0000    0.41201
364480.0000    0.67100
364520.0000    1.19312
364560.0000    0.90171
364600.0000    1.33143
364640.0000    1.02150
364680.0000    0.40137
364720.0000    0.31170
364760.0000    0.46257
364800.0000    1.28610
364840.0000    1.06884
364880.0000    1.23175
364920.0000    1.03741
364960.0000    0.56992
365000.0000   -0.46633
365040.0000    1.22944
365080.0000    0.59767
365120.0000    0.41936
365160.0000    0.23229
365200.0000    0.75085
365240.0000    0.82054
365280.0000    1.14360
365320.0000    0.47880
365360.0000    1.17981
365400.0000    1.15823
365440.0000    2.11186
365480.0000    1.85101
365520.0000    1.64985
365560.0000    2.12883
365600.0000    1.29554
365640.0000    1.18316
365680.0000    0.70227
365720.0000    1.46456
365760.0000    0.42917
365800.0000    0.50696
365840.0000    1.42734
365880.0000    1.38767
365920.0000    1.08737
365960.0000    0.50442
366000.0000    1.81572
366040.0000    0.30057
366080.0000    0.97816
366120.0000    0.48483
366160.0000    1.45459
366200.0000    2.33942
366240.0000    1.25525
366280.0000    1.09010
366320.0000    0.98392
366360.0000    0.72710
366400.0000    0.57048
366440.0000    0.94165
366480.0000    1.59234
366520.0000    0.06056
366560.0000    0.67887
366600.0000    0.45164
366640.0000    0.87176
366680.0000    0.11580
366720.0000    0.89310
366760.0000    0.72117
366800.0000    0.95036
366840.0000    0.89644
366880.0000    0.21922
366920.0000   -0.02239
366960.0000    0.66008
367000.0000    1.04123
367040.0000    0.87798
367080.0000    0.55758
367120.0000    1.50862
367160.0000    0.02748
367200.0000   -0.10902
367240.0000    0.22847
367280.0000   -0.45401
367320.0000    0.12120
367360.0000   -0.35072
367400.0000   -0.42215
367440.0000    0.05245
367480.0000    0.05088
367520.0000   -0.58112
367560.0000    0.12937
367600.0000   -0.30421
367640.0000    0.25437
367680.0000    1.03241
367720.0000    0.08600
367760.0000    0.75373
367800.0000    0.97802
367840.0000    0.23144
367880.0000    0.99494
367920.0000    1.17080
367960.0000    0.53100
368000.0000    1.00995
368040.0000    0.43760
368080.0000    0.04612
368120.0000    0.29554
368160.0000    0.93358
368200.0000    0.84513
368240.0000    0.78522
368280.0000    0.96357
368320.0000    0.79285
368360.0000    0.86899
368400.0000    0.57473
368440.0000    0.81312
368480.0000   -0.04077
368520.0000    0.54881
368560.0000    1.20892
368600.0000    0.54145
368640.0000    0.94331
368680.0000    0.24954
368720.0000    0.19809
368760.0000    0.00804
368800.0000    0.70218
368840.0000    0.07958
368880.0000   -0.20574
368920.0000    0.77673
368960.0000    0.91657
369000.0000    0.02807
369040.0000    0.16301
369080.0000   -0.12762
369120.0000    0.39433
369160.0000    0.11212
369200.0000   -0.45138
369240.0000    0.65653
369280.0000    0.24567
369320.0000   -0.38367
369360.0000    0.14149
369400.0000   -0.03727
369440.0000   -0.48086
369480.0000    0.90108
369520.0000    0.79176
369560.0000    0.97569
369600.0000    1.70496
369640.0000    1.19079
369680.0000    1.55153
369720.0000    1.38008
369760.0000    1.24437
369800.0000    1.59089
369840.0000    0.96218
369880.0000    1.04902
369920.0000    2.11403
369960.0000    1.22637
370000.0000    0.39341
370040.0000    0.87718
370080.0000    0.69041
370120.0000    0.42820
370160.0000    0.22822
370200.0000    0.58406
370240.0000    0.90592
370280.0000    1.18340
370320.0000    0.88885
370360.0000    0.93479
370400.0000    0.81358
370440.0000    0.67942
370480.0000    0.65285
370520.0000    0.77838
370560.0000    0.52162
370600.0000    0.68098
370640.0000    0.27577
370680.0000    0.94427
370720.0000    1.58305
370760.0000    1.23764
370800.0000    1.12086
370840.0000    0.86322
370880.0000    1.26173
370920.0000    1.48332
370960.0000    1.37698
371000.0000    1.33289
371040.0000    0.76794
371080.0000    1.62471
371120.0000    0.84745
371160.0000    0.41765
371200.0000    0.69834
371240.0000    1.33995
371280.0000    0.42113
371320.0000    0.93747
371360.0000    1.84573
371400.0000    1.38886
371440.0000    1.25053
371480.0000    1.58092
371520.0000    1.29276
371560.0000    1.23974
371600.0000    0.35250
371640.0000    0.91389
371680.0000    1.28037
371720.0000    0.31758
371760.0000    0.71773
371800.0000   -0.01275
371840.0000    0.85747
371880.0000    0.92697
371920.0000    1.11480
371960.0000    1.81879
372000.0000    1.69079
372040.0000    1.51636
372080.0000    1.01673
372120.0000    0.89577
372160.0000   -0.06993
372200.0000    0.93086
372240.0000    0.35603
372280.0000    0.95662
372320.0000    1.46748
372360.0000    1.16490
372400.0000    1.17059
372440.0000    0.05608
372480.0000    0.54976
372520.0000    0.67852
372560.0000    0.15906
372600.0000    0.09505
372640.0000    0.42155
372680.0000    1.14262
372720.0000    1.20607
372760.0000    0.56297
372800.0000    0.44559
372840.0000    0.47572
372880.0000    0.61444
372920.0000    0.05582
372960.0000    0.24612
373000.0000    0.92380
373040.0000    0.71325
373080.0000    0.46075
373120.0000   -0.30126
373160.0000    0.11014
373200.0000   -0.14122
373240.0000    0.55442
373280.0000   -0.64197
373320.0000   -0.20974
373360.0000    0.09328
373400.0000    0.24622
373440.0000   -0.53184
373480.0000   -0.12292
373520.0000   -0.25464
373560.0000   -0.04427
373600.0000    0.28890
373640.0000    0.20850
373680.0000    0.71015
373720.0000    0.86489
373760.0000    1.06228
373800.0000   -0.43919
373840.0000    0.86028
373880.0000    1.03166
373920.0000    0.97804
373960.0000    1.26405
374000.0000    0.94667
374040.0000    1.21846
374080.0000    1.45060
374120.0000    1.16570
374160.0000    0.87723
374200.0000    0.65281
374240.0000    0.50752
374280.0000    1.18410
374320.0000    0.55347
374360.0000    0.64263
374400.0000    0.56061
374440.0000   -0.02566
374480.0000    0.37261
374520.0000    1.79638
374560.0000    0.14890
374600.0000   -0.28261
374640.0000    0.31723
374680.0000    0.49611
374720.0000    1.03533
374760.0000    0.82654
374800.0000    0.06958
374840.0000   -0.27388
374880.0000   -0.04275
374920.0000   -0.14407
374960.0000   -0.00562
375000.0000    0.14363
375040.0000    0.02277
375080.0000   -0.39007
375120.0000    0.42808
375160.0000    0.58732
375200.0000    0.39707
375240.0000    0.42224
375280.0000    0.71697
375320.0000   -0.12991
375360.0000   -0.23352
375400.0000    0.75981
375440.0000   -0.03767
375480.0000    0.36213
375520.0000    0.84964
375560.0000    0.31162
375600.0000    0.48580
375640.0000    0.47877
375680.0000    0.24555
375720.0000    0.50575
375760.0000    0.04155
375800.0000    0.05847
375840.0000    0.26711
375880.0000    0.00558
375920.0000   -0.16543
375960.0000   -0.03991
376000.0000   -0.16391
376040.0000    0.11679
376080.0000   -0.34148
376120.0000    0.09865
376160.0000    0.35996
376200.0000   -0.22207
376240.0000    0.30718
376280.0000    0.28811
376320.0000    0.08345
376360.0000    0.57792
376400.0000   -0.08124
376440.0000   -0.22264
376480.0000   -0.01588
376520.0000   -0.19714
376560.0000    0.29799
376600.0000    0.31271
376640.0000    0.14604
376680.0000    0.15666
376720.0000    0.23188
376760.0000    1.17403
376800.0000    1.05855
376840.0000    0.85863
376880.0000    0.79653
376920.0000    0.47740
376960.0000    1.01073
377000.0000    0.52845
377040.0000    1.04363
377080.0000    0.39669
377120.0000    0.37500
377160.0000    0.53747
377200.0000    0.93888
377240.0000    0.10215
377280.0000    0.10579
377320.0000   -0.09733
377360.0000    0.43714
377400.0000    0.98510
377440.0000    0.69577
377480.0000    0.66220
377520.0000    1.02584
377560.0000    0.83750
377600.0000    0.49545
377640.0000    0.10816
377680.0000    0.92545
377720.0000    0.21764
377760.0000    0.38612
377800.0000    0.29765
377840.0000    0.32368
377880.0000    0.32020
377920.0000    1.12513
377960.0000    1.46286
378000.0000    0.36264
378040.0000    0.78602
378080.0000    0.29041
378120.0000    0.34426
378160.0000    0.05488
378200.0000    0.04112
378240.0000    0.57648
378280.0000    0.29252
378320.0000    0.56697
378360.0000    0.73871
378400.0000    0.16825
378440.0000    0.62426
378480.0000    1.09528
378520.0000    0.88595
378560.0000    0.53980
378600.0000    0.13164
378640.0000    0.15092
378680.0000    0.61972
378720.0000   -0.01703
378760.0000   -0.06860
378800.0000   -0.11724
378840.0000    0.37520
378880.0000    0.44246
378920.0000    1.18748
378960.0000    0.63627
379000.0000    0.82152
379040.0000    1.10286
379080.0000    0.91894
379120.0000    1.01876
379160.0000    0.42886
379200.0000    1.17175
379240.0000    0.65323
379280.0000    0.51975
379320.0000    0.42599
379360.0000    1.37292
379400.0000    0.92702
379440.0000    0.60118
379480.0000    0.28024
379520.0000   -0.41376
379560.0000   -0.21910
379600.0000    0.45641
379640.0000    0.99710
379680.0000    0.08068
379720.0000    0.79461
379760.0000    0.08881
379800.0000    0.68086
379840.0000    0.68512
379880.0000    0.79318
379920.0000    1.03633
379960.0000    1.21395
380000.0000    0.60194
380040.0000    0.46410
380080.0000   -0.10719
380120.0000    0.23108
380160.0000    0.01935
380200.0000    0.00484
380240.0000   -0.06644
380280.0000   -0.04127
380320.0000   -0.64753
380360.0000   -0.88607
380400.0000    0.59453
380440.0000    0.56795
380480.0000    1.31948
380520.0000    1.01286
380560.0000    0.73354
380600.0000    0.94620
380640.0000    1.15386
380680.0000    1.28092
380720.0000    1.16834
380760.0000    0.87120
380800.0000    0.05383
380840.0000   -0.38587
380880.0000   -0.60654
380920.0000   -0.72232
380960.0000   -0.56760
381000.0000   -0.60403
381040.0000   -0.90098
381080.0000   -1.34456
381120.0000   -0.30600
381160.0000    0.08328
381200.0000    0.20274
381240.0000   -1.00013
381280.0000   -0.86752
381320.0000   -0.31305
381360.0000    0.08608
381400.0000   -0.81532
381440.0000   -0.20548
381480.0000    0.30773
381520.0000   -0.03162
381560.0000    1.06551
381600.0000    0.24323
381640.0000   -0.95766
381680.0000   -0.43536
381720.0000   -0.02188
381760.0000   -0.13013
381800.0000   -0.34759
381840.0000    0.06132
381880.0000   -0.36195
381920.0000   -0.21985
381960.0000   -0.52635
382000.0000   -0.21266
382040.0000    0.17014
382080.0000   -0.03736
382120.0000    0.56073
382160.0000    0.84250
382200.0000    0.77569
382240.0000    0.20125
382280.0000    0.85679
382320.0000    0.70657
382360.0000   -0.23582
382400.0000   -1.17419
382440.0000   -0.65697
382480.0000   -0.82359
382520.0000   -0.69906
382560.0000   -0.76060
382600.0000   -0.27725
382640.0000    0.07801
382680.0000    0.35530
382720.0000    0.28914
382760.0000    1.07522
382800.0000    0.47282
382840.0000    0.35584
382880.0000    0.23733
382920.0000    0.40505
382960.0000   -0.14825
383000.0000    0.93205
383040.0000    0.40158
383080.0000   -0.25575
383120.0000   -0.38811
383160.0000   -0.93085
383200.0000   -0.57729
383240.0000   -0.13734
383280.0000   -0.41259
383320.0000   -0.14427
383360.0000   -0.47575
383400.0000   -0.38715
383440.0000   -0.04782
383480.0000   -0.63454
383520.0000   -0.23420
383560.0000    0.95166
383600.0000    0.08842
383640.0000   -0.18215
383680.0000    0.22971
383720.0000    0.23149
383760.0000   -0.45520
383800.0000   -0.21853
383840.0000   -0.26177
383880.0000   -0.24811
383920.0000    0.69712
383960.0000    0.37205
384000.0000    0.22520
384040.0000    0.50556
384080.0000   -0.26389
384120.0000    0.15225
384160.0000   -0.24325
384200.0000    0.13148
384240.0000   -1.04752
384280.0000   -0.48405
384320.0000    0.47338
384360.0000    0.03269
384400.0000   -0.04546
384440.0000    0.08426
384480.0000   -0.35478
384520.0000   -0.34232
384560.0000    0.17053
384600.0000   -0.21788
384640.0000   -0.22589
384680.0000   -0.52828
384720.0000   -0.37396
384760.0000    0.82451
384800.0000    1.24931
384840.0000    0.43075
384880.0000    0.55747
384920.0000   -0.08745
384960.0000    0.22807
385000.0000   -0.20533
385040.0000    0.66429
385080.0000    0.22866
385120.0000    0.14816
385160.0000    0.56977
385200.0000   -0.00573
385240.0000    0.17022
385280.0000    0.95682
385320.0000    0.42656
385360.0000    0.45332
385400.0000   -0.00050
385440.0000    0.22869
385480.0000    0.75103
385520.0000    0.53779
385560.0000   -0.13357
385600.0000    0.92436
385640.0000    0.41144
385680.0000    0.39840
385720.0000    0.25051
385760.0000    0.20255
385800.0000   -0.17315
385840.0000    0.15349
385880.0000    0.72231
385920.0000    1.48534
385960.0000    0.65183
386000.0000    1.07427
386040.0000    1.24234
386080.0000    0.41233
386120.0000    0.28923
386160.0000    0.30282
386200.0000    0.32034
386240.0000   -0.02343
386280.0000    0.95231
386320.0000    0.76321
386360.0000    0.71522
386400.0000    0.88719
386440.0000    0.54742
386480.0000    0.01158
386520.0000    0.37824
386560.0000   -0.27344
386600.0000    0.54150
386640.0000    0.75277
386680.0000   -0.31007
386720.0000   -0.47344
386760.0000    0.14637
386800.0000    0.48003
386840.0000    0.65758
386880.0000    0.55315
386920.0000    0.27140
386960.0000    0.63158
387000.0000    1.01409
387040.0000    0.80037
387080.0000    0.95241
387120.0000    0.93712
387160.0000    1.57208
387200.0000    1.21970
387240.0000    1.52879
387280.0000    1.17744
387320.0000    0.46083
387360.0000   -0.50090
387400.0000    0.52360
387440.0000    0.48542
387480.0000    1.02569
387520.0000    0.68437
387560.0000    0.81421
387600.0000    0.77958
387640.0000    0.27330
387680.0000    0.20153
387720.0000   -0.25494
387760.0000    0.05439
387800.0000    0.17233
387840.0000    0.90450
387880.0000    0.62965
387920.0000    0.89824
387960.0000    1.06383
388000.0000    0.59359
388040.0000    0.94469
388080.0000    0.57772
388120.0000    0.27517
388160.0000    0.75725
388200.0000    1.25297
388240.0000    0.95561
388280.0000    0.99714
388320.0000    0.05194
388360.0000    0.53642
388400.0000    0.09136
388440.0000    0.10652
388480.0000   -0.27231
388520.0000    0.12562
388560.0000   -0.05228
388600.0000   -0.27181
388640.0000    0.22618
388680.0000    0.57116
388720.0000    0.00801
388760.0000    0.65897
388800.0000    0.62529
388840.0000    0.18911
388880.0000    1.11796
388920.0000    0.72059
388960.0000    0.92519
389000.0000    1.45266
389040.0000    0.92827
389080.0000    0.88838
389120.0000    0.68601
389160.0000    1.24696
389200.0000    0.62633
389240.0000    1.18580
389280.0000    1.36087
389320.0000    1.67328
389360.0000    1.19802
389400.0000   -0.05811
389440.0000    0.63938
389480.0000    0.64460
389520.0000    0.39064
389560.0000    0.84169
389600.0000   -0.06544
389640.0000    0.75281
389680.0000    0.51512
389720.0000    0.09779
389760.0000    0.25666
389800.0000    0.69978
389840.0000   -0.03972
389880.0000    0.87846
389920.0000    0.09040
389960.0000   -0.06627
390000.0000    0.01856
390040.0000    0.36320
390080.0000    0.36476
390120.0000    1.08920
390160.0000    0.06026
390200.0000    0.45587
390240.0000    0.50512
390280.0000    0.51036
390320.0000    0.38415
390360.0000    0.65516
390400.0000    0.08230
390440.0000    0.79415
390480.0000    1.17270
390520.0000    1.19104
390560.0000    1.54025
390600.0000    1.62865
390640.0000    0.86166
390680.0000    0.95370
390720.0000    1.15200
390760.0000    1.45768
390800.0000    1.32459
390840.0000    0.57031
390880.0000   -0.24096
390920.0000    0.09591
390960.0000    0.15019
391000.0000    0.53028
391040.0000    0.43135
391080.0000    1.04119
391120.0000    0.64141
391160.0000    0.70582
391200.0000   -0.06463
391240.0000   -0.10099
391280.0000    0.17423
391320.0000    0.46420
391360.0000    0.03472
391400.0000   -0.13529
391440.0000    0.42815
391480.0000    0.56786
391520.0000    0.72380
391560.0000    0.00354
391600.0000    0.19013
391640.0000   -0.19541
391680.0000   -0.40958
391720.0000    0.65555
391760.0000   -0.05062
391800.0000   -0.13893
391840.0000   -1.33724
391880.0000   -0.68441
391920.0000   -0.12255
391960.0000   -0.31365
392000.0000   -0.46357
392040.0000    0.14676
392080.0000    0.04564
392120.0000    0.48677
392160.0000    0.42920
392200.0000   -0.01840
392240.0000    0.11341
392280.0000    0.15865
392320.0000    0.69996
392360.0000   -0.50585
392400.0000   -0.13441
392440.0000    0.40362
392480.0000    1.85512
392520.0000    0.27982
392560.0000    0.71212
392600.0000    1.21486
392640.0000    0.34886
392680.0000    0.83612
392720.0000    0.75686
392760.0000    0.92319
392800.0000    0.51555
392840.0000    1.75753
392880.0000    1.30966
392920.0000    1.29968
392960.0000    0.59725
393000.0000    0.82607
393040.0000    0.59754
393080.0000    0.67275
393120.0000    0.85555
393160.0000    0.60337
393200.0000    0.24313
393240.0000    1.14582
393280.0000    0.61542
393320.0000    0.70862
393360.0000   -0.18863
393400.0000    0.34859
393440.0000    0.90734
393480.0000    0.53752
393520.0000    0.81369
393560.0000    0.33533
393600.0000    0.64737
393640.0000    0.75482
393680.0000    0.16400
393720.0000    0.76740
393760.0000    0.74596
393800.0000    0.18805
393840.0000    0.68723
393880.0000    0.81678
393920.0000    1.32997
393960.0000    1.41745
394000.0000    0.91480
394040.0000    0.85550
394080.0000    1.39949
394120.0000    0.54816
394160.0000    1.24519
394200.0000    1.58374
394240.0000    0.84878
394280.0000    1.04270
394320.0000    1.11847
394360.0000    0.24105
394400.0000    0.71121
394440.0000    0.67301
394480.0000   -0.01890
394520.0000   -0.78549
394560.0000    0.26086
394600.0000    0.22135
394640.0000   -0.07068
394680.0000   -0.72430
394720.0000    0.01199
394760.0000    0.15527
394800.0000    0.26259
394840.0000    0.27912
394880.0000    1.22481
394920.0000    0.05418
394960.0000    0.07775
395000.0000   -0.08289
395040.0000   -0.15836
395080.0000   -0.55388
395120.0000    0.57948
395160.0000    0.34313
395200.0000    0.46792
395240.0000    0.22091
395280.0000    0.32668
395320.0000   -0.32115
395360.0000    0.25338
395400.0000   -0.87683
395440.0000   -0.52504
395480.0000   -0.55462
395520.0000    0.54346
395560.0000   -0.05471
395600.0000    0.57611
395640.0000    0.41827
395680.0000    0.09723
395720.0000    0.51398
395760.0000   -0.24143
395800.0000    0.40607
395840.0000   -0.03373
395880.0000    0.21945
395920.0000    0.06136
395960.0000    0.32641
396000.0000   -0.47866
396040.0000   -0.47265
396080.0000   -0.41850
396120.0000    0.36537
396160.0000   -0.49718
396200.0000   -0.47324
396240.0000   -0.75996
396280.0000    0.17942
396320.0000    0.07921
396360.0000   -0.24887
396400.0000    0.19647
396440.0000    0.14714
396480.0000    0.19065
396520.0000   -0.00825
396560.0000   -0.17442
396600.0000    0.56617
396640.0000    0.30752
396680.0000   -0.25327
396720.0000   -0.61206
396760.0000   -0.17930
396800.0000   -0.74283
396840.0000   -0.99864
396880.0000   -1.15384
396920.0000   -1.01938
396960.0000   -0.90694
397000.0000    0.08087
397040.0000   -0.84125
397080.0000   -0.13309
397120.0000   -0.60956
397160.0000   -0.43513
397200.0000   -0.11228
397240.0000   -0.47855
397280.0000   -0.03230
397320.0000   -0.24070
397360.0000   -0.40645
397400.0000   -0.80272
397440.0000   -1.06056
397480.0000   -0.66925
397520.0000   -0.55975
397560.0000   -0.29498
397600.0000   -0.38498
397640.0000   -0.80879
397680.0000   -1.07236
397720.0000   -0.67370
397760.0000   -0.41308
397800.0000   -0.85742
397840.0000   -0.40487
397880.0000   -0.08247
397920.0000   -0.63802
397960.0000   -0.39163
398000.0000   -0.13622
398040.0000   -0.48051
398080.0000   -0.73156
398120.0000   -0.40294
398160.0000    0.09883
398200.0000   -0.39662
398240.0000    0.32422
398280.0000   -0.65263
398320.0000   -0.28108
398360.0000   -0.05960
398400.0000   -0.65200
398440.0000   -0.32475
398480.0000   -0.85512
398520.0000   -0.12048
398560.0000   -0.08854
398600.0000    0.22802
398640.0000    0.83219
398680.0000    0.98731
398720.0000    0.80965
398760.0000    0.02990
398800.0000   -0.02446
398840.0000    0.02627
398880.0000   -0.19349
398920.0000   -0.70504
398960.0000   -0.23982
399000.0000   -0.33937
399040.0000   -0.37002
399080.0000    0.04593
399120.0000   -0.69109
399160.0000   -0.31962
399200.0000   -0.27666
399240.0000   -0.40423
399280.0000    0.32349
399320.0000   -0.12914
399360.0000   -0.36324
399400.0000    0.01360
399440.0000    0.08130
399480.0000   -0.21109
399520.0000   -0.54161
399560.0000   -0.99484
399600.0000    0.00817
399640.0000   -0.34170
399680.0000   -0.20311
399720.0000   -1.01223
399760.0000   -0.93778
399800.0000   -0.99809
399840.0000   -0.75030
399880.0000   -0.46639
399920.0000   -1.41759
399960.0000   -0.49889
400000.0000   -0.69707
400040.0000   -0.76157
400080.0000   -0.74547
400120.0000   -0.28426
400160.0000   -0.61368
400200.0000   -0.10938
400240.0000   -1.28728
400280.0000   -0.46677
400320.0000   -0.69247
400360.0000   -0.96109
400400.0000   -0.71707
400440.0000    0.47506
400480.0000   -0.14599
400520.0000   -0.10913
400560.0000   -0.20054
400600.0000   -0.57883
400640.0000   -0.15245
400680.0000   -0.08857
400720.0000   -0.18262
400760.0000   -0.75932
400800.0000   -0.01848
400840.0000    0.17410
400880.0000    0.36037
400920.0000    0.16364
400960.0000    0.18173
401000.0000   -0.36236
401040.0000    0.30094
401080.0000   -0.13843
401120.0000   -0.56835
401160.0000   -0.12352
401200.0000   -0.42992
401240.0000   -0.57945
401280.0000    0.09723
401320.0000   -0.12238
401360.0000   -0.22017
401400.0000   -0.10020
401440.0000   -0.21239
401480.0000   -0.11089
401520.0000   -0.03697
401560.0000   -0.15131
401600.0000   -0.31278
401640.0000   -0.02553
401680.0000   -0.52081
401720.0000    0.00422
401760.0000   -0.59578
401800.0000   -0.46916
401840.0000   -0.27318
401880.0000    0.20406
401920.0000   -0.54536
401960.0000   -0.17458
402000.0000   -0.65128
402040.0000    0.09794
402080.0000   -0.55250
402120.0000    0.09250
402160.0000   -0.38275
402200.0000   -0.51248
402240.0000   -0.20366
402280.0000    0.00212
402320.0000    0.11370
402360.0000    0.61096
402400.0000    0.10142
402440.0000    0.07816
402480.0000    0.30042
402520.0000    0.85565
402560.0000    0.44599
402600.0000   -0.34593
402640.0000   -0.09423
402680.0000    0.07399
402720.0000   -0.90525
402760.0000   -0.46649
402800.0000    0.06703
402840.0000    0.24924
402880.0000    0.47292
402920.0000   -0.14709
402960.0000    0.69567
403000.0000    0.61030
403040.0000    0.34030
403080.0000    0.27434
403120.0000    0.32755
403160.0000    0.18571
403200.0000    0.57548
403240.0000    0.09056
403280.0000   -0.20953
403320.0000   -0.20197
403360.0000    0.46295
403400.0000    0.17177
403440.0000    0.68709
403480.0000    0.43043
403520.0000    0.29241
403560.0000   -0.06251
403600.0000    0.30151
403640.0000    0.34032
403680.0000    0.80989
403720.0000   -0.00441
403760.0000    0.10201
403800.0000   -0.05228
403840.0000    0.68874
403880.0000    0.54108
403920.0000    0.02450
403960.0000    0.84683
404000.0000   -0.47071
404040.0000    0.28337
404080.0000   -0.34566
404120.0000    0.36723
404160.0000    0.67986
404200.0000    0.61504
404240.0000    0.75372
404280.0000    0.70185
404320.0000   -0.10529
404360.0000   -0.22677
404400.0000   -0.18813
404440.0000   -0.93533
404480.0000    0.33893
404520.0000   -0.61723
404560.0000    0.25657
404600.0000    0.41657
404640.0000    0.81671
404680.0000    0.26008
404720.0000    0.60885
404760.0000    0.62371
404800.0000    0.29952
404840.0000    0.60400
404880.0000    0.77660
404920.0000    0.61204
404960.0000    0.60056
405000.0000    0.75822
405040.0000    0.78203
405080.0000    0.85043
405120.0000    1.18819
405160.0000    1.53955
405200.0000    0.81971
405240.0000    1.12171
405280.0000    0.79008
405320.0000    0.40689
405360.0000    0.92339
405400.0000    0.68115
405440.0000    0.34619
405480.0000    0.97855
405520.0000    1.35499
405560.0000    1.09873
405600.0000    0.33611
405640.0000    0.58463
405680.0000    0.78706
405720.0000    0.18259
405760.0000    0.75933
405800.0000    0.41486
405840.0000    0.68878
405880.0000   -0.42612
405920.0000    1.00253
405960.0000    0.84802
406000.0000    0.37129
406040.0000   -0.08547
406080.0000    0.68881
406120.0000    1.08361
406160.0000   -0.08141
406200.0000    0.26057
406240.0000    0.12560
406280.0000    0.02153
406320.0000    0.07455
406360.0000   -0.47545
406400.0000    0.10459
406440.0000    0.12786
406480.0000    0.39396
406520.0000    0.70526
406560.0000    0.22991
406600.0000    0.77956
406640.0000   -0.21575
406680.0000    0.55216
406720.0000    1.53199
406760.0000    0.98104
406800.0000    0.09478
406840.0000    0.60463
406880.0000    0.89237
406920.0000    0.12951
406960.0000    0.30828
407000.0000    0.09759
407040.0000    0.07368
407080.0000    0.54717
407120.0000   -0.25054
407160.0000    0.69019
407200.0000    0.19201
407240.0000    0.29249
407280.0000    0.11208
407320.0000    0.13826
407360.0000   -0.35459
407400.0000    0.37940
407440.0000    0.18051
407480.0000    0.70940
407520.0000    0.55564
407560.0000    0.05372
407600.0000    0.19105
407640.0000    0.29952
407680.0000    0.48480
407720.0000   -0.20766
407760.0000    0.05088
407800.0000   -0.03332
407840.0000    0.75726
407880.0000    0.06899
407920.0000    0.16716
407960.0000    0.32178
408000.0000    0.28163
408040.0000    0.61478
408080.0000    0.75587
408120.0000   -0.65040
408160.0000   -0.34059
408200.0000    0.37648
408240.0000   -0.80281
408280.0000   -0.76146
408320.0000    0.15502
408360.0000   -0.02585
408400.0000   -0.89320
408440.0000    0.67839
408480.0000   -0.67234
408520.0000    0.72128
408560.0000   -0.53968
408600.0000    0.11260
408640.0000   -0.41885
408680.0000    0.19037
408720.0000   -0.67046
408760.0000   -1.06621
408800.0000   -0.39244
408840.0000   -0.08377
408880.0000   -0.33093
408920.0000    0.24542
408960.0000   -0.22937
409000.0000   -0.45145
409040.0000    0.16787
409080.0000    0.45483
409120.0000    0.15348
409160.0000   -0.07252
409200.0000   -0.31876
409240.0000    0.00686
409280.0000   -0.06138
409320.0000    0.21199
409360.0000   -1.07257
409400.0000   -1.54166
409440.0000   -0.26967
409480.0000    0.15963
409520.0000   -0.27389
409560.0000   -1.00615
409600.0000   -0.42890
409640.0000    0.00796
409680.0000   -0.10692
409720.0000   -0.07423
409760.0000   -0.54789
409800.0000   -0.34821
409840.0000   -0.48124
409880.0000   -0.19290
409920.0000   -0.67891
409960.0000    0.11057
410000.0000   -0.31904
410040.0000   -1.01557
410080.0000   -0.64960
410120.0000   -0.78878
410160.0000   -0.90367
410200.0000   -0.65558
410240.0000    0.07259
410280.0000   -0.01709
410320.0000    0.27575
410360.0000   -1.08923
410400.0000   -2.01688
410440.0000   -0.59576
410480.0000   -0.17346
410520.0000   -0.63807
410560.0000   -1.19614
410600.0000   -0.47706
410640.0000   -0.26802
410680.0000   -0.45356
410720.0000   -0.22548
410760.0000   -0.63378
410800.0000   -1.02590
410840.0000   -0.34107
410880.0000   -0.98163
410920.0000   -1.12959
410960.0000   -0.30977
411000.0000   -0.37361
411040.0000   -0.54846
411080.0000   -1.18082
411120.0000   -1.18494
411160.0000   -0.66305
411200.0000   -0.89006
411240.0000   -0.92947
411280.0000   -0.35037
411320.0000   -0.46966
411360.0000    0.40906
411400.0000    0.31114
411440.0000    0.19627
411480.0000    0.24687
411520.0000   -0.65757
411560.0000   -0.18178
411600.0000   -0.58359
411640.0000   -0.47530
411680.0000    0.04196
411720.0000    0.01742
411760.0000   -1.08085
411800.0000   -1.26724
411840.0000   -0.27865
411880.0000   -1.18125
411920.0000   -0.58205
411960.0000   -0.66646
412000.0000    0.44407
412040.0000    0.01427
412080.0000    0.72484
412120.0000    0.71930
412160.0000   -0.19079
412200.0000    0.60193
412240.0000   -0.22191
412280.0000    0.09799
412320.0000   -0.24293
412360.0000   -0.21628
412400.0000   -0.58128
412440.0000   -0.03636
412480.0000   -0.16022
412520.0000   -0.39940
412560.0000    0.22011
412600.0000   -0.32133
412640.0000    0.24924
412680.0000    0.38223
412720.0000    0.03728
412760.0000    0.41232
412800.0000    0.61761
412840.0000   -0.45495
412880.0000    0.22098
412920.0000   -0.05901
412960.0000    0.44263
413000.0000   -0.02571
413040.0000    0.18515
413080.0000    0.47118
413120.0000    0.64038
413160.0000    0.13638
413200.0000    0.95928
413240.0000    1.24435
413280.0000    0.55712
413320.0000    0.27383
413360.0000   -0.02715
413400.0000    1.22267
413440.0000    0.69585
413480.0000    0.44869
413520.0000    0.25237
413560.0000   -0.04131
413600.0000   -0.71171
413640.0000   -0.74913
413680.0000    0.38197
413720.0000    0.08293
413760.0000   -0.19036
413800.0000    0.31379
413840.0000    0.98351
413880.0000    0.33915
413920.0000    0.83519
413960.0000    0.27704
414000.0000    0.49093
414040.0000    0.40094
414080.0000    0.94118
414120.0000    0.31346
414160.0000    0.31530
414200.0000    0.97489
414240.0000    1.18030
414280.0000    1.14953
414320.0000    1.80385
414360.0000    1.43689
414400.0000    0.97777
414440.0000    0.49597
414480.0000    0.95847
414520.0000    0.53698
414560.0000    0.69381
414600.0000    1.60106
414640.0000    1.40930
414680.0000    1.44700
414720.0000    1.15940
414760.0000    1.05680
414800.0000    0.27253
414840.0000    0.60481
414880.0000    0.51339
414920.0000    0.41261
414960.0000   -0.09423
415000.0000   -0.00244
415040.0000    0.49171
415080.0000    0.70105
415120.0000    1.31986
415160.0000    1.01090
415200.0000    1.28313
415240.0000   -0.46765
415280.0000    0.42854
415320.0000    0.69053
415360.0000    0.97517
415400.0000    0.67146
415440.0000    1.36269
415480.0000    0.56670
415520.0000    0.99007
415560.0000    0.90073
415600.0000    0.82267
415640.0000    0.45727
415680.0000    0.45612
415720.0000    0.35788
415760.0000    0.12603
415800.0000   -0.21349
415840.0000    0.72522
415880.0000    0.44638
415920.0000    0.68311
415960.0000    1.24714
416000.0000    0.45329
416040.0000    0.94876
416080.0000    0.19623
416120.0000    0.50565
416160.0000    0.72535
416200.0000    0.89780
416240.0000    1.23031
416280.0000    1.49179
416320.0000    0.64763
416360.0000    1.46324
416400.0000    1.56583
416440.0000    0.67797
416480.0000    1.01424
416520.0000    1.73889
416560.0000    1.42740
416600.0000    0.31866
416640.0000    1.46655
416680.0000    1.65915
416720.0000    0.88207
416760.0000    0.95835
416800.0000    1.03538
416840.0000    0.03340
416880.0000   -0.15166
416920.0000   -0.40116
416960.0000    0.37628
417000.0000   -0.39323
417040.0000    0.27100
417080.0000    1.02012
417120.0000   -0.19391
417160.0000    0.28054
417200.0000    1.00314
417240.0000    0.23365
417280.0000    0.61416
417320.0000    0.25284
417360.0000    0.60156
417400.0000    0.53260
417440.0000    0.19021
417480.0000    0.54627
417520.0000    1.17761
417560.0000    0.49675
417600.0000    1.13023
417640.0000    0.32969
417680.0000    0.47556
417720.0000    0.78899
417760.0000    0.49775
417800.0000    0.85376
417840.0000    0.15697
417880.0000    0.61135
417920.0000    0.56226
417960.0000    0.55768
418000.0000    0.99816
418040.0000    1.11696
418080.0000    1.01736
418120.0000   -0.14102
418160.0000    0.66115
418200.0000    0.04545
418240.0000    1.50913
418280.0000    1.70195
418320.0000    0.66827
418360.0000   -0.76959
418400.0000    0.48982
418440.0000   -0.22066
418480.0000    0.71327
418520.0000    0.74637
418560.0000   -0.36822
418600.0000    1.11992
418640.0000    0.51782
418680.0000    0.58950
418720.0000    0.46883
418760.0000    0.24025
418800.0000    0.48422
418840.0000    0.31097
418880.0000    1.39152
418920.0000    0.31522
418960.0000    0.18851
419000.0000    0.23926
419040.0000    0.69500
419080.0000   -0.38667
419120.0000    0.32862
419160.0000    0.08604
419200.0000   -0.15564
419240.0000    0.09892
419280.0000    0.25319
419320.0000    0.13596
419360.0000    0.64185
419400.0000    0.81024
419440.0000    0.04043
419480.0000    0.40555
419520.0000    0.50029
419560.0000   -0.30173
419600.0000    0.55591
419640.0000    0.79904
419680.0000    0.39216
419720.0000   -0.24639
419760.0000    0.13439
419800.0000    0.16646
419840.0000   -0.11048
419880.0000   -0.37443
419920.0000   -0.18855
419960.0000   -0.84695
420000.0000   -1.00140
420040.0000   -0.64163
420080.0000   -0.96018
420120.0000    0.09342
420160.0000    0.14925
420200.0000    0.20052
420240.0000    0.14002
420280.0000    0.21606
420320.0000    0.74528
420360.0000    0.35871
420400.0000    0.83483
420440.0000    0.30326
420480.0000    0.15609
420520.0000    0.86429
420560.0000    0.75368
420600.0000    0.52699
420640.0000    0.78943
420680.0000    1.04871
420720.0000    0.62840
420760.0000    1.13749
420800.0000    1.16134
420840.0000    0.92496
420880.0000    1.07906
420920.0000    1.50714
420960.0000    0.84468
421000.0000    1.32994
421040.0000    1.14597
421080.0000    0.60967
421120.0000   -0.10438
421160.0000    0.07712
421200.0000    0.79118
421240.0000    0.70870
421280.0000    1.07169
421320.0000    0.91619
421360.0000    1.15604
421400.0000    0.63379
421440.0000    0.53205
421480.0000    0.36782
421520.0000    0.50284
421560.0000    0.00507
421600.0000    0.99805
421640.0000    1.11968
421680.0000    0.78245
421720.0000    1.27657
421760.0000    0.71668
421800.0000    0.78613
421840.0000    1.35296
421880.0000    1.33257
421920.0000    1.28755
421960.0000    1.18674
422000.0000    0.97422
422040.0000    0.29132
422080.0000    0.50561
422120.0000    0.37541
422160.0000    0.43660
422200.0000    0.49177
422240.0000    0.45688
422280.0000    1.30738
422320.0000    1.31637
422360.0000    1.96792
422400.0000    1.14173
422440.0000    1.32868
422480.0000    1.15483
422520.0000    0.78260
422560.0000    1.45449
422600.0000    1.10314
422640.0000    0.92989
422680.0000    1.04898
422720.0000    1.53471
422760.0000    0.49354
422800.0000    1.26662
422840.0000    1.52488
422880.0000    1.96513
422920.0000    1.26921
422960.0000    1.12714
423000.0000    1.37179
423040.0000    0.76453
423080.0000    1.40986
423120.0000    1.59654
423160.0000    1.81593
423200.0000    1.79186
423240.0000    1.23144
423280.0000    1.31634
423320.0000    1.26441
423360.0000    0.88560
423400.0000    1.51608
423440.0000    0.56058
423480.0000    0.25394
423520.0000    0.13549
423560.0000    0.45489
423600.0000    1.27244
423640.0000    0.79294
423680.0000    0.32960
423720.0000    0.60050
423760.0000    0.07267
423800.0000    0.61261
423840.0000    1.04728
423880.0000    0.27667
423920.0000    1.15230
423960.0000    0.04228
424000.0000    0.09594
424040.0000    0.03161
424080.0000    0.02879
424120.0000    0.27490
424160.0000    0.53144
424200.0000    0.66469
424240.0000   -0.18477
424280.0000    0.61924
424320.0000    0.54129
424360.0000    0.39945
424400.0000    0.75561
424440.0000    0.83791
424480.0000    0.39395
424520.0000   -0.43305
424560.0000   -0.06743
424600.0000   -0.26883
424640.0000   -0.51577
424680.0000   -0.63824
424720.0000    0.40335
424760.0000    0.15546
424800.0000    0.11588
424840.0000    0.32851
424880.0000    0.32680
424920.0000    1.19223
424960.0000   -0.19090
425000.0000   -0.48682
425040.0000   -0.29361
425080.0000   -0.12069
425120.0000   -0.63347
425160.0000   -0.43357
425200.0000   -0.15668
425240.0000   -0.63652
425280.0000   -1.05960
425320.0000    0.11348
425360.0000    1.03601
425400.0000    0.33300
425440.0000    0.01125
425480.0000    0.23212
425520.0000   -0.17491
425560.0000    0.91462
425600.0000    0.63905
425640.0000    0.50428
425680.0000    0.68824
425720.0000    0.65939
425760.0000    0.72555
425800.0000    2.01782
425840.0000    0.67875
425880.0000    0.79058
425920.0000    0.83085
425960.0000    2.01066
426000.0000    0.71221
426040.0000    0.31222
426080.0000    0.22409
426120.0000    0.24666
426160.0000    0.59495
426200.0000    0.50019
426240.0000    0.85822
426280.0000    1.20950
426320.0000    0.35042
426360.0000    1.46393
426400.0000    1.25957
426440.0000    1.26309
426480.0000    0.82609
426520.0000    0.99611
426560.0000    0.89457
426600.0000    0.62363
426640.0000    0.93534
426680.0000    1.64812
426720.0000    2.06284
426760.0000    1.72967
426800.0000    1.71616
426840.0000    0.94049
426880.0000    2.40443
426920.0000    1.65263
426960.0000    1.15937
427000.0000   -0.03191
427040.0000    0.68708
427080.0000    1.67203
427120.0000   -0.04068
427160.0000    1.16239
427200.0000    1.08810
427240.0000    0.89768
427280.0000    1.66663
427320.0000    1.22125
427360.0000    1.08149
427400.0000    1.57239
427440.0000    0.49158
427480.0000    1.16920
427520.0000    0.71146
427560.0000    1.65358
427600.0000    1.63318
427640.0000    0.88401
427680.0000    0.75851
427720.0000    1.22751
427760.0000    1.43093
427800.0000    1.37709
427840.0000    1.47168
427880.0000    1.58045
427920.0000    1.00467
427960.0000    1.26514
428000.0000    0.42197
428040.0000    0.84221
428080.0000    1.99861
428120.0000    1.93047
428160.0000    1.16815
428200.0000    1.06790
428240.0000    0.36558
428280.0000    1.30114
428320.0000    1.81193
428360.0000    1.76510
428400.0000    1.43114
428440.0000    1.32320
428480.0000    1.38551
428520.0000    1.05057
428560.0000    1.14810
428600.0000    0.07541
428640.0000    0.87481
428680.0000    0.48169
428720.0000    1.06310
428760.0000    0.03167
428800.0000    0.65746
428840.0000    1.23520
428880.0000    0.78866
428920.0000    0.83547
428960.0000    0.81800
429000.0000    1.24451
429040.0000    1.28277
429080.0000    0.79164
429120.0000    1.09175
429160.0000    0.65170
429200.0000    0.39204
429240.0000    0.91138
429280.0000    0.74609
429320.0000    0.19350
429360.0000    0.83579
429400.0000    0.31146
429440.0000    0.72044
429480.0000    0.54952
429520.0000    0.19055
429560.0000    0.53206
429600.0000    0.69065
429640.0000    0.47337
429680.0000    0.96728
429720.0000    1.32919
429760.0000    1.36535
429800.0000    0.59599
429840.0000    0.30597
429880.0000    0.02272
429920.0000    0.78212
429960.0000    0.15631
430000.0000    0.76754
430040.0000    0.73431
430080.0000    1.02456
430120.0000    0.45665
430160.0000    0.93165
430200.0000    0.71711
430240.0000    0.66021
430280.0000    1.24083
430320.0000    0.29862
430360.0000   -0.89082
430400.0000   -0.07716
430440.0000    0.90203
430480.0000    1.88002
430520.0000    0.48672
430560.0000    0.82790
430600.0000    0.30101
430640.0000    0.70600
430680.0000    0.68944
430720.0000    0.56574
430760.0000   -0.37590
430800.0000    0.13253
430840.0000    1.53416
430880.0000    0.15518
430920.0000   -0.33001
430960.0000    1.38490
431000.0000    1.02012
431040.0000    0.59165
431080.0000    1.05583
431120.0000    0.71927
431160.0000    0.32977
431200.0000    1.55838
431240.0000    1.09008
431280.0000    0.93700
431320.0000    1.25464
431360.0000    0.42041
431400.0000    1.12811
431440.0000    1.11890
431480.0000    1.40623
431520.0000    1.04965
431560.0000    1.19466
431600.0000    1.81658
431640.0000    1.21847
431680.0000    0.17488
431720.0000    0.78409
431760.0000   -0.04335
431800.0000    0.41997
431840.0000   -0.41496
431880.0000    0.21249
431920.0000    0.18904
431960.0000    0.83030
432000.0000    0.52765
432040.0000    1.14613
432080.0000    0.78831
432120.0000    0.97280
432160.0000    0.91433
432200.0000    1.03603
432240.0000    1.69777
432280.0000    1.01967
432320.0000    1.40121
432360.0000    1.50196
432400.0000    1.84661
432440.0000    1.74503
432480.0000    2.49306
432520.0000    1.67381
432560.0000    1.85187
432600.0000    1.60259
432640.0000    0.62666
432680.0000    0.99805
432720.0000    1.43708
432760.0000    0.91304
432800.0000    0.36290
432840.0000    0.09933
432880.0000    1.01995
432920.0000    1.33595
432960.0000    0.98698
433000.0000    1.01393
433040.0000    0.30717
433080.0000    0.23614
433120.0000    0.61939
433160.0000    0.78691
433200.0000    0.75540
433240.0000    0.90316
433280.0000   -0.50579
433320.0000    0.37579
433360.0000    0.84824
433400.0000    0.68510
433440.0000    2.20968
433480.0000    1.72828
433520.0000    1.60030
433560.0000    1.95977
433600.0000    0.87223
433640.0000    0.78138
433680.0000    0.22417
433720.0000    1.09949
433760.0000    1.11018
433800.0000    1.06441
433840.0000    0.78594
433880.0000    0.07379
433920.0000    0.81563
433960.0000    0.29639
434000.0000    0.89814
434040.0000    1.22010
434080.0000    1.06120
434120.0000    1.22095
434160.0000    0.97778
434200.0000    1.08746
434240.0000    1.76915
434280.0000   -0.13777
434320.0000    1.47955
434360.0000    0.72313
434400.0000    0.93469
434440.0000    0.51475
434480.0000    0.69302
434520.0000    1.08794
434560.0000    0.66763
434600.0000    1.12302
434640.0000    1.40221
434680.0000    0.82632
434720.0000    1.16765
434760.0000    1.50174
434800.0000    0.53185
434840.0000    1.49100
434880.0000    0.98164
434920.0000    1.43496
434960.0000    1.58562
435000.0000    1.03760
435040.0000    0.81223
435080.0000    0.55533
435120.0000    0.73342
435160.0000    0.69285
435200.0000    1.11309
435240.0000    2.13433
435280.0000    1.16055
435320.0000    2.17100
435360.0000    2.05094
435400.0000    1.32870
435440.0000    2.11079
435480.0000    1.71209
435520.0000    1.66629
435560.0000    1.54162
435600.0000    1.47697
435640.0000    0.60654
435680.0000    0.45106
435720.0000    0.65170
435760.0000    0.94350
435800.0000   -0.03299
435840.0000    1.27932
435880.0000    0.88982
435920.0000    1.18694
435960.0000    0.36480
436000.0000    0.72275
436040.0000    1.18305
436080.0000    1.29891
436120.0000    2.31405
436160.0000    1.56391
436200.0000    1.79256
436240.0000    1.60770
436280.0000    0.80052
436320.0000    0.83215
436360.0000    1.63477
436400.0000    0.50337
436440.0000    1.70071
436480.0000    0.94157
436520.0000    1.30141
436560.0000    1.16448
436600.0000    1.93419
436640.0000    0.47168
436680.0000    1.31739
436720.0000   -0.17150
436760.0000    0.91992
436800.0000   -0.44650
436840.0000   -0.01134
436880.0000    1.25927
436920.0000    0.49232
436960.0000    0.19223
437000.0000    0.69939
437040.0000    1.42825
437080.0000    0.16047
437120.0000    0.51389
437160.0000    0.36081
437200.0000    0.58536
437240.0000   -0.40350
437280.0000    1.04889
437320.0000    0.30492
437360.0000   -0.59815
437400.0000    0.48876
437440.0000    0.92915
437480.0000    1.16538
437520.0000    0.59335
437560.0000    0.59971
437600.0000    0.69698
437640.0000    1.15783
437680.0000    0.93907
437720.0000    1.29572
437760.0000    0.98513
437800.0000    1.42479
437840.0000    0.88685
437880.0000    1.13508
437920.0000    1.53359
437960.0000    1.38680
438000.0000    0.99034
438040.0000    1.08887
438080.0000    0.94583
438120.0000    0.82247
438160.0000    1.72828
438200.0000    1.17014
438240.0000    0.96791
438280.0000    1.34772
438320.0000    1.00096
438360.0000    0.76286
438400.0000   -0.01279
438440.0000   -0.03283
438480.0000   -0.25719
438520.0000    0.14789
438560.0000   -0.40102
438600.0000   -0.48830
438640.0000    0.44954
438680.0000    0.30495
438720.0000   -0.13196
438760.0000   -0.09701
438800.0000    0.58990
438840.0000    0.95176
438880.0000    0.61992
438920.0000    0.75333
438960.0000    0.75821
439000.0000    1.17335
439040.0000    0.75690
439080.0000    1.35336
439120.0000    0.95288
439160.0000    1.15556
439200.0000    0.63568
439240.0000    1.28632
439280.0000    1.01011
439320.0000    1.08818
439360.0000    1.91657
439400.0000    1.74926
439440.0000    1.86070
439480.0000   -0.07701
439520.0000    2.10617
439560.0000    1.30553
439600.0000    0.66974
439640.0000    0.85532
439680.0000    0.45527
439720.0000    0.92280
439760.0000   -0.11788
439800.0000    0.61448
439840.0000    0.01572
439880.0000    0.12274
439920.0000    0.07241
439960.0000    0.83512
440000.0000    0.25083
440040.0000   -0.12602
440080.0000    0.10678
440120.0000   -0.28191
440160.0000   -0.71357
440200.0000   -0.43464
440240.0000   -0.04828
440280.0000   -0.62294
440320.0000   -0.11947
440360.0000    0.83642
440400.0000    1.25881
440440.0000    0.61254
440480.0000   -0.39973
440520.0000    0.96807
440560.0000    0.44659
440600.0000    0.88252
440640.0000    1.41676
440680.0000    0.95589
440720.0000    0.51293
440760.0000   -0.22742
440800.0000   -0.54239
440840.0000    0.58277
440880.0000    0.05173
440920.0000    0.53356
440960.0000   -0.51600
441000.0000    0.99744
441040.0000    0.45669
441080.0000    0.61533
441120.0000    0.71434
441160.0000   -0.15724
441200.0000    0.65016
441240.0000    0.87439
441280.0000    0.17166
441320.0000    0.57585
441360.0000   -0.76533
441400.0000    0.14921
441440.0000    0.97221
441480.0000    0.81684
441520.0000    0.17196
441560.0000   -0.18079
441600.0000    0.66492
441640.0000   -0.10195
441680.0000    0.78739
441720.0000    0.14566
441760.0000    0.23924
441800.0000    0.62913
441840.0000    0.73130
441880.0000   -0.21107
441920.0000    1.15587
441960.0000    1.19374
442000.0000    1.94444
442040.0000    0.55525
442080.0000   -0.28568
442120.0000   -0.09384
442160.0000   -0.07977
442200.0000   -0.19633
442240.0000   -0.38336
442280.0000    0.92478
442320.0000    0.86725
442360.0000    1.21557
442400.0000    0.89137
442440.0000    0.08644
442480.0000    0.54379
442520.0000    0.67117
442560.0000    0.96285
442600.0000    0.21762
442640.0000    0.88011
442680.0000    0.38571
442720.0000    0.49080
442760.0000    2.16525
442800.0000    2.36545
442840.0000    2.41477
442880.0000    1.76119
442920.0000    1.28484
442960.0000    0.30696
443000.0000    0.73543
443040.0000    0.38817
443080.0000   -0.14464
443120.0000    1.07203
443160.0000    0.91092
443200.0000    1.03172
443240.0000    1.37600
443280.0000    2.41726
443320.0000    1.57534
443360.0000    1.63853
443400.0000    1.00189
443440.0000    1.59212
443480.0000    0.95800
443520.0000    1.12081
443560.0000    1.39478
443600.0000    1.22419
443640.0000    1.37468
443680.0000    0.38574
443720.0000    1.90593
443760.0000    1.90902
443800.0000    1.15946
443840.0000    1.22213
443880.0000    0.63253
443920.0000    0.86166
443960.0000    1.69173
444000.0000    2.03102
444040.0000    1.84097
444080.0000    2.06374
444120.0000    1.64216
444160.0000    2.36179
444200.0000    0.91884
444240.0000    1.44406
444280.0000    0.28355
444320.0000    0.65765
444360.0000   -0.02840
444400.0000    0.48104
444440.0000    0.49456
444480.0000    0.05952
444520.0000    1.14641
444560.0000    1.04211
444600.0000    0.90757
444640.0000    0.69048
444680.0000    0.82617
444720.0000    0.79832
444760.0000    0.66970
444800.0000    1.55284
444840.0000    1.03244
444880.0000    0.87537
444920.0000   -0.04449
444960.0000    1.38153
445000.0000    1.53097
445040.0000    1.67748
445080.0000    2.05758
445120.0000    1.53972
445160.0000    1.14933
445200.0000    1.29125
445240.0000    1.19508
445280.0000    2.36654
445320.0000    1.36623
445360.0000    1.45442
445400.0000    1.18021
445440.0000    1.60264
445480.0000    1.78989
445520.0000    0.87058
445560.0000    1.12734
445600.0000    0.74000
445640.0000    1.83940
445680.0000    2.40033
445720.0000    1.77408
445760.0000    2.50399
445800.0000    1.73752
445840.0000    1.82681
445880.0000    1.91379
445920.0000    1.42788
445960.0000    0.75723
446000.0000    0.77237
446040.0000    0.36428
446080.0000    0.31425
446120.0000    0.33670
446160.0000    0.91973
446200.0000   -0.50428
446240.0000    0.59551
446280.0000    0.72803
446320.0000    0.66079
446360.0000    0.82537
446400.0000    0.03480
446440.0000    0.41390
446480.0000    0.94372
446520.0000    0.19882
446560.0000    1.23420
446600.0000    0.93655
446640.0000    0.28407
446680.0000    0.65231
446720.0000    0.44789
446760.0000    1.46493
446800.0000    2.26571
446840.0000    2.15805
446880.0000    2.51412
446920.0000    2.24079
446960.0000    1.51590
447000.0000    1.45975
447040.0000    1.82742
447080.0000    1.51320
447120.0000    1.08817
447160.0000    0.98157
447200.0000    0.98641
447240.0000    2.02650
447280.0000    1.90253
447320.0000    2.17354
447360.0000    2.35049
447400.0000    1.56517
447440.0000    1.63828
447480.0000    1.20088
447520.0000    1.51327
447560.0000    0.52089
447600.0000    0.78636
447640.0000    1.06823
447680.0000    2.11898
447720.0000    1.38684
447760.0000    0.94489
447800.0000    0.79990
447840.0000    0.54576
447880.0000    1.06812
447920.0000    0.02378
447960.0000    1.78008
448000.0000    1.66963
448040.0000    0.93335
448080.0000    1.72845
448120.0000    1.70449
448160.0000    2.06679
448200.0000    1.82005
448240.0000    1.64881
448280.0000    1.40246
448320.0000    1.60574
448360.0000    2.24778
448400.0000    2.38084
448440.0000    1.25960
448480.0000    1.07836
448520.0000    0.72197
448560.0000    1.56170
448600.0000    1.08374
448640.0000    0.85643
448680.0000    0.82534
448720.0000    1.05920
448760.0000    0.92594
448800.0000    0.63492
448840.0000    0.31404
448880.0000    1.69960
448920.0000    1.04628
448960.0000    1.38008
449000.0000    1.10410
449040.0000    0.56834
449080.0000    1.03017
449120.0000    0.52912
449160.0000    0.13179
449200.0000    0.86365
449240.0000    0.96463
449280.0000    0.44690
449320.0000    1.02604
449360.0000    0.61259
449400.0000    0.83428
449440.0000    0.58308
449480.0000    1.02947
449520.0000    1.29123
449560.0000    1.24819
449600.0000    1.51899
449640.0000    1.64470
449680.0000    0.26159
449720.0000    0.95537
449760.0000    0.36622
449800.0000    0.84599
449840.0000    1.24447
449880.0000    1.41864
449920.0000    0.54624
449960.0000    0.13856
450000.0000    1.02632
450040.0000    1.09324
450080.0000    1.28430
450120.0000    1.87268
450160.0000    1.21892
450200.0000    1.33396
450240.0000    0.41449
450280.0000    0.97148
450320.0000    0.79696
450360.0000    1.61698
450400.0000    0.73883
450440.0000    0.90520
450480.0000    1.01286
450520.0000    0.95677
450560.0000    0.85164
450600.0000    0.91385
450640.0000    1.50020
450680.0000    0.98842
450720.0000    0.90666
450760.0000    0.89466
450800.0000    1.18717
450840.0000    1.11935
450880.0000    0.49398
450920.0000    0.77445
450960.0000    1.11746
451000.0000    0.95447
451040.0000    0.90612
451080.0000    0.46918
451120.0000    1.05548
451160.0000    0.19080
451200.0000    0.17101
451240.0000    1.17782
451280.0000    0.61427
451320.0000   -0.07881
451360.0000    0.43211
451400.0000    0.75252
451440.0000    0.70773
451480.0000    1.82797
451520.0000    1.51372
451560.0000    1.39867
451600.0000    0.73286
451640.0000    1.82640
451680.0000    1.32448
451720.0000    1.89523
451760.0000    1.69110
451800.0000    2.07733
451840.0000    1.07921
451880.0000    1.10959
451920.0000    1.60371
451960.0000    1.16543
452000.0000    1.89202
452040.0000    1.10065
452080.0000    1.36342
452120.0000    1.09540
452160.0000    1.37465
452200.0000    1.26431
452240.0000    1.14349
452280.0000    1.68108
452320.0000    0.92249
452360.0000    1.58716
452400.0000    0.91497
452440.0000    1.27204
452480.0000    0.30224
452520.0000    1.70665
452560.0000    0.98489
452600.0000    0.56805
452640.0000    0.53241
452680.0000    0.53700
452720.0000    0.25124
452760.0000    1.64386
452800.0000    1.08170
452840.0000    1.44449
452880.0000    1.02376
452920.0000    0.49096
452960.0000    1.34474
453000.0000    1.49178
453040.0000    2.05987
453080.0000    0.93432
453120.0000    1.27744
453160.0000    1.25575
453200.0000    1.81947
453240.0000    1.27851
453280.0000    1.75092
453320.0000    2.37973
453360.0000    2.25733
453400.0000    1.56552
453440.0000    1.90205
453480.0000    1.30280
453520.0000    2.32272
453560.0000    3.22962
453600.0000    2.85763
453640.0000    3.06221
453680.0000    3.14755
453720.0000    2.75787
453760.0000    3.00797
453800.0000    2.09224
453840.0000    2.25153
453880.0000    2.31146
453920.0000    2.33767
453960.0000    2.82148
454000.0000    2.97383
454040.0000    2.21144
454080.0000    2.15293
454120.0000    2.05641
454160.0000    2.25166
454200.0000    1.80306
454240.0000    2.12066
454280.0000    1.32726
454320.0000    1.41815
454360.0000    0.91010
454400.0000    1.55588
454440.0000    1.87943
454480.0000    2.43182
454520.0000    1.98802
454560.0000    2.26945
454600.0000    2.33156
454640.0000    2.11546
454680.0000    0.93759
454720.0000    1.29823
454760.0000    1.80806
454800.0000    1.95486
454840.0000    2.52917
454880.0000    1.64164
454920.0000    1.15405
454960.0000    1.20630
455000.0000    2.10687
455040.0000    1.85582
455080.0000    1.57811
455120.0000    1.56855
455160.0000    1.29778
455200.0000    1.66861
455240.0000    1.96626
455280.0000    2.06396
455320.0000    1.59785
455360.0000    2.57630
455400.0000    1.62113
455440.0000    1.34211
455480.0000    1.75562
455520.0000    1.74855
455560.0000    1.29723
455600.0000    1.23667
455640.0000    1.20285
455680.0000    1.10857
455720.0000    1.17846
455760.0000    1.52656
455800.0000    1.52826
455840.0000    0.89176
455880.0000    0.74513
455920.0000    1.46465
455960.0000    1.74862
456000.0000    1.78277
456040.0000    1.18467
456080.0000    0.57837
456120.0000    1.04517
456160.0000    1.08593
456200.0000    1.06382
456240.0000    0.23057
456280.0000    0.67111
456320.0000    1.01622
456360.0000    0.98440
456400.0000    1.15790
456440.0000    1.44037
456480.0000    1.83390
456520.0000    1.45332
456560.0000    2.42263
456600.0000    1.87119
456640.0000    1.92057
456680.0000    1.58861
456720.0000    0.71498
456760.0000    2.05938
456800.0000    1.62524
456840.0000    1.75146
456880.0000    1.78951
456920.0000    1.45048
456960.0000    1.35750
457000.0000    1.38213
457040.0000    2.00701
457080.0000    1.66944
457120.0000    1.03796
457160.0000    1.65225
457200.0000    2.06880
457240.0000    1.72672
457280.0000    2.37349
457320.0000    1.90373
457360.0000    1.65121
457400.0000    1.08221
457440.0000    2.23014
457480.0000    1.01610
457520.0000    1.76398
457560.0000    1.78453
457600.0000    2.06289
457640.0000    1.73348
457680.0000    2.08369
457720.0000    1.44159
457760.0000    1.64585
457800.0000    1.50864
457840.0000    1.32146
457880.0000    1.44802
457920.0000    1.24545
457960.0000    1.29475
458000.0000    0.50734
458040.0000    1.30510
458080.0000    1.58731
458120.0000    1.00446
458160.0000    0.74025
458200.0000    1.20418
458240.0000    0.76275
458280.0000    1.16767
458320.0000    1.31864
458360.0000    0.86960
458400.0000    0.85070
458440.0000    1.65140
458480.0000    1.37339
458520.0000    0.81327
458560.0000    1.16858
458600.0000    1.45565
458640.0000   -0.05173
458680.0000    2.00130
458720.0000    1.60579
458760.0000    1.09329
458800.0000    2.00610
458840.0000    1.63203
458880.0000    1.64971
458920.0000    1.82430
458960.0000    1.30355
459000.0000    1.66248
459040.0000    1.12889
459080.0000    1.20590
459120.0000    2.39744
459160.0000    1.70775
459200.0000    1.08351
459240.0000    0.88447
459280.0000    0.78290
459320.0000    0.98874
459360.0000    1.52849
459400.0000    0.98621
459440.0000    0.77308
459480.0000    0.87041
459520.0000    0.54248
459560.0000    1.18207
459600.0000    0.65558
459640.0000    0.12814
459680.0000    0.94003
459720.0000    0.51203
459760.0000    0.33798
459800.0000   -1.01222
459840.0000   -0.34469
459880.0000   -0.49425
459920.0000    0.17470
459960.0000    0.90479
460000.0000    0.32347
460040.0000    1.06254
460080.0000    0.97072
460120.0000    1.05052
460160.0000    0.53101
460200.0000    1.15061
460240.0000    0.83829
460280.0000    1.00993
460320.0000    1.98463
460360.0000    0.88777
460400.0000    0.22858
460440.0000    0.47327
460480.0000    0.51655
460520.0000    0.64398
460560.0000    0.13895
460600.0000    0.24842
460640.0000    0.94601
460680.0000    0.71963
460720.0000    0.64431
460760.0000    0.26575
460800.0000    0.26738
460840.0000    0.34453
460880.0000    1.17414
460920.0000    0.94711
460960.0000    0.82576
461000.0000    1.34576
461040.0000    0.99298
461080.0000    2.01911
461120.0000    1.98157
461160.0000    2.05780
461200.0000    2.06140
461240.0000    2.34308
461280.0000    1.95126
461320.0000    1.90511
461360.0000    2.16159
461400.0000    2.01381
461440.0000    1.91473
461480.0000    1.56506
461520.0000    2.93899
461560.0000    2.49646
461600.0000    1.81585
461640.0000    1.82410
461680.0000    2.05938
461720.0000    2.72289
461760.0000    2.16190
461800.0000    2.45200
461840.0000    2.30980
461880.0000    2.24162
461920.0000    1.68332
461960.0000    1.73463
462000.0000    2.16490
462040.0000    3.16025
462080.0000    2.40192
462120.0000    1.56655
462160.0000    2.31852
462200.0000    3.10655
462240.0000    0.95972
462280.0000    0.78305
462320.0000    1.38467
462360.0000    1.40015
462400.0000    0.59833
462440.0000    0.85741
462480.0000    0.92427
462520.0000    1.72054
462560.0000    2.57885
462600.0000    1.57187
462640.0000    1.08786
462680.0000    1.44872
462720.0000    1.79451
462760.0000    0.45886
462800.0000    0.70298
462840.0000    1.34868
462880.0000    1.56333
462920.0000    1.53116
462960.0000    0.35670
463000.0000    1.48110
463040.0000    1.27661
463080.0000    0.28685
463120.0000    1.14517
463160.0000    0.30007
463200.0000    0.97208
463240.0000    0.11333
463280.0000    1.22961
463320.0000    1.52409
463360.0000    1.28285
463400.0000    1.73942
463440.0000    1.15904
463480.0000    0.17037
463520.0000    1.53053
463560.0000    1.29661
463600.0000    0.91978
463640.0000    1.26869
463680.0000    0.91077
463720.0000    1.09956
463760.0000    1.90901
463800.0000    1.43061
463840.0000    1.75535
463880.0000    1.28921
463920.0000    0.48208
463960.0000    1.06618
464000.0000    1.06865
464040.0000    0.69101
464080.0000    1.44285
464120.0000    1.27866
464160.0000    1.70693
464200.0000    1.97024
464240.0000    1.46534
464280.0000    1.01772
464320.0000    0.77921
464360.0000   -0.06334
464400.0000    1.00705
464440.0000    0.10839
464480.0000   -0.06810
464520.0000    1.70300
464560.0000    1.52361
464600.0000    0.87849
464640.0000    0.25485
464680.0000    0.99170
464720.0000    0.99394
464760.0000    1.27473
464800.0000    0.89373
464840.0000    1.05781
464880.0000    0.77019
464920.0000    0.28251
464960.0000    0.51889
465000.0000    0.93364
465040.0000    0.48581
465080.0000    1.24442
465120.0000    1.48048
465160.0000    0.62759
465200.0000    1.86631
465240.0000    1.22932
465280.0000    1.17076
465320.0000    0.61278
465360.0000    1.23318
465400.0000    1.66020
465440.0000    1.10657
465480.0000    0.72505
465520.0000    0.87742
465560.0000    0.30932
465600.0000    0.40478
465640.0000    1.15530
465680.0000    0.62430
465720.0000    0.83420
465760.0000    0.59481
465800.0000    1.30580
465840.0000    0.70493
465880.0000    0.64279
465920.0000    0.40172
465960.0000    0.89152
466000.0000    0.57997
466040.0000    0.55045
466080.0000   -0.02093
466120.0000    1.31081
466160.0000    1.59984
466200.0000    1.44129
466240.0000    0.92286
466280.0000    0.81310
466320.0000   -0.22775
466360.0000    0.35880
466400.0000    0.52833
466440.0000    0.88720
466480.0000    1.38729
466520.0000    1.19692
466560.0000    1.35252
466600.0000    0.94182
466640.0000    1.42781
466680.0000    0.65806
466720.0000    0.64635
466760.0000    0.95584
466800.0000    0.89331
466840.0000    0.89939
466880.0000    1.62723
466920.0000    1.76523
466960.0000    0.05424
467000.0000    1.77890
467040.0000    0.98598
467080.0000    1.54658
467120.0000    2.42689
467160.0000    2.72596
467200.0000    1.75307
467240.0000    1.36882
467280.0000    1.00365
467320.0000    2.40699
467360.0000    1.78115
467400.0000    1.95697
467440.0000    2.36812
467480.0000    1.46916
467520.0000    1.79205
467560.0000    1.95312
467600.0000    2.34979
467640.0000    1.45593
467680.0000    1.35583
467720.0000    1.59441
467760.0000    0.85407
467800.0000    2.14844
467840.0000    1.76673
467880.0000    1.46462
467920.0000    1.42369
467960.0000    1.03628
468000.0000    1.52056
468040.0000    1.42911
468080.0000    1.86476
468120.0000    0.36679
468160.0000    0.97044
468200.0000    0.07609
468240.0000    1.43749
468280.0000    0.77198
468320.0000    0.79291
468360.0000    1.67807
468400.0000    0.98319
468440.0000    1.47541
468480.0000    1.26388
468520.0000    1.18179
468560.0000    1.44885
468600.0000    1.40551
468640.0000    0.75825
468680.0000    0.59415
468720.0000    1.14010
468760.0000    1.48434
468800.0000    0.84283
468840.0000    2.10504
468880.0000    2.25216
468920.0000    1.61466
468960.0000    0.98787
469000.0000    0.39529
469040.0000    1.33628
469080.0000    0.76989
469120.0000    1.60561
469160.0000    1.44572
469200.0000    1.21694
469240.0000    1.05755
469280.0000    1.78571
469320.0000    0.89584
469360.0000    0.73302
469400.0000    1.22591
469440.0000    1.25076
469480.0000    1.81369
469520.0000    1.55625
469560.0000    1.50566
469600.0000    1.72614
469640.0000    1.19396
469680.0000    1.21263
469720.0000    0.88812
469760.0000    1.38253
469800.0000    1.47174
469840.0000    1.29440
469880.0000    1.41671
469920.0000    1.30957
469960.0000    1.08663
470000.0000    1.73305
470040.0000    2.02889
470080.0000    0.72969
470120.0000    2.18174
470160.0000    1.39993
470200.0000    1.17030
470240.0000    1.32315
470280.0000    1.09165
470320.0000    1.18476
470360.0000    2.26560
470400.0000    1.37033
470440.0000    2.07768
470480.0000    2.06754
470520.0000    2.50768
470560.0000    1.92532
470600.0000    2.00625
470640.0000    1.70374
470680.0000    1.23394
470720.0000    1.38891
470760.0000    1.31025
470800.0000    2.03219
470840.0000    2.20136
470880.0000    1.54688
470920.0000    2.52787
470960.0000    2.66268
471000.0000    3.09814
471040.0000    3.18718
471080.0000    2.19461
471120.0000    1.67573
471160.0000    1.66905
471200.0000    1.74706
471240.0000    1.70362
471280.0000    2.03633
471320.0000    1.50518
471360.0000    2.47777
471400.0000    1.36919
471440.0000    1.24584
471480.0000    0.51259
471520.0000    1.34343
471560.0000    1.55161
471600.0000    1.42403
471640.0000    1.75467
471680.0000    1.15267
471720.0000    1.92202
471760.0000    2.28969
471800.0000    1.88207
471840.0000    1.27707
471880.0000    0.45887
471920.0000    1.25583
471960.0000    2.26906
472000.0000    1.48480
472040.0000    1.67254
472080.0000    1.77340
472120.0000    1.28936
472160.0000    1.37723
472200.0000    1.97146
472240.0000    2.52907
472280.0000    1.81386
472320.0000    2.16188
472360.0000    1.74338
472400.0000    2.08487
472440.0000    1.81472
472480.0000    1.75201
472520.0000    1.31802
472560.0000    1.39974
472600.0000    1.54795
472640.0000    1.02971
472680.0000    1.02093
472720.0000    1.08619
472760.0000    2.14463
472800.0000    1.50082
472840.0000    2.12173
472880.0000    0.85627
472920.0000    1.38210
472960.0000    1.78944
473000.0000    2.51180
473040.0000    2.91559
473080.0000    1.83783
473120.0000    1.93611
473160.0000    2.27512
473200.0000    1.96859
473240.0000    2.59385
473280.0000    2.73468
473320.0000    1.24141
473360.0000    1.69207
473400.0000    1.81106
473440.0000    1.82353
473480.0000    2.07397
473520.0000    2.23014
473560.0000    1.71248
473600.0000    2.38759
473640.0000    1.07245
473680.0000    1.72837
473720.0000    2.28526
473760.0000    2.15520
473800.0000    1.63473
473840.0000    2.49497
473880.0000    2.47092
473920.0000    1.34672
473960.0000    2.42078
474000.0000    2.66684
474040.0000    1.54216
474080.0000    1.94459
474120.0000    2.11026
474160.0000    2.44627
474200.0000    2.87163
474240.0000    2.57824
474280.0000    2.34190
474320.0000    3.15596
474360.0000    2.61463
474400.0000    2.49230
474440.0000    2.50493
474480.0000    3.05079
474520.0000    2.78532
474560.0000    2.42139
474600.0000    2.52258
474640.0000    3.00389
474680.0000    2.54129
474720.0000    2.59944
474760.0000    2.56187
474800.0000    2.63096
474840.0000    2.53234
474880.0000    2.75308
474920.0000    3.36715
474960.0000    3.38117
475000.0000    3.16830
475040.0000    2.97806
475080.0000    3.44930
475120.0000    3.14172
475160.0000    2.38547
475200.0000    2.53836
475240.0000    3.06799
475280.0000    3.16476
475320.0000    2.75383
475360.0000    3.40905
475400.0000    3.32600
475440.0000    2.47200
475480.0000    3.18472
475520.0000    2.93475
475560.0000    3.51655
475600.0000    3.48424
475640.0000    2.62583
475680.0000    3.98507
475720.0000    3.02670
475760.0000    2.10331
475800.0000    3.01432
475840.0000    2.86668
475880.0000    2.60459
475920.0000    3.18960
475960.0000    3.04472
476000.0000    3.68848
476040.0000    3.13308
476080.0000    3.37774
476120.0000    3.35300
476160.0000    2.51830
476200.0000    3.36151
476240.0000    3.15237
476280.0000    2.27553
476320.0000    2.95126
476360.0000    2.98989
476400.0000    2.53521
476440.0000    3.65239
476480.0000    2.40681
476520.0000    2.25679
476560.0000    2.59945
476600.0000    2.64783
476640.0000    3.42115
476680.0000    2.71527
476720.0000    2.52970
476760.0000    1.84257
476800.0000    2.04351
476840.0000    2.18341
476880.0000    2.83952
476920.0000    3.29294
476960.0000    2.93834
477000.0000    2.99459
477040.0000    3.26054
477080.0000    2.64187
477120.0000    3.30824
477160.0000    3.79634
477200.0000    3.48726
477240.0000    3.58688
477280.0000    3.29224
477320.0000    2.75708
477360.0000    3.17527
477400.0000    2.79520
477440.0000    3.14966
477480.0000    3.02754
477520.0000    2.87081
477560.0000    2.64157
477600.0000    2.49252
477640.0000    2.67137
477680.0000    3.73464
477720.0000    2.61602
477760.0000    3.46277
477800.0000    2.62066
477840.0000    2.63730
477880.0000    3.06012
477920.0000    2.06612
477960.0000    2.82991
478000.0000    3.05636
478040.0000    2.35850
478080.0000    2.65001
478120.0000    2.46108
478160.0000    1.97449
478200.0000    2.63839
478240.0000    2.53099
478280.0000    1.78177
478320.0000    2.86520
478360.0000    3.03838
478400.0000    2.07674
478440.0000    2.25424
478480.0000    2.10666
478520.0000    1.83464
478560.0000    2.18805
478600.0000    2.84309
478640.0000    2.49168
478680.0000    3.16262
478720.0000    2.09456
478760.0000    1.96844
478800.0000    2.03330
478840.0000    2.52717
478880.0000    2.24022
478920.0000    2.43273
478960.0000    2.33546
479000.0000    2.43755
479040.0000    2.35269
479080.0000    1.94794
479120.0000    1.77226
479160.0000    1.89914
479200.0000    2.31428
479240.0000    2.17803
479280.0000    2.94529
479320.0000    2.13724
479360.0000    2.59531
479400.0000    3.28290
479440.0000    2.48469
479480.0000    2.92397
479520.0000    2.03896
479560.0000    2.58776
479600.0000    3.49920
479640.0000    3.46075
479680.0000    2.94592
479720.0000    2.85856
479760.0000    2.45284
479800.0000    2.08039
479840.0000    2.60136
479880.0000    3.06859
479920.0000    3.21825
479960.0000    2.37834
480000.0000    2.36095
480040.0000    2.25895
480080.0000    2.68215
480120.0000    2.88522
480160.0000    2.85289
480200.0000    2.87893
480240.0000    3.16019
480280.0000    3.50235
480320.0000    3.04556
480360.0000    3.26196
480400.0000    1.73346
480440.0000    2.96909
480480.0000    1.78834
480520.0000    2.93614
480560.0000    2.67198
480600.0000    2.18705
480640.0000    1.39666
480680.0000    2.27269
480720.0000    2.91415
480760.0000    3.28983
480800.0000    2.44110
480840.0000    2.13863
480880.0000    2.57142
480920.0000    2.58371
480960.0000    2.02920
481000.0000    3.12685
481040.0000    2.34673
481080.0000    2.70643
481120.0000    2.10705
481160.0000    3.03451
481200.0000    2.49362
481240.0000    3.69757
481280.0000    1.45038
481320.0000    2.22496
481360.0000    1.79809
481400.0000    1.84969
481440.0000    2.37879
481480.0000    2.38389
481520.0000    2.39676
481560.0000    1.71321
481600.0000    2.54330
481640.0000    2.62181
481680.0000    3.08592
481720.0000    2.01465
481760.0000    2.33041
481800.0000    1.98416
481840.0000    2.49637
481880.0000    2.02208
481920.0000    1.69936
481960.0000    2.75110
482000.0000    2.27062
482040.0000    2.21021
482080.0000    1.63152
482120.0000    2.10618
482160.0000    1.38403
482200.0000    1.79726
482240.0000    1.42493
482280.0000    1.25657
482320.0000    1.91130
482360.0000    1.94654
482400.0000    1.84484
482440.0000    2.21853
482480.0000    2.07870
482520.0000    1.73655
482560.0000    2.68766
482600.0000    1.62425
482640.0000    1.28113
482680.0000    1.99898
482720.0000    2.02808
482760.0000    2.15903
482800.0000    1.98112
482840.0000    1.77733
482880.0000    1.40845
482920.0000    2.88715
482960.0000    2.45144
483000.0000    2.60235
483040.0000    2.89126
483080.0000    2.65010
483120.0000    2.53748
483160.0000    2.96944
483200.0000    2.18660
483240.0000    3.63066
483280.0000    2.98973
483320.0000    3.17968
483360.0000    2.50371
483400.0000    2.75030
483440.0000    2.59583
483480.0000    3.22853
483520.0000    2.73146
483560.0000    2.56905
483600.0000    2.65466
483640.0000    2.85311
483680.0000    2.47763
483720.0000    2.75445
483760.0000    2.92159
483800.0000    2.36807
483840.0000    2.81818
483880.0000    1.89865
483920.0000    2.51689
483960.0000    3.86602
484000.0000    2.92986
484040.0000    2.80814
484080.0000    2.92064
484120.0000    1.93188
484160.0000    2.56578
484200.0000    2.85684
484240.0000    2.23806
484280.0000    1.88699
484320.0000    2.39649
484360.0000    1.91802
484400.0000    2.52220
484440.0000    1.54036
484480.0000    1.80470
484520.0000    2.00370
484560.0000    1.08101
484600.0000    0.58727
484640.0000    2.00061
484680.0000    0.95334
484720.0000    0.66908
484760.0000    1.99123
484800.0000    1.89313
484840.0000    2.06646
484880.0000    2.81459
484920.0000    1.84355
484960.0000    1.32584
485000.0000    0.86894
485040.0000    1.60163
485080.0000    0.76284
485120.0000    0.88308
485160.0000    0.76167
485200.0000    0.75819
485240.0000    1.11790
485280.0000    1.13142
485320.0000    1.74824
485360.0000    1.81801
485400.0000    1.48384
485440.0000    1.32535
485480.0000    1.99757
485520.0000    1.45307
485560.0000    1.48090
485600.0000    1.98779
485640.0000    2.48297
485680.0000    1.39127
485720.0000    1.78741
485760.0000    1.24205
485800.0000    1.64274
485840.0000    1.94107
485880.0000    2.61205
485920.0000    1.26098
485960.0000    1.49860
486000.0000    0.88586
486040.0000    1.24305
486080.0000    1.08356
486120.0000    1.09930
486160.0000    2.05189
486200.0000    1.37778
486240.0000    2.14458
486280.0000    2.10154
486320.0000    1.90422
486360.0000    1.46208
486400.0000    1.65574
486440.0000    1.73365
486480.0000    2.13829
486520.0000    1.25546
486560.0000    2.54776
486600.0000    1.30122
486640.0000    1.84679
486680.0000    2.08204
486720.0000    2.14024
486760.0000    1.62735
486800.0000    2.02324
486840.0000    2.80397
486880.0000    1.70548
486920.0000    2.17721
486960.0000    1.31968
487000.0000    1.72239
487040.0000    2.20430
487080.0000    1.51209
487120.0000    1.83865
487160.0000    2.57964
487200.0000    2.35220
487240.0000    2.28178
487280.0000    2.16160
487320.0000    1.58303
487360.0000    1.42452
487400.0000    1.77919
487440.0000    1.47915
487480.0000    1.57835
487520.0000    2.46702
487560.0000    2.27574
487600.0000    1.55759
487640.0000    2.01259
487680.0000    1.59544
487720.0000    1.82690
487760.0000    1.64216
487800.0000    2.08137
487840.0000    2.28924
487880.0000    2.10541
487920.0000    1.39757
487960.0000    2.08456
488000.0000    1.77817
488040.0000    2.49409
488080.0000    1.08043
488120.0000    1.03003
488160.0000    2.07513
488200.0000    1.80893
488240.0000    1.61006
488280.0000    0.99861
488320.0000    1.23628
488360.0000    1.19870
488400.0000    2.26955
488440.0000    1.77410
488480.0000    1.60238
488520.0000    1.29593
488560.0000    1.16289
488600.0000    0.75820
488640.0000    1.13301
488680.0000    1.43379
488720.0000    1.82096
488760.0000    1.28522
488800.0000    1.88994
488840.0000    1.34914
488880.0000    0.71559
488920.0000    1.83966
488960.0000    1.90338
489000.0000    1.67051
489040.0000    1.05909
489080.0000    0.53117
489120.0000    1.00679
489160.0000    1.54203
489200.0000    0.99931
489240.0000    1.49032
489280.0000    1.77332
489320.0000    1.09232
489360.0000    1.92681
489400.0000    1.63644
489440.0000    1.75565
489480.0000    1.51067
489520.0000    1.90889
489560.0000    1.02852
489600.0000    1.31921
489640.0000    1.16058
489680.0000    1.02037
489720.0000    0.75719
489760.0000    0.37516
489800.0000    0.82451
489840.0000    0.38879
489880.0000    0.70421
489920.0000    0.62960
489960.0000    0.73424
490000.0000    1.26650
490040.0000    0.47801
490080.0000    0.06971
490120.0000    0.43768
490160.0000    1.16250
490200.0000    1.41712
490240.0000    1.29964
490280.0000    1.15398
490320.0000    1.82402
490360.0000    1.57845
490400.0000    1.57114
490440.0000    1.79348
490480.0000    1.98863
490520.0000    2.25450
490560.0000    1.93817
490600.0000    2.99425
490640.0000    2.07410
490680.0000    2.09077
490720.0000    1.60658
490760.0000    0.85582
490800.0000    1.46389
490840.0000    1.55884
490880.0000    0.54451
490920.0000    1.61049
490960.0000    1.99013
491000.0000    2.18837
491040.0000    2.22637
491080.0000    2.17712
491120.0000    1.15884
491160.0000    0.73227
491200.0000    1.29935
491240.0000    0.89065
491280.0000    0.88267
491320.0000    1.39395
491360.0000    2.11056
491400.0000    1.91704
491440.0000    1.62073
491480.0000    1.37144
491520.0000    0.47234
491560.0000    1.80432
491600.0000    1.50235
491640.0000    0.98644
491680.0000    0.97842
491720.0000    1.13837
491760.0000    1.39994
491800.0000    1.06721
491840.0000    0.33643
491880.0000    0.65474
491920.0000    0.78546
491960.0000    1.23327
492000.0000    2.10413
492040.0000    1.61764
492080.0000    1.91800
492120.0000    1.87871
492160.0000    1.66454
492200.0000    1.60883
492240.0000    0.84469
492280.0000    1.79791
492320.0000    0.92892
492360.0000    1.00534
492400.0000    1.56661
492440.0000    1.40794
492480.0000    0.62885
492520.0000    1.75237
492560.0000    1.61524
492600.0000    1.53256
492640.0000    2.83553
492680.0000    2.77638
492720.0000    1.74124
492760.0000    2.33908
492800.0000    2.50462
492840.0000    2.72874
492880.0000    2.24533
492920.0000    2.53858
492960.0000    1.89679
493000.0000    2.05991
493040.0000    1.20187
493080.0000    2.48756
493120.0000    3.61552
493160.0000    2.14337
493200.0000    2.42698
493240.0000    3.19397
493280.0000    3.26182
493320.0000    3.34749
493360.0000    2.96732
493400.0000    2.18069
493440.0000    2.75301
493480.0000    2.52059
493520.0000    2.17698
493560.0000    2.42522
493600.0000    2.02959
493640.0000    2.34119
493680.0000    2.66087
493720.0000    1.51610
493760.0000    1.60404
493800.0000    1.75246
493840.0000    2.37808
493880.0000    2.34361
493920.0000    1.87951
493960.0000    2.30200
494000.0000    1.52640
494040.0000    1.48305
494080.0000    0.39947
494120.0000    0.93730
494160.0000    1.91612
494200.0000    2.66395
494240.0000    1.85385
494280.0000    2.11008
494320.0000    1.92340
494360.0000    1.00131
494400.0000    1.47402
494440.0000    0.89307
494480.0000    1.07853
494520.0000    1.52900
494560.0000    2.64880
494600.0000    2.29224
494640.0000    1.10010
494680.0000    1.71688
494720.0000    2.06662
494760.0000    1.34086
494800.0000    2.26544
494840.0000    1.19453
494880.0000    1.63657
494920.0000    1.94036
494960.0000    2.39560
495000.0000    0.89432
495040.0000    2.26217
495080.0000    1.89596
495120.0000    1.27977
495160.0000    2.05761
495200.0000    2.37597
495240.0000    1.53377
495280.0000    1.99644
495320.0000    1.86394
495360.0000    1.94441
495400.0000    1.80974
495440.0000    2.03370
495480.0000    1.80337
495520.0000    2.30345
495560.0000    1.35706
495600.0000    1.95001
495640.0000    2.58247
495680.0000    2.15183
495720.0000    2.30309
495760.0000    0.85094
495800.0000    1.21359
495840.0000    1.32179
495880.0000    1.57802
495920.0000    1.37909
495960.0000    1.21702
496000.0000    0.80450
496040.0000    1.56381
496080.0000    1.52320
496120.0000    2.09881
496160.0000    1.57651
496200.0000    2.05739
496240.0000    0.70290
496280.0000    2.26039
496320.0000    1.79650
496360.0000    1.87582
496400.0000    0.48828
496440.0000    0.56744
496480.0000    0.94641
496520.0000    0.69827
496560.0000    1.51812
496600.0000    1.38861
496640.0000    1.98693
496680.0000    1.57817
496720.0000    2.04295
496760.0000    1.55883
496800.0000    1.58782
496840.0000    2.19084
496880.0000    2.14841
496920.0000    2.18658
496960.0000    1.88910
497000.0000    2.25655
497040.0000    1.26349
497080.0000    1.88172
497120.0000    2.24132
497160.0000    1.60686
497200.0000    1.55035
497240.0000    2.00163
497280.0000    1.77849
497320.0000    1.82395
497360.0000    1.65236
497400.0000    1.16731
497440.0000    0.74976
497480.0000    0.79118
497520.0000    1.47152
497560.0000    0.88660
497600.0000    1.30582
497640.0000    1.23902
497680.0000    1.53246
497720.0000    2.20612
497760.0000    1.76838
497800.0000    1.63524
497840.0000    2.57576
497880.0000    2.41508
497920.0000    1.58365
497960.0000    2.11505
498000.0000    2.85331
498040.0000    1.95244
498080.0000    2.23359
498120.0000    1.43693
498160.0000    2.17037
498200.0000    2.25284
498240.0000    1.79869
498280.0000    2.59581
498320.0000    1.88111
498360.0000    1.65117
498400.0000    1.92277
498440.0000    1.42656
498480.0000    2.00605
498520.0000    2.22183
498560.0000    2.20412
498600.0000    2.32070
498640.0000    1.86821
498680.0000    2.39639
498720.0000    2.03057
498760.0000    2.36243
498800.0000    2.55498
498840.0000    1.55546
498880.0000    2.21021
498920.0000    2.13965
498960.0000    2.31582
499000.0000    2.44479
499040.0000    2.50515
499080.0000    2.05184
499120.0000    1.80168
499160.0000    2.02310
499200.0000    1.74832
499240.0000    1.51972
499280.0000    2.05887
499320.0000    1.78832
499360.0000    2.32047
499400.0000    2.02358
499440.0000    2.28027
499480.0000    2.94164
499520.0000    2.33634
499560.0000    1.94021
499600.0000    2.33405
499640.0000    1.73802
499680.0000    1.71413
499720.0000    1.93947
499760.0000    2.04452
499800.0000    2.32987
499840.0000    2.55618
499880.0000    1.94832
499920.0000    1.47947
499960.0000    1.88038
500000.0000    1.70953
500040.0000    1.87958
500080.0000    2.13743
500120.0000    2.49545
500160.0000    2.23342
500200.0000    2.39802
500240.0000    2.21478
500280.0000    1.85835
500320.0000    2.44197
500360.0000    1.76126
500400.0000    1.31323
500440.0000    0.98835
500480.0000    2.54723
500520.0000    2.16617
500560.0000    2.44160
500600.0000    1.67188
500640.0000    1.85297
500680.0000    1.28134
500720.0000    1.48369
500760.0000    1.42768
500800.0000    2.00414
500840.0000    1.32900
500880.0000    2.24038
500920.0000    2.26040
500960.0000    1.73119
501000.0000    1.69555
501040.0000    1.48658
501080.0000    1.61296
501120.0000    1.63411
501160.0000    1.87463
501200.0000    1.35663
501240.0000    2.03961
501280.0000    1.57007
501320.0000    2.73763
501360.0000    1.93617
501400.0000    3.48068
501440.0000    2.32585
501480.0000    2.62836
501520.0000    2.31628
501560.0000    2.23780
501600.0000    1.77375
501640.0000    2.52779
501680.0000    1.49700
501720.0000    1.61455
501760.0000    2.72608
501800.0000    2.50890
501840.0000    1.95642
501880.0000    1.84233
501920.0000    1.62724
501960.0000    2.39962
502000.0000    2.08392
502040.0000    2.59906
502080.0000    2.04113
502120.0000    2.60111
502160.0000    1.36785
502200.0000    1.57735
502240.0000    2.39151
502280.0000    1.99690
502320.0000    2.34376
502360.0000    3.29044
502400.0000    2.57100
502440.0000    2.18869
502480.0000    2.52562
502520.0000    2.19529
502560.0000    2.42999
502600.0000    1.98640
502640.0000    2.47866
502680.0000    1.91432
502720.0000    1.63556
502760.0000    1.38986
502800.0000    2.16051
502840.0000    2.49166
502880.0000    2.02287
502920.0000    2.34481
502960.0000    3.01379
503000.0000    1.80461
503040.0000    2.91239
503080.0000    1.60949
503120.0000    1.96725
503160.0000    1.60095
503200.0000    2.32688
503240.0000    3.01755
503280.0000    1.88090
503320.0000    2.27986
503360.0000    2.02965
503400.0000    2.63386
503440.0000    1.80951
503480.0000    2.76234
503520.0000    1.59975
503560.0000    2.20492
503600.0000    2.33360
503640.0000    1.83380
503680.0000    1.64871
503720.0000    1.73934
503760.0000    1.71566
503800.0000    2.47970
503840.0000    0.93542
503880.0000    1.78660
503920.0000    1.71622
503960.0000    2.02588
504000.0000    2.35841
504040.0000    2.04253
504080.0000    1.68036
504120.0000    1.92796
504160.0000    2.34082
504200.0000    2.47234
504240.0000    3.07701
504280.0000    1.80077
504320.0000    1.84651
504360.0000    1.25509
504400.0000    2.56967
504440.0000    1.65794
504480.0000    2.00493
504520.0000    1.91235
504560.0000    1.86253
504600.0000    1.58139
504640.0000    2.83212
504680.0000    2.44679
504720.0000    1.92268
504760.0000    2.20026
504800.0000    1.89434
504840.0000    2.22431
504880.0000    1.82686
504920.0000    1.53073
504960.0000    1.81470
505000.0000    1.25421
505040.0000    1.26629
505080.0000    1.43825
505120.0000    2.58853
505160.0000    1.91773
505200.0000    1.50032
505240.0000    0.44403
505280.0000    1.05581
505320.0000    0.80291
505360.0000    1.78449
505400.0000    0.57035
505440.0000    0.50822
505480.0000    1.47309
505520.0000    1.27863
505560.0000    1.43679
505600.0000    0.94653
505640.0000    1.14439
505680.0000    0.98866
505720.0000    0.38601
505760.0000    1.02623
505800.0000   -0.19430
505840.0000    1.12930
505880.0000    1.10462
505920.0000    2.05024
505960.0000    1.45727
506000.0000    2.03377
506040.0000    1.41290
506080.0000    2.20342
506120.0000    1.52925
506160.0000    2.15463
506200.0000    2.83648
506240.0000    2.47361
506280.0000    1.77134
506320.0000    1.52987
506360.0000    1.69233
506400.0000    1.38922
506440.0000    1.87070
506480.0000    1.71131
506520.0000    0.76917
506560.0000    1.23368
506600.0000    0.42960
506640.0000    1.86975
506680.0000    1.58835
506720.0000    1.46676
506760.0000    1.12476
506800.0000    0.46377
506840.0000    0.11210
506880.0000    1.01821
506920.0000    1.47609
506960.0000    0.69480
507000.0000    1.37118
507040.0000    1.10066
507080.0000    0.56324
507120.0000    1.20038
507160.0000    1.18806
507200.0000    0.72512
507240.0000    0.78704
507280.0000    1.55708
507320.0000    1.78541
507360.0000    1.08090
507400.0000    1.83232
507440.0000    1.25983
507480.0000    1.41595
507520.0000    0.41919
507560.0000    1.01855
507600.0000    1.36161
507640.0000    0.99657
507680.0000    1.25592
507720.0000    0.63805
507760.0000    1.21307
507800.0000    1.01112
507840.0000    1.20882
507880.0000    0.71977
507920.0000    0.84219
507960.0000    0.64886
508000.0000    1.34165
508040.0000    1.50386
508080.0000    1.09544
508120.0000    0.46461
508160.0000    0.95958
508200.0000    1.38526
508240.0000    1.75570
508280.0000    1.87990
508320.0000    1.10270
508360.0000    0.28302
508400.0000    2.27088
508440.0000    2.07032
508480.0000    1.50217
508520.0000    1.93665
508560.0000    0.85376
508600.0000    1.24268
508640.0000    0.85555
508680.0000    1.13581
508720.0000    1.41714
508760.0000    1.04345
508800.0000    0.53183
508840.0000    0.14812
508880.0000    0.43348
508920.0000    0.56743
508960.0000    0.70060
509000.0000    0.99315
509040.0000    0.26868
509080.0000    0.51151
509120.0000    0.54218
509160.0000    0.81924
509200.0000    0.28680
509240.0000    0.84538
509280.0000    1.21466
509320.0000    1.21216
509360.0000    1.11072
509400.0000    1.31182
509440.0000    1.71366
509480.0000    1.72739
509520.0000    0.93520
509560.0000    1.15224
509600.0000    1.95639
509640.0000    1.78560
509680.0000    2.50699
509720.0000    2.24367
509760.0000    1.38113
509800.0000    2.12548
509840.0000    2.12501
509880.0000    2.62120
509920.0000    2.10404
509960.0000    1.79187
510000.0000    1.74071
510040.0000    1.57367
510080.0000    2.44378
510120.0000    1.85830
510160.0000    2.06656
510200.0000    2.14805
510240.0000    2.15693
510280.0000    2.27720
510320.0000    2.49806
510360.0000    2.75474
510400.0000    2.21233
510440.0000    2.63029
510480.0000    2.45235
510520.0000    2.41780
510560.0000    1.66050
510600.0000    2.05429
510640.0000    2.33305
510680.0000    1.17149
510720.0000    1.71128
510760.0000    2.50259
510800.0000    2.96527
510840.0000    1.63716
510880.0000    0.71667
510920.0000    1.63002
510960.0000    1.72437
511000.0000    2.25958
511040.0000    1.68391
511080.0000    1.37520
511120.0000    2.22113
511160.0000    2.45563
511200.0000    1.72656
511240.0000    1.75514
511280.0000    1.82466
511320.0000    2.40074
511360.0000    1.40850
511400.0000    1.69595
511440.0000    1.82411
511480.0000    1.76864
511520.0000    1.91751
511560.0000    2.00933
511600.0000    2.12490
511640.0000    1.63777
511680.0000    1.56028
511720.0000    1.53988
511760.0000    1.54514
511800.0000    2.03729
511840.0000    1.72301
511880.0000    2.32937
511920.0000    2.07462
511960.0000    2.08052
512000.0000    1.77584
512040.0000    2.47348
512080.0000    2.07487
512120.0000    1.11946
512160.0000    1.41184
512200.0000    2.47416
512240.0000    2.52259
512280.0000    1.39518
512320.0000    1.78795
512360.0000    1.01751
512400.0000    1.47722
512440.0000    0.68839
512480.0000    1.28589
512520.0000    1.70027
512560.0000    2.11767
512600.0000    1.63524
512640.0000    1.99748
512680.0000    1.15693
512720.0000    1.29359
512760.0000    1.74652
512800.0000    1.55697
512840.0000    0.50498
512880.0000    0.50250
512920.0000    0.27441
512960.0000    1.32590
513000.0000    0.46635
513040.0000    0.95509
513080.0000    1.93739
513120.0000    1.54222
513160.0000    0.46939
513200.0000    1.77293
513240.0000    0.94504
513280.0000    1.25968
513320.0000    1.67007
513360.0000    1.66331
513400.0000    1.62177
513440.0000    1.94915
513480.0000    1.62660
513520.0000    1.40506
513560.0000    2.19398
513600.0000    1.96370
513640.0000    1.87289
513680.0000    1.94152
513720.0000    1.62586
513760.0000    1.21770
513800.0000    2.25702
513840.0000    1.86831
513880.0000    2.38524
513920.0000    1.56655
513960.0000    2.59793
514000.0000    2.51340
514040.0000    1.21805
514080.0000    2.31261
514120.0000    1.56004
514160.0000    2.04902
514200.0000    2.27400
514240.0000    1.84219
514280.0000    2.14502
514320.0000    3.06403
514360.0000    2.47790
514400.0000    2.13793
514440.0000    1.53959
514480.0000    2.46372
514520.0000    2.00744
514560.0000    2.41010
514600.0000    2.38164
514640.0000    1.93959
514680.0000    2.37733
514720.0000    2.29785
514760.0000    2.74874
514800.0000    2.37128
514840.0000    1.66903
514880.0000    1.79978
514920.0000    1.62288
514960.0000    1.43086
515000.0000    1.62731
515040.0000    1.75879
515080.0000    1.78665
515120.0000    1.76831
515160.0000    1.40716
515200.0000    1.38367
515240.0000    0.98032
515280.0000    1.53410
515320.0000    1.90692
515360.0000    1.21727
515400.0000    1.48915
515440.0000    1.69706
515480.0000    1.70422
515520.0000    2.17450
515560.0000    1.89971
515600.0000    1.41356
515640.0000    1.40109
515680.0000    1.33782
515720.0000    1.69147
515760.0000    1.11459
515800.0000    1.14500
515840.0000    1.55655
515880.0000    1.17813
515920.0000    2.00247
515960.0000    1.11239
516000.0000    1.65843
516040.0000    0.96941
516080.0000    1.70864
516120.0000    1.53079
516160.0000    1.95591
516200.0000    1.07302
516240.0000    1.61196
516280.0000    1.72795
516320.0000    2.14537
516360.0000    2.21028
516400.0000    1.75292
516440.0000    1.94318
516480.0000    1.83281
516520.0000    1.99515
516560.0000    1.90581
516600.0000    2.23067
516640.0000    2.12549
516680.0000    1.59011
516720.0000    2.30292
516760.0000    1.32459
516800.0000    1.80511
516840.0000    2.34906
516880.0000    1.83601
516920.0000    1.91807
516960.0000    2.09630
517000.0000    2.11141
517040.0000    1.73567
517080.0000    2.74492
517120.0000    2.38821
517160.0000    2.88234
517200.0000    2.16198
517240.0000    2.17613
517280.0000    2.86211
517320.0000    2.08325
517360.0000    2.77720
517400.0000    2.19032
517440.0000    2.41147
517480.0000    2.68143
517520.0000    2.63599
517560.0000    2.52781
517600.0000    2.81439
517640.0000    3.05482
517680.0000    2.01071
517720.0000    2.75165
517760.0000    2.36545
517800.0000    1.55388
517840.0000    2.04683
517880.0000    2.39142
517920.0000    1.10639
517960.0000    1.63650
518000.0000    1.15972
518040.0000    1.89696
518080.0000    1.79981
518120.0000    1.84588
518160.0000    1.22041
518200.0000    1.57539
518240.0000    1.16454
518280.0000    1.11136
518320.0000    1.49386
518360.0000    1.08960
518400.0000    1.60481
518440.0000    1.97636
518480.0000    2.03957
518520.0000    1.78126
518560.0000    1.87291
518600.0000    1.81841
518640.0000    1.76029
518680.0000    2.12302
518720.0000    1.37278
518760.0000    1.28337
518800.0000    1.55519
518840.0000    2.48277
518880.0000    2.06420
518920.0000    2.36198
518960.0000    2.53626
519000.0000    1.95768
519040.0000    2.61989
519080.0000    2.47120
519120.0000    1.93119
519160.0000    2.35111
519200.0000    2.94010
519240.0000    3.05592
519280.0000    2.79066
519320.0000    2.35990
519360.0000    1.18386
519400.0000    2.53803
519440.0000    1.49295
519480.0000    1.98646
519520.0000    1.22661
519560.0000    0.84156
519600.0000    1.59733
519640.0000    1.54320
519680.0000    1.29762
519720.0000    2.14980
519760.0000    1.70039
519800.0000    2.26116
519840.0000    1.99040
519880.0000    2.24737
519920.0000    2.13419
519960.0000    1.88206
520000.0000    2.32495
520040.0000    1.87590
520080.0000    2.64881
520120.0000    2.44157
520160.0000    2.09839
520200.0000    2.67676
520240.0000    3.18587
520280.0000    2.35399
520320.0000    2.38661
520360.0000    2.26301
520400.0000    2.63985
520440.0000    2.32159
520480.0000    2.78254
520520.0000    2.93601
520560.0000    2.14795
520600.0000    3.18201
520640.0000    2.34560
520680.0000    2.99166
520720.0000    2.61428
520760.0000    2.80857
520800.0000    1.72876
520840.0000    1.97594
520880.0000    1.63691
520920.0000    1.19320
520960.0000    1.82170
521000.0000    2.04395
521040.0000    2.00490
521080.0000    1.72299
521120.0000    1.82073
521160.0000    1.87529
521200.0000    2.08163
521240.0000    1.63643
521280.0000    2.06060
521320.0000    1.76422
521360.0000    1.05658
521400.0000    2.02613
521440.0000    1.85822
521480.0000    1.74604
521520.0000    0.83333
521560.0000    1.44258
521600.0000    1.40098
521640.0000    1.74848
521680.0000    0.95879
521720.0000    2.31338
521760.0000    1.86929
521800.0000    1.82067
521840.0000    1.19625
521880.0000    1.22527
521920.0000    1.44999
521960.0000    1.54570
522000.0000    1.45700
522040.0000    1.27437
522080.0000    1.16836
522120.0000    1.71035
522160.0000    2.52212
522200.0000    2.20024
522240.0000    2.03348
522280.0000    2.77670
522320.0000    2.19111
522360.0000    2.15208
522400.0000    3.02181
522440.0000    2.70520
522480.0000    2.32623
522520.0000    2.76497
522560.0000    2.23258
522600.0000    2.73448
522640.0000    2.14930
522680.0000    2.20653
522720.0000    1.56363
522760.0000    2.21112
522800.0000    2.09879
522840.0000    1.83407
522880.0000    1.73066
522920.0000    1.48421
522960.0000    0.83094
523000.0000    1.35944
523040.0000    1.14568
523080.0000    1.45372
523120.0000    1.25116
523160.0000    1.06325
523200.0000    1.70913
523240.0000    1.51497
523280.0000    1.90315
523320.0000    1.93921
523360.0000    2.01279
523400.0000    2.03804
523440.0000    1.66413
523480.0000    1.81433
523520.0000    1.95795
523560.0000    1.70098
523600.0000    1.88923
523640.0000    2.20619
523680.0000    2.33581
523720.0000    2.36381
523760.0000    2.20769
523800.0000    2.69747
523840.0000    3.19013
523880.0000    3.09699
523920.0000    2.67940
523960.0000    2.30696
524000.0000    2.31557
524040.0000    1.71512
524080.0000    2.65799
524120.0000    1.98599
524160.0000    2.38061
524200.0000    2.24989
524240.0000    1.79951
524280.0000    2.56343
524320.0000    2.41821
524360.0000    2.21634
524400.0000    2.45621
524440.0000    1.67339
524480.0000    2.18026
524520.0000    2.71745
524560.0000    2.17751
524600.0000    2.22301
524640.0000    2.75790
524680.0000    2.83048
524720.0000    2.97198
524760.0000    2.77987
524800.0000    2.19453
524840.0000    1.90365
524880.0000    2.32835
524920.0000    2.45058
524960.0000    2.13131
525000.0000    1.10016
525040.0000    2.12082
525080.0000    1.66137
525120.0000    2.42087
525160.0000    2.66686
525200.0000    2.92586
525240.0000    2.08817
525280.0000    2.31179
525320.0000    1.73929
525360.0000    2.21381
525400.0000    2.42354
525440.0000    1.83474
525480.0000    2.11597
525520.0000    2.11400
525560.0000    1.94867
525600.0000    2.25916
525640.0000    2.91411
525680.0000    2.34612
525720.0000    2.27932
525760.0000    1.14619
525800.0000    2.11346
525840.0000    2.25017
525880.0000    1.76742
525920.0000    1.99474
525960.0000    1.77728
526000.0000    1.74021
526040.0000    1.97490
526080.0000    1.63643
526120.0000    1.56536
526160.0000    2.08431
526200.0000    1.33995
526240.0000    1.79663
526280.0000    1.68493
526320.0000    1.46986
526360.0000    2.13075
526400.0000    1.85844
526440.0000    2.05818
526480.0000    2.83235
526520.0000    2.00390
526560.0000    2.07135
526600.0000    1.70582
526640.0000    2.33122
526680.0000    1.62642
526720.0000    2.49757
526760.0000    2.16542
526800.0000    2.21232
526840.0000    1.62279
526880.0000    2.65668
526920.0000    2.21538
526960.0000    1.98049
527000.0000    2.64293
527040.0000    2.14439
527080.0000    2.94218
527120.0000    2.34503
527160.0000    2.70774
527200.0000    2.13111
527240.0000    1.92374
527280.0000    2.18021
527320.0000    2.12711
527360.0000    1.87551
527400.0000    2.31102
527440.0000    2.13718
527480.0000    2.34959
527520.0000    1.64572
527560.0000    2.23301
527600.0000    1.95998
527640.0000    1.80250
527680.0000    2.21769
527720.0000    2.49092
527760.0000    1.98062
527800.0000    1.37322
527840.0000    2.57116
527880.0000    1.82317
527920.0000    1.53464
527960.0000    2.05479
528000.0000    1.80659
528040.0000    2.39607
528080.0000    2.67419
528120.0000    1.83560
528160.0000    2.10527
528200.0000    2.15726
528240.0000    2.01855
528280.0000    1.95294
528320.0000    2.78818
528360.0000    1.96179
528400.0000    1.95934
528440.0000    2.79745
528480.0000    2.18853
528520.0000    3.13085
528560.0000    2.61412
528600.0000    3.11911
528640.0000    2.53428
528680.0000    2.75963
528720.0000    1.59841
528760.0000    2.01066
528800.0000    2.37292
528840.0000    2.15178
528880.0000    2.24177
528920.0000    2.35642
528960.0000    2.25968
529000.0000    2.35705
529040.0000    2.53129
529080.0000    2.63952
529120.0000    2.26913
529160.0000    2.59994
529200.0000    3.07381
529240.0000    3.13350
529280.0000    3.31625
529320.0000    2.33808
529360.0000    1.93449
529400.0000    2.37175
529440.0000    3.04452
529480.0000    2.33512
529520.0000    3.31258
529560.0000    3.42930
529600.0000    3.27215
529640.0000    3.54390
529680.0000    3.20365
529720.0000    2.66133
529760.0000    2.77118
529800.0000    3.54585
529840.0000    2.95592
529880.0000    2.89014
529920.0000    2.95091
529960.0000    3.48978
530000.0000    2.39310
530040.0000    2.19923
530080.0000    2.93766
530120.0000    2.84348
530160.0000    2.85085
530200.0000    2.72832
530240.0000    2.60017
530280.0000    2.90364
530320.0000    3.11145
530360.0000    2.94208
530400.0000    2.70460
530440.0000    2.81616
530480.0000    2.46254
530520.0000    3.07142
530560.0000    2.26348
530600.0000    2.93698
530640.0000    3.09832
530680.0000    3.29777
530720.0000    2.33562
530760.0000    3.30944
530800.0000    2.96564
530840.0000    2.99270
530880.0000    2.55948
530920.0000    2.34087
530960.0000    3.00325
531000.0000    2.98648
531040.0000    3.59637
531080.0000    2.50926
531120.0000    3.17729
531160.0000    3.24875
531200.0000    2.98874
531240.0000    2.74130
531280.0000    2.45294
531320.0000    2.38063
531360.0000    1.16336
531400.0000    2.96024
531440.0000    2.19627
531480.0000    2.49803
531520.0000    2.42288
531560.0000    3.07744
531600.0000    2.61280
531640.0000    2.04726
531680.0000    2.74503
531720.0000    3.06607
531760.0000    3.10578
531800.0000    2.49262
531840.0000    2.96903
531880.0000    2.98610
531920.0000    3.29222
531960.0000    2.98034
532000.0000    2.72956
532040.0000    2.81274
532080.0000    2.40614
532120.0000    2.45401
532160.0000    3.42059
532200.0000    3.92795
532240.0000    2.59964
532280.0000    2.51378
532320.0000    2.81894
532360.0000    2.54716
532400.0000    2.11003
532440.0000    2.65320
532480.0000    2.62945
532520.0000    2.50812
532560.0000    2.10204
532600.0000    3.18974
532640.0000    2.34870
532680.0000    2.55853
532720.0000    2.89202
532760.0000    3.59009
532800.0000    3.31548
532840.0000    2.91000
532880.0000    3.12131
532920.0000    3.10276
532960.0000    3.06776
533000.0000    2.61063
533040.0000    2.97460
533080.0000    2.83830
533120.0000    2.21896
533160.0000    2.49708
533200.0000    3.24704
533240.0000    2.78709
533280.0000    2.78560
533320.0000    2.59864
533360.0000    2.61756
533400.0000    2.42886
533440.0000    2.69113
533480.0000    2.49561
533520.0000    2.65167
533560.0000    2.55620
533600.0000    2.60422
533640.0000    2.92057
533680.0000    3.04240
533720.0000    2.78692
533760.0000    2.84177
533800.0000    2.16172
533840.0000    1.82446
533880.0000    2.83013
533920.0000    2.77280
533960.0000    2.85816
534000.0000    2.86426
534040.0000    2.11749
534080.0000    3.09420
534120.0000    2.34823
534160.0000    2.03252
534200.0000    2.73227
534240.0000    2.90727
534280.0000    2.64752
534320.0000    2.85534
534360.0000    2.33573
534400.0000    2.50987
534440.0000    2.52493
534480.0000    2.72532
534520.0000    2.84419
534560.0000    2.31594
534600.0000    2.26211
534640.0000    2.51590
534680.0000    2.96246
534720.0000    2.77223
534760.0000    2.66045
534800.0000    2.46400
534840.0000    2.69395
534880.0000    3.42619
534920.0000    2.35947
534960.0000    2.08990
535000.0000    1.60067
535040.0000    1.61476
535080.0000    2.04657
535120.0000    2.72094
535160.0000    2.67555
535200.0000    2.09906
535240.0000    3.11073
535280.0000    2.57701
535320.0000    2.30856
535360.0000    2.13009
535400.0000    2.38769
535440.0000    2.39386
535480.0000    2.34789
535520.0000    1.96027
535560.0000    2.52680
535600.0000    2.66929
535640.0000    3.07702
535680.0000    2.37228
535720.0000    2.31252
535760.0000    1.94047
535800.0000    2.22032
535840.0000    2.04017
535880.0000    2.91261
535920.0000    2.62023
535960.0000    2.95035
536000.0000    2.11306
536040.0000    2.58787
536080.0000    1.85447
536120.0000    2.48714
536160.0000    3.31535
536200.0000    2.84144
536240.0000    3.09006
536280.0000    2.54213
536320.0000    3.14422
536360.0000    3.05657
536400.0000    3.97192
536440.0000    3.03860
536480.0000    2.52574
536520.0000    3.07665
536560.0000    2.53034
536600.0000    3.33539
536640.0000    2.58538
536680.0000    2.50852
536720.0000    2.40314
536760.0000    2.92836
536800.0000    2.91550
536840.0000    3.04125
536880.0000    2.69762
536920.0000    2.87508
536960.0000    1.90080
537000.0000    2.88808
537040.0000    1.79892
537080.0000    2.65792
537120.0000    2.56785
537160.0000    2.88584
537200.0000    2.67295
537240.0000    3.05438
537280.0000    2.90972
537320.0000    2.56153
537360.0000    3.69199
537400.0000    2.48973
537440.0000    3.40751
537480.0000    2.84682
537520.0000    3.95339
537560.0000    3.08390
537600.0000    2.15478
537640.0000    2.36996
537680.0000    2.27649
537720.0000    2.23386
537760.0000    2.72458
537800.0000    3.09123
537840.0000    2.57720
537880.0000    2.57142
537920.0000    2.19938
537960.0000    2.49044
538000.0000    2.64013
538040.0000    2.72093
538080.0000    2.78240
538120.0000    2.66214
538160.0000    2.36322
538200.0000    3.11224
538240.0000    2.72759
538280.0000    2.92512
538320.0000    2.76100
538360.0000    2.37051
538400.0000    2.61730
538440.0000    2.43451
538480.0000    1.82855
538520.0000    2.80493
538560.0000    2.10882
538600.0000    2.70968
538640.0000    2.76273
538680.0000    2.49031
538720.0000    3.00298
538760.0000    2.40030
538800.0000    1.99431
538840.0000    2.36448
538880.0000    3.28928
538920.0000    2.53847
538960.0000    2.19800
539000.0000    2.71753
539040.0000    2.12014
539080.0000    2.18045
539120.0000    2.98846
539160.0000    2.50099
539200.0000    2.43997
539240.0000    2.49770
539280.0000    2.86584
539320.0000    2.61262
539360.0000    2.57775
539400.0000    2.45744
539440.0000    2.62927
539480.0000    2.98233
539520.0000    2.28373
539560.0000    2.03456
539600.0000    2.10345
539640.0000    2.49913
539680.0000    2.67689
539720.0000    2.64417
539760.0000    2.55960
539800.0000    2.91736
539840.0000    3.00317
539880.0000    2.30746
539920.0000    2.21427
539960.0000    2.85468
540000.0000    2.63869
540040.0000    2.98821
540080.0000    2.66562
540120.0000    3.14598
540160.0000    3.99673
540200.0000    3.35137
540240.0000    2.94726
540280.0000    2.86660
540320.0000    2.91032
540360.0000    2.97776
540400.0000    2.85316
540440.0000    2.55818
540480.0000    2.81683
540520.0000    2.13252
540560.0000    2.83317
540600.0000    2.77647
540640.0000    2.26344
540680.0000    2.61570
540720.0000    2.59255
540760.0000    2.32784
540800.0000    2.67731
540840.0000    3.30370
540880.0000    2.47623
540920.0000    2.82490
540960.0000    2.99393
541000.0000    2.33295
541040.0000    2.55841
541080.0000    2.84236
541120.0000    2.48069
541160.0000    3.02938
541200.0000    2.70523
541240.0000    2.75246
541280.0000    2.35881
541320.0000    2.44125
541360.0000    2.52454
541400.0000    3.18586
541440.0000    2.53313
541480.0000    2.40582
541520.0000    2.50588
541560.0000    3.18640
541600.0000    3.20130
541640.0000    2.86182
541680.0000    2.87297
541720.0000    3.02711
541760.0000    2.87080
541800.0000    3.05557
541840.0000    2.52274
541880.0000    3.29296
541920.0000    2.78384
541960.0000    3.31897
542000.0000    3.24266
542040.0000    3.24716
542080.0000    3.03060
542120.0000    3.80405
542160.0000    3.31684
542200.0000    2.84228
542240.0000    3.42500
542280.0000    3.23657
542320.0000    3.19167
542360.0000    3.29308
542400.0000    2.70682
542440.0000    3.17225
542480.0000    3.29216
542520.0000    2.92343
542560.0000    3.14151
542600.0000    2.75078
542640.0000    3.03589
542680.0000    2.68351
542720.0000    2.70681
542760.0000    3.08513
542800.0000    2.85179
542840.0000    2.56935
542880.0000    2.75669
542920.0000    2.33119
542960.0000    2.71765
543000.0000    2.59058
543040.0000    2.86840
543080.0000    2.51973
543120.0000    2.57079
543160.0000    2.62808
543200.0000    2.27041
543240.0000    2.73465
543280.0000    2.31481
543320.0000    2.28319
543360.0000    3.10450
543400.0000    3.08903
543440.0000    3.03845
543480.0000    2.49314
543520.0000    2.29289
543560.0000    2.59837
543600.0000    2.13831
543640.0000    2.42059
543680.0000    2.40335
543720.0000    2.87654
543760.0000    3.30164
543800.0000    3.45771
543840.0000    3.02097
543880.0000    2.72199
543920.0000    2.62658
543960.0000    2.71599
544000.0000    2.90585
544040.0000    3.15068
544080.0000    3.43209
544120.0000    2.97284
544160.0000    3.24214
544200.0000    2.99530
544240.0000    3.10617
544280.0000    3.56643
544320.0000    3.05001
544360.0000    3.15217
544400.0000    3.49722
544440.0000    2.78672
544480.0000    3.26453
544520.0000    3.00005
544560.0000    3.66620
544600.0000    2.76640
544640.0000    2.89528
544680.0000    3.02887
544720.0000    2.81854
544760.0000    3.08628
544800.0000    3.70200
544840.0000    3.45096
544880.0000    3.09684
544920.0000    2.87674
544960.0000    2.63020
545000.0000    2.51090
545040.0000    2.00329
545080.0000    2.96671
545120.0000    2.29711
545160.0000    2.94594
545200.0000    2.62027
545240.0000    2.83703
545280.0000    2.87095
545320.0000    2.53011
545360.0000    2.97406
545400.0000    2.88946
545440.0000    3.03359
545480.0000    3.07918
545520.0000    3.29746
545560.0000    2.68041
545600.0000    2.68373
545640.0000    3.01716
545680.0000    2.76866
545720.0000    2.87022
545760.0000    2.80136
545800.0000    3.28271
545840.0000    2.73630
545880.0000    2.84125
545920.0000    3.34200
545960.0000    3.00275
546000.0000    2.84989
546040.0000    2.88097
546080.0000    3.34340
546120.0000    3.03095
546160.0000    3.53332
546200.0000    3.63720
546240.0000    3.51856
546280.0000    3.40966
546320.0000    2.91025
546360.0000    3.52005
546400.0000    3.53987
546440.0000    3.46290
546480.0000    3.58660
546520.0000    3.86536
546560.0000    3.63989
546600.0000    3.65385
546640.0000    3.22154
546680.0000    2.87729
546720.0000    2.00979
546760.0000    2.20228
546800.0000    3.25187
546840.0000    2.86926
546880.0000    2.70076
546920.0000    3.41459
546960.0000    3.29519
547000.0000    3.29897
547040.0000    3.22145
547080.0000    3.99972
547120.0000    3.85826
547160.0000    3.51514
547200.0000    3.62283
547240.0000    3.26930
547280.0000    3.02510
547320.0000    3.28342
547360.0000    3.29279
547400.0000    3.07756
547440.0000    2.73200
547480.0000    2.48690
547520.0000    3.30984
547560.0000    3.31841
547600.0000    2.92679
547640.0000    3.67694
547680.0000    3.57269
547720.0000    3.33655
547760.0000    3.10657
547800.0000    2.77956
547840.0000    3.22407
547880.0000    3.55078
547920.0000    3.38159
547960.0000    2.99295
548000.0000    3.41423
548040.0000    3.20847
548080.0000    3.14145
548120.0000    3.22943
548160.0000    3.15037
548200.0000    3.76249
548240.0000    2.92667
548280.0000    3.36272
548320.0000    2.92840
548360.0000    3.38585
548400.0000    2.80248
548440.0000    3.18415
548480.0000    2.87991
548520.0000    2.68418
548560.0000    3.00371
548600.0000    3.29399
548640.0000    2.90038
548680.0000    3.01796
548720.0000    3.19388
548760.0000    2.80668
548800.0000    3.59787
548840.0000    2.91605
548880.0000    3.30270
548920.0000    3.76408
548960.0000    3.04133
549000.0000    3.00543
549040.0000    3.20312
549080.0000    3.58498
549120.0000    3.04684
549160.0000    2.95794
549200.0000    3.44609
549240.0000    3.13407
549280.0000    3.15974
549320.0000    3.63656
549360.0000    3.34418
549400.0000    3.48115
549440.0000    3.73314
549480.0000    3.18794
549520.0000    3.89582
549560.0000    3.98280
549600.0000    3.26296
549640.0000    3.35284
549680.0000    3.33759
549720.0000    3.51471
549760.0000    3.77581
549800.0000    4.02660
549840.0000    3.18215
549880.0000    3.15158
549920.0000    3.32700
549960.0000    3.74802
550000.0000    4.12774
550040.0000    3.90078
550080.0000    3.44883
550120.0000    3.24692
550160.0000    3.69248
550200.0000    3.11854
550240.0000    3.15435
550280.0000    3.56051
550320.0000    3.24151
550360.0000    3.37847
550400.0000    3.36555
550440.0000    3.19610
550480.0000    1.93777
550520.0000    2.75620
550560.0000    3.04800
550600.0000    2.91813
550640.0000    3.04949
550680.0000    2.64796
550720.0000    3.13586
550760.0000    2.58935
550800.0000    2.84861
550840.0000    2.89005
550880.0000    2.77134
550920.0000    2.97504
550960.0000    2.48406
551000.0000    2.50584
551040.0000    3.06302
551080.0000    2.63625
551120.0000    3.20246
551160.0000    2.62822
551200.0000    3.02675
551240.0000    3.26227
551280.0000    3.03746
551320.0000    3.17432
551360.0000    3.14353
551400.0000    3.35264
551440.0000    3.43854
551480.0000    3.60758
551520.0000    3.05338
551560.0000    3.03214
551600.0000    3.10882
551640.0000    2.89307
551680.0000    3.43541
551720.0000    2.86474
551760.0000    2.84136
551800.0000    3.38208
551840.0000    3.61434
551880.0000    2.99178
551920.0000    3.24755
551960.0000    3.18956
552000.0000    3.14380
552040.0000    3.27804
552080.0000    2.89345
552120.0000    2.69597
552160.0000    2.83918
552200.0000    2.23310
552240.0000    2.45823
552280.0000    2.61485
552320.0000    3.27875
552360.0000    2.76592
552400.0000    2.66079
552440.0000    3.17813
552480.0000    3.03449
552520.0000    3.26332
552560.0000    2.87056
552600.0000    2.21446
552640.0000    2.72821
552680.0000    2.64009
552720.0000    2.35799
552760.0000    2.67390
552800.0000    2.80954
552840.0000    3.27786
552880.0000    3.34652
552920.0000    2.74881
552960.0000    2.91876
553000.0000    2.96288
553040.0000    2.59688
553080.0000    2.91366
553120.0000    2.94801
553160.0000    2.68356
553200.0000    2.84159
553240.0000    2.98201
553280.0000    3.16073
553320.0000    2.87390
553360.0000    2.18715
553400.0000    2.98730
553440.0000    2.68904
553480.0000    2.67436
553520.0000    2.57415
553560.0000    2.57218
553600.0000    2.51336
553640.0000    3.06314
553680.0000    2.98062
553720.0000    2.55123
553760.0000    2.95308
553800.0000    3.21250
553840.0000    2.68508
553880.0000    2.87401
553920.0000    3.24264
553960.0000    2.69189
554000.0000    2.54253
554040.0000    3.09146
554080.0000    2.11731
554120.0000    2.88109
554160.0000    2.69366
554200.0000    2.91829
554240.0000    3.12088
554280.0000    2.26123
554320.0000    2.38369
554360.0000    2.35129
554400.0000    2.85172
554440.0000    3.01934
554480.0000    2.46062
554520.0000    1.84680
554560.0000    2.45051
554600.0000    2.35245
554640.0000    2.80518
554680.0000    2.17567
554720.0000    2.16365
554760.0000    2.06571
554800.0000    2.83368
554840.0000    2.45888
554880.0000    2.76167
554920.0000    3.51576
554960.0000    2.36511
555000.0000    3.27983
555040.0000    3.44104
555080.0000    2.60570
555120.0000    3.19391
555160.0000    2.75875
555200.0000    3.17193
555240.0000    2.55534
555280.0000    2.95938
555320.0000    2.77964
555360.0000    3.03420
555400.0000    2.84318
555440.0000    2.78446
555480.0000    2.90806
555520.0000    2.82165
555560.0000    3.38373
555600.0000    3.12158
555640.0000    3.02548
555680.0000    2.62211
555720.0000    2.99676
555760.0000    3.04436
555800.0000    3.03784
555840.0000    2.63832
555880.0000    2.39343
555920.0000    2.23519
555960.0000    2.15600
556000.0000    2.88634
556040.0000    2.72003
556080.0000    2.85390
556120.0000    2.23958
556160.0000    2.37920
556200.0000    1.98780
556240.0000    2.22733
556280.0000    2.34987
556320.0000    1.62456
556360.0000    1.58808
556400.0000    1.13283
556440.0000    2.11500
556480.0000    0.90063
556520.0000    1.10600
556560.0000    1.25394
556600.0000    1.24283
556640.0000    1.28001
556680.0000    1.72950
556720.0000    1.68124
556760.0000    2.34584
556800.0000    1.89514
556840.0000    1.54372
556880.0000    1.63473
556920.0000    1.77566
556960.0000    1.47755
557000.0000    1.50514
557040.0000    1.33433
557080.0000    1.44903
557120.0000    1.55205
557160.0000    1.93108
557200.0000    2.21368
557240.0000    1.84294
557280.0000    2.10624
557320.0000    1.89948
557360.0000    2.11938
557400.0000    2.12885
557440.0000    2.31977
557480.0000    1.52394
557520.0000    2.13147
557560.0000    2.22668
557600.0000    1.31668
557640.0000    1.44370
557680.0000    1.65365
557720.0000    1.87852
557760.0000    1.95391
557800.0000    1.28734
557840.0000    1.57200
557880.0000    0.85731
557920.0000    1.98564
557960.0000    1.33033
558000.0000    1.29383
558040.0000    2.02925
558080.0000    2.34213
558120.0000    2.65150
558160.0000    1.80269
558200.0000    1.50547
558240.0000    2.73450
558280.0000    2.81659
558320.0000    2.19265
558360.0000    2.62881
558400.0000    2.89839
558440.0000    1.71599
558480.0000    3.15541
558520.0000    2.80180
558560.0000    1.87548
558600.0000    2.78973
558640.0000    2.72370
558680.0000    2.36540
558720.0000    2.51807
558760.0000    2.75492
558800.0000    2.39051
558840.0000    1.81022
558880.0000    2.31674
558920.0000    2.72005
558960.0000    2.22724
559000.0000    1.72796
559040.0000    2.79758
559080.0000    2.83661
559120.0000    2.83850
559160.0000    2.58759
559200.0000    2.65682
559240.0000    2.94239
559280.0000    3.11811
559320.0000    2.29736
559360.0000    2.67311
559400.0000    2.40245
559440.0000    2.67583
559480.0000    2.36329
559520.0000    2.60303
559560.0000    1.94554
559600.0000    2.55936
559640.0000    2.31071
559680.0000    2.56365
559720.0000    2.58363
559760.0000    2.99088
559800.0000    1.96970
559840.0000    2.53180
559880.0000    2.36696
559920.0000    2.68270
559960.0000    2.25764
560000.0000    2.00411
560040.0000    1.83621
560080.0000    1.73699
560120.0000    2.11774
560160.0000    2.25606
560200.0000    2.54900
560240.0000    2.30871
560280.0000    2.35074
560320.0000    2.07825
560360.0000    1.59600
560400.0000    1.96638
560440.0000    2.19481
560480.0000    1.81768
560520.0000    1.79331
560560.0000    2.35203
560600.0000    1.88890
560640.0000    2.31415
560680.0000    1.98432
560720.0000    2.10716
560760.0000    2.34880
560800.0000    2.78135
560840.0000    2.19588
560880.0000    2.72122
560920.0000    2.34094
560960.0000    2.70925
561000.0000    2.10173
561040.0000    2.22610
561080.0000    2.88921
561120.0000    2.25994
561160.0000    2.77765
561200.0000    2.42872
561240.0000    2.96138
561280.0000    2.92029
561320.0000    2.58238
561360.0000    2.76663
561400.0000    2.84602
561440.0000    2.87612
561480.0000    2.92386
561520.0000    3.09935
561560.0000    3.28857
561600.0000    2.90877
561640.0000    2.89833
561680.0000    2.95963
561720.0000    3.08671
561760.0000    2.70944
561800.0000    2.81146
561840.0000    3.31272
561880.0000    2.70029
561920.0000    3.25727
561960.0000    2.72205
562000.0000    2.85780
562040.0000    2.78051
562080.0000    2.71424
562120.0000    2.86978
562160.0000    2.92629
562200.0000    3.02698
562240.0000    2.51684
562280.0000    2.78308
562320.0000    2.00545
562360.0000    2.12497
562400.0000    2.99795
562440.0000    2.88494
562480.0000    2.97252
562520.0000    3.16357
562560.0000    2.74635
562600.0000    2.53429
562640.0000    3.08385
562680.0000    2.76043
562720.0000    3.03807
562760.0000    3.42811
562800.0000    3.56676
562840.0000    3.72161
562880.0000    2.84938
562920.0000    3.65097
562960.0000    3.69390
563000.0000    2.52639
563040.0000    2.91901
563080.0000    3.34089
563120.0000    3.56015
563160.0000    3.34588
563200.0000    3.86161
563240.0000    2.93523
563280.0000    3.34402
563320.0000    3.05801
563360.0000    3.33582
563400.0000    3.12486
563440.0000    3.30559
563480.0000    3.13810
563520.0000    3.26055
563560.0000    3.73848
563600.0000    3.26627
563640.0000    3.51936
563680.0000    3.32018
563720.0000    3.52229
563760.0000    3.96120
563800.0000    3.64064
563840.0000    2.85073
563880.0000    3.62481
563920.0000    3.49843
563960.0000    3.17314
564000.0000    3.18778
564040.0000    3.69564
564080.0000    3.97576
564120.0000    2.87892
564160.0000    3.57149
564200.0000    3.02917
564240.0000    3.68792
564280.0000    3.52761
564320.0000    3.02833
564360.0000    3.20231
564400.0000    3.14148
564440.0000    2.72660
564480.0000    2.83763
564520.0000    2.29409
564560.0000    2.63808
564600.0000    2.05512
564640.0000    2.35591
564680.0000    2.29464
564720.0000    1.65783
564760.0000    3.02179
564800.0000    2.53172
564840.0000    2.97256
564880.0000    3.12723
564920.0000    3.24411
564960.0000    2.81829
565000.0000    2.73055
565040.0000    3.31992
565080.0000    3.16560
565120.0000    3.37842
565160.0000    3.64767
565200.0000    2.73890
565240.0000    3.53091
565280.0000    2.99638
565320.0000    2.34686
565360.0000    3.32414
565400.0000    2.29954
565440.0000    3.13589
565480.0000    3.10046
565520.0000    3.47487
565560.0000    3.65439
565600.0000    3.32631
565640.0000    2.66399
565680.0000    1.86821
565720.0000    2.88406
565760.0000    2.23863
565800.0000    2.48208
565840.0000    1.95102
565880.0000    2.53877
565920.0000    2.44403
565960.0000    2.73163
566000.0000    2.41845
566040.0000    1.21517
566080.0000    1.55726
566120.0000    1.43634
566160.0000    2.40954
566200.0000    2.15364
566240.0000    1.90359
566280.0000    2.62938
566320.0000    2.02933
566360.0000    2.93541
566400.0000    3.25499
566440.0000    3.60903
566480.0000    3.38231
566520.0000    1.97773
566560.0000    2.92553
566600.0000    2.93455
566640.0000    3.11952
566680.0000    2.17777
566720.0000    2.41152
566760.0000    1.77424
566800.0000    2.27696
566840.0000    2.65242
566880.0000    2.88328
566920.0000    2.54355
566960.0000    2.61307
567000.0000    1.85731
567040.0000    2.44261
567080.0000    2.93395
567120.0000    1.69007
567160.0000    2.17572
567200.0000    2.43692
567240.0000    1.66899
567280.0000    2.13935
567320.0000    2.54303
567360.0000    1.85021
567400.0000    1.17426
567440.0000    2.67583
567480.0000    2.24172
567520.0000    1.87055
567560.0000    1.12762
567600.0000    2.40108
567640.0000    3.08421
567680.0000    2.86348
567720.0000    2.14192
567760.0000    3.09329
567800.0000    2.64782
567840.0000    2.56231
567880.0000    2.30714
567920.0000    2.48135
567960.0000    2.03559
568000.0000    2.84341
568040.0000    2.21214
568080.0000    1.60026
568120.0000    1.74676
568160.0000    2.55132
568200.0000    2.93494
568240.0000    3.64761
568280.0000    2.35667
568320.0000    2.84222
568360.0000    2.72784
568400.0000    2.70002
568440.0000    3.20121
568480.0000    3.38146
568520.0000    3.45597
568560.0000    3.15965
568600.0000    2.15594
568640.0000    2.64522
568680.0000    1.95736
568720.0000    2.01643
568760.0000    2.41649
568800.0000    1.77196
568840.0000    1.74156
568880.0000    2.18294
568920.0000    2.98271
568960.0000    3.02606
569000.0000    2.74483
569040.0000    2.68907
569080.0000    1.99197
569120.0000    2.59472
569160.0000    1.91152
569200.0000    2.35611
569240.0000    2.62785
569280.0000    3.76146
569320.0000    3.37108
569360.0000    3.18880
569400.0000    2.69416
569440.0000    2.98891
569480.0000    3.00198
569520.0000    2.73887
569560.0000    2.98820
569600.0000    3.14075
569640.0000    3.11285
569680.0000    2.29592
569720.0000    2.35956
569760.0000    2.77472
569800.0000    2.29007
569840.0000    2.88147
569880.0000    2.25152
569920.0000    2.67974
569960.0000    2.17896
570000.0000    2.33365
570040.0000    2.68525
570080.0000    2.51665
570120.0000    2.64503
570160.0000    3.13334
570200.0000    2.57570
570240.0000    2.10377
570280.0000    1.65987
570320.0000    2.51981
570360.0000    2.62381
570400.0000    2.06606
570440.0000    2.17813
570480.0000    3.03709
570520.0000    3.22394
570560.0000    2.87179
570600.0000    3.11789
570640.0000    3.06552
570680.0000    2.43600
570720.0000    2.23616
570760.0000    2.62948
570800.0000    2.98823
570840.0000    2.31409
570880.0000    1.64330
570920.0000    2.27912
570960.0000    2.16974
571000.0000    2.75311
571040.0000    2.55502
571080.0000    2.65644
571120.0000    3.01426
571160.0000    3.03695
571200.0000    3.25161
571240.0000    3.25715
571280.0000    3.90981
571320.0000    2.76926
571360.0000    2.97074
571400.0000    2.60345
571440.0000    2.72592
571480.0000    3.51494
571520.0000    2.83983
571560.0000    3.55981
571600.0000    3.77276
571640.0000    4.01007
571680.0000    2.76097
571720.0000    2.81622
571760.0000    3.32434
571800.0000    2.16622
571840.0000    3.41594
571880.0000    2.88144
571920.0000    2.85487
571960.0000    2.67347
572000.0000    2.87410
572040.0000    2.72337
572080.0000    2.26073
572120.0000    2.66607
572160.0000    2.42326
572200.0000    2.02278
572240.0000    2.84846
572280.0000    2.96480
572320.0000    2.62324
572360.0000    2.52981
572400.0000    2.75099
572440.0000    2.08946
572480.0000    2.31710
572520.0000    2.12342
572560.0000    2.46953
572600.0000    1.90178
572640.0000    0.99001
572680.0000    2.50686
572720.0000    1.98385
572760.0000    2.44991
572800.0000    1.84077
572840.0000    1.27307
572880.0000    1.97006
572920.0000    1.95683
572960.0000    3.34162
573000.0000    2.00391
573040.0000    2.82278
573080.0000    2.40230
573120.0000    2.74186
573160.0000    2.90096
573200.0000    3.08649
573240.0000    3.07286
573280.0000    2.73816
573320.0000    3.26160
573360.0000    2.98377
573400.0000    4.23057
573440.0000    3.57711
573480.0000    4.29212
573520.0000    3.41788
573560.0000    3.45498
573600.0000    3.55392
573640.0000    2.65501
573680.0000    2.14849
573720.0000    2.32469
573760.0000    1.75559
573800.0000    2.69720
573840.0000    2.63129
573880.0000    2.76363
573920.0000    2.57104
573960.0000    2.80076
574000.0000    2.81447
574040.0000    3.25775
574080.0000    2.47168
574120.0000    3.30262
574160.0000    2.36216
574200.0000    3.06073
574240.0000    2.21717
574280.0000    2.96726
574320.0000    3.05227
574360.0000    2.55739
574400.0000    1.82474
574440.0000    2.55736
574480.0000    2.50738
574520.0000    1.32601
574560.0000    2.26939
574600.0000    1.50548
574640.0000    1.20570
574680.0000    2.22194
574720.0000    3.04186
574760.0000    2.00796
574800.0000    2.46452
574840.0000    2.25893
574880.0000    1.59875
574920.0000    2.47615
574960.0000    2.12140
575000.0000    2.10331
575040.0000    2.40158
575080.0000    2.59222
575120.0000    3.10755
575160.0000    1.63980
575200.0000    1.69404
575240.0000    2.01042
575280.0000    1.95430
575320.0000    1.93055
575360.0000    2.34935
575400.0000    1.71247
575440.0000    2.43803
575480.0000    2.51914
575520.0000    2.00157
575560.0000    1.79538
575600.0000    2.21100
575640.0000    1.13656
575680.0000    3.62415
575720.0000    2.07503
575760.0000    2.44827
575800.0000    1.91927
575840.0000    2.55507
575880.0000    1.67838
575920.0000    1.87640
575960.0000    2.61216
576000.0000    2.61912
576040.0000    2.86375
576080.0000    2.65131
576120.0000    2.17535
576160.0000    3.09478
576200.0000    2.07575
576240.0000    1.88173
576280.0000    2.31434
576320.0000    2.18372
576360.0000    1.39302
576400.0000    2.29925
576440.0000    2.28969
576480.0000    2.34822
576520.0000    2.67686
576560.0000    2.94493
576600.0000    2.37852
576640.0000    2.25378
576680.0000    1.73633
576720.0000    2.10880
576760.0000    1.60698
576800.0000    1.87468
576840.0000    2.33499
576880.0000    1.55620
576920.0000    1.86842
576960.0000    1.58323
577000.0000    1.74179
577040.0000    1.62725
577080.0000    2.05974
577120.0000    2.05573
577160.0000    1.65254
577200.0000    1.99871
577240.0000    1.87768
577280.0000    2.52085
577320.0000    1.92530
577360.0000    2.31136
577400.0000    2.55707
577440.0000    2.34186
577480.0000    2.28398
577520.0000    1.99492
577560.0000    2.04919
577600.0000    2.47896
577640.0000    1.93537
577680.0000    2.38573
577720.0000    2.05384
577760.0000    1.71771
577800.0000    2.58833
577840.0000    3.10335
577880.0000    2.49938
577920.0000    2.48939
577960.0000    2.27353
578000.0000    2.26662
578040.0000    1.95757
578080.0000    1.59340
578120.0000    2.10822
578160.0000    1.63884
578200.0000    1.92975
578240.0000    1.99671
578280.0000    2.13096
578320.0000    2.14115
578360.0000    1.72178
578400.0000    2.61540
578440.0000    2.20313
578480.0000    2.42978
578520.0000    2.59109
578560.0000    2.51038
578600.0000    2.51275
578640.0000    1.97874
578680.0000    2.30913
578720.0000    2.10453
578760.0000    2.45898
578800.0000    1.91734
578840.0000    1.56470
578880.0000    1.83805
578920.0000    2.18542
578960.0000    1.08031
579000.0000    1.57873
579040.0000    0.95906
579080.0000    1.40179
579120.0000    1.03842
579160.0000    1.30527
579200.0000    2.24028
579240.0000    2.25964
579280.0000    2.15526
579320.0000    2.05869
579360.0000    1.70332
579400.0000    2.46856
579440.0000    2.10186
579480.0000    1.72722
579520.0000    2.29599
579560.0000    2.04405
579600.0000    1.65525
579640.0000    1.60910
579680.0000    2.19139
579720.0000    2.24291
579760.0000    1.87047
579800.0000    2.18320
579840.0000    2.07702
579880.0000    1.84282
579920.0000    1.04097
579960.0000    2.30327
580000.0000    1.73608
580040.0000    2.38384
580080.0000    2.20118
580120.0000    1.76769
580160.0000    2.61990
580200.0000    1.75922
580240.0000    1.88332
580280.0000    1.94267
580320.0000    2.02923
580360.0000    1.87900
580400.0000    1.99875
580440.0000    1.75780
580480.0000    2.47921
580520.0000    2.01572
580560.0000    1.59861
580600.0000    2.03351
580640.0000    2.24805
580680.0000    2.06814
580720.0000    2.09024
580760.0000    1.86032
580800.0000    2.20938
580840.0000    2.32980
580880.0000    2.63626
580920.0000    2.19965
580960.0000    2.56105
581000.0000    1.59554
581040.0000    2.02699
581080.0000    1.18686
581120.0000    2.06964
581160.0000    1.18875
581200.0000    1.48113
581240.0000    1.64792
581280.0000    3.08944
581320.0000    2.21391
581360.0000    2.77305
581400.0000    2.63539
581440.0000    2.83514
581480.0000    2.53117
581520.0000    1.89353
581560.0000    1.68751
581600.0000    1.61102
581640.0000    1.66684
581680.0000    2.23586
581720.0000    2.48295
581760.0000    1.95988
581800.0000    1.71255
581840.0000    2.48775
581880.0000    1.64643
581920.0000    2.04109
581960.0000    2.14258
582000.0000    2.26023
582040.0000    1.42732
582080.0000    1.34094
582120.0000    1.97004
582160.0000    2.05157
582200.0000    2.03554
582240.0000    1.29178
582280.0000    0.87865
582320.0000    2.26239
582360.0000    2.19267
582400.0000    2.17088
582440.0000    1.76712
582480.0000    1.64139
582520.0000    1.70468
582560.0000    1.80159
582600.0000    1.04426
582640.0000    0.89675
582680.0000    1.17963
582720.0000    1.30562
582760.0000    1.35817
582800.0000    1.65185
582840.0000    1.44634
582880.0000    1.04790
582920.0000    1.28123
582960.0000    1.00469
583000.0000    2.24304
583040.0000    1.61444
583080.0000    1.65176
583120.0000    1.38647
583160.0000    0.99823
583200.0000    0.98536
583240.0000    0.91207
583280.0000    1.08340
583320.0000    0.83676
583360.0000    1.14239
583400.0000    1.49915
583440.0000    0.35488
583480.0000    1.12929
583520.0000    1.15839
583560.0000    2.24961
583600.0000    1.45656
583640.0000    1.28682
583680.0000    2.57204
583720.0000    1.85410
583760.0000    2.35993
583800.0000    1.06913
583840.0000    1.57120
583880.0000    1.10464
583920.0000    0.57923
583960.0000    0.73511
584000.0000    0.92605
584040.0000    0.67247
584080.0000    1.95433
584120.0000    0.64760
584160.0000    1.15556
584200.0000    1.39544
584240.0000    2.03705
584280.0000    1.61584
584320.0000    1.76713
584360.0000    1.58124
584400.0000    2.24181
584440.0000    2.28220
584480.0000    2.48838
584520.0000    2.42932
584560.0000    1.42888
584600.0000    1.29693
584640.0000    1.76222
584680.0000    2.17689
584720.0000    1.26583
584760.0000    1.72090
584800.0000    1.81912
584840.0000    1.89406
584880.0000    1.38738
584920.0000    1.87126
584960.0000    1.44225
585000.0000    1.87348
585040.0000    2.49076
585080.0000    1.98765
585120.0000    1.82153
585160.0000    1.37198
585200.0000    1.33430
585240.0000    1.52989
585280.0000    1.14744
585320.0000    1.04584
585360.0000    1.50156
585400.0000    1.39966
585440.0000    2.12974
585480.0000    1.51232
585520.0000    0.66652
585560.0000    2.09772
585600.0000    1.83933
585640.0000    1.91515
585680.0000    1.63490
585720.0000    1.32428
585760.0000    1.24259
585800.0000    1.47338
585840.0000    2.05453
585880.0000    1.52529
585920.0000    1.83969
585960.0000    1.96783
586000.0000    1.71019
586040.0000    1.41286
586080.0000    1.70494
586120.0000    1.79327
586160.0000    2.68837
586200.0000    1.40098
586240.0000    1.92135
586280.0000    1.61672
586320.0000    1.99315
586360.0000    2.23381
586400.0000    1.59598
586440.0000    1.58147
586480.0000    1.35415
586520.0000    1.04366
586560.0000    1.89906
586600.0000    1.24275
586640.0000    1.71430
586680.0000    1.62852
586720.0000    1.44582
586760.0000    1.36876
586800.0000    1.53589
586840.0000    1.24819
586880.0000    1.51035
586920.0000    1.41902
586960.0000    1.57253
587000.0000    1.85303
587040.0000    1.66544
587080.0000    2.18242
587120.0000    2.72681
587160.0000    2.15716
587200.0000    2.00055
587240.0000    1.86603
587280.0000    2.18466
587320.0000    2.06250
587360.0000    1.81539
587400.0000    1.26941
587440.0000    2.08484
587480.0000    2.36011
587520.0000    2.51768
587560.0000    2.39302
587600.0000    2.78811
587640.0000    2.33190
587680.0000    3.03800
587720.0000    2.51403
587760.0000    1.98202
587800.0000    1.85362
587840.0000    1.79065
587880.0000    2.52190
587920.0000    2.78339
587960.0000    2.50770
588000.0000    2.87379
588040.0000    2.47257
588080.0000    3.00302
588120.0000    2.16570
588160.0000    3.44787
588200.0000    3.11109
588240.0000    3.66671
588280.0000    3.80591
588320.0000    3.35293
588360.0000    3.15352
588400.0000    3.70829
588440.0000    3.16159
588480.0000    1.77952
588520.0000    2.03162
588560.0000    2.22179
588600.0000    2.38964
588640.0000    3.27560
588680.0000    2.17519
588720.0000    2.25362
588760.0000    2.48025
588800.0000    2.31031
588840.0000    2.36171
588880.0000    3.08395
588920.0000    2.68681
588960.0000    2.52293
589000.0000    1.61866
589040.0000    1.93538
589080.0000    1.84374
589120.0000    1.94743
589160.0000    2.26604
589200.0000    2.92101
589240.0000    2.58983
589280.0000    2.62480
589320.0000    3.04088
589360.0000    2.37560
589400.0000    2.87471
589440.0000    2.91760
589480.0000    2.44262
589520.0000    3.20024
589560.0000    2.37527
589600.0000    2.65849
589640.0000    2.53755
589680.0000    2.50953
589720.0000    2.78867
589760.0000    2.96099
589800.0000    2.97046
589840.0000    2.96826
589880.0000    3.19836
589920.0000    2.92397
589960.0000    2.58378
590000.0000    3.53358
590040.0000    2.59158
590080.0000    2.55388
590120.0000    3.06525
590160.0000    3.91466
590200.0000    3.01784
590240.0000    3.00591
590280.0000    3.11961
590320.0000    2.91813
590360.0000    2.45022
590400.0000    2.61892
590440.0000    2.61805
590480.0000    2.16845
590520.0000    2.61966
590560.0000    2.69030
590600.0000    2.79092
590640.0000    3.15850
590680.0000    2.82939
590720.0000    3.86139
590760.0000    3.59499
590800.0000    2.80750
590840.0000    2.39512
590880.0000    2.52524
590920.0000    3.05997
590960.0000    2.26951
591000.0000    2.00683
591040.0000    2.64924
591080.0000    1.66263
591120.0000    1.76204
591160.0000    1.79026
591200.0000    2.72611
591240.0000    1.77336
591280.0000    1.55509
591320.0000    0.98397
591360.0000    0.86021
591400.0000    1.49447
591440.0000    1.95321
591480.0000    2.02772
591520.0000    2.31956
591560.0000    2.03836
591600.0000    2.62751
591640.0000    1.70374
591680.0000    1.30742
591720.0000    1.85776
591760.0000    2.23217
591800.0000    1.96489
591840.0000    2.48907
591880.0000    2.22005
591920.0000    2.27119
591960.0000    2.78298
592000.0000    2.59470
592040.0000    1.50152
592080.0000    2.04158
592120.0000    2.50715
592160.0000    2.99703
592200.0000    2.14561
592240.0000    2.58668
592280.0000    2.20397
592320.0000    2.34904
592360.0000    2.32859
592400.0000    2.54024
592440.0000    2.83575
592480.0000    2.89037
592520.0000    2.04625
592560.0000    2.17299
592600.0000    2.12684
592640.0000    2.15168
592680.0000    2.61559
592720.0000    1.69659
592760.0000    1.83683
592800.0000    2.45191
592840.0000    1.74780
592880.0000    1.37679
592920.0000    1.79153
592960.0000    1.26681
593000.0000    1.97836
593040.0000    1.58408
593080.0000    1.76144
593120.0000    1.50818
593160.0000    1.41997
593200.0000    2.17034
593240.0000    2.02638
593280.0000    2.22221
593320.0000    2.33781
593360.0000    0.78108
593400.0000    2.23379
593440.0000    1.25029
593480.0000    2.05247
593520.0000    2.01536
593560.0000    1.54020
593600.0000    1.63699
593640.0000    1.85299
593680.0000    2.31659
593720.0000    2.53440
593760.0000    2.04952
593800.0000    1.34430
593840.0000    1.07553
593880.0000    1.36825
593920.0000    1.74402
593960.0000    2.17057
594000.0000    1.87453
594040.0000    1.50766
594080.0000    1.88062
594120.0000    1.32119
594160.0000    1.48587
594200.0000    0.61835
594240.0000    1.47704
594280.0000    1.21605
594320.0000    1.27571
594360.0000    1.69452
594400.0000    1.29704
594440.0000    1.21948
594480.0000    1.75763
594520.0000    0.79226
594560.0000    0.43666
594600.0000    1.41106
594640.0000    1.42974
594680.0000    0.74230
594720.0000    1.37398
594760.0000    1.13757
594800.0000    1.21904
594840.0000    0.47398
594880.0000    1.48353
594920.0000    0.91787
594960.0000    1.28528
595000.0000    1.61749
595040.0000    1.22916
595080.0000    1.49199
595120.0000    1.70213
595160.0000    1.42469
595200.0000    1.72712
595240.0000    0.98895
595280.0000    1.15337
595320.0000    1.80597
595360.0000    1.06168
595400.0000    1.26143
595440.0000    1.85826
595480.0000    1.16846
595520.0000    1.02201
595560.0000    1.58453
595600.0000    1.01653
595640.0000    1.70465
595680.0000    1.61347
595720.0000    1.23462
595760.0000    0.74932
595800.0000    1.19946
595840.0000    1.35113
595880.0000    1.31130
595920.0000    0.77970
595960.0000    1.76309
596000.0000    1.79038
596040.0000    1.57907
596080.0000    1.26689
596120.0000    2.19100
596160.0000    1.37921
596200.0000    2.02207
596240.0000    1.68793
596280.0000    1.51369
596320.0000    2.41151
596360.0000    2.36580
596400.0000    2.09594
596440.0000    1.78794
596480.0000    1.74677
596520.0000    1.97497
596560.0000    2.21410
596600.0000    1.85199
596640.0000    2.20085
596680.0000    2.20897
596720.0000    1.85734
596760.0000    1.96336
596800.0000    1.55682
596840.0000    1.74664
596880.0000    1.79145
596920.0000    2.15253
596960.0000    1.82816
597000.0000    1.85684
597040.0000    2.25100
597080.0000    1.77151
597120.0000    1.73787
597160.0000    1.79825
597200.0000    1.42999
597240.0000    1.84256
597280.0000    1.00455
597320.0000    1.42582
597360.0000    0.86147
597400.0000    1.40584
597440.0000    1.58206
597480.0000    2.00929
597520.0000    2.04053
597560.0000    2.49046
597600.0000    2.00488
597640.0000    2.50525
597680.0000    1.73322
597720.0000    0.94864
597760.0000    1.84281
597800.0000    2.03029
597840.0000    2.14228
597880.0000    1.43894
597920.0000    1.83947
597960.0000    1.66728
598000.0000    1.74848
598040.0000    1.61765
598080.0000    1.30430
598120.0000    1.94197
598160.0000    2.41178
598200.0000    2.19003
598240.0000    2.46613
598280.0000    1.59722
598320.0000    2.50583
598360.0000    1.78245
598400.0000    2.91855
598440.0000    2.23638
598480.0000    2.40678
598520.0000    1.45197
598560.0000    2.59903
598600.0000    2.19792
598640.0000    2.09687
598680.0000    2.89102
598720.0000    2.68426
598760.0000    2.19947
598800.0000    2.60337
598840.0000    1.94914
598880.0000    2.46971
598920.0000    1.79916
598960.0000    2.70751
599000.0000    1.77523
599040.0000    1.57756
599080.0000    1.52665
599120.0000    1.27849
599160.0000    1.37292
599200.0000    0.94624
599240.0000    1.86533
599280.0000    1.62368
599320.0000    1.37969
599360.0000    1.57684
599400.0000    0.58413
599440.0000    1.42131
599480.0000    1.43314
599520.0000    1.98551
599560.0000    2.27601
599600.0000    1.65229
599640.0000    2.09618
599680.0000    1.49001
599720.0000    1.42961
599760.0000    1.47294
599800.0000    1.13230
599840.0000    1.83830
599880.0000    2.22897
599920.0000    0.88002
599960.0000    2.63495
600000.0000    1.49221
600040.0000    2.18905
600080.0000    2.83782
600120.0000    2.77017
600160.0000    2.12023
600200.0000    2.28943
600240.0000    2.06307
600280.0000    1.39105
600320.0000    1.58745
600360.0000    1.65667
600400.0000    1.87560
600440.0000    1.99867
600480.0000    1.68852
600520.0000    2.59471
600560.0000    1.90723
600600.0000    2.02061
600640.0000    1.05362
600680.0000    1.32061
600720.0000    1.53820
600760.0000    1.05439
600800.0000    1.19042
600840.0000    1.53821
600880.0000    1.75383
600920.0000    1.76480
600960.0000    1.50108
601000.0000    1.54505
601040.0000    1.79767
601080.0000    0.82922
601120.0000    1.90919
601160.0000    2.32018
601200.0000    1.42627
601240.0000    2.25720
601280.0000    1.75083
601320.0000    1.66459
601360.0000    1.71210
601400.0000    1.65275
601440.0000    1.92425
601480.0000    1.14039
601520.0000    1.51227
601560.0000    1.66936
601600.0000    2.06875
601640.0000    1.19887
601680.0000    1.83147
601720.0000    1.54240
601760.0000    1.95717
601800.0000    1.46000
601840.0000    1.96884
601880.0000    1.18488
601920.0000    1.80681
601960.0000    1.99529
602000.0000    1.75494
602040.0000    1.38985
602080.0000    1.31642
602120.0000    1.59261
602160.0000    2.47382
602200.0000    1.84508
602240.0000    1.61271
602280.0000    1.96831
602320.0000    1.95652
602360.0000    1.50486
602400.0000    1.45371
602440.0000    1.91023
602480.0000    1.54341
602520.0000    1.87975
602560.0000    2.21825
602600.0000    1.35604
602640.0000    1.87251
602680.0000    1.69237
602720.0000    1.30779
602760.0000    0.76829
602800.0000    1.18803
602840.0000    1.95042
602880.0000    1.88331
602920.0000    1.28773
602960.0000    1.10952
603000.0000    1.39935
603040.0000    0.38788
603080.0000    1.31805
603120.0000    1.00500
603160.0000    1.01334
603200.0000    1.54478
603240.0000    1.27708
603280.0000    1.36623
603320.0000    2.00193
603360.0000    1.58191
603400.0000    1.61878
603440.0000    1.93106
603480.0000    1.67597
603520.0000    2.63390
603560.0000    1.51201
603600.0000    1.52929
603640.0000    1.79557
603680.0000    2.64004
603720.0000    1.71708
603760.0000    2.46589
603800.0000    1.62399
603840.0000    1.73606
603880.0000    1.30543
603920.0000    1.31321
603960.0000    2.03298
604000.0000    2.49030
604040.0000    2.44113
604080.0000    2.47505
604120.0000    2.87836
604160.0000    2.44814
604200.0000    2.41260
604240.0000    1.99714
604280.0000    2.36828
604320.0000    1.65951
604360.0000    1.80177
604400.0000    1.74317
604440.0000    2.31054
604480.0000    1.63895
604520.0000    2.12993
604560.0000    1.87358
604600.0000    2.36852
604640.0000    1.95597
604680.0000    1.50147
604720.0000    1.82437
604760.0000    1.90304
604800.0000    1.64604
604840.0000    2.15698
604880.0000    1.93324
604920.0000    2.42002
604960.0000    1.99065
605000.0000    2.29080
605040.0000    2.73685
605080.0000    3.04806
605120.0000    2.56049
605160.0000    2.22125
605200.0000    2.36535
605240.0000    3.16506
605280.0000    3.01131
605320.0000    2.41853
605360.0000    2.89017
605400.0000    3.09799
605440.0000    2.75319
605480.0000    3.25513
605520.0000    2.24617
605560.0000    2.86365
605600.0000    2.29044
605640.0000    2.42643
605680.0000    2.13471
605720.0000    1.81887
605760.0000    1.89558
605800.0000    1.57549
605840.0000    1.46933
605880.0000    1.89162
605920.0000    1.60411
605960.0000    2.87304
606000.0000    2.52518
606040.0000    3.20419
606080.0000    2.63867
606120.0000    2.57316
606160.0000    1.62561
606200.0000    1.63927
606240.0000    2.37504
606280.0000    2.20291
606320.0000    2.91955
606360.0000    2.04027
606400.0000    2.49903
606440.0000    2.21452
606480.0000    2.32086
606520.0000    1.80589
606560.0000    1.61668
606600.0000    1.94356
606640.0000    0.87985
606680.0000    1.64168
606720.0000    1.72717
606760.0000    1.49729
606800.0000    1.76899
606840.0000    1.41429
606880.0000    1.55708
606920.0000    1.44106
606960.0000    1.33859
607000.0000    1.59530
607040.0000    0.92845
607080.0000    1.55061
607120.0000    1.47036
607160.0000    1.34865
607200.0000    1.20891
607240.0000    1.76581
607280.0000    1.15784
607320.0000    0.96904
607360.0000    1.10965
607400.0000    1.40042
607440.0000    0.21761
607480.0000    1.22800
607520.0000    2.06027
607560.0000    0.58164
607600.0000    0.89241
607640.0000    1.33596
607680.0000    0.17109
607720.0000    1.11311
607760.0000    0.63862
607800.0000    0.88870
607840.0000    0.93820
607880.0000    1.19598
607920.0000    1.52028
607960.0000    2.07922
608000.0000    1.28904
608040.0000    1.22734
608080.0000    1.80257
608120.0000    0.80256
608160.0000    0.82456
608200.0000    1.89382
608240.0000    1.15438
608280.0000    1.07852
608320.0000    0.48067
608360.0000    1.17551
608400.0000    0.86025
608440.0000    1.42292
608480.0000    2.51536
608520.0000    1.78019
608560.0000    2.10421
608600.0000    1.58394
608640.0000    2.42652
608680.0000    2.15135
608720.0000    2.10055
608760.0000    2.29046
608800.0000    1.60112
608840.0000    2.28627
608880.0000    1.68810
608920.0000    1.66703
608960.0000    2.55447
609000.0000    1.82068
609040.0000    1.55829
609080.0000    1.56153
609120.0000    1.23601
609160.0000    1.11979
609200.0000    1.38761
609240.0000    1.51768
609280.0000    0.85326
609320.0000    0.87804
609360.0000    1.60322
609400.0000    0.89121
609440.0000    0.98427
609480.0000    1.59596
609520.0000    1.07621
609560.0000    1.46834
609600.0000    1.74671
609640.0000    1.35523
609680.0000    1.93056
609720.0000    2.13242
609760.0000    2.19565
609800.0000    1.43657
609840.0000    1.61386
609880.0000    1.39198
609920.0000    2.11673
609960.0000    1.77254
610000.0000    1.73219
610040.0000    1.93980
610080.0000    1.73978
610120.0000    2.07881
610160.0000    0.96526
610200.0000    2.41701
610240.0000    1.64916
610280.0000    1.81937
610320.0000    1.89230
610360.0000    1.58020
610400.0000    2.01595
610440.0000    2.42820
610480.0000    2.10490
610520.0000    1.53069
610560.0000    1.53404
610600.0000    1.94155
610640.0000    2.18474
610680.0000    2.17907
610720.0000    2.24272
610760.0000    1.66195
610800.0000    1.01980
610840.0000    1.39609
610880.0000    1.28799
610920.0000    1.99258
610960.0000    1.84458
611000.0000    1.60904
611040.0000    1.64917
611080.0000    1.51008
611120.0000    1.88179
611160.0000    2.20427
611200.0000    2.55371
611240.0000    0.64952
611280.0000    0.83144
611320.0000    1.47958
611360.0000    1.93537
611400.0000    1.57414
611440.0000    0.91635
611480.0000    1.34589
611520.0000    1.18542
611560.0000    1.15968
611600.0000    2.10091
611640.0000    2.06909
611680.0000    1.96246
611720.0000    1.83342
611760.0000    1.90261
611800.0000    2.71041
611840.0000    2.26721
611880.0000    1.67467
611920.0000    1.55792
611960.0000    2.46380
612000.0000    2.14442
612040.0000    2.55479
612080.0000    2.31407
612120.0000    2.39661
612160.0000    2.14787
612200.0000    2.73988
612240.0000    1.91955
612280.0000    2.39909
612320.0000    1.89182
612360.0000    2.18193
612400.0000    1.40501
612440.0000    1.71351
612480.0000    2.32613
612520.0000    2.27244
612560.0000    2.36458
612600.0000    2.56278
612640.0000    2.39597
612680.0000    3.21860
612720.0000    2.48172
612760.0000    2.36571
612800.0000    2.14627
612840.0000    2.35119
612880.0000    2.34529
612920.0000    2.73571
612960.0000    2.36681
613000.0000    2.69953
613040.0000    2.41702
613080.0000    2.10848
613120.0000    1.37105
613160.0000    1.95075
613200.0000    2.53058
613240.0000    1.93760
613280.0000    3.01895
613320.0000    2.49057
613360.0000    2.09611
613400.0000    2.56185
613440.0000    2.09010
613480.0000    2.88525
613520.0000    2.27538
613560.0000    2.16788
613600.0000    1.42622
613640.0000    1.40012
613680.0000    1.68890
613720.0000    1.46588
613760.0000    1.97660
613800.0000    1.79151
613840.0000    1.29377
613880.0000    1.67527
613920.0000    2.39983
613960.0000    1.70851
614000.0000    2.27857
614040.0000    2.09416
614080.0000    1.88645
614120.0000    1.74636
614160.0000    2.48142
614200.0000    1.75594
614240.0000    1.55320
614280.0000    2.55836
614320.0000    2.13860
614360.0000    2.10412
614400.0000    2.26007
614440.0000    1.53469
614480.0000    2.51840
614520.0000    2.49034
614560.0000    2.23321
614600.0000    2.73078
614640.0000    2.78394
614680.0000    2.47936
614720.0000    2.77065
614760.0000    2.92051
614800.0000    2.50111
614840.0000    1.65539
614880.0000    2.18890
614920.0000    1.15665
614960.0000    1.69976
615000.0000    1.58748
615040.0000    1.80197
615080.0000    2.41612
615120.0000    1.61829
615160.0000    2.01448
615200.0000    1.11093
615240.0000    1.95003
615280.0000    1.75200
615320.0000    1.91898
615360.0000    1.92561
615400.0000    1.99132
615440.0000    2.06096
615480.0000    1.98735
615520.0000    3.37860
615560.0000    2.69514
615600.0000    2.18772
615640.0000    2.88236
615680.0000    2.55827
615720.0000    3.16473
615760.0000    2.87840
615800.0000    2.67186
615840.0000    2.68929
615880.0000    2.38653
615920.0000    2.73784
615960.0000    2.23850
616000.0000    2.36193
616040.0000    2.33027
616080.0000    2.75812
616120.0000    2.27372
616160.0000    2.70699
616200.0000    2.32885
616240.0000    2.15588
616280.0000    1.62339
616320.0000    2.80306
616360.0000    2.75719
616400.0000    3.05519
616440.0000    2.38603
616480.0000    2.28913
616520.0000    2.45719
616560.0000    2.26811
616600.0000    2.07444
616640.0000    3.02641
616680.0000    2.46946
616720.0000    2.50902
616760.0000    2.09555
616800.0000    2.08901
616840.0000    2.75070
616880.0000    2.83811
616920.0000    2.54168
616960.0000    2.08674
617000.0000    2.01860
617040.0000    1.47777
617080.0000    2.62030
617120.0000    2.08258
617160.0000    1.73570
617200.0000    2.72069
617240.0000    2.19034
617280.0000    1.54634
617320.0000    2.08983
617360.0000    1.90309
617400.0000    1.34385
617440.0000    1.12703
617480.0000    1.65120
617520.0000    1.17414
617560.0000    2.20517
617600.0000    2.31586
617640.0000    1.66927
617680.0000    2.37474
617720.0000    2.12613
617760.0000    1.97632
617800.0000    2.21395
617840.0000    2.69888
617880.0000    2.06130
617920.0000    1.46509
617960.0000    1.21738
618000.0000    2.14855
618040.0000    2.05323
618080.0000    1.88566
618120.0000    1.94537
618160.0000    1.99011
618200.0000    2.01496
618240.0000    2.28945
618280.0000    1.86879
618320.0000    2.24660
618360.0000    2.53562
618400.0000    2.16935
618440.0000    2.14999
618480.0000    1.73248
618520.0000    2.03373
618560.0000    2.47230
618600.0000    2.18850
618640.0000    2.30347
618680.0000    2.41399
618720.0000    2.22654
618760.0000    1.35856
618800.0000    2.30680
618840.0000    2.62349
618880.0000    2.28218
618920.0000    2.58909
618960.0000    2.17468
619000.0000    1.69866
619040.0000    1.94886
619080.0000    1.66342
619120.0000    2.78294
619160.0000    1.86700
619200.0000    2.07465
619240.0000    1.90174
619280.0000    1.76444
619320.0000    3.07656
619360.0000    2.41143
619400.0000    3.23018
619440.0000    1.92972
619480.0000    1.70027
619520.0000    2.22712
619560.0000    2.47011
619600.0000    1.36548
619640.0000    1.74126
619680.0000    2.38414
619720.0000    2.65125
619760.0000    2.67317
619800.0000    2.30017
619840.0000    2.22085
619880.0000    2.78521
619920.0000    2.89519
619960.0000    2.42251
620000.0000    2.50804
620040.0000    2.69197
620080.0000    3.06918
620120.0000    1.91187
620160.0000    2.07168
620200.0000    2.68598
620240.0000    2.31018
620280.0000    2.08857
620320.0000    1.94526
620360.0000    2.83902
620400.0000    2.22306
620440.0000    2.47641
620480.0000    2.57568
620520.0000    2.56449
620560.0000    2.49902
620600.0000    3.33081
620640.0000    2.79545
620680.0000    3.01615
620720.0000    2.75382
620760.0000    1.54736
620800.0000    2.06755
620840.0000    2.20811
620880.0000    2.67666
620920.0000    2.98760
620960.0000    3.13596
621000.0000    3.55667
621040.0000    2.94996
621080.0000    3.60505
621120.0000    2.35906
621160.0000    1.55653
621200.0000    2.87536
621240.0000    3.11703
621280.0000    2.58429
621320.0000    2.09374
621360.0000    2.79324
621400.0000    2.21723
621440.0000    2.15966
621480.0000    2.73266
621520.0000    2.69774
621560.0000    2.80607
621600.0000    3.00786
621640.0000    2.71791
621680.0000    3.53489
621720.0000    2.63556
621760.0000    2.73397
621800.0000    3.30709
621840.0000    3.48161
621880.0000    2.88414
621920.0000    3.65339
621960.0000    3.19990
622000.0000    3.26829
622040.0000    2.82255
622080.0000    2.96077
622120.0000    2.70173
622160.0000    3.68288
622200.0000    3.22832
622240.0000    2.92496
622280.0000    2.34865
622320.0000    2.37521
622360.0000    2.90067
622400.0000    3.55116
622440.0000    3.01437
622480.0000    4.55609
622520.0000    3.78547
622560.0000    3.51583
622600.0000    3.66307
622640.0000    3.33158
622680.0000    2.35321
622720.0000    3.41324
622760.0000    3.79509
622800.0000    3.86213
622840.0000    3.64086
622880.0000    3.15725
622920.0000    3.37475
622960.0000    3.42160
623000.0000    3.84648
623040.0000    3.48632
623080.0000    3.14021
623120.0000    3.71112
623160.0000    2.96380
623200.0000    2.54109
623240.0000    2.59602
623280.0000    2.16265
623320.0000    2.66936
623360.0000    3.32441
623400.0000    2.95101
623440.0000    3.13365
623480.0000    3.52172
623520.0000    2.66668
623560.0000    3.05044
623600.0000    3.31484
623640.0000    2.71824
623680.0000    3.08547
623720.0000    2.20619
623760.0000    2.37849
623800.0000    2.56237
623840.0000    2.70734
623880.0000    2.81217
623920.0000    3.35475
623960.0000    2.23046
624000.0000    2.47917
624040.0000    1.68366
624080.0000    2.00621
624120.0000    2.72483
624160.0000    2.31491
624200.0000    2.80810
624240.0000    2.11378
624280.0000    1.90986
624320.0000    2.30636
624360.0000    2.92468
624400.0000    3.06779
624440.0000    3.17801
624480.0000    2.58384
624520.0000    3.03074
624560.0000    2.47792
624600.0000    1.78190
624640.0000    3.35782
624680.0000    2.75954
624720.0000    2.73940
624760.0000    1.89767
624800.0000    2.08699
624840.0000    2.50032
624880.0000    1.12665
624920.0000    2.28529
624960.0000    3.09367
625000.0000    2.10191
625040.0000    2.73559
625080.0000    3.06904
625120.0000    2.99616
625160.0000    2.43550
625200.0000    2.90465
625240.0000    1.48760
625280.0000    2.70639
625320.0000    2.32021
625360.0000    2.42758
625400.0000    1.63727
625440.0000    1.85664
625480.0000    1.73830
625520.0000    2.87691
625560.0000    2.73488
625600.0000    2.50719
625640.0000    2.79023
625680.0000    2.69888
625720.0000    3.13242
625760.0000    2.27243
625800.0000    3.14829
625840.0000    3.24125
625880.0000    3.07955
625920.0000    3.23980
625960.0000    3.36470
626000.0000    3.29019
626040.0000    3.63099
626080.0000    3.40332
626120.0000    3.30018
626160.0000    2.75944
626200.0000    2.96939
626240.0000    2.52427
626280.0000    2.45812
626320.0000    2.53821
626360.0000    2.77945
626400.0000    3.32145
626440.0000    2.69552
626480.0000    3.12330
626520.0000    3.24437
626560.0000    3.07825
626600.0000    2.38631
626640.0000    2.58338
626680.0000    3.32328
626720.0000    2.60722
626760.0000    2.73914
626800.0000    2.38309
626840.0000    3.14277
626880.0000    3.16887
626920.0000    3.45737
626960.0000    3.94205
627000.0000    2.53937
627040.0000    2.97168
627080.0000    2.16292
627120.0000    2.07298
627160.0000    1.58277
627200.0000    2.61045
627240.0000    2.17658
627280.0000    1.83362
627320.0000    1.87846
627360.0000    1.75277
627400.0000    1.55883
627440.0000    1.72847
627480.0000    1.50860
627520.0000    2.23599
627560.0000    1.97960
627600.0000    1.53443
627640.0000    1.35881
627680.0000    1.53979
627720.0000    1.34014
627760.0000    1.48126
627800.0000    1.57496
627840.0000    1.67163
627880.0000    1.82982
627920.0000    2.06835
627960.0000    1.67010
628000.0000    1.55489
628040.0000    1.24451
628080.0000    2.11238
628120.0000    2.30184
628160.0000    1.73606
628200.0000    2.05636
628240.0000    2.14170
628280.0000    1.59877
628320.0000    1.62468
628360.0000    2.29014
628400.0000    1.99619
628440.0000    1.76029
628480.0000    1.95042
628520.0000    1.71890
628560.0000    1.57595
628600.0000    1.83439
628640.0000    2.23952
628680.0000    2.88090
628720.0000    2.36620
628760.0000    1.58548
628800.0000    0.86772
628840.0000    2.01919
628880.0000    1.70737
628920.0000    1.88125
628960.0000    1.63145
629000.0000    1.44810
629040.0000    1.74963
629080.0000    1.86659
629120.0000    1.96760
629160.0000    1.79662
629200.0000    1.99905
629240.0000    1.79124
629280.0000    1.55087
629320.0000    1.13930
629360.0000    1.09950
629400.0000    0.71343
629440.0000    1.60286
629480.0000    1.56599
629520.0000    1.04966
629560.0000    2.06341
629600.0000    1.05043
629640.0000    1.31622
629680.0000    0.83144
629720.0000    1.17121
629760.0000    1.54675
629800.0000    1.77938
629840.0000    2.20415
629880.0000    1.94500
629920.0000    1.30774
629960.0000    1.10504
630000.0000    1.54878
630040.0000    1.86965
630080.0000    1.36259
630120.0000    1.59338
630160.0000    1.34298
630200.0000    2.04754
630240.0000    1.59017
630280.0000    1.46273
630320.0000    1.47122
630360.0000    1.50619
630400.0000    1.53905
630440.0000    1.64083
630480.0000    1.64283
630520.0000    1.95191
630560.0000    1.53847
630600.0000    1.93411
630640.0000    2.33860
630680.0000    2.41294
630720.0000    2.18416
630760.0000    2.97206
630800.0000    1.77087
630840.0000    1.83472
630880.0000    1.79251
630920.0000    1.76129
630960.0000    2.82850
631000.0000    1.79018
631040.0000    1.97162
631080.0000    1.90492
631120.0000    1.62563
631160.0000    1.78476
631200.0000    2.25693
631240.0000    1.49471
631280.0000    2.24323
631320.0000    1.38445
631360.0000    1.57769
631400.0000    2.14154
631440.0000    2.57933
631480.0000    2.04369
631520.0000    2.37359
631560.0000    1.91142
631600.0000    2.45003
631640.0000    2.51099
631680.0000    2.02309
631720.0000    2.29502
631760.0000    2.21806
631800.0000    2.17196
631840.0000    2.46925
631880.0000    1.98055
631920.0000    2.36609
631960.0000    1.99677
632000.0000    2.58827
632040.0000    2.02339
632080.0000    2.59162
632120.0000    3.35164
632160.0000    3.27993
632200.0000    2.73664
632240.0000    3.25205
632280.0000    3.33380
632320.0000    2.34845
632360.0000    2.04293
632400.0000    1.71534
632440.0000    1.34379
632480.0000    0.61353
632520.0000    1.03001
632560.0000    1.70942
632600.0000    1.78455
632640.0000    1.93790
632680.0000    2.21695
632720.0000    2.74109
632760.0000    2.81842
632800.0000    1.87759
632840.0000    1.36864
632880.0000    1.21146
632920.0000    1.49353
632960.0000    1.85669
633000.0000    2.86839
633040.0000    2.75192
633080.0000    1.86882
633120.0000    2.76090
633160.0000    2.42623
633200.0000    1.89686
633240.0000    3.01249
633280.0000    1.92232
633320.0000    2.23972
633360.0000    1.93809
633400.0000    1.88989
633440.0000    2.03780
633480.0000    2.56491
633520.0000    2.16504
633560.0000    1.53900
633600.0000    2.18979
633640.0000    1.87205
633680.0000    2.96866
633720.0000    1.75597
633760.0000    2.28774
633800.0000    2.74649
633840.0000    3.01232
633880.0000    2.41555
633920.0000    2.72959
633960.0000    2.86243
634000.0000    1.34722
634040.0000    2.00464
634080.0000    2.24866
634120.0000    2.69468
634160.0000    1.81991
634200.0000    1.73476
634240.0000    2.61007
634280.0000    2.41994
634320.0000    2.70618
634360.0000    2.20053
634400.0000    2.28264
634440.0000    1.91429
634480.0000    2.39851
634520.0000    3.36486
634560.0000    2.20497
634600.0000    2.29343
634640.0000    2.06071
634680.0000    2.76253
634720.0000    2.90160
634760.0000    1.79340
634800.0000    2.68196
634840.0000    3.17261
634880.0000    2.40975
634920.0000    2.37072
634960.0000    2.59163
635000.0000    1.93860
635040.0000    3.23004
635080.0000    2.40571
635120.0000    1.92582
635160.0000    1.91724
635200.0000    1.31402
635240.0000    2.27443
635280.0000    1.75852
635320.0000    2.38961
635360.0000    2.59020
635400.0000    2.61326
635440.0000    2.33626
635480.0000    2.49178
635520.0000    2.93224
635560.0000    2.22989
635600.0000    2.71429
635640.0000    2.14404
635680.0000    1.90259
635720.0000    1.95263
635760.0000    1.94643
635800.0000    2.13161
635840.0000    2.61508
635880.0000    1.54559
635920.0000    1.66028
635960.0000    1.06497
636000.0000    1.77169
636040.0000    1.56115
636080.0000    1.36096
636120.0000    1.36754
636160.0000    1.49208
636200.0000    1.72690
636240.0000    1.23021
636280.0000    0.57282
636320.0000    1.57674
636360.0000    2.46400
636400.0000    2.10217
636440.0000    2.20589
636480.0000    2.93605
636520.0000    2.31823
636560.0000    1.95300
636600.0000    2.35569
636640.0000    2.63427
636680.0000    2.30174
636720.0000    2.46996
636760.0000    1.97365
636800.0000    2.09114
636840.0000    1.45001
636880.0000    2.94470
636920.0000    1.85452
636960.0000    1.39341
637000.0000    2.21164
637040.0000    2.39650
637080.0000    1.46064
637120.0000    1.35456
637160.0000    1.51854
637200.0000    1.41498
637240.0000    0.84711
637280.0000    1.22320
637320.0000    1.03068
637360.0000    1.40842
637400.0000    1.02401
637440.0000    1.10650
637480.0000    0.82332
637520.0000    2.31518
637560.0000    1.25909
637600.0000    2.37852
637640.0000    2.78867
637680.0000    2.12464
637720.0000    2.05527
637760.0000    1.79347
637800.0000    2.05832
637840.0000    1.25538
637880.0000    2.27980
637920.0000    2.11422
637960.0000    1.77038
638000.0000    2.32623
638040.0000    1.20138
638080.0000    1.03728
638120.0000    1.03808
638160.0000    1.20038
638200.0000    1.92667
638240.0000    1.34504
638280.0000    0.98924
638320.0000    1.04658
638360.0000    1.34432
638400.0000    1.21593
638440.0000    2.24163
638480.0000    2.05070
638520.0000    1.82588
638560.0000    1.48741
638600.0000    1.47165
638640.0000    2.11329
638680.0000    2.33504
638720.0000    2.82632
638760.0000    2.93491
638800.0000    2.63356
638840.0000    2.63622
638880.0000    2.50239
638920.0000    2.36727
638960.0000    2.58953
639000.0000    1.86914
639040.0000    1.89185
639080.0000    2.30448
639120.0000    2.39411
639160.0000    1.99142
639200.0000    1.71109
639240.0000    2.10724
639280.0000    1.87224
639320.0000    1.73726
639360.0000    1.82345
639400.0000    2.27577
639440.0000    2.23144
639480.0000    2.06216
639520.0000    2.02058
639560.0000    1.10121
639600.0000    1.37748
639640.0000    1.57406
639680.0000    1.61414
639720.0000    1.44995
639760.0000    1.81541
639800.0000    1.69393
639840.0000    1.69032
639880.0000    1.81481
639920.0000    2.06470
639960.0000    1.63456
640000.0000    2.13434
640040.0000    1.44086
640080.0000    2.16546
640120.0000    1.74794
640160.0000    1.67923
640200.0000    1.36206
640240.0000    2.13620
640280.0000    1.61658
640320.0000    1.62314
640360.0000    1.14581
640400.0000    1.02625
640440.0000    1.47501
640480.0000    1.43934
640520.0000    1.71258
640560.0000    1.55843
640600.0000    1.25289
640640.0000    1.46250
640680.0000    0.99019
640720.0000    1.37860
640760.0000    1.59237
640800.0000    1.52526
640840.0000    2.03716
640880.0000    2.07089
640920.0000    2.75294
640960.0000    2.31727
641000.0000    1.74112
641040.0000    1.68030
641080.0000    1.68729
641120.0000    1.48377
641160.0000    2.37026
641200.0000    1.76691
641240.0000    1.59627
641280.0000    1.36270
641320.0000    2.54765
641360.0000    2.32797
641400.0000    2.03621
641440.0000    2.08007
641480.0000    2.11078
641520.0000    2.58733
641560.0000    2.69267
641600.0000    3.23023
641640.0000    2.49694
641680.0000    1.49830
641720.0000    2.28789
641760.0000    2.70742
641800.0000    2.24667
641840.0000    2.67012
641880.0000    2.32106
641920.0000    2.70065
641960.0000    3.07128
642000.0000    2.88637
642040.0000    3.02326
642080.0000    2.24722
642120.0000    2.89616
642160.0000    3.67423
642200.0000    3.76300
642240.0000    3.00683
642280.0000    2.95735
642320.0000    2.33210
642360.0000    2.01548
642400.0000    2.99212
642440.0000    3.02741
642480.0000    2.89519
642520.0000    1.83232
642560.0000    1.87835
642600.0000    1.62522
642640.0000    2.17887
642680.0000    2.29171
642720.0000    2.16825
642760.0000    2.60579
642800.0000    2.20970
642840.0000    2.37195
642880.0000    2.69383
642920.0000    2.38065
642960.0000    1.89865
643000.0000    2.75066
643040.0000    2.24387
643080.0000    2.53526
643120.0000    2.43083
643160.0000    1.94873
643200.0000    1.34503
643240.0000    2.10079
643280.0000    2.11684
643320.0000    0.96830
643360.0000    1.06948
643400.0000    1.15518
643440.0000    0.60035
643480.0000    1.32639
643520.0000    1.75944
643560.0000    1.46822
643600.0000    1.49047
643640.0000    1.86827
643680.0000    2.41457
643720.0000    1.46019
643760.0000    2.02912
643800.0000    2.23292
643840.0000    1.69099
643880.0000    1.98933
643920.0000    1.62868
643960.0000    1.27702
644000.0000    0.82483
644040.0000    0.72260
644080.0000    2.23076
644120.0000    2.10126
644160.0000    1.40539
644200.0000    2.32154
644240.0000    2.40121
644280.0000    2.09564
644320.0000    2.37415
644360.0000    1.70302
644400.0000    1.63550
644440.0000    1.62627
644480.0000    1.51303
644520.0000    1.01478
644560.0000    1.25581
644600.0000    2.50014
644640.0000    1.20796
644680.0000    1.84399
644720.0000    1.82100
644760.0000    1.87802
644800.0000    2.35235
644840.0000    2.28768
644880.0000    2.35778
644920.0000    2.52401
644960.0000    1.85729
645000.0000    2.30823
645040.0000    1.32384
645080.0000    2.07741
645120.0000    2.17992
645160.0000    1.96071
645200.0000    2.17607
645240.0000    2.53479
645280.0000    1.21685
645320.0000    1.51255
645360.0000    0.90710
645400.0000    2.01830
645440.0000    1.77233
645480.0000    1.41386
645520.0000    0.99886
645560.0000    1.51050
645600.0000    1.32419
645640.0000    1.83568
645680.0000    2.17907
645720.0000    1.94645
645760.0000    2.03037
645800.0000    1.88560
645840.0000    2.07381
645880.0000    2.05602
645920.0000    1.54264
645960.0000    1.91214
646000.0000    2.15576
646040.0000    2.25999
646080.0000    2.52734
646120.0000    2.22190
646160.0000    1.72474
646200.0000    2.03067
646240.0000    1.86427
646280.0000    1.80026
646320.0000    1.70759
646360.0000    1.32927
646400.0000    1.43867
646440.0000    0.80932
646480.0000    1.77272
646520.0000    1.02455
646560.0000    1.13405
646600.0000    1.27747
646640.0000    1.40029
646680.0000    2.10476
646720.0000    1.25731
646760.0000    1.07923
646800.0000    1.46651
646840.0000    1.02875
646880.0000    1.88992
646920.0000    1.13794
646960.0000    2.33732
647000.0000    1.53269
647040.0000    1.62935
647080.0000    0.48337
647120.0000    1.45233
647160.0000    1.08125
647200.0000    2.25485
647240.0000    1.51557
647280.0000    1.11883
647320.0000    1.17151
647360.0000    2.25387
647400.0000    2.31166
647440.0000    2.20088
647480.0000    1.79099
647520.0000    1.86329
647560.0000    2.30060
647600.0000    2.28917
647640.0000    1.43666
647680.0000    1.09187
647720.0000    0.98310
647760.0000    1.60118
647800.0000    1.60957
647840.0000    2.12402
647880.0000    2.71232
647920.0000    2.36981
647960.0000    0.56428
648000.0000    2.24800
648040.0000    2.39898
648080.0000    2.64211
648120.0000    1.95690
648160.0000    1.42787
648200.0000    2.02627
648240.0000    1.79350
648280.0000    2.59771
648320.0000    1.95832
648360.0000    1.95293
648400.0000    1.61929
648440.0000    2.44920
648480.0000    2.31112
648520.0000    2.68488
648560.0000    2.48045
648600.0000    2.20010
648640.0000    2.55776
648680.0000    2.05599
648720.0000    2.56660
648760.0000    2.98139
648800.0000    3.01516
648840.0000    2.46466
648880.0000    2.79445
648920.0000    2.00408
648960.0000    2.76301
649000.0000    2.31719
649040.0000    2.29647
649080.0000    2.09583
649120.0000    2.42739
649160.0000    3.05021
649200.0000    3.04570
649240.0000    3.27473
649280.0000    2.21185
649320.0000    2.38459
649360.0000    3.25257
649400.0000    2.46590
649440.0000    1.93378
649480.0000    1.51989
649520.0000    1.73012
649560.0000    1.76378
649600.0000    2.45262
649640.0000    2.56681
649680.0000    3.20333
649720.0000    2.84095
649760.0000    2.22998
649800.0000    1.73677
649840.0000    1.78754
649880.0000    2.57997
649920.0000    2.32518
649960.0000    2.54969
650000.0000    2.55880
650040.0000    2.02751
650080.0000    1.17022
650120.0000    2.20935
650160.0000    2.84111
650200.0000    1.94522
650240.0000    2.18459
650280.0000    2.28844
650320.0000    2.48375
650360.0000    1.88867
650400.0000    1.71274
650440.0000    2.65598
650480.0000    3.30513
650520.0000    2.07323
650560.0000    2.45710
650600.0000    2.62619
650640.0000    2.81371
650680.0000    2.90227
650720.0000    2.16779
650760.0000    2.20369
650800.0000    1.82604
650840.0000    1.97446
650880.0000    2.81747
650920.0000    2.24598
650960.0000    0.95623
651000.0000    1.70169
651040.0000    2.03083
651080.0000    2.53166
651120.0000    2.69858
651160.0000    1.76372
651200.0000    2.88975
651240.0000    2.06677
651280.0000    1.39990
651320.0000    1.94814
651360.0000    2.88680
651400.0000    1.97083
651440.0000    2.11428
651480.0000    1.86580
651520.0000    2.59113
651560.0000    2.81093
651600.0000    2.93739
651640.0000    1.84316
651680.0000    2.23318
651720.0000    1.70004
651760.0000    2.50105
651800.0000    2.23122
651840.0000    1.84657
651880.0000    1.65761
651920.0000    2.26844
651960.0000    1.46012
652000.0000    1.65997
652040.0000    0.88409
652080.0000    0.52733
652120.0000    1.13153
652160.0000    1.70722
652200.0000    1.84598
652240.0000    2.65557
652280.0000    2.39152
652320.0000    2.29025
652360.0000    2.40543
652400.0000    2.74537
652440.0000    2.46825
652480.0000    2.51555
652520.0000    2.36750
652560.0000    2.70754
652600.0000    3.14325
652640.0000    3.18410
652680.0000    2.43033
652720.0000    2.70292
652760.0000    2.54924
652800.0000    3.07075
652840.0000    3.33360
652880.0000    2.77166
652920.0000    3.81827
652960.0000    3.50708
653000.0000    3.36087
653040.0000    3.11148
653080.0000    2.55710
653120.0000    2.79821
653160.0000    2.76065
653200.0000    2.74784
653240.0000    2.45553
653280.0000    2.64504
653320.0000    1.34380
653360.0000    3.28255
653400.0000    2.48663
653440.0000    2.34612
653480.0000    3.42587
653520.0000    2.69341
653560.0000    3.59042
653600.0000    3.14181
653640.0000    3.72953
653680.0000    3.06660
653720.0000    3.01342
653760.0000    3.57871
653800.0000    3.20714
653840.0000    3.59282
653880.0000    3.18437
653920.0000    2.56396
653960.0000    2.24312
654000.0000    1.65608
654040.0000    2.57963
654080.0000    2.49196
654120.0000    2.64371
654160.0000    3.20733
654200.0000    3.16231
654240.0000    3.92049
654280.0000    3.48512
654320.0000    3.54787
654360.0000    3.15732
654400.0000    2.34543
654440.0000    2.44829
654480.0000    2.11291
654520.0000    2.77911
654560.0000    2.29981
654600.0000    2.21100
654640.0000    2.81642
654680.0000    3.53642
654720.0000    3.57121
654760.0000    3.37470
654800.0000    2.94848
654840.0000    3.62513
654880.0000    3.29873
654920.0000    3.00360
654960.0000    2.74332
655000.0000    2.77369
655040.0000    3.66014
655080.0000    2.62077
655120.0000    3.19969
655160.0000    3.38799
655200.0000    3.39336
655240.0000    3.42614
655280.0000    3.70395
655320.0000    3.49246
655360.0000    3.17358
655400.0000    3.57984
655440.0000    3.30383
655480.0000    3.14156
655520.0000    3.74896
655560.0000    2.83549
655600.0000    2.60832
655640.0000    3.35382
655680.0000    4.04293
655720.0000    3.55069
655760.0000    2.94555
655800.0000    3.00095
655840.0000    2.72809
655880.0000    2.73311
655920.0000    2.27426
655960.0000    2.03927
656000.0000    2.61400
656040.0000    1.92994
656080.0000    3.02344
656120.0000    2.28823
656160.0000    2.07658
656200.0000    3.59685
656240.0000    2.07942
656280.0000    2.10234
656320.0000    2.17229
656360.0000    2.51943
656400.0000    2.88381
656440.0000    3.62214
656480.0000    3.14444
656520.0000    3.36734
656560.0000    2.67375
656600.0000    3.32343
656640.0000    2.82424
656680.0000    2.49685
656720.0000    2.72227
656760.0000    2.37713
656800.0000    3.05020
656840.0000    2.68970
656880.0000    2.75983
656920.0000    2.31927
656960.0000    3.67266
657000.0000    2.73269
657040.0000    2.91185
657080.0000    2.63895
657120.0000    2.43070
657160.0000    2.47101
657200.0000    2.88706
657240.0000    2.77322
657280.0000    2.91671
657320.0000    3.47744
657360.0000    3.43071
657400.0000    3.22961
657440.0000    2.33533
657480.0000    2.81923
657520.0000    3.11450
657560.0000    3.11840
657600.0000    2.48160
657640.0000    3.18909
657680.0000    2.96856
657720.0000    3.54326
657760.0000    3.13997
657800.0000    3.63656
657840.0000    2.42289
657880.0000    3.51290
657920.0000    2.94924
657960.0000    2.79068
658000.0000    2.63988
658040.0000    2.18398
658080.0000    1.94792
658120.0000    2.85093
658160.0000    2.45024
658200.0000    2.11191
658240.0000    3.16939
658280.0000    3.80034
658320.0000    3.02276
658360.0000    3.42835
658400.0000    3.33988
658440.0000    3.08332
658480.0000    3.24886
658520.0000    2.75596
658560.0000    2.34234
658600.0000    2.62633
658640.0000    2.56607
658680.0000    2.73879
658720.0000    2.63549
658760.0000    2.52698
658800.0000    2.27151
658840.0000    2.92701
658880.0000    3.24213
658920.0000    2.49730
658960.0000    1.63308
659000.0000    2.19203
659040.0000    3.18690
659080.0000    2.97433
659120.0000    2.17841
659160.0000    1.69147
659200.0000    1.87961
659240.0000    2.57487
659280.0000    2.63424
659320.0000    2.77400
659360.0000    2.14528
659400.0000    2.96028
659440.0000    2.48713
659480.0000    2.88015
659520.0000    2.57716
659560.0000    2.05718
659600.0000    2.56540
659640.0000    2.70822
659680.0000    3.45519
659720.0000    3.12552
659760.0000    3.23815
659800.0000    2.51098
659840.0000    2.11522
659880.0000    2.31330
659920.0000    2.58277
659960.0000    1.67060
660000.0000    2.11169
660040.0000    2.96153
660080.0000    2.72666
660120.0000    2.16760
660160.0000    2.06363
660200.0000    2.48645
660240.0000    2.03553
660280.0000    3.11184
660320.0000    2.97666
660360.0000    3.53433
660400.0000    2.99168
660440.0000    2.31293
660480.0000    3.36361
660520.0000    3.39106
660560.0000    2.65126
660600.0000    2.95086
660640.0000    2.13657
660680.0000    1.84965
660720.0000    3.18954
660760.0000    2.86575
660800.0000    3.38097
660840.0000    3.46444
660880.0000    2.93390
660920.0000    3.16653
660960.0000    2.72047
661000.0000    3.03366
661040.0000    2.85839
661080.0000    2.68387
661120.0000    2.68954
661160.0000    2.63952
661200.0000    2.29654
661240.0000    2.63250
661280.0000    2.30569
661320.0000    2.52844
661360.0000    2.48733
661400.0000    2.93562
661440.0000    2.67206
661480.0000    2.04049
661520.0000    1.95603
661560.0000    2.06982
661600.0000    2.58479
661640.0000    2.12746
661680.0000    1.68713
661720.0000    2.06998
661760.0000    1.87372
661800.0000    2.43157
661840.0000    2.61076
661880.0000    2.12002
661920.0000    2.45481
661960.0000    2.40621
662000.0000    2.35794
662040.0000    2.20269
662080.0000    2.54887
662120.0000    3.11834
662160.0000    2.80944
662200.0000    2.46481
662240.0000    3.14925
662280.0000    2.47269
662320.0000    2.47175
662360.0000    3.26239
662400.0000    2.81564
662440.0000    1.78595
662480.0000    2.80357
662520.0000    2.96429
662560.0000    2.98914
662600.0000    1.79474
662640.0000    2.99926
662680.0000    2.58421
662720.0000    2.97428
662760.0000    3.18305
662800.0000    3.15638
662840.0000    3.24556
662880.0000    3.22931
662920.0000    3.15719
662960.0000    3.08630
663000.0000    3.20811
663040.0000    2.78013
663080.0000    1.81035
663120.0000    1.95532
663160.0000    2.85347
663200.0000    2.45540
663240.0000    1.42263
663280.0000    2.47965
663320.0000    1.99746
663360.0000    2.38156
663400.0000    2.71255
663440.0000    2.85855
663480.0000    3.09653
663520.0000    3.27473
663560.0000    2.88738
663600.0000    2.65294
663640.0000    1.95150
663680.0000    2.21586
663720.0000    2.58959
663760.0000    2.44321
663800.0000    2.84946
663840.0000    2.29714
663880.0000    2.47966
663920.0000    2.30551
663960.0000    1.87423
664000.0000    2.77512
664040.0000    2.81476
664080.0000    2.25412
664120.0000    2.56517
664160.0000    3.11683
664200.0000    3.01834
664240.0000    2.62043
664280.0000    2.41933
664320.0000    3.47195
664360.0000    2.73066
664400.0000    2.61630
664440.0000    2.37263
664480.0000    2.46709
664520.0000    2.71507
664560.0000    2.20859
664600.0000    2.55949
664640.0000    2.79953
664680.0000    2.16013
664720.0000    1.68386
664760.0000    1.83920
664800.0000    1.66607
664840.0000    2.09777
664880.0000    2.72369
664920.0000    2.49212
664960.0000    1.68287
665000.0000    1.11421
665040.0000    1.60834
665080.0000    1.66595
665120.0000    1.23998
665160.0000    1.89856
665200.0000    1.63131
665240.0000    1.52271
665280.0000    2.16628
665320.0000    2.48880
665360.0000    2.38152
665400.0000    2.26031
665440.0000    1.85098
665480.0000    2.67370
665520.0000    2.35694
665560.0000    2.24012
665600.0000    2.16759
665640.0000    2.52462
665680.0000    2.25257
665720.0000    1.83308
665760.0000    2.32824
665800.0000    1.86317
665840.0000    2.33140
665880.0000    2.37945
665920.0000    2.56508
665960.0000    2.62650
666000.0000    2.77508
666040.0000    2.32465
666080.0000    2.82911
666120.0000    1.77206
666160.0000    2.34030
666200.0000    1.98021
666240.0000    1.88554
666280.0000    1.95665
666320.0000    2.34263
666360.0000    2.52489
666400.0000    2.92621
666440.0000    3.20358
666480.0000    2.06002
666520.0000    2.71013
666560.0000    2.06480
666600.0000    2.67759
666640.0000    2.25132
666680.0000    2.79280
666720.0000    3.12743
666760.0000    3.41592
666800.0000    3.60768
666840.0000    2.85079
666880.0000    2.95595
666920.0000    2.43454
666960.0000    2.09153
667000.0000    2.50382
667040.0000    3.17305
667080.0000    3.12840
667120.0000    2.93789
667160.0000    2.65674
667200.0000    2.26854
667240.0000    2.02716
667280.0000    2.22577
667320.0000    2.06460
667360.0000    2.02887
667400.0000    3.02263
667440.0000    2.54410
667480.0000    2.93271
667520.0000    2.53608
667560.0000    2.20226
667600.0000    2.06341
667640.0000    1.61227
667680.0000    3.22758
667720.0000    2.53254
667760.0000    2.80021
667800.0000    2.52643
667840.0000    2.65535
667880.0000    2.59711
667920.0000    1.84143
667960.0000    2.03236
668000.0000    2.87217
668040.0000    2.45175
668080.0000    2.86788
668120.0000    2.17630
668160.0000    2.65813
668200.0000    2.85010
668240.0000    2.24776
668280.0000    2.76281
668320.0000    2.61764
668360.0000    2.71583
668400.0000    2.52813
668440.0000    2.97058
668480.0000    2.94713
668520.0000    2.60321
668560.0000    2.82181
668600.0000    2.87343
668640.0000    2.14983
668680.0000    2.92591
668720.0000    1.71619
668760.0000    1.64966
668800.0000    2.46564
668840.0000    1.63382
668880.0000    2.22184
668920.0000    1.24635
668960.0000    1.44616
669000.0000    1.98201
669040.0000    2.24965
669080.0000    1.75803
669120.0000    1.66145
669160.0000    1.61876
669200.0000    1.72916
669240.0000    1.70405
669280.0000    1.41582
669320.0000    2.70996
669360.0000    2.67394
669400.0000    2.43807
669440.0000    2.02477
669480.0000    2.19287
669520.0000    2.53169
669560.0000    2.72266
669600.0000    2.30467
669640.0000    2.24950
669680.0000    1.91861
669720.0000    1.54233
669760.0000    1.40916
669800.0000    1.91526
669840.0000    1.92740
669880.0000    1.12661
669920.0000    2.46787
669960.0000    2.32404
670000.0000    1.94094
670040.0000    2.60230
670080.0000    2.44923
670120.0000    1.79481
670160.0000    2.15011
670200.0000    2.15284
670240.0000    2.65805
670280.0000    2.95125
670320.0000    3.15788
670360.0000    3.03198
670400.0000    2.45679
670440.0000    2.34327
670480.0000    2.25322
670520.0000    1.88495
670560.0000    2.30472
670600.0000    2.04448
670640.0000    2.38853
670680.0000    2.21530
670720.0000    1.46088
670760.0000    2.14489
670800.0000    2.21065
670840.0000    2.05774
670880.0000    1.85661
670920.0000    1.89676
670960.0000    1.81798
671000.0000    2.07388
671040.0000    1.87704
671080.0000    2.10509
671120.0000    1.92353
671160.0000    2.40434
671200.0000    2.46188
671240.0000    2.42700
671280.0000    1.94288
671320.0000    1.26064
671360.0000    1.95116
671400.0000    1.90745
671440.0000    1.79216
671480.0000    1.85161
671520.0000    1.57803
671560.0000    2.04448
671600.0000    2.50732
671640.0000    2.36632
671680.0000    2.40203
671720.0000    2.02836
671760.0000    2.12501
671800.0000    2.87761
671840.0000    2.75028
671880.0000    3.21594
671920.0000    3.05819
671960.0000    2.63606
672000.0000    2.38140
672040.0000    2.29026
672080.0000    2.07922
672120.0000    1.47234
672160.0000    1.49297
672200.0000    1.65750
672240.0000    1.60403
672280.0000    1.47662
672320.0000    1.82567
672360.0000    1.00782
672400.0000    1.22250
672440.0000    1.59217
672480.0000    1.91073
672520.0000    2.40118
672560.0000    1.93871
672600.0000    2.01881
672640.0000    2.44243
672680.0000    1.99395
672720.0000    2.93237
672760.0000    1.50822
672800.0000    1.79796
672840.0000    2.20016
672880.0000    1.30013
672920.0000    1.98247
672960.0000    1.50183
673000.0000    1.99354
673040.0000    1.86604
673080.0000    2.20432
673120.0000    2.03869
673160.0000    2.32962
673200.0000    2.54274
673240.0000    2.09062
673280.0000    2.17780
673320.0000    2.59371
673360.0000    2.37694
673400.0000    2.74242
673440.0000    2.30424
673480.0000    2.49086
673520.0000    2.69222
673560.0000    2.37104
673600.0000    2.72921
673640.0000    2.28780
673680.0000    2.00204
673720.0000    2.37746
673760.0000    2.34094
673800.0000    1.96876
673840.0000    2.82282
673880.0000    2.88389
673920.0000    3.07895
673960.0000    1.99328
674000.0000    2.26440
674040.0000    3.05022
674080.0000    3.16213
674120.0000    2.80285
674160.0000    2.83652
674200.0000    1.55792
674240.0000    2.63205
674280.0000    1.86493
674320.0000    2.54381
674360.0000    2.76106
674400.0000    2.11791
674440.0000    2.06173
674480.0000    1.99323
674520.0000    1.30490
674560.0000    2.01310
674600.0000    2.58618
674640.0000    2.17828
674680.0000    1.60066
674720.0000    1.94418
674760.0000    1.51180
674800.0000    1.20855
674840.0000    1.89310
674880.0000    1.69928
674920.0000    2.08248
674960.0000    1.92081
675000.0000    2.03404
675040.0000    1.66750
675080.0000    2.43802
675120.0000    1.78328
675160.0000    1.43603
675200.0000    1.88836
675240.0000    1.46580
675280.0000    1.62340
675320.0000    2.15848
675360.0000    1.60628
675400.0000    2.14113
675440.0000    1.92614
675480.0000    1.82743
675520.0000    1.57395
675560.0000    2.58677
675600.0000    2.21448
675640.0000    2.25341
675680.0000    2.34768
675720.0000    2.41131
675760.0000    2.38208
675800.0000    2.37801
675840.0000    2.03553
675880.0000    2.26021
675920.0000    2.86139
675960.0000    2.62664
676000.0000    2.31314
676040.0000    2.12286
676080.0000    2.77174
676120.0000    2.45743
676160.0000    2.66210
676200.0000    2.52134
676240.0000    2.39325
676280.0000    2.79138
676320.0000    2.99535
676360.0000    2.56446
676400.0000    2.13193
676440.0000    2.44139
676480.0000    2.40269
676520.0000    2.36130
676560.0000    2.97297
676600.0000    2.77108
676640.0000    2.58199
676680.0000    2.33130
676720.0000    3.22379
676760.0000    3.28927
676800.0000    2.59916
676840.0000    2.42088
676880.0000    2.77682
676920.0000    2.91629
676960.0000    2.72012
677000.0000    2.30317
677040.0000    2.35258
677080.0000    2.79294
677120.0000    2.80104
677160.0000    2.92219
677200.0000    2.16278
677240.0000    2.31866
677280.0000    2.47819
677320.0000    1.82420
677360.0000    2.91454
677400.0000    1.79738
677440.0000    1.51486
677480.0000    2.22293
677520.0000    2.12976
677560.0000    2.39390
677600.0000    2.34530
677640.0000    2.35487
677680.0000    3.15006
677720.0000    2.23556
677760.0000    2.84900
677800.0000    2.50510
677840.0000    2.80069
677880.0000    3.66069
677920.0000    2.52896
677960.0000    2.85921
678000.0000    3.06781
678040.0000    2.44762
678080.0000    2.15287
678120.0000    2.85649
678160.0000    3.20157
678200.0000    3.15859
678240.0000    3.06130
678280.0000    3.15757
678320.0000    2.35006
678360.0000    2.48193
678400.0000    2.44211
678440.0000    3.13962
678480.0000    2.59755
678520.0000    2.23528
678560.0000    2.21264
678600.0000    2.26895
678640.0000    2.71132
678680.0000    2.24526
678720.0000    2.44237
678760.0000    1.84609
678800.0000    1.28155
678840.0000    1.69316
678880.0000    1.31501
678920.0000    1.35075
678960.0000    1.86337
679000.0000    1.66255
679040.0000    2.18314
679080.0000    2.83819
679120.0000    3.24593
679160.0000    2.62772
679200.0000    1.80574
679240.0000    2.28059
679280.0000    1.91948
679320.0000    2.15458
679360.0000    2.26869
679400.0000    2.80034
679440.0000    3.31746
679480.0000    2.57194
679520.0000    2.07948
679560.0000    1.82871
679600.0000    2.39987
679640.0000    2.62543
679680.0000    2.56723
679720.0000    2.46854
679760.0000    2.52141
679800.0000    2.18046
679840.0000    1.83031
679880.0000    2.33350
679920.0000    1.90475
679960.0000    2.78630
680000.0000    2.64843
680040.0000    2.19056
680080.0000    2.14818
680120.0000    2.30581
680160.0000    2.39889
680200.0000    1.67879
680240.0000    2.00200
680280.0000    2.51288
680320.0000    2.15946
680360.0000    2.13301
680400.0000    2.76721
680440.0000    3.21290
680480.0000    2.28983
680520.0000    2.79441
680560.0000    2.39750
680600.0000    2.52184
680640.0000    2.59948
680680.0000    2.31930
680720.0000    1.82429
680760.0000    1.54892
680800.0000    1.37530
680840.0000    1.27636
680880.0000    1.67968
680920.0000    1.21622
680960.0000    1.03018
681000.0000    1.51274
681040.0000    1.78990
681080.0000    1.19991
681120.0000    1.92200
681160.0000    1.79958
681200.0000    1.98778
681240.0000    2.17650
681280.0000    2.16670
681320.0000    1.72239
681360.0000    1.95734
681400.0000    2.45312
681440.0000    2.04275
681480.0000    2.05987
681520.0000    1.67065
681560.0000    2.12547
681600.0000    1.75802
681640.0000    1.48460
681680.0000    1.40930
681720.0000    1.99355
681760.0000    1.97507
681800.0000    2.08685
681840.0000    2.17774
681880.0000    2.19209
681920.0000    2.33739
681960.0000    1.98047
682000.0000    2.92109
682040.0000    2.60261
682080.0000    2.45021
682120.0000    1.87863
682160.0000    1.94577
682200.0000    2.16138
682240.0000    2.92750
682280.0000    3.08724
682320.0000    2.94018
682360.0000    2.25461
682400.0000    1.92427
682440.0000    2.45508
682480.0000    1.93884
682520.0000    2.12840
682560.0000    1.95598
682600.0000    2.02121
682640.0000    2.12314
682680.0000    3.44984
682720.0000    2.40120
682760.0000    2.76718
682800.0000    2.06836
682840.0000    1.95338
682880.0000    1.72310
682920.0000    1.73429
682960.0000    2.17285
683000.0000    1.70825
683040.0000    2.23007
683080.0000    1.56979
683120.0000    1.74296
683160.0000    1.43346
683200.0000    1.20559
683240.0000    1.93031
683280.0000    1.79096
683320.0000    1.93153
683360.0000    2.08368
683400.0000    1.81304
683440.0000    1.78059
683480.0000    1.56161
683520.0000    1.86499
683560.0000    1.76128
683600.0000    1.70350
683640.0000    1.20987
683680.0000    1.42873
683720.0000    1.79366
683760.0000    1.96193
683800.0000    1.59105
683840.0000    1.36430
683880.0000    1.89641
683920.0000    1.83672
683960.0000    2.13634
684000.0000    1.50395
684040.0000    1.32988
684080.0000    1.40322
684120.0000    2.14367
684160.0000    1.79783
684200.0000    0.91015
684240.0000    1.04887
684280.0000    2.03946
684320.0000    2.17484
684360.0000    1.20842
684400.0000    2.12057
684440.0000    1.13191
684480.0000    1.86785
684520.0000    1.34931
684560.0000    2.14952
684600.0000    2.28804
684640.0000    1.48071
684680.0000    2.03133
684720.0000    1.72256
684760.0000    2.01863
684800.0000    2.45945
684840.0000    2.27238
684880.0000    1.89344
684920.0000    2.63162
684960.0000    2.46783
685000.0000    2.64165
685040.0000    2.62173
685080.0000    2.59733
685120.0000    1.94114
685160.0000    3.20513
685200.0000    2.76914
685240.0000    3.03391
685280.0000    1.41632
685320.0000    1.36874
685360.0000    2.19729
685400.0000    2.57840
685440.0000    2.08540
685480.0000    2.39644
685520.0000    1.61220
685560.0000    2.11725
685600.0000    1.60599
685640.0000    2.74478
685680.0000    2.01396
685720.0000    2.24188
685760.0000    2.34013
685800.0000    2.12501
685840.0000    2.51839
685880.0000    2.55700
685920.0000    2.35551
685960.0000    2.21327
686000.0000    2.10290
686040.0000    2.14909
686080.0000    2.10408
686120.0000    2.11242
686160.0000    1.95221
686200.0000    2.00308
686240.0000    2.57503
686280.0000    2.25663
686320.0000    1.78303
686360.0000    2.65412
686400.0000    2.52496
686440.0000    2.26903
686480.0000    2.57194
686520.0000    2.22186
686560.0000    1.90867
686600.0000    1.83482
686640.0000    1.94488
686680.0000    1.40422
686720.0000    1.61385
686760.0000    1.77094
686800.0000    2.18039
686840.0000    2.24221
686880.0000    1.94317
686920.0000    1.44896
686960.0000    1.67577
687000.0000    1.72981
687040.0000    1.89673
687080.0000    1.62858
687120.0000    1.21517
687160.0000    1.77525
687200.0000    2.05693
687240.0000    2.25296
687280.0000    2.13003
687320.0000    1.82582
687360.0000    1.95236
687400.0000    2.30871
687440.0000    2.04080
687480.0000    2.75331
687520.0000    2.07375
687560.0000    2.07858
687600.0000    2.52365
687640.0000    2.04169
687680.0000    1.86354
687720.0000    2.20989
687760.0000    1.42918
687800.0000    1.58398
687840.0000    2.72550
687880.0000    2.84536
687920.0000    2.56271
687960.0000    2.35605
688000.0000    1.87854
688040.0000    2.09686
688080.0000    2.07351
688120.0000    2.09452
688160.0000    2.65538
688200.0000    2.33435
688240.0000    1.56714
688280.0000    2.35864
688320.0000    1.75433
688360.0000    2.66415
688400.0000    2.27567
688440.0000    1.38135
688480.0000    2.04096
688520.0000    2.19509
688560.0000    2.68103
688600.0000    2.47017
688640.0000    2.23310
688680.0000    1.99252
688720.0000    1.71372
688760.0000    2.78784
688800.0000    2.98565
688840.0000    2.18710
688880.0000    2.07698
688920.0000    1.45054
688960.0000    2.73932
689000.0000    2.29592
689040.0000    1.69814
689080.0000    2.43282
689120.0000    2.17287
689160.0000    1.78675
689200.0000    2.96433
689240.0000    2.55187
689280.0000    2.37599
689320.0000    2.25298
689360.0000    2.60090
689400.0000    1.95482
689440.0000    2.22953
689480.0000    2.32373
689520.0000    2.45428
689560.0000    2.67489
689600.0000    2.20400
689640.0000    2.23120
689680.0000    1.92633
689720.0000    2.29435
689760.0000    2.83047
689800.0000    2.40020
689840.0000    2.48896
689880.0000    2.43884
689920.0000    3.10338
689960.0000    2.81709
690000.0000    2.04807
690040.0000    1.83635
690080.0000    2.67602
690120.0000    2.36418
690160.0000    2.67102
690200.0000    1.47237
690240.0000    1.45787
690280.0000    1.77615
690320.0000    2.51627
690360.0000    2.91951
690400.0000    3.43201
690440.0000    2.09983
690480.0000    2.31454
690520.0000    1.94676
690560.0000    2.67284
690600.0000    3.24050
690640.0000    2.60321
690680.0000    1.96854
690720.0000    2.03698
690760.0000    1.61595
690800.0000    1.79979
690840.0000    2.33010
690880.0000    2.70378
690920.0000    1.80328
690960.0000    2.20931
691000.0000    2.87946
691040.0000    2.41543
691080.0000    2.97346
691120.0000    2.09251
691160.0000    2.90463
691200.0000    2.75100
691240.0000    2.63294
691280.0000    2.40692
691320.0000    1.75332
691360.0000    2.00652
691400.0000    2.36789
691440.0000    2.79670
691480.0000    2.22143
691520.0000    2.57782
691560.0000    2.99183
691600.0000    2.88993
691640.0000    3.22150
691680.0000    2.64125
691720.0000    2.22417
691760.0000    2.74734
691800.0000    2.50589
691840.0000    2.55023
691880.0000    2.31922
691920.0000    2.18898
691960.0000    2.61925
692000.0000    2.08175
692040.0000    1.61452
692080.0000    2.31155
692120.0000    1.98429
692160.0000    2.45822
692200.0000    2.26895
692240.0000    2.07994
692280.0000    1.87553
692320.0000    1.73479
692360.0000    1.52779
692400.0000    2.37551
692440.0000    1.42362
692480.0000    2.35997
692520.0000    2.85217
692560.0000    2.04501
692600.0000    2.38115
692640.0000    1.99594
692680.0000    2.77281
692720.0000    2.48019
692760.0000    2.02268
692800.0000    2.39126
692840.0000    2.95769
692880.0000    1.76297
692920.0000    2.44171
692960.0000    2.55719
693000.0000    2.29316
693040.0000    2.97835
693080.0000    1.92639
693120.0000    1.71347
693160.0000    1.82925
693200.0000    2.48997
693240.0000    2.97115
693280.0000    2.01963
693320.0000    1.73772
693360.0000    1.92630
693400.0000    1.39601
693440.0000    1.58090
693480.0000    1.37684
693520.0000    1.16518
693560.0000    2.13751
693600.0000    1.94218
693640.0000    1.60499
693680.0000    2.25193
693720.0000    1.67629
693760.0000    1.42190
693800.0000    1.51050
693840.0000    1.75680
693880.0000    2.42707
693920.0000    2.80451
693960.0000    1.88265
694000.0000    2.86759
694040.0000    1.73097
694080.0000    2.78866
694120.0000    2.08704
694160.0000    1.27652
694200.0000    1.95772
694240.0000    2.11952
694280.0000    1.25823
694320.0000    1.81649
694360.0000    1.58514
694400.0000    1.66498
694440.0000    2.61363
694480.0000    1.82281
694520.0000    1.56057
694560.0000    1.56823
694600.0000   -0.00625
694640.0000    1.12159
694680.0000    1.21360
694720.0000    1.49510
694760.0000    1.44570
694800.0000    0.94452
694840.0000    1.47626
694880.0000    0.89786
694920.0000    1.97012
694960.0000    1.90987
695000.0000    1.36564
695040.0000    1.60578
695080.0000    2.13337
695120.0000    2.08321
695160.0000    2.14599
695200.0000    2.33769
695240.0000    2.51285
695280.0000    2.13552
695320.0000    1.72079
695360.0000    1.55867
695400.0000    2.28448
695440.0000    2.27279
695480.0000    1.50022
695520.0000    2.06158
695560.0000    1.67790
695600.0000    1.43370
695640.0000    1.33169
695680.0000    1.52554
695720.0000    1.32719
695760.0000    1.57312
695800.0000    1.59316
695840.0000    1.99624
695880.0000    1.92782
695920.0000    1.88316
695960.0000    1.85161
696000.0000    2.20975
696040.0000    2.06154
696080.0000    3.27688
696120.0000    2.42430
696160.0000    2.22444
696200.0000    3.01275
696240.0000    2.65317
696280.0000    2.62114
696320.0000    2.84568
696360.0000    2.46964
696400.0000    2.40210
696440.0000    2.04815
696480.0000    1.27781
696520.0000    1.83553
696560.0000    1.40255
696600.0000    1.13310
696640.0000    0.85159
696680.0000    2.90491
696720.0000    2.87896
696760.0000    2.96468
696800.0000    1.92976
696840.0000    3.00518
696880.0000    3.20349
696920.0000    3.39848
696960.0000    2.56387
697000.0000    2.50054
697040.0000    2.56286
697080.0000    2.73921
697120.0000    2.45746
697160.0000    2.65155
697200.0000    2.57432
697240.0000    2.80558
697280.0000    1.94894
697320.0000    3.09590
697360.0000    2.97752
697400.0000    1.75243
697440.0000    2.59540
697480.0000    3.86278
697520.0000    2.60841
697560.0000    2.65287
697600.0000    3.19524
697640.0000    3.11290
697680.0000    3.29108
697720.0000    2.50974
697760.0000    3.36337
697800.0000    2.84549
697840.0000    2.41642
697880.0000    2.97852
697920.0000    2.74045
697960.0000    1.69045
698000.0000    2.67257
698040.0000    2.49921
698080.0000    3.34465
698120.0000    2.18835
698160.0000    1.90988
698200.0000    2.21637
698240.0000    3.12115
698280.0000    3.03638
698320.0000    1.81502
698360.0000    2.15451
698400.0000    2.20750
698440.0000    2.57134
698480.0000    3.19904
698520.0000    2.73458
698560.0000    2.02843
698600.0000    2.76983
698640.0000    2.36786
698680.0000    1.73217
698720.0000    2.31584
698760.0000    2.69921
698800.0000    2.93944
698840.0000    2.92493
698880.0000    2.41029
698920.0000    2.35432
698960.0000    2.64065
699000.0000    1.85554
[truncated: 173,079 more chars]
