# Supplementary material for: Comment on 'Valid molecular dynamics simulations of human hemoglobin require a surprisingly large box size'
Source: eLife. 2019 Jun 20;8:e44718. doi: 10.7554/eLife.44718 (PMC6586461; doi:10.7554/eLife.44718)
Supplement: Figure 1—source data 1. — The zip archive contains a README file describing which source files correspond to the different panels. [file elife-44718-fig1-data1.zip › figure1/panel_C/90A/7/proj.xvg]

@ autoscale onread none
@ with g0
@ g0 on
@ title "projection on eigenvectors (nm)"
@ xaxis  label "Time (ps)"
@ world xmin 0
@ world xmax 1e+06
@ world ymin -9.67585
@ world ymax 6.94915
@ view xmin 0.15
@ view xmax 0.85
@ view ymin 0.15
@ view ymax 0.85
@ yaxis  label "vec 1"
@ xaxis tick major 250000
@ xaxis tick minor 125000
@ xaxis ticklabel start type spec
@ xaxis ticklabel start -0
@ yaxis tick major 5
@ yaxis tick minor 2.5
@ yaxis ticklabel start type spec
@ yaxis ticklabel start -5
@ zeroxaxis bar on
@ zeroxaxis bar linestyle 3
    0.0000   -5.08866
   40.0000   -5.05937
   80.0000   -4.84063
  120.0000   -5.67960
  160.0000   -5.71149
  200.0000   -5.72945
  240.0000   -5.66433
  280.0000   -6.50343
  320.0000   -5.61421
  360.0000   -5.48931
  400.0000   -6.28990
  440.0000   -5.58678
  480.0000   -5.83125
  520.0000   -5.39593
  560.0000   -6.12516
  600.0000   -5.87748
  640.0000   -5.38701
  680.0000   -4.80882
  720.0000   -5.06943
  760.0000   -4.70649
  800.0000   -4.53320
  840.0000   -5.31223
  880.0000   -4.92580
  920.0000   -4.74479
  960.0000   -4.84990
 1000.0000   -5.18402
 1040.0000   -5.37219
 1080.0000   -5.69889
 1120.0000   -6.45677
 1160.0000   -5.11114
 1200.0000   -5.58117
 1240.0000   -5.04052
 1280.0000   -6.38051
 1320.0000   -5.00454
 1360.0000   -6.40647
 1400.0000   -6.45012
 1440.0000   -6.62825
 1480.0000   -5.90712
 1520.0000   -5.98995
 1560.0000   -5.99926
 1600.0000   -4.80547
 1640.0000   -5.33669
 1680.0000   -5.22419
 1720.0000   -5.84754
 1760.0000   -5.23945
 1800.0000   -6.16482
 1840.0000   -5.80361
 1880.0000   -5.16277
 1920.0000   -4.39294
 1960.0000   -4.45518
 2000.0000   -5.11398
 2040.0000   -5.65092
 2080.0000   -4.45564
 2120.0000   -4.91560
 2160.0000   -5.00079
 2200.0000   -5.51073
 2240.0000   -4.88961
 2280.0000   -5.75471
 2320.0000   -4.97705
 2360.0000   -5.28871
 2400.0000   -5.57592
 2440.0000   -5.68123
 2480.0000   -5.66250
 2520.0000   -6.73759
 2560.0000   -4.97086
 2600.0000   -5.59451
 2640.0000   -5.19599
 2680.0000   -6.06437
 2720.0000   -5.63550
 2760.0000   -5.36398
 2800.0000   -5.09702
 2840.0000   -5.17594
 2880.0000   -5.56520
 2920.0000   -5.45069
 2960.0000   -5.67050
 3000.0000   -4.64298
 3040.0000   -5.93496
 3080.0000   -5.92078
 3120.0000   -5.31362
 3160.0000   -5.66490
 3200.0000   -5.99017
 3240.0000   -6.40592
 3280.0000   -5.95492
 3320.0000   -7.01188
 3360.0000   -6.61275
 3400.0000   -6.34585
 3440.0000   -5.37771
 3480.0000   -6.35347
 3520.0000   -5.40416
 3560.0000   -5.27176
 3600.0000   -6.32895
 3640.0000   -5.57974
 3680.0000   -6.45825
 3720.0000   -6.14665
 3760.0000   -7.06045
 3800.0000   -6.44980
 3840.0000   -5.85584
 3880.0000   -6.23958
 3920.0000   -7.09653
 3960.0000   -5.68522
 4000.0000   -5.83451
 4040.0000   -6.36116
 4080.0000   -6.48373
 4120.0000   -6.23851
 4160.0000   -6.07926
 4200.0000   -6.24256
 4240.0000   -6.46323
 4280.0000   -6.44535
 4320.0000   -5.88666
 4360.0000   -5.05632
 4400.0000   -6.20071
 4440.0000   -5.92900
 4480.0000   -5.98569
 4520.0000   -6.47389
 4560.0000   -5.50300
 4600.0000   -5.68269
 4640.0000   -7.00231
 4680.0000   -5.50155
 4720.0000   -5.58786
 4760.0000   -5.23657
 4800.0000   -5.76442
 4840.0000   -5.24139
 4880.0000   -5.75242
 4920.0000   -6.42311
 4960.0000   -5.74671
 5000.0000   -4.40274
 5040.0000   -5.82804
 5080.0000   -6.27455
 5120.0000   -6.20778
 5160.0000   -5.96733
 5200.0000   -5.79875
 5240.0000   -5.17291
 5280.0000   -5.62174
 5320.0000   -5.34491
 5360.0000   -4.40984
 5400.0000   -5.39400
 5440.0000   -4.80263
 5480.0000   -5.20796
 5520.0000   -4.25695
 5560.0000   -6.27246
 5600.0000   -5.60074
 5640.0000   -6.39736
 5680.0000   -5.53954
 5720.0000   -5.99012
 5760.0000   -6.02797
 5800.0000   -7.13272
 5840.0000   -6.31498
 5880.0000   -4.57873
 5920.0000   -5.68685
 5960.0000   -5.69843
 6000.0000   -4.93113
 6040.0000   -6.32236
 6080.0000   -5.88363
 6120.0000   -5.72698
 6160.0000   -6.92921
 6200.0000   -5.89359
 6240.0000   -6.53714
 6280.0000   -6.04828
 6320.0000   -6.23774
 6360.0000   -6.25142
 6400.0000   -6.44518
 6440.0000   -7.26201
 6480.0000   -6.42995
 6520.0000   -5.80794
 6560.0000   -6.29021
 6600.0000   -6.41087
 6640.0000   -5.67872
 6680.0000   -6.25148
 6720.0000   -5.56720
 6760.0000   -5.49208
 6800.0000   -6.32274
 6840.0000   -6.11677
 6880.0000   -6.26660
 6920.0000   -5.95756
 6960.0000   -6.46391
 7000.0000   -5.11589
 7040.0000   -4.91187
 7080.0000   -5.17874
 7120.0000   -5.18014
 7160.0000   -5.04351
 7200.0000   -5.08493
 7240.0000   -5.20886
 7280.0000   -5.16429
 7320.0000   -4.87555
 7360.0000   -4.91663
 7400.0000   -4.57120
 7440.0000   -6.61751
 7480.0000   -5.87247
 7520.0000   -4.83243
 7560.0000   -5.13347
 7600.0000   -4.95341
 7640.0000   -5.12713
 7680.0000   -5.23505
 7720.0000   -5.64577
 7760.0000   -4.64485
 7800.0000   -4.54768
 7840.0000   -4.41164
 7880.0000   -4.99877
 7920.0000   -4.92589
 7960.0000   -5.94304
 8000.0000   -5.55721
 8040.0000   -5.11026
 8080.0000   -5.22050
 8120.0000   -5.46457
 8160.0000   -5.06750
 8200.0000   -5.07194
 8240.0000   -5.21584
 8280.0000   -4.88581
 8320.0000   -5.34938
 8360.0000   -5.65461
 8400.0000   -6.44197
 8440.0000   -6.41297
 8480.0000   -5.36749
 8520.0000   -5.86436
 8560.0000   -5.46682
 8600.0000   -5.34290
 8640.0000   -4.60625
 8680.0000   -5.65564
 8720.0000   -5.19920
 8760.0000   -5.57114
 8800.0000   -4.16322
 8840.0000   -5.02198
 8880.0000   -5.49116
 8920.0000   -4.98694
 8960.0000   -4.14399
 9000.0000   -4.54289
 9040.0000   -5.34896
 9080.0000   -5.50426
 9120.0000   -5.43937
 9160.0000   -5.97360
 9200.0000   -5.32994
 9240.0000   -4.62820
 9280.0000   -5.38875
 9320.0000   -5.94837
 9360.0000   -5.21954
 9400.0000   -5.53392
 9440.0000   -5.48009
 9480.0000   -5.89158
 9520.0000   -5.75891
 9560.0000   -5.21334
 9600.0000   -5.56159
 9640.0000   -6.22174
 9680.0000   -5.90029
 9720.0000   -5.58702
 9760.0000   -5.27732
 9800.0000   -5.60253
 9840.0000   -4.96236
 9880.0000   -6.38583
 9920.0000   -5.47309
 9960.0000   -6.62762
10000.0000   -5.92249
10040.0000   -6.24540
10080.0000   -6.44083
10120.0000   -6.62289
10160.0000   -6.61406
10200.0000   -6.31862
10240.0000   -6.23169
10280.0000   -6.87795
10320.0000   -6.56450
10360.0000   -5.92188
10400.0000   -6.27712
10440.0000   -6.30426
10480.0000   -5.72435
10520.0000   -5.83258
10560.0000   -6.30524
10600.0000   -8.30188
10640.0000   -6.93704
10680.0000   -6.81970
10720.0000   -7.16348
10760.0000   -6.61124
10800.0000   -6.80540
10840.0000   -6.79419
10880.0000   -6.28399
10920.0000   -5.30813
10960.0000   -6.00535
11000.0000   -6.42284
11040.0000   -6.52016
11080.0000   -6.43430
11120.0000   -6.60028
11160.0000   -6.81329
11200.0000   -5.92228
11240.0000   -5.91004
11280.0000   -6.96796
11320.0000   -6.73696
11360.0000   -6.42131
11400.0000   -5.88356
11440.0000   -7.03538
11480.0000   -7.37575
11520.0000   -6.09877
11560.0000   -5.75150
11600.0000   -6.80589
11640.0000   -5.48592
11680.0000   -4.99262
11720.0000   -5.80548
11760.0000   -6.08890
11800.0000   -5.82618
11840.0000   -5.69726
11880.0000   -5.10871
11920.0000   -6.16064
11960.0000   -5.77334
12000.0000   -5.68210
12040.0000   -7.13797
12080.0000   -5.21167
12120.0000   -6.43623
12160.0000   -6.17983
12200.0000   -5.92112
12240.0000   -5.91808
12280.0000   -6.23159
12320.0000   -6.71369
12360.0000   -7.22787
12400.0000   -6.73520
12440.0000   -6.56244
12480.0000   -6.34951
12520.0000   -6.67409
12560.0000   -7.55631
12600.0000   -6.35375
12640.0000   -6.58786
12680.0000   -6.17846
12720.0000   -6.29945
12760.0000   -5.97681
12800.0000   -5.35005
12840.0000   -5.45624
12880.0000   -6.05738
12920.0000   -6.63250
12960.0000   -5.52170
13000.0000   -6.51883
13040.0000   -6.01182
13080.0000   -5.95288
13120.0000   -5.15785
13160.0000   -6.24428
13200.0000   -6.06739
13240.0000   -5.99429
13280.0000   -6.34965
13320.0000   -5.72232
13360.0000   -5.94286
13400.0000   -6.17900
13440.0000   -6.28254
13480.0000   -5.36370
13520.0000   -5.96622
13560.0000   -4.72829
13600.0000   -5.68139
13640.0000   -5.99319
13680.0000   -5.66656
13720.0000   -5.89919
13760.0000   -5.28536
13800.0000   -5.85524
13840.0000   -6.08991
13880.0000   -5.43503
13920.0000   -6.20256
13960.0000   -6.01629
14000.0000   -6.17806
14040.0000   -6.18261
14080.0000   -5.53472
14120.0000   -5.93897
14160.0000   -6.64706
14200.0000   -4.91596
14240.0000   -5.93690
14280.0000   -5.82040
14320.0000   -5.42932
14360.0000   -5.61862
14400.0000   -4.86468
14440.0000   -5.76108
14480.0000   -6.63213
14520.0000   -6.47830
14560.0000   -5.96221
14600.0000   -5.87327
14640.0000   -6.25579
14680.0000   -6.27632
14720.0000   -6.27970
14760.0000   -6.23452
14800.0000   -6.40772
14840.0000   -5.99635
14880.0000   -5.76561
14920.0000   -5.70971
14960.0000   -5.74496
15000.0000   -5.47981
15040.0000   -6.01451
15080.0000   -6.26476
15120.0000   -6.28234
15160.0000   -6.29874
15200.0000   -6.55870
15240.0000   -5.99443
15280.0000   -6.35192
15320.0000   -6.56115
15360.0000   -5.66174
15400.0000   -6.12220
15440.0000   -6.43963
15480.0000   -5.87628
15520.0000   -5.49482
15560.0000   -5.92184
15600.0000   -6.28745
15640.0000   -6.10470
15680.0000   -5.76592
15720.0000   -6.17027
15760.0000   -5.22527
15800.0000   -5.57819
15840.0000   -5.83013
15880.0000   -4.84036
15920.0000   -5.49776
15960.0000   -5.66514
16000.0000   -6.30092
16040.0000   -5.89797
16080.0000   -5.98732
16120.0000   -6.59048
16160.0000   -5.88978
16200.0000   -6.65768
16240.0000   -6.36079
16280.0000   -5.91831
16320.0000   -6.15220
16360.0000   -5.37253
16400.0000   -4.79181
16440.0000   -6.36883
16480.0000   -5.92448
16520.0000   -5.69647
16560.0000   -7.02252
16600.0000   -5.64405
16640.0000   -6.00864
16680.0000   -6.78957
16720.0000   -6.18035
16760.0000   -6.85099
16800.0000   -5.98326
16840.0000   -6.45018
16880.0000   -6.93225
16920.0000   -6.38880
16960.0000   -5.76439
17000.0000   -6.43875
17040.0000   -5.73428
17080.0000   -6.68617
17120.0000   -6.75729
17160.0000   -6.47027
17200.0000   -5.70980
17240.0000   -5.10397
17280.0000   -5.09403
17320.0000   -5.53885
17360.0000   -5.97757
17400.0000   -6.61295
17440.0000   -6.00760
17480.0000   -6.25407
17520.0000   -5.64861
17560.0000   -5.04285
17600.0000   -4.68100
17640.0000   -5.56957
17680.0000   -5.38066
17720.0000   -5.01795
17760.0000   -6.05204
17800.0000   -6.39171
17840.0000   -6.28930
17880.0000   -4.90957
17920.0000   -6.55773
17960.0000   -5.24177
18000.0000   -6.29374
18040.0000   -5.24750
18080.0000   -5.83369
18120.0000   -5.63687
18160.0000   -5.76151
18200.0000   -5.53141
18240.0000   -6.19257
18280.0000   -6.00768
18320.0000   -5.62043
18360.0000   -5.36437
18400.0000   -4.42547
18440.0000   -5.16260
18480.0000   -5.91257
18520.0000   -6.40994
18560.0000   -5.26513
18600.0000   -5.61799
18640.0000   -5.75335
18680.0000   -6.42691
18720.0000   -6.16841
18760.0000   -5.83484
18800.0000   -5.29447
18840.0000   -5.57457
18880.0000   -5.24192
18920.0000   -5.26843
18960.0000   -5.25173
19000.0000   -5.97991
19040.0000   -5.58358
19080.0000   -5.35237
19120.0000   -5.27513
19160.0000   -5.20991
19200.0000   -5.55562
19240.0000   -5.15249
19280.0000   -5.68768
19320.0000   -5.80532
19360.0000   -5.97669
19400.0000   -5.88259
19440.0000   -5.66646
19480.0000   -5.98743
19520.0000   -5.90295
19560.0000   -5.26175
19600.0000   -5.94739
19640.0000   -5.97088
19680.0000   -4.87191
19720.0000   -5.90296
19760.0000   -5.40753
19800.0000   -5.82373
19840.0000   -5.79226
19880.0000   -6.22656
19920.0000   -5.65728
19960.0000   -5.46569
20000.0000   -5.92761
20040.0000   -5.46764
20080.0000   -5.27435
20120.0000   -6.48862
20160.0000   -6.61545
20200.0000   -5.19829
20240.0000   -5.43911
20280.0000   -5.72514
20320.0000   -5.26132
20360.0000   -5.48805
20400.0000   -5.23675
20440.0000   -4.93726
20480.0000   -5.27599
20520.0000   -5.67828
20560.0000   -5.14837
20600.0000   -5.45132
20640.0000   -5.51682
20680.0000   -4.98610
20720.0000   -6.08452
20760.0000   -5.86803
20800.0000   -5.04504
20840.0000   -5.06058
20880.0000   -4.59837
20920.0000   -5.82496
20960.0000   -4.93823
21000.0000   -4.57938
21040.0000   -5.33733
21080.0000   -5.87583
21120.0000   -5.96248
21160.0000   -6.19466
21200.0000   -6.15191
21240.0000   -4.98238
21280.0000   -4.86293
21320.0000   -5.58741
21360.0000   -5.16750
21400.0000   -6.48058
21440.0000   -5.73701
21480.0000   -6.27076
21520.0000   -5.95865
21560.0000   -5.80750
21600.0000   -5.33885
21640.0000   -5.20751
21680.0000   -6.15880
21720.0000   -6.13356
21760.0000   -6.33747
21800.0000   -5.96724
21840.0000   -6.68722
21880.0000   -6.03931
21920.0000   -5.08339
21960.0000   -5.68032
22000.0000   -6.53585
22040.0000   -6.01916
22080.0000   -6.38569
22120.0000   -6.68261
22160.0000   -6.28251
22200.0000   -6.20781
22240.0000   -6.51763
22280.0000   -5.84199
22320.0000   -5.76774
22360.0000   -6.15471
22400.0000   -7.09411
22440.0000   -6.45176
22480.0000   -5.14844
22520.0000   -6.01685
22560.0000   -6.73288
22600.0000   -6.31657
22640.0000   -5.74472
22680.0000   -6.95660
22720.0000   -5.79056
22760.0000   -5.39267
22800.0000   -6.10976
22840.0000   -6.04174
22880.0000   -5.53752
22920.0000   -5.23876
22960.0000   -5.79142
23000.0000   -4.77202
23040.0000   -5.57601
23080.0000   -5.78845
23120.0000   -5.72380
23160.0000   -5.03545
23200.0000   -5.69575
23240.0000   -5.16332
23280.0000   -5.40582
23320.0000   -6.06081
23360.0000   -6.07443
23400.0000   -5.34777
23440.0000   -5.35395
23480.0000   -5.49321
23520.0000   -5.14689
23560.0000   -6.00904
23600.0000   -5.69524
23640.0000   -5.38032
23680.0000   -5.20358
23720.0000   -5.23952
23760.0000   -5.08892
23800.0000   -5.72452
23840.0000   -6.16352
23880.0000   -5.55400
23920.0000   -5.81155
23960.0000   -6.23653
24000.0000   -5.99870
24040.0000   -5.92409
24080.0000   -6.27371
24120.0000   -6.32031
24160.0000   -5.51258
24200.0000   -6.90000
24240.0000   -6.79454
24280.0000   -5.41240
24320.0000   -5.32631
24360.0000   -6.30785
24400.0000   -5.45998
24440.0000   -5.22061
24480.0000   -6.04858
24520.0000   -5.24130
24560.0000   -5.70538
24600.0000   -6.24690
24640.0000   -5.51737
24680.0000   -5.58478
24720.0000   -5.76293
24760.0000   -5.14196
24800.0000   -6.19632
24840.0000   -6.22730
24880.0000   -4.83536
24920.0000   -5.41732
24960.0000   -5.86361
25000.0000   -5.74042
25040.0000   -5.34436
25080.0000   -6.10460
25120.0000   -5.99955
25160.0000   -6.17703
25200.0000   -5.63601
25240.0000   -5.93723
25280.0000   -4.81871
25320.0000   -5.98414
25360.0000   -5.92772
25400.0000   -6.51196
25440.0000   -6.62174
25480.0000   -6.19286
25520.0000   -6.45741
25560.0000   -6.56101
25600.0000   -5.72049
25640.0000   -6.44947
25680.0000   -5.31221
25720.0000   -5.37186
25760.0000   -6.63725
25800.0000   -5.83458
25840.0000   -6.00085
25880.0000   -6.35282
25920.0000   -6.39130
25960.0000   -5.53625
26000.0000   -6.50374
26040.0000   -6.08184
26080.0000   -7.64440
26120.0000   -6.42282
26160.0000   -6.51683
26200.0000   -5.63210
26240.0000   -6.22313
26280.0000   -6.52347
26320.0000   -4.98191
26360.0000   -5.86222
26400.0000   -5.50550
26440.0000   -5.69187
26480.0000   -6.37628
26520.0000   -5.82780
26560.0000   -6.31076
26600.0000   -5.80136
26640.0000   -6.76797
26680.0000   -5.99829
26720.0000   -6.90249
26760.0000   -6.94704
26800.0000   -6.12205
26840.0000   -6.38934
26880.0000   -6.53399
26920.0000   -5.66838
26960.0000   -5.85725
27000.0000   -5.95765
27040.0000   -5.97357
27080.0000   -6.65581
27120.0000   -6.00894
27160.0000   -6.59694
27200.0000   -5.49908
27240.0000   -6.11306
27280.0000   -6.70072
27320.0000   -6.55353
27360.0000   -5.97563
27400.0000   -6.53381
27440.0000   -4.98866
27480.0000   -5.70121
27520.0000   -5.97496
27560.0000   -5.63779
27600.0000   -6.60962
27640.0000   -6.77234
27680.0000   -7.34585
27720.0000   -7.46846
27760.0000   -7.61765
27800.0000   -6.60194
27840.0000   -6.14137
27880.0000   -6.78566
27920.0000   -7.49028
27960.0000   -6.27430
28000.0000   -6.97367
28040.0000   -6.89741
28080.0000   -6.61034
28120.0000   -6.71772
28160.0000   -7.12463
28200.0000   -6.60207
28240.0000   -6.05008
28280.0000   -6.05062
28320.0000   -6.74015
28360.0000   -6.16266
28400.0000   -5.97677
28440.0000   -6.46204
28480.0000   -6.63062
28520.0000   -6.98043
28560.0000   -6.48632
28600.0000   -7.09138
28640.0000   -6.24179
28680.0000   -7.09771
28720.0000   -6.92818
28760.0000   -5.85912
28800.0000   -6.80876
28840.0000   -6.79540
28880.0000   -6.59630
28920.0000   -6.49899
28960.0000   -5.81602
29000.0000   -7.03625
29040.0000   -5.52433
29080.0000   -6.02728
29120.0000   -6.11244
29160.0000   -6.93606
29200.0000   -6.47154
29240.0000   -6.82226
29280.0000   -6.80156
29320.0000   -5.73598
29360.0000   -6.25960
29400.0000   -5.96665
29440.0000   -6.55539
29480.0000   -5.54367
29520.0000   -6.20318
29560.0000   -5.84945
29600.0000   -6.50223
29640.0000   -6.00102
29680.0000   -6.60266
29720.0000   -5.64854
29760.0000   -6.87249
29800.0000   -6.26950
29840.0000   -6.81884
29880.0000   -6.22485
29920.0000   -7.35194
29960.0000   -7.33830
30000.0000   -7.74941
30040.0000   -7.99557
30080.0000   -6.92021
30120.0000   -7.25527
30160.0000   -7.11401
30200.0000   -6.96013
30240.0000   -6.92626
30280.0000   -6.59295
30320.0000   -7.47855
30360.0000   -7.36609
30400.0000   -7.80806
30440.0000   -7.64893
30480.0000   -6.05547
30520.0000   -6.40415
30560.0000   -6.32996
30600.0000   -6.51707
30640.0000   -6.31650
30680.0000   -6.77482
30720.0000   -6.68428
30760.0000   -6.36981
30800.0000   -6.18706
30840.0000   -5.77532
30880.0000   -5.68724
30920.0000   -5.12925
30960.0000   -5.12506
31000.0000   -6.47055
31040.0000   -5.90588
31080.0000   -6.28688
31120.0000   -6.35803
31160.0000   -7.42286
31200.0000   -6.66521
31240.0000   -6.79438
31280.0000   -6.86689
31320.0000   -7.13374
31360.0000   -6.45566
31400.0000   -6.53828
31440.0000   -7.14168
31480.0000   -6.87250
31520.0000   -6.78535
31560.0000   -7.28162
31600.0000   -6.46195
31640.0000   -8.08651
31680.0000   -7.28077
31720.0000   -6.18370
31760.0000   -6.70630
31800.0000   -6.11006
31840.0000   -6.64073
31880.0000   -5.53274
31920.0000   -6.26084
31960.0000   -5.26097
32000.0000   -5.43475
32040.0000   -6.60967
32080.0000   -5.55790
32120.0000   -6.08421
32160.0000   -6.22269
32200.0000   -6.19791
32240.0000   -5.89730
32280.0000   -6.07959
32320.0000   -6.20132
32360.0000   -5.64756
32400.0000   -6.55937
32440.0000   -6.08442
32480.0000   -5.99563
32520.0000   -6.20935
32560.0000   -5.79228
32600.0000   -5.82256
32640.0000   -5.65166
32680.0000   -5.29176
32720.0000   -6.14505
32760.0000   -5.89181
32800.0000   -5.18996
32840.0000   -5.43613
32880.0000   -5.78917
32920.0000   -6.29466
32960.0000   -5.92124
33000.0000   -5.25275
33040.0000   -5.98097
33080.0000   -5.71785
33120.0000   -5.78550
33160.0000   -6.40591
33200.0000   -6.28726
33240.0000   -6.23463
33280.0000   -6.33382
33320.0000   -6.09916
33360.0000   -5.55351
33400.0000   -6.23394
33440.0000   -7.04508
33480.0000   -6.19384
33520.0000   -5.86205
33560.0000   -5.55139
33600.0000   -6.13422
33640.0000   -6.59012
33680.0000   -5.38762
33720.0000   -4.93214
33760.0000   -5.26488
33800.0000   -5.63610
33840.0000   -7.05896
33880.0000   -5.70213
33920.0000   -6.33699
33960.0000   -7.81059
34000.0000   -6.96523
34040.0000   -7.08069
34080.0000   -6.02969
34120.0000   -6.43111
34160.0000   -6.14372
34200.0000   -5.63341
34240.0000   -6.46482
34280.0000   -5.43006
34320.0000   -6.00283
34360.0000   -6.22018
34400.0000   -5.85882
34440.0000   -6.08792
34480.0000   -5.81606
34520.0000   -5.39147
34560.0000   -6.18867
34600.0000   -5.46861
34640.0000   -6.40582
34680.0000   -5.91983
34720.0000   -6.57401
34760.0000   -6.72073
34800.0000   -6.17710
34840.0000   -6.53063
34880.0000   -5.64630
34920.0000   -5.66572
34960.0000   -5.30973
35000.0000   -6.10820
35040.0000   -6.61262
35080.0000   -6.53528
35120.0000   -6.45805
35160.0000   -5.87729
35200.0000   -6.00573
35240.0000   -5.58011
35280.0000   -5.76844
35320.0000   -5.58378
35360.0000   -6.53887
35400.0000   -6.15623
35440.0000   -6.45921
35480.0000   -5.98040
35520.0000   -6.02653
35560.0000   -6.36213
35600.0000   -6.36160
35640.0000   -6.58934
35680.0000   -6.08308
35720.0000   -5.43355
35760.0000   -5.60146
35800.0000   -6.31180
35840.0000   -7.00463
35880.0000   -6.83138
35920.0000   -6.06254
35960.0000   -6.61375
36000.0000   -5.88948
36040.0000   -5.82780
36080.0000   -5.72610
36120.0000   -6.32328
36160.0000   -6.52678
36200.0000   -6.31576
36240.0000   -6.02323
36280.0000   -5.11725
36320.0000   -4.80358
36360.0000   -5.14038
36400.0000   -5.42803
36440.0000   -5.87722
36480.0000   -5.56422
36520.0000   -6.27196
36560.0000   -5.93851
36600.0000   -6.24238
36640.0000   -6.78772
36680.0000   -6.29209
36720.0000   -6.73329
36760.0000   -6.38728
36800.0000   -5.90494
36840.0000   -6.54047
36880.0000   -6.49044
36920.0000   -5.73483
36960.0000   -5.67622
37000.0000   -6.21002
37040.0000   -6.19023
37080.0000   -6.02077
37120.0000   -6.37358
37160.0000   -6.47670
37200.0000   -5.96278
37240.0000   -5.33458
37280.0000   -6.19885
37320.0000   -6.41751
37360.0000   -5.70176
37400.0000   -6.26317
37440.0000   -5.91258
37480.0000   -5.34163
37520.0000   -5.97866
37560.0000   -5.87107
37600.0000   -6.82285
37640.0000   -6.44481
37680.0000   -6.54768
37720.0000   -5.70171
37760.0000   -6.43632
37800.0000   -6.04608
37840.0000   -5.18729
37880.0000   -5.91119
37920.0000   -5.13332
37960.0000   -5.48676
38000.0000   -6.04089
38040.0000   -5.98544
38080.0000   -5.82514
38120.0000   -5.98463
38160.0000   -6.18836
38200.0000   -6.16390
38240.0000   -5.87396
38280.0000   -6.30180
38320.0000   -6.47425
38360.0000   -6.37665
38400.0000   -6.48428
38440.0000   -5.80730
38480.0000   -5.00266
38520.0000   -5.06850
38560.0000   -5.31771
38600.0000   -6.32659
38640.0000   -5.87827
38680.0000   -6.08094
38720.0000   -5.50636
38760.0000   -5.58618
38800.0000   -6.13795
38840.0000   -5.34019
38880.0000   -5.54786
38920.0000   -5.99200
38960.0000   -5.82388
39000.0000   -5.38493
39040.0000   -5.40583
39080.0000   -5.34782
39120.0000   -5.73814
39160.0000   -6.20075
39200.0000   -5.27613
39240.0000   -5.65688
39280.0000   -5.54922
39320.0000   -5.33492
39360.0000   -5.58385
39400.0000   -5.13058
39440.0000   -6.10531
39480.0000   -5.68733
39520.0000   -6.14969
39560.0000   -6.25343
39600.0000   -6.48383
39640.0000   -6.62463
39680.0000   -6.81866
39720.0000   -5.50183
39760.0000   -6.10207
39800.0000   -5.67040
39840.0000   -5.98606
39880.0000   -5.70912
39920.0000   -5.76752
39960.0000   -6.02639
40000.0000   -5.94857
40040.0000   -5.72432
40080.0000   -5.05845
40120.0000   -5.44312
40160.0000   -5.45485
40200.0000   -5.66430
40240.0000   -5.98007
40280.0000   -5.94104
40320.0000   -5.66292
40360.0000   -5.92728
40400.0000   -5.39117
40440.0000   -6.25083
40480.0000   -5.36521
40520.0000   -6.00399
40560.0000   -5.38624
40600.0000   -5.94600
40640.0000   -5.44318
40680.0000   -4.97293
40720.0000   -4.61513
40760.0000   -5.08463
40800.0000   -5.20057
40840.0000   -5.29198
40880.0000   -5.40927
40920.0000   -5.15456
40960.0000   -5.75381
41000.0000   -4.99750
41040.0000   -5.29483
41080.0000   -5.91874
41120.0000   -5.27784
41160.0000   -5.54903
41200.0000   -6.34976
41240.0000   -4.58774
41280.0000   -5.46921
41320.0000   -5.24443
41360.0000   -5.47085
41400.0000   -5.01480
41440.0000   -4.83673
41480.0000   -5.50122
41520.0000   -4.78671
41560.0000   -4.23928
41600.0000   -5.19225
41640.0000   -5.56740
41680.0000   -4.94941
41720.0000   -5.17404
41760.0000   -4.77164
41800.0000   -4.85195
41840.0000   -6.38739
41880.0000   -5.08389
41920.0000   -5.71090
41960.0000   -4.92151
42000.0000   -5.59014
42040.0000   -5.44794
42080.0000   -5.59760
42120.0000   -5.26909
42160.0000   -5.47786
42200.0000   -5.99686
42240.0000   -7.33608
42280.0000   -6.64546
42320.0000   -6.55286
42360.0000   -5.80209
42400.0000   -5.12905
42440.0000   -6.40981
42480.0000   -6.48298
42520.0000   -6.35512
42560.0000   -6.11496
42600.0000   -6.91631
42640.0000   -6.30538
42680.0000   -5.67846
42720.0000   -6.46927
42760.0000   -6.83420
42800.0000   -5.64718
42840.0000   -6.03240
42880.0000   -6.40817
42920.0000   -6.04630
42960.0000   -5.74811
43000.0000   -5.19860
43040.0000   -6.23481
43080.0000   -6.38827
43120.0000   -5.89161
43160.0000   -5.58263
43200.0000   -6.04156
43240.0000   -5.71092
43280.0000   -6.13749
43320.0000   -6.49156
43360.0000   -6.74128
43400.0000   -6.57442
43440.0000   -5.82112
43480.0000   -5.39030
43520.0000   -4.96448
43560.0000   -5.26111
43600.0000   -5.90843
43640.0000   -5.63460
43680.0000   -4.47037
43720.0000   -5.68673
43760.0000   -6.03422
43800.0000   -5.69448
43840.0000   -4.89005
43880.0000   -5.22822
43920.0000   -4.79800
43960.0000   -6.25273
44000.0000   -5.37712
44040.0000   -5.74991
44080.0000   -5.09565
44120.0000   -5.28889
44160.0000   -5.90133
44200.0000   -6.52790
44240.0000   -5.26777
44280.0000   -6.13435
44320.0000   -5.90806
44360.0000   -5.21732
44400.0000   -5.32980
44440.0000   -5.78066
44480.0000   -4.97523
44520.0000   -5.51203
44560.0000   -5.45074
44600.0000   -6.36658
44640.0000   -5.64702
44680.0000   -5.31962
44720.0000   -5.95833
44760.0000   -6.09439
44800.0000   -5.34522
44840.0000   -5.54792
44880.0000   -6.12926
44920.0000   -4.82156
44960.0000   -5.15517
45000.0000   -6.22640
45040.0000   -6.73843
45080.0000   -5.76894
45120.0000   -6.14879
45160.0000   -5.38415
45200.0000   -4.99155
45240.0000   -4.54531
45280.0000   -5.04594
45320.0000   -5.31454
45360.0000   -5.38063
45400.0000   -5.57124
45440.0000   -5.91839
45480.0000   -6.26853
45520.0000   -6.49661
45560.0000   -5.87291
45600.0000   -6.79141
45640.0000   -5.57108
45680.0000   -6.24896
45720.0000   -6.47310
45760.0000   -5.96017
45800.0000   -5.33313
45840.0000   -5.05163
45880.0000   -5.08286
45920.0000   -5.22410
45960.0000   -5.03117
46000.0000   -5.22990
46040.0000   -5.24299
46080.0000   -5.60742
46120.0000   -5.85867
46160.0000   -5.27257
46200.0000   -4.78136
46240.0000   -5.52910
46280.0000   -5.97913
46320.0000   -5.87686
46360.0000   -5.71180
46400.0000   -5.65903
46440.0000   -6.41286
46480.0000   -6.30492
46520.0000   -5.70865
46560.0000   -5.69296
46600.0000   -5.90020
46640.0000   -6.81322
46680.0000   -6.47399
46720.0000   -6.36219
46760.0000   -7.37395
46800.0000   -5.80313
46840.0000   -6.64107
46880.0000   -5.57725
46920.0000   -5.74229
46960.0000   -5.37293
47000.0000   -5.66402
47040.0000   -6.83728
47080.0000   -5.48057
47120.0000   -5.64415
47160.0000   -5.98194
47200.0000   -5.82267
47240.0000   -5.09780
47280.0000   -6.06377
47320.0000   -5.33639
47360.0000   -5.24471
47400.0000   -5.11875
47440.0000   -6.11609
47480.0000   -5.53954
47520.0000   -6.00121
47560.0000   -5.54227
47600.0000   -5.20864
47640.0000   -5.53579
47680.0000   -6.31196
47720.0000   -5.29465
47760.0000   -5.50297
47800.0000   -6.44699
47840.0000   -5.18202
47880.0000   -5.51855
47920.0000   -4.69075
47960.0000   -4.82365
48000.0000   -4.33804
48040.0000   -4.98034
48080.0000   -6.17933
48120.0000   -5.89965
48160.0000   -7.16458
48200.0000   -5.41758
48240.0000   -4.74966
48280.0000   -5.21018
48320.0000   -5.43577
48360.0000   -4.71757
48400.0000   -4.90675
48440.0000   -5.67436
48480.0000   -5.61604
48520.0000   -5.85835
48560.0000   -5.64168
48600.0000   -5.14081
48640.0000   -5.49102
48680.0000   -4.31668
48720.0000   -5.58961
48760.0000   -5.42421
48800.0000   -5.07235
48840.0000   -5.66590
48880.0000   -5.38506
48920.0000   -5.82112
48960.0000   -5.28625
49000.0000   -5.47771
49040.0000   -5.51330
49080.0000   -5.00348
49120.0000   -5.87420
49160.0000   -5.96904
49200.0000   -6.29385
49240.0000   -5.67977
49280.0000   -5.70891
49320.0000   -5.23908
49360.0000   -5.36101
49400.0000   -5.47049
49440.0000   -5.25858
49480.0000   -6.09908
49520.0000   -6.06991
49560.0000   -5.96539
49600.0000   -5.60621
49640.0000   -5.81437
49680.0000   -5.32665
49720.0000   -5.70583
49760.0000   -5.91727
49800.0000   -5.60569
49840.0000   -6.26662
49880.0000   -5.75256
49920.0000   -4.59796
49960.0000   -5.28125
50000.0000   -6.17427
50040.0000   -6.15999
50080.0000   -5.64707
50120.0000   -5.93111
50160.0000   -5.79078
50200.0000   -5.88189
50240.0000   -5.84003
50280.0000   -5.97150
50320.0000   -5.80012
50360.0000   -6.04216
50400.0000   -5.91260
50440.0000   -5.78880
50480.0000   -5.70061
50520.0000   -5.16618
50560.0000   -5.61200
50600.0000   -5.65536
50640.0000   -4.93722
50680.0000   -5.01044
50720.0000   -4.64049
50760.0000   -5.26017
50800.0000   -5.44613
50840.0000   -4.55712
50880.0000   -5.01123
50920.0000   -6.01197
50960.0000   -5.83286
51000.0000   -5.69307
51040.0000   -5.50482
51080.0000   -5.13456
51120.0000   -5.08087
51160.0000   -5.40979
51200.0000   -6.12482
51240.0000   -5.71424
51280.0000   -5.79712
51320.0000   -6.12837
51360.0000   -5.42875
51400.0000   -5.28719
51440.0000   -6.04437
51480.0000   -4.95603
51520.0000   -4.72484
51560.0000   -5.11106
51600.0000   -5.78111
51640.0000   -5.69173
51680.0000   -5.19220
51720.0000   -5.61287
51760.0000   -5.89892
51800.0000   -7.31340
51840.0000   -5.91790
51880.0000   -5.67046
51920.0000   -7.12799
51960.0000   -6.15369
52000.0000   -5.92429
52040.0000   -5.50396
52080.0000   -6.58512
52120.0000   -5.70025
52160.0000   -6.09352
52200.0000   -5.52258
52240.0000   -6.32841
52280.0000   -6.84795
52320.0000   -6.59860
52360.0000   -5.71717
52400.0000   -6.48917
52440.0000   -5.72866
52480.0000   -5.87415
52520.0000   -6.61417
52560.0000   -6.03104
52600.0000   -6.28789
52640.0000   -6.02238
52680.0000   -5.48959
52720.0000   -6.99295
52760.0000   -6.11381
52800.0000   -6.38979
52840.0000   -6.37651
52880.0000   -6.74088
52920.0000   -6.37412
52960.0000   -6.59491
53000.0000   -6.17326
53040.0000   -5.57261
53080.0000   -6.62238
53120.0000   -6.18523
53160.0000   -6.62500
53200.0000   -6.36147
53240.0000   -6.73317
53280.0000   -5.78920
53320.0000   -6.86767
53360.0000   -7.30181
53400.0000   -6.19218
53440.0000   -6.80863
53480.0000   -6.99444
53520.0000   -5.73803
53560.0000   -5.94861
53600.0000   -5.64661
53640.0000   -6.02989
53680.0000   -6.92289
53720.0000   -5.19129
53760.0000   -5.13068
53800.0000   -5.48702
53840.0000   -5.53660
53880.0000   -6.06153
53920.0000   -6.21462
53960.0000   -5.93214
54000.0000   -6.35985
54040.0000   -5.76241
54080.0000   -5.89806
54120.0000   -6.02120
54160.0000   -6.08876
54200.0000   -5.98996
54240.0000   -6.10059
54280.0000   -5.77294
54320.0000   -4.61357
54360.0000   -4.95367
54400.0000   -5.74936
54440.0000   -5.47680
54480.0000   -5.23790
54520.0000   -4.78497
54560.0000   -5.06534
54600.0000   -4.99391
54640.0000   -4.90048
54680.0000   -5.41542
54720.0000   -5.71505
54760.0000   -5.34970
54800.0000   -5.97592
54840.0000   -5.68502
54880.0000   -6.25780
54920.0000   -5.90651
54960.0000   -5.90741
55000.0000   -4.73247
55040.0000   -5.07908
55080.0000   -4.77846
55120.0000   -5.18782
55160.0000   -4.84100
55200.0000   -4.73769
55240.0000   -5.21970
55280.0000   -4.70896
55320.0000   -5.70858
55360.0000   -6.02983
55400.0000   -6.03350
55440.0000   -4.59398
55480.0000   -5.78884
55520.0000   -4.95315
55560.0000   -4.94579
55600.0000   -5.57996
55640.0000   -4.64743
55680.0000   -5.34046
55720.0000   -5.30035
55760.0000   -6.03189
55800.0000   -5.14646
55840.0000   -4.89317
55880.0000   -5.19120
55920.0000   -5.18008
55960.0000   -5.68559
56000.0000   -4.55599
56040.0000   -4.86617
56080.0000   -5.95166
56120.0000   -5.56883
56160.0000   -4.90312
56200.0000   -4.97933
56240.0000   -4.07148
56280.0000   -3.47575
56320.0000   -4.76543
56360.0000   -5.17881
56400.0000   -5.15657
56440.0000   -5.18197
56480.0000   -4.82113
56520.0000   -4.52087
56560.0000   -6.21374
56600.0000   -5.63085
56640.0000   -4.97937
56680.0000   -5.38119
56720.0000   -4.27257
56760.0000   -3.72928
56800.0000   -5.04801
56840.0000   -5.99103
56880.0000   -6.71164
56920.0000   -5.28366
56960.0000   -4.69364
57000.0000   -4.74999
57040.0000   -5.12378
57080.0000   -6.68482
57120.0000   -4.69665
57160.0000   -6.75303
57200.0000   -5.36817
57240.0000   -4.00648
57280.0000   -4.68488
57320.0000   -4.99451
57360.0000   -4.79182
57400.0000   -4.17138
57440.0000   -5.11098
57480.0000   -5.47583
57520.0000   -5.06345
57560.0000   -5.21838
57600.0000   -5.09476
57640.0000   -5.49904
57680.0000   -5.51530
57720.0000   -4.73243
57760.0000   -3.97047
57800.0000   -4.72800
57840.0000   -4.96130
57880.0000   -5.07641
57920.0000   -5.69157
57960.0000   -5.55924
58000.0000   -5.60197
58040.0000   -5.54552
58080.0000   -6.43105
58120.0000   -6.67502
58160.0000   -7.10798
58200.0000   -6.45906
58240.0000   -5.39378
58280.0000   -4.81685
58320.0000   -4.62067
58360.0000   -5.76869
58400.0000   -6.64244
58440.0000   -5.35670
58480.0000   -6.24139
58520.0000   -5.18955
58560.0000   -6.03733
58600.0000   -5.24702
58640.0000   -5.71453
58680.0000   -6.20399
58720.0000   -5.39370
58760.0000   -6.62052
58800.0000   -5.82986
58840.0000   -5.52819
58880.0000   -6.36524
58920.0000   -5.75316
58960.0000   -5.50705
59000.0000   -5.32549
59040.0000   -7.31188
59080.0000   -6.53164
59120.0000   -6.32361
59160.0000   -5.93145
59200.0000   -5.52436
59240.0000   -5.08870
59280.0000   -5.39029
59320.0000   -5.19275
59360.0000   -4.83515
59400.0000   -5.30392
59440.0000   -5.61934
59480.0000   -5.53459
59520.0000   -4.66579
59560.0000   -5.07080
59600.0000   -5.32504
59640.0000   -5.18717
59680.0000   -5.75725
59720.0000   -6.35760
59760.0000   -5.89396
59800.0000   -5.27351
59840.0000   -5.78762
59880.0000   -6.09858
59920.0000   -5.36361
59960.0000   -5.97398
60000.0000   -5.54023
60040.0000   -6.67628
60080.0000   -6.15250
60120.0000   -4.22801
60160.0000   -5.43001
60200.0000   -5.08503
60240.0000   -5.32978
60280.0000   -5.48947
60320.0000   -4.75397
60360.0000   -5.20889
60400.0000   -5.83329
60440.0000   -5.44704
60480.0000   -5.60112
60520.0000   -6.04689
60560.0000   -5.69588
60600.0000   -5.60411
60640.0000   -5.93229
60680.0000   -5.33346
60720.0000   -5.38580
60760.0000   -5.62649
60800.0000   -6.07664
60840.0000   -4.98335
60880.0000   -5.68492
60920.0000   -5.73873
60960.0000   -5.81193
61000.0000   -5.66798
61040.0000   -5.59180
61080.0000   -5.55370
61120.0000   -5.78241
61160.0000   -5.54655
61200.0000   -5.75406
61240.0000   -5.82885
61280.0000   -6.59089
61320.0000   -5.22053
61360.0000   -4.84199
61400.0000   -4.59843
61440.0000   -4.95809
61480.0000   -4.83845
61520.0000   -4.12455
61560.0000   -3.64164
61600.0000   -4.29571
61640.0000   -4.78546
61680.0000   -5.53169
61720.0000   -4.94456
61760.0000   -6.25425
61800.0000   -5.73262
61840.0000   -5.38619
61880.0000   -4.42503
61920.0000   -4.73825
61960.0000   -5.74061
62000.0000   -5.52114
62040.0000   -5.46061
62080.0000   -5.18117
62120.0000   -5.67963
62160.0000   -5.75413
62200.0000   -5.85542
62240.0000   -5.63201
62280.0000   -6.00646
62320.0000   -5.43332
62360.0000   -6.04274
62400.0000   -6.17937
62440.0000   -5.34258
62480.0000   -5.98590
62520.0000   -5.68324
62560.0000   -6.28616
62600.0000   -6.06044
62640.0000   -6.99302
62680.0000   -6.87911
62720.0000   -6.12402
62760.0000   -5.83707
62800.0000   -5.57648
62840.0000   -5.56704
62880.0000   -4.95025
62920.0000   -4.84327
62960.0000   -4.84886
63000.0000   -5.26883
63040.0000   -6.11482
63080.0000   -5.74305
63120.0000   -5.50795
63160.0000   -6.93722
63200.0000   -6.14123
63240.0000   -6.29890
63280.0000   -6.23516
63320.0000   -5.98724
63360.0000   -6.16087
63400.0000   -6.09645
63440.0000   -5.97599
63480.0000   -5.93787
63520.0000   -5.59954
63560.0000   -5.59928
63600.0000   -5.59159
63640.0000   -5.51897
63680.0000   -5.30338
63720.0000   -5.75201
63760.0000   -6.04400
63800.0000   -5.86522
63840.0000   -6.59547
63880.0000   -5.89588
63920.0000   -6.08477
63960.0000   -5.87337
64000.0000   -4.74401
64040.0000   -4.76092
64080.0000   -5.03903
64120.0000   -4.93370
64160.0000   -6.27949
64200.0000   -6.46407
64240.0000   -6.22339
64280.0000   -6.21419
64320.0000   -6.38278
64360.0000   -6.94039
64400.0000   -6.37876
64440.0000   -5.65347
64480.0000   -6.77354
64520.0000   -6.44226
64560.0000   -6.55601
64600.0000   -6.35748
64640.0000   -6.04869
64680.0000   -6.07135
64720.0000   -5.53080
64760.0000   -6.24800
64800.0000   -6.39372
64840.0000   -6.44005
64880.0000   -5.42815
64920.0000   -5.55821
64960.0000   -5.94267
65000.0000   -6.51948
65040.0000   -6.27309
65080.0000   -5.93336
65120.0000   -5.76183
65160.0000   -5.61715
65200.0000   -6.15250
65240.0000   -6.44176
65280.0000   -6.23603
65320.0000   -6.22378
65360.0000   -6.61633
65400.0000   -5.59544
65440.0000   -5.73406
65480.0000   -6.37076
65520.0000   -6.52414
65560.0000   -5.98173
65600.0000   -5.89896
65640.0000   -6.49803
65680.0000   -5.72877
65720.0000   -5.45156
65760.0000   -5.81412
65800.0000   -6.72083
65840.0000   -6.63393
65880.0000   -6.47723
65920.0000   -6.09712
65960.0000   -6.61882
66000.0000   -6.23521
66040.0000   -5.88830
66080.0000   -5.54370
66120.0000   -5.80979
66160.0000   -4.70954
66200.0000   -5.73844
66240.0000   -5.62050
66280.0000   -6.76723
66320.0000   -6.26470
66360.0000   -5.80688
66400.0000   -5.62262
66440.0000   -5.17516
66480.0000   -5.61303
66520.0000   -5.30066
66560.0000   -5.82948
66600.0000   -4.84296
66640.0000   -6.06177
66680.0000   -6.33753
66720.0000   -6.77676
66760.0000   -6.22570
66800.0000   -6.17851
66840.0000   -5.85756
66880.0000   -5.85891
66920.0000   -6.20434
66960.0000   -7.21962
67000.0000   -6.00732
67040.0000   -5.66806
67080.0000   -5.74512
67120.0000   -5.39518
67160.0000   -6.40299
67200.0000   -5.69392
67240.0000   -4.84744
67280.0000   -5.67134
67320.0000   -6.03641
67360.0000   -5.18752
67400.0000   -6.54836
67440.0000   -6.30745
67480.0000   -5.74136
67520.0000   -4.87439
67560.0000   -5.62261
67600.0000   -6.01436
67640.0000   -5.19980
67680.0000   -5.85892
67720.0000   -4.71505
67760.0000   -4.74513
67800.0000   -5.27785
67840.0000   -5.83679
67880.0000   -5.54030
67920.0000   -4.97962
67960.0000   -5.14895
68000.0000   -4.39364
68040.0000   -5.20751
68080.0000   -4.98299
68120.0000   -5.23372
68160.0000   -5.78693
68200.0000   -5.68559
68240.0000   -4.87618
68280.0000   -5.96091
68320.0000   -5.82950
68360.0000   -5.84905
68400.0000   -6.37728
68440.0000   -5.81995
68480.0000   -6.42948
68520.0000   -5.40058
68560.0000   -5.83673
68600.0000   -5.42793
68640.0000   -5.62488
68680.0000   -5.06602
68720.0000   -5.08194
68760.0000   -4.24555
68800.0000   -4.55046
68840.0000   -5.15694
68880.0000   -4.03991
68920.0000   -4.65297
68960.0000   -5.04020
69000.0000   -4.37874
69040.0000   -3.92696
69080.0000   -4.51467
69120.0000   -5.22475
69160.0000   -4.50940
69200.0000   -4.74716
69240.0000   -4.10669
69280.0000   -4.72505
69320.0000   -4.79590
69360.0000   -4.90959
69400.0000   -5.44934
69440.0000   -5.38743
69480.0000   -6.17389
69520.0000   -6.21537
69560.0000   -5.52108
69600.0000   -5.80401
69640.0000   -5.51946
69680.0000   -5.68461
69720.0000   -5.58132
69760.0000   -4.96529
69800.0000   -4.93485
69840.0000   -5.02587
69880.0000   -5.59737
69920.0000   -5.12202
69960.0000   -5.47914
70000.0000   -5.71997
70040.0000   -6.20806
70080.0000   -6.40464
70120.0000   -6.87254
70160.0000   -5.95737
70200.0000   -6.22126
70240.0000   -5.73939
70280.0000   -5.90547
70320.0000   -5.89528
70360.0000   -6.10531
70400.0000   -6.38188
70440.0000   -6.01564
70480.0000   -6.02148
70520.0000   -5.68482
70560.0000   -5.70829
70600.0000   -5.93580
70640.0000   -6.21260
70680.0000   -6.05724
70720.0000   -6.56177
70760.0000   -5.98063
70800.0000   -6.22182
70840.0000   -6.15843
70880.0000   -5.35193
70920.0000   -5.82462
70960.0000   -5.06203
71000.0000   -6.01077
71040.0000   -5.33526
71080.0000   -5.58310
71120.0000   -5.65630
71160.0000   -5.82565
71200.0000   -6.32455
71240.0000   -5.43309
71280.0000   -5.28547
71320.0000   -5.79980
71360.0000   -5.52399
71400.0000   -5.86903
71440.0000   -4.73726
71480.0000   -4.91219
71520.0000   -4.98177
71560.0000   -5.25121
71600.0000   -5.92533
71640.0000   -4.91301
71680.0000   -6.04065
71720.0000   -5.39521
71760.0000   -5.92916
71800.0000   -5.75909
71840.0000   -6.28458
71880.0000   -6.60600
71920.0000   -5.95724
71960.0000   -5.73216
72000.0000   -5.52854
72040.0000   -4.44275
72080.0000   -4.30509
72120.0000   -5.19100
72160.0000   -5.07239
72200.0000   -5.35263
72240.0000   -5.64793
72280.0000   -4.81845
72320.0000   -5.94782
72360.0000   -4.50062
72400.0000   -4.98585
72440.0000   -5.41618
72480.0000   -5.84743
72520.0000   -5.35109
72560.0000   -5.25346
72600.0000   -4.61790
72640.0000   -4.72592
72680.0000   -5.23182
72720.0000   -5.09238
72760.0000   -6.42003
72800.0000   -6.05114
72840.0000   -5.59760
72880.0000   -5.94171
72920.0000   -6.82500
72960.0000   -6.77710
73000.0000   -6.24815
73040.0000   -7.22280
73080.0000   -6.83136
73120.0000   -6.85637
73160.0000   -5.68141
73200.0000   -5.56202
73240.0000   -5.26618
73280.0000   -5.94575
73320.0000   -5.57884
73360.0000   -4.97820
73400.0000   -5.69362
73440.0000   -5.79128
73480.0000   -6.49854
73520.0000   -6.24403
73560.0000   -6.11376
73600.0000   -5.61878
73640.0000   -6.48779
73680.0000   -6.53427
73720.0000   -5.60250
73760.0000   -5.48634
73800.0000   -5.73965
73840.0000   -6.03173
73880.0000   -7.41224
73920.0000   -8.12577
73960.0000   -8.11496
74000.0000   -7.04329
74040.0000   -6.50380
74080.0000   -6.76675
74120.0000   -6.54995
74160.0000   -6.28271
74200.0000   -6.70786
74240.0000   -6.33024
74280.0000   -6.92721
74320.0000   -7.62909
74360.0000   -7.00958
74400.0000   -6.52480
74440.0000   -6.95070
74480.0000   -6.95618
74520.0000   -6.83114
74560.0000   -7.24514
74600.0000   -6.26568
74640.0000   -5.41812
74680.0000   -6.75389
74720.0000   -5.98567
74760.0000   -5.81092
74800.0000   -5.77806
74840.0000   -6.02134
74880.0000   -6.02744
74920.0000   -4.45900
74960.0000   -5.26970
75000.0000   -4.98723
75040.0000   -5.40636
75080.0000   -5.98924
75120.0000   -6.04603
75160.0000   -5.72717
75200.0000   -5.70981
75240.0000   -6.10922
75280.0000   -5.26365
75320.0000   -6.60885
75360.0000   -6.00349
75400.0000   -6.66723
75440.0000   -5.79336
75480.0000   -6.19140
75520.0000   -6.31943
75560.0000   -6.29416
75600.0000   -5.90448
75640.0000   -4.91759
75680.0000   -5.15885
75720.0000   -5.87923
75760.0000   -5.68435
75800.0000   -5.23106
75840.0000   -4.35253
75880.0000   -4.95171
75920.0000   -4.93166
75960.0000   -5.02436
76000.0000   -5.45592
76040.0000   -5.63333
76080.0000   -5.60444
76120.0000   -5.28681
76160.0000   -5.80572
76200.0000   -5.52523
76240.0000   -5.42426
76280.0000   -4.22202
76320.0000   -5.25512
76360.0000   -5.52329
76400.0000   -5.05635
76440.0000   -5.20451
76480.0000   -5.17213
76520.0000   -5.61018
76560.0000   -5.18261
76600.0000   -5.12054
76640.0000   -5.15909
76680.0000   -5.53398
76720.0000   -5.25718
76760.0000   -4.55207
76800.0000   -5.45134
76840.0000   -5.12402
76880.0000   -5.55333
76920.0000   -5.79264
76960.0000   -5.15337
77000.0000   -5.12352
77040.0000   -5.29460
77080.0000   -5.22808
77120.0000   -4.60928
77160.0000   -5.88132
77200.0000   -5.47444
77240.0000   -5.79930
77280.0000   -6.13763
77320.0000   -5.67347
77360.0000   -6.04450
77400.0000   -5.63183
77440.0000   -5.64223
77480.0000   -5.46450
77520.0000   -5.00371
77560.0000   -5.18814
77600.0000   -5.97481
77640.0000   -4.93541
77680.0000   -5.22081
77720.0000   -5.68288
77760.0000   -5.72172
77800.0000   -5.66505
77840.0000   -5.63417
77880.0000   -5.72391
77920.0000   -5.72336
77960.0000   -5.28850
78000.0000   -5.65335
78040.0000   -5.60706
78080.0000   -4.94380
78120.0000   -5.22877
78160.0000   -4.93297
78200.0000   -6.21795
78240.0000   -5.22128
78280.0000   -5.22389
78320.0000   -4.90119
78360.0000   -5.31779
78400.0000   -5.47156
78440.0000   -6.22849
78480.0000   -5.56256
78520.0000   -5.30679
78560.0000   -5.99900
78600.0000   -6.30712
78640.0000   -5.49797
78680.0000   -5.11841
78720.0000   -5.01159
78760.0000   -5.19710
78800.0000   -4.97769
78840.0000   -5.23960
78880.0000   -4.63929
78920.0000   -5.24358
78960.0000   -4.07823
79000.0000   -4.32580
79040.0000   -4.27775
79080.0000   -4.26236
79120.0000   -4.98644
79160.0000   -5.12554
79200.0000   -5.26882
79240.0000   -4.69265
79280.0000   -4.42428
79320.0000   -5.20210
79360.0000   -5.66621
79400.0000   -6.25985
79440.0000   -5.43833
79480.0000   -5.14654
79520.0000   -5.07282
79560.0000   -5.00415
79600.0000   -5.25937
79640.0000   -5.35220
79680.0000   -4.49145
79720.0000   -4.86959
79760.0000   -4.70211
79800.0000   -4.88150
79840.0000   -5.03878
79880.0000   -4.63081
79920.0000   -4.85934
79960.0000   -3.94190
80000.0000   -4.00830
80040.0000   -4.48041
80080.0000   -5.06213
80120.0000   -5.54231
80160.0000   -4.93472
80200.0000   -4.83187
80240.0000   -5.35535
80280.0000   -4.97547
80320.0000   -4.83704
80360.0000   -4.74403
80400.0000   -5.24156
80440.0000   -6.04048
80480.0000   -5.92530
80520.0000   -5.39702
80560.0000   -4.84876
80600.0000   -4.59895
80640.0000   -4.58332
80680.0000   -5.05186
80720.0000   -5.48532
80760.0000   -5.60374
80800.0000   -6.21269
80840.0000   -4.47640
80880.0000   -4.39378
80920.0000   -5.52266
80960.0000   -5.41106
81000.0000   -5.55429
81040.0000   -5.42620
81080.0000   -5.38913
81120.0000   -4.30334
81160.0000   -5.43733
81200.0000   -5.10145
81240.0000   -5.56444
81280.0000   -5.44385
81320.0000   -5.57680
81360.0000   -5.88255
81400.0000   -5.73561
81440.0000   -4.63860
81480.0000   -5.95100
81520.0000   -5.66004
81560.0000   -4.93345
81600.0000   -5.68657
81640.0000   -6.36164
81680.0000   -5.94016
81720.0000   -5.51096
81760.0000   -5.69585
81800.0000   -4.72059
81840.0000   -5.67310
81880.0000   -5.01433
81920.0000   -4.75300
81960.0000   -4.62933
82000.0000   -4.89328
82040.0000   -4.63482
82080.0000   -5.34842
82120.0000   -5.49931
82160.0000   -6.38646
82200.0000   -5.81983
82240.0000   -6.59539
82280.0000   -5.62403
82320.0000   -5.39823
82360.0000   -5.34866
82400.0000   -5.52586
82440.0000   -5.18953
82480.0000   -4.38859
82520.0000   -4.72482
82560.0000   -5.63937
82600.0000   -5.70648
82640.0000   -5.32923
82680.0000   -5.63602
82720.0000   -5.96013
82760.0000   -4.78298
82800.0000   -4.90175
82840.0000   -4.73642
82880.0000   -5.00897
82920.0000   -5.27085
82960.0000   -4.95471
83000.0000   -4.75738
83040.0000   -4.76994
83080.0000   -4.93725
83120.0000   -4.35415
83160.0000   -4.85898
83200.0000   -5.46380
83240.0000   -5.62770
83280.0000   -6.26358
83320.0000   -5.22444
83360.0000   -5.67943
83400.0000   -5.37899
83440.0000   -5.41291
83480.0000   -4.99437
83520.0000   -5.30158
83560.0000   -5.33454
83600.0000   -4.56879
83640.0000   -5.80090
83680.0000   -5.52873
83720.0000   -4.55572
83760.0000   -4.70679
83800.0000   -4.76712
83840.0000   -5.33784
83880.0000   -6.14836
83920.0000   -5.64569
83960.0000   -4.82344
84000.0000   -5.24589
84040.0000   -6.60178
84080.0000   -6.02204
84120.0000   -4.90202
84160.0000   -5.90147
84200.0000   -6.34468
84240.0000   -6.19163
84280.0000   -6.21280
84320.0000   -5.33552
84360.0000   -6.04334
84400.0000   -5.96752
84440.0000   -6.10991
84480.0000   -5.57321
84520.0000   -5.47066
84560.0000   -5.94248
84600.0000   -6.01178
84640.0000   -5.87485
84680.0000   -5.39747
84720.0000   -5.29313
84760.0000   -6.48122
84800.0000   -5.22448
84840.0000   -5.09341
84880.0000   -5.58027
84920.0000   -6.01478
84960.0000   -5.73794
85000.0000   -6.07640
85040.0000   -6.45376
85080.0000   -6.26590
85120.0000   -5.38557
85160.0000   -5.79032
85200.0000   -5.31755
85240.0000   -6.07277
85280.0000   -6.40695
85320.0000   -5.79940
85360.0000   -5.39032
85400.0000   -6.38550
85440.0000   -6.04199
85480.0000   -5.80888
85520.0000   -6.47348
85560.0000   -5.92525
85600.0000   -6.49047
85640.0000   -6.75234
85680.0000   -6.49473
85720.0000   -6.22441
85760.0000   -5.51487
85800.0000   -6.81756
85840.0000   -6.95156
85880.0000   -6.66509
85920.0000   -6.41020
85960.0000   -6.68706
86000.0000   -5.15842
86040.0000   -5.30363
86080.0000   -5.09783
86120.0000   -4.69728
86160.0000   -4.85702
86200.0000   -4.57103
86240.0000   -4.27960
86280.0000   -4.87372
86320.0000   -4.27756
86360.0000   -4.21699
86400.0000   -4.17650
86440.0000   -3.56925
86480.0000   -4.16951
86520.0000   -4.16877
86560.0000   -5.23950
86600.0000   -4.43185
86640.0000   -4.21311
86680.0000   -3.84109
86720.0000   -4.16557
86760.0000   -5.16231
86800.0000   -5.63063
86840.0000   -5.37922
86880.0000   -4.53090
86920.0000   -5.25665
86960.0000   -5.95699
87000.0000   -5.81893
87040.0000   -5.19207
87080.0000   -5.66806
87120.0000   -5.31857
87160.0000   -4.96403
87200.0000   -4.88025
87240.0000   -5.03207
87280.0000   -5.33863
87320.0000   -5.98201
87360.0000   -5.65506
87400.0000   -5.47569
87440.0000   -5.28373
87480.0000   -5.60060
87520.0000   -5.24228
87560.0000   -4.88770
87600.0000   -4.96802
87640.0000   -6.00967
87680.0000   -5.02003
87720.0000   -5.93324
87760.0000   -5.33567
87800.0000   -5.98941
87840.0000   -6.29997
87880.0000   -5.35303
87920.0000   -6.11223
87960.0000   -5.89464
88000.0000   -5.52879
88040.0000   -5.25175
88080.0000   -6.08021
88120.0000   -5.82279
88160.0000   -4.97598
88200.0000   -5.55530
88240.0000   -5.44465
88280.0000   -5.83690
88320.0000   -5.08046
88360.0000   -5.30072
88400.0000   -4.82691
88440.0000   -5.54060
88480.0000   -4.26391
88520.0000   -5.36943
88560.0000   -4.88901
88600.0000   -5.92339
88640.0000   -4.39920
88680.0000   -4.82513
88720.0000   -4.60824
88760.0000   -5.06811
88800.0000   -4.76425
88840.0000   -4.89195
88880.0000   -5.36781
88920.0000   -4.05784
88960.0000   -4.97764
89000.0000   -4.24445
89040.0000   -4.45615
89080.0000   -5.34103
89120.0000   -4.99452
89160.0000   -3.88017
89200.0000   -4.48904
89240.0000   -4.79321
89280.0000   -5.08594
89320.0000   -4.72619
89360.0000   -4.37154
89400.0000   -3.96449
89440.0000   -4.21397
89480.0000   -4.42511
89520.0000   -4.98190
89560.0000   -5.79246
89600.0000   -5.59365
89640.0000   -5.71400
89680.0000   -6.01846
89720.0000   -4.75222
89760.0000   -5.11932
89800.0000   -5.26610
89840.0000   -5.38350
89880.0000   -5.39230
89920.0000   -5.15866
89960.0000   -6.25215
90000.0000   -5.14577
90040.0000   -4.71465
90080.0000   -4.60400
90120.0000   -5.02962
90160.0000   -4.64925
90200.0000   -5.53403
90240.0000   -4.66649
90280.0000   -4.79097
90320.0000   -3.48534
90360.0000   -4.15076
90400.0000   -4.11466
90440.0000   -3.72801
90480.0000   -3.95677
90520.0000   -3.93268
90560.0000   -3.89661
90600.0000   -4.29927
90640.0000   -3.94096
90680.0000   -5.10673
90720.0000   -4.49574
90760.0000   -4.31635
90800.0000   -5.14561
90840.0000   -4.61524
90880.0000   -4.78566
90920.0000   -4.51172
90960.0000   -4.94991
91000.0000   -5.15480
91040.0000   -6.53661
91080.0000   -5.47537
91120.0000   -4.63936
91160.0000   -6.14088
91200.0000   -5.06173
91240.0000   -4.54500
91280.0000   -5.05113
91320.0000   -5.07584
91360.0000   -5.09815
91400.0000   -5.28260
91440.0000   -4.48978
91480.0000   -5.34152
91520.0000   -4.71545
91560.0000   -4.63727
91600.0000   -4.27410
91640.0000   -4.03115
91680.0000   -4.21438
91720.0000   -4.17246
91760.0000   -4.26488
91800.0000   -4.63496
91840.0000   -4.68122
91880.0000   -5.08453
91920.0000   -4.69735
91960.0000   -4.75841
92000.0000   -4.84615
92040.0000   -5.11014
92080.0000   -4.42011
92120.0000   -4.83322
92160.0000   -5.27499
92200.0000   -5.80634
92240.0000   -5.62365
92280.0000   -5.59395
92320.0000   -5.81502
92360.0000   -5.90584
92400.0000   -4.93916
92440.0000   -4.66633
92480.0000   -5.27307
92520.0000   -4.86841
92560.0000   -4.11240
92600.0000   -4.33695
92640.0000   -4.82677
92680.0000   -4.68149
92720.0000   -4.60754
92760.0000   -5.84016
92800.0000   -5.10444
92840.0000   -5.48806
92880.0000   -5.00638
92920.0000   -5.12108
92960.0000   -5.25010
93000.0000   -4.83245
93040.0000   -4.41718
93080.0000   -4.82991
93120.0000   -3.42569
93160.0000   -4.36936
93200.0000   -5.27994
93240.0000   -5.00788
93280.0000   -5.66857
93320.0000   -4.56243
93360.0000   -4.56950
93400.0000   -4.63613
93440.0000   -5.62654
93480.0000   -5.77417
93520.0000   -5.72833
93560.0000   -5.32876
93600.0000   -5.61049
93640.0000   -5.80761
93680.0000   -5.38339
93720.0000   -4.91069
93760.0000   -5.21155
93800.0000   -5.09870
93840.0000   -5.42266
93880.0000   -4.94106
93920.0000   -5.25871
93960.0000   -4.76115
94000.0000   -5.29931
94040.0000   -5.37976
94080.0000   -5.47297
94120.0000   -5.54951
94160.0000   -4.95571
94200.0000   -4.64819
94240.0000   -5.01251
94280.0000   -3.70467
94320.0000   -5.61440
94360.0000   -5.22569
94400.0000   -5.05057
94440.0000   -4.40795
94480.0000   -5.02345
94520.0000   -5.05507
94560.0000   -5.99952
94600.0000   -5.58861
94640.0000   -4.71602
94680.0000   -5.54007
94720.0000   -5.24993
94760.0000   -5.90668
94800.0000   -6.20583
94840.0000   -5.32780
94880.0000   -4.88494
94920.0000   -5.36259
94960.0000   -5.12619
95000.0000   -5.97668
95040.0000   -5.07890
95080.0000   -5.15861
95120.0000   -4.92407
95160.0000   -4.94918
95200.0000   -6.09621
95240.0000   -5.50722
95280.0000   -6.31405
95320.0000   -5.27382
95360.0000   -5.15934
95400.0000   -5.28155
95440.0000   -4.84310
95480.0000   -5.03263
95520.0000   -4.61518
95560.0000   -4.47643
95600.0000   -4.40813
95640.0000   -4.48693
95680.0000   -4.53525
95720.0000   -4.60701
95760.0000   -4.34839
95800.0000   -3.75826
95840.0000   -4.36279
95880.0000   -5.49095
95920.0000   -4.50851
95960.0000   -4.68534
96000.0000   -5.51918
96040.0000   -4.75267
96080.0000   -4.34805
96120.0000   -3.78524
96160.0000   -4.44203
96200.0000   -5.26472
96240.0000   -5.11140
96280.0000   -5.38858
96320.0000   -4.94802
96360.0000   -5.29813
96400.0000   -4.68388
96440.0000   -4.59473
96480.0000   -4.59240
96520.0000   -4.98141
96560.0000   -5.17021
96600.0000   -3.88151
96640.0000   -4.35797
96680.0000   -4.34586
96720.0000   -4.14682
96760.0000   -4.72796
96800.0000   -3.91128
96840.0000   -5.44054
96880.0000   -5.01977
96920.0000   -5.02288
96960.0000   -4.53052
97000.0000   -4.58054
97040.0000   -4.53992
97080.0000   -4.52009
97120.0000   -4.87619
97160.0000   -5.30232
97200.0000   -5.22869
97240.0000   -4.55648
97280.0000   -4.94853
97320.0000   -4.70758
97360.0000   -4.53287
97400.0000   -5.52234
97440.0000   -4.92852
97480.0000   -5.11873
97520.0000   -5.13606
97560.0000   -5.08858
97600.0000   -5.36704
97640.0000   -4.46254
97680.0000   -5.69428
97720.0000   -4.07430
97760.0000   -4.03956
97800.0000   -4.58102
97840.0000   -5.29471
97880.0000   -4.46026
97920.0000   -4.64604
97960.0000   -4.17911
98000.0000   -5.00716
98040.0000   -4.81873
98080.0000   -5.33337
98120.0000   -5.24215
98160.0000   -5.29699
98200.0000   -5.31005
98240.0000   -4.63871
98280.0000   -5.03206
98320.0000   -4.86557
98360.0000   -4.55711
98400.0000   -4.34382
98440.0000   -5.04381
98480.0000   -5.53358
98520.0000   -4.85485
98560.0000   -4.85942
98600.0000   -4.94951
98640.0000   -4.25576
98680.0000   -5.37983
98720.0000   -4.61729
98760.0000   -4.39254
98800.0000   -5.10715
98840.0000   -4.88204
98880.0000   -5.23601
98920.0000   -6.04368
98960.0000   -5.13350
99000.0000   -5.93943
99040.0000   -6.14101
99080.0000   -6.13217
99120.0000   -5.32890
99160.0000   -6.03007
99200.0000   -5.09352
99240.0000   -5.57412
99280.0000   -4.20198
99320.0000   -4.64511
99360.0000   -4.23063
99400.0000   -3.86053
99440.0000   -4.13255
99480.0000   -4.07933
99520.0000   -3.80329
99560.0000   -3.82760
99600.0000   -4.67811
99640.0000   -5.68538
99680.0000   -4.40209
99720.0000   -4.15593
99760.0000   -4.29600
99800.0000   -3.74338
99840.0000   -4.61158
99880.0000   -5.00794
99920.0000   -5.84767
99960.0000   -5.83306
100000.0000   -5.67540
100040.0000   -4.88013
100080.0000   -4.57941
100120.0000   -4.36372
100160.0000   -5.02264
100200.0000   -4.37970
100240.0000   -4.79446
100280.0000   -4.10221
100320.0000   -5.99327
100360.0000   -4.70731
100400.0000   -3.90246
100440.0000   -5.24664
100480.0000   -4.46729
100520.0000   -6.45964
100560.0000   -5.08303
100600.0000   -5.36035
100640.0000   -4.58189
100680.0000   -4.23058
100720.0000   -5.73989
100760.0000   -6.13962
100800.0000   -6.10981
100840.0000   -5.25608
100880.0000   -4.49249
100920.0000   -4.06530
100960.0000   -4.69072
101000.0000   -5.44948
101040.0000   -5.51004
101080.0000   -4.73184
101120.0000   -4.76748
101160.0000   -4.70978
101200.0000   -4.49671
101240.0000   -4.15099
101280.0000   -4.72454
101320.0000   -3.96832
101360.0000   -3.75757
101400.0000   -4.48303
101440.0000   -3.03060
101480.0000   -3.60046
101520.0000   -4.94602
101560.0000   -5.99046
101600.0000   -5.32571
101640.0000   -5.03568
101680.0000   -5.41134
101720.0000   -4.22939
101760.0000   -3.80859
101800.0000   -3.99277
101840.0000   -4.26400
101880.0000   -4.19865
101920.0000   -4.41743
101960.0000   -4.54682
102000.0000   -4.84515
102040.0000   -4.48404
102080.0000   -4.52844
102120.0000   -4.86015
102160.0000   -5.01492
102200.0000   -4.44268
102240.0000   -4.12055
102280.0000   -3.81480
102320.0000   -3.96463
102360.0000   -4.09673
102400.0000   -4.72345
102440.0000   -5.37604
102480.0000   -5.26044
102520.0000   -5.69065
102560.0000   -5.74319
102600.0000   -4.70096
102640.0000   -4.51338
102680.0000   -4.84097
102720.0000   -5.30977
102760.0000   -4.62641
102800.0000   -4.58669
102840.0000   -5.80929
102880.0000   -5.21844
102920.0000   -5.45388
102960.0000   -5.04699
103000.0000   -5.00763
103040.0000   -4.51322
103080.0000   -3.52634
103120.0000   -4.54902
103160.0000   -4.91098
103200.0000   -4.86653
103240.0000   -4.83278
103280.0000   -4.62018
103320.0000   -4.43549
103360.0000   -4.41906
103400.0000   -4.49167
103440.0000   -4.88595
103480.0000   -4.99975
103520.0000   -4.82110
103560.0000   -4.69493
103600.0000   -5.64311
103640.0000   -4.56595
103680.0000   -3.37960
103720.0000   -5.07971
103760.0000   -6.10385
103800.0000   -4.83296
103840.0000   -5.10947
103880.0000   -5.37455
103920.0000   -5.81154
103960.0000   -4.83583
104000.0000   -5.27928
104040.0000   -4.24755
104080.0000   -5.21979
104120.0000   -4.14681
104160.0000   -4.45786
104200.0000   -3.82914
104240.0000   -3.79424
104280.0000   -4.19421
104320.0000   -4.09485
104360.0000   -4.43670
104400.0000   -4.54122
104440.0000   -4.72093
104480.0000   -5.20584
104520.0000   -4.92860
104560.0000   -4.13192
104600.0000   -4.79670
104640.0000   -4.67012
104680.0000   -5.03263
104720.0000   -4.31458
104760.0000   -5.32703
104800.0000   -5.16690
104840.0000   -5.07977
104880.0000   -6.29278
104920.0000   -5.75974
104960.0000   -4.47730
105000.0000   -4.78976
105040.0000   -5.03553
105080.0000   -4.89598
105120.0000   -4.21835
105160.0000   -4.80809
105200.0000   -4.10966
105240.0000   -3.44119
105280.0000   -4.91708
105320.0000   -4.90364
105360.0000   -4.18317
105400.0000   -4.61011
105440.0000   -4.20088
105480.0000   -4.99795
105520.0000   -5.07650
105560.0000   -4.66397
105600.0000   -5.73433
105640.0000   -5.33030
105680.0000   -5.09917
105720.0000   -5.33015
105760.0000   -4.45315
105800.0000   -4.82714
105840.0000   -5.16621
105880.0000   -4.65113
105920.0000   -4.91890
105960.0000   -4.59242
106000.0000   -5.31602
106040.0000   -4.47969
106080.0000   -4.53967
106120.0000   -4.66622
106160.0000   -5.05808
106200.0000   -4.67712
106240.0000   -4.60236
106280.0000   -4.98208
106320.0000   -4.15569
106360.0000   -4.56317
106400.0000   -4.41619
106440.0000   -5.05082
106480.0000   -4.42479
106520.0000   -4.45732
106560.0000   -3.80042
106600.0000   -4.24104
106640.0000   -4.92256
106680.0000   -4.63513
106720.0000   -4.34282
106760.0000   -4.83229
106800.0000   -4.74746
106840.0000   -5.42462
106880.0000   -4.49191
106920.0000   -4.33965
106960.0000   -4.35070
107000.0000   -3.95147
107040.0000   -4.35557
107080.0000   -3.58936
107120.0000   -3.97895
107160.0000   -4.53286
107200.0000   -4.33348
107240.0000   -5.12609
107280.0000   -4.84365
107320.0000   -4.88806
107360.0000   -4.96018
107400.0000   -4.92895
107440.0000   -4.93404
107480.0000   -5.50727
107520.0000   -5.41563
107560.0000   -5.44822
107600.0000   -5.16645
107640.0000   -4.57393
107680.0000   -4.95213
107720.0000   -4.36516
107760.0000   -3.97543
107800.0000   -4.83522
107840.0000   -5.06636
107880.0000   -4.50808
107920.0000   -5.32266
107960.0000   -4.76619
108000.0000   -5.42134
108040.0000   -5.43059
108080.0000   -4.90004
108120.0000   -5.08438
108160.0000   -4.96863
108200.0000   -4.84724
108240.0000   -5.88314
108280.0000   -5.99075
108320.0000   -6.12516
108360.0000   -5.44919
108400.0000   -5.27478
108440.0000   -5.03199
108480.0000   -5.31382
108520.0000   -4.73226
108560.0000   -5.18664
108600.0000   -5.29411
108640.0000   -5.51973
108680.0000   -5.22031
108720.0000   -5.14948
108760.0000   -5.21229
108800.0000   -5.12421
108840.0000   -5.18817
108880.0000   -5.41052
108920.0000   -5.78828
108960.0000   -5.12742
109000.0000   -5.81630
109040.0000   -5.62074
109080.0000   -5.15871
109120.0000   -5.10552
109160.0000   -5.57042
109200.0000   -5.41786
109240.0000   -4.63371
109280.0000   -4.04872
109320.0000   -4.24345
109360.0000   -5.43491
109400.0000   -5.85928
109440.0000   -5.12668
109480.0000   -4.42513
109520.0000   -5.26156
109560.0000   -5.09853
109600.0000   -5.09212
109640.0000   -5.49692
109680.0000   -5.56318
109720.0000   -4.94108
109760.0000   -5.16326
109800.0000   -4.54571
109840.0000   -5.25532
109880.0000   -5.35659
109920.0000   -4.73467
109960.0000   -4.11786
110000.0000   -4.33543
110040.0000   -4.94868
110080.0000   -5.00052
110120.0000   -4.39438
110160.0000   -5.50572
110200.0000   -6.11294
110240.0000   -5.94821
110280.0000   -6.11830
110320.0000   -5.70948
110360.0000   -5.12612
110400.0000   -5.29051
110440.0000   -5.18397
110480.0000   -5.07267
110520.0000   -5.13310
110560.0000   -4.73803
110600.0000   -5.08587
110640.0000   -4.96513
110680.0000   -5.64123
110720.0000   -6.51597
110760.0000   -4.83453
110800.0000   -4.95109
110840.0000   -5.24145
110880.0000   -5.94499
110920.0000   -4.96283
110960.0000   -5.10748
111000.0000   -5.36744
111040.0000   -5.72391
111080.0000   -4.98122
111120.0000   -4.78299
111160.0000   -4.86706
111200.0000   -4.91601
111240.0000   -4.98578
111280.0000   -5.08056
111320.0000   -5.46349
111360.0000   -5.49875
111400.0000   -5.69712
111440.0000   -6.24490
111480.0000   -5.53117
111520.0000   -5.09827
111560.0000   -4.57310
111600.0000   -5.04690
111640.0000   -5.12868
111680.0000   -5.04213
111720.0000   -5.66542
111760.0000   -4.24781
111800.0000   -4.47372
111840.0000   -5.16405
111880.0000   -5.73168
111920.0000   -5.09763
111960.0000   -3.69150
112000.0000   -4.69580
112040.0000   -3.53200
112080.0000   -5.19258
112120.0000   -4.81190
112160.0000   -5.02409
112200.0000   -4.75621
112240.0000   -5.07561
112280.0000   -4.82606
112320.0000   -3.45984
112360.0000   -5.30643
112400.0000   -4.61987
112440.0000   -4.93013
112480.0000   -4.37700
112520.0000   -3.52526
112560.0000   -4.06323
112600.0000   -3.95111
112640.0000   -4.65875
112680.0000   -5.48347
112720.0000   -4.64862
112760.0000   -4.71169
112800.0000   -5.02606
112840.0000   -5.73262
112880.0000   -5.12160
112920.0000   -4.60707
112960.0000   -4.94429
113000.0000   -4.44367
113040.0000   -5.29727
113080.0000   -4.83416
113120.0000   -4.24351
113160.0000   -4.14365
113200.0000   -4.64135
113240.0000   -4.65742
113280.0000   -4.94233
113320.0000   -5.18614
113360.0000   -4.61972
113400.0000   -4.48025
113440.0000   -3.99286
113480.0000   -5.06075
113520.0000   -4.75955
113560.0000   -5.28120
113600.0000   -4.07039
113640.0000   -3.94922
113680.0000   -4.18153
113720.0000   -4.12826
113760.0000   -4.43609
113800.0000   -4.45387
113840.0000   -5.74257
113880.0000   -5.75102
113920.0000   -4.53354
113960.0000   -5.10617
114000.0000   -5.31590
114040.0000   -4.93942
114080.0000   -5.48193
114120.0000   -4.17087
114160.0000   -5.35455
114200.0000   -4.20844
114240.0000   -4.76502
114280.0000   -4.82666
114320.0000   -5.89336
114360.0000   -6.25215
114400.0000   -5.09419
114440.0000   -5.40940
114480.0000   -5.27464
114520.0000   -5.05334
114560.0000   -5.20875
114600.0000   -4.82468
114640.0000   -5.00092
114680.0000   -4.84580
114720.0000   -4.43269
114760.0000   -4.71001
114800.0000   -5.06153
114840.0000   -4.28702
114880.0000   -4.87617
114920.0000   -5.53060
114960.0000   -4.93635
115000.0000   -4.29359
115040.0000   -4.46110
115080.0000   -4.88376
115120.0000   -5.03294
115160.0000   -4.64212
115200.0000   -5.00083
115240.0000   -4.32730
115280.0000   -5.22803
115320.0000   -5.99380
115360.0000   -6.15262
115400.0000   -4.92501
115440.0000   -5.14359
115480.0000   -5.31634
115520.0000   -4.20396
115560.0000   -5.31560
115600.0000   -4.38617
115640.0000   -5.24161
115680.0000   -4.60730
115720.0000   -4.98934
115760.0000   -4.68082
115800.0000   -4.40940
115840.0000   -3.28565
115880.0000   -4.75903
115920.0000   -5.13646
115960.0000   -4.69915
116000.0000   -5.37301
116040.0000   -5.53033
116080.0000   -4.44578
116120.0000   -4.66756
116160.0000   -4.02675
116200.0000   -3.71858
116240.0000   -4.66675
116280.0000   -4.20813
116320.0000   -4.84677
116360.0000   -5.87858
116400.0000   -5.20325
116440.0000   -5.01203
116480.0000   -5.53859
116520.0000   -5.44330
116560.0000   -5.93678
116600.0000   -6.23336
116640.0000   -5.18172
116680.0000   -5.05338
116720.0000   -5.79687
116760.0000   -5.12886
116800.0000   -5.46307
116840.0000   -4.92790
116880.0000   -5.00878
116920.0000   -4.40234
116960.0000   -5.28205
117000.0000   -5.05386
117040.0000   -4.36039
117080.0000   -4.32978
117120.0000   -4.41405
117160.0000   -4.61815
117200.0000   -4.35434
117240.0000   -4.65318
117280.0000   -4.60010
117320.0000   -4.62021
117360.0000   -4.60175
117400.0000   -4.33043
117440.0000   -4.45973
117480.0000   -4.15616
117520.0000   -4.41211
117560.0000   -4.42243
117600.0000   -5.43841
117640.0000   -4.42605
117680.0000   -4.33752
117720.0000   -4.56633
117760.0000   -5.13373
117800.0000   -4.13351
117840.0000   -4.26791
117880.0000   -4.30956
117920.0000   -3.85619
117960.0000   -3.56724
118000.0000   -3.99275
118040.0000   -4.11629
118080.0000   -4.12530
118120.0000   -3.76452
118160.0000   -3.54816
118200.0000   -4.92742
118240.0000   -5.48240
118280.0000   -4.82177
118320.0000   -5.14687
118360.0000   -5.10008
118400.0000   -5.09685
118440.0000   -5.14373
118480.0000   -4.73625
118520.0000   -4.81779
118560.0000   -4.83853
118600.0000   -5.95454
118640.0000   -5.17790
118680.0000   -5.21855
118720.0000   -5.19825
118760.0000   -5.24744
118800.0000   -4.99612
118840.0000   -4.47023
118880.0000   -5.66848
118920.0000   -4.90573
118960.0000   -5.30540
119000.0000   -5.75154
119040.0000   -4.65149
119080.0000   -5.60631
119120.0000   -5.16086
119160.0000   -4.78339
119200.0000   -4.48133
119240.0000   -4.75233
119280.0000   -4.63615
119320.0000   -4.50364
119360.0000   -4.31017
119400.0000   -3.69391
119440.0000   -3.95312
119480.0000   -4.68683
119520.0000   -4.54183
119560.0000   -4.33184
119600.0000   -4.33066
119640.0000   -4.32044
119680.0000   -5.06120
119720.0000   -5.23459
119760.0000   -4.23471
119800.0000   -4.02094
119840.0000   -4.77593
119880.0000   -5.49591
119920.0000   -5.06597
119960.0000   -4.97348
120000.0000   -4.81891
120040.0000   -4.55885
120080.0000   -4.69392
120120.0000   -4.55855
120160.0000   -5.19832
120200.0000   -5.19633
120240.0000   -5.32907
120280.0000   -4.73488
120320.0000   -4.99196
120360.0000   -5.12922
120400.0000   -5.34811
120440.0000   -5.17096
120480.0000   -5.64354
120520.0000   -4.59185
120560.0000   -3.95054
120600.0000   -5.01681
120640.0000   -3.71939
120680.0000   -3.93464
120720.0000   -4.17008
120760.0000   -5.18671
120800.0000   -4.92970
120840.0000   -4.38529
120880.0000   -4.11001
120920.0000   -5.65731
120960.0000   -5.01735
121000.0000   -4.30581
121040.0000   -4.26071
121080.0000   -5.54244
121120.0000   -5.04981
121160.0000   -4.92218
121200.0000   -5.17205
121240.0000   -5.27968
121280.0000   -4.40486
121320.0000   -4.59200
121360.0000   -4.66938
121400.0000   -4.80951
121440.0000   -4.32229
121480.0000   -5.03768
121520.0000   -4.14279
121560.0000   -4.39606
121600.0000   -4.20775
121640.0000   -2.60286
121680.0000   -4.27097
121720.0000   -4.91538
121760.0000   -3.02509
121800.0000   -4.36404
121840.0000   -5.12529
121880.0000   -5.36403
121920.0000   -4.91716
121960.0000   -3.71927
122000.0000   -4.22005
122040.0000   -5.03021
122080.0000   -5.29271
122120.0000   -4.18857
122160.0000   -4.87309
122200.0000   -4.93322
122240.0000   -5.63931
122280.0000   -4.20579
122320.0000   -4.05755
122360.0000   -4.75921
122400.0000   -4.30407
122440.0000   -4.91112
122480.0000   -4.49898
122520.0000   -4.83001
122560.0000   -5.31698
122600.0000   -4.19017
122640.0000   -4.11199
122680.0000   -4.51565
122720.0000   -4.54780
122760.0000   -5.11765
122800.0000   -4.42068
122840.0000   -3.46684
122880.0000   -3.72127
122920.0000   -4.22722
122960.0000   -4.80834
123000.0000   -3.88713
123040.0000   -3.66751
123080.0000   -4.11080
123120.0000   -4.27794
123160.0000   -4.76425
123200.0000   -4.92388
123240.0000   -4.00123
123280.0000   -3.78168
123320.0000   -4.45316
123360.0000   -4.25093
123400.0000   -4.36115
123440.0000   -4.11469
123480.0000   -4.39380
123520.0000   -4.14515
123560.0000   -5.61398
123600.0000   -4.97231
123640.0000   -4.91383
123680.0000   -3.74599
123720.0000   -3.73856
123760.0000   -3.88278
123800.0000   -3.95180
123840.0000   -3.17218
123880.0000   -4.49293
123920.0000   -3.97395
123960.0000   -4.43588
124000.0000   -4.12679
124040.0000   -5.11161
124080.0000   -3.82636
124120.0000   -4.49478
124160.0000   -4.74080
124200.0000   -3.91438
124240.0000   -4.48273
124280.0000   -3.74953
124320.0000   -3.81278
124360.0000   -3.36139
124400.0000   -2.91158
124440.0000   -3.53131
124480.0000   -4.07625
124520.0000   -5.03094
124560.0000   -4.86555
124600.0000   -4.57766
124640.0000   -4.40243
124680.0000   -3.96264
124720.0000   -4.20950
124760.0000   -4.11038
124800.0000   -3.71097
124840.0000   -4.88250
124880.0000   -4.11444
124920.0000   -4.06329
124960.0000   -4.59023
125000.0000   -4.71897
125040.0000   -3.97484
125080.0000   -4.09556
125120.0000   -4.70020
125160.0000   -3.98171
125200.0000   -4.54923
125240.0000   -4.91064
125280.0000   -3.57264
125320.0000   -3.86784
125360.0000   -3.32527
125400.0000   -3.60466
125440.0000   -3.91698
125480.0000   -2.99593
125520.0000   -3.90273
125560.0000   -3.39119
125600.0000   -2.72508
125640.0000   -3.44637
125680.0000   -3.98143
125720.0000   -3.97456
125760.0000   -4.35533
125800.0000   -4.94742
125840.0000   -4.37115
125880.0000   -4.29831
125920.0000   -5.23535
125960.0000   -4.67214
126000.0000   -4.79727
126040.0000   -4.64110
126080.0000   -4.29102
126120.0000   -4.79875
126160.0000   -5.20921
126200.0000   -4.83159
126240.0000   -4.25188
126280.0000   -3.87618
126320.0000   -4.38424
126360.0000   -5.00664
126400.0000   -4.31452
126440.0000   -3.74601
126480.0000   -4.47300
126520.0000   -4.76879
126560.0000   -3.78510
126600.0000   -4.27793
126640.0000   -4.06563
126680.0000   -2.93869
126720.0000   -4.44020
126760.0000   -4.49793
126800.0000   -4.97216
126840.0000   -4.97443
126880.0000   -5.12328
126920.0000   -5.19273
126960.0000   -4.42822
127000.0000   -5.60716
127040.0000   -4.88759
127080.0000   -6.14322
127120.0000   -5.43687
127160.0000   -4.90056
127200.0000   -4.88938
127240.0000   -5.28833
127280.0000   -3.94269
127320.0000   -5.20879
127360.0000   -4.89722
127400.0000   -4.84793
127440.0000   -3.59604
127480.0000   -3.91543
127520.0000   -5.68836
127560.0000   -5.25764
127600.0000   -4.45730
127640.0000   -5.19476
127680.0000   -3.96452
127720.0000   -3.86590
127760.0000   -4.03297
127800.0000   -4.41185
127840.0000   -4.97913
127880.0000   -4.34784
127920.0000   -4.13610
127960.0000   -4.29230
128000.0000   -4.55919
128040.0000   -3.52714
128080.0000   -5.01445
128120.0000   -4.79535
128160.0000   -4.87585
128200.0000   -4.73431
128240.0000   -5.04614
128280.0000   -4.59261
128320.0000   -5.51542
128360.0000   -4.30665
128400.0000   -5.23169
128440.0000   -4.53658
128480.0000   -4.31280
128520.0000   -5.04636
128560.0000   -5.33508
128600.0000   -4.81058
128640.0000   -4.64594
128680.0000   -4.09201
128720.0000   -5.27497
128760.0000   -4.97142
128800.0000   -6.35847
128840.0000   -5.24376
128880.0000   -5.33408
128920.0000   -5.64933
128960.0000   -5.62750
129000.0000   -5.53327
129040.0000   -5.02303
129080.0000   -4.77771
129120.0000   -5.91166
129160.0000   -6.25737
129200.0000   -4.98756
129240.0000   -4.91279
129280.0000   -4.62576
129320.0000   -4.85284
129360.0000   -4.52114
129400.0000   -5.07093
129440.0000   -4.66585
129480.0000   -5.14629
129520.0000   -5.16303
129560.0000   -5.31207
129600.0000   -5.16964
129640.0000   -5.57739
129680.0000   -5.55903
129720.0000   -5.35863
129760.0000   -4.92165
129800.0000   -4.20810
129840.0000   -4.50701
129880.0000   -5.28339
129920.0000   -5.05931
129960.0000   -5.46186
130000.0000   -5.71465
130040.0000   -4.76030
130080.0000   -5.64400
130120.0000   -5.09461
130160.0000   -4.10110
130200.0000   -5.29866
130240.0000   -4.82876
130280.0000   -4.41095
130320.0000   -5.23147
130360.0000   -4.47742
130400.0000   -4.60991
130440.0000   -4.97898
130480.0000   -5.84350
130520.0000   -5.76298
130560.0000   -4.53073
130600.0000   -5.97594
130640.0000   -5.48934
130680.0000   -5.88454
130720.0000   -5.79228
130760.0000   -4.81295
130800.0000   -4.16733
130840.0000   -4.71635
130880.0000   -4.14212
130920.0000   -5.13265
130960.0000   -4.95189
131000.0000   -5.05343
131040.0000   -5.06771
131080.0000   -5.25062
131120.0000   -4.67361
131160.0000   -5.20095
131200.0000   -5.80184
131240.0000   -5.13977
131280.0000   -5.32167
131320.0000   -5.23871
131360.0000   -4.52243
131400.0000   -5.45885
131440.0000   -5.61149
131480.0000   -5.41809
131520.0000   -4.06397
131560.0000   -4.52700
131600.0000   -5.69679
131640.0000   -5.14223
131680.0000   -5.65877
131720.0000   -5.65313
131760.0000   -4.90878
131800.0000   -4.88101
131840.0000   -4.98105
131880.0000   -4.72079
131920.0000   -4.71242
131960.0000   -4.14460
132000.0000   -3.91502
132040.0000   -4.08635
132080.0000   -4.74054
132120.0000   -5.34652
132160.0000   -5.70594
132200.0000   -5.16809
132240.0000   -4.25389
132280.0000   -4.50946
132320.0000   -4.70329
132360.0000   -4.93308
132400.0000   -4.92939
132440.0000   -4.89035
132480.0000   -4.38072
132520.0000   -5.42884
132560.0000   -4.78809
132600.0000   -5.41906
132640.0000   -4.63930
132680.0000   -4.23203
132720.0000   -3.65409
132760.0000   -4.03417
132800.0000   -4.00842
132840.0000   -4.25654
132880.0000   -4.14777
132920.0000   -4.29235
132960.0000   -3.85341
133000.0000   -4.74549
133040.0000   -4.62133
133080.0000   -4.99332
133120.0000   -4.29460
133160.0000   -4.40139
133200.0000   -4.03793
133240.0000   -4.38720
133280.0000   -3.30642
133320.0000   -3.82555
133360.0000   -4.40368
133400.0000   -3.85108
133440.0000   -3.32455
133480.0000   -3.33357
133520.0000   -3.23924
133560.0000   -4.54937
133600.0000   -3.36310
133640.0000   -4.15244
133680.0000   -3.91513
133720.0000   -4.36340
133760.0000   -4.84054
133800.0000   -4.78093
133840.0000   -5.14394
133880.0000   -4.51182
133920.0000   -5.24529
133960.0000   -5.23429
134000.0000   -5.29087
134040.0000   -4.95303
134080.0000   -6.27160
134120.0000   -6.13974
134160.0000   -5.96674
134200.0000   -5.03620
134240.0000   -4.66946
134280.0000   -5.79701
134320.0000   -5.08798
134360.0000   -4.66889
134400.0000   -4.46185
134440.0000   -5.15448
134480.0000   -4.76410
134520.0000   -4.18988
134560.0000   -5.08276
134600.0000   -5.28290
134640.0000   -4.58831
134680.0000   -5.04020
134720.0000   -4.45645
134760.0000   -5.23767
134800.0000   -4.89787
134840.0000   -4.71193
134880.0000   -3.68991
134920.0000   -5.11734
134960.0000   -4.19346
135000.0000   -4.96692
135040.0000   -4.48338
135080.0000   -3.61395
135120.0000   -3.80338
135160.0000   -3.60049
135200.0000   -3.43098
135240.0000   -4.21286
135280.0000   -3.94204
135320.0000   -4.74316
135360.0000   -4.72563
135400.0000   -4.81879
135440.0000   -4.91222
135480.0000   -5.48377
135520.0000   -3.90069
135560.0000   -4.74035
135600.0000   -4.86590
135640.0000   -4.41983
135680.0000   -3.51780
135720.0000   -4.28873
135760.0000   -4.18182
135800.0000   -5.07019
135840.0000   -4.39734
135880.0000   -5.33589
135920.0000   -5.29554
135960.0000   -5.21592
136000.0000   -4.85468
136040.0000   -4.60108
136080.0000   -4.77224
136120.0000   -4.28546
136160.0000   -4.12930
136200.0000   -4.64030
136240.0000   -4.74272
136280.0000   -4.14788
136320.0000   -5.15479
136360.0000   -4.39140
136400.0000   -3.76354
136440.0000   -4.10617
136480.0000   -4.03345
136520.0000   -4.46298
136560.0000   -4.34238
136600.0000   -4.77114
136640.0000   -5.46336
136680.0000   -5.15935
136720.0000   -5.04360
136760.0000   -4.66306
136800.0000   -4.89151
136840.0000   -4.42988
136880.0000   -4.95707
136920.0000   -5.00451
136960.0000   -5.10888
137000.0000   -6.11965
137040.0000   -5.69156
137080.0000   -4.99267
137120.0000   -5.12692
137160.0000   -5.73046
137200.0000   -5.75443
137240.0000   -5.72192
137280.0000   -6.16114
137320.0000   -5.61443
137360.0000   -4.28626
137400.0000   -5.56911
137440.0000   -4.37413
137480.0000   -4.27685
137520.0000   -4.29985
137560.0000   -4.10619
137600.0000   -4.44320
137640.0000   -4.43081
137680.0000   -3.88800
137720.0000   -4.55775
137760.0000   -4.22379
137800.0000   -5.76196
137840.0000   -5.09517
137880.0000   -5.73319
137920.0000   -5.92354
137960.0000   -6.19067
138000.0000   -4.78961
138040.0000   -5.50482
138080.0000   -5.24863
138120.0000   -5.15370
138160.0000   -4.87861
138200.0000   -5.23750
138240.0000   -5.39073
138280.0000   -5.06670
138320.0000   -5.21640
138360.0000   -4.98123
138400.0000   -5.16273
138440.0000   -4.68798
138480.0000   -5.21234
138520.0000   -4.88819
138560.0000   -4.99059
138600.0000   -4.96895
138640.0000   -5.08249
138680.0000   -5.52858
138720.0000   -5.65876
138760.0000   -6.61876
138800.0000   -6.71234
138840.0000   -6.62976
138880.0000   -5.89100
138920.0000   -6.68563
138960.0000   -5.86111
139000.0000   -5.62887
139040.0000   -6.20330
139080.0000   -5.13463
139120.0000   -5.37271
139160.0000   -6.11220
139200.0000   -6.11697
139240.0000   -5.62895
139280.0000   -4.07815
139320.0000   -5.81011
139360.0000   -6.07631
139400.0000   -4.97154
139440.0000   -5.47312
139480.0000   -4.67925
139520.0000   -4.28030
139560.0000   -6.03450
139600.0000   -5.36062
139640.0000   -4.96041
139680.0000   -4.53072
139720.0000   -4.79722
139760.0000   -4.95543
139800.0000   -5.22224
139840.0000   -4.44194
139880.0000   -4.69938
139920.0000   -5.02998
139960.0000   -5.03674
140000.0000   -5.12927
140040.0000   -4.84110
140080.0000   -5.38906
140120.0000   -5.55864
140160.0000   -5.56523
140200.0000   -5.70551
140240.0000   -5.74918
140280.0000   -4.91061
140320.0000   -5.46320
140360.0000   -5.36515
140400.0000   -5.56311
140440.0000   -4.31170
140480.0000   -5.02776
140520.0000   -5.91314
140560.0000   -6.17784
140600.0000   -5.65774
140640.0000   -5.66687
140680.0000   -4.84113
140720.0000   -5.92806
140760.0000   -5.58147
140800.0000   -5.63909
140840.0000   -5.06519
140880.0000   -5.87421
140920.0000   -5.76134
140960.0000   -5.48427
141000.0000   -5.21338
141040.0000   -4.89740
141080.0000   -5.22039
141120.0000   -6.10945
141160.0000   -5.86306
141200.0000   -5.24408
141240.0000   -5.49673
141280.0000   -5.12583
141320.0000   -5.35529
141360.0000   -5.47994
141400.0000   -5.34234
141440.0000   -5.14027
141480.0000   -5.38351
141520.0000   -5.76413
141560.0000   -4.76233
141600.0000   -5.16705
141640.0000   -4.95223
141680.0000   -5.48761
141720.0000   -4.87259
141760.0000   -5.07409
141800.0000   -4.22172
141840.0000   -4.27572
141880.0000   -5.89911
141920.0000   -4.90995
141960.0000   -5.02922
142000.0000   -5.28384
142040.0000   -4.87352
142080.0000   -4.64050
142120.0000   -4.73858
142160.0000   -5.35562
142200.0000   -4.32833
142240.0000   -4.87603
142280.0000   -4.08542
142320.0000   -5.37225
142360.0000   -4.49583
142400.0000   -4.83315
142440.0000   -4.84518
142480.0000   -4.55429
142520.0000   -4.43155
142560.0000   -5.10423
142600.0000   -4.44464
142640.0000   -4.11440
142680.0000   -4.73033
142720.0000   -4.17141
142760.0000   -4.12841
142800.0000   -4.03516
142840.0000   -4.93494
142880.0000   -4.88054
142920.0000   -4.62616
142960.0000   -4.81906
143000.0000   -4.43963
143040.0000   -4.38229
143080.0000   -4.32072
143120.0000   -5.01386
143160.0000   -5.16583
143200.0000   -5.05616
143240.0000   -4.39038
143280.0000   -5.45848
143320.0000   -4.58702
143360.0000   -4.99280
143400.0000   -4.05088
143440.0000   -5.12388
143480.0000   -3.91100
143520.0000   -4.66970
143560.0000   -4.55980
143600.0000   -4.51331
143640.0000   -4.87606
143680.0000   -4.92394
143720.0000   -4.75988
143760.0000   -4.52544
143800.0000   -4.03967
143840.0000   -5.49880
143880.0000   -4.78901
143920.0000   -4.76216
143960.0000   -3.76302
144000.0000   -5.37115
144040.0000   -5.00983
144080.0000   -5.01809
144120.0000   -4.74870
144160.0000   -5.83096
144200.0000   -5.46882
144240.0000   -5.79519
144280.0000   -4.85517
144320.0000   -5.16279
144360.0000   -5.47872
144400.0000   -5.76399
144440.0000   -5.14674
144480.0000   -5.69900
144520.0000   -4.68469
144560.0000   -4.56242
144600.0000   -4.11196
144640.0000   -3.91487
144680.0000   -5.02682
144720.0000   -5.13096
144760.0000   -4.64136
144800.0000   -5.15014
144840.0000   -4.11349
144880.0000   -4.60935
144920.0000   -5.42699
144960.0000   -5.12395
145000.0000   -4.14479
145040.0000   -5.69703
145080.0000   -5.15463
145120.0000   -4.72576
145160.0000   -6.11606
145200.0000   -4.88557
145240.0000   -5.08740
145280.0000   -5.17139
145320.0000   -5.29973
145360.0000   -4.32466
145400.0000   -4.81270
145440.0000   -5.33504
145480.0000   -4.90964
145520.0000   -4.87528
145560.0000   -5.64447
145600.0000   -5.15928
145640.0000   -5.54697
145680.0000   -4.27408
145720.0000   -4.27642
145760.0000   -4.14259
145800.0000   -3.36740
145840.0000   -3.90687
145880.0000   -4.10446
145920.0000   -4.81112
145960.0000   -4.01708
146000.0000   -3.77163
146040.0000   -4.78189
146080.0000   -4.68039
146120.0000   -4.56691
146160.0000   -4.88850
146200.0000   -4.69745
146240.0000   -5.04137
146280.0000   -4.55933
146320.0000   -5.13541
146360.0000   -5.55230
146400.0000   -5.33547
146440.0000   -5.08180
146480.0000   -5.58910
146520.0000   -5.46478
146560.0000   -5.29606
146600.0000   -5.40825
146640.0000   -5.68040
146680.0000   -5.13601
146720.0000   -4.65557
146760.0000   -4.79468
146800.0000   -5.54868
146840.0000   -5.15531
146880.0000   -5.30232
146920.0000   -5.50471
146960.0000   -4.88278
147000.0000   -5.36569
147040.0000   -4.32078
147080.0000   -4.78013
147120.0000   -4.44166
147160.0000   -4.40350
147200.0000   -4.85702
147240.0000   -5.32203
147280.0000   -5.26374
147320.0000   -5.31701
147360.0000   -6.03901
147400.0000   -5.30333
147440.0000   -4.59300
147480.0000   -5.10328
147520.0000   -5.69005
147560.0000   -4.99731
147600.0000   -5.18735
147640.0000   -4.39065
147680.0000   -3.83519
147720.0000   -4.18708
147760.0000   -4.98014
147800.0000   -5.10537
147840.0000   -5.13055
147880.0000   -5.00277
147920.0000   -4.64696
147960.0000   -5.23337
148000.0000   -4.87292
148040.0000   -4.61963
148080.0000   -4.64913
148120.0000   -5.93989
148160.0000   -5.56792
148200.0000   -4.40435
148240.0000   -4.48722
148280.0000   -4.93015
148320.0000   -4.83572
148360.0000   -6.24925
148400.0000   -4.66110
148440.0000   -4.34241
148480.0000   -4.90531
148520.0000   -5.83707
148560.0000   -5.90824
148600.0000   -4.91718
148640.0000   -5.50481
148680.0000   -4.93370
148720.0000   -5.06880
148760.0000   -4.65621
148800.0000   -5.28267
148840.0000   -5.12418
148880.0000   -5.14976
148920.0000   -5.16506
148960.0000   -4.64875
149000.0000   -5.43587
149040.0000   -5.51888
149080.0000   -4.89839
149120.0000   -5.67128
149160.0000   -5.41231
149200.0000   -5.80999
149240.0000   -5.26418
149280.0000   -4.88038
149320.0000   -5.34944
149360.0000   -5.70462
149400.0000   -4.88728
149440.0000   -5.20096
149480.0000   -5.69676
149520.0000   -6.28629
149560.0000   -5.42850
149600.0000   -4.04647
149640.0000   -4.40097
149680.0000   -4.45449
149720.0000   -5.60433
149760.0000   -4.70719
149800.0000   -5.15701
149840.0000   -5.23996
149880.0000   -4.53307
149920.0000   -5.46874
149960.0000   -4.87136
150000.0000   -5.08657
150040.0000   -5.36195
150080.0000   -4.90539
150120.0000   -3.99134
150160.0000   -4.06131
150200.0000   -3.71350
150240.0000   -4.96745
150280.0000   -4.70986
150320.0000   -4.64371
150360.0000   -3.87246
150400.0000   -4.75345
150440.0000   -4.10891
150480.0000   -4.17510
150520.0000   -5.74318
150560.0000   -4.79707
150600.0000   -5.55906
150640.0000   -4.83971
150680.0000   -5.44790
150720.0000   -6.29662
150760.0000   -5.56540
150800.0000   -5.05485
150840.0000   -4.91988
150880.0000   -5.02974
150920.0000   -4.24572
150960.0000   -5.09763
151000.0000   -5.83180
151040.0000   -4.86367
151080.0000   -4.74059
151120.0000   -5.48997
151160.0000   -5.88844
151200.0000   -6.93697
151240.0000   -5.59617
151280.0000   -6.05920
151320.0000   -5.90421
151360.0000   -5.51343
151400.0000   -5.91077
151440.0000   -4.85901
151480.0000   -5.39642
151520.0000   -5.63312
151560.0000   -5.28401
151600.0000   -4.91733
151640.0000   -5.26175
151680.0000   -5.84894
151720.0000   -5.76216
151760.0000   -4.40675
151800.0000   -3.76007
151840.0000   -4.43253
151880.0000   -4.38261
151920.0000   -4.88176
151960.0000   -4.65685
152000.0000   -4.63698
152040.0000   -4.87585
152080.0000   -5.15258
152120.0000   -5.21012
152160.0000   -4.39991
152200.0000   -4.87514
152240.0000   -3.70968
152280.0000   -3.91692
152320.0000   -4.19414
152360.0000   -4.47697
152400.0000   -4.57999
152440.0000   -4.64467
152480.0000   -4.50786
152520.0000   -4.50381
152560.0000   -3.94866
152600.0000   -4.46861
152640.0000   -4.57104
152680.0000   -5.45235
152720.0000   -4.77979
152760.0000   -5.74556
152800.0000   -4.79516
152840.0000   -4.39487
152880.0000   -4.53596
152920.0000   -3.99697
152960.0000   -5.45327
153000.0000   -4.99625
153040.0000   -5.84031
153080.0000   -5.40491
153120.0000   -5.80480
153160.0000   -5.18034
153200.0000   -4.66023
153240.0000   -4.72523
153280.0000   -3.89817
153320.0000   -5.04822
153360.0000   -4.52970
153400.0000   -4.38519
153440.0000   -3.92205
153480.0000   -3.50095
153520.0000   -2.69540
153560.0000   -4.08588
153600.0000   -3.51938
153640.0000   -3.60144
153680.0000   -4.23038
153720.0000   -3.63828
153760.0000   -4.07170
153800.0000   -4.01999
153840.0000   -3.46597
153880.0000   -3.92336
153920.0000   -3.88626
153960.0000   -4.75415
154000.0000   -4.30530
154040.0000   -3.97611
154080.0000   -4.63290
154120.0000   -5.22230
154160.0000   -4.98043
154200.0000   -4.87621
154240.0000   -4.94721
154280.0000   -4.79315
154320.0000   -4.95487
154360.0000   -5.04812
154400.0000   -4.36301
154440.0000   -4.87687
154480.0000   -5.04046
154520.0000   -4.79994
154560.0000   -4.70359
154600.0000   -4.15275
154640.0000   -5.05547
154680.0000   -5.10016
154720.0000   -4.53925
154760.0000   -3.68202
154800.0000   -4.41332
154840.0000   -4.52194
154880.0000   -4.28764
154920.0000   -4.40706
154960.0000   -4.49444
155000.0000   -4.23466
155040.0000   -4.32344
155080.0000   -4.82340
155120.0000   -3.90851
155160.0000   -4.78211
155200.0000   -4.11158
155240.0000   -3.88261
155280.0000   -4.62344
155320.0000   -4.53454
155360.0000   -4.31460
155400.0000   -3.74141
155440.0000   -5.15602
155480.0000   -5.14380
155520.0000   -5.46308
155560.0000   -5.24025
155600.0000   -4.99504
155640.0000   -4.37871
155680.0000   -3.51798
155720.0000   -4.60524
155760.0000   -3.93115
155800.0000   -3.86736
155840.0000   -4.31357
155880.0000   -3.09029
155920.0000   -3.35783
155960.0000   -3.79867
156000.0000   -3.12334
156040.0000   -2.98571
156080.0000   -4.40752
156120.0000   -3.90982
156160.0000   -4.07257
156200.0000   -3.73399
156240.0000   -3.73140
156280.0000   -4.12861
156320.0000   -4.24544
156360.0000   -4.18717
156400.0000   -4.45474
156440.0000   -5.62349
156480.0000   -4.65325
156520.0000   -4.60903
156560.0000   -5.34746
156600.0000   -4.13700
156640.0000   -3.23059
156680.0000   -4.40367
156720.0000   -3.76757
156760.0000   -4.66907
156800.0000   -4.45242
156840.0000   -4.63530
156880.0000   -4.46578
156920.0000   -4.39074
156960.0000   -4.60228
157000.0000   -3.67562
157040.0000   -4.48244
157080.0000   -4.62273
157120.0000   -3.79971
157160.0000   -4.42148
157200.0000   -4.08968
157240.0000   -3.44986
157280.0000   -4.30002
157320.0000   -4.64596
157360.0000   -4.98119
157400.0000   -5.56105
157440.0000   -5.08237
157480.0000   -4.91131
157520.0000   -4.69078
157560.0000   -4.20326
157600.0000   -4.20670
157640.0000   -4.27918
157680.0000   -4.09520
157720.0000   -4.75739
157760.0000   -4.43455
157800.0000   -4.61884
157840.0000   -4.77438
157880.0000   -5.18410
157920.0000   -4.34187
157960.0000   -4.40417
158000.0000   -4.46524
158040.0000   -4.67011
158080.0000   -4.19152
158120.0000   -4.88767
158160.0000   -5.35801
158200.0000   -4.13089
158240.0000   -4.43949
158280.0000   -4.20420
158320.0000   -4.54631
158360.0000   -4.59081
158400.0000   -4.91888
158440.0000   -4.48286
158480.0000   -3.97375
158520.0000   -4.17377
158560.0000   -4.63588
158600.0000   -4.95254
158640.0000   -2.87276
158680.0000   -4.12454
158720.0000   -3.58460
158760.0000   -3.73966
158800.0000   -3.69764
158840.0000   -3.61007
158880.0000   -3.75806
158920.0000   -4.74498
158960.0000   -3.69984
159000.0000   -3.64168
159040.0000   -3.05142
159080.0000   -2.81773
159120.0000   -2.96433
159160.0000   -4.21704
159200.0000   -3.56717
159240.0000   -4.84887
159280.0000   -4.22979
159320.0000   -3.22673
159360.0000   -3.71875
159400.0000   -3.32419
159440.0000   -4.59202
159480.0000   -5.37105
159520.0000   -4.98284
159560.0000   -5.58988
159600.0000   -4.26492
159640.0000   -3.68203
159680.0000   -5.93712
159720.0000   -4.97540
159760.0000   -5.62647
159800.0000   -4.24135
159840.0000   -5.05457
159880.0000   -4.85051
159920.0000   -4.44566
159960.0000   -4.13905
160000.0000   -3.48877
160040.0000   -3.01925
160080.0000   -3.01563
160120.0000   -3.46305
160160.0000   -3.46984
160200.0000   -4.68956
160240.0000   -4.70043
160280.0000   -4.60373
160320.0000   -4.33180
160360.0000   -4.58047
160400.0000   -3.70162
160440.0000   -3.51138
160480.0000   -3.77677
160520.0000   -3.15683
160560.0000   -3.97184
160600.0000   -3.68087
160640.0000   -4.25670
160680.0000   -4.77229
160720.0000   -4.13663
160760.0000   -3.70811
160800.0000   -3.67127
160840.0000   -4.01366
160880.0000   -4.53144
160920.0000   -4.39109
160960.0000   -2.72820
161000.0000   -4.44732
161040.0000   -4.57842
161080.0000   -4.61129
161120.0000   -4.35003
161160.0000   -4.91631
161200.0000   -3.89798
161240.0000   -4.16598
161280.0000   -4.79047
161320.0000   -4.58216
161360.0000   -4.20691
161400.0000   -4.25759
161440.0000   -3.43572
161480.0000   -3.93488
161520.0000   -3.52529
161560.0000   -3.55996
161600.0000   -3.88060
161640.0000   -2.96197
161680.0000   -2.55482
161720.0000   -2.35826
161760.0000   -4.47805
161800.0000   -4.39904
161840.0000   -2.92424
161880.0000   -2.91351
161920.0000   -2.85818
161960.0000   -3.36938
162000.0000   -3.27457
162040.0000   -3.17438
162080.0000   -2.30772
162120.0000   -3.27068
162160.0000   -3.64222
162200.0000   -3.30984
162240.0000   -3.46345
162280.0000   -3.07272
162320.0000   -3.34808
162360.0000   -2.88877
162400.0000   -3.56012
162440.0000   -3.48802
162480.0000   -3.40446
162520.0000   -4.14218
162560.0000   -5.22574
162600.0000   -3.89252
162640.0000   -4.22931
162680.0000   -3.03961
162720.0000   -4.08117
162760.0000   -4.75259
162800.0000   -4.57022
162840.0000   -4.05954
162880.0000   -5.40653
162920.0000   -5.16601
162960.0000   -4.46832
163000.0000   -3.71869
163040.0000   -4.97887
163080.0000   -3.70021
163120.0000   -3.87950
163160.0000   -3.60839
163200.0000   -3.46651
163240.0000   -4.01329
163280.0000   -3.57861
163320.0000   -4.82069
163360.0000   -4.40161
163400.0000   -4.44215
163440.0000   -4.56387
163480.0000   -4.37630
163520.0000   -3.84997
163560.0000   -4.77057
163600.0000   -5.35412
163640.0000   -4.63785
163680.0000   -4.08106
163720.0000   -4.57995
163760.0000   -3.72937
163800.0000   -4.29406
163840.0000   -4.62660
163880.0000   -4.03497
163920.0000   -5.62302
163960.0000   -4.94536
164000.0000   -4.06996
164040.0000   -4.76779
164080.0000   -4.03962
164120.0000   -4.18844
164160.0000   -4.82091
164200.0000   -4.89673
164240.0000   -5.51003
164280.0000   -5.52059
164320.0000   -5.85686
164360.0000   -4.38416
164400.0000   -5.17723
164440.0000   -5.48440
164480.0000   -5.16980
164520.0000   -4.50101
164560.0000   -3.72237
164600.0000   -4.19044
164640.0000   -3.62538
164680.0000   -3.79887
164720.0000   -3.78165
164760.0000   -4.23378
164800.0000   -5.25174
164840.0000   -4.83533
164880.0000   -4.05106
164920.0000   -4.75872
164960.0000   -4.67507
165000.0000   -4.92419
165040.0000   -4.31472
165080.0000   -4.51041
165120.0000   -3.85679
165160.0000   -4.07252
165200.0000   -4.43872
165240.0000   -4.95201
165280.0000   -4.75917
165320.0000   -5.32773
165360.0000   -4.24533
165400.0000   -4.54917
165440.0000   -5.19788
165480.0000   -4.87924
165520.0000   -4.85759
165560.0000   -4.63292
165600.0000   -4.35918
165640.0000   -3.99170
165680.0000   -5.04355
165720.0000   -3.96731
165760.0000   -4.01671
165800.0000   -4.82241
165840.0000   -4.44628
165880.0000   -4.55352
165920.0000   -3.27478
165960.0000   -4.91618
166000.0000   -3.71134
166040.0000   -4.66553
166080.0000   -4.67463
166120.0000   -4.69791
166160.0000   -5.13966
166200.0000   -5.63754
166240.0000   -5.20871
166280.0000   -4.96149
166320.0000   -5.23014
166360.0000   -5.36455
166400.0000   -6.13828
166440.0000   -6.68474
166480.0000   -5.07810
166520.0000   -5.79178
166560.0000   -4.80788
166600.0000   -4.27703
166640.0000   -4.30182
166680.0000   -5.15269
166720.0000   -5.21748
166760.0000   -4.97526
166800.0000   -5.44413
166840.0000   -5.51508
166880.0000   -5.70986
166920.0000   -5.19223
166960.0000   -4.59063
167000.0000   -3.82976
167040.0000   -4.85494
167080.0000   -5.33052
167120.0000   -4.79766
167160.0000   -5.74683
167200.0000   -4.96257
167240.0000   -5.03367
167280.0000   -5.03300
167320.0000   -4.35788
167360.0000   -4.51809
167400.0000   -4.27526
167440.0000   -4.93305
167480.0000   -5.07001
167520.0000   -4.32280
167560.0000   -4.91702
167600.0000   -4.52113
167640.0000   -4.24109
167680.0000   -4.53530
167720.0000   -4.04780
167760.0000   -3.89428
167800.0000   -3.74453
167840.0000   -4.01184
167880.0000   -4.40462
167920.0000   -4.79604
167960.0000   -4.85931
168000.0000   -4.42260
168040.0000   -4.67043
168080.0000   -3.98231
168120.0000   -4.22112
168160.0000   -3.88812
168200.0000   -3.76957
168240.0000   -3.67315
168280.0000   -4.03842
168320.0000   -3.71510
168360.0000   -3.99634
168400.0000   -5.04729
168440.0000   -4.67221
168480.0000   -4.26877
168520.0000   -5.45732
168560.0000   -4.70486
168600.0000   -5.04288
168640.0000   -5.57957
168680.0000   -4.12758
168720.0000   -4.93904
168760.0000   -5.48461
168800.0000   -4.35284
168840.0000   -4.69780
168880.0000   -4.69276
168920.0000   -5.25979
168960.0000   -5.63119
169000.0000   -5.41164
169040.0000   -5.44243
169080.0000   -4.41105
169120.0000   -4.22110
169160.0000   -3.86056
169200.0000   -5.15892
169240.0000   -5.15721
169280.0000   -5.79479
169320.0000   -5.22227
169360.0000   -4.54218
169400.0000   -3.94787
169440.0000   -3.17999
169480.0000   -4.22420
169520.0000   -2.85359
169560.0000   -4.35332
169600.0000   -4.26398
169640.0000   -4.94855
169680.0000   -4.33708
169720.0000   -4.71500
169760.0000   -4.91834
169800.0000   -4.45990
169840.0000   -3.89379
169880.0000   -4.33962
169920.0000   -5.73633
169960.0000   -4.40824
170000.0000   -4.61169
170040.0000   -5.35246
170080.0000   -5.00992
170120.0000   -4.71651
170160.0000   -5.17146
170200.0000   -3.56116
170240.0000   -5.29897
170280.0000   -5.72089
170320.0000   -5.57079
170360.0000   -4.91373
170400.0000   -5.18369
170440.0000   -6.03250
170480.0000   -4.79205
170520.0000   -5.64984
170560.0000   -5.00495
170600.0000   -5.16108
170640.0000   -4.91753
170680.0000   -4.98956
170720.0000   -4.73092
170760.0000   -4.41986
170800.0000   -4.21749
170840.0000   -4.49093
170880.0000   -4.70926
170920.0000   -3.76112
170960.0000   -4.23367
171000.0000   -4.41521
171040.0000   -5.52935
171080.0000   -5.17032
171120.0000   -5.33180
171160.0000   -4.95242
171200.0000   -4.53165
171240.0000   -4.68489
171280.0000   -4.97287
171320.0000   -4.30502
171360.0000   -4.71464
171400.0000   -4.92135
171440.0000   -4.89294
171480.0000   -5.61006
171520.0000   -4.79129
171560.0000   -5.53722
171600.0000   -5.58577
171640.0000   -4.96557
171680.0000   -4.40479
171720.0000   -5.39097
171760.0000   -5.15050
171800.0000   -4.53193
171840.0000   -4.75790
171880.0000   -5.45890
171920.0000   -5.56977
171960.0000   -4.50317
172000.0000   -5.43593
172040.0000   -5.11269
172080.0000   -5.02224
172120.0000   -5.48180
172160.0000   -4.26534
172200.0000   -4.38696
172240.0000   -4.89557
172280.0000   -4.77190
172320.0000   -4.87986
172360.0000   -4.83884
172400.0000   -4.27098
172440.0000   -4.62086
172480.0000   -4.53401
172520.0000   -4.87437
172560.0000   -5.39182
172600.0000   -5.50491
172640.0000   -5.51329
172680.0000   -4.66093
172720.0000   -4.91454
172760.0000   -5.27735
172800.0000   -5.51905
172840.0000   -5.56359
172880.0000   -4.53846
172920.0000   -4.82710
172960.0000   -3.82032
173000.0000   -4.09844
173040.0000   -4.19274
173080.0000   -4.28766
173120.0000   -4.33332
173160.0000   -4.85281
173200.0000   -4.59294
173240.0000   -5.55550
173280.0000   -4.85305
173320.0000   -5.17191
173360.0000   -5.00806
173400.0000   -5.80532
173440.0000   -5.66872
173480.0000   -5.12594
173520.0000   -5.52853
173560.0000   -4.99842
173600.0000   -5.45416
173640.0000   -6.31886
173680.0000   -5.76000
173720.0000   -5.48866
173760.0000   -5.09160
173800.0000   -5.13838
173840.0000   -5.36469
173880.0000   -4.68656
173920.0000   -3.87759
173960.0000   -4.31436
174000.0000   -4.71920
174040.0000   -4.88871
174080.0000   -4.77794
174120.0000   -3.93784
174160.0000   -4.86321
174200.0000   -5.81854
174240.0000   -5.33891
174280.0000   -5.74240
174320.0000   -4.61504
174360.0000   -5.91886
174400.0000   -5.61687
174440.0000   -4.90920
174480.0000   -5.46055
174520.0000   -5.58106
174560.0000   -5.24833
174600.0000   -5.80812
174640.0000   -5.61078
174680.0000   -5.61503
174720.0000   -4.56217
174760.0000   -5.23472
174800.0000   -4.84576
174840.0000   -4.19718
174880.0000   -4.70278
174920.0000   -4.38037
174960.0000   -5.45981
175000.0000   -5.29731
175040.0000   -5.38054
175080.0000   -4.81557
175120.0000   -4.94891
175160.0000   -5.02459
175200.0000   -4.91889
175240.0000   -4.94110
175280.0000   -5.16839
175320.0000   -5.44782
175360.0000   -5.07596
175400.0000   -4.14628
175440.0000   -4.69571
175480.0000   -5.52605
175520.0000   -5.03771
175560.0000   -4.64663
175600.0000   -5.08763
175640.0000   -4.27410
175680.0000   -5.59590
175720.0000   -5.95639
175760.0000   -5.71843
175800.0000   -5.23938
175840.0000   -4.94981
175880.0000   -5.00114
175920.0000   -5.38049
175960.0000   -5.53805
176000.0000   -5.63904
176040.0000   -5.36076
176080.0000   -5.22347
176120.0000   -5.28669
176160.0000   -5.41005
176200.0000   -5.26386
176240.0000   -5.21319
176280.0000   -5.61943
176320.0000   -6.09959
176360.0000   -5.92151
176400.0000   -5.30914
176440.0000   -4.71926
176480.0000   -4.44977
176520.0000   -5.18600
176560.0000   -4.48438
176600.0000   -5.51123
176640.0000   -5.64173
176680.0000   -5.21814
176720.0000   -4.62101
176760.0000   -4.66049
176800.0000   -5.30255
176840.0000   -5.07687
176880.0000   -4.18439
176920.0000   -3.96176
176960.0000   -4.80476
177000.0000   -5.26927
177040.0000   -5.59146
177080.0000   -5.47923
177120.0000   -5.73853
177160.0000   -4.72537
177200.0000   -4.46185
177240.0000   -4.93618
177280.0000   -4.09500
177320.0000   -5.52389
177360.0000   -4.99903
177400.0000   -5.56181
177440.0000   -4.76645
177480.0000   -5.20326
177520.0000   -4.77512
177560.0000   -5.41642
177600.0000   -4.12405
177640.0000   -5.44955
177680.0000   -5.12212
177720.0000   -5.14848
177760.0000   -5.54098
177800.0000   -3.96407
177840.0000   -4.54414
177880.0000   -4.36972
177920.0000   -4.40951
177960.0000   -4.59348
178000.0000   -4.56426
178040.0000   -4.74156
178080.0000   -4.37038
178120.0000   -5.83057
178160.0000   -5.49018
178200.0000   -4.61595
178240.0000   -5.43243
178280.0000   -4.76274
178320.0000   -4.44476
178360.0000   -4.94623
178400.0000   -5.11941
178440.0000   -5.56234
178480.0000   -4.76722
178520.0000   -4.93304
178560.0000   -5.04005
178600.0000   -4.48646
178640.0000   -4.03485
178680.0000   -4.25566
178720.0000   -4.88869
178760.0000   -4.08159
178800.0000   -4.47824
178840.0000   -5.43389
178880.0000   -4.76560
178920.0000   -4.83989
178960.0000   -4.25261
179000.0000   -4.61919
179040.0000   -4.42408
179080.0000   -5.10737
179120.0000   -4.47000
179160.0000   -5.03581
179200.0000   -6.10807
179240.0000   -5.41980
179280.0000   -5.56122
179320.0000   -6.20425
179360.0000   -5.44183
179400.0000   -5.07395
179440.0000   -5.21369
179480.0000   -5.41193
179520.0000   -5.54817
179560.0000   -6.23871
179600.0000   -4.32764
179640.0000   -4.61666
179680.0000   -4.49427
179720.0000   -4.22081
179760.0000   -4.43655
179800.0000   -4.60700
179840.0000   -3.83036
179880.0000   -3.90905
179920.0000   -4.33492
179960.0000   -4.79335
180000.0000   -3.80872
180040.0000   -5.25695
180080.0000   -4.37818
180120.0000   -5.02020
180160.0000   -4.44541
180200.0000   -4.45575
180240.0000   -3.72863
180280.0000   -4.25821
180320.0000   -5.26444
180360.0000   -5.80122
180400.0000   -5.06060
180440.0000   -4.51626
180480.0000   -4.38684
180520.0000   -6.05623
180560.0000   -5.01913
180600.0000   -5.05019
180640.0000   -4.51546
180680.0000   -4.29648
180720.0000   -4.96944
180760.0000   -4.85096
180800.0000   -4.27273
180840.0000   -5.33524
180880.0000   -5.17714
180920.0000   -5.30737
180960.0000   -5.39444
181000.0000   -4.55040
181040.0000   -4.73132
181080.0000   -4.66649
181120.0000   -4.42605
181160.0000   -4.81979
181200.0000   -4.47913
181240.0000   -4.93399
181280.0000   -5.04079
181320.0000   -5.34712
181360.0000   -3.83703
181400.0000   -4.12221
181440.0000   -4.90023
181480.0000   -5.08597
181520.0000   -5.76847
181560.0000   -4.53538
181600.0000   -4.27900
181640.0000   -5.23801
181680.0000   -5.11897
181720.0000   -5.18538
181760.0000   -5.30096
181800.0000   -5.01142
181840.0000   -5.36827
181880.0000   -4.09008
181920.0000   -5.03896
181960.0000   -5.71596
182000.0000   -5.51120
182040.0000   -4.96162
182080.0000   -5.45718
182120.0000   -4.89584
182160.0000   -5.19785
182200.0000   -4.72863
182240.0000   -5.30261
182280.0000   -4.72118
182320.0000   -5.04024
182360.0000   -5.91323
182400.0000   -5.36191
182440.0000   -5.57626
182480.0000   -5.27452
182520.0000   -5.07715
182560.0000   -5.52821
182600.0000   -5.02776
182640.0000   -5.06002
182680.0000   -4.94249
182720.0000   -4.76583
182760.0000   -5.23046
182800.0000   -5.74630
182840.0000   -4.86067
182880.0000   -4.96636
182920.0000   -4.74783
182960.0000   -5.32425
183000.0000   -5.06286
183040.0000   -5.41688
183080.0000   -4.55758
183120.0000   -5.13224
183160.0000   -5.88506
183200.0000   -5.10437
183240.0000   -4.71737
183280.0000   -4.54220
183320.0000   -4.74688
183360.0000   -4.80618
183400.0000   -5.00992
183440.0000   -5.28779
183480.0000   -4.89311
183520.0000   -4.55386
183560.0000   -5.04254
183600.0000   -5.20457
183640.0000   -4.20737
183680.0000   -4.69188
183720.0000   -4.51729
183760.0000   -3.70677
183800.0000   -4.19653
183840.0000   -4.53214
183880.0000   -4.76741
183920.0000   -3.63249
183960.0000   -4.76405
184000.0000   -4.90096
184040.0000   -4.96444
184080.0000   -4.37425
184120.0000   -4.25490
184160.0000   -4.93994
184200.0000   -4.46356
184240.0000   -4.78044
184280.0000   -4.72211
184320.0000   -4.73444
184360.0000   -5.22516
184400.0000   -4.79341
184440.0000   -5.14155
184480.0000   -4.92067
184520.0000   -3.79873
184560.0000   -4.34539
184600.0000   -4.48779
184640.0000   -5.38509
184680.0000   -6.34045
184720.0000   -6.31742
184760.0000   -5.39523
184800.0000   -4.73215
184840.0000   -4.59953
184880.0000   -4.15730
184920.0000   -4.51378
184960.0000   -5.32413
185000.0000   -4.95122
185040.0000   -5.96257
185080.0000   -5.83481
185120.0000   -5.60084
185160.0000   -4.40103
185200.0000   -5.08994
185240.0000   -4.99287
185280.0000   -5.84499
185320.0000   -5.16717
185360.0000   -5.58007
185400.0000   -5.14177
185440.0000   -4.93038
185480.0000   -5.29457
185520.0000   -5.76160
185560.0000   -6.27677
185600.0000   -5.43603
185640.0000   -5.51787
185680.0000   -5.76673
185720.0000   -4.88075
185760.0000   -5.26499
185800.0000   -5.66534
185840.0000   -4.88622
185880.0000   -4.72112
185920.0000   -5.04136
185960.0000   -4.18020
186000.0000   -4.16046
186040.0000   -4.26460
186080.0000   -5.34780
186120.0000   -5.01108
186160.0000   -4.50524
186200.0000   -4.21121
186240.0000   -5.39518
186280.0000   -4.37546
186320.0000   -5.11955
186360.0000   -5.48270
186400.0000   -5.02984
186440.0000   -5.25099
186480.0000   -5.18167
186520.0000   -5.45477
186560.0000   -5.36481
186600.0000   -6.02879
186640.0000   -5.53856
186680.0000   -4.75228
186720.0000   -5.41718
186760.0000   -5.36861
186800.0000   -4.62427
186840.0000   -4.65378
186880.0000   -4.90493
186920.0000   -5.30426
186960.0000   -4.54294
187000.0000   -5.15555
187040.0000   -4.93047
187080.0000   -4.68511
187120.0000   -5.15757
187160.0000   -4.63484
187200.0000   -5.14767
187240.0000   -6.00239
187280.0000   -5.07719
187320.0000   -5.22845
187360.0000   -5.78590
187400.0000   -5.55050
187440.0000   -5.50205
187480.0000   -6.39286
187520.0000   -4.49849
187560.0000   -5.39075
187600.0000   -4.79340
187640.0000   -3.87885
187680.0000   -4.05183
187720.0000   -5.09011
187760.0000   -4.42967
187800.0000   -4.48368
187840.0000   -4.33632
187880.0000   -4.53659
187920.0000   -4.58151
187960.0000   -5.05611
188000.0000   -4.22671
188040.0000   -4.82877
188080.0000   -4.27403
188120.0000   -4.12306
188160.0000   -4.07985
188200.0000   -4.61758
188240.0000   -4.48847
188280.0000   -4.72720
188320.0000   -4.67167
188360.0000   -4.17111
188400.0000   -4.88838
188440.0000   -4.29003
188480.0000   -4.38529
188520.0000   -4.39928
188560.0000   -4.47287
188600.0000   -4.67585
188640.0000   -5.39259
188680.0000   -4.83804
188720.0000   -4.76565
188760.0000   -5.19203
188800.0000   -5.60512
188840.0000   -4.92131
188880.0000   -3.68041
188920.0000   -4.52227
188960.0000   -4.60054
189000.0000   -4.98262
189040.0000   -5.40984
189080.0000   -5.59503
189120.0000   -4.60368
189160.0000   -5.75617
189200.0000   -4.69220
189240.0000   -5.13677
189280.0000   -4.55280
189320.0000   -4.53301
189360.0000   -4.22721
189400.0000   -4.71273
189440.0000   -4.54165
189480.0000   -4.42380
189520.0000   -6.14840
189560.0000   -5.07517
189600.0000   -5.40752
189640.0000   -4.86699
189680.0000   -5.54115
189720.0000   -5.51276
189760.0000   -5.72255
189800.0000   -5.24686
189840.0000   -5.74759
189880.0000   -5.77705
189920.0000   -4.63845
189960.0000   -5.27734
190000.0000   -4.55166
190040.0000   -4.54950
190080.0000   -5.28212
190120.0000   -5.56929
190160.0000   -5.67858
190200.0000   -3.60656
190240.0000   -5.56696
190280.0000   -5.93258
190320.0000   -5.49884
190360.0000   -6.11034
190400.0000   -5.59666
190440.0000   -4.99907
190480.0000   -5.84717
190520.0000   -5.48095
190560.0000   -5.49574
190600.0000   -5.35478
190640.0000   -4.98849
190680.0000   -4.71223
190720.0000   -4.84523
190760.0000   -5.13395
190800.0000   -4.92220
190840.0000   -4.65847
190880.0000   -5.28740
190920.0000   -4.55912
190960.0000   -5.55309
191000.0000   -4.94671
191040.0000   -5.24777
191080.0000   -5.45116
191120.0000   -4.56685
191160.0000   -5.32636
191200.0000   -3.90084
191240.0000   -4.33903
191280.0000   -4.38689
191320.0000   -4.22875
191360.0000   -4.69551
191400.0000   -6.24320
191440.0000   -5.35692
191480.0000   -4.76212
191520.0000   -5.31492
191560.0000   -5.44050
191600.0000   -5.40533
191640.0000   -5.35091
191680.0000   -5.12560
191720.0000   -4.75552
191760.0000   -4.44230
191800.0000   -4.80324
191840.0000   -5.02631
191880.0000   -4.96544
191920.0000   -4.64336
191960.0000   -4.62817
192000.0000   -4.34512
192040.0000   -4.37515
192080.0000   -4.00227
192120.0000   -4.58495
192160.0000   -4.12073
192200.0000   -4.42096
192240.0000   -3.84949
192280.0000   -4.52260
192320.0000   -4.32934
192360.0000   -4.28852
192400.0000   -4.72519
192440.0000   -4.29604
192480.0000   -4.30934
192520.0000   -5.16913
192560.0000   -5.26821
192600.0000   -4.30128
192640.0000   -5.03372
192680.0000   -5.14118
192720.0000   -4.40492
192760.0000   -4.78668
192800.0000   -5.21037
192840.0000   -4.49418
192880.0000   -5.04419
192920.0000   -5.16736
192960.0000   -5.26959
193000.0000   -4.64138
193040.0000   -5.87466
193080.0000   -5.53835
193120.0000   -5.46594
193160.0000   -4.70537
193200.0000   -4.44607
193240.0000   -3.65000
193280.0000   -3.94920
193320.0000   -4.68379
193360.0000   -4.80857
193400.0000   -4.63311
193440.0000   -4.93873
193480.0000   -5.33829
193520.0000   -5.05658
193560.0000   -6.10570
193600.0000   -6.33510
193640.0000   -6.15828
193680.0000   -6.20172
193720.0000   -5.49529
193760.0000   -4.98913
193800.0000   -5.72353
193840.0000   -5.21693
193880.0000   -5.80942
193920.0000   -5.40634
193960.0000   -4.76510
194000.0000   -4.46847
194040.0000   -4.93416
194080.0000   -5.31577
194120.0000   -5.13868
194160.0000   -5.39548
194200.0000   -5.38566
194240.0000   -5.27700
194280.0000   -4.61302
194320.0000   -3.93920
194360.0000   -4.78711
194400.0000   -4.43849
194440.0000   -4.67207
194480.0000   -4.66687
194520.0000   -4.74048
194560.0000   -3.77911
194600.0000   -4.86735
194640.0000   -3.47955
194680.0000   -3.94432
194720.0000   -4.44925
194760.0000   -3.40962
194800.0000   -3.95135
194840.0000   -4.27346
194880.0000   -3.41128
194920.0000   -4.40376
194960.0000   -4.16355
195000.0000   -4.28216
195040.0000   -4.61298
195080.0000   -4.15981
195120.0000   -4.84289
195160.0000   -4.51846
195200.0000   -5.14084
195240.0000   -5.34922
195280.0000   -5.03349
195320.0000   -4.92862
195360.0000   -5.16902
195400.0000   -5.32150
195440.0000   -5.67868
195480.0000   -4.24477
195520.0000   -3.68724
195560.0000   -3.41161
195600.0000   -3.51337
195640.0000   -4.59703
195680.0000   -4.98724
195720.0000   -4.24808
195760.0000   -4.84007
195800.0000   -4.60696
195840.0000   -4.48609
195880.0000   -4.69944
195920.0000   -3.32544
195960.0000   -4.83360
196000.0000   -4.10389
196040.0000   -4.50460
196080.0000   -4.60670
196120.0000   -4.71866
196160.0000   -5.45291
196200.0000   -4.52479
196240.0000   -5.97124
196280.0000   -5.15414
196320.0000   -4.56277
196360.0000   -4.03253
196400.0000   -4.92353
196440.0000   -5.45861
196480.0000   -5.05060
196520.0000   -5.46376
196560.0000   -5.75792
196600.0000   -4.70693
196640.0000   -5.40875
196680.0000   -3.62819
196720.0000   -4.22804
196760.0000   -3.87350
196800.0000   -3.42365
196840.0000   -3.14690
196880.0000   -3.33923
196920.0000   -3.64695
196960.0000   -4.56893
197000.0000   -5.04628
197040.0000   -3.88512
197080.0000   -4.61234
197120.0000   -3.79418
197160.0000   -3.43110
197200.0000   -2.79173
197240.0000   -4.66208
197280.0000   -4.41539
197320.0000   -2.98114
197360.0000   -3.74347
197400.0000   -5.00853
197440.0000   -3.66314
197480.0000   -4.43506
197520.0000   -4.15040
197560.0000   -4.78609
197600.0000   -4.92152
197640.0000   -5.18050
197680.0000   -5.70699
197720.0000   -4.95371
197760.0000   -4.84937
197800.0000   -4.97776
197840.0000   -4.77628
197880.0000   -6.08486
197920.0000   -5.26657
197960.0000   -5.17540
198000.0000   -4.02102
198040.0000   -4.55869
198080.0000   -4.93814
198120.0000   -4.46282
198160.0000   -4.55305
198200.0000   -5.24672
198240.0000   -4.28717
198280.0000   -5.22915
198320.0000   -4.39467
198360.0000   -4.22319
198400.0000   -4.50210
198440.0000   -4.24042
198480.0000   -5.35255
198520.0000   -5.28848
198560.0000   -4.48558
198600.0000   -5.42611
198640.0000   -5.89754
198680.0000   -5.84097
198720.0000   -5.89549
198760.0000   -5.31239
198800.0000   -5.31045
198840.0000   -5.19835
198880.0000   -5.61012
198920.0000   -5.44678
198960.0000   -5.68881
199000.0000   -5.41595
199040.0000   -5.38338
199080.0000   -5.21673
199120.0000   -6.22282
199160.0000   -5.22714
199200.0000   -4.59197
199240.0000   -4.78969
199280.0000   -4.30281
199320.0000   -3.97226
199360.0000   -3.66854
199400.0000   -5.23093
199440.0000   -4.31126
199480.0000   -5.75853
199520.0000   -4.56778
199560.0000   -3.76591
199600.0000   -3.97095
199640.0000   -4.57158
199680.0000   -4.38707
199720.0000   -4.43264
199760.0000   -4.06546
199800.0000   -4.09318
199840.0000   -3.81180
199880.0000   -4.08952
199920.0000   -4.18902
199960.0000   -3.66482
200000.0000   -4.49383
200040.0000   -4.70573
200080.0000   -5.17059
200120.0000   -4.75404
200160.0000   -4.71056
200200.0000   -5.70504
200240.0000   -5.91169
200280.0000   -5.84190
200320.0000   -5.96968
200360.0000   -5.27015
200400.0000   -5.30950
200440.0000   -5.15098
200480.0000   -4.60615
200520.0000   -5.11758
200560.0000   -4.89693
200600.0000   -4.38981
200640.0000   -5.10030
200680.0000   -4.42216
200720.0000   -5.23566
200760.0000   -5.65818
200800.0000   -4.85472
200840.0000   -4.76451
200880.0000   -5.28879
200920.0000   -5.10645
200960.0000   -5.86012
201000.0000   -5.14503
201040.0000   -5.62540
201080.0000   -5.67876
201120.0000   -5.15194
201160.0000   -4.94081
201200.0000   -6.06044
201240.0000   -5.02946
201280.0000   -4.64668
201320.0000   -4.30431
201360.0000   -4.64508
201400.0000   -4.13183
201440.0000   -5.36302
201480.0000   -5.60415
201520.0000   -4.56863
201560.0000   -4.76509
201600.0000   -4.75230
201640.0000   -5.34413
201680.0000   -5.22457
201720.0000   -5.02627
201760.0000   -5.46086
201800.0000   -4.61481
201840.0000   -5.33355
201880.0000   -4.95762
201920.0000   -5.73129
201960.0000   -4.26110
202000.0000   -4.88400
202040.0000   -5.28464
202080.0000   -5.58436
202120.0000   -4.80778
202160.0000   -4.24668
202200.0000   -4.42565
202240.0000   -4.78914
202280.0000   -4.21929
202320.0000   -3.91879
202360.0000   -4.65465
202400.0000   -4.92799
202440.0000   -4.57155
202480.0000   -5.05189
202520.0000   -4.98862
202560.0000   -4.66383
202600.0000   -5.37584
202640.0000   -5.57000
202680.0000   -5.04720
202720.0000   -4.60335
202760.0000   -4.81241
202800.0000   -4.59698
202840.0000   -4.02432
202880.0000   -4.25000
202920.0000   -4.78425
202960.0000   -4.69024
203000.0000   -4.92393
203040.0000   -4.94202
203080.0000   -4.74252
203120.0000   -4.19415
203160.0000   -4.13629
203200.0000   -4.18971
203240.0000   -5.23904
203280.0000   -4.95810
203320.0000   -5.05409
203360.0000   -4.80209
203400.0000   -4.15541
203440.0000   -5.75773
203480.0000   -5.04861
203520.0000   -5.46162
203560.0000   -4.44363
203600.0000   -5.11121
203640.0000   -5.56550
203680.0000   -4.32619
203720.0000   -5.36415
203760.0000   -5.23273
203800.0000   -4.63431
203840.0000   -4.22068
203880.0000   -4.14703
203920.0000   -5.51931
203960.0000   -4.83151
204000.0000   -4.84556
204040.0000   -4.95338
204080.0000   -5.23843
204120.0000   -4.47815
204160.0000   -4.47964
204200.0000   -4.36077
204240.0000   -5.32732
204280.0000   -3.64060
204320.0000   -3.95831
204360.0000   -4.09050
204400.0000   -5.04023
204440.0000   -5.09930
204480.0000   -5.13324
204520.0000   -5.34106
204560.0000   -4.92520
204600.0000   -5.58459
204640.0000   -4.30040
204680.0000   -5.16410
204720.0000   -5.58627
204760.0000   -4.25479
204800.0000   -4.03509
204840.0000   -4.57324
204880.0000   -5.00642
204920.0000   -5.21054
204960.0000   -5.35806
205000.0000   -4.91804
205040.0000   -4.86663
205080.0000   -4.97041
205120.0000   -4.87003
205160.0000   -4.69340
205200.0000   -4.77306
205240.0000   -4.83543
205280.0000   -4.15024
205320.0000   -5.03046
205360.0000   -5.05224
205400.0000   -5.22420
205440.0000   -6.06225
205480.0000   -5.35345
205520.0000   -5.43923
205560.0000   -5.53801
205600.0000   -5.55452
205640.0000   -5.36660
205680.0000   -5.06580
205720.0000   -5.70446
205760.0000   -4.90307
205800.0000   -5.78821
205840.0000   -5.12984
205880.0000   -5.03676
205920.0000   -5.41515
205960.0000   -5.42480
206000.0000   -5.22829
206040.0000   -4.97960
206080.0000   -4.79666
206120.0000   -5.18914
206160.0000   -4.76812
206200.0000   -5.29906
206240.0000   -5.19004
206280.0000   -5.12945
206320.0000   -5.04150
206360.0000   -4.88659
206400.0000   -4.14873
206440.0000   -4.81315
206480.0000   -4.80621
206520.0000   -4.41096
206560.0000   -4.78193
206600.0000   -4.07087
206640.0000   -4.99833
206680.0000   -4.14841
206720.0000   -5.02293
206760.0000   -5.03198
206800.0000   -6.00200
206840.0000   -5.71531
206880.0000   -5.22095
206920.0000   -5.40492
206960.0000   -4.97094
207000.0000   -5.26415
207040.0000   -4.81043
207080.0000   -4.77127
207120.0000   -4.60184
207160.0000   -4.31771
207200.0000   -4.19448
207240.0000   -4.25529
207280.0000   -4.18460
207320.0000   -3.51037
207360.0000   -4.37551
207400.0000   -4.37459
207440.0000   -4.35194
207480.0000   -4.83452
207520.0000   -3.88661
207560.0000   -4.33278
207600.0000   -4.25048
207640.0000   -4.55975
207680.0000   -4.89865
207720.0000   -4.45211
207760.0000   -4.13373
207800.0000   -4.44287
207840.0000   -4.50398
207880.0000   -4.11921
207920.0000   -4.60706
207960.0000   -3.85397
208000.0000   -4.55340
208040.0000   -4.65400
208080.0000   -4.53531
208120.0000   -3.62738
208160.0000   -4.10355
208200.0000   -4.46482
208240.0000   -4.57222
208280.0000   -4.80051
208320.0000   -4.73074
208360.0000   -4.16069
208400.0000   -3.82511
208440.0000   -4.59527
208480.0000   -4.42206
208520.0000   -4.47936
208560.0000   -3.73400
208600.0000   -4.55786
208640.0000   -3.52646
208680.0000   -3.97367
208720.0000   -5.25840
208760.0000   -4.20690
208800.0000   -3.77572
208840.0000   -3.91742
208880.0000   -4.37384
208920.0000   -4.24682
208960.0000   -4.84175
209000.0000   -4.77169
209040.0000   -4.82117
209080.0000   -4.27225
209120.0000   -4.09065
209160.0000   -4.18170
209200.0000   -5.00167
209240.0000   -3.39607
209280.0000   -4.45728
209320.0000   -4.44978
209360.0000   -4.25378
209400.0000   -3.75801
209440.0000   -4.47145
209480.0000   -4.07325
209520.0000   -4.15543
209560.0000   -4.54219
209600.0000   -3.86428
209640.0000   -4.01143
209680.0000   -5.17761
209720.0000   -4.15404
209760.0000   -4.18523
209800.0000   -3.41416
209840.0000   -4.07147
209880.0000   -4.75950
209920.0000   -4.35268
209960.0000   -4.64271
210000.0000   -3.85128
210040.0000   -4.37279
210080.0000   -4.51383
210120.0000   -4.88108
210160.0000   -4.55163
210200.0000   -4.61969
210240.0000   -4.38899
210280.0000   -4.25150
210320.0000   -4.51359
210360.0000   -4.93000
210400.0000   -5.29162
210440.0000   -4.40072
210480.0000   -4.36460
210520.0000   -4.46137
210560.0000   -4.51856
210600.0000   -4.78636
210640.0000   -4.74927
210680.0000   -4.52212
210720.0000   -4.48290
210760.0000   -4.77218
210800.0000   -5.19888
210840.0000   -4.27124
210880.0000   -4.26414
210920.0000   -3.96894
210960.0000   -4.78970
211000.0000   -4.25936
211040.0000   -4.80477
211080.0000   -4.38981
211120.0000   -4.67082
211160.0000   -4.00226
211200.0000   -4.39174
211240.0000   -5.08887
211280.0000   -4.57102
211320.0000   -3.70089
211360.0000   -5.37171
211400.0000   -5.15293
211440.0000   -4.06015
211480.0000   -4.95787
211520.0000   -4.11022
211560.0000   -4.46610
211600.0000   -4.98296
211640.0000   -3.17242
211680.0000   -3.70961
211720.0000   -4.06792
211760.0000   -3.87189
211800.0000   -4.57836
211840.0000   -4.66197
211880.0000   -5.25329
211920.0000   -4.70234
211960.0000   -5.18407
212000.0000   -4.47522
212040.0000   -4.40830
212080.0000   -4.48845
212120.0000   -5.37353
212160.0000   -5.17892
212200.0000   -4.73410
212240.0000   -4.75470
212280.0000   -4.70488
212320.0000   -4.67144
212360.0000   -4.35487
212400.0000   -4.86327
212440.0000   -4.69443
212480.0000   -5.23996
212520.0000   -4.26652
212560.0000   -4.24123
212600.0000   -4.15228
212640.0000   -4.86222
212680.0000   -4.28663
212720.0000   -3.94504
212760.0000   -4.83600
212800.0000   -5.12684
212840.0000   -4.71318
212880.0000   -4.91625
212920.0000   -4.66610
212960.0000   -5.15259
213000.0000   -4.05974
213040.0000   -4.66148
213080.0000   -4.07032
213120.0000   -3.30913
213160.0000   -4.01858
213200.0000   -4.14982
213240.0000   -4.53207
213280.0000   -4.22158
213320.0000   -5.15495
213360.0000   -4.09063
213400.0000   -4.26957
213440.0000   -4.36462
213480.0000   -4.65171
213520.0000   -4.37445
213560.0000   -4.76144
213600.0000   -4.69820
213640.0000   -4.50424
213680.0000   -4.11925
213720.0000   -4.08962
213760.0000   -3.51676
213800.0000   -4.74023
213840.0000   -5.05688
213880.0000   -3.74884
213920.0000   -4.06301
213960.0000   -4.75926
214000.0000   -4.04549
214040.0000   -4.25732
214080.0000   -4.34938
214120.0000   -4.61762
214160.0000   -3.94450
214200.0000   -4.96651
214240.0000   -4.55772
214280.0000   -4.44716
214320.0000   -4.08425
214360.0000   -4.94695
214400.0000   -4.91027
214440.0000   -4.32974
214480.0000   -5.25339
214520.0000   -5.49869
214560.0000   -4.61007
214600.0000   -4.67775
214640.0000   -4.70485
214680.0000   -4.99486
214720.0000   -4.54136
214760.0000   -4.40851
214800.0000   -4.54905
214840.0000   -4.78226
214880.0000   -5.29619
214920.0000   -5.36835
214960.0000   -5.61080
215000.0000   -5.17607
215040.0000   -4.82808
215080.0000   -5.73228
215120.0000   -5.20023
215160.0000   -6.22825
215200.0000   -5.25084
215240.0000   -5.45598
215280.0000   -5.43894
215320.0000   -5.95777
215360.0000   -5.28761
215400.0000   -5.19989
215440.0000   -4.79887
215480.0000   -4.59684
215520.0000   -4.30063
215560.0000   -4.70553
215600.0000   -4.91321
215640.0000   -5.31813
215680.0000   -5.11001
215720.0000   -5.33777
215760.0000   -4.90980
215800.0000   -5.53146
215840.0000   -4.88883
215880.0000   -5.84623
215920.0000   -5.14925
215960.0000   -5.04331
216000.0000   -4.66816
216040.0000   -4.84804
216080.0000   -5.12142
216120.0000   -5.10756
216160.0000   -4.88791
216200.0000   -5.51314
216240.0000   -4.71676
216280.0000   -5.09640
216320.0000   -6.09069
216360.0000   -5.75574
216400.0000   -5.62291
216440.0000   -5.26330
216480.0000   -5.23812
216520.0000   -5.53064
216560.0000   -4.72077
216600.0000   -5.18136
216640.0000   -4.80551
216680.0000   -4.52842
216720.0000   -4.77039
216760.0000   -4.58258
216800.0000   -4.64662
216840.0000   -4.07090
216880.0000   -4.71174
216920.0000   -4.37961
216960.0000   -3.85881
217000.0000   -4.13870
217040.0000   -3.91641
217080.0000   -4.07489
217120.0000   -5.09691
217160.0000   -5.25602
217200.0000   -3.20459
217240.0000   -3.41619
217280.0000   -3.73590
217320.0000   -4.85163
217360.0000   -5.30752
217400.0000   -5.04610
217440.0000   -4.06784
217480.0000   -5.39242
217520.0000   -5.28415
217560.0000   -4.20540
217600.0000   -4.81649
217640.0000   -4.98592
217680.0000   -4.93436
217720.0000   -5.10515
217760.0000   -4.79705
217800.0000   -4.93197
217840.0000   -4.56794
217880.0000   -5.05080
217920.0000   -5.10039
217960.0000   -5.17788
218000.0000   -5.04551
218040.0000   -4.43728
218080.0000   -5.33729
218120.0000   -5.19433
218160.0000   -5.13671
218200.0000   -5.69040
218240.0000   -4.50139
218280.0000   -4.87310
218320.0000   -4.45313
218360.0000   -3.09932
218400.0000   -4.00670
218440.0000   -4.91459
218480.0000   -4.55138
218520.0000   -4.68837
218560.0000   -5.10972
218600.0000   -4.81313
218640.0000   -4.91862
218680.0000   -4.83071
218720.0000   -5.73008
218760.0000   -5.17307
218800.0000   -4.82013
218840.0000   -5.52021
218880.0000   -4.26073
218920.0000   -4.33316
218960.0000   -5.52100
219000.0000   -4.75043
219040.0000   -4.86771
219080.0000   -4.89733
219120.0000   -3.59523
219160.0000   -5.02935
219200.0000   -4.56329
219240.0000   -4.87349
219280.0000   -5.29560
219320.0000   -5.81349
219360.0000   -5.73827
219400.0000   -5.20589
219440.0000   -5.64967
219480.0000   -5.03452
219520.0000   -6.05566
219560.0000   -4.84707
219600.0000   -4.43825
219640.0000   -4.48868
219680.0000   -4.54146
219720.0000   -4.37383
219760.0000   -5.17272
219800.0000   -5.31690
219840.0000   -5.35728
219880.0000   -4.75237
219920.0000   -5.37644
219960.0000   -4.87369
220000.0000   -5.40158
220040.0000   -4.68591
220080.0000   -5.40138
220120.0000   -4.69779
220160.0000   -4.02981
220200.0000   -4.39292
220240.0000   -3.69573
220280.0000   -5.26912
220320.0000   -4.71707
220360.0000   -6.08888
220400.0000   -5.12640
220440.0000   -5.90665
220480.0000   -5.79659
220520.0000   -5.01556
220560.0000   -5.48812
220600.0000   -6.03315
220640.0000   -5.23754
220680.0000   -5.53803
220720.0000   -5.41790
220760.0000   -5.95630
220800.0000   -5.25191
220840.0000   -5.34696
220880.0000   -4.63462
220920.0000   -4.58071
220960.0000   -4.69832
221000.0000   -5.19166
221040.0000   -5.09914
221080.0000   -4.85291
221120.0000   -4.33434
221160.0000   -5.02146
221200.0000   -4.54223
221240.0000   -4.97761
221280.0000   -4.98872
221320.0000   -4.53221
221360.0000   -4.64569
221400.0000   -4.64861
221440.0000   -3.83420
221480.0000   -3.94884
221520.0000   -4.29832
221560.0000   -4.02209
221600.0000   -4.49689
221640.0000   -4.47394
221680.0000   -4.65664
221720.0000   -5.11792
221760.0000   -4.96286
221800.0000   -4.60290
221840.0000   -4.42623
221880.0000   -4.47685
221920.0000   -5.05629
221960.0000   -4.17912
222000.0000   -4.75841
222040.0000   -5.17941
222080.0000   -4.86217
222120.0000   -5.30144
222160.0000   -4.53092
222200.0000   -4.71672
222240.0000   -5.63420
222280.0000   -5.51495
222320.0000   -5.63137
222360.0000   -5.15899
222400.0000   -4.99410
222440.0000   -4.02914
222480.0000   -4.86417
222520.0000   -3.66843
222560.0000   -4.37107
222600.0000   -4.72502
222640.0000   -4.50108
222680.0000   -5.02717
222720.0000   -5.40706
222760.0000   -4.77182
222800.0000   -4.77213
222840.0000   -5.83880
222880.0000   -4.62826
222920.0000   -5.21194
222960.0000   -5.50854
223000.0000   -5.21694
223040.0000   -6.18600
223080.0000   -5.09027
223120.0000   -4.76275
223160.0000   -5.34004
223200.0000   -5.88251
223240.0000   -4.43771
223280.0000   -4.69742
223320.0000   -5.85941
223360.0000   -5.63201
223400.0000   -5.04798
223440.0000   -5.59251
223480.0000   -5.16274
223520.0000   -5.68017
223560.0000   -5.22581
223600.0000   -4.50210
223640.0000   -6.08363
223680.0000   -6.35476
223720.0000   -6.08197
223760.0000   -5.61122
223800.0000   -5.62013
223840.0000   -5.30143
223880.0000   -4.87916
223920.0000   -5.35907
223960.0000   -6.00971
224000.0000   -5.10994
224040.0000   -5.84007
224080.0000   -5.45775
224120.0000   -5.66279
224160.0000   -6.15197
224200.0000   -6.05021
224240.0000   -5.37116
224280.0000   -6.47226
224320.0000   -5.47584
224360.0000   -5.73541
224400.0000   -5.75121
224440.0000   -5.39569
224480.0000   -5.60886
224520.0000   -5.69701
224560.0000   -4.78291
224600.0000   -4.93295
224640.0000   -5.38960
224680.0000   -5.69597
224720.0000   -4.72281
224760.0000   -5.54696
224800.0000   -4.35989
224840.0000   -4.68534
224880.0000   -5.35550
224920.0000   -4.26627
224960.0000   -5.13005
225000.0000   -4.72834
225040.0000   -5.17101
225080.0000   -5.81721
225120.0000   -5.12187
225160.0000   -4.70461
225200.0000   -4.76375
225240.0000   -5.03807
225280.0000   -5.22769
225320.0000   -5.77818
225360.0000   -5.07272
225400.0000   -5.34794
225440.0000   -5.61780
225480.0000   -5.72622
225520.0000   -5.82511
225560.0000   -5.54945
225600.0000   -5.62616
225640.0000   -4.40898
225680.0000   -4.71279
225720.0000   -5.44308
225760.0000   -4.03934
225800.0000   -5.24413
225840.0000   -4.95447
225880.0000   -5.24955
225920.0000   -4.72889
225960.0000   -4.61779
226000.0000   -5.72851
226040.0000   -4.99377
226080.0000   -4.64513
226120.0000   -5.66227
226160.0000   -4.96451
226200.0000   -4.96282
226240.0000   -4.92928
226280.0000   -4.97472
226320.0000   -5.50339
226360.0000   -5.40854
226400.0000   -5.27670
226440.0000   -6.52742
226480.0000   -5.86002
226520.0000   -5.66866
226560.0000   -5.14383
226600.0000   -6.23409
226640.0000   -5.88520
226680.0000   -6.96337
226720.0000   -5.93474
226760.0000   -6.34123
226800.0000   -6.33194
226840.0000   -5.98911
226880.0000   -5.92378
226920.0000   -5.16406
226960.0000   -6.84387
227000.0000   -5.28694
227040.0000   -5.56378
227080.0000   -5.03499
227120.0000   -4.47466
227160.0000   -5.15068
227200.0000   -5.16023
227240.0000   -6.21272
227280.0000   -4.65499
227320.0000   -4.51853
227360.0000   -4.99222
227400.0000   -5.08766
227440.0000   -4.95096
227480.0000   -4.50467
227520.0000   -5.87447
227560.0000   -4.81597
227600.0000   -4.87148
227640.0000   -4.97150
227680.0000   -5.28631
227720.0000   -5.04609
227760.0000   -4.72827
227800.0000   -5.27596
227840.0000   -4.37529
227880.0000   -4.82370
227920.0000   -4.95937
227960.0000   -4.89489
228000.0000   -4.99122
228040.0000   -4.32394
228080.0000   -5.48599
228120.0000   -4.89594
228160.0000   -4.94524
228200.0000   -3.83255
228240.0000   -3.83709
228280.0000   -4.83840
228320.0000   -3.98857
228360.0000   -4.21345
228400.0000   -3.77766
228440.0000   -4.01798
228480.0000   -4.80008
228520.0000   -5.34841
228560.0000   -4.93107
228600.0000   -4.55329
228640.0000   -4.25383
228680.0000   -4.92720
228720.0000   -5.28486
228760.0000   -4.81552
228800.0000   -5.55369
228840.0000   -5.33562
228880.0000   -4.95090
228920.0000   -4.56380
228960.0000   -4.92600
229000.0000   -5.61911
229040.0000   -4.41058
229080.0000   -4.33455
229120.0000   -4.97679
229160.0000   -5.19418
229200.0000   -5.16888
229240.0000   -4.57135
229280.0000   -5.64845
229320.0000   -4.40030
229360.0000   -4.11288
229400.0000   -3.49157
229440.0000   -3.57005
229480.0000   -4.48588
229520.0000   -4.21567
229560.0000   -3.61331
229600.0000   -3.44637
229640.0000   -3.88528
229680.0000   -5.07839
229720.0000   -3.99452
229760.0000   -4.52238
229800.0000   -5.00264
229840.0000   -3.98079
229880.0000   -4.61368
229920.0000   -4.09576
229960.0000   -4.12030
230000.0000   -3.21771
230040.0000   -3.54132
230080.0000   -3.19095
230120.0000   -3.92402
230160.0000   -4.24776
230200.0000   -5.35394
230240.0000   -4.45329
230280.0000   -4.74764
230320.0000   -4.65874
230360.0000   -4.95489
230400.0000   -5.00092
230440.0000   -4.30955
230480.0000   -4.25146
230520.0000   -3.74898
230560.0000   -4.01356
230600.0000   -3.75545
230640.0000   -3.29739
230680.0000   -3.51371
230720.0000   -4.93588
230760.0000   -5.71433
230800.0000   -5.23496
230840.0000   -5.12915
230880.0000   -5.11679
230920.0000   -5.16394
230960.0000   -4.72316
231000.0000   -4.63479
231040.0000   -5.65397
231080.0000   -5.09036
231120.0000   -4.37812
231160.0000   -4.93152
231200.0000   -5.49569
231240.0000   -5.32170
231280.0000   -5.41253
231320.0000   -5.96882
231360.0000   -5.45166
231400.0000   -5.20720
231440.0000   -4.98418
231480.0000   -5.28222
231520.0000   -5.31135
231560.0000   -5.82433
231600.0000   -5.57104
231640.0000   -4.83976
231680.0000   -5.49453
231720.0000   -5.28339
231760.0000   -4.91651
231800.0000   -5.53057
231840.0000   -4.61440
231880.0000   -5.59014
231920.0000   -4.62799
231960.0000   -5.14679
232000.0000   -4.41647
232040.0000   -4.67042
232080.0000   -4.78381
232120.0000   -5.20314
232160.0000   -4.84501
232200.0000   -4.61211
232240.0000   -5.84245
232280.0000   -6.15747
232320.0000   -5.81536
232360.0000   -6.84395
232400.0000   -5.44732
232440.0000   -5.62158
232480.0000   -5.10139
232520.0000   -5.87021
232560.0000   -5.46785
232600.0000   -4.93574
232640.0000   -4.70298
232680.0000   -5.16512
232720.0000   -5.46955
232760.0000   -5.87915
232800.0000   -5.23962
232840.0000   -5.60861
232880.0000   -5.75837
232920.0000   -5.12186
232960.0000   -5.39235
233000.0000   -4.52155
233040.0000   -4.50972
233080.0000   -5.88319
233120.0000   -5.33965
233160.0000   -5.20011
233200.0000   -5.39262
233240.0000   -5.63952
233280.0000   -5.13869
233320.0000   -5.18910
233360.0000   -4.91185
233400.0000   -5.03255
233440.0000   -6.06016
233480.0000   -4.24222
233520.0000   -4.14647
233560.0000   -5.02914
233600.0000   -4.64624
233640.0000   -4.48169
233680.0000   -4.49137
233720.0000   -4.46250
233760.0000   -4.61991
233800.0000   -5.28016
233840.0000   -6.11755
233880.0000   -5.02346
233920.0000   -5.87807
233960.0000   -6.22479
234000.0000   -5.56138
234040.0000   -5.11642
234080.0000   -5.11221
234120.0000   -5.92212
234160.0000   -6.01586
234200.0000   -4.56757
234240.0000   -4.81393
234280.0000   -5.70676
234320.0000   -5.88752
234360.0000   -5.44387
234400.0000   -5.92449
234440.0000   -5.67487
234480.0000   -6.13379
234520.0000   -5.58369
234560.0000   -5.91083
234600.0000   -5.93040
234640.0000   -7.05813
234680.0000   -6.27347
234720.0000   -6.06805
234760.0000   -5.60188
234800.0000   -5.50562
234840.0000   -6.63790
234880.0000   -5.65663
234920.0000   -5.83133
234960.0000   -5.37812
235000.0000   -5.51484
235040.0000   -5.10106
235080.0000   -5.83429
235120.0000   -4.26376
235160.0000   -4.61381
235200.0000   -5.15923
235240.0000   -6.03487
235280.0000   -5.16302
235320.0000   -5.51762
235360.0000   -5.25923
235400.0000   -6.09336
235440.0000   -6.23557
235480.0000   -5.36279
235520.0000   -5.13290
235560.0000   -4.76140
235600.0000   -5.78088
235640.0000   -4.69503
235680.0000   -5.45821
235720.0000   -4.35018
235760.0000   -5.38581
235800.0000   -5.11905
235840.0000   -5.73093
235880.0000   -4.72784
235920.0000   -5.20193
235960.0000   -4.98283
236000.0000   -5.28801
236040.0000   -5.88858
236080.0000   -4.75456
236120.0000   -4.45810
236160.0000   -4.47570
236200.0000   -5.58483
236240.0000   -6.11534
236280.0000   -5.72732
236320.0000   -5.01727
236360.0000   -4.43037
236400.0000   -4.95350
236440.0000   -4.81077
236480.0000   -4.13927
236520.0000   -4.97118
236560.0000   -5.42076
236600.0000   -4.95010
236640.0000   -5.23749
236680.0000   -5.71788
236720.0000   -4.77308
236760.0000   -5.28333
236800.0000   -4.75838
236840.0000   -4.41014
236880.0000   -5.52552
236920.0000   -5.15908
236960.0000   -4.23899
237000.0000   -4.32467
237040.0000   -5.02243
237080.0000   -4.55812
237120.0000   -4.84740
237160.0000   -5.06708
237200.0000   -4.78516
237240.0000   -4.63847
237280.0000   -5.19011
237320.0000   -6.19393
237360.0000   -5.56225
237400.0000   -5.70886
237440.0000   -5.70464
237480.0000   -5.02879
237520.0000   -5.55213
237560.0000   -5.26555
237600.0000   -5.70501
237640.0000   -5.21671
237680.0000   -4.61607
237720.0000   -5.37722
237760.0000   -4.40496
237800.0000   -5.09824
237840.0000   -5.24905
237880.0000   -4.30361
237920.0000   -4.57867
237960.0000   -5.54689
238000.0000   -5.57148
238040.0000   -5.86980
238080.0000   -4.42899
238120.0000   -4.90225
238160.0000   -4.50839
238200.0000   -4.76309
238240.0000   -4.96510
238280.0000   -4.82495
238320.0000   -5.27729
238360.0000   -5.04086
238400.0000   -5.13747
238440.0000   -5.81162
238480.0000   -5.41903
238520.0000   -4.93479
238560.0000   -4.88485
238600.0000   -4.71033
238640.0000   -5.27978
238680.0000   -5.32284
238720.0000   -3.86372
238760.0000   -5.98287
238800.0000   -5.47232
238840.0000   -5.74138
238880.0000   -5.92982
238920.0000   -6.82115
238960.0000   -5.47216
239000.0000   -6.01183
239040.0000   -5.52165
239080.0000   -5.46069
239120.0000   -5.20374
239160.0000   -5.27060
239200.0000   -6.58673
239240.0000   -5.85482
239280.0000   -5.46529
239320.0000   -5.62397
239360.0000   -5.58515
239400.0000   -5.23000
239440.0000   -5.58920
239480.0000   -5.54104
239520.0000   -5.85360
239560.0000   -5.50444
239600.0000   -5.44477
239640.0000   -5.66938
239680.0000   -6.53500
239720.0000   -4.81906
239760.0000   -5.98839
239800.0000   -4.98953
239840.0000   -5.45747
239880.0000   -4.72437
239920.0000   -4.23190
239960.0000   -4.73432
240000.0000   -4.93009
240040.0000   -5.10950
240080.0000   -5.29077
240120.0000   -4.64259
240160.0000   -5.85532
240200.0000   -5.89307
240240.0000   -6.25692
240280.0000   -4.97192
240320.0000   -4.43228
240360.0000   -4.77456
240400.0000   -5.04930
240440.0000   -4.39699
240480.0000   -4.57686
240520.0000   -6.89930
240560.0000   -5.38776
240600.0000   -6.01583
240640.0000   -5.37024
240680.0000   -5.08010
240720.0000   -4.88973
240760.0000   -4.95799
240800.0000   -5.06386
240840.0000   -4.79644
240880.0000   -4.92320
240920.0000   -5.00409
240960.0000   -4.31860
241000.0000   -5.11726
241040.0000   -4.16886
241080.0000   -4.91678
241120.0000   -4.95465
241160.0000   -4.75783
241200.0000   -4.87176
241240.0000   -4.73312
241280.0000   -4.78418
241320.0000   -4.45260
241360.0000   -4.25142
241400.0000   -3.82658
241440.0000   -3.98641
241480.0000   -4.39132
241520.0000   -5.11552
241560.0000   -4.36598
241600.0000   -5.66928
241640.0000   -5.27567
241680.0000   -4.66848
241720.0000   -4.63205
241760.0000   -4.10402
241800.0000   -4.87669
241840.0000   -4.13529
241880.0000   -5.02546
241920.0000   -4.70958
241960.0000   -4.38410
242000.0000   -3.87364
242040.0000   -4.74293
242080.0000   -5.38187
242120.0000   -5.07527
242160.0000   -4.41223
242200.0000   -4.79656
242240.0000   -4.75666
242280.0000   -4.90655
242320.0000   -4.86026
242360.0000   -4.30689
242400.0000   -3.86933
242440.0000   -5.23376
242480.0000   -4.85490
242520.0000   -3.12696
242560.0000   -4.08076
242600.0000   -4.12334
242640.0000   -4.57395
242680.0000   -5.16714
242720.0000   -5.55217
242760.0000   -5.49143
242800.0000   -5.83487
242840.0000   -5.41308
242880.0000   -5.13434
242920.0000   -5.40294
242960.0000   -4.93134
243000.0000   -5.31056
243040.0000   -5.91958
243080.0000   -5.50530
243120.0000   -7.46941
243160.0000   -6.20034
243200.0000   -6.58109
243240.0000   -6.13327
243280.0000   -5.53260
243320.0000   -4.16243
243360.0000   -4.98133
243400.0000   -4.07882
243440.0000   -4.83128
243480.0000   -5.07207
243520.0000   -6.45229
243560.0000   -6.55731
243600.0000   -6.34155
243640.0000   -5.78543
243680.0000   -5.54694
243720.0000   -5.18414
243760.0000   -5.35950
243800.0000   -5.38749
243840.0000   -5.46708
243880.0000   -6.22547
243920.0000   -5.15938
243960.0000   -5.55999
244000.0000   -4.93365
244040.0000   -4.73464
244080.0000   -6.06345
244120.0000   -5.47293
244160.0000   -4.69520
244200.0000   -4.76241
244240.0000   -5.55364
244280.0000   -5.06422
244320.0000   -4.69625
244360.0000   -5.58965
244400.0000   -5.25484
244440.0000   -5.48878
244480.0000   -5.51305
244520.0000   -4.66019
244560.0000   -4.77362
244600.0000   -5.02057
244640.0000   -5.15379
244680.0000   -5.02630
244720.0000   -5.12534
244760.0000   -5.12025
244800.0000   -4.80910
244840.0000   -4.93257
244880.0000   -4.92738
244920.0000   -5.87298
244960.0000   -5.41402
245000.0000   -5.54265
245040.0000   -5.71649
245080.0000   -4.68570
245120.0000   -4.67427
245160.0000   -4.54098
245200.0000   -4.80243
245240.0000   -4.65803
245280.0000   -4.90182
245320.0000   -4.66343
245360.0000   -5.07321
245400.0000   -6.05832
245440.0000   -5.31964
245480.0000   -4.64524
245520.0000   -5.18296
245560.0000   -4.86363
245600.0000   -4.15257
245640.0000   -4.55732
245680.0000   -4.69888
245720.0000   -4.50897
245760.0000   -4.60685
245800.0000   -4.44727
245840.0000   -4.96446
245880.0000   -4.43030
245920.0000   -4.83340
245960.0000   -4.69958
246000.0000   -5.63422
246040.0000   -4.65896
246080.0000   -4.10196
246120.0000   -4.76643
246160.0000   -4.72257
246200.0000   -4.04422
246240.0000   -4.54193
246280.0000   -4.88163
246320.0000   -4.66406
246360.0000   -4.47044
246400.0000   -5.12635
246440.0000   -4.06886
246480.0000   -4.91856
246520.0000   -5.26693
246560.0000   -4.95860
246600.0000   -4.45607
246640.0000   -4.38210
246680.0000   -3.97325
246720.0000   -4.42087
246760.0000   -3.97921
246800.0000   -4.06201
246840.0000   -4.44784
246880.0000   -4.63388
246920.0000   -4.90050
246960.0000   -4.65005
247000.0000   -5.27787
247040.0000   -5.16444
247080.0000   -4.98204
247120.0000   -4.44610
247160.0000   -4.99499
247200.0000   -5.80788
247240.0000   -4.72995
247280.0000   -4.80928
247320.0000   -5.26891
247360.0000   -5.83172
247400.0000   -4.77008
247440.0000   -4.49940
247480.0000   -5.54956
247520.0000   -5.92386
247560.0000   -5.99212
247600.0000   -6.14373
247640.0000   -5.54811
247680.0000   -5.39511
247720.0000   -4.83221
247760.0000   -5.26867
247800.0000   -5.25587
247840.0000   -4.74843
247880.0000   -4.42309
247920.0000   -4.33276
247960.0000   -4.24185
248000.0000   -4.72705
248040.0000   -4.89857
248080.0000   -4.20485
248120.0000   -4.30671
248160.0000   -4.38540
248200.0000   -4.78255
248240.0000   -4.80642
248280.0000   -5.30159
248320.0000   -4.25748
248360.0000   -5.50602
248400.0000   -4.55850
248440.0000   -5.48326
248480.0000   -5.17955
248520.0000   -4.65869
248560.0000   -5.70927
248600.0000   -4.93651
248640.0000   -4.99221
248680.0000   -4.57079
248720.0000   -4.72626
248760.0000   -5.54874
248800.0000   -4.92031
248840.0000   -5.45182
248880.0000   -5.29503
248920.0000   -6.41520
248960.0000   -4.94525
249000.0000   -4.46682
249040.0000   -5.27363
249080.0000   -4.98691
249120.0000   -6.04892
249160.0000   -5.09031
249200.0000   -4.92861
249240.0000   -5.32670
249280.0000   -5.42401
249320.0000   -5.18437
249360.0000   -4.90793
249400.0000   -5.51676
249440.0000   -5.34365
249480.0000   -5.60004
249520.0000   -4.63659
249560.0000   -4.54434
249600.0000   -4.67081
249640.0000   -4.19602
249680.0000   -4.98711
249720.0000   -5.64502
249760.0000   -4.49413
249800.0000   -5.02006
249840.0000   -5.06588
249880.0000   -4.31826
249920.0000   -4.10969
249960.0000   -4.15462
250000.0000   -4.32231
250040.0000   -4.55062
250080.0000   -4.49803
250120.0000   -4.57946
250160.0000   -4.69131
250200.0000   -4.87649
250240.0000   -4.74934
250280.0000   -5.12898
250320.0000   -4.25723
250360.0000   -5.28160
250400.0000   -5.23504
250440.0000   -4.83300
250480.0000   -4.73107
250520.0000   -5.21901
250560.0000   -5.38657
250600.0000   -4.78087
250640.0000   -5.41540
250680.0000   -5.04735
250720.0000   -5.85484
250760.0000   -5.52926
250800.0000   -4.97341
250840.0000   -4.42211
250880.0000   -4.77614
250920.0000   -4.80605
250960.0000   -5.55987
251000.0000   -5.40678
251040.0000   -5.86354
251080.0000   -5.54518
251120.0000   -5.35143
251160.0000   -5.15046
251200.0000   -4.97348
251240.0000   -6.31653
251280.0000   -4.80627
251320.0000   -4.47259
251360.0000   -4.42741
251400.0000   -4.26206
251440.0000   -4.21917
251480.0000   -4.58937
251520.0000   -4.18424
251560.0000   -4.69403
251600.0000   -4.83435
251640.0000   -4.34638
251680.0000   -4.93221
251720.0000   -5.29230
251760.0000   -4.65127
251800.0000   -4.09702
251840.0000   -4.87847
251880.0000   -4.81669
251920.0000   -5.96389
251960.0000   -5.24464
252000.0000   -4.26990
252040.0000   -4.65215
252080.0000   -5.81380
252120.0000   -4.75658
252160.0000   -4.96443
252200.0000   -5.35377
252240.0000   -5.56285
252280.0000   -5.55930
252320.0000   -5.40705
252360.0000   -4.85525
252400.0000   -5.40244
252440.0000   -5.51282
252480.0000   -4.54681
252520.0000   -5.11715
252560.0000   -5.37353
252600.0000   -5.38446
252640.0000   -5.35494
252680.0000   -5.62569
252720.0000   -5.63393
252760.0000   -5.24849
252800.0000   -5.59195
252840.0000   -5.74164
252880.0000   -4.73449
252920.0000   -4.24770
252960.0000   -4.40425
253000.0000   -4.73081
253040.0000   -4.93748
253080.0000   -5.36003
253120.0000   -5.36431
253160.0000   -5.33418
253200.0000   -5.80690
253240.0000   -5.50101
253280.0000   -5.94481
253320.0000   -5.56425
253360.0000   -5.25542
253400.0000   -5.75616
253440.0000   -5.94490
253480.0000   -5.34306
253520.0000   -5.50989
253560.0000   -4.58937
253600.0000   -4.60319
253640.0000   -5.75489
253680.0000   -4.56334
253720.0000   -3.81396
253760.0000   -4.85746
253800.0000   -4.03672
253840.0000   -4.80666
253880.0000   -5.40237
253920.0000   -5.54948
253960.0000   -5.36187
254000.0000   -4.90610
254040.0000   -5.82980
254080.0000   -5.56395
254120.0000   -5.39902
254160.0000   -5.41046
254200.0000   -5.43272
254240.0000   -6.08142
254280.0000   -5.37657
254320.0000   -6.16364
254360.0000   -6.05920
254400.0000   -5.47163
254440.0000   -5.73011
254480.0000   -4.13090
254520.0000   -5.20447
254560.0000   -4.78847
254600.0000   -4.16887
254640.0000   -4.95827
254680.0000   -5.08666
254720.0000   -5.33749
254760.0000   -5.26353
254800.0000   -4.55261
254840.0000   -4.41370
254880.0000   -5.01811
254920.0000   -5.24766
254960.0000   -4.81706
255000.0000   -5.08473
255040.0000   -5.51607
255080.0000   -5.83043
255120.0000   -5.63925
255160.0000   -6.29566
255200.0000   -4.93951
255240.0000   -5.80506
255280.0000   -5.42608
255320.0000   -4.94304
255360.0000   -5.50614
255400.0000   -5.05064
255440.0000   -5.20013
255480.0000   -5.41566
255520.0000   -4.87458
255560.0000   -4.40033
255600.0000   -4.83519
255640.0000   -5.07263
255680.0000   -4.74977
255720.0000   -6.47003
255760.0000   -6.55040
255800.0000   -5.79777
255840.0000   -5.97245
255880.0000   -6.08058
255920.0000   -6.30833
255960.0000   -5.54936
256000.0000   -5.20037
256040.0000   -6.08630
256080.0000   -5.45945
256120.0000   -4.56285
256160.0000   -5.99162
256200.0000   -5.12239
256240.0000   -4.75342
256280.0000   -2.55513
256320.0000   -3.37925
256360.0000   -4.50667
256400.0000   -4.62561
256440.0000   -3.68834
256480.0000   -5.19318
256520.0000   -4.22799
256560.0000   -4.78301
256600.0000   -4.53704
256640.0000   -4.45633
256680.0000   -4.82519
256720.0000   -5.67834
256760.0000   -6.08046
256800.0000   -6.26556
256840.0000   -5.55299
256880.0000   -5.48214
256920.0000   -4.38671
256960.0000   -6.52117
257000.0000   -5.59462
257040.0000   -5.79942
257080.0000   -6.10555
257120.0000   -5.37554
257160.0000   -5.15655
257200.0000   -5.11171
257240.0000   -5.49235
257280.0000   -4.72322
257320.0000   -4.53554
257360.0000   -5.07443
257400.0000   -5.04788
257440.0000   -5.56836
257480.0000   -5.41925
257520.0000   -5.34126
257560.0000   -5.36993
257600.0000   -4.26726
257640.0000   -5.03576
257680.0000   -4.85359
257720.0000   -4.61788
257760.0000   -5.64971
257800.0000   -4.36561
257840.0000   -4.79531
257880.0000   -4.95070
257920.0000   -5.85938
257960.0000   -5.80116
258000.0000   -6.06840
258040.0000   -5.67381
258080.0000   -4.75880
258120.0000   -5.22217
258160.0000   -5.49419
258200.0000   -4.50152
258240.0000   -5.16009
258280.0000   -4.39417
258320.0000   -4.16339
258360.0000   -4.70298
258400.0000   -4.33406
258440.0000   -5.02959
258480.0000   -5.06910
258520.0000   -4.73232
258560.0000   -4.37405
258600.0000   -4.70907
258640.0000   -5.78935
258680.0000   -5.35180
258720.0000   -5.91774
258760.0000   -6.01702
258800.0000   -4.99662
258840.0000   -5.46068
258880.0000   -4.50225
258920.0000   -5.31212
258960.0000   -6.01088
259000.0000   -5.82016
259040.0000   -5.72119
259080.0000   -5.44459
259120.0000   -4.64377
259160.0000   -5.73601
259200.0000   -4.94605
259240.0000   -4.92707
259280.0000   -5.15670
259320.0000   -5.75346
259360.0000   -5.47059
259400.0000   -4.97159
259440.0000   -4.87508
259480.0000   -5.88012
259520.0000   -5.42095
259560.0000   -5.20805
259600.0000   -5.18045
259640.0000   -5.88044
259680.0000   -5.70769
259720.0000   -5.05322
259760.0000   -5.14555
259800.0000   -4.05209
259840.0000   -4.69368
259880.0000   -5.26920
259920.0000   -5.20292
259960.0000   -5.28568
260000.0000   -5.65285
260040.0000   -4.98653
260080.0000   -4.94368
260120.0000   -4.66465
260160.0000   -5.56894
260200.0000   -5.57206
260240.0000   -4.96867
260280.0000   -5.30776
260320.0000   -5.90280
260360.0000   -5.12881
260400.0000   -5.43104
260440.0000   -6.08961
260480.0000   -5.04034
260520.0000   -6.23148
260560.0000   -6.06919
260600.0000   -5.29389
260640.0000   -5.17193
260680.0000   -5.23709
260720.0000   -6.48136
260760.0000   -4.94645
260800.0000   -5.22017
260840.0000   -5.45366
260880.0000   -5.00607
260920.0000   -4.79932
260960.0000   -5.56584
261000.0000   -5.71818
261040.0000   -4.92528
261080.0000   -4.66241
261120.0000   -4.84051
261160.0000   -5.15450
261200.0000   -4.61634
261240.0000   -5.28565
261280.0000   -4.63918
261320.0000   -4.95536
261360.0000   -4.28994
261400.0000   -4.59393
261440.0000   -4.88971
261480.0000   -5.65760
261520.0000   -5.20267
261560.0000   -4.82693
261600.0000   -5.20318
261640.0000   -5.15835
261680.0000   -6.03997
261720.0000   -6.05575
261760.0000   -5.84053
261800.0000   -5.49330
261840.0000   -4.73252
261880.0000   -5.34409
261920.0000   -5.36422
261960.0000   -5.10125
262000.0000   -4.89563
262040.0000   -5.03527
262080.0000   -5.33418
262120.0000   -4.93383
262160.0000   -4.46039
262200.0000   -4.99966
262240.0000   -5.48921
262280.0000   -5.02150
262320.0000   -4.89885
262360.0000   -4.73640
262400.0000   -4.70366
262440.0000   -5.36857
262480.0000   -5.10149
262520.0000   -3.82997
262560.0000   -4.15518
262600.0000   -5.06584
262640.0000   -5.60893
262680.0000   -5.43568
262720.0000   -5.12492
262760.0000   -5.31597
262800.0000   -4.85668
262840.0000   -5.21714
262880.0000   -5.14191
262920.0000   -5.06483
262960.0000   -5.12585
263000.0000   -4.53004
263040.0000   -4.70102
263080.0000   -4.73184
263120.0000   -5.06463
263160.0000   -4.97881
263200.0000   -4.31770
263240.0000   -3.95495
263280.0000   -4.58426
263320.0000   -4.72520
263360.0000   -5.25125
263400.0000   -5.19600
263440.0000   -4.81624
263480.0000   -5.56518
263520.0000   -5.56394
263560.0000   -5.68721
263600.0000   -5.31300
263640.0000   -4.07240
263680.0000   -4.08282
263720.0000   -5.05742
263760.0000   -4.93199
263800.0000   -4.91591
263840.0000   -4.37688
263880.0000   -4.98869
263920.0000   -3.62036
263960.0000   -4.21864
264000.0000   -3.88546
264040.0000   -4.36818
264080.0000   -4.06464
264120.0000   -4.71301
264160.0000   -3.77976
264200.0000   -4.41053
264240.0000   -4.00097
264280.0000   -4.14679
264320.0000   -4.34582
264360.0000   -4.17673
264400.0000   -3.69868
264440.0000   -5.28431
264480.0000   -3.46553
264520.0000   -4.45450
264560.0000   -4.38839
264600.0000   -4.23007
264640.0000   -4.90605
264680.0000   -5.20686
264720.0000   -5.07015
264760.0000   -3.82332
264800.0000   -4.33110
264840.0000   -4.99732
264880.0000   -5.82058
264920.0000   -5.93505
264960.0000   -5.13949
265000.0000   -5.39994
265040.0000   -6.63411
265080.0000   -5.37093
265120.0000   -5.71251
265160.0000   -5.99571
265200.0000   -5.51409
265240.0000   -5.73498
265280.0000   -5.42441
265320.0000   -5.57831
265360.0000   -6.23060
265400.0000   -5.89547
265440.0000   -5.24061
265480.0000   -4.98625
265520.0000   -5.47810
265560.0000   -5.74446
265600.0000   -5.31371
265640.0000   -5.10568
265680.0000   -4.63723
265720.0000   -4.81999
265760.0000   -5.05897
265800.0000   -5.40161
265840.0000   -4.42929
265880.0000   -4.78641
265920.0000   -5.30730
265960.0000   -4.58378
266000.0000   -4.71812
266040.0000   -5.82882
266080.0000   -5.33682
266120.0000   -4.91825
266160.0000   -4.62630
266200.0000   -4.73944
266240.0000   -5.08068
266280.0000   -5.23510
266320.0000   -5.05826
266360.0000   -5.42097
266400.0000   -5.04347
266440.0000   -5.39847
266480.0000   -5.47561
266520.0000   -4.94083
266560.0000   -5.18255
266600.0000   -5.83412
266640.0000   -5.32469
266680.0000   -5.58135
266720.0000   -5.28789
266760.0000   -5.08860
266800.0000   -5.82536
266840.0000   -6.47478
266880.0000   -4.70667
266920.0000   -4.81088
266960.0000   -5.30331
267000.0000   -6.13200
267040.0000   -6.08281
267080.0000   -6.24161
267120.0000   -5.17533
267160.0000   -5.47345
267200.0000   -6.48987
267240.0000   -6.69170
267280.0000   -6.95160
267320.0000   -6.41077
267360.0000   -6.10249
267400.0000   -6.31955
267440.0000   -6.38461
267480.0000   -6.45233
267520.0000   -5.82263
267560.0000   -6.38294
267600.0000   -6.44103
267640.0000   -5.88154
267680.0000   -5.65666
267720.0000   -5.50685
267760.0000   -5.58905
267800.0000   -5.96686
267840.0000   -5.45338
267880.0000   -5.88891
267920.0000   -5.37800
267960.0000   -6.18816
268000.0000   -5.78900
268040.0000   -5.44456
268080.0000   -5.72844
268120.0000   -7.21803
268160.0000   -5.01687
268200.0000   -5.82056
268240.0000   -6.13070
268280.0000   -6.97568
268320.0000   -6.65028
268360.0000   -5.18792
268400.0000   -5.71345
268440.0000   -6.46340
268480.0000   -6.63977
268520.0000   -5.93435
268560.0000   -6.58808
268600.0000   -7.57135
268640.0000   -6.91364
268680.0000   -6.50745
268720.0000   -5.82605
268760.0000   -7.13641
268800.0000   -5.90254
268840.0000   -6.25321
268880.0000   -5.82699
268920.0000   -6.43850
268960.0000   -7.03612
269000.0000   -7.60740
269040.0000   -5.39863
269080.0000   -6.13755
269120.0000   -5.84507
269160.0000   -5.68696
269200.0000   -5.99483
269240.0000   -5.79351
269280.0000   -5.72071
269320.0000   -6.08428
269360.0000   -5.51999
269400.0000   -5.77329
269440.0000   -6.01266
269480.0000   -5.66337
269520.0000   -5.79698
269560.0000   -5.64961
269600.0000   -6.80574
269640.0000   -6.06750
269680.0000   -5.61273
269720.0000   -5.77324
269760.0000   -5.64087
269800.0000   -5.27963
269840.0000   -5.48065
269880.0000   -6.20412
269920.0000   -4.98015
269960.0000   -6.23828
270000.0000   -5.79290
270040.0000   -5.90853
270080.0000   -6.63178
270120.0000   -7.14408
270160.0000   -6.48090
270200.0000   -6.00813
270240.0000   -6.15836
270280.0000   -5.89810
270320.0000   -5.76429
270360.0000   -6.04951
270400.0000   -5.00469
270440.0000   -4.82944
270480.0000   -5.05802
270520.0000   -5.74224
270560.0000   -5.67776
270600.0000   -5.15830
270640.0000   -4.62206
270680.0000   -5.56791
270720.0000   -5.70124
270760.0000   -6.30857
270800.0000   -5.46828
270840.0000   -5.68552
270880.0000   -5.50426
270920.0000   -5.40116
270960.0000   -6.26410
271000.0000   -5.43524
271040.0000   -5.56996
271080.0000   -5.46199
271120.0000   -5.73367
271160.0000   -5.89456
271200.0000   -6.15044
271240.0000   -5.45083
271280.0000   -5.47199
271320.0000   -5.34845
271360.0000   -5.37695
271400.0000   -4.99714
271440.0000   -5.42222
271480.0000   -4.43787
271520.0000   -4.93852
271560.0000   -5.01783
271600.0000   -5.24032
271640.0000   -5.80456
271680.0000   -5.25243
271720.0000   -6.08108
271760.0000   -4.71404
271800.0000   -4.66927
271840.0000   -3.85978
271880.0000   -4.38864
271920.0000   -4.65649
271960.0000   -5.08532
272000.0000   -4.85131
272040.0000   -4.97507
272080.0000   -4.80401
272120.0000   -5.00261
272160.0000   -5.19520
272200.0000   -4.17257
272240.0000   -5.01463
272280.0000   -5.46536
272320.0000   -4.84689
272360.0000   -5.96838
272400.0000   -5.87851
272440.0000   -5.84893
272480.0000   -5.40726
272520.0000   -5.63218
272560.0000   -5.76403
272600.0000   -4.46463
272640.0000   -5.57069
272680.0000   -6.23276
272720.0000   -5.71272
272760.0000   -5.45355
272800.0000   -5.55664
272840.0000   -5.75390
272880.0000   -5.39544
272920.0000   -4.65388
272960.0000   -5.14081
273000.0000   -6.14847
273040.0000   -5.90885
273080.0000   -5.73744
273120.0000   -5.78271
273160.0000   -5.63409
273200.0000   -5.90512
273240.0000   -6.00639
273280.0000   -6.02184
273320.0000   -6.08707
273360.0000   -4.85353
273400.0000   -5.75212
273440.0000   -5.31276
273480.0000   -5.59677
273520.0000   -6.45235
273560.0000   -5.90447
273600.0000   -6.02795
273640.0000   -5.36644
273680.0000   -5.07560
273720.0000   -6.15552
273760.0000   -5.97776
273800.0000   -5.30084
273840.0000   -5.00709
273880.0000   -5.33790
273920.0000   -4.90963
273960.0000   -6.17704
274000.0000   -4.93870
274040.0000   -6.37723
274080.0000   -5.85028
274120.0000   -5.53521
274160.0000   -5.62153
274200.0000   -5.96793
274240.0000   -5.95653
274280.0000   -5.62493
274320.0000   -6.44765
274360.0000   -6.38319
274400.0000   -5.75236
274440.0000   -5.42735
274480.0000   -6.26628
274520.0000   -5.77137
274560.0000   -6.17719
274600.0000   -5.89620
274640.0000   -5.60818
274680.0000   -5.80923
274720.0000   -5.76986
274760.0000   -5.51864
274800.0000   -4.67668
274840.0000   -4.75896
274880.0000   -4.99305
274920.0000   -5.38492
274960.0000   -5.79244
275000.0000   -6.18297
275040.0000   -4.95838
275080.0000   -5.28005
275120.0000   -5.42988
275160.0000   -5.62407
275200.0000   -5.83764
275240.0000   -5.13811
275280.0000   -6.17683
275320.0000   -4.76115
275360.0000   -5.64011
275400.0000   -6.26769
275440.0000   -5.50148
275480.0000   -5.54474
275520.0000   -5.64308
275560.0000   -5.96749
275600.0000   -5.13898
275640.0000   -6.10365
275680.0000   -5.69117
275720.0000   -5.92805
275760.0000   -5.16995
275800.0000   -5.27912
275840.0000   -5.49226
275880.0000   -5.39139
275920.0000   -5.14388
275960.0000   -5.42962
276000.0000   -4.97109
276040.0000   -5.95232
276080.0000   -4.57161
276120.0000   -5.05462
276160.0000   -4.81267
276200.0000   -5.37053
276240.0000   -5.07769
276280.0000   -5.43169
276320.0000   -4.86846
276360.0000   -4.97837
276400.0000   -5.36280
276440.0000   -5.66865
276480.0000   -5.70447
276520.0000   -4.90096
276560.0000   -5.40219
276600.0000   -5.53146
276640.0000   -6.03732
276680.0000   -5.69222
276720.0000   -6.30430
276760.0000   -5.52946
276800.0000   -4.34321
276840.0000   -4.98022
276880.0000   -5.58117
276920.0000   -4.75974
276960.0000   -6.02191
277000.0000   -5.96306
277040.0000   -5.75366
277080.0000   -6.16781
277120.0000   -5.80765
277160.0000   -5.59133
277200.0000   -5.84215
277240.0000   -6.24920
277280.0000   -5.67198
277320.0000   -5.18197
277360.0000   -5.10227
277400.0000   -5.30223
277440.0000   -5.21085
277480.0000   -5.38348
277520.0000   -4.64402
277560.0000   -5.15405
277600.0000   -5.39581
277640.0000   -5.88233
277680.0000   -5.83833
277720.0000   -5.34985
277760.0000   -5.11940
277800.0000   -5.65604
277840.0000   -5.39485
277880.0000   -6.59094
277920.0000   -5.41206
277960.0000   -5.14436
278000.0000   -5.13667
278040.0000   -5.09547
278080.0000   -5.82057
278120.0000   -4.92357
278160.0000   -4.97557
278200.0000   -5.13068
278240.0000   -4.71445
278280.0000   -4.37945
278320.0000   -4.94825
278360.0000   -5.21166
278400.0000   -5.45593
278440.0000   -5.39760
278480.0000   -5.68332
278520.0000   -6.56204
278560.0000   -6.36259
278600.0000   -6.10657
278640.0000   -5.91126
278680.0000   -7.24762
278720.0000   -5.63888
278760.0000   -6.16491
278800.0000   -5.93095
278840.0000   -6.22979
278880.0000   -5.62182
278920.0000   -5.42723
278960.0000   -6.26779
279000.0000   -5.86783
279040.0000   -5.73918
279080.0000   -6.24012
279120.0000   -5.89333
279160.0000   -5.73760
279200.0000   -5.62964
279240.0000   -4.80994
279280.0000   -5.40745
279320.0000   -4.69229
279360.0000   -4.78442
279400.0000   -4.77010
279440.0000   -4.79827
279480.0000   -5.54744
279520.0000   -5.65120
279560.0000   -6.60877
279600.0000   -5.21233
279640.0000   -5.64834
279680.0000   -5.23506
279720.0000   -5.77697
279760.0000   -5.39733
279800.0000   -5.66523
279840.0000   -5.93722
279880.0000   -4.96858
279920.0000   -5.39283
279960.0000   -5.06890
280000.0000   -5.40387
280040.0000   -5.81303
280080.0000   -5.76144
280120.0000   -5.66192
280160.0000   -6.15983
280200.0000   -6.47027
280240.0000   -6.73534
280280.0000   -6.18317
280320.0000   -6.24335
280360.0000   -5.59021
280400.0000   -5.48667
280440.0000   -4.87588
280480.0000   -5.37149
280520.0000   -5.21976
280560.0000   -5.03613
280600.0000   -5.44903
280640.0000   -6.07983
280680.0000   -5.31876
280720.0000   -5.10482
280760.0000   -6.00911
280800.0000   -5.95014
280840.0000   -5.69918
280880.0000   -5.36924
280920.0000   -5.17964
280960.0000   -5.29535
281000.0000   -4.31904
281040.0000   -5.49441
281080.0000   -5.29337
281120.0000   -5.62127
281160.0000   -6.05037
281200.0000   -5.72056
281240.0000   -5.75006
281280.0000   -5.58988
281320.0000   -6.51425
281360.0000   -6.16245
281400.0000   -5.23193
281440.0000   -5.82225
281480.0000   -5.10535
281520.0000   -5.05008
281560.0000   -5.57596
281600.0000   -5.33144
281640.0000   -5.42265
281680.0000   -5.16205
281720.0000   -5.46034
281760.0000   -5.70105
281800.0000   -5.41675
281840.0000   -5.21509
281880.0000   -5.16026
281920.0000   -5.42568
281960.0000   -5.24553
282000.0000   -6.59870
282040.0000   -4.92079
282080.0000   -5.11822
282120.0000   -6.01681
282160.0000   -4.50046
282200.0000   -5.29621
282240.0000   -4.98356
282280.0000   -5.93788
282320.0000   -5.01165
282360.0000   -5.61165
282400.0000   -5.79067
282440.0000   -6.13360
282480.0000   -5.69606
282520.0000   -7.06625
282560.0000   -6.61056
282600.0000   -4.35646
282640.0000   -5.69850
282680.0000   -5.06116
282720.0000   -4.94911
282760.0000   -4.93101
282800.0000   -4.73947
282840.0000   -5.05481
282880.0000   -5.12559
282920.0000   -4.74797
282960.0000   -4.98993
283000.0000   -5.58181
283040.0000   -4.91753
283080.0000   -5.17077
283120.0000   -5.58284
283160.0000   -6.84641
283200.0000   -5.64089
283240.0000   -5.26916
283280.0000   -6.25815
283320.0000   -6.13445
283360.0000   -5.63271
283400.0000   -5.50234
283440.0000   -6.49311
283480.0000   -6.46884
283520.0000   -6.23415
283560.0000   -5.54788
283600.0000   -6.28623
283640.0000   -6.78537
283680.0000   -4.92434
283720.0000   -5.33324
283760.0000   -5.38837
283800.0000   -4.58033
283840.0000   -4.43222
283880.0000   -5.65622
283920.0000   -5.94212
283960.0000   -5.51148
284000.0000   -5.51062
284040.0000   -5.02430
284080.0000   -5.82791
284120.0000   -5.60963
284160.0000   -5.98764
284200.0000   -6.04302
284240.0000   -5.42622
284280.0000   -5.31074
284320.0000   -5.31021
284360.0000   -5.42264
284400.0000   -5.13526
284440.0000   -4.85844
284480.0000   -5.43917
284520.0000   -4.53965
284560.0000   -5.53369
284600.0000   -5.12987
284640.0000   -5.10519
284680.0000   -5.18622
284720.0000   -5.31849
284760.0000   -4.35558
284800.0000   -4.74585
284840.0000   -4.82048
284880.0000   -4.73348
284920.0000   -4.09151
284960.0000   -5.51535
285000.0000   -4.62913
285040.0000   -4.99560
285080.0000   -5.26983
285120.0000   -5.37828
285160.0000   -5.50445
285200.0000   -4.52407
285240.0000   -5.14645
285280.0000   -4.82078
285320.0000   -5.67763
285360.0000   -4.50649
285400.0000   -5.23459
285440.0000   -5.43055
285480.0000   -6.23446
285520.0000   -6.00023
285560.0000   -6.02581
285600.0000   -5.21515
285640.0000   -5.79537
285680.0000   -4.77632
285720.0000   -4.82352
285760.0000   -4.97745
285800.0000   -5.13591
285840.0000   -4.79513
285880.0000   -4.04118
285920.0000   -5.35204
285960.0000   -4.81939
286000.0000   -4.72415
286040.0000   -4.75514
286080.0000   -5.25461
286120.0000   -5.05916
286160.0000   -4.90471
286200.0000   -4.80273
286240.0000   -4.67967
286280.0000   -4.90136
286320.0000   -5.03823
286360.0000   -3.73959
286400.0000   -4.13253
286440.0000   -4.24752
286480.0000   -4.39056
286520.0000   -4.69087
286560.0000   -5.43427
286600.0000   -5.26124
286640.0000   -5.68131
286680.0000   -5.83844
286720.0000   -4.82600
286760.0000   -4.96425
286800.0000   -4.03160
286840.0000   -3.86767
286880.0000   -5.29472
286920.0000   -5.29298
286960.0000   -5.35046
287000.0000   -4.46646
287040.0000   -5.31855
287080.0000   -4.55463
287120.0000   -5.19767
287160.0000   -5.24140
287200.0000   -6.52582
287240.0000   -5.51586
287280.0000   -6.53265
287320.0000   -5.83907
287360.0000   -6.05194
287400.0000   -5.91866
287440.0000   -5.55406
287480.0000   -5.97521
287520.0000   -4.52456
287560.0000   -4.26160
287600.0000   -6.17717
287640.0000   -6.00651
287680.0000   -5.71218
287720.0000   -6.43592
287760.0000   -5.93575
287800.0000   -5.83321
287840.0000   -6.35354
287880.0000   -6.04230
287920.0000   -5.77062
287960.0000   -5.64430
288000.0000   -5.86724
288040.0000   -5.22923
288080.0000   -6.26534
288120.0000   -6.23250
288160.0000   -5.23461
288200.0000   -6.48890
288240.0000   -6.77133
288280.0000   -5.20071
288320.0000   -5.21579
288360.0000   -5.27783
288400.0000   -5.36541
288440.0000   -5.82593
288480.0000   -5.84756
288520.0000   -6.13225
288560.0000   -5.61323
288600.0000   -5.91048
288640.0000   -5.62365
288680.0000   -5.93075
288720.0000   -6.25055
288760.0000   -6.06744
288800.0000   -5.20624
288840.0000   -5.88932
288880.0000   -5.73731
288920.0000   -5.50567
288960.0000   -5.46324
289000.0000   -6.22877
289040.0000   -5.66695
289080.0000   -5.04029
289120.0000   -5.32996
289160.0000   -4.78222
289200.0000   -5.48887
289240.0000   -4.79981
289280.0000   -4.71377
289320.0000   -4.48507
289360.0000   -4.47454
289400.0000   -5.54616
289440.0000   -5.25911
289480.0000   -4.68974
289520.0000   -4.66467
289560.0000   -4.89085
289600.0000   -4.48345
289640.0000   -5.06203
289680.0000   -5.83422
289720.0000   -5.47146
289760.0000   -6.25276
289800.0000   -6.46793
289840.0000   -6.45392
289880.0000   -6.04629
289920.0000   -5.26551
289960.0000   -6.88377
290000.0000   -6.83381
290040.0000   -7.02971
290080.0000   -5.64706
290120.0000   -4.73600
290160.0000   -5.60818
290200.0000   -5.14893
290240.0000   -4.81541
290280.0000   -5.48395
290320.0000   -5.53615
290360.0000   -5.16076
290400.0000   -5.25993
290440.0000   -6.35453
290480.0000   -5.76500
290520.0000   -5.41413
290560.0000   -4.90694
290600.0000   -4.88661
290640.0000   -5.25999
290680.0000   -5.29922
290720.0000   -4.71161
290760.0000   -5.82144
290800.0000   -5.52428
290840.0000   -5.14075
290880.0000   -4.94294
290920.0000   -4.25677
290960.0000   -6.34699
291000.0000   -6.16239
291040.0000   -6.26894
291080.0000   -5.70805
291120.0000   -6.30197
291160.0000   -4.64385
291200.0000   -5.01589
291240.0000   -5.40244
291280.0000   -5.06637
291320.0000   -5.84816
291360.0000   -5.84190
291400.0000   -5.55356
291440.0000   -5.02143
291480.0000   -5.58178
291520.0000   -4.70178
291560.0000   -6.51178
291600.0000   -5.78265
291640.0000   -4.89508
291680.0000   -4.92033
291720.0000   -5.67422
291760.0000   -4.47704
291800.0000   -4.68773
291840.0000   -5.50705
291880.0000   -5.36778
291920.0000   -5.37569
291960.0000   -5.40762
292000.0000   -5.44668
292040.0000   -4.59610
292080.0000   -4.55409
292120.0000   -4.50823
292160.0000   -4.25860
292200.0000   -4.83515
292240.0000   -5.33407
292280.0000   -5.17238
292320.0000   -5.87121
292360.0000   -6.40057
292400.0000   -6.24984
292440.0000   -7.02661
292480.0000   -6.47481
292520.0000   -6.41743
292560.0000   -5.93809
292600.0000   -6.56789
292640.0000   -6.16484
292680.0000   -6.48682
292720.0000   -6.11960
292760.0000   -5.62524
292800.0000   -6.51117
292840.0000   -6.94504
292880.0000   -7.58370
292920.0000   -6.88424
292960.0000   -6.10590
293000.0000   -5.89662
293040.0000   -6.71599
293080.0000   -6.06991
293120.0000   -5.65617
293160.0000   -5.05767
293200.0000   -5.69543
293240.0000   -5.74713
293280.0000   -4.55564
293320.0000   -4.84350
293360.0000   -4.13206
293400.0000   -5.82275
293440.0000   -5.16790
293480.0000   -5.75642
293520.0000   -5.09938
293560.0000   -6.10064
293600.0000   -5.68940
293640.0000   -5.17949
293680.0000   -5.33814
293720.0000   -5.31572
293760.0000   -5.20437
293800.0000   -5.50167
293840.0000   -5.46493
293880.0000   -4.27384
293920.0000   -3.90122
293960.0000   -4.46623
294000.0000   -4.51330
294040.0000   -4.40719
294080.0000   -4.90715
294120.0000   -4.26695
294160.0000   -5.17604
294200.0000   -5.11166
294240.0000   -6.48459
294280.0000   -4.98702
294320.0000   -4.48532
294360.0000   -4.85620
294400.0000   -4.42619
294440.0000   -5.39913
294480.0000   -4.64602
294520.0000   -4.66345
294560.0000   -6.28416
294600.0000   -4.78521
294640.0000   -5.71300
294680.0000   -6.17237
294720.0000   -6.33912
294760.0000   -5.78268
294800.0000   -6.27937
294840.0000   -5.96792
294880.0000   -4.78694
294920.0000   -6.03514
294960.0000   -5.80051
295000.0000   -5.66785
295040.0000   -4.99891
295080.0000   -3.52013
295120.0000   -4.88686
295160.0000   -4.49685
295200.0000   -4.06657
295240.0000   -4.56352
295280.0000   -5.04141
295320.0000   -4.57099
295360.0000   -5.00335
295400.0000   -5.59543
295440.0000   -4.58821
295480.0000   -5.93565
295520.0000   -5.30511
295560.0000   -4.93697
295600.0000   -5.25582
295640.0000   -6.11322
295680.0000   -5.37648
295720.0000   -5.22772
295760.0000   -5.05228
295800.0000   -4.71384
295840.0000   -5.05180
295880.0000   -5.48247
295920.0000   -4.41943
295960.0000   -5.27196
296000.0000   -5.21047
296040.0000   -6.25858
296080.0000   -5.41736
296120.0000   -6.71968
296160.0000   -5.44617
296200.0000   -6.57924
296240.0000   -5.93977
296280.0000   -6.18686
296320.0000   -5.99714
296360.0000   -5.31871
296400.0000   -5.87569
296440.0000   -5.65673
296480.0000   -5.39978
296520.0000   -5.92703
296560.0000   -5.47679
296600.0000   -4.70960
296640.0000   -4.39638
296680.0000   -4.67289
296720.0000   -5.05138
296760.0000   -4.98191
296800.0000   -5.09870
296840.0000   -5.85318
296880.0000   -4.61428
296920.0000   -5.51018
296960.0000   -5.64965
297000.0000   -5.01790
297040.0000   -5.08837
297080.0000   -5.28445
297120.0000   -4.72385
297160.0000   -4.60012
297200.0000   -5.21535
297240.0000   -4.73390
297280.0000   -4.99302
297320.0000   -5.18404
297360.0000   -5.02821
297400.0000   -5.37196
297440.0000   -5.23949
297480.0000   -5.65564
297520.0000   -5.76085
297560.0000   -6.08883
297600.0000   -4.74269
297640.0000   -5.38363
297680.0000   -4.90944
297720.0000   -4.58155
297760.0000   -4.50468
297800.0000   -4.09018
297840.0000   -4.40301
297880.0000   -4.79618
297920.0000   -5.77698
297960.0000   -4.82633
298000.0000   -5.16033
298040.0000   -4.88716
298080.0000   -5.15961
298120.0000   -6.01380
298160.0000   -4.17883
298200.0000   -5.40831
298240.0000   -4.65198
298280.0000   -4.43815
298320.0000   -5.03797
298360.0000   -4.55533
298400.0000   -4.79762
298440.0000   -5.16707
298480.0000   -3.90788
298520.0000   -4.12484
298560.0000   -4.29026
298600.0000   -4.09115
298640.0000   -4.31402
298680.0000   -4.53783
298720.0000   -4.86121
298760.0000   -5.17648
298800.0000   -5.30934
298840.0000   -4.28048
298880.0000   -5.04630
298920.0000   -4.35907
298960.0000   -4.71226
299000.0000   -3.88202
299040.0000   -5.02744
299080.0000   -4.32242
299120.0000   -4.59543
299160.0000   -4.44509
299200.0000   -4.30697
299240.0000   -4.08023
299280.0000   -5.45282
299320.0000   -4.84713
299360.0000   -4.85617
299400.0000   -4.01519
299440.0000   -4.18002
299480.0000   -5.47187
299520.0000   -4.96850
299560.0000   -4.85043
299600.0000   -4.89368
299640.0000   -5.26542
299680.0000   -3.79673
299720.0000   -4.63594
299760.0000   -4.81357
299800.0000   -4.75139
299840.0000   -4.37470
299880.0000   -4.67389
299920.0000   -4.81587
299960.0000   -5.09510
300000.0000   -5.13387
300040.0000   -4.23093
300080.0000   -5.43185
300120.0000   -5.48906
300160.0000   -4.17469
300200.0000   -4.19078
300240.0000   -4.63248
300280.0000   -4.93446
300320.0000   -3.70402
300360.0000   -4.38751
300400.0000   -3.76104
300440.0000   -4.85104
300480.0000   -5.67494
300520.0000   -5.18132
300560.0000   -4.54959
300600.0000   -4.49351
300640.0000   -4.66876
300680.0000   -3.86213
300720.0000   -5.22687
300760.0000   -4.42836
300800.0000   -5.38381
300840.0000   -4.40584
300880.0000   -5.05270
300920.0000   -4.81865
300960.0000   -5.40182
301000.0000   -4.63371
301040.0000   -5.83261
301080.0000   -5.99466
301120.0000   -5.29035
301160.0000   -6.06439
301200.0000   -4.41494
301240.0000   -5.24043
301280.0000   -5.26815
301320.0000   -5.26374
301360.0000   -5.76619
301400.0000   -5.49194
301440.0000   -6.01778
301480.0000   -6.37950
301520.0000   -5.64275
301560.0000   -6.02513
301600.0000   -5.64339
301640.0000   -4.78714
301680.0000   -5.56257
301720.0000   -5.87082
301760.0000   -4.69058
301800.0000   -5.85565
301840.0000   -5.68266
301880.0000   -6.24894
301920.0000   -4.40127
301960.0000   -5.13519
302000.0000   -4.72329
302040.0000   -4.58966
302080.0000   -5.82751
302120.0000   -5.35658
302160.0000   -5.62075
302200.0000   -6.25501
302240.0000   -6.07629
302280.0000   -6.55458
302320.0000   -5.64296
302360.0000   -5.35869
302400.0000   -5.58641
302440.0000   -5.62933
302480.0000   -6.60290
302520.0000   -5.82760
302560.0000   -6.37045
302600.0000   -5.38855
302640.0000   -5.80092
302680.0000   -5.16486
302720.0000   -5.50346
302760.0000   -5.18232
302800.0000   -5.01119
302840.0000   -3.91123
302880.0000   -5.17366
302920.0000   -4.88734
302960.0000   -5.70796
303000.0000   -4.51063
303040.0000   -4.08782
303080.0000   -4.03854
303120.0000   -5.20578
303160.0000   -5.47480
303200.0000   -4.82813
303240.0000   -5.17176
303280.0000   -5.54114
303320.0000   -6.09996
303360.0000   -4.80574
303400.0000   -5.22364
303440.0000   -6.12818
303480.0000   -4.91494
303520.0000   -4.51160
303560.0000   -4.80451
303600.0000   -5.34457
303640.0000   -5.29087
303680.0000   -5.34375
303720.0000   -5.48494
303760.0000   -5.54065
303800.0000   -5.53307
303840.0000   -4.97517
303880.0000   -4.82159
303920.0000   -5.14525
303960.0000   -5.00770
304000.0000   -4.99126
304040.0000   -4.83881
304080.0000   -5.18936
304120.0000   -4.84033
304160.0000   -4.17534
304200.0000   -4.13056
304240.0000   -4.71249
304280.0000   -4.74534
304320.0000   -5.30188
304360.0000   -5.46941
304400.0000   -4.60325
304440.0000   -4.10478
304480.0000   -4.99584
304520.0000   -5.94182
304560.0000   -4.65566
304600.0000   -5.26974
304640.0000   -5.08180
304680.0000   -4.97458
304720.0000   -5.37019
304760.0000   -4.86338
304800.0000   -4.51776
304840.0000   -5.00639
304880.0000   -4.30551
304920.0000   -5.05764
304960.0000   -5.35730
305000.0000   -5.22709
305040.0000   -4.98079
305080.0000   -5.15981
305120.0000   -4.76281
305160.0000   -6.03989
305200.0000   -5.31745
305240.0000   -4.74094
305280.0000   -4.62149
305320.0000   -4.50447
305360.0000   -4.30699
305400.0000   -4.53321
305440.0000   -4.97139
305480.0000   -5.52152
305520.0000   -5.47992
305560.0000   -5.25131
305600.0000   -4.68960
305640.0000   -6.18087
305680.0000   -5.47632
305720.0000   -5.50395
305760.0000   -4.39561
305800.0000   -5.41458
305840.0000   -4.62328
305880.0000   -5.12741
305920.0000   -4.60160
305960.0000   -6.00628
306000.0000   -5.20330
306040.0000   -4.44987
306080.0000   -4.91774
306120.0000   -4.40845
306160.0000   -4.14051
306200.0000   -4.47936
306240.0000   -4.49652
306280.0000   -4.34634
306320.0000   -4.24648
306360.0000   -5.08124
306400.0000   -3.95701
306440.0000   -4.02422
306480.0000   -5.02433
306520.0000   -5.38570
306560.0000   -5.37595
306600.0000   -4.41658
306640.0000   -5.05125
306680.0000   -4.08568
306720.0000   -4.41286
306760.0000   -4.73671
306800.0000   -3.51499
306840.0000   -3.81128
306880.0000   -2.68795
306920.0000   -3.85476
306960.0000   -4.36779
307000.0000   -3.36321
307040.0000   -3.77453
307080.0000   -4.49310
307120.0000   -3.98190
307160.0000   -3.94049
307200.0000   -4.31360
307240.0000   -4.36495
307280.0000   -4.13945
307320.0000   -4.27081
307360.0000   -3.68140
307400.0000   -3.56879
307440.0000   -3.40544
307480.0000   -4.37240
307520.0000   -5.01085
307560.0000   -5.31072
307600.0000   -4.66101
307640.0000   -5.27842
307680.0000   -6.16053
307720.0000   -5.02617
307760.0000   -5.07590
307800.0000   -5.07313
307840.0000   -5.55534
307880.0000   -4.71060
307920.0000   -4.30474
307960.0000   -4.42247
308000.0000   -3.95688
308040.0000   -4.86041
308080.0000   -3.61217
308120.0000   -4.56099
308160.0000   -3.92976
308200.0000   -4.82284
308240.0000   -4.94240
308280.0000   -4.45325
308320.0000   -4.85489
308360.0000   -3.92465
308400.0000   -4.50595
308440.0000   -4.19497
308480.0000   -5.01851
308520.0000   -5.14110
308560.0000   -4.88832
308600.0000   -4.67649
308640.0000   -4.62131
308680.0000   -4.89780
308720.0000   -5.06739
308760.0000   -4.33047
308800.0000   -4.77191
308840.0000   -5.56596
308880.0000   -5.34529
308920.0000   -5.33146
308960.0000   -5.84225
309000.0000   -5.45178
309040.0000   -5.79742
309080.0000   -4.94521
309120.0000   -4.29662
309160.0000   -4.94358
309200.0000   -3.46820
309240.0000   -4.22725
309280.0000   -4.35464
309320.0000   -4.23332
309360.0000   -5.01131
309400.0000   -5.78917
309440.0000   -5.33857
309480.0000   -5.36732
309520.0000   -4.83777
309560.0000   -4.43980
309600.0000   -5.37583
309640.0000   -4.96194
309680.0000   -5.11228
309720.0000   -4.58821
309760.0000   -5.05819
309800.0000   -4.42444
309840.0000   -6.01485
309880.0000   -5.60573
309920.0000   -4.64614
309960.0000   -5.01967
310000.0000   -4.69531
310040.0000   -4.48100
310080.0000   -4.65613
310120.0000   -5.70039
310160.0000   -5.51113
310200.0000   -5.08035
310240.0000   -5.48857
310280.0000   -5.26675
310320.0000   -4.89713
310360.0000   -5.55149
310400.0000   -5.32141
310440.0000   -5.62047
310480.0000   -4.61230
310520.0000   -4.92461
310560.0000   -4.76422
310600.0000   -4.24894
310640.0000   -5.10024
310680.0000   -5.63132
310720.0000   -4.72467
310760.0000   -5.46571
310800.0000   -5.37712
310840.0000   -5.04594
310880.0000   -4.94701
310920.0000   -5.17282
310960.0000   -6.09098
311000.0000   -4.61513
311040.0000   -5.52120
311080.0000   -4.75064
311120.0000   -4.28238
311160.0000   -5.23892
311200.0000   -4.79642
311240.0000   -4.85713
311280.0000   -5.32383
311320.0000   -4.72446
311360.0000   -4.85650
311400.0000   -5.33454
311440.0000   -4.77465
311480.0000   -4.28036
311520.0000   -4.48015
311560.0000   -4.72605
311600.0000   -5.83428
311640.0000   -5.41655
311680.0000   -5.92178
311720.0000   -4.60615
311760.0000   -4.80436
311800.0000   -4.80287
311840.0000   -4.26819
311880.0000   -3.67090
311920.0000   -3.61770
311960.0000   -4.76259
312000.0000   -4.72784
312040.0000   -5.17908
312080.0000   -5.16556
312120.0000   -5.49914
312160.0000   -4.44726
312200.0000   -4.64053
312240.0000   -4.65063
312280.0000   -4.04563
312320.0000   -5.13225
312360.0000   -5.44943
312400.0000   -5.42012
312440.0000   -5.51184
312480.0000   -5.03399
312520.0000   -4.66042
312560.0000   -5.53614
312600.0000   -5.04424
312640.0000   -5.31267
312680.0000   -3.73732
312720.0000   -4.34621
312760.0000   -4.81891
312800.0000   -5.05451
312840.0000   -4.45506
312880.0000   -5.21984
312920.0000   -4.05521
312960.0000   -4.85078
313000.0000   -4.77991
313040.0000   -4.88279
313080.0000   -4.84147
313120.0000   -4.26711
313160.0000   -4.42259
313200.0000   -4.81253
313240.0000   -4.11623
313280.0000   -4.50412
313320.0000   -4.25625
313360.0000   -5.25036
313400.0000   -4.85298
313440.0000   -5.33626
313480.0000   -5.45393
313520.0000   -5.61714
313560.0000   -4.52363
313600.0000   -4.36011
313640.0000   -4.30630
313680.0000   -4.26493
313720.0000   -4.42874
313760.0000   -4.01226
313800.0000   -4.31117
313840.0000   -5.19260
313880.0000   -4.14744
313920.0000   -4.62456
313960.0000   -5.32087
314000.0000   -3.60084
314040.0000   -4.84971
314080.0000   -4.96934
314120.0000   -4.33692
314160.0000   -4.33331
314200.0000   -5.11121
314240.0000   -4.91669
314280.0000   -4.02981
314320.0000   -4.46772
314360.0000   -4.12401
314400.0000   -3.61595
314440.0000   -4.75517
314480.0000   -3.55908
314520.0000   -4.06706
314560.0000   -4.77875
314600.0000   -6.25829
314640.0000   -5.47723
314680.0000   -5.96277
314720.0000   -5.41118
314760.0000   -5.84483
314800.0000   -4.52905
314840.0000   -4.06026
314880.0000   -4.81805
314920.0000   -4.69510
314960.0000   -4.87932
315000.0000   -4.51091
315040.0000   -4.47778
315080.0000   -4.08630
315120.0000   -4.03948
315160.0000   -5.01289
315200.0000   -4.54307
315240.0000   -5.45742
315280.0000   -4.73240
315320.0000   -3.96494
315360.0000   -3.86320
315400.0000   -5.03740
315440.0000   -4.54418
315480.0000   -5.56645
315520.0000   -5.25708
315560.0000   -5.01964
315600.0000   -5.37476
315640.0000   -5.53734
315680.0000   -4.31801
315720.0000   -5.28352
315760.0000   -5.84163
315800.0000   -5.01070
315840.0000   -4.71355
315880.0000   -4.88499
315920.0000   -5.26329
315960.0000   -5.70704
316000.0000   -5.01482
316040.0000   -5.68037
316080.0000   -5.24713
316120.0000   -4.27265
316160.0000   -5.14312
316200.0000   -4.96888
316240.0000   -4.96083
316280.0000   -5.68458
316320.0000   -4.82039
316360.0000   -5.26888
316400.0000   -4.74244
316440.0000   -5.04475
316480.0000   -5.62229
316520.0000   -5.78664
316560.0000   -4.99388
316600.0000   -4.69724
316640.0000   -4.95960
316680.0000   -5.60150
316720.0000   -5.24523
316760.0000   -5.73538
316800.0000   -5.34704
316840.0000   -6.42009
316880.0000   -5.14170
316920.0000   -5.57270
316960.0000   -5.56515
317000.0000   -4.62141
317040.0000   -4.88946
317080.0000   -4.88583
317120.0000   -4.99957
317160.0000   -4.84970
317200.0000   -5.46035
317240.0000   -5.50869
317280.0000   -4.95797
317320.0000   -4.67770
317360.0000   -5.23611
317400.0000   -4.35716
317440.0000   -5.29649
317480.0000   -5.38146
317520.0000   -6.95229
317560.0000   -6.36134
317600.0000   -5.02979
317640.0000   -4.11252
317680.0000   -5.07083
317720.0000   -4.57293
317760.0000   -4.32079
317800.0000   -5.46231
317840.0000   -5.64425
317880.0000   -5.11141
317920.0000   -4.99544
317960.0000   -4.43858
318000.0000   -4.08124
318040.0000   -4.26329
318080.0000   -3.77197
318120.0000   -4.44594
318160.0000   -4.17878
318200.0000   -4.25188
318240.0000   -4.60505
318280.0000   -3.83108
318320.0000   -3.86051
318360.0000   -3.64244
318400.0000   -4.26362
318440.0000   -4.79599
318480.0000   -5.18221
318520.0000   -4.85402
318560.0000   -4.09396
318600.0000   -5.00187
318640.0000   -4.11577
318680.0000   -3.50736
318720.0000   -4.22326
318760.0000   -4.63913
318800.0000   -4.11749
318840.0000   -4.49207
318880.0000   -4.55221
318920.0000   -5.06158
318960.0000   -5.18421
319000.0000   -4.91631
319040.0000   -4.52641
319080.0000   -3.75233
319120.0000   -4.71598
319160.0000   -4.62884
319200.0000   -3.87513
319240.0000   -4.94576
319280.0000   -4.86356
319320.0000   -4.35841
319360.0000   -5.09605
319400.0000   -4.90745
319440.0000   -5.89562
319480.0000   -4.53501
319520.0000   -4.66550
319560.0000   -5.31682
319600.0000   -5.31198
319640.0000   -5.41284
319680.0000   -5.53627
319720.0000   -4.14883
319760.0000   -5.42592
319800.0000   -5.30438
319840.0000   -5.10201
319880.0000   -4.66448
319920.0000   -5.27208
319960.0000   -5.92241
320000.0000   -5.92604
320040.0000   -7.11069
320080.0000   -5.62103
320120.0000   -4.49863
320160.0000   -4.82437
320200.0000   -4.87333
320240.0000   -5.19460
320280.0000   -4.22512
320320.0000   -4.43146
320360.0000   -4.15807
320400.0000   -4.46119
320440.0000   -3.73335
320480.0000   -5.19610
320520.0000   -4.09300
320560.0000   -4.54948
320600.0000   -3.67048
320640.0000   -3.69943
320680.0000   -4.64308
320720.0000   -4.65958
320760.0000   -5.07920
320800.0000   -4.71058
320840.0000   -4.45414
320880.0000   -4.70808
320920.0000   -4.95113
320960.0000   -4.30142
321000.0000   -5.01059
321040.0000   -4.51096
321080.0000   -4.45311
321120.0000   -4.29828
321160.0000   -4.65225
321200.0000   -3.85646
321240.0000   -4.07741
321280.0000   -4.99769
321320.0000   -4.42235
321360.0000   -4.30985
321400.0000   -4.85543
321440.0000   -6.66781
321480.0000   -5.14785
321520.0000   -4.55756
321560.0000   -4.32907
321600.0000   -4.06481
321640.0000   -4.42751
321680.0000   -3.63719
321720.0000   -4.22955
321760.0000   -4.36266
321800.0000   -5.07261
321840.0000   -5.08729
321880.0000   -6.13336
321920.0000   -4.31513
321960.0000   -5.06373
322000.0000   -5.50809
322040.0000   -5.38908
322080.0000   -4.28914
322120.0000   -4.86109
322160.0000   -5.28909
322200.0000   -5.19567
322240.0000   -4.98921
322280.0000   -4.94900
322320.0000   -5.19447
322360.0000   -5.35315
322400.0000   -5.60821
322440.0000   -5.83957
322480.0000   -4.99826
322520.0000   -4.27128
322560.0000   -4.29302
322600.0000   -4.63236
322640.0000   -4.45540
322680.0000   -4.82678
322720.0000   -4.28159
322760.0000   -4.44095
322800.0000   -4.89435
322840.0000   -5.29477
322880.0000   -4.37088
322920.0000   -4.63774
322960.0000   -5.19163
323000.0000   -4.92016
323040.0000   -4.61481
323080.0000   -5.03565
323120.0000   -4.76378
323160.0000   -5.03600
323200.0000   -5.67111
323240.0000   -4.76825
323280.0000   -4.19056
323320.0000   -3.68205
323360.0000   -4.49471
323400.0000   -5.18900
323440.0000   -5.67229
323480.0000   -4.57294
323520.0000   -5.04451
323560.0000   -5.23321
323600.0000   -4.91305
323640.0000   -4.51392
323680.0000   -5.44200
323720.0000   -4.73849
323760.0000   -4.47804
323800.0000   -3.89966
323840.0000   -3.94662
323880.0000   -4.73551
323920.0000   -5.05072
323960.0000   -4.75853
324000.0000   -5.65736
324040.0000   -5.48690
324080.0000   -4.89827
324120.0000   -5.84796
324160.0000   -4.96860
324200.0000   -4.88735
324240.0000   -4.84982
324280.0000   -4.81955
324320.0000   -4.21250
324360.0000   -4.09029
324400.0000   -4.22621
324440.0000   -4.29682
324480.0000   -4.15386
324520.0000   -4.72775
324560.0000   -4.42211
324600.0000   -4.35512
324640.0000   -4.99437
324680.0000   -4.22356
324720.0000   -4.74204
324760.0000   -4.46955
324800.0000   -5.39288
324840.0000   -5.52822
324880.0000   -4.17050
324920.0000   -4.23493
324960.0000   -4.73838
325000.0000   -4.42070
325040.0000   -3.66242
325080.0000   -5.26738
325120.0000   -4.27427
325160.0000   -4.28542
325200.0000   -4.45051
325240.0000   -3.51489
325280.0000   -3.40130
325320.0000   -3.87475
325360.0000   -3.56664
325400.0000   -4.76662
325440.0000   -5.29003
325480.0000   -5.36079
325520.0000   -4.68994
325560.0000   -5.25669
325600.0000   -5.52075
325640.0000   -4.96933
325680.0000   -5.25758
325720.0000   -5.33995
325760.0000   -5.59361
325800.0000   -5.14286
325840.0000   -4.56792
325880.0000   -5.30449
325920.0000   -5.48980
325960.0000   -5.96431
326000.0000   -5.56042
326040.0000   -5.58412
326080.0000   -5.51764
326120.0000   -5.72741
326160.0000   -5.88736
326200.0000   -4.91596
326240.0000   -5.42554
326280.0000   -5.08660
326320.0000   -5.46690
326360.0000   -5.33925
326400.0000   -5.31262
326440.0000   -5.13769
326480.0000   -5.68583
326520.0000   -5.78078
326560.0000   -5.77944
326600.0000   -4.84971
326640.0000   -4.91004
326680.0000   -5.35642
326720.0000   -4.57880
326760.0000   -5.40009
326800.0000   -6.38171
326840.0000   -5.13824
326880.0000   -5.01692
326920.0000   -5.00021
326960.0000   -5.37715
327000.0000   -5.41281
327040.0000   -5.52976
327080.0000   -5.43166
327120.0000   -4.83780
327160.0000   -5.39728
327200.0000   -4.62332
327240.0000   -5.08677
327280.0000   -5.43662
327320.0000   -5.69627
327360.0000   -4.91663
327400.0000   -4.26353
327440.0000   -4.84619
327480.0000   -5.50913
327520.0000   -5.61197
327560.0000   -5.90999
327600.0000   -5.61038
327640.0000   -4.60313
327680.0000   -5.27138
327720.0000   -5.08606
327760.0000   -5.52447
327800.0000   -4.88820
327840.0000   -4.72072
327880.0000   -4.29896
327920.0000   -5.32099
327960.0000   -4.37271
328000.0000   -4.70007
328040.0000   -4.30824
328080.0000   -4.34436
328120.0000   -4.39453
328160.0000   -4.68561
328200.0000   -5.72125
328240.0000   -5.99505
328280.0000   -4.99156
328320.0000   -4.85514
328360.0000   -4.93322
328400.0000   -4.22447
328440.0000   -4.60536
328480.0000   -4.19917
328520.0000   -5.50582
328560.0000   -4.94937
328600.0000   -4.44698
328640.0000   -4.31889
328680.0000   -4.54175
328720.0000   -4.43088
328760.0000   -5.52618
328800.0000   -4.99792
328840.0000   -4.68384
328880.0000   -5.13838
328920.0000   -4.11493
328960.0000   -4.15720
329000.0000   -4.33963
329040.0000   -4.50387
329080.0000   -4.02083
329120.0000   -4.82163
329160.0000   -4.76133
329200.0000   -5.41152
329240.0000   -4.15390
329280.0000   -4.25992
329320.0000   -4.27953
329360.0000   -3.84938
329400.0000   -3.44645
329440.0000   -4.07771
329480.0000   -3.90931
329520.0000   -3.65583
329560.0000   -3.65487
329600.0000   -3.91474
329640.0000   -3.61410
329680.0000   -3.64218
329720.0000   -3.97816
329760.0000   -4.03864
329800.0000   -4.10384
329840.0000   -3.61999
329880.0000   -4.62343
329920.0000   -3.90641
329960.0000   -5.64423
330000.0000   -3.75880
330040.0000   -4.16235
330080.0000   -4.81527
330120.0000   -5.19555
330160.0000   -4.31397
330200.0000   -4.45568
330240.0000   -5.68398
330280.0000   -3.84861
330320.0000   -4.71506
330360.0000   -4.54598
330400.0000   -4.49235
330440.0000   -3.83645
330480.0000   -4.73058
330520.0000   -4.79025
330560.0000   -4.99884
330600.0000   -4.79601
330640.0000   -4.85977
330680.0000   -4.58331
330720.0000   -4.33354
330760.0000   -5.16242
330800.0000   -4.83629
330840.0000   -5.75852
330880.0000   -5.38946
330920.0000   -4.10054
330960.0000   -4.32011
331000.0000   -3.56855
331040.0000   -5.03967
331080.0000   -3.93429
331120.0000   -4.30655
331160.0000   -3.72378
331200.0000   -4.49965
331240.0000   -4.62595
331280.0000   -3.50101
331320.0000   -3.55411
331360.0000   -3.97228
331400.0000   -3.80820
331440.0000   -3.82150
331480.0000   -3.65403
331520.0000   -3.70695
331560.0000   -3.29906
331600.0000   -3.97919
331640.0000   -4.62964
331680.0000   -3.96969
331720.0000   -4.63514
331760.0000   -4.57871
331800.0000   -4.17554
331840.0000   -1.78165
331880.0000   -2.77706
331920.0000   -4.11181
331960.0000   -3.84397
332000.0000   -3.84558
332040.0000   -3.68277
332080.0000   -3.29740
332120.0000   -3.72468
332160.0000   -3.94657
332200.0000   -3.06189
332240.0000   -3.28156
332280.0000   -3.26218
332320.0000   -2.96949
332360.0000   -4.33085
332400.0000   -3.43281
332440.0000   -3.92799
332480.0000   -3.16147
332520.0000   -4.09191
332560.0000   -2.84382
332600.0000   -3.25365
332640.0000   -2.63175
332680.0000   -3.96291
332720.0000   -4.47810
332760.0000   -3.49021
332800.0000   -4.73229
332840.0000   -4.14677
332880.0000   -2.82004
332920.0000   -3.61627
332960.0000   -3.27746
333000.0000   -3.60498
333040.0000   -4.23487
333080.0000   -4.55133
333120.0000   -3.96875
333160.0000   -4.42282
333200.0000   -4.65955
333240.0000   -5.30605
333280.0000   -3.73388
333320.0000   -4.99449
333360.0000   -4.32464
333400.0000   -4.25097
333440.0000   -4.45097
333480.0000   -5.06769
333520.0000   -5.17256
333560.0000   -4.24807
333600.0000   -4.44229
333640.0000   -4.58614
333680.0000   -3.88913
333720.0000   -4.82596
333760.0000   -4.12356
333800.0000   -5.41662
333840.0000   -5.23848
333880.0000   -5.22448
333920.0000   -4.94334
333960.0000   -4.77824
334000.0000   -5.19466
334040.0000   -3.97764
334080.0000   -3.86477
334120.0000   -4.19051
334160.0000   -3.74380
334200.0000   -3.71787
334240.0000   -3.22705
334280.0000   -4.64794
334320.0000   -4.94273
334360.0000   -5.01623
334400.0000   -4.43072
334440.0000   -5.49416
334480.0000   -5.21242
334520.0000   -4.33248
334560.0000   -4.10185
334600.0000   -4.26826
334640.0000   -3.99657
334680.0000   -4.66060
334720.0000   -5.04988
334760.0000   -4.57811
334800.0000   -4.14875
334840.0000   -3.81028
334880.0000   -4.45125
334920.0000   -4.84075
334960.0000   -3.86943
335000.0000   -3.98822
335040.0000   -4.09431
335080.0000   -3.70976
335120.0000   -4.22165
335160.0000   -4.07199
335200.0000   -3.63002
335240.0000   -4.70870
335280.0000   -3.89119
335320.0000   -3.73846
335360.0000   -3.74886
335400.0000   -3.07994
335440.0000   -4.52641
335480.0000   -4.47222
335520.0000   -4.19813
335560.0000   -3.95731
335600.0000   -5.20544
335640.0000   -4.30411
335680.0000   -4.02422
335720.0000   -3.83287
335760.0000   -3.45169
335800.0000   -4.80921
335840.0000   -4.50160
335880.0000   -4.51357
335920.0000   -3.71602
335960.0000   -3.65065
336000.0000   -2.39594
336040.0000   -4.06210
336080.0000   -5.14447
336120.0000   -4.24037
336160.0000   -4.48130
336200.0000   -3.79088
336240.0000   -4.15742
336280.0000   -4.52481
336320.0000   -4.14895
336360.0000   -4.96718
336400.0000   -3.87468
336440.0000   -4.09433
336480.0000   -3.96631
336520.0000   -4.05669
336560.0000   -4.07538
336600.0000   -4.12576
336640.0000   -4.43880
336680.0000   -5.01576
336720.0000   -4.49914
336760.0000   -4.33461
336800.0000   -3.94964
336840.0000   -3.54563
336880.0000   -3.82648
336920.0000   -3.88518
336960.0000   -3.77950
337000.0000   -4.14752
337040.0000   -3.86098
337080.0000   -5.31410
337120.0000   -4.01112
337160.0000   -3.70504
337200.0000   -5.17772
337240.0000   -5.73103
337280.0000   -4.47791
337320.0000   -3.96554
337360.0000   -4.39663
337400.0000   -3.62353
337440.0000   -4.19713
337480.0000   -3.25792
337520.0000   -4.36096
337560.0000   -5.11687
337600.0000   -4.80149
337640.0000   -4.40776
337680.0000   -4.80824
337720.0000   -4.74680
337760.0000   -4.56982
337800.0000   -4.13401
337840.0000   -3.84678
337880.0000   -3.65952
337920.0000   -3.93699
337960.0000   -4.34866
338000.0000   -4.54539
338040.0000   -4.49084
338080.0000   -4.16125
338120.0000   -3.45662
338160.0000   -4.40229
338200.0000   -4.93714
338240.0000   -3.86759
338280.0000   -4.73079
338320.0000   -3.45773
338360.0000   -3.80068
338400.0000   -4.34335
338440.0000   -3.60127
338480.0000   -4.25274
338520.0000   -4.08992
338560.0000   -3.99415
338600.0000   -3.90383
338640.0000   -4.74582
338680.0000   -4.87332
338720.0000   -4.49035
338760.0000   -4.51309
338800.0000   -4.66106
338840.0000   -5.32355
338880.0000   -2.91992
338920.0000   -3.72913
338960.0000   -3.40187
339000.0000   -3.83371
339040.0000   -3.06522
339080.0000   -4.22722
339120.0000   -3.92221
339160.0000   -3.08687
339200.0000   -3.61151
339240.0000   -4.24016
339280.0000   -3.91769
339320.0000   -4.70926
339360.0000   -4.71704
339400.0000   -4.26190
339440.0000   -3.15574
339480.0000   -3.06007
339520.0000   -3.89026
339560.0000   -4.11005
339600.0000   -4.23626
339640.0000   -3.95657
339680.0000   -4.78920
339720.0000   -4.76281
339760.0000   -4.22143
339800.0000   -4.30792
339840.0000   -4.43704
339880.0000   -3.57850
339920.0000   -3.93766
339960.0000   -5.10160
340000.0000   -4.07686
340040.0000   -4.89919
340080.0000   -4.36340
340120.0000   -4.68678
340160.0000   -4.37773
340200.0000   -4.23238
340240.0000   -4.31148
340280.0000   -3.52781
340320.0000   -4.35826
340360.0000   -4.55547
340400.0000   -4.76640
340440.0000   -4.84004
340480.0000   -4.35481
340520.0000   -4.66428
340560.0000   -5.23610
340600.0000   -4.76096
340640.0000   -4.71282
340680.0000   -4.56563
340720.0000   -4.37635
340760.0000   -3.40557
340800.0000   -4.58840
340840.0000   -5.32804
340880.0000   -3.35648
340920.0000   -3.91303
340960.0000   -4.46863
341000.0000   -3.61623
341040.0000   -3.64672
341080.0000   -4.93565
341120.0000   -4.93153
341160.0000   -3.98858
341200.0000   -4.13675
341240.0000   -4.42460
341280.0000   -4.87915
341320.0000   -4.15459
341360.0000   -3.48399
341400.0000   -3.73476
341440.0000   -4.37287
341480.0000   -4.19478
341520.0000   -4.35617
341560.0000   -3.63100
341600.0000   -3.90251
341640.0000   -4.14253
341680.0000   -3.91469
341720.0000   -4.36929
341760.0000   -4.22309
341800.0000   -3.79695
341840.0000   -4.72035
341880.0000   -4.44440
341920.0000   -4.37361
341960.0000   -4.80669
342000.0000   -5.09821
342040.0000   -4.38772
342080.0000   -4.91670
342120.0000   -4.68147
342160.0000   -4.55851
342200.0000   -4.79406
342240.0000   -4.71819
342280.0000   -5.70531
342320.0000   -3.81888
342360.0000   -4.72446
342400.0000   -4.96568
342440.0000   -4.66239
342480.0000   -4.98242
342520.0000   -3.99332
342560.0000   -4.45225
342600.0000   -3.87239
342640.0000   -4.49661
342680.0000   -4.30572
342720.0000   -4.66921
342760.0000   -4.12379
342800.0000   -4.31224
342840.0000   -4.26965
342880.0000   -4.47048
342920.0000   -4.82564
342960.0000   -4.43455
343000.0000   -4.89202
343040.0000   -4.08160
343080.0000   -4.45097
343120.0000   -3.51849
343160.0000   -4.77112
343200.0000   -3.51734
343240.0000   -4.47932
343280.0000   -3.64689
343320.0000   -3.80968
343360.0000   -3.88774
343400.0000   -4.41585
343440.0000   -4.58902
343480.0000   -4.27467
343520.0000   -4.10144
343560.0000   -4.94907
343600.0000   -3.95222
343640.0000   -4.43422
343680.0000   -5.78792
343720.0000   -4.87413
343760.0000   -4.39566
343800.0000   -4.03074
343840.0000   -4.63362
343880.0000   -4.71628
343920.0000   -5.29958
343960.0000   -5.11274
344000.0000   -4.18124
344040.0000   -4.10736
344080.0000   -4.81891
344120.0000   -4.74460
344160.0000   -4.91887
344200.0000   -4.27477
344240.0000   -4.40512
344280.0000   -5.06719
344320.0000   -4.33675
344360.0000   -4.07174
344400.0000   -4.64040
344440.0000   -4.38105
344480.0000   -5.03347
344520.0000   -4.75316
344560.0000   -4.73530
344600.0000   -5.22404
344640.0000   -5.34639
344680.0000   -4.56452
344720.0000   -5.35876
344760.0000   -4.38549
344800.0000   -5.13573
344840.0000   -4.82501
344880.0000   -5.06580
344920.0000   -4.43014
344960.0000   -3.85930
345000.0000   -4.43443
345040.0000   -4.12393
345080.0000   -4.99651
345120.0000   -4.48790
345160.0000   -4.44406
345200.0000   -4.85282
345240.0000   -5.40496
345280.0000   -5.12498
345320.0000   -5.06326
345360.0000   -5.22365
345400.0000   -4.60756
345440.0000   -5.26283
345480.0000   -4.30703
345520.0000   -5.06545
345560.0000   -4.88674
345600.0000   -3.54684
345640.0000   -4.07936
345680.0000   -4.81024
345720.0000   -5.50750
345760.0000   -5.76563
345800.0000   -4.79039
345840.0000   -4.81148
345880.0000   -4.77637
345920.0000   -5.63850
345960.0000   -4.91910
346000.0000   -5.49208
346040.0000   -4.93082
346080.0000   -5.37637
346120.0000   -5.26838
346160.0000   -4.61590
346200.0000   -4.21173
346240.0000   -5.38547
346280.0000   -5.12365
346320.0000   -4.89792
346360.0000   -4.20119
346400.0000   -5.29619
346440.0000   -5.23836
346480.0000   -5.45845
346520.0000   -5.66926
346560.0000   -5.00967
346600.0000   -5.74298
346640.0000   -4.95940
346680.0000   -5.06619
346720.0000   -5.30742
346760.0000   -5.05535
346800.0000   -4.10396
346840.0000   -5.17868
346880.0000   -5.42915
346920.0000   -5.35207
346960.0000   -5.38226
347000.0000   -4.00378
347040.0000   -3.92099
347080.0000   -3.94961
347120.0000   -4.42172
347160.0000   -3.98457
347200.0000   -4.20724
347240.0000   -4.39151
347280.0000   -4.15084
347320.0000   -4.92870
347360.0000   -4.78640
347400.0000   -4.65671
347440.0000   -4.05122
347480.0000   -4.57745
347520.0000   -4.28618
347560.0000   -3.95587
347600.0000   -4.40760
347640.0000   -4.40951
347680.0000   -4.67244
347720.0000   -3.82573
347760.0000   -4.56037
347800.0000   -3.91885
347840.0000   -4.02302
347880.0000   -4.46210
347920.0000   -4.88219
347960.0000   -4.38806
348000.0000   -4.59181
348040.0000   -3.93176
348080.0000   -4.38324
348120.0000   -4.20717
348160.0000   -3.69797
348200.0000   -4.14992
348240.0000   -4.56421
348280.0000   -4.29463
348320.0000   -4.84933
348360.0000   -4.51732
348400.0000   -4.42910
348440.0000   -4.21673
348480.0000   -4.85892
348520.0000   -3.74788
348560.0000   -3.08963
348600.0000   -3.13259
348640.0000   -3.72443
348680.0000   -4.10457
348720.0000   -4.34309
348760.0000   -3.68655
348800.0000   -4.03458
348840.0000   -3.67012
348880.0000   -4.50784
348920.0000   -4.76338
348960.0000   -3.78852
349000.0000   -4.16916
349040.0000   -3.39616
349080.0000   -3.97756
349120.0000   -4.41891
349160.0000   -4.09554
349200.0000   -4.50107
349240.0000   -4.40449
349280.0000   -3.42557
349320.0000   -2.78983
349360.0000   -4.24236
349400.0000   -3.55286
349440.0000   -3.36484
349480.0000   -2.98069
349520.0000   -3.06805
349560.0000   -3.46454
349600.0000   -3.76899
349640.0000   -4.58154
349680.0000   -4.31798
349720.0000   -5.35451
349760.0000   -5.14291
349800.0000   -4.48881
349840.0000   -4.41118
349880.0000   -4.71555
349920.0000   -4.12735
349960.0000   -4.93486
350000.0000   -4.75105
350040.0000   -4.76717
350080.0000   -4.59801
350120.0000   -4.01952
350160.0000   -4.12734
350200.0000   -3.96136
350240.0000   -5.15399
350280.0000   -3.45130
350320.0000   -4.42709
350360.0000   -4.71564
350400.0000   -4.48125
350440.0000   -4.74634
350480.0000   -3.79383
350520.0000   -4.18221
350560.0000   -4.22329
350600.0000   -4.45358
350640.0000   -3.79494
350680.0000   -3.16620
350720.0000   -3.61457
350760.0000   -4.43636
350800.0000   -3.99802
350840.0000   -4.69255
350880.0000   -4.46623
350920.0000   -4.07173
350960.0000   -4.10033
351000.0000   -5.29629
351040.0000   -4.72157
351080.0000   -4.50428
351120.0000   -5.63872
351160.0000   -5.28557
351200.0000   -4.60031
351240.0000   -4.22480
351280.0000   -4.56289
351320.0000   -3.83725
351360.0000   -4.10178
351400.0000   -4.15649
351440.0000   -4.76939
351480.0000   -4.75694
351520.0000   -4.38905
351560.0000   -4.67379
351600.0000   -4.58410
351640.0000   -4.62772
351680.0000   -4.11832
351720.0000   -4.51199
351760.0000   -4.33128
351800.0000   -4.70467
351840.0000   -4.70027
351880.0000   -4.79503
351920.0000   -5.25278
351960.0000   -4.60793
352000.0000   -3.83876
352040.0000   -3.71299
352080.0000   -4.65960
352120.0000   -5.00673
352160.0000   -4.39313
352200.0000   -4.00149
352240.0000   -4.70046
352280.0000   -3.86128
352320.0000   -4.59657
352360.0000   -4.03516
352400.0000   -4.63887
352440.0000   -5.11105
352480.0000   -4.10540
352520.0000   -4.89719
352560.0000   -5.63279
352600.0000   -5.18569
352640.0000   -5.00820
352680.0000   -5.24368
352720.0000   -5.30496
352760.0000   -5.32486
352800.0000   -5.52566
352840.0000   -5.57831
352880.0000   -5.17874
352920.0000   -5.16149
352960.0000   -5.59188
353000.0000   -5.31549
353040.0000   -4.88252
353080.0000   -4.49635
353120.0000   -4.47124
353160.0000   -5.55896
353200.0000   -4.96559
353240.0000   -4.78419
353280.0000   -4.41441
353320.0000   -4.80639
353360.0000   -5.00869
353400.0000   -5.22752
353440.0000   -5.86847
353480.0000   -5.04574
353520.0000   -5.11339
353560.0000   -5.15836
353600.0000   -5.42346
353640.0000   -4.69931
353680.0000   -4.73576
353720.0000   -4.09616
353760.0000   -4.94472
353800.0000   -5.35565
353840.0000   -5.22243
353880.0000   -4.82511
353920.0000   -4.73448
353960.0000   -4.53093
354000.0000   -4.35125
354040.0000   -5.38555
354080.0000   -5.11468
354120.0000   -4.57625
354160.0000   -3.97420
354200.0000   -5.17668
354240.0000   -5.27501
354280.0000   -4.24066
354320.0000   -4.52480
354360.0000   -4.02881
354400.0000   -4.24371
354440.0000   -5.18079
354480.0000   -4.31434
354520.0000   -4.30806
354560.0000   -4.60839
354600.0000   -3.93527
354640.0000   -3.92226
354680.0000   -4.78674
354720.0000   -4.57297
354760.0000   -4.07168
354800.0000   -4.57530
354840.0000   -4.01085
354880.0000   -4.54332
354920.0000   -5.03364
354960.0000   -4.43016
355000.0000   -4.28799
355040.0000   -3.73989
355080.0000   -4.55452
355120.0000   -4.30111
355160.0000   -4.60088
355200.0000   -4.14029
355240.0000   -5.05412
355280.0000   -4.74816
355320.0000   -4.83834
355360.0000   -4.99970
355400.0000   -4.52062
355440.0000   -4.37524
355480.0000   -4.42358
355520.0000   -5.09038
355560.0000   -4.86156
355600.0000   -4.92934
355640.0000   -4.43131
355680.0000   -4.33204
355720.0000   -5.15034
355760.0000   -5.09726
355800.0000   -5.01737
355840.0000   -3.69330
355880.0000   -4.41906
355920.0000   -3.52712
355960.0000   -4.51651
356000.0000   -5.23622
356040.0000   -4.48773
356080.0000   -4.11080
356120.0000   -4.53153
356160.0000   -3.54364
356200.0000   -2.95107
356240.0000   -4.03173
356280.0000   -4.59418
356320.0000   -4.68261
356360.0000   -4.13556
356400.0000   -3.88766
356440.0000   -3.36849
356480.0000   -3.67460
356520.0000   -4.41642
356560.0000   -3.64339
356600.0000   -4.31723
356640.0000   -3.55955
356680.0000   -4.54581
356720.0000   -4.59221
356760.0000   -5.46336
356800.0000   -6.11682
356840.0000   -4.79477
356880.0000   -4.90954
356920.0000   -4.62362
356960.0000   -4.88552
357000.0000   -5.08927
357040.0000   -6.29343
357080.0000   -5.00417
357120.0000   -5.36255
357160.0000   -5.03667
357200.0000   -4.92276
357240.0000   -5.01645
357280.0000   -5.98662
357320.0000   -5.22518
357360.0000   -4.98793
357400.0000   -5.19947
357440.0000   -5.73833
357480.0000   -5.23512
357520.0000   -4.59829
357560.0000   -5.43384
357600.0000   -5.50565
357640.0000   -4.95534
357680.0000   -4.51309
357720.0000   -4.48484
357760.0000   -5.91124
357800.0000   -5.53142
357840.0000   -5.09074
357880.0000   -5.18554
357920.0000   -6.36742
357960.0000   -5.12358
358000.0000   -5.05860
358040.0000   -5.24940
358080.0000   -5.63968
358120.0000   -4.93828
358160.0000   -5.36668
358200.0000   -5.13951
358240.0000   -5.34192
358280.0000   -4.86862
358320.0000   -4.58660
358360.0000   -4.09636
358400.0000   -4.24852
358440.0000   -4.00366
358480.0000   -4.21220
358520.0000   -3.53379
358560.0000   -3.63131
358600.0000   -4.82126
358640.0000   -4.02950
358680.0000   -3.74890
358720.0000   -3.65069
358760.0000   -3.90653
358800.0000   -4.40143
358840.0000   -3.69827
358880.0000   -4.08406
358920.0000   -5.06295
358960.0000   -6.10464
359000.0000   -5.91116
359040.0000   -5.52884
359080.0000   -6.68480
359120.0000   -6.35937
359160.0000   -6.52388
359200.0000   -5.83706
359240.0000   -6.14003
359280.0000   -5.86415
359320.0000   -5.72626
359360.0000   -5.95173
359400.0000   -5.69908
359440.0000   -5.74528
359480.0000   -5.38051
359520.0000   -5.43204
359560.0000   -5.19534
359600.0000   -5.53351
359640.0000   -5.07880
359680.0000   -5.91050
359720.0000   -4.64956
359760.0000   -4.49005
359800.0000   -4.06452
359840.0000   -4.17896
359880.0000   -4.76013
359920.0000   -4.96583
359960.0000   -4.86922
360000.0000   -5.29788
360040.0000   -5.20637
360080.0000   -5.65382
360120.0000   -6.27877
360160.0000   -5.80672
360200.0000   -6.16625
360240.0000   -5.09204
360280.0000   -4.99127
360320.0000   -6.10930
360360.0000   -4.97413
360400.0000   -5.45090
360440.0000   -5.94215
360480.0000   -4.45579
360520.0000   -4.25086
360560.0000   -5.49080
360600.0000   -5.78831
360640.0000   -5.94573
360680.0000   -5.46964
360720.0000   -5.15491
360760.0000   -4.89813
360800.0000   -4.82789
360840.0000   -4.99677
360880.0000   -5.16822
360920.0000   -5.64602
360960.0000   -5.17726
361000.0000   -4.86107
361040.0000   -4.93617
361080.0000   -4.74612
361120.0000   -4.06768
361160.0000   -5.37089
361200.0000   -4.65585
361240.0000   -5.57298
361280.0000   -5.37993
361320.0000   -6.00110
361360.0000   -5.64977
361400.0000   -5.26026
361440.0000   -5.22304
361480.0000   -5.76093
361520.0000   -5.29934
361560.0000   -6.12716
361600.0000   -5.70113
361640.0000   -6.44195
361680.0000   -4.77927
361720.0000   -4.11067
361760.0000   -5.16558
361800.0000   -5.08896
361840.0000   -4.27629
361880.0000   -4.39184
361920.0000   -4.48414
361960.0000   -4.60366
362000.0000   -4.17790
362040.0000   -5.19485
362080.0000   -5.35272
362120.0000   -5.03038
362160.0000   -4.46273
362200.0000   -5.60166
362240.0000   -5.26285
362280.0000   -5.40139
362320.0000   -4.58181
362360.0000   -5.28010
362400.0000   -5.01873
362440.0000   -7.06921
362480.0000   -5.13722
362520.0000   -5.40386
362560.0000   -5.20086
362600.0000   -6.06577
362640.0000   -5.15746
362680.0000   -4.52121
362720.0000   -4.61540
362760.0000   -4.53155
362800.0000   -4.39693
362840.0000   -5.17267
362880.0000   -4.74399
362920.0000   -4.65708
362960.0000   -4.77144
363000.0000   -4.66733
363040.0000   -5.27429
363080.0000   -4.75040
363120.0000   -4.09313
363160.0000   -3.89987
363200.0000   -4.36189
363240.0000   -4.92101
363280.0000   -3.95651
363320.0000   -5.30772
363360.0000   -4.76871
363400.0000   -5.19717
363440.0000   -5.17146
363480.0000   -4.86207
363520.0000   -3.89310
363560.0000   -5.34934
363600.0000   -4.67783
363640.0000   -5.01545
363680.0000   -4.95328
363720.0000   -4.38411
363760.0000   -3.82894
363800.0000   -4.35754
363840.0000   -4.18499
363880.0000   -4.88898
363920.0000   -5.05346
363960.0000   -4.66540
364000.0000   -5.55516
364040.0000   -5.31645
364080.0000   -5.23491
364120.0000   -5.76130
364160.0000   -4.94935
364200.0000   -4.76849
364240.0000   -4.95202
364280.0000   -6.29287
364320.0000   -6.14233
364360.0000   -4.88688
364400.0000   -4.60956
364440.0000   -5.07908
364480.0000   -5.06792
364520.0000   -5.57095
364560.0000   -4.74444
364600.0000   -4.86281
364640.0000   -4.44212
364680.0000   -5.63698
364720.0000   -4.79811
364760.0000   -5.21635
364800.0000   -4.30071
364840.0000   -4.98879
364880.0000   -4.05593
364920.0000   -5.35434
364960.0000   -4.53839
365000.0000   -4.84315
365040.0000   -5.15769
365080.0000   -4.94693
365120.0000   -4.96704
365160.0000   -4.99335
365200.0000   -4.78797
365240.0000   -5.26672
365280.0000   -4.74785
365320.0000   -4.73959
365360.0000   -4.01799
365400.0000   -4.58825
365440.0000   -4.85472
365480.0000   -4.60491
365520.0000   -5.46263
365560.0000   -5.53650
365600.0000   -4.89626
365640.0000   -4.67225
365680.0000   -5.53942
365720.0000   -5.15179
365760.0000   -5.94862
365800.0000   -5.81174
365840.0000   -4.27547
365880.0000   -4.02230
365920.0000   -5.17116
365960.0000   -4.97173
366000.0000   -6.08138
366040.0000   -4.61596
366080.0000   -5.08012
366120.0000   -5.09664
366160.0000   -5.08175
366200.0000   -5.12520
366240.0000   -4.74808
366280.0000   -4.54914
366320.0000   -4.69098
366360.0000   -6.00763
366400.0000   -5.08452
366440.0000   -4.07905
366480.0000   -4.77110
366520.0000   -4.20811
366560.0000   -4.65179
366600.0000   -4.35273
366640.0000   -5.34396
366680.0000   -5.58366
366720.0000   -5.20008
366760.0000   -5.16058
366800.0000   -5.89692
366840.0000   -5.67133
366880.0000   -4.92335
366920.0000   -5.26811
366960.0000   -5.09603
367000.0000   -4.95328
367040.0000   -4.74334
367080.0000   -5.29879
367120.0000   -4.87791
367160.0000   -5.35289
367200.0000   -5.04218
367240.0000   -5.03286
367280.0000   -4.39870
367320.0000   -4.92037
367360.0000   -5.30574
367400.0000   -5.25350
367440.0000   -4.60886
367480.0000   -5.14687
367520.0000   -4.35649
367560.0000   -5.09375
367600.0000   -5.29334
367640.0000   -5.13736
367680.0000   -5.18411
367720.0000   -4.77688
367760.0000   -4.61281
367800.0000   -4.14002
367840.0000   -4.74761
367880.0000   -4.22320
367920.0000   -4.79319
367960.0000   -4.68259
368000.0000   -4.75024
368040.0000   -4.27199
368080.0000   -4.83134
368120.0000   -4.28664
368160.0000   -4.43058
368200.0000   -4.48962
368240.0000   -4.62681
368280.0000   -4.70848
368320.0000   -5.20113
368360.0000   -4.81993
368400.0000   -4.98709
368440.0000   -4.90569
368480.0000   -4.99592
368520.0000   -4.56099
368560.0000   -4.86910
368600.0000   -4.21317
368640.0000   -4.68987
368680.0000   -5.59486
368720.0000   -5.89145
368760.0000   -5.56822
368800.0000   -5.45166
368840.0000   -5.63731
368880.0000   -6.13078
368920.0000   -5.73592
368960.0000   -5.34417
369000.0000   -6.12557
369040.0000   -5.47777
369080.0000   -5.22108
369120.0000   -4.59324
369160.0000   -5.34446
369200.0000   -4.43101
369240.0000   -5.67848
369280.0000   -5.72103
369320.0000   -6.28281
369360.0000   -5.23403
369400.0000   -5.53051
369440.0000   -5.84676
369480.0000   -5.13953
369520.0000   -6.22817
369560.0000   -4.52033
369600.0000   -4.74041
369640.0000   -4.84979
369680.0000   -5.71458
369720.0000   -4.93420
369760.0000   -5.04026
369800.0000   -5.80491
369840.0000   -4.84226
369880.0000   -5.16060
369920.0000   -5.21186
369960.0000   -5.12476
370000.0000   -4.28380
370040.0000   -5.84841
370080.0000   -5.05280
370120.0000   -4.74833
370160.0000   -5.27931
370200.0000   -5.06353
370240.0000   -3.99298
370280.0000   -4.45631
370320.0000   -4.73599
370360.0000   -4.63606
370400.0000   -4.80050
370440.0000   -4.17336
370480.0000   -4.37150
370520.0000   -4.30450
370560.0000   -4.86029
370600.0000   -5.15172
370640.0000   -4.33641
370680.0000   -4.73769
370720.0000   -3.70415
370760.0000   -5.51169
370800.0000   -4.80442
370840.0000   -5.23597
370880.0000   -5.15917
370920.0000   -4.38904
370960.0000   -3.84419
371000.0000   -4.10240
371040.0000   -3.95606
371080.0000   -4.59947
371120.0000   -3.78185
371160.0000   -4.04810
371200.0000   -4.71385
371240.0000   -4.13518
371280.0000   -3.43756
371320.0000   -3.33603
371360.0000   -4.06356
371400.0000   -3.79189
371440.0000   -4.28083
371480.0000   -4.36568
371520.0000   -4.13856
371560.0000   -3.79757
371600.0000   -4.32101
371640.0000   -4.93972
371680.0000   -4.63685
371720.0000   -5.26898
371760.0000   -5.25596
371800.0000   -4.98588
371840.0000   -5.00553
371880.0000   -4.60978
371920.0000   -4.49758
371960.0000   -4.58797
372000.0000   -4.53835
372040.0000   -4.41590
372080.0000   -5.20878
372120.0000   -4.58940
372160.0000   -5.50228
372200.0000   -4.76225
372240.0000   -4.30473
372280.0000   -4.11425
372320.0000   -4.80751
372360.0000   -5.32508
372400.0000   -4.36426
372440.0000   -5.21861
372480.0000   -4.92757
372520.0000   -4.47786
372560.0000   -4.08518
372600.0000   -4.97974
372640.0000   -4.66932
372680.0000   -4.73685
372720.0000   -4.25971
372760.0000   -5.25813
372800.0000   -5.33190
372840.0000   -4.78093
372880.0000   -5.37470
372920.0000   -5.14720
372960.0000   -5.50152
373000.0000   -6.41082
373040.0000   -5.98425
373080.0000   -5.83208
373120.0000   -4.53178
373160.0000   -6.17362
373200.0000   -4.91968
373240.0000   -5.17354
373280.0000   -5.62825
373320.0000   -5.52889
373360.0000   -4.87339
373400.0000   -4.61727
373440.0000   -4.80747
373480.0000   -4.70506
373520.0000   -5.11456
373560.0000   -4.47740
373600.0000   -5.15467
373640.0000   -5.04452
373680.0000   -4.58807
373720.0000   -5.19951
373760.0000   -5.79138
373800.0000   -4.62801
373840.0000   -5.20773
373880.0000   -5.29788
373920.0000   -5.59793
373960.0000   -4.39260
374000.0000   -4.42257
374040.0000   -5.00006
374080.0000   -4.71861
374120.0000   -4.48034
374160.0000   -4.22738
374200.0000   -4.91579
374240.0000   -4.33742
374280.0000   -5.64925
374320.0000   -4.60126
374360.0000   -4.74443
374400.0000   -5.10218
374440.0000   -5.33386
374480.0000   -4.39567
374520.0000   -4.73017
374560.0000   -4.92897
374600.0000   -4.54624
374640.0000   -3.74493
374680.0000   -4.87852
374720.0000   -4.18544
374760.0000   -4.47964
374800.0000   -4.12598
374840.0000   -4.85126
374880.0000   -4.85106
374920.0000   -4.63038
374960.0000   -4.58811
375000.0000   -4.64718
375040.0000   -4.25501
375080.0000   -3.72630
375120.0000   -3.79446
375160.0000   -4.76326
375200.0000   -5.21045
375240.0000   -4.90543
375280.0000   -4.87116
375320.0000   -4.67541
375360.0000   -4.21128
375400.0000   -4.18834
375440.0000   -4.59453
375480.0000   -4.62202
375520.0000   -4.76480
375560.0000   -4.48535
375600.0000   -3.58405
375640.0000   -4.13862
375680.0000   -3.49349
375720.0000   -3.90359
375760.0000   -4.83100
375800.0000   -3.45906
375840.0000   -3.41540
375880.0000   -4.62803
375920.0000   -4.79496
375960.0000   -3.18692
376000.0000   -3.97687
376040.0000   -3.61042
376080.0000   -4.10371
376120.0000   -3.52658
376160.0000   -4.05787
376200.0000   -3.95844
376240.0000   -3.69004
376280.0000   -3.95353
376320.0000   -4.61563
376360.0000   -4.27027
376400.0000   -3.82780
376440.0000   -4.00862
376480.0000   -3.97236
376520.0000   -3.83322
376560.0000   -3.90868
376600.0000   -3.86243
376640.0000   -4.29056
376680.0000   -4.44738
376720.0000   -4.35565
376760.0000   -3.95780
376800.0000   -3.80327
376840.0000   -3.36362
376880.0000   -3.93104
376920.0000   -4.98709
376960.0000   -4.18752
377000.0000   -4.15326
377040.0000   -4.31677
377080.0000   -4.32531
377120.0000   -3.65667
377160.0000   -3.58830
377200.0000   -3.88537
377240.0000   -4.24795
377280.0000   -4.70042
377320.0000   -4.66995
377360.0000   -4.45269
377400.0000   -4.42691
377440.0000   -4.11811
377480.0000   -4.68953
377520.0000   -5.07736
377560.0000   -5.78796
377600.0000   -4.38782
377640.0000   -4.44177
377680.0000   -4.84284
377720.0000   -5.38039
377760.0000   -4.65928
377800.0000   -4.60095
377840.0000   -4.92548
377880.0000   -5.18576
377920.0000   -5.47070
377960.0000   -5.48656
378000.0000   -5.13026
378040.0000   -4.02575
378080.0000   -4.25946
378120.0000   -4.37316
378160.0000   -4.48900
378200.0000   -5.52698
378240.0000   -5.03700
378280.0000   -4.99971
378320.0000   -4.21608
378360.0000   -4.84485
378400.0000   -4.32324
378440.0000   -4.00469
378480.0000   -4.13521
378520.0000   -5.64040
378560.0000   -4.96126
378600.0000   -4.81902
378640.0000   -4.85631
378680.0000   -3.82077
378720.0000   -4.72418
378760.0000   -3.58641
378800.0000   -4.02522
378840.0000   -4.04206
378880.0000   -4.78507
378920.0000   -5.51681
378960.0000   -5.09699
379000.0000   -5.01582
379040.0000   -4.08339
379080.0000   -4.63523
379120.0000   -4.51605
379160.0000   -4.59908
379200.0000   -4.23631
379240.0000   -4.22326
379280.0000   -4.22637
379320.0000   -4.33213
379360.0000   -4.40182
379400.0000   -5.35525
379440.0000   -3.83243
379480.0000   -5.37333
379520.0000   -5.22280
379560.0000   -4.29527
379600.0000   -4.39791
379640.0000   -4.12657
379680.0000   -5.11390
379720.0000   -3.94959
379760.0000   -3.41109
379800.0000   -4.01541
379840.0000   -4.82309
379880.0000   -4.73156
379920.0000   -4.91567
379960.0000   -4.53966
380000.0000   -4.46100
380040.0000   -4.90837
380080.0000   -5.05338
380120.0000   -4.54064
380160.0000   -5.02858
380200.0000   -4.92019
380240.0000   -4.68052
380280.0000   -4.13437
380320.0000   -4.45705
380360.0000   -4.78014
380400.0000   -4.58997
380440.0000   -4.03291
380480.0000   -4.72143
380520.0000   -5.59026
380560.0000   -5.96129
380600.0000   -5.83265
380640.0000   -4.15099
380680.0000   -4.89344
380720.0000   -3.80164
380760.0000   -4.80802
380800.0000   -5.57513
380840.0000   -4.28349
380880.0000   -5.30973
380920.0000   -4.55681
380960.0000   -3.85281
381000.0000   -3.93403
381040.0000   -3.92696
381080.0000   -4.06260
381120.0000   -3.03661
381160.0000   -4.77004
381200.0000   -4.38582
381240.0000   -5.10405
381280.0000   -4.33420
381320.0000   -3.70893
381360.0000   -5.17044
381400.0000   -5.16938
381440.0000   -4.58079
381480.0000   -4.76369
381520.0000   -4.49374
381560.0000   -5.53405
381600.0000   -5.03449
381640.0000   -5.01175
381680.0000   -5.20991
381720.0000   -4.58907
381760.0000   -5.01792
381800.0000   -5.14617
381840.0000   -3.90437
381880.0000   -4.19013
381920.0000   -4.33787
381960.0000   -4.14284
382000.0000   -3.46448
382040.0000   -3.77431
382080.0000   -4.07497
382120.0000   -4.33919
382160.0000   -4.91662
382200.0000   -4.57343
382240.0000   -4.44255
382280.0000   -4.42092
382320.0000   -5.22341
382360.0000   -4.57638
382400.0000   -4.21829
382440.0000   -4.87671
382480.0000   -4.84594
382520.0000   -3.59361
382560.0000   -3.97833
382600.0000   -4.28627
382640.0000   -3.38343
382680.0000   -3.84183
382720.0000   -4.27861
382760.0000   -3.62996
382800.0000   -4.27214
382840.0000   -4.38116
382880.0000   -4.88048
382920.0000   -4.55415
382960.0000   -4.35467
383000.0000   -4.96564
383040.0000   -4.71703
383080.0000   -3.44424
383120.0000   -4.16880
383160.0000   -3.71527
383200.0000   -4.43517
383240.0000   -3.44996
383280.0000   -3.53180
383320.0000   -3.64737
383360.0000   -3.65229
383400.0000   -2.94903
383440.0000   -3.35003
383480.0000   -3.51094
383520.0000   -4.05404
383560.0000   -4.06476
383600.0000   -4.61785
383640.0000   -4.41286
383680.0000   -4.45569
383720.0000   -4.10961
383760.0000   -4.53374
383800.0000   -3.84541
383840.0000   -3.95259
383880.0000   -3.88829
383920.0000   -4.91698
383960.0000   -3.60762
384000.0000   -3.69826
384040.0000   -4.64781
384080.0000   -4.57760
384120.0000   -4.01450
384160.0000   -2.93652
384200.0000   -3.69848
384240.0000   -4.93005
384280.0000   -4.66645
384320.0000   -5.87366
384360.0000   -5.19594
384400.0000   -5.23278
384440.0000   -5.81456
384480.0000   -4.95950
384520.0000   -5.17102
384560.0000   -5.12163
384600.0000   -5.28084
384640.0000   -5.27886
384680.0000   -4.51466
384720.0000   -5.60277
384760.0000   -4.21994
384800.0000   -4.04883
384840.0000   -4.13282
384880.0000   -3.94996
384920.0000   -4.00358
384960.0000   -4.67337
385000.0000   -5.05838
385040.0000   -6.39478
385080.0000   -4.79044
385120.0000   -4.43510
385160.0000   -4.35746
385200.0000   -5.06757
385240.0000   -4.21994
385280.0000   -4.22889
385320.0000   -4.84456
385360.0000   -3.22997
385400.0000   -3.70766
385440.0000   -5.42336
385480.0000   -4.52649
385520.0000   -3.76571
385560.0000   -4.42310
385600.0000   -5.15235
385640.0000   -5.27889
385680.0000   -4.75717
385720.0000   -5.24279
385760.0000   -4.32990
385800.0000   -4.10392
385840.0000   -5.69095
385880.0000   -4.77643
385920.0000   -4.70136
385960.0000   -3.44174
386000.0000   -3.91766
386040.0000   -4.05222
386080.0000   -4.55087
386120.0000   -4.14174
386160.0000   -4.53901
386200.0000   -4.67031
386240.0000   -4.61272
386280.0000   -4.85422
386320.0000   -5.44671
386360.0000   -4.16888
386400.0000   -4.68895
386440.0000   -4.55733
386480.0000   -5.01950
386520.0000   -5.22249
386560.0000   -4.40874
386600.0000   -4.56757
386640.0000   -4.35666
386680.0000   -4.63910
386720.0000   -3.70949
386760.0000   -5.04705
386800.0000   -4.79486
386840.0000   -4.24126
386880.0000   -4.01104
386920.0000   -3.76794
386960.0000   -5.36995
387000.0000   -3.63374
387040.0000   -4.61277
387080.0000   -3.39863
387120.0000   -3.76289
387160.0000   -3.49505
387200.0000   -3.98181
387240.0000   -3.17361
387280.0000   -4.01121
387320.0000   -4.00915
387360.0000   -3.82545
387400.0000   -3.59156
387440.0000   -4.01527
387480.0000   -4.61274
387520.0000   -4.47143
387560.0000   -4.97264
387600.0000   -5.59348
387640.0000   -5.96887
387680.0000   -5.27148
387720.0000   -5.18690
387760.0000   -4.98789
387800.0000   -5.28908
387840.0000   -5.53806
387880.0000   -4.79180
387920.0000   -5.01093
387960.0000   -3.61133
388000.0000   -4.93261
388040.0000   -5.71306
388080.0000   -4.80886
388120.0000   -5.00483
388160.0000   -5.09854
388200.0000   -4.98128
388240.0000   -4.69679
388280.0000   -5.37041
388320.0000   -3.94330
388360.0000   -4.66926
388400.0000   -4.13025
388440.0000   -4.32608
388480.0000   -4.65623
388520.0000   -4.72846
388560.0000   -5.18412
388600.0000   -4.80596
388640.0000   -4.60465
388680.0000   -4.19518
388720.0000   -4.65151
388760.0000   -4.78144
388800.0000   -4.58898
388840.0000   -4.23028
388880.0000   -3.60152
388920.0000   -4.33168
388960.0000   -4.26426
389000.0000   -3.73801
389040.0000   -4.36028
389080.0000   -3.99247
389120.0000   -4.27492
389160.0000   -4.52744
389200.0000   -4.32344
389240.0000   -4.94228
389280.0000   -4.78618
389320.0000   -4.68422
389360.0000   -4.84982
389400.0000   -5.05559
389440.0000   -4.11803
389480.0000   -3.65279
389520.0000   -3.47685
389560.0000   -3.85681
389600.0000   -3.74020
389640.0000   -4.24890
389680.0000   -3.76783
389720.0000   -4.28463
389760.0000   -4.70623
389800.0000   -5.02353
389840.0000   -4.79957
389880.0000   -4.23958
389920.0000   -5.14206
389960.0000   -4.63783
390000.0000   -4.51052
390040.0000   -4.34396
390080.0000   -3.77112
390120.0000   -4.79564
390160.0000   -4.93290
390200.0000   -4.56020
390240.0000   -5.09690
390280.0000   -5.15819
390320.0000   -3.68196
390360.0000   -4.02942
390400.0000   -3.56495
390440.0000   -4.28371
390480.0000   -4.53832
390520.0000   -4.65197
390560.0000   -4.19458
390600.0000   -5.23762
390640.0000   -3.89723
390680.0000   -3.96150
390720.0000   -4.01903
390760.0000   -3.97979
390800.0000   -4.73519
390840.0000   -4.27538
390880.0000   -4.22472
390920.0000   -4.73214
390960.0000   -4.70487
391000.0000   -4.70089
391040.0000   -4.27343
391080.0000   -4.70150
391120.0000   -5.77152
391160.0000   -5.09314
391200.0000   -4.65162
391240.0000   -4.72903
391280.0000   -5.27674
391320.0000   -4.87976
391360.0000   -4.85806
391400.0000   -5.16561
391440.0000   -5.39345
391480.0000   -4.98484
391520.0000   -5.41667
391560.0000   -4.89348
391600.0000   -3.57549
391640.0000   -4.63959
391680.0000   -5.38536
391720.0000   -4.68726
391760.0000   -4.81119
391800.0000   -4.70966
391840.0000   -6.45300
391880.0000   -5.64333
391920.0000   -5.20607
391960.0000   -5.90455
392000.0000   -5.61192
392040.0000   -5.51639
392080.0000   -5.27142
392120.0000   -4.51345
392160.0000   -5.01204
392200.0000   -3.24653
392240.0000   -3.93772
392280.0000   -5.27200
392320.0000   -4.17053
392360.0000   -3.87245
392400.0000   -3.95390
392440.0000   -4.28115
392480.0000   -4.73979
392520.0000   -4.41214
392560.0000   -4.67437
392600.0000   -3.93930
392640.0000   -4.31385
392680.0000   -3.69114
392720.0000   -3.42111
392760.0000   -5.01603
392800.0000   -3.71417
392840.0000   -4.03282
392880.0000   -3.80977
392920.0000   -4.11812
392960.0000   -4.53393
393000.0000   -4.48973
393040.0000   -4.86524
393080.0000   -4.66462
393120.0000   -5.25431
393160.0000   -5.25833
393200.0000   -5.04336
393240.0000   -4.16939
393280.0000   -3.95808
393320.0000   -4.46202
393360.0000   -3.67030
393400.0000   -4.74235
393440.0000   -4.46187
393480.0000   -4.52596
393520.0000   -5.23159
393560.0000   -4.99051
393600.0000   -6.21845
393640.0000   -5.19593
393680.0000   -5.56399
393720.0000   -4.88167
393760.0000   -4.28962
393800.0000   -5.01074
393840.0000   -4.35802
393880.0000   -5.17174
393920.0000   -3.94378
393960.0000   -4.72353
394000.0000   -5.54177
394040.0000   -3.98722
394080.0000   -4.52657
394120.0000   -4.59003
394160.0000   -3.58575
394200.0000   -3.98965
394240.0000   -4.87043
394280.0000   -4.92145
394320.0000   -4.28025
394360.0000   -5.34262
394400.0000   -5.08014
394440.0000   -5.00230
394480.0000   -5.48013
394520.0000   -4.69715
394560.0000   -5.05119
394600.0000   -3.62191
394640.0000   -4.49043
394680.0000   -4.87501
394720.0000   -5.22239
394760.0000   -5.69117
394800.0000   -5.18924
394840.0000   -5.45610
394880.0000   -5.46901
394920.0000   -4.90346
394960.0000   -3.99687
395000.0000   -4.58232
395040.0000   -4.29601
395080.0000   -3.59048
395120.0000   -4.03954
395160.0000   -4.17549
395200.0000   -4.46622
395240.0000   -4.74506
395280.0000   -4.50880
395320.0000   -4.78989
395360.0000   -4.55541
395400.0000   -4.39191
395440.0000   -4.20221
395480.0000   -3.79940
395520.0000   -4.94838
395560.0000   -3.84832
395600.0000   -3.95164
395640.0000   -4.71935
395680.0000   -4.00893
395720.0000   -3.53780
395760.0000   -4.04695
395800.0000   -4.67266
395840.0000   -4.84899
395880.0000   -4.04673
395920.0000   -4.13490
395960.0000   -3.59640
396000.0000   -4.22549
396040.0000   -4.78019
396080.0000   -4.73611
396120.0000   -4.39912
396160.0000   -4.97631
396200.0000   -5.17072
396240.0000   -4.55568
396280.0000   -5.08968
396320.0000   -4.37857
396360.0000   -4.36141
396400.0000   -4.33216
396440.0000   -3.69670
396480.0000   -3.85727
396520.0000   -4.31679
396560.0000   -4.77878
396600.0000   -4.82064
396640.0000   -3.95038
396680.0000   -4.26141
396720.0000   -4.54009
396760.0000   -4.21380
396800.0000   -4.22226
396840.0000   -3.82006
396880.0000   -4.37163
396920.0000   -5.01529
396960.0000   -3.65598
397000.0000   -5.06056
397040.0000   -3.90054
397080.0000   -4.75327
397120.0000   -4.24671
397160.0000   -4.05670
397200.0000   -3.48895
397240.0000   -4.17913
397280.0000   -5.08516
397320.0000   -4.10295
397360.0000   -4.11287
397400.0000   -3.99099
397440.0000   -4.26093
397480.0000   -3.91134
397520.0000   -3.24009
397560.0000   -4.34769
397600.0000   -4.55227
397640.0000   -4.80324
397680.0000   -4.19673
397720.0000   -3.68626
397760.0000   -4.57458
397800.0000   -5.11210
397840.0000   -5.14934
397880.0000   -4.76699
397920.0000   -5.16527
397960.0000   -5.12427
398000.0000   -4.73837
398040.0000   -5.46082
398080.0000   -5.00916
398120.0000   -4.85305
398160.0000   -5.22162
398200.0000   -5.06442
398240.0000   -4.78071
398280.0000   -5.61200
398320.0000   -5.02075
398360.0000   -5.35491
398400.0000   -4.71951
398440.0000   -5.59874
398480.0000   -4.80663
398520.0000   -5.03298
398560.0000   -5.11916
398600.0000   -4.22340
398640.0000   -4.67899
398680.0000   -3.23565
398720.0000   -3.88537
398760.0000   -3.82164
398800.0000   -4.86562
398840.0000   -4.54056
398880.0000   -5.19568
398920.0000   -5.31242
398960.0000   -4.76354
399000.0000   -4.22129
399040.0000   -4.97556
399080.0000   -4.86462
399120.0000   -5.07892
399160.0000   -3.79078
399200.0000   -4.22574
399240.0000   -4.80860
399280.0000   -3.95412
399320.0000   -4.36977
399360.0000   -3.73450
399400.0000   -4.69380
399440.0000   -5.20483
399480.0000   -3.53327
399520.0000   -4.12164
399560.0000   -3.99614
399600.0000   -4.20468
399640.0000   -4.75533
399680.0000   -4.25443
399720.0000   -3.94878
399760.0000   -4.13784
399800.0000   -4.03576
399840.0000   -3.30916
399880.0000   -3.24771
399920.0000   -3.55600
399960.0000   -3.29320
400000.0000   -4.51682
400040.0000   -4.07259
400080.0000   -3.80036
400120.0000   -4.15561
400160.0000   -4.68760
400200.0000   -4.23683
400240.0000   -4.11447
400280.0000   -5.69815
400320.0000   -4.88411
400360.0000   -4.46607
400400.0000   -4.03461
400440.0000   -4.67267
400480.0000   -5.08658
400520.0000   -4.69288
400560.0000   -5.36093
400600.0000   -4.81805
400640.0000   -4.72459
400680.0000   -3.84722
400720.0000   -3.21483
400760.0000   -3.53284
400800.0000   -3.80342
400840.0000   -4.77142
400880.0000   -3.71733
400920.0000   -4.26511
400960.0000   -4.19317
401000.0000   -3.73454
401040.0000   -3.89135
401080.0000   -4.44099
401120.0000   -4.45195
401160.0000   -3.95132
401200.0000   -4.47352
401240.0000   -3.99809
401280.0000   -3.78749
401320.0000   -4.50413
401360.0000   -4.55561
401400.0000   -4.27847
401440.0000   -4.61326
401480.0000   -4.94716
401520.0000   -4.46084
401560.0000   -4.01612
401600.0000   -3.37109
401640.0000   -4.02776
401680.0000   -3.54879
401720.0000   -4.81441
401760.0000   -5.33958
401800.0000   -4.87831
401840.0000   -5.43053
401880.0000   -5.11915
401920.0000   -5.53291
401960.0000   -5.36741
402000.0000   -3.77323
402040.0000   -4.29896
402080.0000   -5.47284
402120.0000   -3.81706
402160.0000   -3.70042
402200.0000   -4.02018
402240.0000   -4.18681
402280.0000   -4.29994
402320.0000   -4.54882
402360.0000   -3.90882
402400.0000   -3.22790
402440.0000   -3.74754
402480.0000   -4.30624
402520.0000   -4.58900
402560.0000   -4.93607
402600.0000   -4.76780
402640.0000   -4.96309
402680.0000   -4.84485
402720.0000   -5.05728
402760.0000   -4.70044
402800.0000   -3.87010
402840.0000   -4.94480
402880.0000   -4.77619
402920.0000   -4.55707
402960.0000   -5.01945
403000.0000   -4.63086
403040.0000   -5.03130
403080.0000   -5.44565
403120.0000   -5.03722
403160.0000   -4.81673
403200.0000   -5.22426
403240.0000   -5.32801
403280.0000   -4.58269
403320.0000   -5.24380
403360.0000   -4.32739
403400.0000   -4.47127
403440.0000   -4.65262
403480.0000   -3.98150
403520.0000   -4.20352
403560.0000   -4.01083
403600.0000   -4.08611
403640.0000   -5.01142
403680.0000   -4.94639
403720.0000   -5.40927
403760.0000   -5.02302
403800.0000   -5.01404
403840.0000   -4.72287
403880.0000   -3.94137
403920.0000   -4.43200
403960.0000   -5.49256
404000.0000   -4.84554
404040.0000   -4.89529
404080.0000   -5.13581
404120.0000   -4.61357
404160.0000   -5.17508
404200.0000   -5.05703
404240.0000   -5.00137
404280.0000   -4.46421
404320.0000   -3.67127
404360.0000   -4.14202
404400.0000   -4.08049
404440.0000   -3.83519
404480.0000   -4.71251
404520.0000   -5.59356
404560.0000   -4.57396
404600.0000   -4.44565
404640.0000   -4.88786
404680.0000   -4.15971
404720.0000   -4.13183
404760.0000   -4.66341
404800.0000   -4.43109
404840.0000   -5.22039
404880.0000   -4.67720
404920.0000   -4.69877
404960.0000   -4.63203
405000.0000   -4.59552
405040.0000   -4.64468
405080.0000   -4.85712
405120.0000   -5.02639
405160.0000   -4.44251
405200.0000   -4.34726
405240.0000   -4.71078
405280.0000   -4.61670
405320.0000   -4.82413
405360.0000   -5.28082
405400.0000   -5.92247
405440.0000   -6.27432
405480.0000   -4.54430
405520.0000   -4.37260
405560.0000   -5.23930
405600.0000   -3.88505
405640.0000   -4.95940
405680.0000   -5.18046
405720.0000   -4.82723
405760.0000   -4.08401
405800.0000   -4.75994
405840.0000   -3.61063
405880.0000   -3.76451
405920.0000   -3.96724
405960.0000   -4.22889
406000.0000   -4.01568
406040.0000   -4.11909
406080.0000   -4.01083
406120.0000   -3.30348
406160.0000   -3.53986
406200.0000   -4.42109
406240.0000   -5.08192
406280.0000   -5.08799
406320.0000   -4.16479
406360.0000   -5.97447
406400.0000   -4.89593
406440.0000   -3.86985
406480.0000   -3.34563
406520.0000   -4.19833
406560.0000   -3.10098
406600.0000   -4.32578
406640.0000   -4.92036
406680.0000   -4.36603
406720.0000   -3.93456
406760.0000   -3.76583
406800.0000   -4.37129
406840.0000   -5.03506
406880.0000   -3.70669
406920.0000   -4.02003
406960.0000   -4.40300
407000.0000   -4.00475
407040.0000   -5.16197
407080.0000   -4.72929
407120.0000   -5.00801
407160.0000   -4.45440
407200.0000   -5.38979
407240.0000   -5.00035
407280.0000   -4.05449
407320.0000   -4.51137
407360.0000   -4.67986
407400.0000   -3.93407
407440.0000   -4.87915
407480.0000   -3.97919
407520.0000   -4.96199
407560.0000   -4.80217
407600.0000   -3.91748
407640.0000   -3.75603
407680.0000   -4.66813
407720.0000   -4.23989
407760.0000   -5.13494
407800.0000   -5.18252
407840.0000   -4.13493
407880.0000   -5.21990
407920.0000   -4.52384
407960.0000   -4.46910
408000.0000   -4.85296
408040.0000   -4.30203
408080.0000   -4.52053
408120.0000   -4.50998
408160.0000   -3.33400
408200.0000   -3.79604
408240.0000   -3.60339
408280.0000   -4.30163
408320.0000   -4.54192
408360.0000   -4.85576
408400.0000   -3.87708
408440.0000   -4.15221
408480.0000   -4.82157
408520.0000   -4.41199
408560.0000   -5.42725
408600.0000   -4.58425
408640.0000   -5.14632
408680.0000   -5.28619
408720.0000   -5.21445
408760.0000   -5.46980
408800.0000   -4.47124
408840.0000   -3.89099
408880.0000   -3.68543
408920.0000   -3.73356
408960.0000   -4.15922
409000.0000   -4.35602
409040.0000   -4.58672
409080.0000   -4.92437
409120.0000   -4.24475
409160.0000   -4.49456
409200.0000   -5.40239
409240.0000   -4.85472
409280.0000   -4.03247
409320.0000   -3.90463
409360.0000   -4.16695
409400.0000   -5.95243
409440.0000   -4.67735
409480.0000   -5.07593
409520.0000   -5.90589
409560.0000   -5.19956
409600.0000   -5.02176
409640.0000   -4.51393
409680.0000   -4.82822
409720.0000   -4.25409
409760.0000   -5.43360
409800.0000   -4.83410
409840.0000   -5.42000
409880.0000   -5.26292
409920.0000   -3.44469
409960.0000   -4.63362
410000.0000   -4.81993
410040.0000   -4.81143
410080.0000   -3.68835
410120.0000   -4.78870
410160.0000   -5.32186
410200.0000   -5.31195
410240.0000   -4.97681
410280.0000   -5.21068
410320.0000   -5.57391
410360.0000   -5.62861
410400.0000   -4.99855
410440.0000   -5.93516
410480.0000   -6.35605
410520.0000   -5.03069
410560.0000   -5.39094
410600.0000   -5.45479
410640.0000   -5.19163
410680.0000   -5.20283
410720.0000   -5.04259
410760.0000   -5.03652
410800.0000   -5.01074
410840.0000   -5.01270
410880.0000   -4.95955
410920.0000   -4.75282
410960.0000   -5.70240
411000.0000   -5.57563
411040.0000   -5.95514
411080.0000   -5.55700
411120.0000   -5.81954
411160.0000   -5.64642
411200.0000   -5.71812
411240.0000   -5.03484
411280.0000   -5.05004
411320.0000   -4.96268
411360.0000   -5.89990
411400.0000   -5.00280
411440.0000   -4.50852
411480.0000   -5.45568
411520.0000   -4.82700
411560.0000   -4.35210
411600.0000   -5.15827
411640.0000   -4.73076
411680.0000   -4.81273
411720.0000   -4.95605
411760.0000   -4.61464
411800.0000   -4.91416
411840.0000   -5.23552
411880.0000   -5.54316
411920.0000   -4.36128
411960.0000   -5.71298
412000.0000   -4.98852
412040.0000   -4.49739
412080.0000   -4.43008
412120.0000   -5.27756
412160.0000   -5.36799
412200.0000   -5.16533
412240.0000   -5.05027
412280.0000   -4.87002
412320.0000   -4.48499
412360.0000   -4.13054
412400.0000   -4.62971
412440.0000   -5.39058
412480.0000   -5.18007
412520.0000   -5.03837
412560.0000   -5.23949
412600.0000   -4.01654
412640.0000   -4.67506
412680.0000   -4.25199
412720.0000   -3.82515
412760.0000   -3.88351
412800.0000   -4.08732
412840.0000   -4.67873
412880.0000   -4.79232
412920.0000   -5.16627
412960.0000   -4.18157
413000.0000   -5.46226
413040.0000   -4.75869
413080.0000   -5.52532
413120.0000   -5.82537
413160.0000   -5.00788
413200.0000   -5.64879
413240.0000   -5.14266
413280.0000   -5.02418
413320.0000   -5.64351
413360.0000   -5.65993
413400.0000   -3.92550
413440.0000   -5.62305
413480.0000   -5.33933
413520.0000   -4.83374
413560.0000   -4.80724
413600.0000   -5.30985
413640.0000   -5.35135
413680.0000   -4.96899
413720.0000   -5.01031
413760.0000   -4.79539
413800.0000   -4.36461
413840.0000   -4.83647
413880.0000   -4.82860
413920.0000   -5.45106
413960.0000   -5.45017
414000.0000   -5.04549
414040.0000   -5.56335
414080.0000   -5.59829
414120.0000   -5.51170
414160.0000   -5.38442
414200.0000   -5.24037
414240.0000   -5.90795
414280.0000   -5.69502
414320.0000   -4.73028
414360.0000   -5.56005
414400.0000   -5.48046
414440.0000   -4.84702
414480.0000   -5.02939
414520.0000   -5.11134
414560.0000   -5.30919
414600.0000   -6.09018
414640.0000   -5.02561
414680.0000   -5.16233
414720.0000   -4.95199
414760.0000   -5.66988
414800.0000   -4.97581
414840.0000   -5.00700
414880.0000   -5.24911
414920.0000   -5.79899
414960.0000   -5.47054
415000.0000   -4.91364
415040.0000   -5.02376
415080.0000   -4.60366
415120.0000   -4.53531
415160.0000   -4.92612
415200.0000   -4.76456
415240.0000   -4.35984
415280.0000   -4.48474
415320.0000   -4.38529
415360.0000   -4.90823
415400.0000   -5.19156
415440.0000   -4.87211
415480.0000   -5.83090
415520.0000   -5.90210
415560.0000   -4.90892
415600.0000   -5.26091
415640.0000   -5.37997
415680.0000   -6.58303
415720.0000   -5.78914
415760.0000   -5.51554
415800.0000   -5.93588
415840.0000   -6.05197
415880.0000   -6.02482
415920.0000   -5.25908
415960.0000   -5.41504
416000.0000   -5.90772
416040.0000   -4.78144
416080.0000   -5.18267
416120.0000   -4.92155
416160.0000   -4.60936
416200.0000   -4.73253
416240.0000   -5.60343
416280.0000   -4.89204
416320.0000   -4.88893
416360.0000   -5.47712
416400.0000   -5.29623
416440.0000   -5.35616
416480.0000   -4.94741
416520.0000   -5.42041
416560.0000   -5.18439
416600.0000   -4.41184
416640.0000   -4.63972
416680.0000   -4.52013
416720.0000   -4.67769
416760.0000   -5.63315
416800.0000   -6.21638
416840.0000   -6.25113
416880.0000   -4.67107
416920.0000   -4.93086
416960.0000   -5.43706
417000.0000   -5.52300
417040.0000   -5.03474
417080.0000   -4.43853
417120.0000   -3.71033
417160.0000   -4.68325
417200.0000   -5.15133
417240.0000   -5.39793
417280.0000   -5.36018
417320.0000   -5.24587
417360.0000   -4.73071
417400.0000   -4.59813
417440.0000   -4.44675
417480.0000   -4.40715
417520.0000   -4.81239
417560.0000   -4.68592
417600.0000   -4.11793
417640.0000   -4.79182
417680.0000   -4.63372
417720.0000   -4.67380
417760.0000   -3.29587
417800.0000   -4.24033
417840.0000   -5.00659
417880.0000   -3.94885
417920.0000   -3.88491
417960.0000   -4.32260
418000.0000   -4.08483
418040.0000   -3.78778
418080.0000   -5.81019
418120.0000   -4.86211
418160.0000   -4.70052
418200.0000   -5.26898
418240.0000   -4.58588
418280.0000   -4.37100
418320.0000   -4.33451
418360.0000   -4.31354
418400.0000   -4.05261
418440.0000   -4.60055
418480.0000   -3.85539
418520.0000   -5.02152
418560.0000   -5.06768
418600.0000   -3.82789
418640.0000   -4.41075
418680.0000   -4.18214
418720.0000   -5.06387
418760.0000   -4.52880
418800.0000   -4.61535
418840.0000   -4.40615
418880.0000   -3.68048
418920.0000   -4.80149
418960.0000   -4.33022
419000.0000   -4.02513
419040.0000   -4.40928
419080.0000   -4.55461
419120.0000   -4.61374
419160.0000   -4.36133
419200.0000   -4.92208
419240.0000   -4.23041
419280.0000   -4.13529
419320.0000   -5.61484
419360.0000   -4.48811
419400.0000   -4.77633
419440.0000   -4.10331
419480.0000   -4.45295
419520.0000   -5.14630
419560.0000   -4.55633
419600.0000   -3.88651
419640.0000   -3.99501
419680.0000   -5.00849
419720.0000   -4.66696
419760.0000   -5.45136
419800.0000   -4.93579
419840.0000   -4.54127
419880.0000   -5.05609
419920.0000   -4.13896
419960.0000   -4.68453
420000.0000   -3.69303
420040.0000   -4.52411
420080.0000   -4.14481
420120.0000   -5.10231
420160.0000   -4.66374
420200.0000   -3.86006
420240.0000   -3.79854
420280.0000   -3.81733
420320.0000   -4.27592
420360.0000   -4.05904
420400.0000   -5.14054
420440.0000   -4.06051
420480.0000   -4.14863
420520.0000   -4.29494
420560.0000   -4.46997
420600.0000   -4.41103
420640.0000   -4.19139
420680.0000   -4.00792
420720.0000   -4.52755
420760.0000   -4.56063
420800.0000   -3.80766
420840.0000   -4.59027
420880.0000   -4.15034
420920.0000   -3.79423
420960.0000   -4.64803
421000.0000   -5.37644
421040.0000   -3.61841
421080.0000   -3.66312
421120.0000   -4.45073
421160.0000   -4.12479
421200.0000   -4.60192
421240.0000   -4.59918
421280.0000   -4.47693
421320.0000   -4.22476
421360.0000   -4.71745
421400.0000   -5.19567
421440.0000   -4.50120
421480.0000   -4.40815
421520.0000   -4.49938
421560.0000   -4.54383
421600.0000   -4.49914
421640.0000   -4.47343
421680.0000   -4.43918
421720.0000   -5.11518
421760.0000   -4.50225
421800.0000   -5.53092
421840.0000   -4.43535
421880.0000   -4.39676
421920.0000   -3.10376
421960.0000   -4.39108
422000.0000   -5.36218
422040.0000   -4.55751
422080.0000   -6.03132
422120.0000   -5.94172
422160.0000   -4.79475
422200.0000   -5.46763
422240.0000   -5.18007
422280.0000   -4.52924
422320.0000   -5.53214
422360.0000   -4.99888
422400.0000   -4.46388
422440.0000   -4.84253
422480.0000   -4.68975
422520.0000   -5.20426
422560.0000   -4.68923
422600.0000   -5.05112
422640.0000   -5.15340
422680.0000   -4.64729
422720.0000   -4.23436
422760.0000   -4.56937
422800.0000   -4.78618
422840.0000   -4.81005
422880.0000   -5.10951
422920.0000   -5.57051
422960.0000   -4.57812
423000.0000   -4.68020
423040.0000   -7.17921
423080.0000   -4.96625
423120.0000   -5.45861
423160.0000   -5.64691
423200.0000   -5.50337
423240.0000   -4.40181
423280.0000   -4.52863
423320.0000   -4.36355
423360.0000   -3.93106
423400.0000   -4.19094
423440.0000   -3.41722
423480.0000   -4.63602
423520.0000   -4.74435
423560.0000   -4.49524
423600.0000   -4.23102
423640.0000   -4.99794
423680.0000   -4.74294
423720.0000   -4.78176
423760.0000   -5.41218
423800.0000   -4.55656
423840.0000   -4.79872
423880.0000   -3.58270
423920.0000   -4.59701
423960.0000   -4.53498
424000.0000   -4.74746
424040.0000   -3.54728
424080.0000   -3.85702
424120.0000   -4.22435
424160.0000   -3.64073
424200.0000   -4.22163
424240.0000   -3.47684
424280.0000   -4.40060
424320.0000   -5.48852
424360.0000   -5.70584
424400.0000   -5.79616
424440.0000   -5.03132
424480.0000   -4.98215
424520.0000   -4.24839
424560.0000   -4.10019
424600.0000   -4.37530
424640.0000   -5.10084
424680.0000   -4.53971
424720.0000   -3.92791
424760.0000   -4.00309
424800.0000   -3.67318
424840.0000   -4.94395
424880.0000   -4.34315
424920.0000   -5.43613
424960.0000   -4.49532
425000.0000   -5.49980
425040.0000   -4.58709
425080.0000   -5.40228
425120.0000   -4.66696
425160.0000   -4.50259
425200.0000   -4.63035
425240.0000   -4.16600
425280.0000   -4.77871
425320.0000   -5.27270
425360.0000   -4.32479
425400.0000   -4.87062
425440.0000   -4.43405
425480.0000   -4.91527
425520.0000   -5.45972
425560.0000   -5.41576
425600.0000   -4.23160
425640.0000   -5.49032
425680.0000   -4.56223
425720.0000   -4.38269
425760.0000   -4.48848
425800.0000   -5.84369
425840.0000   -4.73963
425880.0000   -4.56302
425920.0000   -4.28941
425960.0000   -5.46997
426000.0000   -5.33427
426040.0000   -5.12815
426080.0000   -5.47816
426120.0000   -5.66104
426160.0000   -4.45057
426200.0000   -5.16223
426240.0000   -5.56895
426280.0000   -5.23000
426320.0000   -4.77229
426360.0000   -4.15030
426400.0000   -3.56862
426440.0000   -5.44541
426480.0000   -4.86802
426520.0000   -3.94381
426560.0000   -4.96755
426600.0000   -5.45699
426640.0000   -5.63305
426680.0000   -5.85760
426720.0000   -5.44307
426760.0000   -5.20457
426800.0000   -5.52348
426840.0000   -5.68554
426880.0000   -6.59079
426920.0000   -6.09258
426960.0000   -6.00207
427000.0000   -5.43454
427040.0000   -4.73732
427080.0000   -5.51716
427120.0000   -5.48182
427160.0000   -5.30668
427200.0000   -5.35129
427240.0000   -5.16528
427280.0000   -5.38146
427320.0000   -5.63208
427360.0000   -5.97996
427400.0000   -5.80802
427440.0000   -5.81222
427480.0000   -6.76841
427520.0000   -6.32840
427560.0000   -5.23517
427600.0000   -5.48906
427640.0000   -5.98172
427680.0000   -5.84401
427720.0000   -6.09692
427760.0000   -5.75922
427800.0000   -5.55485
427840.0000   -5.14838
427880.0000   -6.08953
427920.0000   -5.53631
427960.0000   -5.24308
428000.0000   -5.12333
428040.0000   -5.24550
428080.0000   -5.45304
428120.0000   -5.58663
428160.0000   -5.28773
428200.0000   -5.59618
428240.0000   -6.38897
428280.0000   -5.74307
428320.0000   -4.95944
428360.0000   -5.37088
428400.0000   -4.59460
428440.0000   -4.87224
428480.0000   -4.90241
428520.0000   -4.24364
428560.0000   -4.50329
428600.0000   -4.85068
428640.0000   -3.77321
428680.0000   -4.24366
428720.0000   -4.58492
428760.0000   -4.59033
428800.0000   -4.84741
428840.0000   -4.61527
428880.0000   -5.16432
428920.0000   -4.85591
428960.0000   -6.10856
429000.0000   -5.15855
429040.0000   -5.52662
429080.0000   -4.58092
429120.0000   -4.78467
429160.0000   -4.17125
429200.0000   -5.42576
429240.0000   -4.00376
429280.0000   -4.05373
429320.0000   -5.01310
429360.0000   -4.72064
429400.0000   -4.54248
429440.0000   -4.26739
429480.0000   -4.10132
429520.0000   -4.35974
429560.0000   -4.76887
429600.0000   -3.75827
429640.0000   -4.73380
429680.0000   -3.94610
429720.0000   -4.75206
429760.0000   -4.70012
429800.0000   -5.37587
429840.0000   -4.87589
429880.0000   -5.51438
429920.0000   -5.75065
429960.0000   -4.96740
430000.0000   -6.29845
430040.0000   -5.16155
430080.0000   -5.25096
430120.0000   -5.20845
430160.0000   -4.74709
430200.0000   -4.42321
430240.0000   -5.19189
430280.0000   -5.63291
430320.0000   -5.52746
430360.0000   -5.46021
430400.0000   -5.48541
430440.0000   -4.27820
430480.0000   -4.73077
430520.0000   -4.26370
430560.0000   -4.61750
430600.0000   -4.67222
430640.0000   -3.04488
430680.0000   -3.43545
430720.0000   -3.57460
430760.0000   -4.03716
430800.0000   -4.94051
430840.0000   -4.50320
430880.0000   -3.83424
430920.0000   -3.82805
430960.0000   -4.96705
431000.0000   -4.84702
431040.0000   -5.02406
431080.0000   -4.88205
431120.0000   -4.28725
431160.0000   -4.72252
431200.0000   -4.41948
431240.0000   -4.78488
431280.0000   -4.22955
431320.0000   -3.65691
431360.0000   -4.25536
431400.0000   -4.88547
431440.0000   -5.01197
431480.0000   -4.46639
431520.0000   -3.87691
431560.0000   -3.98116
431600.0000   -4.82442
431640.0000   -5.05167
431680.0000   -5.37498
431720.0000   -5.22550
431760.0000   -5.03243
431800.0000   -4.20134
431840.0000   -4.54599
431880.0000   -4.15425
431920.0000   -4.41062
431960.0000   -4.04848
432000.0000   -4.14633
432040.0000   -4.26619
432080.0000   -4.54895
432120.0000   -3.57305
432160.0000   -3.09011
432200.0000   -3.73364
432240.0000   -3.79619
432280.0000   -4.23567
432320.0000   -5.41936
432360.0000   -4.48887
432400.0000   -4.95812
432440.0000   -4.72699
432480.0000   -4.73189
432520.0000   -3.76613
432560.0000   -4.16790
432600.0000   -4.73435
432640.0000   -4.20159
432680.0000   -4.43526
432720.0000   -5.06524
432760.0000   -4.44927
432800.0000   -5.56630
432840.0000   -4.79602
432880.0000   -4.82277
432920.0000   -4.67377
432960.0000   -5.12630
433000.0000   -4.02375
433040.0000   -3.58067
433080.0000   -3.30559
433120.0000   -4.61944
433160.0000   -3.44488
433200.0000   -4.33930
433240.0000   -4.31597
433280.0000   -5.10340
433320.0000   -5.51104
433360.0000   -5.07429
433400.0000   -5.83521
433440.0000   -4.07947
433480.0000   -5.10446
433520.0000   -4.49302
433560.0000   -4.83066
433600.0000   -4.89943
433640.0000   -4.78951
433680.0000   -5.22102
433720.0000   -5.39163
433760.0000   -4.17451
433800.0000   -5.09224
433840.0000   -5.04708
433880.0000   -5.42484
433920.0000   -4.92195
433960.0000   -4.66262
434000.0000   -4.78645
434040.0000   -3.64238
434080.0000   -3.87317
434120.0000   -3.86387
434160.0000   -4.16414
434200.0000   -4.84566
434240.0000   -3.93844
434280.0000   -4.38893
434320.0000   -3.57311
434360.0000   -3.90009
434400.0000   -3.44194
434440.0000   -3.81645
434480.0000   -4.32110
434520.0000   -4.05381
434560.0000   -3.33410
434600.0000   -3.97350
434640.0000   -3.37490
434680.0000   -3.87797
434720.0000   -3.89628
434760.0000   -4.08721
434800.0000   -4.37389
434840.0000   -4.42017
434880.0000   -5.00527
434920.0000   -5.60149
434960.0000   -4.41617
435000.0000   -4.72893
435040.0000   -5.74932
435080.0000   -5.19273
435120.0000   -5.34001
435160.0000   -4.89490
435200.0000   -5.20335
435240.0000   -4.31211
435280.0000   -5.22813
435320.0000   -5.06462
435360.0000   -4.32239
435400.0000   -4.47982
435440.0000   -4.37784
435480.0000   -4.67536
435520.0000   -4.41585
435560.0000   -5.13701
435600.0000   -5.41043
435640.0000   -5.11723
435680.0000   -3.91804
435720.0000   -4.46295
435760.0000   -4.80328
435800.0000   -4.40691
435840.0000   -4.04719
435880.0000   -4.01713
435920.0000   -4.28929
435960.0000   -4.56906
436000.0000   -4.88563
436040.0000   -6.04854
436080.0000   -5.08345
436120.0000   -4.64955
436160.0000   -4.82188
436200.0000   -4.45649
436240.0000   -4.82860
436280.0000   -5.21940
436320.0000   -4.28240
436360.0000   -4.26227
436400.0000   -4.24654
436440.0000   -4.09174
436480.0000   -4.03287
436520.0000   -5.11500
436560.0000   -4.87119
436600.0000   -4.91569
436640.0000   -3.97857
436680.0000   -4.34483
436720.0000   -3.93585
436760.0000   -4.55668
436800.0000   -4.35030
436840.0000   -5.21100
436880.0000   -5.56401
436920.0000   -5.29727
436960.0000   -5.79547
437000.0000   -4.96739
437040.0000   -5.17462
437080.0000   -4.17352
437120.0000   -4.47695
437160.0000   -4.18871
437200.0000   -4.56876
437240.0000   -3.55480
437280.0000   -3.77407
437320.0000   -4.40085
437360.0000   -5.18252
437400.0000   -4.92617
437440.0000   -4.22143
437480.0000   -5.29149
437520.0000   -4.81736
437560.0000   -5.48279
437600.0000   -5.92887
437640.0000   -5.46433
437680.0000   -5.16473
437720.0000   -5.04594
437760.0000   -4.42991
437800.0000   -4.65969
437840.0000   -3.80481
437880.0000   -4.16630
437920.0000   -4.12262
437960.0000   -4.65650
438000.0000   -4.75426
438040.0000   -5.14239
438080.0000   -4.24884
438120.0000   -3.97616
438160.0000   -4.36391
438200.0000   -5.05525
438240.0000   -3.86719
438280.0000   -3.80812
438320.0000   -4.77659
438360.0000   -4.95601
438400.0000   -5.04639
438440.0000   -4.65928
438480.0000   -5.64380
438520.0000   -5.29174
438560.0000   -4.80135
438600.0000   -4.38085
438640.0000   -5.26515
438680.0000   -4.39950
438720.0000   -5.40264
438760.0000   -5.58230
438800.0000   -4.27566
438840.0000   -5.28991
438880.0000   -6.02040
438920.0000   -5.73074
438960.0000   -5.22070
439000.0000   -5.86126
439040.0000   -5.54970
439080.0000   -4.63285
439120.0000   -5.11322
439160.0000   -3.94878
439200.0000   -4.18408
439240.0000   -3.77006
439280.0000   -4.63219
439320.0000   -4.86092
439360.0000   -3.52453
439400.0000   -4.39965
439440.0000   -4.27917
439480.0000   -3.96948
439520.0000   -4.45473
439560.0000   -4.28510
439600.0000   -5.52717
439640.0000   -4.09616
439680.0000   -3.40270
439720.0000   -4.53107
439760.0000   -4.80123
439800.0000   -4.93356
439840.0000   -3.96970
439880.0000   -3.88210
439920.0000   -3.98005
439960.0000   -4.35350
440000.0000   -4.40968
440040.0000   -3.81464
440080.0000   -3.63865
440120.0000   -3.71613
440160.0000   -4.28116
440200.0000   -4.31193
440240.0000   -4.96996
440280.0000   -5.02305
440320.0000   -5.12823
440360.0000   -4.57162
440400.0000   -5.17533
440440.0000   -4.72064
440480.0000   -4.56447
440520.0000   -4.27930
440560.0000   -4.41119
440600.0000   -4.83037
440640.0000   -4.61560
440680.0000   -3.31460
440720.0000   -4.26249
440760.0000   -4.14165
440800.0000   -4.21037
440840.0000   -3.67516
440880.0000   -3.43924
440920.0000   -3.57605
440960.0000   -4.63340
441000.0000   -4.11586
441040.0000   -5.29273
441080.0000   -4.54990
441120.0000   -3.92377
441160.0000   -3.53089
441200.0000   -3.92544
441240.0000   -4.67253
441280.0000   -4.91340
441320.0000   -4.75606
441360.0000   -4.26626
441400.0000   -3.96914
441440.0000   -3.85567
441480.0000   -3.50885
441520.0000   -5.08914
441560.0000   -3.73490
441600.0000   -4.65194
441640.0000   -5.15981
441680.0000   -4.71450
441720.0000   -5.04499
441760.0000   -5.75660
441800.0000   -5.35911
441840.0000   -5.11315
441880.0000   -5.08455
441920.0000   -4.86209
441960.0000   -5.10874
442000.0000   -4.72353
442040.0000   -4.29431
442080.0000   -4.94757
442120.0000   -4.90246
442160.0000   -4.86269
442200.0000   -4.65605
442240.0000   -4.00312
442280.0000   -5.32378
442320.0000   -4.87630
442360.0000   -5.25656
442400.0000   -4.43684
442440.0000   -3.18864
442480.0000   -4.70066
442520.0000   -4.46512
442560.0000   -4.86972
442600.0000   -5.02893
442640.0000   -4.95620
442680.0000   -4.15411
442720.0000   -4.11873
442760.0000   -4.58912
442800.0000   -5.01140
442840.0000   -4.74723
442880.0000   -4.80151
442920.0000   -4.20250
442960.0000   -4.65878
443000.0000   -4.53010
443040.0000   -4.99055
443080.0000   -4.72358
443120.0000   -4.31850
443160.0000   -3.55206
443200.0000   -4.20253
443240.0000   -4.32982
443280.0000   -3.99729
443320.0000   -3.19998
443360.0000   -4.90794
443400.0000   -5.46962
443440.0000   -5.18851
443480.0000   -4.10871
443520.0000   -5.21807
443560.0000   -4.60461
443600.0000   -5.58492
443640.0000   -6.00968
443680.0000   -6.06366
443720.0000   -5.09512
443760.0000   -6.57864
443800.0000   -5.05700
443840.0000   -4.85029
443880.0000   -5.75607
443920.0000   -6.12543
443960.0000   -5.31111
444000.0000   -5.46890
444040.0000   -5.39557
444080.0000   -5.37904
444120.0000   -5.30813
444160.0000   -4.73041
444200.0000   -4.75388
444240.0000   -4.67692
444280.0000   -4.59622
444320.0000   -5.28762
444360.0000   -4.72529
444400.0000   -5.47704
444440.0000   -5.48267
444480.0000   -4.99726
444520.0000   -5.18892
444560.0000   -5.66583
444600.0000   -5.62187
444640.0000   -5.50156
444680.0000   -5.28458
444720.0000   -4.37970
444760.0000   -4.98390
444800.0000   -5.56480
444840.0000   -4.83932
444880.0000   -4.96529
444920.0000   -5.09511
444960.0000   -3.52481
445000.0000   -4.05759
445040.0000   -3.83690
445080.0000   -4.94466
445120.0000   -4.90540
445160.0000   -5.08117
445200.0000   -3.59315
445240.0000   -3.04635
445280.0000   -3.44990
445320.0000   -3.04455
445360.0000   -3.93745
445400.0000   -3.57975
445440.0000   -3.35599
445480.0000   -2.83291
445520.0000   -3.48542
445560.0000   -3.61310
445600.0000   -3.47563
445640.0000   -3.71808
445680.0000   -4.16767
445720.0000   -4.08910
445760.0000   -4.31585
445800.0000   -4.16260
445840.0000   -5.09188
445880.0000   -3.77807
445920.0000   -4.57401
445960.0000   -3.43346
446000.0000   -2.87788
446040.0000   -2.96317
446080.0000   -3.57502
446120.0000   -3.18057
446160.0000   -3.25613
446200.0000   -2.57077
446240.0000   -2.68194
446280.0000   -3.89350
446320.0000   -3.67560
446360.0000   -3.10507
446400.0000   -2.90833
446440.0000   -3.17352
446480.0000   -3.36190
446520.0000   -3.36361
446560.0000   -3.72837
446600.0000   -3.38242
446640.0000   -2.59208
446680.0000   -3.04610
446720.0000   -3.87746
446760.0000   -3.91031
446800.0000   -3.98021
446840.0000   -3.72659
446880.0000   -3.50624
446920.0000   -2.20015
446960.0000   -2.05447
447000.0000   -2.80648
447040.0000   -2.58840
447080.0000   -3.05431
447120.0000   -1.95772
447160.0000   -2.50889
447200.0000   -1.70826
447240.0000   -3.29919
447280.0000   -2.88489
447320.0000   -3.60691
447360.0000   -3.01300
447400.0000   -3.11896
447440.0000   -2.76784
447480.0000   -3.06899
447520.0000   -1.48218
447560.0000   -1.80584
447600.0000   -1.98191
447640.0000   -2.68662
447680.0000   -2.57264
447720.0000   -3.24022
447760.0000   -3.07644
447800.0000   -2.34509
447840.0000   -2.14459
447880.0000   -2.75396
447920.0000   -2.21708
447960.0000   -2.83747
448000.0000   -2.64685
448040.0000   -2.98708
448080.0000   -2.30566
448120.0000   -3.18493
448160.0000   -2.87192
448200.0000   -3.07257
448240.0000   -2.84953
448280.0000   -3.11062
448320.0000   -3.70767
448360.0000   -3.29731
448400.0000   -3.43735
448440.0000   -2.81073
448480.0000   -2.42818
448520.0000   -2.06161
448560.0000   -2.10377
448600.0000   -1.30472
448640.0000   -2.28195
448680.0000   -2.76937
448720.0000   -3.09339
448760.0000   -4.19031
448800.0000   -2.97182
448840.0000   -2.84665
448880.0000   -3.87194
448920.0000   -2.95426
448960.0000   -3.58372
449000.0000   -3.31524
449040.0000   -2.80871
449080.0000   -3.57790
449120.0000   -2.65342
449160.0000   -2.79957
449200.0000   -2.87031
449240.0000   -2.77237
449280.0000   -2.54739
449320.0000   -2.86841
449360.0000   -2.75554
449400.0000   -2.74133
449440.0000   -3.36860
449480.0000   -2.14258
449520.0000   -2.08627
449560.0000   -2.35047
449600.0000   -2.40828
449640.0000   -2.02106
449680.0000   -2.26316
449720.0000   -1.97446
449760.0000   -2.28961
449800.0000   -1.93912
449840.0000   -1.90527
449880.0000   -2.49767
449920.0000   -2.54880
449960.0000   -3.00445
450000.0000   -2.87056
450040.0000   -3.97243
450080.0000   -2.97471
450120.0000   -3.79178
450160.0000   -3.14933
450200.0000   -3.25381
450240.0000   -2.75488
450280.0000   -2.63794
450320.0000   -2.18930
450360.0000   -2.58516
450400.0000   -3.06501
450440.0000   -2.73801
450480.0000   -2.74706
450520.0000   -2.94132
450560.0000   -2.39122
450600.0000   -2.89146
450640.0000   -3.29941
450680.0000   -1.60583
450720.0000   -3.21205
450760.0000   -3.29132
450800.0000   -4.05569
450840.0000   -3.58121
450880.0000   -3.30715
450920.0000   -3.21710
450960.0000   -3.21727
451000.0000   -2.71011
451040.0000   -2.21234
451080.0000   -2.07483
451120.0000   -2.20493
451160.0000   -2.83191
451200.0000   -2.30095
451240.0000   -2.44325
451280.0000   -1.81360
451320.0000   -2.11463
451360.0000   -2.79070
451400.0000   -2.18360
451440.0000   -1.38138
451480.0000   -1.81890
451520.0000   -2.02302
451560.0000   -1.54799
451600.0000   -1.23115
451640.0000   -0.86964
451680.0000   -1.90839
451720.0000   -1.76712
451760.0000   -2.00145
451800.0000   -2.96870
451840.0000   -2.82275
451880.0000   -2.54590
451920.0000   -3.10111
451960.0000   -2.75692
452000.0000   -2.37033
452040.0000   -1.78928
452080.0000   -2.62199
452120.0000   -2.20285
452160.0000   -1.27180
452200.0000   -2.08533
452240.0000   -1.87469
452280.0000   -2.27880
452320.0000   -2.00710
452360.0000   -1.96998
452400.0000   -1.70887
452440.0000   -1.66702
452480.0000   -1.56417
452520.0000   -3.44725
452560.0000   -2.52714
452600.0000   -2.51936
452640.0000   -2.95119
452680.0000   -2.45385
452720.0000   -2.26930
452760.0000   -1.35569
452800.0000   -2.40772
452840.0000   -2.54896
452880.0000   -1.96519
452920.0000   -1.99481
452960.0000   -1.76940
453000.0000   -2.10454
453040.0000   -3.21918
453080.0000   -2.23146
453120.0000   -3.27022
453160.0000   -2.76416
453200.0000   -2.82927
453240.0000   -2.37100
453280.0000   -2.44132
453320.0000   -2.32465
453360.0000   -2.26347
453400.0000   -3.09342
453440.0000   -3.93227
453480.0000   -2.33681
453520.0000   -2.31808
453560.0000   -2.50588
453600.0000   -2.98489
453640.0000   -3.03617
453680.0000   -1.80997
453720.0000   -1.54553
453760.0000   -1.40614
453800.0000   -2.13436
453840.0000   -2.82594
453880.0000   -2.17691
453920.0000   -2.42419
453960.0000   -2.20216
454000.0000   -2.14744
454040.0000   -2.90113
454080.0000   -3.67253
454120.0000   -2.51080
454160.0000   -2.44440
454200.0000   -2.13357
454240.0000   -3.11622
454280.0000   -2.28511
454320.0000   -2.09194
454360.0000   -2.92982
454400.0000   -3.32925
454440.0000   -2.73299
454480.0000   -3.08951
454520.0000   -3.30610
454560.0000   -2.15853
454600.0000   -2.36801
454640.0000   -3.04964
454680.0000   -3.58707
454720.0000   -3.22384
454760.0000   -2.98055
454800.0000   -4.45275
454840.0000   -3.52418
454880.0000   -4.88595
454920.0000   -4.12471
454960.0000   -3.38809
455000.0000   -4.27574
455040.0000   -3.83521
455080.0000   -4.39141
455120.0000   -4.18649
455160.0000   -3.71428
455200.0000   -4.64939
455240.0000   -6.47137
455280.0000   -4.55382
455320.0000   -4.70298
455360.0000   -4.78009
455400.0000   -5.96186
455440.0000   -5.76366
455480.0000   -5.64642
455520.0000   -5.58709
455560.0000   -4.68823
455600.0000   -5.34901
455640.0000   -5.03143
455680.0000   -4.81252
455720.0000   -4.76505
455760.0000   -4.91976
455800.0000   -4.57789
455840.0000   -5.13229
455880.0000   -5.33717
455920.0000   -5.04414
455960.0000   -4.51094
456000.0000   -4.83222
456040.0000   -5.51807
456080.0000   -5.54816
456120.0000   -4.34907
456160.0000   -5.70565
456200.0000   -5.45348
456240.0000   -5.37286
456280.0000   -5.37076
456320.0000   -4.85917
456360.0000   -4.31418
456400.0000   -4.11711
456440.0000   -5.03297
456480.0000   -4.68016
456520.0000   -4.31818
456560.0000   -3.32449
456600.0000   -2.72233
456640.0000   -2.85900
456680.0000   -4.09888
456720.0000   -3.39970
456760.0000   -2.71508
456800.0000   -3.52001
456840.0000   -3.26712
456880.0000   -3.56141
456920.0000   -3.04720
456960.0000   -2.96615
457000.0000   -3.97499
457040.0000   -3.18498
457080.0000   -3.66481
457120.0000   -4.48362
457160.0000   -3.37229
457200.0000   -3.18597
457240.0000   -3.81445
457280.0000   -4.79247
457320.0000   -3.92388
457360.0000   -3.74319
457400.0000   -4.30341
457440.0000   -3.06319
457480.0000   -3.19938
457520.0000   -3.26669
457560.0000   -2.64540
457600.0000   -3.32071
457640.0000   -2.69397
457680.0000   -2.85489
457720.0000   -3.17431
457760.0000   -2.63513
457800.0000   -4.61227
457840.0000   -4.24951
457880.0000   -4.52276
457920.0000   -4.07996
457960.0000   -4.12337
458000.0000   -4.10204
458040.0000   -4.02921
458080.0000   -3.83744
458120.0000   -3.47799
458160.0000   -4.54678
458200.0000   -2.86756
458240.0000   -2.46663
458280.0000   -1.84746
458320.0000   -2.71335
458360.0000   -2.19975
458400.0000   -2.81104
458440.0000   -2.09301
458480.0000   -2.59569
458520.0000   -3.34351
458560.0000   -3.40374
458600.0000   -3.09108
458640.0000   -3.00002
458680.0000   -2.77547
458720.0000   -2.70971
458760.0000   -2.90153
458800.0000   -3.73279
458840.0000   -3.26215
458880.0000   -2.52010
458920.0000   -3.21563
458960.0000   -3.90723
459000.0000   -4.37073
459040.0000   -4.21451
459080.0000   -3.85907
459120.0000   -2.65087
459160.0000   -3.31091
459200.0000   -2.44398
459240.0000   -2.24081
459280.0000   -2.17453
459320.0000   -2.43356
459360.0000   -2.52257
459400.0000   -2.33993
459440.0000   -3.29799
459480.0000   -3.85753
459520.0000   -3.84467
459560.0000   -2.56236
459600.0000   -2.31300
459640.0000   -2.71703
459680.0000   -3.50718
459720.0000   -2.73435
459760.0000   -3.55840
459800.0000   -3.86396
459840.0000   -2.79951
459880.0000   -3.64841
459920.0000   -4.05037
459960.0000   -3.79133
460000.0000   -3.53707
460040.0000   -4.17821
460080.0000   -3.80582
460120.0000   -4.10537
460160.0000   -3.11377
460200.0000   -2.49075
460240.0000   -3.07505
460280.0000   -2.82729
460320.0000   -2.71007
460360.0000   -2.70492
460400.0000   -1.51256
460440.0000   -2.41499
460480.0000   -3.47680
460520.0000   -3.30205
460560.0000   -4.17801
460600.0000   -3.78701
460640.0000   -4.46143
460680.0000   -3.42533
460720.0000   -2.58918
460760.0000   -2.96490
460800.0000   -3.00372
460840.0000   -2.44544
460880.0000   -2.65574
460920.0000   -2.72594
460960.0000   -3.56101
461000.0000   -2.38883
461040.0000   -2.78577
461080.0000   -3.03196
461120.0000   -2.39536
461160.0000   -1.76960
461200.0000   -3.05199
461240.0000   -2.52047
461280.0000   -2.89998
461320.0000   -2.92575
461360.0000   -3.07681
461400.0000   -2.12788
461440.0000   -2.07831
461480.0000   -1.71730
461520.0000   -2.75514
461560.0000   -3.06894
461600.0000   -2.76835
461640.0000   -2.91816
461680.0000   -2.73130
461720.0000   -2.59383
461760.0000   -3.98857
461800.0000   -4.09014
461840.0000   -3.30933
461880.0000   -2.81018
461920.0000   -3.54473
461960.0000   -2.15680
462000.0000   -2.62331
462040.0000   -2.29107
462080.0000   -2.85573
462120.0000   -3.54513
462160.0000   -3.02273
462200.0000   -4.22407
462240.0000   -4.35767
462280.0000   -4.10514
462320.0000   -3.89383
462360.0000   -2.86992
462400.0000   -2.56995
462440.0000   -1.96592
462480.0000   -2.24233
462520.0000   -2.97741
462560.0000   -2.65422
462600.0000   -2.48564
462640.0000   -1.90981
462680.0000   -3.40189
462720.0000   -2.44521
462760.0000   -1.88431
462800.0000   -1.63742
462840.0000   -2.41342
462880.0000   -1.61575
462920.0000   -1.43747
462960.0000   -2.50845
463000.0000   -2.00992
463040.0000   -2.07121
463080.0000   -2.21281
463120.0000   -2.17221
463160.0000   -2.25967
463200.0000   -2.64330
463240.0000   -1.47002
463280.0000   -1.18490
463320.0000   -2.28236
463360.0000   -2.49919
463400.0000   -2.75125
463440.0000   -2.54044
463480.0000   -2.06275
463520.0000   -2.61278
463560.0000   -2.08253
463600.0000   -0.92021
463640.0000   -2.20239
463680.0000   -1.15078
463720.0000   -2.03868
463760.0000   -3.02233
463800.0000   -3.61008
463840.0000   -2.17158
463880.0000   -2.28816
463920.0000   -2.03180
463960.0000   -1.71693
464000.0000   -1.03370
464040.0000   -2.20512
464080.0000   -2.79017
464120.0000   -1.99569
464160.0000   -2.87064
464200.0000   -2.06572
464240.0000   -2.94981
464280.0000   -2.70523
464320.0000   -2.74005
464360.0000   -1.61385
464400.0000   -3.53958
464440.0000   -2.92911
464480.0000   -3.62755
464520.0000   -3.16250
464560.0000   -3.62835
464600.0000   -2.80149
464640.0000   -3.09267
464680.0000   -3.06254
464720.0000   -3.09527
464760.0000   -3.32187
464800.0000   -3.26418
464840.0000   -3.68234
464880.0000   -2.60236
464920.0000   -3.49199
464960.0000   -3.91726
465000.0000   -2.49139
465040.0000   -2.88112
465080.0000   -2.72933
465120.0000   -3.94375
465160.0000   -3.31418
465200.0000   -3.15091
465240.0000   -3.19226
465280.0000   -3.35834
465320.0000   -3.24531
465360.0000   -2.45053
465400.0000   -3.54031
465440.0000   -3.43847
465480.0000   -2.91089
465520.0000   -2.24026
465560.0000   -2.97251
465600.0000   -2.02533
465640.0000   -2.76060
465680.0000   -3.08269
465720.0000   -2.98347
465760.0000   -2.51446
465800.0000   -3.27828
465840.0000   -1.99765
465880.0000   -2.73084
465920.0000   -2.94935
465960.0000   -2.84570
466000.0000   -3.28822
466040.0000   -2.91777
466080.0000   -2.40458
466120.0000   -2.04419
466160.0000   -2.34663
466200.0000   -2.75854
466240.0000   -2.13468
466280.0000   -3.03635
466320.0000   -2.06953
466360.0000   -2.43969
466400.0000   -1.88537
466440.0000   -2.66258
466480.0000   -2.73358
466520.0000   -2.63106
466560.0000   -2.98250
466600.0000   -3.22080
466640.0000   -3.26118
466680.0000   -1.22789
466720.0000   -1.22032
466760.0000   -1.68896
466800.0000   -2.78529
466840.0000   -2.83973
466880.0000   -3.77443
466920.0000   -3.04986
466960.0000   -3.18576
467000.0000   -2.50825
467040.0000   -2.94844
467080.0000   -3.05940
467120.0000   -2.27624
467160.0000   -2.99211
467200.0000   -2.47753
467240.0000   -2.55330
467280.0000   -2.65446
467320.0000   -3.69062
467360.0000   -2.36425
467400.0000   -2.04836
467440.0000   -2.55926
467480.0000   -3.47546
467520.0000   -1.72463
467560.0000   -1.93293
467600.0000   -2.99282
467640.0000   -3.48943
467680.0000   -2.81546
467720.0000   -2.76388
467760.0000   -3.34051
467800.0000   -3.33808
467840.0000   -2.27792
467880.0000   -2.86060
467920.0000   -2.79070
467960.0000   -2.98715
468000.0000   -3.50460
468040.0000   -3.15880
468080.0000   -3.34408
468120.0000   -3.16855
468160.0000   -2.56239
468200.0000   -3.00543
468240.0000   -1.99610
468280.0000   -2.43059
468320.0000   -2.44166
468360.0000   -2.25277
468400.0000   -2.51088
468440.0000   -3.28594
468480.0000   -2.50301
468520.0000   -1.42821
468560.0000   -2.37137
468600.0000   -2.37348
468640.0000   -1.97318
468680.0000   -2.72413
468720.0000   -1.62058
468760.0000   -2.33370
468800.0000   -1.78908
468840.0000   -1.14071
468880.0000   -1.24365
468920.0000   -0.73801
468960.0000   -0.17393
469000.0000   -0.18608
469040.0000   -0.72804
469080.0000   -0.11560
469120.0000   -1.20610
469160.0000   -0.80495
469200.0000   -0.93099
469240.0000   -0.87353
469280.0000   -0.64151
469320.0000   -1.20998
469360.0000   -0.98212
469400.0000   -0.96706
469440.0000   -1.02205
469480.0000   -0.91063
469520.0000   -1.29647
469560.0000   -0.58509
469600.0000   -0.98698
469640.0000   -0.57362
469680.0000   -0.72113
469720.0000   -1.00448
469760.0000   -0.85737
469800.0000    0.12439
469840.0000   -0.68139
469880.0000   -0.33930
469920.0000   -0.04330
469960.0000   -0.62260
470000.0000   -0.32863
470040.0000    0.12586
470080.0000   -0.12092
470120.0000    0.00038
470160.0000    0.05529
470200.0000    0.44650
470240.0000    0.14446
470280.0000    0.32605
470320.0000    0.24324
470360.0000    0.36236
470400.0000    0.31324
470440.0000    0.26463
470480.0000    0.38697
470520.0000    0.23783
470560.0000   -0.00355
470600.0000   -0.37948
470640.0000   -0.74496
470680.0000    0.98604
470720.0000    0.50297
470760.0000    0.32594
470800.0000    0.40106
470840.0000    0.96149
470880.0000    0.84439
470920.0000    0.31131
470960.0000   -0.90824
471000.0000    0.19010
471040.0000    0.60200
471080.0000    0.07136
471120.0000    0.07793
471160.0000    0.55156
471200.0000    0.13214
471240.0000   -0.11011
471280.0000   -0.67990
471320.0000   -0.86314
471360.0000   -0.23421
471400.0000   -0.61831
471440.0000   -1.13749
471480.0000   -0.13532
471520.0000   -0.07806
471560.0000   -0.82540
471600.0000   -1.15116
471640.0000   -0.20251
471680.0000   -0.42156
471720.0000    0.66663
471760.0000    0.94796
471800.0000    1.11237
471840.0000    0.17431
471880.0000    0.03000
471920.0000    0.19663
471960.0000    0.61171
472000.0000    0.51688
472040.0000   -0.29247
472080.0000   -0.22434
472120.0000   -0.14906
472160.0000   -0.55529
472200.0000   -0.74559
472240.0000   -0.82098
472280.0000   -0.54552
472320.0000   -0.39848
472360.0000    0.30812
472400.0000    0.40234
472440.0000    0.09910
472480.0000    0.10379
472520.0000    0.15243
472560.0000    0.49793
472600.0000    0.08441
472640.0000   -0.01120
472680.0000    1.44868
472720.0000    1.05646
472760.0000    0.84663
472800.0000    0.72030
472840.0000    0.75414
472880.0000    1.22339
472920.0000    0.09716
472960.0000    0.07371
473000.0000    0.76193
473040.0000    1.37698
473080.0000    0.64008
473120.0000    0.92262
473160.0000    0.08414
473200.0000    0.31906
473240.0000    0.90502
473280.0000    0.48185
473320.0000    0.79975
473360.0000    1.22171
473400.0000    0.09026
473440.0000    0.84894
473480.0000    0.28554
473520.0000    0.04077
473560.0000    0.62411
473600.0000   -0.43803
473640.0000   -1.79152
473680.0000   -1.45844
473720.0000   -0.85087
473760.0000   -0.00259
473800.0000    0.37403
473840.0000   -0.08086
473880.0000   -0.03850
473920.0000    0.38891
473960.0000   -0.27127
474000.0000    0.83332
474040.0000   -0.01714
474080.0000    1.19585
474120.0000    0.19351
474160.0000    1.01594
474200.0000    0.39677
474240.0000    0.91850
474280.0000    0.11944
474320.0000    0.16969
474360.0000   -0.14210
474400.0000    0.11471
474440.0000    0.57226
474480.0000    1.01229
474520.0000    0.21099
474560.0000    1.15968
474600.0000    0.62756
474640.0000    0.95639
474680.0000    1.21342
474720.0000    1.06975
474760.0000    0.64640
474800.0000    1.27441
474840.0000    1.03344
474880.0000    0.79294
474920.0000    1.27429
474960.0000    1.05417
475000.0000    0.51068
475040.0000    1.11742
475080.0000    0.58559
475120.0000    1.69517
475160.0000    1.03641
475200.0000    1.64653
475240.0000    0.75884
475280.0000    1.14819
475320.0000    0.91033
475360.0000    0.50123
475400.0000    0.77642
475440.0000    1.02609
475480.0000    0.93175
475520.0000    0.73563
475560.0000   -0.02138
475600.0000   -1.00838
475640.0000    0.25936
475680.0000    0.19707
475720.0000    0.47320
475760.0000    0.17336
475800.0000    0.20988
475840.0000    0.51715
475880.0000   -0.37963
475920.0000    0.27891
475960.0000    0.17057
476000.0000    0.23142
476040.0000    0.41593
476080.0000    0.88118
476120.0000    0.13403
476160.0000    0.14296
476200.0000   -0.26986
476240.0000   -0.26003
476280.0000    0.54564
476320.0000    0.24290
476360.0000    0.52570
476400.0000    0.22725
476440.0000   -0.47174
476480.0000    0.84773
476520.0000   -0.16373
476560.0000   -0.76715
476600.0000    0.69609
476640.0000    0.67081
476680.0000   -0.00512
476720.0000    0.61276
476760.0000    0.87087
476800.0000    0.51082
476840.0000    0.72645
476880.0000   -0.54095
476920.0000    0.88308
476960.0000   -0.07883
477000.0000   -0.18383
477040.0000   -0.18041
477080.0000   -0.93764
477120.0000    0.87099
477160.0000    0.74853
477200.0000    0.92177
477240.0000    0.27615
477280.0000    1.09202
477320.0000    0.88690
477360.0000    0.67963
477400.0000    0.73327
477440.0000    0.83783
477480.0000    1.63379
477520.0000    1.06704
477560.0000    1.13253
477600.0000    0.97416
477640.0000    1.49827
477680.0000    1.44568
477720.0000    0.75965
477760.0000    0.12149
477800.0000    0.02149
477840.0000    0.85996
477880.0000    1.50797
477920.0000    0.52481
477960.0000    0.60053
478000.0000    0.35546
478040.0000    1.58836
478080.0000    1.16249
478120.0000    1.23009
478160.0000    0.69234
478200.0000    1.73198
478240.0000    1.70088
478280.0000    1.11967
478320.0000    0.14896
478360.0000    0.14006
478400.0000    0.25889
478440.0000    0.14869
478480.0000    0.35319
478520.0000    0.03410
478560.0000    0.44089
478600.0000   -0.46198
478640.0000    0.08929
478680.0000   -0.36677
478720.0000    0.45502
478760.0000    0.26397
478800.0000    0.28116
478840.0000    0.64888
478880.0000    0.66897
478920.0000    1.03992
478960.0000    1.06683
479000.0000    0.82596
479040.0000    0.21166
479080.0000    0.52470
479120.0000    0.63906
479160.0000    1.54330
479200.0000    1.34957
479240.0000    0.49160
479280.0000    1.65286
479320.0000    0.68636
479360.0000    0.66802
479400.0000    1.63308
479440.0000    1.58193
479480.0000    1.37617
479520.0000    1.46941
479560.0000    1.54469
479600.0000    1.13416
479640.0000    1.43323
479680.0000    0.83954
479720.0000    0.96440
479760.0000    0.27043
479800.0000    0.65862
479840.0000    0.35437
479880.0000    1.51108
479920.0000    0.04129
479960.0000    1.39392
480000.0000    1.00560
480040.0000    1.12662
480080.0000    0.82048
480120.0000    0.88758
480160.0000    0.71988
480200.0000    0.71370
480240.0000    1.24869
480280.0000    0.62438
480320.0000   -0.17788
480360.0000   -0.28171
480400.0000   -0.61460
480440.0000    0.30977
480480.0000    0.47186
480520.0000    0.64975
480560.0000    0.20040
480600.0000    0.36421
480640.0000    1.24108
480680.0000    1.66379
480720.0000    1.02538
480760.0000    1.25161
480800.0000    0.41211
480840.0000    1.29184
480880.0000    0.91776
480920.0000    0.33609
480960.0000    0.56115
481000.0000   -0.38355
481040.0000   -0.39070
481080.0000    0.70308
481120.0000    0.86793
481160.0000    1.67347
481200.0000    0.68297
481240.0000    0.55220
481280.0000   -0.13193
481320.0000   -0.07422
481360.0000   -0.03728
481400.0000    0.35760
481440.0000    0.96275
481480.0000    0.07103
481520.0000    0.66382
481560.0000    0.31430
481600.0000    1.03205
481640.0000    0.51867
481680.0000    0.09928
481720.0000   -0.07433
481760.0000    0.00449
481800.0000    0.33304
481840.0000   -0.06030
481880.0000    0.36285
481920.0000    0.21363
481960.0000    1.03504
482000.0000    1.21214
482040.0000    0.32918
482080.0000   -0.64452
482120.0000    0.19241
482160.0000   -0.15432
482200.0000   -0.78594
482240.0000    0.11072
482280.0000   -0.51069
482320.0000   -0.37956
482360.0000   -0.95169
482400.0000   -1.90465
482440.0000   -0.05222
482480.0000    0.70611
482520.0000    0.28313
482560.0000    0.62390
482600.0000   -0.03172
482640.0000   -0.05344
482680.0000    0.21660
482720.0000    0.37480
482760.0000    1.06200
482800.0000    0.73856
482840.0000   -0.33204
482880.0000    0.15327
482920.0000    0.59127
482960.0000    0.52719
483000.0000   -0.17436
483040.0000   -0.84897
483080.0000   -0.05509
483120.0000   -0.36052
483160.0000    0.46518
483200.0000    0.46766
483240.0000    0.80538
483280.0000   -0.12118
483320.0000    0.09987
483360.0000   -0.14700
483400.0000    0.58409
483440.0000    0.47143
483480.0000    0.64194
483520.0000    0.60558
483560.0000    0.01822
483600.0000    0.24020
483640.0000    0.80898
483680.0000    1.26381
483720.0000    1.51015
483760.0000    0.20021
483800.0000    1.55781
483840.0000   -0.26915
483880.0000    0.37390
483920.0000   -0.24592
483960.0000    0.07421
484000.0000   -0.44783
484040.0000    0.36731
484080.0000   -0.30332
484120.0000    1.05040
484160.0000    0.15300
484200.0000   -0.31152
484240.0000    0.47410
484280.0000    0.82466
484320.0000    0.59651
484360.0000   -0.02189
484400.0000    0.97818
484440.0000   -0.70187
484480.0000   -0.03284
484520.0000    0.67628
484560.0000    0.95018
484600.0000    1.19621
484640.0000    0.34549
484680.0000   -0.74199
484720.0000    0.31123
484760.0000    0.33561
484800.0000   -0.24274
484840.0000    0.27730
484880.0000    0.10230
484920.0000    0.23956
484960.0000   -0.30952
485000.0000    0.80438
485040.0000   -0.47482
485080.0000   -0.09974
485120.0000    0.74175
485160.0000    1.10534
485200.0000    0.57114
485240.0000    0.84965
485280.0000    0.48003
485320.0000    0.28724
485360.0000    1.73999
485400.0000    1.03012
485440.0000    0.39750
485480.0000    0.76032
485520.0000    1.33680
485560.0000    0.91095
485600.0000    0.73126
485640.0000    1.42462
485680.0000   -0.08111
485720.0000    0.19418
485760.0000    0.78207
485800.0000    0.22346
485840.0000    0.15099
485880.0000   -0.13527
485920.0000    0.60112
485960.0000    0.12589
486000.0000    1.56397
486040.0000    1.53292
486080.0000    1.59803
486120.0000    1.70048
486160.0000    1.42506
486200.0000    1.78588
486240.0000    1.23814
486280.0000    1.44177
486320.0000    1.74178
486360.0000    0.92792
486400.0000    1.57719
486440.0000    1.27053
486480.0000    0.35112
486520.0000    0.41157
486560.0000    1.00943
486600.0000    0.05950
486640.0000    1.39170
486680.0000    0.96627
486720.0000    1.10638
486760.0000    1.24456
486800.0000    0.78889
486840.0000    0.05560
486880.0000    0.67686
486920.0000    0.96441
486960.0000    1.51870
487000.0000    1.19607
487040.0000   -0.06854
487080.0000    0.48313
487120.0000    0.64254
487160.0000    0.89172
487200.0000    1.39991
487240.0000    1.06246
487280.0000    0.46787
487320.0000    0.25122
487360.0000    0.58857
487400.0000    0.98964
487440.0000   -0.30279
487480.0000    0.79729
487520.0000    0.91504
487560.0000    0.48631
487600.0000    0.13754
487640.0000    0.64251
487680.0000    1.57292
487720.0000    1.25261
487760.0000    0.20622
487800.0000    0.89909
487840.0000    0.15268
487880.0000    0.15641
487920.0000   -0.60565
487960.0000    0.16574
488000.0000    0.18890
488040.0000   -0.62559
488080.0000    0.06595
488120.0000    1.50633
488160.0000    0.78972
488200.0000    1.41085
488240.0000    0.99498
488280.0000    0.45880
488320.0000    1.25560
488360.0000    1.69340
488400.0000    1.28426
488440.0000    1.35709
488480.0000    1.68502
488520.0000    1.58084
488560.0000    0.97338
488600.0000    0.86450
488640.0000    1.89589
488680.0000    1.68791
488720.0000    0.77673
488760.0000    1.45018
488800.0000    1.29336
488840.0000    0.56562
488880.0000    0.97190
488920.0000    1.94566
488960.0000    1.17978
489000.0000    2.23131
489040.0000    3.25999
489080.0000    2.01524
489120.0000    1.97155
489160.0000    1.88228
489200.0000    1.74176
489240.0000    0.97495
489280.0000    1.39635
489320.0000    1.51042
489360.0000    1.98531
489400.0000    1.95632
489440.0000    2.54158
489480.0000    2.06890
489520.0000    2.21481
489560.0000    1.93033
489600.0000    1.82368
489640.0000    2.46618
489680.0000    1.76194
489720.0000    1.40949
489760.0000    0.74001
489800.0000    0.62460
489840.0000    1.17546
489880.0000    1.76255
489920.0000    1.39638
489960.0000    0.97119
490000.0000    0.63235
490040.0000    0.02753
490080.0000    1.29963
490120.0000    0.67668
490160.0000    1.34720
490200.0000    1.36656
490240.0000    1.00454
490280.0000    0.99623
490320.0000    0.25764
490360.0000    0.44551
490400.0000    0.36107
490440.0000    0.54208
490480.0000    1.54620
490520.0000    1.17146
490560.0000    0.77817
490600.0000    1.19957
490640.0000    0.82553
490680.0000    0.09600
490720.0000    0.45089
490760.0000    0.61095
490800.0000    0.39018
490840.0000    0.65432
490880.0000    0.77089
490920.0000    0.12805
490960.0000    0.73565
491000.0000    0.34739
491040.0000    1.13205
491080.0000   -0.17882
491120.0000   -0.20935
491160.0000    0.36624
491200.0000    0.52802
491240.0000    0.04289
491280.0000    0.17388
491320.0000    0.38037
491360.0000    0.12851
491400.0000    0.00059
491440.0000   -0.16082
491480.0000   -0.33264
491520.0000   -0.60921
491560.0000   -0.84064
491600.0000   -0.24001
491640.0000    0.68925
491680.0000   -0.04742
491720.0000    0.39569
491760.0000    1.11626
491800.0000    0.51996
491840.0000    0.35067
491880.0000    0.57033
491920.0000    0.62697
491960.0000    0.77584
492000.0000   -0.13270
492040.0000    0.97593
492080.0000    0.68873
492120.0000    0.99978
492160.0000    0.70322
492200.0000    0.66603
492240.0000    0.95555
492280.0000    0.19570
492320.0000    0.34539
492360.0000   -0.00633
492400.0000    0.46423
492440.0000    0.83276
492480.0000    0.49343
492520.0000    0.62200
492560.0000    0.56538
492600.0000   -0.08820
492640.0000    0.21415
492680.0000    0.40739
492720.0000    1.73259
492760.0000    1.02093
492800.0000    0.77925
492840.0000    1.23295
492880.0000    0.59768
492920.0000    1.47671
492960.0000    0.75760
493000.0000    0.37414
493040.0000   -0.15912
493080.0000    1.14925
493120.0000    0.44951
493160.0000    1.10731
493200.0000    0.74731
493240.0000    1.26980
493280.0000    1.20423
493320.0000    1.74187
493360.0000   -0.39330
493400.0000    0.67927
493440.0000    0.47530
493480.0000    0.36010
493520.0000   -0.05063
493560.0000    0.02770
493600.0000    1.60677
493640.0000    1.46368
493680.0000    0.62779
493720.0000    0.77053
493760.0000    1.03506
493800.0000    0.87427
493840.0000    0.29567
493880.0000    0.58070
493920.0000    1.07870
493960.0000    0.73289
494000.0000    0.59900
494040.0000    0.87093
494080.0000    1.30405
494120.0000    0.57001
494160.0000    0.01429
494200.0000    1.04719
494240.0000    0.53746
494280.0000    0.38418
494320.0000    0.90432
494360.0000    1.30923
494400.0000    0.73574
494440.0000    0.65798
494480.0000    0.82981
494520.0000    1.27344
494560.0000    1.19780
494600.0000    0.88355
494640.0000   -0.16681
494680.0000    0.32288
494720.0000    0.06830
494760.0000    0.30166
494800.0000    0.30409
494840.0000    1.12582
494880.0000    1.23008
494920.0000    0.32517
494960.0000   -0.09964
495000.0000    1.01128
495040.0000    1.26519
495080.0000    0.37661
495120.0000    0.79353
495160.0000    0.18937
495200.0000    0.71470
495240.0000   -0.34279
495280.0000   -0.24550
495320.0000    0.32917
495360.0000   -0.56845
495400.0000    0.54474
495440.0000    0.50134
495480.0000    0.61695
495520.0000    0.64046
495560.0000    0.21720
495600.0000   -0.07271
495640.0000    0.32403
495680.0000   -0.06909
495720.0000    0.90798
495760.0000    0.09013
495800.0000    0.15487
495840.0000    0.17596
495880.0000   -0.10896
495920.0000    0.19449
495960.0000    0.43249
496000.0000    1.21818
496040.0000    0.62791
496080.0000    0.31437
496120.0000    1.14451
496160.0000    1.31614
496200.0000    0.93618
496240.0000    0.53222
496280.0000    0.72991
496320.0000    1.94499
496360.0000    0.88085
496400.0000    0.70510
496440.0000    1.20120
496480.0000    0.36323
496520.0000    0.13811
496560.0000    1.06198
496600.0000    0.40490
496640.0000    0.75602
496680.0000    0.47020
496720.0000    1.22754
496760.0000    0.88709
496800.0000    0.16969
496840.0000    0.49717
496880.0000    0.24597
496920.0000    0.35260
496960.0000    1.28529
497000.0000    0.63832
497040.0000    0.57780
497080.0000   -0.60309
497120.0000    0.00596
497160.0000    1.35497
497200.0000    1.12297
497240.0000    1.31412
497280.0000    1.25844
497320.0000    2.25046
497360.0000    1.98795
497400.0000    1.88583
497440.0000    2.92317
497480.0000    1.51662
497520.0000    1.16940
497560.0000    1.60508
497600.0000    1.30790
497640.0000    1.40927
497680.0000    0.81125
497720.0000    1.19760
497760.0000    0.84755
497800.0000    0.47287
497840.0000    1.34232
497880.0000    0.48090
497920.0000    0.34948
497960.0000    0.21803
498000.0000    0.81977
498040.0000    1.30977
498080.0000    1.49225
498120.0000    0.34125
498160.0000    0.75199
498200.0000    0.94127
498240.0000    1.71769
498280.0000    0.74924
498320.0000   -0.21059
498360.0000    0.61724
498400.0000   -0.13349
498440.0000   -0.12385
498480.0000   -0.04798
498520.0000    1.02166
498560.0000    1.38210
498600.0000    0.55305
498640.0000    0.82628
498680.0000    0.17801
498720.0000    0.44163
498760.0000   -0.47806
498800.0000   -0.49545
498840.0000    0.18943
498880.0000   -0.36817
498920.0000    0.64067
498960.0000   -0.00691
499000.0000   -0.13068
499040.0000   -0.51058
499080.0000   -0.23377
499120.0000    0.41284
499160.0000    0.02352
499200.0000    0.29821
499240.0000   -0.36674
499280.0000   -0.35504
499320.0000   -0.62974
499360.0000    0.06593
499400.0000    0.25200
499440.0000   -0.44934
499480.0000   -0.41514
499520.0000   -0.50289
499560.0000   -0.28961
499600.0000   -1.09751
499640.0000   -0.64320
499680.0000   -0.76982
499720.0000   -0.03229
499760.0000    0.93133
499800.0000   -0.17526
499840.0000   -0.62161
499880.0000    0.07737
499920.0000    0.25392
499960.0000   -0.32659
500000.0000    0.58619
500040.0000    0.39798
500080.0000   -0.36353
500120.0000   -0.14027
500160.0000    0.86931
500200.0000    0.29157
500240.0000    0.03524
500280.0000   -0.33035
500320.0000   -0.83346
500360.0000   -0.05007
500400.0000   -0.16943
500440.0000   -0.29630
500480.0000   -0.27033
500520.0000   -0.39669
500560.0000    0.09280
500600.0000   -0.44764
500640.0000   -0.44059
500680.0000   -0.30956
500720.0000    0.52417
500760.0000   -0.73268
500800.0000   -1.13827
500840.0000   -0.24833
500880.0000   -1.67804
500920.0000    0.05115
500960.0000   -0.01715
501000.0000   -0.57138
501040.0000    0.22066
501080.0000    0.43692
501120.0000    1.03634
501160.0000   -0.09352
501200.0000   -0.41540
501240.0000    0.93028
501280.0000    0.16324
501320.0000   -0.27914
501360.0000   -0.35664
501400.0000    0.17952
501440.0000    0.10165
501480.0000    0.16945
501520.0000    0.55847
501560.0000   -0.74313
501600.0000    1.16808
501640.0000    0.28144
501680.0000    0.56496
501720.0000    0.10771
501760.0000    0.56172
501800.0000   -0.63009
501840.0000   -0.02384
501880.0000    0.41424
501920.0000   -0.61383
501960.0000    0.07634
502000.0000    0.70671
502040.0000    0.08440
502080.0000    0.30786
502120.0000    0.04187
502160.0000   -0.08417
502200.0000    0.76223
502240.0000    0.41464
502280.0000   -0.50298
502320.0000    0.55328
502360.0000    0.35621
502400.0000    0.34657
502440.0000    1.17531
502480.0000    0.63859
502520.0000   -0.05777
502560.0000    0.13508
502600.0000    0.89958
502640.0000    0.29972
502680.0000    0.05098
502720.0000    0.63854
502760.0000   -0.19248
502800.0000    0.74042
502840.0000   -0.03893
502880.0000   -0.24269
502920.0000    0.11303
502960.0000    0.95017
503000.0000    1.01401
503040.0000    0.77238
503080.0000    0.94703
503120.0000    1.18425
503160.0000    0.65562
503200.0000    1.64668
503240.0000    0.93357
503280.0000    0.65160
503320.0000    0.24923
503360.0000    0.36401
503400.0000    0.67945
503440.0000    0.79038
503480.0000    0.21836
503520.0000    0.56246
503560.0000    0.34164
503600.0000   -0.25206
503640.0000   -0.16369
503680.0000    0.66789
503720.0000    1.39847
503760.0000    0.83415
503800.0000    0.97500
503840.0000    1.13207
503880.0000    0.68863
503920.0000    1.11525
503960.0000    1.12523
504000.0000    0.43851
504040.0000    0.67610
504080.0000    1.37205
504120.0000    0.97137
504160.0000    0.22065
504200.0000    0.57919
504240.0000    0.81892
504280.0000    1.10563
504320.0000    1.34644
504360.0000    0.71841
504400.0000    1.17355
504440.0000    1.61291
504480.0000    1.03614
504520.0000    1.30697
504560.0000    0.99320
504600.0000    1.18418
504640.0000    1.35396
504680.0000    1.24363
504720.0000    1.01351
504760.0000    1.10038
504800.0000    0.77806
504840.0000    0.52892
504880.0000    0.34205
504920.0000    0.80441
504960.0000    0.07566
505000.0000    1.06386
505040.0000    0.22252
505080.0000    0.12229
505120.0000    0.79427
505160.0000   -0.10779
505200.0000    0.09910
505240.0000    0.58669
505280.0000    0.15303
505320.0000    0.83702
505360.0000    0.87242
505400.0000    1.09112
505440.0000    1.35612
505480.0000    2.04920
505520.0000    0.78311
505560.0000   -0.27909
505600.0000    0.66957
505640.0000    1.30371
505680.0000    1.36270
505720.0000    1.59958
505760.0000    0.74668
505800.0000    1.10681
505840.0000    1.04767
505880.0000    0.20711
505920.0000    0.59202
505960.0000    0.41823
506000.0000    0.05017
506040.0000    1.16075
506080.0000   -1.16277
506120.0000    0.69962
506160.0000    1.12574
506200.0000    0.72084
506240.0000    0.74078
506280.0000    1.26867
506320.0000    1.84804
506360.0000    1.81461
506400.0000    2.37200
506440.0000    1.05479
506480.0000    1.92193
506520.0000    1.07043
506560.0000    1.23870
506600.0000    1.44418
506640.0000    1.35020
506680.0000    0.96314
506720.0000    1.22133
506760.0000    1.69553
506800.0000    1.12312
506840.0000    0.26167
506880.0000    1.40810
506920.0000    0.44957
506960.0000    0.83810
507000.0000    1.54242
507040.0000    0.68965
507080.0000    1.24218
507120.0000    0.77640
507160.0000    0.01737
507200.0000    1.20000
507240.0000    1.21306
507280.0000    1.72340
507320.0000    1.59019
507360.0000    0.86523
507400.0000    0.67354
507440.0000    0.11073
507480.0000    0.66411
507520.0000    1.06366
507560.0000    1.28116
507600.0000    0.78492
507640.0000    1.15286
507680.0000    1.29406
507720.0000    2.16902
507760.0000    1.62199
507800.0000    0.28824
507840.0000    1.69994
507880.0000    1.03587
507920.0000    1.60027
507960.0000    1.23141
508000.0000    1.08446
508040.0000    0.73498
508080.0000    1.87093
508120.0000    2.43523
508160.0000    2.97832
508200.0000    2.40399
508240.0000    2.27461
508280.0000    3.37873
508320.0000    2.26517
508360.0000    1.33808
508400.0000    1.63895
508440.0000    2.67341
508480.0000    3.30500
508520.0000    3.42727
508560.0000    4.44369
508600.0000    3.46349
508640.0000    3.43817
508680.0000    3.46709
508720.0000    2.46104
508760.0000    2.41349
508800.0000    2.14739
508840.0000    1.99707
508880.0000    2.62404
508920.0000    2.89781
508960.0000    1.68750
509000.0000    2.23167
509040.0000    2.07743
509080.0000    2.73378
509120.0000    2.93335
509160.0000    1.92220
509200.0000    2.65511
509240.0000    1.90236
509280.0000    2.17830
509320.0000    2.42778
509360.0000    2.11645
509400.0000    2.63927
509440.0000    3.27343
509480.0000    2.60113
509520.0000    2.17172
509560.0000    0.31418
509600.0000    1.57546
509640.0000    1.37095
509680.0000    1.54165
509720.0000    2.84867
509760.0000    2.22040
509800.0000    1.98598
509840.0000    2.29056
509880.0000    1.31460
509920.0000    0.87305
509960.0000    1.22130
510000.0000    1.20486
510040.0000    1.51283
510080.0000    1.50843
510120.0000    2.12284
510160.0000    2.33961
510200.0000    2.13010
510240.0000    2.19832
510280.0000    2.47690
510320.0000    1.78174
510360.0000    1.68169
510400.0000    0.18574
510440.0000    1.39476
510480.0000    0.80438
510520.0000    1.54535
510560.0000    1.09626
510600.0000    1.17388
510640.0000    1.08123
510680.0000    0.30509
510720.0000    0.54350
510760.0000    1.33094
510800.0000    0.60812
510840.0000    0.67802
510880.0000    0.01656
510920.0000    0.26373
510960.0000    0.31756
511000.0000    1.47160
511040.0000    1.24461
511080.0000    0.26497
511120.0000    0.45774
511160.0000    1.34692
511200.0000    0.88439
511240.0000   -0.12832
511280.0000    0.47443
511320.0000    0.82523
511360.0000   -0.30316
511400.0000    0.30095
511440.0000    0.25374
511480.0000    0.64469
511520.0000    0.84366
511560.0000   -0.03664
511600.0000    0.28431
511640.0000    0.03645
511680.0000   -0.20618
511720.0000    0.45376
511760.0000    0.21711
511800.0000    0.42367
511840.0000    0.21539
511880.0000   -0.56743
511920.0000   -1.07362
511960.0000    0.11683
512000.0000   -0.85039
512040.0000   -0.14221
512080.0000   -0.30126
512120.0000    0.72756
512160.0000    0.21084
512200.0000    0.64710
512240.0000    0.70882
512280.0000    0.58329
512320.0000    0.75684
512360.0000    0.05454
512400.0000    0.42063
512440.0000   -0.95563
512480.0000    0.39969
512520.0000    0.23210
512560.0000   -0.69543
512600.0000   -0.29121
512640.0000    0.20021
512680.0000    0.76515
512720.0000    1.52828
512760.0000    0.71012
512800.0000    1.00673
512840.0000    0.82826
512880.0000    0.98391
512920.0000    0.15761
512960.0000    1.27306
513000.0000    0.28770
513040.0000    1.28700
513080.0000    2.11170
513120.0000    1.14153
513160.0000   -0.40065
513200.0000    0.37626
513240.0000    0.61020
513280.0000   -0.37484
513320.0000    0.68249
513360.0000    0.19178
513400.0000    0.21533
513440.0000    0.60025
513480.0000    1.04396
513520.0000    0.21908
513560.0000    0.10037
513600.0000   -0.32430
513640.0000    0.33628
513680.0000   -0.68671
513720.0000   -0.25488
513760.0000    0.49915
513800.0000   -0.03966
513840.0000    0.19538
513880.0000    0.97993
513920.0000    1.10794
513960.0000    0.12033
514000.0000    0.51656
514040.0000    0.81448
514080.0000    0.62903
514120.0000    0.80496
514160.0000    0.02152
514200.0000    1.26747
514240.0000    0.90193
514280.0000    0.98125
514320.0000    1.84820
514360.0000    2.15931
514400.0000    1.56385
514440.0000    0.88287
514480.0000    0.79975
514520.0000    0.11797
514560.0000    0.66167
514600.0000    0.21077
514640.0000    0.64124
514680.0000    0.63251
514720.0000    0.42732
514760.0000    0.64964
514800.0000    1.65593
514840.0000    1.47014
514880.0000    1.74808
514920.0000    0.87455
514960.0000    0.86697
515000.0000    0.56625
515040.0000    1.53834
515080.0000    0.70922
515120.0000    1.76379
515160.0000    2.02671
515200.0000    3.19657
515240.0000    2.15211
515280.0000    1.30148
515320.0000    2.04855
515360.0000    1.31121
515400.0000    1.04754
515440.0000    0.12498
515480.0000    0.31572
515520.0000   -0.29837
515560.0000    0.92668
515600.0000    0.42544
515640.0000    1.35231
515680.0000    1.28015
515720.0000    1.97473
515760.0000    1.67944
515800.0000    2.12866
515840.0000    2.16661
515880.0000    2.12795
515920.0000    2.40789
515960.0000    0.96890
516000.0000    1.75544
516040.0000    1.68351
516080.0000    1.20638
516120.0000    1.55804
516160.0000    0.61613
516200.0000    1.60600
516240.0000    1.20473
516280.0000    0.04421
516320.0000   -0.01215
516360.0000    1.39081
516400.0000    1.90547
516440.0000    0.99316
516480.0000    0.94019
516520.0000    1.57781
516560.0000    1.51908
516600.0000    1.04227
516640.0000    1.62263
516680.0000    1.49950
516720.0000    2.19265
516760.0000    1.59239
516800.0000    2.71053
516840.0000    1.85496
516880.0000    1.43404
516920.0000    0.74898
516960.0000    0.48001
517000.0000    0.43804
517040.0000    0.79392
517080.0000    1.06240
517120.0000    1.14782
517160.0000    0.91866
517200.0000    1.58662
517240.0000    1.33693
517280.0000    0.92134
517320.0000    1.39930
517360.0000    0.91050
517400.0000    1.41890
517440.0000    1.27266
517480.0000    1.82222
517520.0000    1.77942
517560.0000    1.12222
517600.0000    1.68395
517640.0000    1.75637
517680.0000    0.97439
517720.0000    0.62832
517760.0000    1.10428
517800.0000    1.64961
517840.0000    0.32949
517880.0000    0.04087
517920.0000    0.25579
517960.0000    0.42548
518000.0000    0.92525
518040.0000    0.72999
518080.0000    0.27519
518120.0000    0.88383
518160.0000    1.11913
518200.0000    1.27388
518240.0000    2.04942
518280.0000    2.05822
518320.0000    2.42453
518360.0000    2.88163
518400.0000    1.62441
518440.0000    1.34345
518480.0000    2.05169
518520.0000    2.20848
518560.0000    1.52882
518600.0000    1.99937
518640.0000    1.60076
518680.0000    1.60069
518720.0000    1.05224
518760.0000    1.92073
518800.0000    2.24331
518840.0000    1.15109
518880.0000    1.43738
518920.0000    1.21469
518960.0000    1.06709
519000.0000    0.95071
519040.0000    1.14063
519080.0000    1.28994
519120.0000    0.98891
519160.0000    1.47226
519200.0000    1.51081
519240.0000    1.54528
519280.0000    1.40132
519320.0000    0.75562
519360.0000    1.07941
519400.0000    1.78742
519440.0000    0.89930
519480.0000    1.24638
519520.0000    1.83684
519560.0000    1.56458
519600.0000    0.76207
519640.0000    0.97176
519680.0000    1.37891
519720.0000    1.09506
519760.0000    0.53457
519800.0000    1.33753
519840.0000    0.31929
519880.0000   -0.02601
519920.0000    0.16883
519960.0000    0.77949
520000.0000    0.18871
520040.0000   -0.25294
520080.0000    0.40089
520120.0000    0.81000
520160.0000    1.29414
520200.0000    1.44247
520240.0000    0.26485
520280.0000    0.20674
520320.0000    0.55297
520360.0000    1.22491
520400.0000    1.25620
520440.0000   -0.32495
520480.0000   -0.64521
520520.0000    0.26464
520560.0000    0.35876
520600.0000    0.01069
520640.0000    1.46869
520680.0000    0.66642
520720.0000    0.17967
520760.0000    1.34349
520800.0000    0.57879
520840.0000    0.97334
520880.0000    1.10335
520920.0000    1.72236
520960.0000    1.58948
521000.0000    1.38996
521040.0000    0.90906
521080.0000    0.74585
521120.0000    0.16347
521160.0000    0.83509
521200.0000    1.06352
521240.0000    1.31409
521280.0000    1.31207
521320.0000    0.15963
521360.0000    1.07623
521400.0000    1.42963
521440.0000    1.31609
521480.0000    0.79681
521520.0000    1.01449
521560.0000   -0.06240
521600.0000    1.30400
521640.0000    1.49365
521680.0000    1.24484
521720.0000    0.48035
521760.0000    0.58030
521800.0000    0.78589
521840.0000    0.39888
521880.0000    1.01029
521920.0000    0.66698
521960.0000    0.45957
522000.0000    0.48687
522040.0000    1.05406
522080.0000   -0.06753
522120.0000    0.91307
522160.0000    1.23896
522200.0000    1.33163
522240.0000    1.12962
522280.0000    0.86226
522320.0000    0.46019
522360.0000    0.13392
522400.0000    1.60107
522440.0000    0.40737
522480.0000    1.04577
522520.0000    0.87399
522560.0000    1.30294
522600.0000    0.39627
522640.0000    0.80656
522680.0000    1.53227
522720.0000    1.49905
522760.0000    1.58265
522800.0000    0.69333
522840.0000    1.11979
522880.0000    0.80024
522920.0000    1.47788
522960.0000    1.53657
523000.0000    1.35714
523040.0000    1.64395
523080.0000    2.59732
523120.0000    1.89293
523160.0000    1.73068
523200.0000    1.08670
523240.0000    0.84607
523280.0000    1.29238
523320.0000    1.01893
523360.0000    1.00459
523400.0000    1.43872
523440.0000    0.84266
523480.0000    1.85189
523520.0000    2.43525
523560.0000    1.40902
523600.0000    1.76570
523640.0000    1.93862
523680.0000    1.79536
523720.0000    2.05059
523760.0000    1.38456
523800.0000    2.41638
523840.0000    1.46978
523880.0000    1.56094
523920.0000    1.37902
523960.0000    0.98686
524000.0000    2.06702
524040.0000    2.15096
524080.0000    2.04685
524120.0000    1.96543
524160.0000    3.47672
524200.0000    3.06555
524240.0000    3.61726
524280.0000    3.34510
524320.0000    2.97009
524360.0000    2.57529
524400.0000    3.53812
524440.0000    3.60394
524480.0000    1.96567
524520.0000    2.05899
524560.0000    2.61974
524600.0000    1.97320
524640.0000    2.24927
524680.0000    1.58810
524720.0000    2.97138
524760.0000    2.04314
524800.0000    2.31704
524840.0000    1.62901
524880.0000    2.08829
524920.0000    2.68831
524960.0000    2.06124
525000.0000    1.00731
525040.0000    2.56304
525080.0000    2.26783
525120.0000    1.56127
525160.0000    1.78828
525200.0000    1.59381
525240.0000    0.99962
525280.0000    2.02984
525320.0000    1.36929
525360.0000    1.38845
525400.0000    1.61377
525440.0000    2.29888
525480.0000    2.33568
525520.0000    3.32284
525560.0000    2.31520
525600.0000    2.08832
525640.0000    2.01304
525680.0000    2.88563
525720.0000    2.78119
525760.0000    1.96045
525800.0000    2.05262
525840.0000    2.29321
525880.0000    2.64553
525920.0000    2.18958
525960.0000    1.68629
526000.0000    2.00919
526040.0000    1.54594
526080.0000    2.24094
526120.0000    1.82237
526160.0000    1.61058
526200.0000    0.84367
526240.0000    1.31852
526280.0000    0.74089
526320.0000    1.44364
526360.0000    1.01209
526400.0000    1.58357
526440.0000    0.50022
526480.0000    0.81380
526520.0000    0.75651
526560.0000    0.77553
526600.0000    0.86504
526640.0000    1.54417
526680.0000    0.88216
526720.0000    0.59318
526760.0000    0.94976
526800.0000    0.05790
526840.0000    0.46198
526880.0000    0.53944
526920.0000    0.91199
526960.0000    1.96093
527000.0000    2.04359
527040.0000    0.69796
527080.0000    0.39222
527120.0000    1.43029
527160.0000    1.86988
527200.0000    1.61822
527240.0000    2.50545
527280.0000    2.00848
527320.0000    1.00791
527360.0000    0.43515
527400.0000    1.20832
527440.0000    0.91132
527480.0000    0.72854
527520.0000    0.75518
527560.0000    1.30983
527600.0000    1.78797
527640.0000    1.70205
527680.0000    1.15552
527720.0000    2.77558
527760.0000    1.81414
527800.0000    1.78009
527840.0000    1.44164
527880.0000    1.42657
527920.0000    1.03624
527960.0000    1.28608
528000.0000    2.37113
528040.0000    1.99848
528080.0000    1.53496
528120.0000    1.50974
528160.0000    2.24304
528200.0000    2.98714
528240.0000    2.37403
528280.0000    1.96117
528320.0000    2.00734
528360.0000    2.02264
528400.0000    2.12841
528440.0000    1.29395
528480.0000    1.07865
528520.0000    0.92126
528560.0000    2.95216
528600.0000    3.10926
528640.0000    2.13118
528680.0000    2.71134
528720.0000    3.05306
528760.0000    1.43715
528800.0000    1.79394
528840.0000    2.17047
528880.0000    1.95897
528920.0000    1.73982
528960.0000    2.03878
529000.0000    1.59855
529040.0000    1.65659
529080.0000    1.53921
529120.0000    1.64235
529160.0000    1.12057
529200.0000    0.22253
529240.0000    1.18262
529280.0000    1.32319
529320.0000    0.90666
529360.0000    1.03388
529400.0000    1.51617
529440.0000    1.79951
529480.0000    0.35765
529520.0000    0.91168
529560.0000    0.21864
529600.0000    0.32803
529640.0000    1.37884
529680.0000    1.09450
529720.0000    1.46000
529760.0000    0.83808
529800.0000    1.45246
529840.0000    2.32252
529880.0000    2.71414
529920.0000    2.18388
529960.0000    3.06764
530000.0000    2.85649
530040.0000    2.31914
530080.0000    2.01704
530120.0000    2.87123
530160.0000    2.83506
530200.0000    3.59303
530240.0000    4.03525
530280.0000    3.49790
530320.0000    2.78513
530360.0000    2.95208
530400.0000    2.44973
530440.0000    1.90545
530480.0000    2.04613
530520.0000    2.18479
530560.0000    2.42649
530600.0000    1.38452
530640.0000    1.22975
530680.0000    1.32202
530720.0000    1.37960
530760.0000    1.96347
530800.0000    2.81923
530840.0000    1.05003
530880.0000    0.81004
530920.0000    1.32982
530960.0000    1.86546
531000.0000    0.24335
531040.0000    1.12577
531080.0000    1.65341
531120.0000    0.96880
531160.0000    1.28030
531200.0000    1.83044
531240.0000    1.08968
531280.0000    1.20180
531320.0000    1.01382
531360.0000    0.19782
531400.0000    0.52188
531440.0000    1.06500
531480.0000    2.18875
531520.0000    1.02692
531560.0000    1.70763
531600.0000    1.15728
531640.0000    0.27323
531680.0000    0.86210
531720.0000    0.87174
531760.0000    1.97699
531800.0000    2.32278
531840.0000    2.18373
531880.0000    1.77101
531920.0000    0.51783
531960.0000    0.84425
532000.0000    0.04155
532040.0000   -0.13621
532080.0000    1.42633
532120.0000    1.33512
532160.0000    1.16564
532200.0000    0.44773
532240.0000    0.98055
532280.0000    0.69049
532320.0000    0.00944
532360.0000    1.52174
532400.0000    1.18778
532440.0000    1.28200
532480.0000    0.62128
532520.0000   -0.33674
532560.0000    0.73938
532600.0000   -0.10151
532640.0000   -0.37892
532680.0000   -0.03470
532720.0000   -0.39210
532760.0000    0.56070
532800.0000    1.24380
532840.0000    0.45302
532880.0000   -0.76045
532920.0000    0.85396
532960.0000   -0.50694
533000.0000    0.22409
533040.0000    0.72785
533080.0000    0.94078
533120.0000    1.19954
533160.0000    0.05505
533200.0000    0.31765
533240.0000    0.27547
533280.0000    0.01240
533320.0000    0.47352
533360.0000   -0.04582
533400.0000    0.56605
533440.0000    0.36657
533480.0000    0.81918
533520.0000    0.74196
533560.0000   -0.01203
533600.0000    0.84931
533640.0000    1.21267
533680.0000    0.18883
533720.0000    1.20238
533760.0000    0.39768
533800.0000    0.32644
533840.0000    0.20133
533880.0000    0.37049
533920.0000    0.09564
533960.0000    0.23871
534000.0000    0.03804
534040.0000    0.61468
534080.0000   -0.23896
534120.0000    0.33553
534160.0000    0.16983
534200.0000    0.89130
534240.0000    0.39079
534280.0000   -0.45602
534320.0000   -0.39006
534360.0000    0.42378
534400.0000    0.82529
534440.0000   -0.14074
534480.0000   -0.20741
534520.0000    0.49925
534560.0000   -0.12247
534600.0000   -0.19813
534640.0000   -0.02735
534680.0000   -0.24422
534720.0000    0.13321
534760.0000    0.44139
534800.0000   -0.19520
534840.0000    0.35814
534880.0000    0.10836
534920.0000    0.44845
534960.0000    0.42710
535000.0000    0.28420
535040.0000   -0.18911
535080.0000    0.30964
535120.0000    0.38699
535160.0000    0.07102
535200.0000    0.69742
535240.0000   -0.11283
535280.0000    0.33176
535320.0000    0.65997
535360.0000    0.09124
535400.0000    0.37250
535440.0000    0.89795
535480.0000    0.81397
535520.0000    0.70789
535560.0000   -0.05058
535600.0000    0.42899
535640.0000    0.51488
535680.0000   -0.31931
535720.0000    0.76916
535760.0000   -0.13007
535800.0000   -0.65529
535840.0000   -1.72448
535880.0000    0.26623
535920.0000    0.42738
535960.0000    0.34294
536000.0000   -0.11024
536040.0000    0.25395
536080.0000    0.62565
536120.0000    0.70933
536160.0000    0.31903
536200.0000    0.52233
536240.0000   -0.62254
536280.0000    0.11252
536320.0000    1.15602
536360.0000   -0.18358
536400.0000    0.48147
536440.0000    0.48608
536480.0000    0.19077
536520.0000    0.11210
536560.0000   -0.38621
536600.0000    0.01224
536640.0000    0.46861
536680.0000   -0.17785
536720.0000    0.03285
536760.0000   -0.20019
536800.0000    0.43764
536840.0000    0.92808
536880.0000    0.79260
536920.0000    0.53803
536960.0000    0.68936
537000.0000    0.52983
537040.0000    1.10669
537080.0000    1.61899
537120.0000    0.50700
537160.0000    1.16019
537200.0000    1.85337
537240.0000    0.35232
537280.0000    1.51793
537320.0000    0.73383
537360.0000    0.31063
537400.0000    0.88704
537440.0000    0.54656
537480.0000    1.10997
537520.0000    0.43910
537560.0000    0.54298
537600.0000    1.02254
537640.0000    0.63087
537680.0000    0.57281
537720.0000    0.69836
537760.0000    1.75756
537800.0000    1.43158
537840.0000   -0.33938
537880.0000    1.41459
537920.0000    1.26878
537960.0000    0.86402
538000.0000    0.49929
538040.0000    0.70271
538080.0000    0.21908
538120.0000   -0.63852
538160.0000    0.62350
538200.0000    0.74900
538240.0000    0.49658
538280.0000    2.63597
538320.0000    1.70528
538360.0000    1.55481
538400.0000    2.00954
538440.0000    1.47547
538480.0000    0.48566
538520.0000    0.77491
538560.0000    1.00740
538600.0000    0.26597
538640.0000    1.47637
538680.0000    1.06898
538720.0000    2.38904
538760.0000    1.38912
538800.0000    1.50811
538840.0000    1.95523
538880.0000    1.38008
538920.0000    2.19897
538960.0000    1.61500
539000.0000    1.14966
539040.0000    1.75297
539080.0000    1.05107
539120.0000    1.92250
539160.0000    1.06212
539200.0000    1.12361
539240.0000    1.67233
539280.0000    2.47553
539320.0000    1.15879
539360.0000    1.07821
539400.0000    2.18225
539440.0000    1.42089
539480.0000    1.32379
539520.0000    1.57260
539560.0000    2.05243
539600.0000    0.87938
539640.0000    0.93905
539680.0000    1.33310
539720.0000    1.26626
539760.0000    1.09159
539800.0000    0.95393
539840.0000    0.86145
539880.0000    1.38391
539920.0000    1.46604
539960.0000    1.62078
540000.0000    1.33801
540040.0000    0.66533
540080.0000    0.76170
540120.0000    0.61745
540160.0000    1.08227
540200.0000    1.18658
540240.0000   -0.00304
540280.0000    0.02722
540320.0000    0.57262
540360.0000    0.42777
540400.0000    0.50567
540440.0000    0.36281
540480.0000    0.03782
540520.0000    0.39306
540560.0000    0.54975
540600.0000    1.82552
540640.0000    0.44823
540680.0000    0.14271
540720.0000   -0.52142
540760.0000    1.07101
540800.0000    0.79961
540840.0000    0.16083
540880.0000   -0.85788
540920.0000    0.28771
540960.0000    1.11654
541000.0000    0.48562
541040.0000    0.71182
541080.0000   -0.68032
541120.0000    0.73939
541160.0000    0.58106
541200.0000    1.69054
541240.0000    0.90699
541280.0000    0.89445
541320.0000   -0.28631
541360.0000    1.78186
541400.0000    0.68540
541440.0000    1.45714
541480.0000    2.35961
541520.0000    1.39467
541560.0000    0.88089
541600.0000    1.06960
541640.0000    1.62150
541680.0000    1.66998
541720.0000    3.13771
541760.0000    1.41241
541800.0000    3.20282
541840.0000    2.85361
541880.0000    2.92202
541920.0000    3.03508
541960.0000    4.04525
542000.0000    3.17936
542040.0000    2.77903
542080.0000    2.65205
542120.0000    2.17974
542160.0000    2.03428
542200.0000    1.70078
542240.0000    2.35559
542280.0000    1.75161
542320.0000    1.11375
542360.0000    1.03268
542400.0000    0.92653
542440.0000    1.63238
542480.0000    1.30856
542520.0000    1.50086
542560.0000    1.01733
542600.0000    1.80154
542640.0000    1.62882
542680.0000    2.16922
542720.0000    3.21976
542760.0000    2.54499
542800.0000    1.99057
542840.0000    2.23369
542880.0000    1.51481
542920.0000    1.72967
542960.0000    1.24492
543000.0000    0.86645
543040.0000    0.85580
543080.0000    2.49723
543120.0000    1.44167
543160.0000    2.26580
543200.0000    2.65658
543240.0000    1.55495
543280.0000    2.38990
543320.0000    2.65269
543360.0000    2.55235
543400.0000    1.78587
543440.0000    1.71772
543480.0000    1.41733
543520.0000    1.64222
543560.0000    1.98475
543600.0000    1.33630
543640.0000    1.09796
543680.0000    2.04931
543720.0000    1.56588
543760.0000    1.65397
543800.0000    1.03564
543840.0000    2.00176
543880.0000    0.69626
543920.0000    1.72172
543960.0000    2.02220
544000.0000    1.98656
544040.0000    1.84607
544080.0000    0.76719
544120.0000    1.39117
544160.0000    2.14514
544200.0000    1.33191
544240.0000    1.35936
544280.0000    1.11660
544320.0000    1.61893
544360.0000    1.23752
544400.0000    1.55661
544440.0000    1.22497
544480.0000    0.26469
544520.0000   -0.15783
544560.0000    0.46136
544600.0000    1.37209
544640.0000    1.06756
544680.0000    0.63339
544720.0000    1.06786
544760.0000    1.03059
544800.0000    1.15304
544840.0000    0.82970
544880.0000    1.02799
544920.0000    1.22206
544960.0000    1.12794
545000.0000    1.97923
545040.0000    1.94574
545080.0000    1.98799
545120.0000    1.73239
545160.0000    1.43940
545200.0000    1.71509
545240.0000    1.79368
545280.0000    2.48404
545320.0000    1.87735
545360.0000    2.02500
545400.0000    1.67164
545440.0000    1.31067
545480.0000    1.94162
545520.0000    2.46010
545560.0000    2.79736
545600.0000    2.64235
545640.0000    3.07096
545680.0000    0.28978
545720.0000    1.17914
545760.0000    0.09979
545800.0000    0.50838
545840.0000    0.52723
545880.0000   -0.10053
545920.0000    0.13272
545960.0000    0.38476
546000.0000   -0.02606
546040.0000   -0.07922
546080.0000    0.94869
546120.0000    1.10031
546160.0000    0.36715
546200.0000    0.02588
546240.0000   -0.00498
546280.0000    0.88311
546320.0000    0.73074
546360.0000    0.53242
546400.0000    1.87577
546440.0000    0.82761
546480.0000    1.02881
546520.0000    1.13117
546560.0000    0.74522
546600.0000    0.60543
546640.0000   -0.00601
546680.0000    0.82454
546720.0000    0.83593
546760.0000    0.79774
546800.0000   -0.12670
546840.0000    0.11011
546880.0000    0.30988
546920.0000    1.01891
546960.0000    1.10405
547000.0000    0.88952
547040.0000    0.48156
547080.0000    0.98206
547120.0000    1.24617
547160.0000    0.95700
547200.0000    0.99024
547240.0000    0.94021
547280.0000    0.73260
547320.0000    0.13296
547360.0000   -0.96005
547400.0000   -0.20899
547440.0000   -0.05548
547480.0000    0.12447
547520.0000    0.62986
547560.0000    1.08355
547600.0000    1.07527
547640.0000    0.85635
547680.0000    0.93144
547720.0000   -1.00499
547760.0000   -1.65021
547800.0000   -1.16613
547840.0000   -1.08832
547880.0000    0.64373
547920.0000    0.06783
547960.0000    0.51384
548000.0000    1.07392
548040.0000    0.68688
548080.0000    1.04234
548120.0000    0.58587
548160.0000    0.06405
548200.0000    0.01728
548240.0000    1.22320
548280.0000    1.19009
548320.0000    1.33475
548360.0000    1.20175
548400.0000    2.08541
548440.0000    1.82833
548480.0000    0.71762
548520.0000    1.76601
548560.0000    1.72280
548600.0000    1.25112
548640.0000    1.60060
548680.0000    1.12020
548720.0000    1.44499
548760.0000    0.87160
548800.0000    1.80871
548840.0000    1.86404
548880.0000    2.34148
548920.0000    1.41856
548960.0000    0.54720
549000.0000    0.07766
549040.0000   -0.57057
549080.0000    1.64026
549120.0000    0.75012
549160.0000    0.13418
549200.0000    1.19685
549240.0000    0.12359
549280.0000   -1.14625
549320.0000   -1.38945
549360.0000   -0.38910
549400.0000   -1.35757
549440.0000   -1.63818
549480.0000   -2.36380
549520.0000   -0.06874
549560.0000    0.12075
549600.0000    0.78371
549640.0000    0.55624
549680.0000    0.46709
549720.0000    0.21192
549760.0000   -0.07470
549800.0000   -0.13669
549840.0000    0.56409
549880.0000    0.01160
549920.0000    0.90953
549960.0000    0.82214
550000.0000   -0.19244
550040.0000    0.21491
550080.0000    0.75900
550120.0000    0.43131
550160.0000    0.20336
550200.0000   -0.18846
550240.0000   -0.10645
550280.0000   -1.06220
550320.0000    0.19662
550360.0000    0.28388
550400.0000    0.27100
550440.0000    0.07938
550480.0000   -0.04490
550520.0000    0.74504
550560.0000    0.71887
550600.0000    0.91464
550640.0000    0.58344
550680.0000   -0.03744
550720.0000   -0.61032
550760.0000    0.21175
550800.0000   -0.24529
550840.0000   -0.15699
550880.0000    0.75832
550920.0000   -1.19404
550960.0000   -0.37244
551000.0000   -0.07522
551040.0000    0.09016
551080.0000    0.32874
551120.0000   -0.04504
551160.0000   -0.04726
551200.0000    0.00224
551240.0000   -0.85209
551280.0000   -0.32547
551320.0000    0.09621
551360.0000    0.52125
551400.0000    1.03596
551440.0000   -0.15894
551480.0000    0.96258
551520.0000    0.14275
551560.0000    0.07872
551600.0000    1.09815
551640.0000    0.98895
551680.0000    0.36397
551720.0000    0.31896
551760.0000   -0.35916
551800.0000   -1.03264
551840.0000   -1.66862
551880.0000   -0.52856
551920.0000   -0.57410
551960.0000   -0.74198
552000.0000    0.27245
552040.0000    0.93625
552080.0000    0.08687
552120.0000    0.31278
552160.0000    0.42741
552200.0000    0.95439
552240.0000    1.43271
552280.0000    0.77188
552320.0000    1.20344
552360.0000    1.51829
552400.0000    0.77760
552440.0000    0.22113
552480.0000    2.07335
552520.0000    2.67020
552560.0000    1.88298
552600.0000    1.35039
552640.0000    0.28780
552680.0000    0.70462
552720.0000    1.23565
552760.0000    1.05649
552800.0000    0.98550
552840.0000    0.53324
552880.0000    0.65975
552920.0000    0.12460
552960.0000    0.35880
553000.0000   -0.15332
553040.0000    0.15122
553080.0000    0.92270
553120.0000    0.07906
553160.0000    0.30930
553200.0000    0.29730
553240.0000   -0.20886
553280.0000    0.90591
553320.0000    1.37147
553360.0000    2.03528
553400.0000    1.92290
553440.0000    2.16115
553480.0000    1.04580
553520.0000    1.27074
553560.0000    1.71510
553600.0000    1.35183
553640.0000    0.99437
553680.0000    1.87832
553720.0000    1.84003
553760.0000    1.03628
553800.0000    2.70878
553840.0000    2.95732
553880.0000    2.26779
553920.0000    1.34556
553960.0000    1.13828
554000.0000    1.60154
554040.0000    2.14508
554080.0000    2.88960
554120.0000    2.69694
554160.0000    1.90981
554200.0000    3.00235
554240.0000    2.76709
554280.0000    1.87710
554320.0000    2.01485
554360.0000    1.01549
554400.0000    2.13273
554440.0000    2.63444
554480.0000    2.77673
554520.0000    2.07423
554560.0000    2.16448
554600.0000    3.66106
554640.0000    3.63930
554680.0000    3.98658
554720.0000    3.57139
554760.0000    3.01385
554800.0000    2.67543
554840.0000    2.80080
554880.0000    2.05014
554920.0000    3.42084
554960.0000    2.23671
555000.0000    2.79571
555040.0000    3.26131
555080.0000    3.04786
555120.0000    2.54890
555160.0000    3.47203
555200.0000    3.42974
555240.0000    3.49924
555280.0000    3.87934
555320.0000    3.13422
555360.0000    3.36477
555400.0000    3.20828
555440.0000    2.96385
555480.0000    3.37141
555520.0000    3.15504
555560.0000    3.71363
555600.0000    3.44286
555640.0000    2.69626
555680.0000    3.39651
555720.0000    3.82079
555760.0000    3.82493
555800.0000    3.36916
555840.0000    3.08961
555880.0000    3.04023
555920.0000    3.04119
555960.0000    3.25043
556000.0000    2.96890
556040.0000    2.58445
556080.0000    3.87108
556120.0000    3.75711
556160.0000    2.54650
556200.0000    2.41715
556240.0000    3.12315
556280.0000    3.18455
556320.0000    3.13781
556360.0000    3.35347
556400.0000    3.42721
556440.0000    4.30356
556480.0000    3.55726
556520.0000    3.13629
556560.0000    2.39361
556600.0000    2.80196
556640.0000    3.55265
556680.0000    3.42038
556720.0000    3.92637
556760.0000    4.21206
556800.0000    5.04919
556840.0000    4.61060
556880.0000    4.44611
556920.0000    4.66583
556960.0000    3.95720
557000.0000    4.32870
557040.0000    4.43813
557080.0000    4.12533
557120.0000    4.86748
557160.0000    4.71144
557200.0000    4.14697
557240.0000    3.53892
557280.0000    4.97887
557320.0000    5.43779
557360.0000    3.31202
557400.0000    4.84458
557440.0000    4.86424
557480.0000    4.61412
557520.0000    4.12977
557560.0000    4.39111
557600.0000    4.44917
557640.0000    3.69089
557680.0000    2.95030
557720.0000    3.13611
557760.0000    3.05267
557800.0000    3.07816
557840.0000    2.54414
557880.0000    2.97947
557920.0000    2.32977
557960.0000    3.35491
558000.0000    2.98026
558040.0000    3.76853
558080.0000    3.04910
558120.0000    2.83075
558160.0000    2.02105
558200.0000    2.97695
558240.0000    2.66435
558280.0000    2.35067
558320.0000    2.10983
558360.0000    2.01067
558400.0000    2.02839
558440.0000    2.11439
558480.0000    1.41243
558520.0000    1.90676
558560.0000    1.69392
558600.0000    2.91899
558640.0000    3.07474
558680.0000    3.24474
558720.0000    3.44366
558760.0000    3.10627
558800.0000    2.79030
558840.0000    2.91312
558880.0000    3.13038
558920.0000    3.27419
558960.0000    3.89731
559000.0000    3.21452
559040.0000    3.50580
559080.0000    3.45355
559120.0000    3.30241
559160.0000    3.10119
559200.0000    3.29575
559240.0000    2.35162
559280.0000    1.94537
559320.0000    2.00060
559360.0000    3.08556
559400.0000    2.76813
559440.0000    3.36225
559480.0000    3.00318
559520.0000    1.82134
559560.0000    2.34351
559600.0000    1.27821
559640.0000    1.83852
559680.0000    1.20693
559720.0000    0.90902
559760.0000    0.96824
559800.0000    0.88373
559840.0000    1.71141
559880.0000    2.56106
559920.0000    2.36623
559960.0000    1.72723
560000.0000    2.15178
560040.0000    1.64397
560080.0000    1.70339
560120.0000    1.93418
560160.0000    1.56418
560200.0000    2.43343
560240.0000    2.91801
560280.0000    2.36556
560320.0000    1.52875
560360.0000    2.16689
560400.0000    1.59799
560440.0000    2.03770
560480.0000    2.02464
560520.0000    2.05362
560560.0000    0.94055
560600.0000    1.55450
560640.0000    2.42228
560680.0000    3.08843
560720.0000    3.03186
560760.0000    2.86216
560800.0000    2.87114
560840.0000    1.96745
560880.0000    1.35569
560920.0000    0.69400
560960.0000    0.65458
561000.0000    1.26875
561040.0000    2.23652
561080.0000    1.28812
561120.0000    2.34275
561160.0000    2.05115
561200.0000    2.44883
561240.0000    1.51777
561280.0000    0.94576
561320.0000    1.23158
561360.0000    1.71189
561400.0000    1.82305
561440.0000    1.54158
561480.0000    1.27321
561520.0000    1.13610
561560.0000    0.65565
561600.0000    1.43161
561640.0000    1.07771
561680.0000    1.42053
561720.0000    0.89636
561760.0000    0.20877
561800.0000    0.97072
561840.0000    0.63932
561880.0000    1.41147
561920.0000    0.86294
561960.0000    2.36029
562000.0000    1.22602
562040.0000    1.35798
562080.0000    0.76315
562120.0000    0.86469
562160.0000    0.92782
562200.0000    1.42693
562240.0000    1.19589
562280.0000    1.45623
562320.0000    1.26325
562360.0000    0.97315
562400.0000    1.51919
562440.0000    1.13190
562480.0000    1.66668
562520.0000    1.71764
562560.0000    1.81626
562600.0000    1.57526
562640.0000    1.67332
562680.0000    1.44150
562720.0000    2.31922
562760.0000    1.39900
562800.0000    1.52795
562840.0000    1.58194
562880.0000    1.53476
562920.0000    2.18123
562960.0000    1.49225
563000.0000    0.64140
563040.0000    0.98828
563080.0000    1.57366
563120.0000    2.31552
563160.0000    2.07308
563200.0000    2.93277
563240.0000    2.87154
563280.0000    1.81393
563320.0000    2.69114
563360.0000    2.46894
563400.0000    3.06781
563440.0000    3.20615
563480.0000    2.89495
563520.0000    3.32117
563560.0000    3.45208
563600.0000    2.50156
563640.0000    2.18382
563680.0000    2.59783
563720.0000    2.71679
563760.0000    2.09218
563800.0000    1.49292
563840.0000    1.94939
563880.0000    1.74473
563920.0000    1.55355
563960.0000    1.50465
564000.0000    2.19094
564040.0000    1.09396
564080.0000    2.25249
564120.0000    1.95377
564160.0000    1.47397
564200.0000    1.81091
564240.0000    1.51918
564280.0000    1.65065
564320.0000    1.45866
564360.0000    2.03086
564400.0000    1.38933
564440.0000    1.06769
564480.0000    1.71991
564520.0000    1.12047
564560.0000    1.61446
564600.0000    2.02855
564640.0000    0.83545
564680.0000    1.74978
564720.0000    2.37209
564760.0000    1.50234
564800.0000    2.06810
564840.0000    2.28778
564880.0000    1.77682
564920.0000    2.41695
564960.0000    1.79572
565000.0000    1.27361
565040.0000    1.66992
565080.0000    1.40973
565120.0000    0.94479
565160.0000    2.18393
565200.0000    1.77743
565240.0000    1.68815
565280.0000    2.13104
565320.0000    1.62209
565360.0000    1.19016
565400.0000    1.33447
565440.0000    1.96560
565480.0000    2.38492
565520.0000    2.04060
565560.0000    2.07543
565600.0000    2.05793
565640.0000    1.52689
565680.0000    2.25366
565720.0000    2.09469
565760.0000    1.59542
565800.0000    1.66628
565840.0000    2.22514
565880.0000    1.79518
565920.0000    2.14124
565960.0000    2.43238
566000.0000    2.10863
566040.0000    2.54656
566080.0000    2.72951
566120.0000    2.53136
566160.0000    2.16819
566200.0000    2.60420
566240.0000    2.86465
566280.0000    2.26857
566320.0000    2.54204
566360.0000    2.61496
566400.0000    1.73961
566440.0000    1.70920
566480.0000    0.85122
566520.0000    1.43166
566560.0000    1.65471
566600.0000    2.04987
566640.0000    1.63048
566680.0000    2.21115
566720.0000    2.89834
566760.0000    2.32650
566800.0000    1.57586
566840.0000    1.12590
566880.0000    1.58742
566920.0000    1.80569
566960.0000    2.13564
567000.0000    2.43133
567040.0000    2.24305
567080.0000    2.05473
567120.0000    1.62843
567160.0000    1.29488
567200.0000    2.22624
567240.0000    1.12207
567280.0000    1.25147
567320.0000    2.13095
567360.0000    1.31725
567400.0000    1.42651
567440.0000    1.75417
567480.0000    1.80296
567520.0000    2.10721
567560.0000    1.83858
567600.0000    2.42351
567640.0000    1.52517
567680.0000    2.33212
567720.0000    1.98947
567760.0000    2.30951
567800.0000    1.33763
567840.0000    1.69732
567880.0000    1.76469
567920.0000    1.72685
567960.0000    1.51652
568000.0000    1.67101
568040.0000    1.98002
568080.0000    1.90676
568120.0000    1.86679
568160.0000    1.92231
568200.0000    2.03333
568240.0000    1.28784
568280.0000    1.03900
568320.0000    1.13252
568360.0000    1.76997
568400.0000    1.26120
568440.0000    1.61472
568480.0000    1.06677
568520.0000    1.68496
568560.0000    1.38971
568600.0000    1.53209
568640.0000    1.44758
568680.0000    1.82451
568720.0000    1.92927
568760.0000    2.42618
568800.0000    1.96703
568840.0000    1.89461
568880.0000    1.53118
568920.0000    1.13790
568960.0000    1.27032
569000.0000    2.02040
569040.0000    1.86402
569080.0000    1.33497
569120.0000    1.69736
569160.0000    1.23632
569200.0000    1.26128
569240.0000    1.21495
569280.0000    0.62066
569320.0000    1.70163
569360.0000    0.64759
569400.0000    0.76520
569440.0000    1.52590
569480.0000    0.68810
569520.0000    1.02545
569560.0000    2.01653
569600.0000    1.78320
569640.0000    1.86006
569680.0000    2.10155
569720.0000    2.60785
569760.0000    1.73447
569800.0000    2.33411
569840.0000    2.64168
569880.0000    3.35067
569920.0000    2.45059
569960.0000    3.12246
570000.0000    3.34532
570040.0000    2.50530
570080.0000    1.88005
570120.0000    2.22507
570160.0000    1.43607
570200.0000    1.41173
570240.0000    1.93312
570280.0000    1.43568
570320.0000    1.76461
570360.0000    1.22207
570400.0000    1.48764
570440.0000    1.52105
570480.0000    1.94383
570520.0000    2.52447
570560.0000    2.20330
570600.0000    2.93572
570640.0000    2.64288
570680.0000    2.44197
570720.0000    2.63437
570760.0000    3.20957
570800.0000    1.75431
570840.0000    1.94526
570880.0000    3.30646
570920.0000    3.12613
570960.0000    2.84880
571000.0000    2.42875
571040.0000    2.72704
571080.0000    3.71267
571120.0000    3.12010
571160.0000    2.62304
571200.0000    2.10054
571240.0000    2.41468
571280.0000    2.10715
571320.0000    2.87893
571360.0000    2.83326
571400.0000    2.00792
571440.0000    2.36902
571480.0000    2.30605
571520.0000    2.70577
571560.0000    1.98537
571600.0000    2.91842
571640.0000    2.64064
571680.0000    3.26760
571720.0000    2.84574
571760.0000    3.20456
571800.0000    2.94705
571840.0000    2.30973
571880.0000    2.95210
571920.0000    2.00217
571960.0000    2.24681
572000.0000    1.85640
572040.0000    2.34960
572080.0000    1.98294
572120.0000    2.06764
572160.0000    2.10602
572200.0000    2.20624
572240.0000    2.17714
572280.0000    2.36041
572320.0000    2.76882
572360.0000    2.23641
572400.0000    2.27105
572440.0000    2.49295
572480.0000    2.66635
572520.0000    2.53057
572560.0000    2.19738
572600.0000    2.54768
572640.0000    2.86096
572680.0000    2.79556
572720.0000    2.10860
572760.0000    2.35410
572800.0000    2.03289
572840.0000    1.19569
572880.0000    1.28490
572920.0000    1.67823
572960.0000    1.71371
573000.0000    1.90234
573040.0000    0.77832
573080.0000    1.68648
573120.0000    1.69347
573160.0000    2.02689
573200.0000    1.80409
573240.0000    1.57248
573280.0000    2.27016
573320.0000    2.04465
573360.0000    1.72698
573400.0000    1.29931
573440.0000    1.61649
573480.0000    2.41985
573520.0000    1.22980
573560.0000    1.35741
573600.0000    1.39844
573640.0000    0.74144
573680.0000    0.95288
573720.0000    2.15889
573760.0000    3.23741
573800.0000    2.74380
573840.0000    1.36039
573880.0000    1.76979
573920.0000    2.46783
573960.0000    2.90202
574000.0000    2.83510
574040.0000    2.20148
574080.0000    2.44118
574120.0000    2.51251
574160.0000    2.21304
574200.0000    2.50098
574240.0000    2.10976
574280.0000    2.41880
574320.0000    2.27593
574360.0000    2.63491
574400.0000    1.95717
574440.0000    2.33435
574480.0000    2.08545
574520.0000    1.21596
574560.0000    1.67697
574600.0000    1.75154
574640.0000    1.06725
574680.0000    0.60268
574720.0000    1.22179
574760.0000    1.80847
574800.0000    2.27537
574840.0000    2.30036
574880.0000    1.98246
574920.0000    1.84979
574960.0000    2.19567
575000.0000    1.48434
575040.0000    1.32876
575080.0000    2.19807
575120.0000    1.92913
575160.0000    2.15604
575200.0000    2.10862
575240.0000    2.04380
575280.0000    1.83420
575320.0000    1.46174
575360.0000    1.54629
575400.0000    2.07432
575440.0000    1.57085
575480.0000    1.61440
575520.0000    1.39513
575560.0000    1.79234
575600.0000    1.84258
575640.0000    2.06829
575680.0000    2.22306
575720.0000    1.47147
575760.0000    1.52117
575800.0000    1.54757
575840.0000    1.91715
575880.0000    1.46375
575920.0000    2.17137
575960.0000    2.23237
576000.0000    2.17727
576040.0000    1.70864
576080.0000    2.08863
576120.0000    2.44273
576160.0000    2.24749
576200.0000    1.77479
576240.0000    1.46433
576280.0000    1.63868
576320.0000    1.32404
576360.0000    2.11391
576400.0000    2.38881
576440.0000    2.15854
576480.0000    2.20477
576520.0000    1.75381
576560.0000    2.19985
576600.0000    1.77753
576640.0000    1.91006
576680.0000    2.35167
576720.0000    1.84239
576760.0000    2.01801
576800.0000    1.83175
576840.0000    2.19301
576880.0000    2.32116
576920.0000    1.53425
576960.0000    1.85245
577000.0000    2.46885
577040.0000    2.51366
577080.0000    2.00693
577120.0000    2.02870
577160.0000    1.46854
577200.0000    2.28551
577240.0000    1.72364
577280.0000    1.91844
577320.0000    1.82127
577360.0000    2.31586
577400.0000    1.85874
577440.0000    1.77679
577480.0000    2.00412
577520.0000    1.15733
577560.0000    1.43996
577600.0000    1.42553
577640.0000    1.53944
577680.0000    2.27520
577720.0000    1.41404
577760.0000    1.59505
577800.0000    1.42879
577840.0000    1.65218
577880.0000    1.80508
577920.0000    1.16255
577960.0000    1.87190
578000.0000    1.87966
578040.0000    1.52498
578080.0000    1.52762
578120.0000    1.44379
578160.0000    1.54123
578200.0000    1.66948
578240.0000    1.34196
578280.0000    1.05731
578320.0000    1.31713
578360.0000    1.08617
578400.0000    1.46713
578440.0000    1.44624
578480.0000    0.59700
578520.0000    1.13775
578560.0000    1.42853
578600.0000    1.85641
578640.0000    1.39414
578680.0000    1.46209
578720.0000    1.21880
578760.0000    0.68082
578800.0000    1.11240
578840.0000    1.33975
578880.0000    1.30352
578920.0000    0.84825
578960.0000    2.04726
579000.0000    1.63928
579040.0000    1.47844
579080.0000    0.97438
579120.0000    1.32372
579160.0000    1.34237
579200.0000    1.00757
579240.0000    0.76861
579280.0000    0.97870
579320.0000    1.28341
579360.0000    0.90959
579400.0000    0.82299
579440.0000    1.33107
579480.0000    0.99270
579520.0000    1.27486
579560.0000    1.17517
579600.0000    1.28197
579640.0000    0.25219
579680.0000    0.81684
579720.0000    0.60345
579760.0000    1.04624
579800.0000    0.83686
579840.0000    0.84684
579880.0000    0.68847
579920.0000    0.96967
579960.0000    0.86352
580000.0000    0.86239
580040.0000    0.53956
580080.0000    1.46305
580120.0000    0.93932
580160.0000    0.42482
580200.0000    1.14584
580240.0000    1.61329
580280.0000    1.31942
580320.0000    1.07854
580360.0000    1.34060
580400.0000    1.68317
580440.0000    1.81663
580480.0000    1.36540
580520.0000    1.12139
580560.0000    0.66435
580600.0000    0.80753
580640.0000    1.41516
580680.0000    1.39057
580720.0000    1.10066
580760.0000    0.74954
580800.0000    0.64346
580840.0000    1.65934
580880.0000    1.42644
580920.0000    1.49695
580960.0000    0.87970
581000.0000    0.43963
581040.0000    1.17492
581080.0000    0.63807
581120.0000    1.52435
581160.0000    1.04462
581200.0000    1.11917
581240.0000    1.15584
581280.0000    1.35958
581320.0000    1.10727
581360.0000    1.07656
581400.0000    1.89665
581440.0000    1.45680
581480.0000    0.84482
581520.0000    0.98344
581560.0000    0.91796
581600.0000    1.46678
581640.0000    1.71811
581680.0000    1.52547
581720.0000    1.30178
581760.0000    1.87252
581800.0000    1.65907
581840.0000    0.95437
581880.0000    1.29921
581920.0000    1.69062
581960.0000    1.31939
582000.0000    1.42431
582040.0000    1.31170
582080.0000    1.00193
582120.0000    0.59168
582160.0000    0.60049
582200.0000    0.63990
582240.0000    0.56110
582280.0000    0.70397
582320.0000    1.39144
582360.0000    0.77658
582400.0000    0.85395
582440.0000    0.91310
582480.0000    0.41980
582520.0000    1.08943
582560.0000    1.24752
582600.0000    1.40303
582640.0000    1.07843
582680.0000    1.56781
582720.0000    1.28570
582760.0000    0.96097
582800.0000    0.84690
582840.0000    0.74384
582880.0000    0.66915
582920.0000    0.81093
582960.0000    1.47712
583000.0000    1.27297
583040.0000    1.31123
583080.0000    0.89602
583120.0000    0.75253
583160.0000    1.09777
583200.0000    1.76223
583240.0000    1.48675
583280.0000    1.32224
583320.0000    1.36741
583360.0000    1.57872
583400.0000    1.36127
583440.0000    1.84378
583480.0000    1.14593
583520.0000    1.25107
583560.0000    0.96882
583600.0000    0.97987
583640.0000    1.40232
583680.0000    1.64041
583720.0000    1.11165
583760.0000    1.33108
583800.0000    1.27170
583840.0000    0.52867
583880.0000    0.95979
583920.0000    1.34038
583960.0000    1.12287
584000.0000    0.62790
584040.0000    1.49497
584080.0000    1.28058
584120.0000    1.56891
584160.0000    0.14996
584200.0000    1.08427
584240.0000    0.46192
584280.0000    0.66659
584320.0000    1.64623
584360.0000    1.52268
584400.0000    2.37702
584440.0000    0.93230
584480.0000    0.52842
584520.0000    0.42767
584560.0000    1.03046
584600.0000    0.79369
584640.0000    1.49718
584680.0000    1.31788
584720.0000    2.01885
584760.0000    1.53641
584800.0000    1.52273
584840.0000    1.42394
584880.0000    0.86639
584920.0000    0.98062
584960.0000    1.58634
585000.0000    1.22632
585040.0000    1.25402
585080.0000    1.57384
585120.0000    1.17534
585160.0000    1.51158
585200.0000    0.99384
585240.0000    0.68645
585280.0000    0.96614
585320.0000    1.28018
585360.0000    0.26732
585400.0000    0.92491
585440.0000    0.23699
585480.0000    1.29406
585520.0000    1.06504
585560.0000    0.58782
585600.0000    1.18507
585640.0000    0.81254
585680.0000    1.23826
585720.0000    0.85510
585760.0000    0.82509
585800.0000    1.26392
585840.0000    0.81626
585880.0000    1.49420
585920.0000    1.35480
585960.0000    0.87413
586000.0000    1.20738
586040.0000    0.76771
586080.0000    0.78477
586120.0000    0.82475
586160.0000    0.63808
586200.0000    0.29119
586240.0000    0.88139
586280.0000    1.46015
586320.0000    0.30829
586360.0000    0.92041
586400.0000    0.91254
586440.0000    0.63892
586480.0000    0.91288
586520.0000    1.76303
586560.0000    1.16662
586600.0000    0.91229
586640.0000    1.54263
586680.0000    0.61003
586720.0000    1.21621
586760.0000    1.53018
586800.0000    0.96048
586840.0000    0.88602
586880.0000    1.58825
586920.0000    0.54851
586960.0000    1.51523
587000.0000    1.40043
587040.0000    1.01735
587080.0000    2.12345
587120.0000    1.46803
587160.0000    1.85568
587200.0000    1.36009
587240.0000    1.37862
587280.0000    1.08713
587320.0000    1.21156
587360.0000    1.27850
587400.0000    0.84620
587440.0000    1.14831
587480.0000    1.25297
587520.0000    1.02892
587560.0000    0.87679
587600.0000    1.02424
587640.0000    0.70014
587680.0000    1.39250
587720.0000    0.62816
587760.0000    0.70249
587800.0000    1.47477
587840.0000    1.10782
587880.0000    1.48270
587920.0000    1.27909
587960.0000    1.20576
588000.0000    1.58711
588040.0000    1.52103
588080.0000    1.51406
588120.0000    1.84554
588160.0000    1.04078
588200.0000    0.99352
588240.0000    1.29424
588280.0000    0.75301
588320.0000    0.85671
588360.0000    0.86099
588400.0000    1.59062
588440.0000    0.75919
588480.0000    0.61401
588520.0000    1.63393
588560.0000    1.21788
588600.0000    1.42987
588640.0000    1.46555
588680.0000    0.88943
588720.0000    1.02146
588760.0000    1.16206
588800.0000    1.65835
588840.0000    0.62031
588880.0000    1.79647
588920.0000    1.01926
588960.0000    1.35877
589000.0000    1.15149
589040.0000    1.80191
589080.0000    0.89148
589120.0000    1.18929
589160.0000    1.13752
589200.0000    0.97587
589240.0000    1.40934
589280.0000    0.83263
589320.0000    1.45477
589360.0000    1.59873
589400.0000    1.77065
589440.0000    1.14597
589480.0000    0.83310
589520.0000    1.22268
589560.0000    0.30663
589600.0000    0.60696
589640.0000    0.96160
589680.0000    0.71348
589720.0000    0.45879
589760.0000    1.32891
589800.0000    0.87158
589840.0000    1.14286
589880.0000    0.61419
589920.0000    0.18667
589960.0000    1.36027
590000.0000    1.01238
590040.0000    0.81918
590080.0000    0.17316
590120.0000    0.96989
590160.0000    0.82174
590200.0000    0.63928
590240.0000    0.71373
590280.0000    0.60412
590320.0000    0.66804
590360.0000    0.90511
590400.0000    0.47128
590440.0000    0.35942
590480.0000    0.60179
590520.0000    1.13242
590560.0000    0.57804
590600.0000    0.47241
590640.0000    0.32479
590680.0000    0.78883
590720.0000    1.17222
590760.0000    0.98303
590800.0000    0.55400
590840.0000    1.08060
590880.0000    0.97079
590920.0000    0.33765
590960.0000    0.87292
591000.0000    1.17808
591040.0000    0.85798
591080.0000    0.51427
591120.0000    0.29179
591160.0000    0.01813
591200.0000    0.53718
591240.0000    1.01750
591280.0000    0.05534
591320.0000    1.03122
591360.0000    0.98665
591400.0000    1.08507
591440.0000    0.90955
591480.0000    0.38021
591520.0000    0.90542
591560.0000    1.24571
591600.0000    1.06260
591640.0000    0.74202
591680.0000    1.12725
591720.0000    0.36309
591760.0000    0.91721
591800.0000    1.13370
591840.0000    1.10257
591880.0000    0.45528
591920.0000    0.47036
591960.0000    0.52245
592000.0000    0.20955
592040.0000    0.86675
592080.0000    1.09571
592120.0000    0.08428
592160.0000    0.72121
592200.0000    1.43291
592240.0000    1.00098
592280.0000    0.91856
592320.0000    1.32083
592360.0000    1.52506
592400.0000    0.82572
592440.0000   -0.04087
592480.0000    0.45530
592520.0000    0.74600
592560.0000    0.52159
592600.0000    1.16325
592640.0000    1.03993
592680.0000   -0.15070
592720.0000    0.52436
592760.0000    0.94889
592800.0000    0.90686
592840.0000    1.01306
592880.0000    0.65266
592920.0000    0.80890
592960.0000    0.76914
593000.0000    0.92975
593040.0000    0.67008
593080.0000    0.35441
593120.0000    0.46775
593160.0000    0.44886
593200.0000   -0.24008
593240.0000    0.64379
593280.0000    0.02275
593320.0000    0.02599
593360.0000    0.04036
593400.0000    0.22116
593440.0000    0.48171
593480.0000    0.03886
593520.0000   -1.00788
593560.0000   -0.73430
593600.0000    0.24562
593640.0000   -0.02466
593680.0000    0.70458
593720.0000   -0.07935
593760.0000    0.36504
593800.0000    0.30373
593840.0000    0.20199
593880.0000    0.18361
593920.0000    0.51680
593960.0000   -0.12260
594000.0000    0.47492
594040.0000    0.66875
594080.0000    0.56093
594120.0000    0.73060
594160.0000    0.38207
594200.0000    0.48418
594240.0000   -0.16457
594280.0000    0.47435
594320.0000    0.21301
594360.0000    0.82790
594400.0000    0.22274
594440.0000    0.32159
594480.0000    0.85610
594520.0000    0.63011
594560.0000    0.53883
594600.0000    0.78953
594640.0000    0.38444
594680.0000    0.52682
594720.0000    1.09726
594760.0000    1.28670
594800.0000    0.51135
594840.0000    1.40885
594880.0000    1.43704
594920.0000    1.49548
594960.0000    1.74217
595000.0000    1.07933
595040.0000    1.30264
595080.0000    1.03868
595120.0000    1.83823
595160.0000    1.33999
595200.0000    1.18834
595240.0000    1.70596
595280.0000    1.35398
595320.0000    1.50791
595360.0000    0.68128
595400.0000    0.42030
595440.0000    1.14200
595480.0000    0.92398
595520.0000    0.83424
595560.0000    1.38330
595600.0000    1.30764
595640.0000    1.54274
595680.0000    0.62704
595720.0000    0.84657
595760.0000    0.94766
595800.0000    0.80943
595840.0000    1.28351
595880.0000    0.73156
595920.0000    0.32377
595960.0000    0.61280
596000.0000    0.90298
596040.0000    0.69805
596080.0000    0.67896
596120.0000    1.26364
596160.0000    1.30004
596200.0000    1.23614
596240.0000    0.27280
596280.0000    0.39778
596320.0000    0.61628
596360.0000    0.16596
596400.0000    0.80119
596440.0000    0.19374
596480.0000    0.61943
596520.0000    0.04746
596560.0000    0.35758
596600.0000    0.95359
596640.0000    1.45681
596680.0000    1.09474
596720.0000    0.87332
596760.0000    0.67610
596800.0000    1.14745
596840.0000    0.77078
596880.0000    0.61988
596920.0000    0.57955
596960.0000    0.92431
597000.0000    1.19832
597040.0000    0.97177
597080.0000    1.49590
597120.0000    1.07224
597160.0000    1.08826
597200.0000    0.81156
597240.0000    0.96519
597280.0000    0.94989
597320.0000    1.15977
597360.0000    0.75022
597400.0000    0.51302
597440.0000    0.99963
597480.0000    1.28837
597520.0000    1.08488
597560.0000    1.60750
597600.0000    1.13061
597640.0000    1.44805
597680.0000    1.49110
597720.0000    1.06230
597760.0000    1.35129
597800.0000    0.87855
597840.0000    1.15569
597880.0000    0.93240
597920.0000    0.64910
597960.0000    1.27373
598000.0000    1.36821
598040.0000    0.34189
598080.0000    0.58896
598120.0000    1.11234
598160.0000    1.15240
598200.0000    0.56749
598240.0000    0.48755
598280.0000    0.51348
598320.0000    0.74909
598360.0000    0.57671
598400.0000    0.74373
598440.0000    1.07393
598480.0000    0.52190
598520.0000    0.37552
598560.0000    0.35567
598600.0000    0.71672
598640.0000    0.53553
598680.0000    0.54089
598720.0000    0.67789
598760.0000    0.31221
598800.0000   -0.18766
598840.0000    0.09580
598880.0000    0.30434
598920.0000    0.63827
598960.0000    0.26888
599000.0000    0.95730
599040.0000    0.58346
599080.0000    0.21761
599120.0000    0.68878
599160.0000    1.13527
599200.0000    0.62534
599240.0000    1.22985
599280.0000    0.26328
599320.0000    0.79990
599360.0000    0.51989
599400.0000    0.26217
599440.0000    0.51061
599480.0000    0.51768
599520.0000    1.04468
599560.0000    1.17318
599600.0000    1.49555
599640.0000    1.06937
599680.0000    1.41054
599720.0000    1.37123
599760.0000    0.89472
599800.0000    0.73460
599840.0000    1.32433
599880.0000    0.90478
599920.0000    0.90921
599960.0000    1.78962
600000.0000    1.69362
600040.0000    1.11727
600080.0000    0.87053
600120.0000    1.43434
600160.0000    1.15877
600200.0000    1.57259
600240.0000    0.97863
600280.0000    0.69013
600320.0000    1.90515
600360.0000    2.14880
600400.0000    1.10649
600440.0000    1.58780
600480.0000    1.13551
600520.0000    1.16264
600560.0000    1.52072
600600.0000    0.72182
600640.0000    0.52366
600680.0000    0.48327
600720.0000    0.24491
600760.0000    1.04070
600800.0000    0.69317
600840.0000    0.56279
600880.0000    0.83501
600920.0000    1.44844
600960.0000    1.21559
601000.0000    0.68950
601040.0000    1.13663
601080.0000    0.46008
601120.0000    0.20758
601160.0000    0.42705
601200.0000    0.55827
601240.0000    0.29724
601280.0000    0.37994
601320.0000    0.94774
601360.0000    0.82349
601400.0000    0.16240
601440.0000    1.12557
601480.0000    0.68290
601520.0000    0.61391
601560.0000    0.52677
601600.0000   -0.02100
601640.0000    0.60462
601680.0000    0.78293
601720.0000    0.82534
601760.0000    0.98813
601800.0000   -0.02870
601840.0000    0.58241
601880.0000    0.70640
601920.0000    1.01240
601960.0000    0.80394
602000.0000    0.80714
602040.0000    0.79531
602080.0000    1.04708
602120.0000    0.57527
602160.0000    0.21571
602200.0000    1.37717
602240.0000    0.74055
602280.0000    0.04766
602320.0000    0.00178
602360.0000   -0.32842
602400.0000   -0.02101
602440.0000    0.18149
602480.0000    0.41155
602520.0000   -0.52911
602560.0000   -0.00096
602600.0000    0.05033
602640.0000    0.60755
602680.0000   -0.53292
602720.0000    0.73214
602760.0000    0.58479
602800.0000    0.36272
602840.0000   -0.42582
602880.0000    0.49395
602920.0000   -0.07373
602960.0000    0.05382
603000.0000    0.20403
603040.0000    0.82309
603080.0000    0.04009
603120.0000   -0.21185
603160.0000    0.31471
603200.0000    0.10602
603240.0000    0.42680
603280.0000    0.04541
603320.0000    0.72685
603360.0000   -0.00993
603400.0000   -0.29029
603440.0000    0.12882
603480.0000    0.08062
603520.0000   -0.63301
603560.0000   -0.48159
603600.0000   -0.84508
603640.0000   -0.26653
603680.0000   -0.21370
603720.0000   -0.62361
603760.0000    0.16210
603800.0000   -0.27774
603840.0000   -0.32260
603880.0000   -1.25139
603920.0000   -0.71162
603960.0000   -1.04112
604000.0000   -0.10662
604040.0000    0.95059
604080.0000    0.54457
604120.0000    0.43847
604160.0000    0.04993
604200.0000    0.56777
604240.0000    0.24301
604280.0000    0.74539
604320.0000    0.42255
604360.0000    1.06767
604400.0000    0.75338
604440.0000    0.89833
604480.0000    1.19205
604520.0000    0.72548
604560.0000    0.24787
604600.0000    0.68897
604640.0000    0.19620
604680.0000   -0.19809
604720.0000    0.26515
604760.0000    0.64519
604800.0000    0.52690
604840.0000    0.66999
604880.0000    0.30663
604920.0000    0.45180
604960.0000    0.33369
605000.0000    0.36204
605040.0000    0.16138
605080.0000    0.28482
605120.0000    0.24758
605160.0000    0.32280
605200.0000    0.44129
605240.0000   -0.01305
605280.0000   -0.13564
605320.0000    1.62069
605360.0000    0.55035
605400.0000    0.69509
605440.0000    0.61561
605480.0000    0.69426
605520.0000    1.07958
605560.0000    0.31923
605600.0000    1.28290
605640.0000    0.44902
605680.0000    0.17943
605720.0000    0.52232
605760.0000    0.45150
605800.0000    0.33625
605840.0000    0.22056
605880.0000   -0.08553
605920.0000    0.76528
605960.0000    0.87854
606000.0000    0.34725
606040.0000    0.99837
606080.0000    0.93063
606120.0000    1.02624
606160.0000    1.32384
606200.0000    0.65568
606240.0000    0.30974
606280.0000    1.28112
606320.0000    0.81407
606360.0000    0.61290
606400.0000    0.56937
606440.0000    0.58305
606480.0000    0.37805
606520.0000    0.37455
606560.0000    0.97017
606600.0000    0.85338
606640.0000    0.59221
606680.0000    0.86236
606720.0000    0.64235
606760.0000    1.10651
606800.0000    0.49972
606840.0000    0.74632
606880.0000    1.10503
606920.0000    0.22188
606960.0000    0.65106
607000.0000    0.93177
607040.0000    0.73516
607080.0000    0.88217
607120.0000    0.96204
607160.0000    1.22947
607200.0000    0.48155
607240.0000    0.11703
607280.0000    0.34657
607320.0000    0.46310
607360.0000    0.63534
607400.0000    0.60378
607440.0000    1.14111
607480.0000    0.65453
607520.0000    1.22739
607560.0000    0.61766
607600.0000    0.94911
607640.0000    0.82306
607680.0000    0.56675
607720.0000    0.22170
607760.0000    0.78617
607800.0000    0.37506
607840.0000   -0.11260
607880.0000    0.96844
607920.0000    0.78274
607960.0000    0.58811
608000.0000    0.08053
608040.0000    0.52179
608080.0000    0.76071
608120.0000    0.63586
608160.0000    0.59086
608200.0000    0.22956
608240.0000    0.52312
608280.0000    0.11142
608320.0000    0.25092
608360.0000    0.68252
608400.0000    0.72275
608440.0000    0.05415
608480.0000   -0.24834
608520.0000    0.75791
608560.0000    0.55205
608600.0000    0.37103
608640.0000    0.00146
608680.0000    0.45560
608720.0000    0.25533
608760.0000    0.67243
608800.0000    0.34456
608840.0000    0.06332
608880.0000    0.61621
608920.0000    0.43538
608960.0000    0.99288
609000.0000    0.51740
609040.0000    0.58168
609080.0000    0.35099
609120.0000    0.14803
609160.0000   -0.16989
609200.0000   -0.19024
609240.0000    0.10106
609280.0000   -0.09551
609320.0000   -0.16186
609360.0000   -1.04845
609400.0000   -0.49124
609440.0000    0.02655
609480.0000    0.51222
609520.0000    0.43487
609560.0000    0.29209
609600.0000    0.05137
609640.0000    0.24849
609680.0000    0.22299
609720.0000   -0.29231
609760.0000   -0.25922
609800.0000   -0.33814
609840.0000    0.34868
609880.0000    0.61440
609920.0000    0.21579
609960.0000    0.11171
610000.0000    0.01404
610040.0000    0.39524
610080.0000    0.33054
610120.0000   -0.01117
610160.0000    0.02996
610200.0000    0.88794
610240.0000   -0.23218
610280.0000    0.61334
610320.0000    0.13369
610360.0000    0.18911
610400.0000    0.33851
610440.0000    0.39887
610480.0000    0.89030
610520.0000   -0.22650
610560.0000    0.06476
610600.0000    0.42631
610640.0000   -0.02283
610680.0000   -0.31083
610720.0000    0.51659
610760.0000   -0.26280
610800.0000    0.29783
610840.0000    0.11698
610880.0000    0.71190
610920.0000   -0.39551
610960.0000   -0.84918
611000.0000    0.34524
611040.0000    0.20163
611080.0000    0.44893
611120.0000   -0.26665
611160.0000   -0.04496
611200.0000    0.09952
611240.0000   -0.21843
611280.0000    0.02593
611320.0000   -0.19099
611360.0000    0.28532
611400.0000    0.35488
611440.0000    0.00696
611480.0000    0.00379
611520.0000    0.79286
611560.0000    0.04714
611600.0000   -0.44546
611640.0000    0.47773
611680.0000    0.25809
611720.0000    1.11897
611760.0000   -0.00317
611800.0000    0.81575
611840.0000    0.47764
611880.0000    0.25714
611920.0000    0.55654
611960.0000    0.02301
612000.0000   -0.35625
612040.0000   -0.11881
612080.0000    0.93357
612120.0000    0.36747
612160.0000    0.16504
612200.0000   -0.72172
612240.0000    0.17897
612280.0000   -0.21810
612320.0000    0.20094
612360.0000   -0.41609
612400.0000   -0.12607
612440.0000   -0.34598
612480.0000   -0.08784
612520.0000    0.34367
612560.0000   -0.46493
612600.0000   -0.01062
612640.0000    0.45732
612680.0000    0.06554
612720.0000    0.82121
612760.0000    0.44214
612800.0000    0.16921
612840.0000    1.29511
612880.0000    1.44595
612920.0000    0.84855
612960.0000    0.54468
613000.0000    0.65509
613040.0000    0.52616
613080.0000    0.73593
613120.0000    0.98411
613160.0000    0.44889
613200.0000    1.22092
613240.0000    1.12207
613280.0000    0.76657
613320.0000    0.38295
613360.0000    1.06358
613400.0000    0.68161
613440.0000    0.72803
613480.0000    0.87896
613520.0000    0.47011
613560.0000    0.43001
613600.0000    0.85517
613640.0000    1.28626
613680.0000    1.35006
613720.0000    0.58025
613760.0000    1.26709
613800.0000    0.27979
613840.0000    0.54332
613880.0000    1.58335
613920.0000    1.35519
613960.0000    1.09691
614000.0000    1.59337
614040.0000    1.86842
614080.0000    0.99370
614120.0000    0.85495
614160.0000    1.37037
614200.0000    1.44771
614240.0000    1.40785
614280.0000    1.52376
614320.0000    1.35607
614360.0000    1.80840
614400.0000    2.15197
614440.0000    1.80752
614480.0000    1.28118
614520.0000    1.15762
614560.0000    1.79115
614600.0000    0.87594
614640.0000    1.61076
614680.0000    1.61893
614720.0000    0.66586
614760.0000    0.80377
614800.0000    0.98572
614840.0000    0.53074
614880.0000    1.54438
614920.0000    0.96841
614960.0000    1.34867
615000.0000    0.63112
615040.0000    0.77820
615080.0000    0.48041
615120.0000    0.60589
615160.0000    1.03998
615200.0000   -0.04545
615240.0000    0.45929
615280.0000    0.54848
615320.0000    1.19472
615360.0000    0.80500
615400.0000    0.59048
615440.0000    0.06793
615480.0000    0.37137
615520.0000   -0.60584
615560.0000    0.25883
615600.0000    1.60636
615640.0000    0.51036
615680.0000    0.26486
615720.0000    0.37510
615760.0000    0.45360
615800.0000    0.47676
615840.0000    0.52700
615880.0000    0.93011
615920.0000    0.89942
615960.0000    0.55384
616000.0000    1.11701
616040.0000    1.21770
616080.0000    1.41710
616120.0000    0.93730
616160.0000    1.15402
616200.0000    1.17769
616240.0000    0.70370
616280.0000    0.97650
616320.0000    1.59751
616360.0000    1.09944
616400.0000    1.14924
616440.0000    1.11304
616480.0000    0.47675
616520.0000    0.86180
616560.0000    0.82157
616600.0000    1.19285
616640.0000    1.20545
616680.0000    0.92100
616720.0000    0.64524
616760.0000    1.17778
616800.0000    0.79538
616840.0000    0.27387
616880.0000    1.19328
616920.0000    1.48446
616960.0000    1.20136
617000.0000    1.49432
617040.0000    0.99160
617080.0000    0.22131
617120.0000    0.85465
617160.0000    1.49731
617200.0000    1.24847
617240.0000    1.59140
617280.0000    1.75474
617320.0000    1.14306
617360.0000    1.36766
617400.0000    1.46670
617440.0000    1.23406
617480.0000    0.96493
617520.0000    0.59671
617560.0000   -0.00929
617600.0000    1.23540
617640.0000    0.59862
617680.0000    0.23122
617720.0000    0.74809
617760.0000    0.44991
617800.0000    0.81308
617840.0000    0.91363
617880.0000    0.33303
617920.0000    0.54484
617960.0000    0.82836
618000.0000    0.50024
618040.0000    0.57570
618080.0000    0.53244
618120.0000    1.15004
618160.0000    1.25234
618200.0000    0.05416
618240.0000    0.65555
618280.0000    0.86483
618320.0000    0.27390
618360.0000    0.52760
618400.0000    1.48291
618440.0000    1.12084
618480.0000    1.88419
618520.0000    1.42035
618560.0000    1.74388
618600.0000    0.53254
618640.0000    1.17150
618680.0000    0.67182
618720.0000    0.53942
618760.0000    0.63188
618800.0000    0.82420
618840.0000    1.34109
618880.0000    0.41535
618920.0000    1.30764
618960.0000    0.55460
619000.0000    0.83026
619040.0000    1.17506
619080.0000    0.82475
619120.0000    0.66305
619160.0000    0.50994
619200.0000    1.04733
619240.0000    0.49801
619280.0000    1.02897
619320.0000    0.60086
619360.0000    0.42789
619400.0000    0.86881
619440.0000    0.80820
619480.0000    0.35664
619520.0000    0.74234
619560.0000    0.86502
619600.0000    1.04878
619640.0000   -0.13939
619680.0000    0.71431
619720.0000    0.48567
619760.0000   -0.07459
619800.0000    0.24375
619840.0000    0.67333
619880.0000    0.30238
619920.0000    0.96359
619960.0000   -0.21607
620000.0000    0.14419
620040.0000    0.09777
620080.0000    0.95556
620120.0000    0.78335
620160.0000    0.67206
620200.0000   -0.06856
620240.0000    0.78908
620280.0000    0.56637
620320.0000    0.36447
620360.0000    1.07025
620400.0000    0.43166
620440.0000    0.80688
620480.0000   -0.06658
620520.0000   -0.08503
620560.0000    0.62475
620600.0000    0.65351
620640.0000    0.16414
620680.0000    0.21135
620720.0000    0.36957
620760.0000    0.41817
620800.0000    0.46661
620840.0000   -0.41094
620880.0000   -0.41511
620920.0000    0.00627
620960.0000    0.51847
621000.0000   -0.04866
621040.0000    0.79518
621080.0000    0.33952
621120.0000   -0.08025
621160.0000    0.45191
621200.0000   -0.05102
621240.0000    0.15736
621280.0000    0.14304
621320.0000   -0.54493
621360.0000   -0.96133
621400.0000   -0.28472
621440.0000    0.34617
621480.0000   -0.24101
621520.0000    0.20656
621560.0000   -0.15493
621600.0000    0.39978
621640.0000   -0.09313
621680.0000   -0.15574
621720.0000   -0.54445
621760.0000   -0.16221
621800.0000   -0.09198
621840.0000    0.23695
621880.0000    0.56013
621920.0000    0.10500
621960.0000   -1.08317
622000.0000   -0.31911
622040.0000   -0.33575
622080.0000    0.10852
622120.0000   -0.08411
622160.0000   -0.14717
622200.0000    0.74657
622240.0000   -0.25196
622280.0000   -0.10613
622320.0000   -0.57735
622360.0000    0.05018
622400.0000   -0.66166
622440.0000   -0.31605
622480.0000   -0.62491
622520.0000   -0.30191
622560.0000   -0.49189
622600.0000   -0.64766
622640.0000    0.36894
622680.0000   -0.19412
622720.0000   -0.33676
622760.0000   -0.51427
622800.0000    0.05195
622840.0000   -0.09134
622880.0000    0.57596
622920.0000    0.55367
622960.0000    1.07084
623000.0000    0.48859
623040.0000    0.89359
623080.0000    0.42987
623120.0000    0.94306
623160.0000    0.24627
623200.0000    0.24697
623240.0000   -0.03267
623280.0000    0.25145
623320.0000    0.35032
623360.0000    1.40837
623400.0000    0.67369
623440.0000    0.84419
623480.0000    0.89554
623520.0000    1.02315
623560.0000    1.13749
623600.0000    1.07841
623640.0000    0.16805
623680.0000    0.04796
623720.0000    0.33130
623760.0000    0.93530
623800.0000    0.90117
623840.0000    0.62586
623880.0000    0.64285
623920.0000    0.70548
623960.0000    0.23575
624000.0000   -0.14814
624040.0000    0.62024
624080.0000    0.36260
624120.0000    0.67089
624160.0000    0.86655
624200.0000    0.15546
624240.0000    0.65522
624280.0000    0.45283
624320.0000    1.16411
624360.0000    0.90315
624400.0000    0.92600
624440.0000    0.71692
624480.0000    1.10547
624520.0000    0.73041
624560.0000    1.22355
624600.0000    1.51535
624640.0000    0.35664
624680.0000    1.16310
624720.0000    1.16242
624760.0000    0.96696
624800.0000    1.60386
624840.0000    0.69539
624880.0000    0.85983
624920.0000    1.18257
624960.0000    0.65069
625000.0000    0.35120
625040.0000    0.53823
625080.0000    0.55615
625120.0000   -0.19704
625160.0000    0.27763
625200.0000    0.81669
625240.0000    0.64238
625280.0000    1.18054
625320.0000    0.33209
625360.0000    1.13084
625400.0000    1.17022
625440.0000   -0.00070
625480.0000    0.58623
625520.0000    0.66504
625560.0000    1.22780
625600.0000    1.60919
625640.0000    0.53798
625680.0000    0.39710
625720.0000    0.50874
625760.0000    0.39687
625800.0000    0.98696
625840.0000    1.11486
625880.0000    0.90621
625920.0000    0.14140
625960.0000   -0.37481
626000.0000    0.77980
626040.0000    0.44793
626080.0000   -0.17717
626120.0000    0.37782
626160.0000    0.38567
626200.0000    1.06816
626240.0000    0.77085
626280.0000    0.61495
626320.0000    0.68276
626360.0000    0.19592
626400.0000    0.27637
626440.0000    0.14193
626480.0000    0.21969
626520.0000    0.32889
626560.0000    0.86179
626600.0000    0.45766
626640.0000    0.61224
626680.0000   -0.47742
626720.0000    0.67218
626760.0000    0.07966
626800.0000    0.77311
626840.0000    1.28778
626880.0000    0.51768
626920.0000    0.57182
626960.0000    0.30556
627000.0000    0.35977
627040.0000    1.18500
627080.0000    1.01366
627120.0000    0.24669
627160.0000    0.05882
627200.0000    0.38220
627240.0000   -0.34758
627280.0000    0.64271
627320.0000    0.12131
627360.0000    0.67885
627400.0000    0.78474
627440.0000    0.94197
627480.0000    0.42492
627520.0000    0.83345
627560.0000    1.37855
627600.0000    1.08217
627640.0000    0.20752
627680.0000    1.55304
627720.0000    1.10492
627760.0000    0.54246
627800.0000    1.18092
627840.0000    1.85785
627880.0000    1.00062
627920.0000    0.99609
627960.0000    1.70953
628000.0000    1.12981
628040.0000    0.07935
628080.0000    0.53481
628120.0000    0.40670
628160.0000   -0.30994
628200.0000    0.60473
628240.0000   -0.01079
628280.0000    0.63352
628320.0000    0.54000
628360.0000    0.08951
628400.0000   -0.17591
628440.0000    0.68812
628480.0000    0.85849
628520.0000    0.82919
628560.0000    1.27979
628600.0000    0.11924
628640.0000    1.06509
628680.0000    0.80759
628720.0000    0.31951
628760.0000    0.97693
628800.0000    0.32459
628840.0000    0.84445
628880.0000    0.76058
628920.0000    0.72232
628960.0000    0.33792
629000.0000    0.25571
629040.0000    0.72942
629080.0000   -0.14947
629120.0000    0.11132
629160.0000    0.88213
629200.0000    0.12612
629240.0000    0.56994
629280.0000    1.27905
629320.0000    0.52368
629360.0000    0.46034
629400.0000    0.63448
629440.0000    1.14710
629480.0000    0.58517
629520.0000    0.41744
629560.0000    0.01947
629600.0000    0.05292
629640.0000   -0.09389
629680.0000    0.23546
629720.0000    0.59063
629760.0000    0.05415
629800.0000    0.47067
629840.0000    0.00620
629880.0000    0.06271
629920.0000    0.39345
629960.0000    0.66824
630000.0000   -0.08091
630040.0000    0.31240
630080.0000   -0.24990
630120.0000    0.43728
630160.0000   -0.09235
630200.0000   -0.29447
630240.0000    0.08195
630280.0000   -0.30837
630320.0000   -0.13655
630360.0000    0.46391
630400.0000   -0.25427
630440.0000    0.30896
630480.0000    0.23556
630520.0000   -0.22332
630560.0000   -0.00662
630600.0000   -0.29650
630640.0000    0.26423
630680.0000    0.00803
630720.0000    0.66590
630760.0000    0.67869
630800.0000    0.53608
630840.0000   -0.69347
630880.0000   -0.32692
630920.0000   -0.44418
630960.0000    0.36679
631000.0000    0.22010
631040.0000    0.72164
631080.0000    0.46934
631120.0000    0.41492
631160.0000    0.64123
631200.0000    0.69496
631240.0000    0.69357
631280.0000   -0.14819
631320.0000    0.10351
631360.0000    1.39567
631400.0000    0.96904
631440.0000    1.60787
631480.0000    0.61880
631520.0000    0.56308
631560.0000    0.40160
631600.0000    0.64817
631640.0000    0.56184
631680.0000    0.68430
631720.0000    0.15226
631760.0000    0.15568
631800.0000    0.40497
631840.0000   -0.37924
631880.0000   -0.32223
631920.0000    0.34403
631960.0000    0.60445
632000.0000   -0.09941
632040.0000   -0.64603
632080.0000   -0.54709
632120.0000   -0.02381
632160.0000    0.76913
632200.0000    0.54922
632240.0000    0.19565
632280.0000   -0.40515
632320.0000    0.32567
632360.0000    0.60873
632400.0000    0.47604
632440.0000    0.94648
632480.0000    0.41268
632520.0000   -0.21349
632560.0000   -0.21978
632600.0000    0.58303
632640.0000    0.11079
632680.0000    0.59451
632720.0000    0.89522
632760.0000    0.07527
632800.0000    0.23924
632840.0000   -0.18326
632880.0000   -0.39281
632920.0000   -0.62305
632960.0000   -0.38584
633000.0000   -0.55328
633040.0000    0.18123
633080.0000    0.41104
633120.0000    0.32143
633160.0000   -0.00745
633200.0000    0.49097
633240.0000    0.80579
633280.0000    0.68468
633320.0000    0.30969
633360.0000    1.53982
633400.0000    0.42879
633440.0000    0.36587
633480.0000    0.10762
633520.0000    0.34489
633560.0000   -0.24627
633600.0000    0.98746
633640.0000    0.33389
633680.0000    0.39686
633720.0000    0.25135
633760.0000    0.88606
633800.0000    0.48783
633840.0000    0.57662
633880.0000    0.16578
633920.0000    0.88426
633960.0000   -0.03143
634000.0000    1.01251
634040.0000    0.05165
634080.0000    0.61330
634120.0000    0.64203
634160.0000    1.06717
634200.0000    1.06656
634240.0000    1.08428
634280.0000    1.29535
634320.0000    0.87757
634360.0000    1.05497
634400.0000    1.26630
634440.0000    0.85812
634480.0000    1.02080
634520.0000    0.70321
634560.0000    0.28720
634600.0000    0.09166
634640.0000    0.62051
634680.0000    0.60596
634720.0000    0.73981
634760.0000    1.03281
634800.0000    0.25954
634840.0000    0.43801
634880.0000    0.62262
634920.0000    0.12227
634960.0000    0.14586
635000.0000   -0.10569
635040.0000    0.50625
635080.0000    0.48853
635120.0000    0.49801
635160.0000    0.75669
635200.0000   -0.31599
635240.0000   -0.10853
635280.0000   -0.51337
635320.0000    0.06509
635360.0000    0.47372
635400.0000   -0.26593
635440.0000   -0.38888
635480.0000    0.00355
635520.0000   -0.06358
635560.0000   -0.31262
635600.0000   -0.45021
635640.0000    0.01205
635680.0000   -0.53465
635720.0000   -0.64685
635760.0000   -0.48847
635800.0000   -0.86051
635840.0000   -0.55967
635880.0000   -0.56129
635920.0000   -0.87120
635960.0000   -0.87726
636000.0000   -0.84336
636040.0000   -1.74136
636080.0000   -2.07581
636120.0000   -0.99976
636160.0000   -1.02834
636200.0000   -1.34325
636240.0000   -1.20802
636280.0000   -1.42729
636320.0000   -0.72532
636360.0000   -0.61920
636400.0000   -0.62105
636440.0000   -0.67194
636480.0000   -0.66783
636520.0000   -0.65126
636560.0000   -0.17965
636600.0000   -0.02709
636640.0000    0.40139
636680.0000   -0.49584
636720.0000    0.19143
636760.0000    0.59062
636800.0000    0.48527
636840.0000    1.08888
636880.0000    0.99461
636920.0000    0.54371
636960.0000    1.58468
637000.0000    1.07072
637040.0000    1.35045
637080.0000    1.00338
637120.0000    0.38859
637160.0000    0.54821
637200.0000    0.56239
637240.0000    0.45331
637280.0000    0.47152
637320.0000    1.06317
637360.0000    1.27943
637400.0000    0.31743
637440.0000    0.30333
637480.0000    0.52570
637520.0000    0.08143
637560.0000    0.22221
637600.0000    0.06001
637640.0000    0.03660
637680.0000    0.14065
637720.0000    0.62706
637760.0000   -0.03774
637800.0000    0.31033
637840.0000    0.06308
637880.0000    0.07495
637920.0000    0.99261
637960.0000   -0.04210
638000.0000    0.34408
638040.0000    0.28179
638080.0000    0.20800
638120.0000    0.30173
638160.0000    0.41680
638200.0000    0.27854
638240.0000    0.19667
638280.0000    0.08677
638320.0000    0.28600
638360.0000    0.74925
638400.0000    0.75154
638440.0000    0.17717
638480.0000    0.49034
638520.0000    0.29314
638560.0000    0.70945
638600.0000    0.82942
638640.0000    1.37817
638680.0000    0.97702
638720.0000    1.85544
638760.0000    1.05574
638800.0000    0.83957
638840.0000    0.85111
638880.0000    1.30083
638920.0000    1.45183
638960.0000    0.79083
639000.0000    1.16674
639040.0000    0.89712
639080.0000    0.51930
639120.0000    0.93440
639160.0000    0.64635
639200.0000    1.75481
639240.0000    1.72644
639280.0000    1.47556
639320.0000    0.98238
639360.0000    0.56161
639400.0000    0.63585
639440.0000   -0.06645
639480.0000    0.42664
639520.0000    0.99991
639560.0000    0.64229
639600.0000    0.01917
639640.0000    0.04492
639680.0000    0.46148
639720.0000    1.61366
639760.0000    1.58318
639800.0000    1.01204
639840.0000    1.55827
639880.0000    1.86502
639920.0000    2.23310
639960.0000    2.10730
640000.0000    1.18524
640040.0000    1.42643
640080.0000    1.55095
640120.0000    1.47887
640160.0000    1.41716
640200.0000    2.19614
640240.0000    1.72492
640280.0000    1.38718
640320.0000    1.87762
640360.0000    1.16146
640400.0000    1.15768
640440.0000    2.02207
640480.0000    1.56496
640520.0000    1.68913
640560.0000    1.48490
640600.0000    1.52928
640640.0000    0.83900
640680.0000    1.35421
640720.0000    1.30774
640760.0000    0.91389
640800.0000    1.23491
640840.0000    1.00104
640880.0000    1.39505
640920.0000    0.88282
640960.0000    1.18835
641000.0000    1.03643
641040.0000    1.07480
641080.0000    0.33366
641120.0000    1.31857
641160.0000    0.98586
641200.0000    0.18207
641240.0000    1.46389
641280.0000    0.90373
641320.0000    1.14798
641360.0000    1.60771
641400.0000    2.53265
641440.0000    2.07268
641480.0000    2.19091
641520.0000    0.57633
641560.0000    1.21999
641600.0000    1.18523
641640.0000    1.85902
641680.0000    1.28858
641720.0000    1.58852
641760.0000    0.16635
641800.0000    1.15257
641840.0000    0.53177
641880.0000    0.60821
641920.0000    2.02437
641960.0000    2.01036
642000.0000    1.31261
642040.0000    2.63064
642080.0000    1.26898
642120.0000    1.63575
642160.0000    0.86163
642200.0000    1.30647
642240.0000    0.89158
642280.0000    1.52404
642320.0000    1.64630
642360.0000    2.72728
642400.0000    2.81276
642440.0000    1.65597
642480.0000    2.47766
642520.0000    2.02512
642560.0000    1.69626
642600.0000    1.54541
642640.0000    1.34056
642680.0000    2.30875
642720.0000    1.98896
642760.0000    1.70101
642800.0000    1.99815
642840.0000    1.73379
642880.0000    2.18154
642920.0000    2.10620
642960.0000    1.53431
643000.0000    1.45201
643040.0000    1.39237
643080.0000    1.54622
643120.0000    1.40834
643160.0000    1.07743
643200.0000    0.74854
643240.0000    1.60629
643280.0000    1.96276
643320.0000    1.60567
643360.0000    1.51107
643400.0000    0.83400
643440.0000    1.14300
643480.0000    1.44536
643520.0000    1.15853
643560.0000    0.97009
643600.0000    0.90021
643640.0000    0.45594
643680.0000    0.15598
643720.0000    0.08883
643760.0000    1.15537
643800.0000    0.13059
643840.0000   -0.16812
643880.0000   -0.70654
643920.0000   -0.52692
643960.0000   -0.51013
644000.0000   -0.90869
644040.0000    1.30094
644080.0000    0.62826
644120.0000    1.33499
644160.0000    0.71493
644200.0000    1.06545
644240.0000    0.79255
644280.0000    0.81755
644320.0000    0.24468
644360.0000    0.03827
644400.0000    0.43344
644440.0000    0.20561
644480.0000    0.32954
644520.0000    0.37262
644560.0000   -0.01995
644600.0000    0.42408
644640.0000    0.87261
644680.0000    1.23896
644720.0000    0.44479
644760.0000    0.68926
644800.0000   -0.29864
644840.0000    0.64917
644880.0000    0.58984
644920.0000    0.50818
644960.0000    0.59845
645000.0000    1.27893
645040.0000    0.03725
645080.0000    0.33994
645120.0000   -0.04175
645160.0000    0.64992
645200.0000    0.87028
645240.0000    0.62652
645280.0000    0.09289
645320.0000    0.33255
645360.0000    0.51328
645400.0000    0.49729
645440.0000    0.54509
645480.0000    1.18809
645520.0000   -0.31213
645560.0000    0.68073
645600.0000   -0.22046
645640.0000    0.63579
645680.0000    0.02701
645720.0000    0.20765
645760.0000    0.68000
645800.0000    1.00461
645840.0000    0.96677
645880.0000    1.27570
645920.0000    1.51611
645960.0000    1.25842
646000.0000    1.31309
646040.0000    0.62373
646080.0000    1.36688
646120.0000    1.67722
646160.0000    1.48454
646200.0000    1.25579
646240.0000    1.03055
646280.0000    0.62645
646320.0000    0.76418
646360.0000    0.24263
646400.0000    0.23952
646440.0000    1.78169
646480.0000    1.75413
646520.0000    1.33857
646560.0000    1.47175
646600.0000    1.54493
646640.0000    1.18844
646680.0000    0.83341
646720.0000    0.65974
646760.0000    1.09138
646800.0000    0.95308
646840.0000    1.94660
646880.0000    1.53540
646920.0000    0.73693
646960.0000    0.91444
647000.0000    0.75720
647040.0000    0.60339
647080.0000    0.55955
647120.0000    0.84060
647160.0000   -0.55459
647200.0000   -0.13192
647240.0000    1.02534
647280.0000    1.02892
647320.0000    0.42891
647360.0000    1.01131
647400.0000    1.25444
647440.0000    1.17885
647480.0000    1.11402
647520.0000    0.12533
647560.0000    0.27339
647600.0000    0.23143
647640.0000    0.39809
647680.0000    0.63299
647720.0000    0.84309
647760.0000    0.71385
647800.0000   -0.12917
647840.0000   -0.90030
647880.0000   -1.06702
647920.0000   -0.60210
647960.0000    0.50209
648000.0000    1.02410
648040.0000    1.31643
648080.0000    0.81055
648120.0000    0.87253
648160.0000    1.39117
648200.0000    1.17558
648240.0000    0.64067
648280.0000    0.59263
648320.0000    0.67939
648360.0000    1.42923
648400.0000    1.55541
648440.0000    1.11776
648480.0000    1.34085
648520.0000    0.85341
648560.0000    1.38305
648600.0000    0.51508
648640.0000    1.41670
648680.0000    0.73901
648720.0000    0.97832
648760.0000    0.92896
648800.0000    0.88298
648840.0000    1.27016
648880.0000    0.92355
648920.0000    0.70410
648960.0000    0.86474
649000.0000    1.52219
649040.0000    1.17006
649080.0000    0.79480
649120.0000    1.96831
649160.0000    1.07236
649200.0000    0.76166
649240.0000    1.32467
649280.0000    0.83260
649320.0000    1.01259
649360.0000    0.79936
649400.0000    0.76932
649440.0000    1.86472
649480.0000    1.09338
649520.0000    1.16624
649560.0000    0.95510
649600.0000    1.11056
649640.0000    1.22632
649680.0000    0.93165
649720.0000    1.37489
649760.0000    1.60507
649800.0000    1.25456
649840.0000    1.57672
649880.0000    1.47994
649920.0000    2.09895
649960.0000    1.55739
650000.0000    1.19527
650040.0000    2.00888
650080.0000    1.30689
650120.0000    1.81871
650160.0000    1.40686
650200.0000    1.61530
650240.0000    1.08969
650280.0000    1.21530
650320.0000    1.88429
650360.0000    1.44523
650400.0000    2.00527
650440.0000    1.67532
650480.0000    1.95426
650520.0000    1.86581
650560.0000    1.89836
650600.0000    1.36845
650640.0000    0.78791
650680.0000    0.03134
650720.0000    0.50864
650760.0000    1.32298
650800.0000    0.65315
650840.0000    1.03635
650880.0000    1.53905
650920.0000    1.02387
650960.0000    0.81101
651000.0000    1.36778
651040.0000    0.61882
651080.0000    1.33263
651120.0000    1.19281
651160.0000    1.49724
651200.0000    1.51956
651240.0000    0.83547
651280.0000    0.44947
651320.0000    2.71922
651360.0000    1.57766
651400.0000    1.50583
651440.0000    1.03528
651480.0000    1.23270
651520.0000    1.47703
651560.0000    2.24438
651600.0000    1.90509
651640.0000    1.37715
651680.0000    1.91706
651720.0000    1.81523
651760.0000    1.40806
651800.0000    1.40512
651840.0000    1.21631
651880.0000    1.91067
651920.0000    1.11408
651960.0000    1.84791
652000.0000    1.92827
652040.0000    1.59778
652080.0000    1.71234
652120.0000    2.41638
652160.0000    1.90084
652200.0000    1.73311
652240.0000    1.25042
652280.0000    1.68246
652320.0000    1.70722
652360.0000    1.36776
652400.0000    1.87143
652440.0000    1.04636
652480.0000    1.44078
652520.0000    1.86305
652560.0000    1.78281
652600.0000    1.15999
652640.0000    0.53702
652680.0000    0.84540
652720.0000    1.21733
652760.0000    0.52368
652800.0000    0.88033
652840.0000    0.18922
652880.0000    0.72804
652920.0000    0.79448
652960.0000    0.97764
653000.0000    0.93563
653040.0000    0.47048
653080.0000    0.40957
653120.0000    0.44427
653160.0000    1.46013
653200.0000    1.08818
653240.0000    1.12187
653280.0000    0.93660
653320.0000    1.35000
653360.0000    1.19583
653400.0000    1.68757
653440.0000    0.97882
653480.0000    0.79565
653520.0000    0.69630
653560.0000    1.09721
653600.0000    1.04797
653640.0000    1.19265
653680.0000    1.34426
653720.0000    1.40461
653760.0000    2.32813
653800.0000    1.34500
653840.0000    0.96348
653880.0000    1.45643
653920.0000    1.09897
653960.0000    1.60185
654000.0000    1.36682
654040.0000    1.30760
654080.0000    1.39544
654120.0000    1.55401
654160.0000    2.07172
654200.0000    1.67113
654240.0000    1.45056
654280.0000    1.42821
654320.0000    0.80942
654360.0000    1.08564
654400.0000    1.10833
654440.0000   -0.01568
654480.0000    0.77543
654520.0000    1.46670
654560.0000    1.64036
654600.0000    1.51522
654640.0000    1.16732
654680.0000    0.47901
654720.0000    1.07082
654760.0000    1.36643
654800.0000    0.65144
654840.0000    1.06385
654880.0000    0.55046
654920.0000    0.72834
654960.0000    0.59862
655000.0000    1.06312
655040.0000    1.66769
655080.0000    1.03901
655120.0000    1.52194
655160.0000    2.36960
655200.0000    1.59113
655240.0000    2.31712
655280.0000    1.98005
655320.0000    1.38217
655360.0000    1.48945
655400.0000    1.76579
655440.0000    1.49219
655480.0000    0.73641
655520.0000    1.12756
655560.0000    1.17818
655600.0000    1.03904
655640.0000    1.33302
655680.0000    1.67924
655720.0000    1.19869
655760.0000    0.52509
655800.0000    0.85786
655840.0000   -0.12685
655880.0000    0.97660
655920.0000    0.74980
655960.0000    0.43161
656000.0000    0.95860
656040.0000    0.67177
656080.0000    0.68608
656120.0000    1.36162
656160.0000    0.61482
656200.0000    1.00847
656240.0000    1.78310
656280.0000    1.25717
656320.0000    1.68991
656360.0000    1.30819
656400.0000    2.32602
656440.0000    1.34758
656480.0000    0.99720
656520.0000    1.01944
656560.0000    1.11476
656600.0000    1.33344
656640.0000    0.84625
656680.0000    1.04894
656720.0000    0.80846
656760.0000    1.54385
656800.0000    1.00908
656840.0000    0.81165
656880.0000    0.55676
656920.0000    0.92099
656960.0000    0.72913
657000.0000    0.60960
657040.0000    1.13012
657080.0000    0.22072
657120.0000    0.80753
657160.0000    0.86553
657200.0000    1.18777
657240.0000    1.61692
657280.0000    1.00791
657320.0000    1.06411
657360.0000    0.38615
657400.0000    0.37223
657440.0000    0.13314
657480.0000    0.89338
657520.0000    1.28401
657560.0000    1.31163
657600.0000    1.27510
657640.0000    1.36222
657680.0000    0.96889
657720.0000    1.28610
657760.0000    1.54103
657800.0000    1.58563
657840.0000    1.92240
657880.0000    1.10858
657920.0000    1.42491
657960.0000    0.82182
658000.0000    0.88090
658040.0000    1.12994
658080.0000    0.92986
658120.0000    1.43524
658160.0000    1.32179
658200.0000    0.58861
658240.0000    0.99271
658280.0000    1.01640
658320.0000    0.72321
658360.0000    1.57095
658400.0000    0.85441
658440.0000    1.14353
658480.0000    1.59903
658520.0000    1.36029
658560.0000    1.37506
658600.0000    1.85261
658640.0000    1.84783
658680.0000    0.82184
658720.0000    1.09224
658760.0000    0.78529
658800.0000    0.96242
658840.0000    1.75540
658880.0000    0.72740
658920.0000    0.73223
658960.0000    0.74608
659000.0000    1.09525
659040.0000    1.42060
659080.0000    2.41651
659120.0000    2.02050
659160.0000    1.56976
659200.0000    1.03480
659240.0000    1.75306
659280.0000    1.11983
659320.0000    2.00602
659360.0000    1.27232
659400.0000    0.85075
659440.0000    1.02668
659480.0000    0.63987
659520.0000    0.63635
659560.0000    1.53675
659600.0000    1.21583
659640.0000    0.63893
659680.0000    0.50244
659720.0000    1.30122
659760.0000    0.93459
659800.0000    0.49248
659840.0000    0.86607
659880.0000    0.55204
659920.0000    0.98989
659960.0000    0.72450
660000.0000    1.42721
660040.0000    0.72702
660080.0000    0.51730
660120.0000    0.59007
660160.0000    0.43428
660200.0000    0.70060
660240.0000    0.18111
660280.0000    0.66379
660320.0000    0.48142
660360.0000    0.60218
660400.0000    0.35315
660440.0000    0.45173
660480.0000   -0.02476
660520.0000    0.58610
660560.0000    1.11143
660600.0000    0.58939
660640.0000    0.82735
660680.0000    0.81748
660720.0000    0.54054
660760.0000   -0.47673
660800.0000   -0.37942
660840.0000    0.71275
660880.0000    0.27463
660920.0000    1.03203
660960.0000    0.92831
661000.0000    0.98294
661040.0000    1.44891
661080.0000    1.25711
661120.0000    1.00689
661160.0000    1.19507
661200.0000    1.15440
661240.0000    0.86538
661280.0000    0.33718
661320.0000    1.09578
661360.0000    1.64942
661400.0000    1.06648
661440.0000    0.42761
661480.0000    1.46745
661520.0000    1.19591
661560.0000    1.62043
661600.0000    1.40823
661640.0000    1.55547
661680.0000    0.56977
661720.0000    1.42087
661760.0000    1.01708
661800.0000    2.45065
661840.0000    1.03898
661880.0000    0.98146
661920.0000    1.12712
661960.0000    1.52942
662000.0000    0.95808
662040.0000    1.83299
662080.0000    1.65562
662120.0000    1.55314
662160.0000    1.59245
662200.0000    1.58413
662240.0000    1.66675
662280.0000    1.80655
662320.0000    1.37174
662360.0000    1.65279
662400.0000    1.43812
662440.0000    1.13657
662480.0000    0.82888
662520.0000    1.25614
662560.0000    1.72001
662600.0000    2.04436
662640.0000    2.23929
662680.0000    2.27606
662720.0000    1.55676
662760.0000    2.24908
662800.0000    1.72187
662840.0000    1.79848
662880.0000    0.90312
662920.0000    1.85896
662960.0000    0.99511
663000.0000    1.03896
663040.0000    1.28347
663080.0000    1.18109
663120.0000    1.54318
663160.0000    1.49049
663200.0000    1.73361
663240.0000    1.40315
663280.0000    1.49556
663320.0000    1.99503
663360.0000    1.29949
663400.0000    1.34334
663440.0000    1.51792
663480.0000    1.02197
663520.0000    1.64547
663560.0000    1.32894
663600.0000    0.86783
663640.0000    0.86604
663680.0000    0.08838
663720.0000    0.77626
663760.0000    1.41771
663800.0000    1.20466
663840.0000    1.54718
663880.0000    1.63627
663920.0000    1.10634
663960.0000    1.43611
664000.0000    1.32368
664040.0000    0.87602
664080.0000    1.09071
664120.0000    1.49684
664160.0000    1.15997
664200.0000    1.50870
664240.0000    1.64192
664280.0000    1.75527
664320.0000    1.22086
664360.0000    1.10632
664400.0000    1.51137
664440.0000    1.11038
664480.0000    0.69311
664520.0000    1.48525
664560.0000    1.68496
664600.0000    1.08288
664640.0000    0.96912
664680.0000    1.14046
664720.0000    0.84008
664760.0000    0.74475
664800.0000    0.85481
664840.0000    0.98807
664880.0000    0.48298
664920.0000    1.00951
664960.0000    0.88227
665000.0000    0.96859
665040.0000    0.89350
665080.0000    1.05615
665120.0000    0.70221
665160.0000    1.33703
665200.0000    0.93227
665240.0000    1.24225
665280.0000    1.37124
665320.0000    0.90403
665360.0000    0.87749
665400.0000    1.18016
665440.0000    0.95454
665480.0000    0.98782
665520.0000    1.60045
665560.0000    1.29670
665600.0000    1.23643
665640.0000    0.60319
665680.0000    0.54793
665720.0000    1.18816
665760.0000    0.31925
665800.0000    1.32459
665840.0000    1.50374
665880.0000    1.50680
665920.0000    1.14968
665960.0000    1.19120
666000.0000    0.94398
666040.0000    1.51009
666080.0000    1.36960
666120.0000    1.05005
666160.0000    1.16349
666200.0000    1.03487
666240.0000    1.35656
666280.0000    1.43805
666320.0000    1.54146
666360.0000    0.63782
666400.0000    1.07449
666440.0000    1.15843
666480.0000    1.37756
666520.0000    0.77623
666560.0000    1.01828
666600.0000    0.74718
666640.0000    1.17074
666680.0000    1.54446
666720.0000    1.77500
666760.0000    0.91434
666800.0000    0.94921
666840.0000    1.46423
666880.0000    1.30068
666920.0000    1.22469
666960.0000    1.34190
667000.0000    1.46114
667040.0000    2.05817
667080.0000    0.75759
667120.0000    1.07730
667160.0000    1.09892
667200.0000    1.93801
667240.0000    1.27884
667280.0000    1.12145
667320.0000    1.14683
667360.0000    1.34777
667400.0000    1.91743
667440.0000    1.21035
667480.0000    0.73810
667520.0000    0.98804
667560.0000    0.95904
667600.0000    0.40518
667640.0000    1.01980
667680.0000    1.42766
667720.0000    1.28280
667760.0000    2.01977
667800.0000    1.50620
667840.0000    1.69127
667880.0000    1.67935
667920.0000    1.22844
667960.0000    1.50846
668000.0000    1.11032
668040.0000    2.06627
668080.0000    1.81711
668120.0000    1.68237
668160.0000    1.33529
668200.0000    0.59436
668240.0000    1.27797
668280.0000    1.39846
668320.0000    0.53603
668360.0000    0.86938
668400.0000    1.12644
668440.0000    1.31168
668480.0000    1.41112
668520.0000    1.50362
668560.0000    1.64887
668600.0000    1.95582
668640.0000    1.03830
668680.0000    1.11521
668720.0000    1.21719
668760.0000    1.25736
668800.0000    1.46601
668840.0000    1.19408
668880.0000    1.15860
668920.0000    0.37047
668960.0000    0.65262
669000.0000    0.70300
669040.0000    1.00280
669080.0000    1.41330
669120.0000    0.52650
669160.0000    1.32563
669200.0000    1.39669
669240.0000    1.25746
669280.0000    1.05432
669320.0000    1.08888
669360.0000    0.98949
669400.0000    1.06759
669440.0000    1.14088
669480.0000    0.57927
669520.0000    1.48652
669560.0000    1.46979
669600.0000    1.12454
669640.0000    0.97662
669680.0000    1.08966
669720.0000    1.72810
669760.0000    1.45439
669800.0000    1.53817
669840.0000    1.25897
669880.0000    1.51771
669920.0000    0.75375
669960.0000    0.72545
670000.0000    0.94102
670040.0000    1.18889
670080.0000    0.60050
670120.0000    1.21230
670160.0000    1.30005
670200.0000    0.66355
670240.0000    1.48148
670280.0000    1.13117
670320.0000    1.27307
670360.0000    1.95761
670400.0000    1.01505
670440.0000    1.20228
670480.0000    1.24080
670520.0000    0.93439
670560.0000    0.75316
670600.0000    0.21697
670640.0000    1.09530
670680.0000    0.52495
670720.0000    0.92365
670760.0000    1.02605
670800.0000    1.00305
670840.0000    0.50321
670880.0000    0.96794
670920.0000    0.54436
670960.0000    0.75934
671000.0000    0.65524
671040.0000    1.77472
671080.0000    1.27834
671120.0000    1.17368
671160.0000    1.32698
671200.0000    1.50588
671240.0000    1.19768
671280.0000    1.54408
671320.0000    1.48579
671360.0000    1.90484
671400.0000    1.70562
671440.0000    1.33470
671480.0000    1.40368
671520.0000    1.18173
671560.0000    1.46187
671600.0000    0.91101
671640.0000    1.78919
671680.0000    1.52531
671720.0000    1.43550
671760.0000    0.84057
671800.0000    1.61195
671840.0000    1.60438
671880.0000    1.34687
671920.0000    2.18241
671960.0000    1.39519
672000.0000    2.24760
672040.0000    1.92928
672080.0000    1.94526
672120.0000    1.75197
672160.0000    1.17683
672200.0000    1.03731
672240.0000    1.33811
672280.0000    1.27110
672320.0000    1.20750
672360.0000    1.15965
672400.0000    1.09949
672440.0000    0.29234
672480.0000    1.57104
672520.0000    1.13385
672560.0000    1.22466
672600.0000    1.46834
672640.0000    1.49315
672680.0000    1.20487
672720.0000    1.02453
672760.0000    0.76150
672800.0000    1.15509
672840.0000    0.78158
672880.0000    0.66263
672920.0000    1.20338
672960.0000    1.21879
673000.0000    0.92198
673040.0000    0.93792
673080.0000    1.40016
673120.0000    1.11588
673160.0000    2.11249
673200.0000    1.91739
673240.0000    1.71020
673280.0000    1.59615
673320.0000    1.36668
673360.0000    0.75913
673400.0000    1.44707
673440.0000    1.57428
673480.0000    1.48920
673520.0000    1.82226
673560.0000    1.62342
673600.0000    1.80713
673640.0000    1.51017
673680.0000    1.06820
673720.0000    1.19359
673760.0000    2.00542
673800.0000    1.36800
673840.0000    1.42024
673880.0000    0.73360
673920.0000    1.01101
673960.0000    1.10880
674000.0000    1.57063
674040.0000    1.39598
674080.0000    1.56843
674120.0000    1.95027
674160.0000    1.46087
674200.0000    0.93210
674240.0000    1.01771
674280.0000    1.78327
674320.0000    1.92076
674360.0000    1.51224
674400.0000    2.12098
674440.0000    2.19478
674480.0000    1.35814
674520.0000    1.22671
674560.0000    1.90754
674600.0000    1.19101
674640.0000    0.71215
674680.0000    1.72427
674720.0000    0.98949
674760.0000    1.44961
674800.0000    1.72649
674840.0000    1.27293
674880.0000    0.99895
674920.0000    0.64595
674960.0000    1.07851
675000.0000    1.14259
675040.0000    1.63655
675080.0000    1.10664
675120.0000    0.91606
675160.0000    0.48722
675200.0000    0.47729
675240.0000    1.45336
675280.0000    1.89524
675320.0000    1.75033
675360.0000    1.09102
675400.0000    1.09963
675440.0000    1.20682
675480.0000    1.70994
675520.0000    1.13601
675560.0000    0.73633
675600.0000    1.22934
675640.0000    0.55982
675680.0000    0.61357
675720.0000    1.66109
675760.0000    1.46360
675800.0000    0.75994
675840.0000    1.55250
675880.0000    1.91058
675920.0000    1.47795
675960.0000    1.64913
676000.0000    1.00666
676040.0000    1.19121
676080.0000    1.30224
676120.0000    1.30737
676160.0000    0.72084
676200.0000    1.01972
676240.0000    0.64646
676280.0000    0.97278
676320.0000    0.81028
676360.0000    1.34005
676400.0000    1.17367
676440.0000    0.63461
676480.0000    0.79614
676520.0000    0.30625
676560.0000    0.86241
676600.0000    1.30898
676640.0000    1.10875
676680.0000    0.65892
676720.0000   -0.26523
676760.0000    0.85094
676800.0000    1.21057
676840.0000    1.61558
676880.0000    0.57438
676920.0000    1.20642
676960.0000    0.57863
677000.0000    0.74181
677040.0000    1.01521
677080.0000    0.64262
677120.0000    0.47413
677160.0000    0.41200
677200.0000    1.19717
677240.0000    1.30163
677280.0000    1.14447
677320.0000    1.40333
677360.0000    0.80935
677400.0000    1.18441
677440.0000    0.87928
677480.0000    1.12956
677520.0000    0.69714
677560.0000    0.81924
677600.0000    1.01968
677640.0000    1.55180
677680.0000    0.91373
677720.0000    0.62332
677760.0000    1.01193
677800.0000    0.83129
677840.0000    0.81019
677880.0000    0.95228
677920.0000    0.92804
677960.0000    0.74654
678000.0000    0.49061
678040.0000    1.32127
678080.0000    1.56241
678120.0000    1.69872
678160.0000    1.50666
678200.0000    1.56784
678240.0000    1.71025
678280.0000    1.86665
678320.0000    2.10272
678360.0000    1.80851
678400.0000    1.78851
678440.0000    1.72777
678480.0000    1.02014
678520.0000    1.30641
678560.0000    0.89178
678600.0000    1.19806
678640.0000    1.15894
678680.0000    1.66555
678720.0000    1.64710
678760.0000    1.39379
678800.0000    1.18342
678840.0000    1.41367
678880.0000    1.83248
678920.0000    1.13959
678960.0000    1.59317
679000.0000    1.90639
679040.0000    1.91942
679080.0000    0.86179
679120.0000    0.82809
679160.0000    1.05926
679200.0000    1.45548
679240.0000    0.76900
679280.0000    1.00748
679320.0000    0.99854
679360.0000    2.50181
679400.0000    0.90471
679440.0000    0.80135
679480.0000    0.97404
679520.0000    1.32350
679560.0000    0.04893
679600.0000    0.47468
679640.0000    0.90647
679680.0000    0.66255
679720.0000    0.68963
679760.0000    1.00728
679800.0000    0.70245
679840.0000    0.88173
679880.0000    0.76423
679920.0000    0.61029
679960.0000    1.04739
680000.0000    0.76836
680040.0000    0.34880
680080.0000    0.25593
680120.0000    0.62826
680160.0000    0.17434
680200.0000    0.39387
680240.0000    0.69186
680280.0000    0.58920
680320.0000    0.29821
680360.0000    0.30487
680400.0000    0.58565
680440.0000    0.86703
680480.0000    0.40216
680520.0000    1.33874
680560.0000    1.31961
680600.0000    1.03545
680640.0000    0.72056
680680.0000    0.91620
680720.0000    1.07070
680760.0000    1.41326
680800.0000    1.14064
680840.0000    1.22493
680880.0000    1.58022
680920.0000    1.23987
680960.0000    1.39437
681000.0000    1.54260
681040.0000    1.49244
681080.0000    1.36358
681120.0000    0.67784
681160.0000    1.46436
681200.0000    1.50993
681240.0000    0.97134
681280.0000    0.87068
681320.0000    1.63346
681360.0000    0.51873
681400.0000    0.72891
681440.0000    0.49771
681480.0000    0.70502
681520.0000    0.72531
681560.0000    0.49482
681600.0000    0.68611
681640.0000    1.31189
681680.0000    1.37943
681720.0000    1.10008
681760.0000    1.10817
681800.0000    0.81163
681840.0000    0.75607
681880.0000    0.66055
681920.0000    0.63216
681960.0000    1.09768
682000.0000    0.83502
682040.0000    0.26169
682080.0000   -0.04936
682120.0000    0.70732
682160.0000    0.74706
682200.0000    0.74562
682240.0000    0.72787
682280.0000    0.90562
682320.0000    0.99661
682360.0000    1.04331
682400.0000    0.06356
682440.0000   -0.01463
682480.0000    0.40730
682520.0000    0.58997
682560.0000    0.68029
682600.0000    0.89811
682640.0000    0.32713
682680.0000    0.82952
682720.0000    0.83500
682760.0000    0.31322
682800.0000    0.93317
682840.0000    0.70043
682880.0000    0.97691
682920.0000    1.29670
682960.0000    1.07982
683000.0000    1.34968
683040.0000    0.97858
683080.0000    0.79803
683120.0000    1.05704
683160.0000    0.65979
683200.0000    0.06812
683240.0000    0.23463
683280.0000    0.65104
683320.0000    1.10251
683360.0000    0.79891
683400.0000    0.79242
683440.0000   -0.02290
683480.0000    0.08728
683520.0000    0.37049
683560.0000    0.86568
683600.0000    0.09785
683640.0000   -0.14248
683680.0000    0.39949
683720.0000    0.46685
683760.0000    0.00356
683800.0000   -0.25302
683840.0000   -0.13443
683880.0000    0.31694
683920.0000    0.36453
683960.0000    0.80228
684000.0000    1.34199
684040.0000    0.86698
684080.0000    0.31706
684120.0000    0.45987
684160.0000    0.22232
684200.0000   -0.04607
684240.0000   -0.34180
684280.0000   -0.44069
684320.0000   -0.42317
684360.0000   -0.63101
684400.0000    0.12025
684440.0000   -0.50418
684480.0000    0.02823
684520.0000    0.19203
684560.0000    0.21154
684600.0000    0.49435
684640.0000    0.11142
684680.0000    0.55110
684720.0000    1.38769
684760.0000    1.13954
684800.0000    1.13432
684840.0000    1.99708
684880.0000    1.32844
684920.0000    0.70361
684960.0000    0.83478
685000.0000    1.31645
685040.0000    1.02262
685080.0000    1.05067
685120.0000    0.78825
685160.0000    0.54984
685200.0000    0.44649
685240.0000   -0.49275
685280.0000   -0.64680
685320.0000    0.47582
685360.0000   -0.22232
685400.0000   -0.47169
685440.0000   -0.82448
685480.0000   -1.01146
685520.0000   -0.02989
685560.0000   -0.43675
685600.0000    0.35698
685640.0000    0.37124
685680.0000   -0.70150
685720.0000    0.47750
685760.0000    0.54436
685800.0000    0.74317
685840.0000    0.55302
685880.0000    0.09037
685920.0000    0.70521
685960.0000    0.32685
686000.0000    1.40590
686040.0000    0.50582
686080.0000    1.04306
686120.0000    1.06162
686160.0000    0.14901
686200.0000    1.48454
686240.0000    0.90466
686280.0000    0.18120
686320.0000    0.59095
686360.0000    0.64344
686400.0000    0.10348
686440.0000    0.01404
686480.0000    0.52244
686520.0000    0.36754
686560.0000    0.09488
686600.0000    0.97896
686640.0000    0.38582
686680.0000    0.74134
686720.0000   -0.06207
686760.0000    0.37972
686800.0000    0.93860
686840.0000    0.52760
686880.0000    0.49774
686920.0000    0.64292
686960.0000    0.20259
687000.0000    0.94417
687040.0000    1.41447
687080.0000    0.84356
687120.0000    1.64905
687160.0000    1.03882
687200.0000    0.76398
687240.0000    0.63029
687280.0000    0.71046
687320.0000    0.75400
687360.0000    0.90451
687400.0000    0.90739
687440.0000    0.66064
687480.0000    0.73194
687520.0000    0.49718
687560.0000    0.07440
687600.0000    0.38640
687640.0000    0.98421
687680.0000    0.13298
687720.0000    0.89664
687760.0000    0.53098
687800.0000    0.87100
687840.0000    0.70725
687880.0000    0.98213
687920.0000    1.48515
687960.0000    1.03974
688000.0000    0.80094
688040.0000    0.81690
688080.0000    0.96885
688120.0000    1.37824
688160.0000    1.01662
688200.0000    0.09321
688240.0000    0.11278
688280.0000    0.53451
688320.0000    0.94124
688360.0000    0.46258
688400.0000    0.96300
688440.0000    0.64021
688480.0000    0.52554
688520.0000    0.09670
688560.0000    0.34164
688600.0000    0.27463
688640.0000    0.94505
688680.0000    0.29679
688720.0000    0.02360
688760.0000    0.11231
688800.0000    0.40568
688840.0000    0.70359
688880.0000    0.36433
688920.0000    0.18680
688960.0000   -0.01248
689000.0000    0.62538
689040.0000    0.79041
689080.0000    0.96395
689120.0000    0.82541
689160.0000    1.82901
689200.0000    1.46011
689240.0000    1.19840
689280.0000    0.65863
689320.0000    0.19733
689360.0000    0.81461
689400.0000    0.09987
689440.0000    0.60258
689480.0000    0.44820
689520.0000    0.72187
689560.0000    0.28354
689600.0000    0.82675
689640.0000    0.76044
689680.0000    0.67089
689720.0000    0.20387
689760.0000    0.14009
689800.0000    0.49475
689840.0000    0.81290
689880.0000    1.18105
689920.0000   -0.08705
689960.0000    0.65118
690000.0000   -0.32470
690040.0000    0.43318
690080.0000    0.53214
690120.0000   -0.00298
690160.0000    0.51765
690200.0000    0.10913
690240.0000    1.24778
690280.0000   -0.43891
690320.0000    0.57921
690360.0000    0.04528
690400.0000   -0.19928
690440.0000    0.33603
690480.0000   -0.26146
690520.0000    0.72808
690560.0000    0.99024
690600.0000   -0.06136
690640.0000    0.25061
690680.0000    0.24447
690720.0000    1.02705
690760.0000    0.72407
690800.0000    0.45211
690840.0000    0.44648
690880.0000    0.46176
690920.0000    0.07948
690960.0000    0.05538
691000.0000    0.35487
691040.0000   -0.21421
691080.0000    0.35503
691120.0000   -0.12151
691160.0000    0.26173
691200.0000   -0.00603
691240.0000    0.68274
691280.0000    0.51307
691320.0000    0.48956
691360.0000    0.36366
691400.0000    0.54959
691440.0000    0.61536
691480.0000    0.68558
691520.0000    0.39748
691560.0000   -0.13229
691600.0000    0.49205
691640.0000   -0.08720
691680.0000   -0.46673
691720.0000    0.32909
691760.0000   -0.38469
691800.0000   -0.18096
691840.0000    0.14425
691880.0000   -0.01830
691920.0000   -0.31388
691960.0000   -0.42799
692000.0000    0.05766
692040.0000    0.10520
692080.0000   -0.07782
692120.0000   -0.24621
692160.0000    0.08920
692200.0000   -0.45423
692240.0000    0.37125
692280.0000    0.46201
692320.0000    0.44526
692360.0000   -0.05301
692400.0000    0.44026
692440.0000    0.08355
692480.0000   -0.05587
692520.0000    0.30842
692560.0000   -0.07918
692600.0000   -0.26113
692640.0000   -0.23035
692680.0000   -0.48785
692720.0000    0.70561
692760.0000   -0.15544
692800.0000   -0.34405
692840.0000   -1.15450
692880.0000   -0.80657
692920.0000   -0.91748
692960.0000   -0.63111
693000.0000   -0.68093
693040.0000   -0.39496
693080.0000   -0.28966
693120.0000   -0.41822
693160.0000   -0.19330
693200.0000    0.08985
693240.0000   -0.14685
693280.0000   -0.02876
693320.0000   -0.31625
693360.0000   -0.51496
693400.0000   -0.03889
693440.0000    0.01012
693480.0000    0.10274
693520.0000    0.17827
693560.0000    0.15910
693600.0000   -0.69218
693640.0000   -0.39313
693680.0000    0.04490
693720.0000    0.00902
693760.0000    0.40254
693800.0000   -0.25565
693840.0000   -0.66583
693880.0000   -0.31814
693920.0000   -0.16588
693960.0000    0.41881
694000.0000    0.23823
694040.0000    0.12110
694080.0000   -1.10329
694120.0000   -0.37418
694160.0000    0.06892
694200.0000   -0.28167
694240.0000   -0.11874
694280.0000    0.03080
694320.0000   -0.35362
694360.0000   -0.07963
694400.0000    0.37844
694440.0000   -0.27902
694480.0000    0.15903
694520.0000    0.01610
694560.0000    0.25793
694600.0000    0.36793
694640.0000   -0.15071
694680.0000   -0.08233
694720.0000    0.04899
694760.0000   -0.63142
694800.0000   -0.18923
694840.0000   -0.05120
694880.0000   -0.80095
694920.0000   -0.35741
694960.0000   -0.52608
695000.0000   -0.61441
695040.0000   -0.72501
695080.0000   -0.84913
695120.0000   -0.51366
695160.0000    0.14852
695200.0000   -0.32481
695240.0000    0.04050
695280.0000   -0.68614
695320.0000   -0.09024
695360.0000   -0.09902
695400.0000   -0.49666
695440.0000   -0.21092
695480.0000   -0.38622
695520.0000    0.11920
695560.0000   -0.06997
695600.0000   -0.39513
695640.0000   -0.12171
695680.0000    0.17270
695720.0000   -0.13537
695760.0000    0.41898
695800.0000    0.31412
695840.0000    0.70866
695880.0000    0.14874
695920.0000    0.42086
695960.0000    0.01600
696000.0000   -0.09794
696040.0000    0.10253
696080.0000   -0.11121
696120.0000   -0.66972
696160.0000   -0.01289
696200.0000   -0.74870
696240.0000   -0.02778
696280.0000   -0.04325
696320.0000   -0.40496
696360.0000    0.01728
696400.0000   -0.38981
696440.0000   -0.03251
696480.0000    0.15713
696520.0000    0.06461
696560.0000    0.29535
696600.0000   -0.09936
696640.0000    0.54405
696680.0000    0.10145
696720.0000   -0.24866
696760.0000    0.82684
696800.0000    0.06462
696840.0000    0.44983
696880.0000    0.40904
696920.0000    0.41451
696960.0000   -0.37952
697000.0000    0.59982
697040.0000    0.30733
697080.0000   -0.11336
697120.0000   -0.74663
697160.0000    0.04615
697200.0000   -0.04167
697240.0000    0.21344
697280.0000   -0.03580
697320.0000    0.09880
697360.0000   -0.00653
697400.0000    0.21117
697440.0000   -0.16883
697480.0000    0.03822
697520.0000   -0.06229
697560.0000   -0.62879
697600.0000    0.02012
697640.0000    0.22471
697680.0000    0.24930
697720.0000    0.53672
697760.0000    0.14491
697800.0000    0.02340
697840.0000   -0.02457
697880.0000    0.48439
697920.0000    0.10548
697960.0000    0.23048
698000.0000    0.36763
698040.0000    0.39834
698080.0000    0.18693
698120.0000    0.36463
698160.0000    0.24135
698200.0000    0.53221
698240.0000    0.89319
698280.0000    0.95777
698320.0000    0.40848
698360.0000    0.02121
698400.0000    0.14318
698440.0000    0.01472
698480.0000   -0.38230
698520.0000   -0.83658
698560.0000    0.22591
698600.0000    0.41537
698640.0000    0.30165
698680.0000    1.12218
698720.0000   -0.06520
698760.0000    0.20017
698800.0000    0.03872
698840.0000    0.18277
698880.0000    0.21315
698920.0000    0.41062
698960.0000    0.49917
699000.0000    0.54287
[truncated: 173,079 more chars]
