# Supplementary material for: Comment on 'Valid molecular dynamics simulations of human hemoglobin require a surprisingly large box size'
Source: eLife. 2019 Jun 20;8:e44718. doi: 10.7554/eLife.44718 (PMC6586461; doi:10.7554/eLife.44718)
Supplement: Figure 1—source data 1. — The zip archive contains a README file describing which source files correspond to the different panels. [file elife-44718-fig1-data1.zip › figure1/panel_C/90A/c/proj.xvg]

@ autoscale onread none
@ with g0
@ g0 on
@ title "projection on eigenvectors (nm)"
@ xaxis  label "Time (ps)"
@ world xmin 0
@ world xmax 1e+06
@ world ymin -9.25654
@ world ymax 1.01943
@ view xmin 0.15
@ view xmax 0.85
@ view ymin 0.15
@ view ymax 0.85
@ yaxis  label "vec 1"
@ xaxis tick major 250000
@ xaxis tick minor 125000
@ xaxis ticklabel start type spec
@ xaxis ticklabel start -0
@ yaxis tick major 5
@ yaxis tick minor 2.5
@ yaxis ticklabel start type spec
@ yaxis ticklabel start -5
@ zeroxaxis bar on
@ zeroxaxis bar linestyle 3
    0.0000   -5.08866
   40.0000   -5.76333
   80.0000   -5.28166
  120.0000   -5.31335
  160.0000   -6.28968
  200.0000   -5.03247
  240.0000   -5.84442
  280.0000   -5.91737
  320.0000   -5.92464
  360.0000   -5.29873
  400.0000   -5.36023
  440.0000   -4.48342
  480.0000   -3.85917
  520.0000   -4.28180
  560.0000   -4.03464
  600.0000   -4.12348
  640.0000   -4.75629
  680.0000   -5.05733
  720.0000   -4.49695
  760.0000   -4.33788
  800.0000   -4.55064
  840.0000   -4.61739
  880.0000   -4.06586
  920.0000   -4.49113
  960.0000   -4.33302
 1000.0000   -4.60120
 1040.0000   -4.82761
 1080.0000   -4.91555
 1120.0000   -5.15017
 1160.0000   -4.88206
 1200.0000   -5.51814
 1240.0000   -5.60105
 1280.0000   -5.13555
 1320.0000   -5.11759
 1360.0000   -5.83618
 1400.0000   -5.95978
 1440.0000   -5.70016
 1480.0000   -5.93449
 1520.0000   -5.60632
 1560.0000   -4.67003
 1600.0000   -5.63125
 1640.0000   -4.83825
 1680.0000   -4.89721
 1720.0000   -5.53449
 1760.0000   -5.81565
 1800.0000   -5.74516
 1840.0000   -5.77498
 1880.0000   -5.53368
 1920.0000   -4.82267
 1960.0000   -5.32544
 2000.0000   -4.72892
 2040.0000   -5.16527
 2080.0000   -5.93525
 2120.0000   -6.09578
 2160.0000   -5.19749
 2200.0000   -5.19463
 2240.0000   -4.71053
 2280.0000   -5.24793
 2320.0000   -4.94832
 2360.0000   -4.85848
 2400.0000   -4.20472
 2440.0000   -5.70830
 2480.0000   -5.29530
 2520.0000   -5.15553
 2560.0000   -5.53887
 2600.0000   -4.63842
 2640.0000   -5.58224
 2680.0000   -5.64687
 2720.0000   -6.20630
 2760.0000   -6.11466
 2800.0000   -5.63892
 2840.0000   -6.52548
 2880.0000   -6.05291
 2920.0000   -6.21955
 2960.0000   -5.97122
 3000.0000   -6.47268
 3040.0000   -5.54954
 3080.0000   -6.55858
 3120.0000   -5.90388
 3160.0000   -7.12961
 3200.0000   -6.12237
 3240.0000   -6.00053
 3280.0000   -6.78302
 3320.0000   -5.53371
 3360.0000   -6.77369
 3400.0000   -6.03301
 3440.0000   -5.98518
 3480.0000   -5.69920
 3520.0000   -6.20450
 3560.0000   -6.15085
 3600.0000   -6.30167
 3640.0000   -6.95641
 3680.0000   -7.14124
 3720.0000   -6.97759
 3760.0000   -6.73771
 3800.0000   -7.42251
 3840.0000   -6.83571
 3880.0000   -7.45833
 3920.0000   -6.48392
 3960.0000   -5.90505
 4000.0000   -6.28293
 4040.0000   -6.95594
 4080.0000   -7.00112
 4120.0000   -6.44754
 4160.0000   -6.72225
 4200.0000   -5.91968
 4240.0000   -6.02274
 4280.0000   -5.55747
 4320.0000   -6.23013
 4360.0000   -5.52506
 4400.0000   -6.35591
 4440.0000   -6.23946
 4480.0000   -5.37669
 4520.0000   -5.77979
 4560.0000   -6.15370
 4600.0000   -5.60543
 4640.0000   -6.19257
 4680.0000   -6.27621
 4720.0000   -6.07462
 4760.0000   -6.28151
 4800.0000   -6.28366
 4840.0000   -6.28219
 4880.0000   -5.18122
 4920.0000   -5.38270
 4960.0000   -5.25077
 5000.0000   -6.47516
 5040.0000   -6.18873
 5080.0000   -5.54196
 5120.0000   -5.66327
 5160.0000   -5.90595
 5200.0000   -5.93696
 5240.0000   -5.47211
 5280.0000   -4.90288
 5320.0000   -4.88387
 5360.0000   -5.35220
 5400.0000   -4.97652
 5440.0000   -5.06899
 5480.0000   -5.28979
 5520.0000   -5.04394
 5560.0000   -4.92162
 5600.0000   -5.66731
 5640.0000   -4.96753
 5680.0000   -5.62621
 5720.0000   -5.29358
 5760.0000   -5.03397
 5800.0000   -4.87943
 5840.0000   -5.92040
 5880.0000   -5.50390
 5920.0000   -4.80985
 5960.0000   -5.52736
 6000.0000   -5.32304
 6040.0000   -4.76234
 6080.0000   -5.22751
 6120.0000   -4.21288
 6160.0000   -5.91548
 6200.0000   -5.36106
 6240.0000   -4.60144
 6280.0000   -4.54539
 6320.0000   -4.53249
 6360.0000   -5.44311
 6400.0000   -6.24406
 6440.0000   -5.59465
 6480.0000   -5.42529
 6520.0000   -5.89700
 6560.0000   -5.02096
 6600.0000   -6.40540
 6640.0000   -5.97183
 6680.0000   -5.31754
 6720.0000   -6.16899
 6760.0000   -5.99715
 6800.0000   -5.82849
 6840.0000   -6.51920
 6880.0000   -5.59197
 6920.0000   -5.47508
 6960.0000   -6.05474
 7000.0000   -6.04617
 7040.0000   -6.56126
 7080.0000   -6.32496
 7120.0000   -5.72462
 7160.0000   -6.17515
 7200.0000   -6.57368
 7240.0000   -5.97551
 7280.0000   -5.75334
 7320.0000   -5.82091
 7360.0000   -5.71053
 7400.0000   -5.19149
 7440.0000   -6.10292
 7480.0000   -5.46669
 7520.0000   -6.13607
 7560.0000   -5.97642
 7600.0000   -7.16177
 7640.0000   -6.04068
 7680.0000   -6.53967
 7720.0000   -6.55622
 7760.0000   -6.20320
 7800.0000   -6.02698
 7840.0000   -6.89766
 7880.0000   -5.34060
 7920.0000   -6.17989
 7960.0000   -6.05094
 8000.0000   -5.92929
 8040.0000   -5.97592
 8080.0000   -6.17279
 8120.0000   -6.34491
 8160.0000   -6.82214
 8200.0000   -6.42423
 8240.0000   -5.88419
 8280.0000   -6.45407
 8320.0000   -7.10153
 8360.0000   -6.33849
 8400.0000   -5.94560
 8440.0000   -5.87844
 8480.0000   -6.58399
 8520.0000   -6.59279
 8560.0000   -5.50999
 8600.0000   -5.25440
 8640.0000   -5.67607
 8680.0000   -5.36043
 8720.0000   -5.92322
 8760.0000   -6.09581
 8800.0000   -5.83918
 8840.0000   -5.37953
 8880.0000   -5.68749
 8920.0000   -5.72119
 8960.0000   -5.62869
 9000.0000   -6.67318
 9040.0000   -5.74106
 9080.0000   -5.71431
 9120.0000   -5.33595
 9160.0000   -5.07558
 9200.0000   -6.34599
 9240.0000   -6.40966
 9280.0000   -5.94802
 9320.0000   -6.62524
 9360.0000   -6.55908
 9400.0000   -6.92500
 9440.0000   -6.27369
 9480.0000   -5.86849
 9520.0000   -6.79523
 9560.0000   -6.37713
 9600.0000   -5.43187
 9640.0000   -5.96219
 9680.0000   -6.09528
 9720.0000   -6.13584
 9760.0000   -5.23770
 9800.0000   -5.97010
 9840.0000   -6.51705
 9880.0000   -5.64013
 9920.0000   -6.36824
 9960.0000   -6.28263
10000.0000   -5.56496
10040.0000   -6.33940
10080.0000   -6.22905
10120.0000   -5.58154
10160.0000   -5.62311
10200.0000   -6.02896
10240.0000   -5.92667
10280.0000   -6.81533
10320.0000   -6.76208
10360.0000   -5.57265
10400.0000   -5.72816
10440.0000   -6.09589
10480.0000   -6.07398
10520.0000   -5.52067
10560.0000   -5.28256
10600.0000   -5.19192
10640.0000   -6.15355
10680.0000   -5.47036
10720.0000   -5.51755
10760.0000   -6.00353
10800.0000   -5.46633
10840.0000   -5.75614
10880.0000   -5.60409
10920.0000   -5.58951
10960.0000   -5.75458
11000.0000   -5.82594
11040.0000   -5.71596
11080.0000   -5.26669
11120.0000   -5.77171
11160.0000   -5.04001
11200.0000   -5.82315
11240.0000   -6.24316
11280.0000   -5.92745
11320.0000   -5.88279
11360.0000   -5.62748
11400.0000   -5.93885
11440.0000   -6.12486
11480.0000   -6.12857
11520.0000   -6.04693
11560.0000   -6.98958
11600.0000   -6.11494
11640.0000   -6.50550
11680.0000   -6.81030
11720.0000   -6.77429
11760.0000   -7.13143
11800.0000   -6.64890
11840.0000   -6.74946
11880.0000   -6.87284
11920.0000   -6.05299
11960.0000   -6.21878
12000.0000   -6.63726
12040.0000   -6.01977
12080.0000   -6.06069
12120.0000   -6.32717
12160.0000   -6.66024
12200.0000   -6.75909
12240.0000   -6.15954
12280.0000   -6.35579
12320.0000   -5.85478
12360.0000   -6.17488
12400.0000   -5.87433
12440.0000   -5.60941
12480.0000   -5.91875
12520.0000   -5.76986
12560.0000   -4.84970
12600.0000   -5.40373
12640.0000   -5.97662
12680.0000   -5.03503
12720.0000   -5.64072
12760.0000   -5.65014
12800.0000   -5.52332
12840.0000   -5.67673
12880.0000   -4.95144
12920.0000   -5.39609
12960.0000   -5.98577
13000.0000   -5.68668
13040.0000   -6.71589
13080.0000   -6.33711
13120.0000   -6.30451
13160.0000   -6.06025
13200.0000   -6.04235
13240.0000   -5.57751
13280.0000   -6.73546
13320.0000   -5.87368
13360.0000   -5.71472
13400.0000   -6.43861
13440.0000   -6.64162
13480.0000   -5.97687
13520.0000   -6.39981
13560.0000   -5.70696
13600.0000   -5.93542
13640.0000   -5.98142
13680.0000   -5.14304
13720.0000   -5.01934
13760.0000   -5.97975
13800.0000   -5.76120
13840.0000   -5.97691
13880.0000   -5.54321
13920.0000   -5.99133
13960.0000   -5.37642
14000.0000   -5.88508
14040.0000   -5.34103
14080.0000   -5.40985
14120.0000   -5.05242
14160.0000   -5.48084
14200.0000   -5.83681
14240.0000   -5.45894
14280.0000   -6.27424
14320.0000   -6.61269
14360.0000   -6.21151
14400.0000   -5.76155
14440.0000   -6.04760
14480.0000   -6.16773
14520.0000   -6.53818
14560.0000   -6.30576
14600.0000   -5.55335
14640.0000   -5.90248
14680.0000   -6.00097
14720.0000   -5.68121
14760.0000   -5.68346
14800.0000   -5.89429
14840.0000   -6.04190
14880.0000   -6.02855
14920.0000   -5.26104
14960.0000   -5.88895
15000.0000   -5.18868
15040.0000   -7.26180
15080.0000   -6.20581
15120.0000   -6.20880
15160.0000   -6.59361
15200.0000   -5.28566
15240.0000   -5.64741
15280.0000   -5.60977
15320.0000   -5.35553
15360.0000   -5.78632
15400.0000   -6.03533
15440.0000   -6.45268
15480.0000   -5.96463
15520.0000   -5.71974
15560.0000   -5.70765
15600.0000   -6.18434
15640.0000   -5.37018
15680.0000   -6.19738
15720.0000   -5.65647
15760.0000   -6.30295
15800.0000   -6.31822
15840.0000   -6.08477
15880.0000   -6.20530
15920.0000   -6.29412
15960.0000   -5.92744
16000.0000   -6.66296
16040.0000   -6.59130
16080.0000   -6.16991
16120.0000   -5.72110
16160.0000   -6.15481
16200.0000   -5.73011
16240.0000   -6.03334
16280.0000   -6.24243
16320.0000   -6.30245
16360.0000   -7.81231
16400.0000   -6.13978
16440.0000   -6.15946
16480.0000   -5.92821
16520.0000   -6.16567
16560.0000   -5.66742
16600.0000   -6.20639
16640.0000   -6.94124
16680.0000   -7.40459
16720.0000   -7.30422
16760.0000   -7.35828
16800.0000   -6.62233
16840.0000   -6.79009
16880.0000   -7.03741
16920.0000   -6.51881
16960.0000   -6.95462
17000.0000   -7.22444
17040.0000   -6.62491
17080.0000   -6.59781
17120.0000   -6.65441
17160.0000   -6.39177
17200.0000   -6.80536
17240.0000   -6.38168
17280.0000   -6.67059
17320.0000   -6.86603
17360.0000   -7.01824
17400.0000   -6.71225
17440.0000   -6.74408
17480.0000   -7.47148
17520.0000   -6.00884
17560.0000   -6.29122
17600.0000   -6.24621
17640.0000   -5.81516
17680.0000   -6.25361
17720.0000   -6.47443
17760.0000   -6.44449
17800.0000   -5.52405
17840.0000   -6.62857
17880.0000   -6.55628
17920.0000   -5.92862
17960.0000   -6.37918
18000.0000   -6.54706
18040.0000   -6.74053
18080.0000   -6.65117
18120.0000   -6.44868
18160.0000   -6.47252
18200.0000   -6.10609
18240.0000   -6.19881
18280.0000   -6.62941
18320.0000   -6.18468
18360.0000   -6.13644
18400.0000   -4.84921
18440.0000   -5.43597
18480.0000   -5.23559
18520.0000   -5.67952
18560.0000   -5.99269
18600.0000   -6.33018
18640.0000   -7.01975
18680.0000   -6.18774
18720.0000   -5.68474
18760.0000   -6.26422
18800.0000   -5.95123
18840.0000   -6.47141
18880.0000   -6.63275
18920.0000   -6.46924
18960.0000   -6.70030
19000.0000   -6.56208
19040.0000   -6.42827
19080.0000   -6.57994
19120.0000   -5.78898
19160.0000   -6.57442
19200.0000   -5.78084
19240.0000   -7.07468
19280.0000   -6.43727
19320.0000   -6.34532
19360.0000   -6.54888
19400.0000   -6.77934
19440.0000   -5.92950
19480.0000   -6.25153
19520.0000   -6.42178
19560.0000   -6.05268
19600.0000   -5.97787
19640.0000   -6.05552
19680.0000   -6.29606
19720.0000   -6.44126
19760.0000   -5.73422
19800.0000   -6.65562
19840.0000   -5.67593
19880.0000   -5.75242
19920.0000   -5.91460
19960.0000   -6.75161
20000.0000   -6.24841
20040.0000   -6.13052
20080.0000   -6.09825
20120.0000   -5.93149
20160.0000   -6.91659
20200.0000   -5.86577
20240.0000   -5.99353
20280.0000   -5.64814
20320.0000   -5.56247
20360.0000   -5.48145
20400.0000   -6.57493
20440.0000   -6.61236
20480.0000   -7.17477
20520.0000   -6.55464
20560.0000   -5.93372
20600.0000   -6.08929
20640.0000   -6.26375
20680.0000   -6.27016
20720.0000   -5.96137
20760.0000   -6.35151
20800.0000   -5.43437
20840.0000   -5.65319
20880.0000   -5.85386
20920.0000   -6.05726
20960.0000   -6.08722
21000.0000   -6.67956
21040.0000   -6.61642
21080.0000   -6.58911
21120.0000   -7.16543
21160.0000   -6.16649
21200.0000   -6.55182
21240.0000   -6.90982
21280.0000   -5.44972
21320.0000   -6.36229
21360.0000   -5.33905
21400.0000   -6.86336
21440.0000   -7.09598
21480.0000   -6.70947
21520.0000   -6.97436
21560.0000   -6.79344
21600.0000   -5.92061
21640.0000   -5.62467
21680.0000   -5.67757
21720.0000   -5.84521
21760.0000   -5.85758
21800.0000   -6.05101
21840.0000   -5.41862
21880.0000   -5.55314
21920.0000   -5.98459
21960.0000   -5.14605
22000.0000   -5.05204
22040.0000   -5.66868
22080.0000   -5.16180
22120.0000   -6.06870
22160.0000   -5.88545
22200.0000   -4.99934
22240.0000   -5.47351
22280.0000   -5.26530
22320.0000   -4.92543
22360.0000   -4.96404
22400.0000   -5.86300
22440.0000   -5.45250
22480.0000   -5.90896
22520.0000   -6.04178
22560.0000   -6.03239
22600.0000   -5.05693
22640.0000   -5.39224
22680.0000   -6.39599
22720.0000   -5.88600
22760.0000   -6.03217
22800.0000   -6.25114
22840.0000   -6.63405
22880.0000   -6.62667
22920.0000   -5.80481
22960.0000   -5.82132
23000.0000   -6.69633
23040.0000   -6.47302
23080.0000   -6.59399
23120.0000   -6.24349
23160.0000   -5.37994
23200.0000   -5.72729
23240.0000   -5.92322
23280.0000   -6.81593
23320.0000   -5.86926
23360.0000   -5.80257
23400.0000   -5.56001
23440.0000   -6.11866
23480.0000   -6.47889
23520.0000   -6.55115
23560.0000   -5.60778
23600.0000   -5.79437
23640.0000   -5.86698
23680.0000   -6.38289
23720.0000   -4.97059
23760.0000   -4.99689
23800.0000   -6.02705
23840.0000   -5.39094
23880.0000   -4.95009
23920.0000   -5.48625
23960.0000   -6.04587
24000.0000   -5.52718
24040.0000   -4.96022
24080.0000   -5.77605
24120.0000   -5.49638
24160.0000   -5.04487
24200.0000   -5.59543
24240.0000   -5.70432
24280.0000   -6.34957
24320.0000   -6.28859
24360.0000   -5.67798
24400.0000   -5.97833
24440.0000   -4.53535
24480.0000   -5.41275
24520.0000   -6.16052
24560.0000   -6.12862
24600.0000   -5.63272
24640.0000   -6.12016
24680.0000   -5.82423
24720.0000   -6.43147
24760.0000   -5.67208
24800.0000   -6.16261
24840.0000   -5.06498
24880.0000   -6.05247
24920.0000   -6.20558
24960.0000   -5.12233
25000.0000   -5.20264
25040.0000   -6.19152
25080.0000   -5.55590
25120.0000   -6.11371
25160.0000   -5.87011
25200.0000   -6.06335
25240.0000   -5.99875
25280.0000   -5.90516
25320.0000   -5.24693
25360.0000   -5.64882
25400.0000   -6.07109
25440.0000   -6.64316
25480.0000   -6.37093
25520.0000   -5.61923
25560.0000   -5.62950
25600.0000   -5.25331
25640.0000   -5.96825
25680.0000   -5.82231
25720.0000   -6.30424
25760.0000   -5.85647
25800.0000   -6.17830
25840.0000   -5.68673
25880.0000   -5.39484
25920.0000   -6.01120
25960.0000   -6.58774
26000.0000   -6.16864
26040.0000   -6.26917
26080.0000   -6.47151
26120.0000   -5.82192
26160.0000   -6.22712
26200.0000   -6.40329
26240.0000   -5.55832
26280.0000   -6.54242
26320.0000   -6.08519
26360.0000   -6.07831
26400.0000   -5.71320
26440.0000   -5.55389
26480.0000   -6.34993
26520.0000   -5.30500
26560.0000   -6.20523
26600.0000   -5.99508
26640.0000   -6.87995
26680.0000   -6.42803
26720.0000   -6.84499
26760.0000   -5.16490
26800.0000   -5.46746
26840.0000   -5.96463
26880.0000   -6.18808
26920.0000   -5.78218
26960.0000   -5.00888
27000.0000   -6.59521
27040.0000   -5.40398
27080.0000   -5.19731
27120.0000   -4.49115
27160.0000   -4.81410
27200.0000   -4.14136
27240.0000   -5.81879
27280.0000   -5.39213
27320.0000   -4.72745
27360.0000   -4.88436
27400.0000   -4.60245
27440.0000   -5.06816
27480.0000   -4.36296
27520.0000   -5.82950
27560.0000   -6.06134
27600.0000   -5.91386
27640.0000   -5.12621
27680.0000   -5.41503
27720.0000   -5.68028
27760.0000   -5.75864
27800.0000   -5.19337
27840.0000   -6.09882
27880.0000   -4.46984
27920.0000   -4.35593
27960.0000   -4.64817
28000.0000   -5.01077
28040.0000   -5.18384
28080.0000   -4.47511
28120.0000   -4.89217
28160.0000   -4.94888
28200.0000   -5.45011
28240.0000   -5.69185
28280.0000   -6.12953
28320.0000   -5.25019
28360.0000   -4.55064
28400.0000   -4.34264
28440.0000   -4.77027
28480.0000   -5.20394
28520.0000   -5.36333
28560.0000   -5.06809
28600.0000   -4.89696
28640.0000   -5.63214
28680.0000   -5.61165
28720.0000   -5.82081
28760.0000   -5.53012
28800.0000   -5.42807
28840.0000   -4.96233
28880.0000   -4.94182
28920.0000   -4.78971
28960.0000   -5.06116
29000.0000   -4.34253
29040.0000   -4.30971
29080.0000   -4.94815
29120.0000   -4.79131
29160.0000   -5.20750
29200.0000   -6.02064
29240.0000   -5.06926
29280.0000   -4.55452
29320.0000   -5.06250
29360.0000   -5.76917
29400.0000   -5.18721
29440.0000   -4.11538
29480.0000   -4.73597
29520.0000   -5.29409
29560.0000   -5.04305
29600.0000   -4.73757
29640.0000   -4.54578
29680.0000   -4.97407
29720.0000   -4.79217
29760.0000   -4.93489
29800.0000   -4.06507
29840.0000   -4.71032
29880.0000   -5.04296
29920.0000   -5.23809
29960.0000   -4.67588
30000.0000   -5.03193
30040.0000   -5.11368
30080.0000   -4.73551
30120.0000   -4.83644
30160.0000   -3.74649
30200.0000   -4.30754
30240.0000   -4.97035
30280.0000   -5.38762
30320.0000   -5.10557
30360.0000   -5.08089
30400.0000   -4.75719
30440.0000   -4.86399
30480.0000   -5.20321
30520.0000   -5.18837
30560.0000   -4.50087
30600.0000   -4.52605
30640.0000   -4.71943
30680.0000   -4.49875
30720.0000   -4.65281
30760.0000   -4.32981
30800.0000   -5.33507
30840.0000   -4.71808
30880.0000   -5.64786
30920.0000   -5.66861
30960.0000   -5.69160
31000.0000   -5.22413
31040.0000   -6.05648
31080.0000   -6.82479
31120.0000   -5.89102
31160.0000   -5.65108
31200.0000   -5.53504
31240.0000   -6.04477
31280.0000   -5.37911
31320.0000   -5.16502
31360.0000   -6.33989
31400.0000   -5.67189
31440.0000   -6.15564
31480.0000   -6.46573
31520.0000   -5.86619
31560.0000   -5.56334
31600.0000   -6.35882
31640.0000   -6.23290
31680.0000   -7.19896
31720.0000   -6.17553
31760.0000   -5.84214
31800.0000   -5.66667
31840.0000   -6.05507
31880.0000   -6.43328
31920.0000   -5.92775
31960.0000   -5.86794
32000.0000   -5.66049
32040.0000   -5.18034
32080.0000   -5.74334
32120.0000   -5.51067
32160.0000   -5.18938
32200.0000   -5.63468
32240.0000   -5.72265
32280.0000   -5.68595
32320.0000   -5.51000
32360.0000   -5.84661
32400.0000   -5.92982
32440.0000   -5.37656
32480.0000   -6.23012
32520.0000   -5.90695
32560.0000   -6.11271
32600.0000   -6.02645
32640.0000   -5.43759
32680.0000   -6.05396
32720.0000   -6.12862
32760.0000   -5.44967
32800.0000   -6.22266
32840.0000   -6.04424
32880.0000   -6.17364
32920.0000   -6.14921
32960.0000   -6.09398
33000.0000   -5.59012
33040.0000   -5.02054
33080.0000   -6.08977
33120.0000   -6.29346
33160.0000   -6.49466
33200.0000   -6.38758
33240.0000   -5.81139
33280.0000   -5.83507
33320.0000   -6.05642
33360.0000   -6.11653
33400.0000   -6.01848
33440.0000   -5.34391
33480.0000   -5.38251
33520.0000   -5.58145
33560.0000   -5.27221
33600.0000   -5.40172
33640.0000   -5.86616
33680.0000   -5.20984
33720.0000   -5.54979
33760.0000   -6.04189
33800.0000   -6.21737
33840.0000   -5.68600
33880.0000   -5.09033
33920.0000   -5.18566
33960.0000   -5.51335
34000.0000   -5.93428
34040.0000   -4.91707
34080.0000   -5.76668
34120.0000   -5.12662
34160.0000   -5.17860
34200.0000   -4.72941
34240.0000   -5.40898
34280.0000   -5.90008
34320.0000   -5.57382
34360.0000   -5.12544
34400.0000   -5.65373
34440.0000   -6.89282
34480.0000   -6.05363
34520.0000   -6.11747
34560.0000   -5.70654
34600.0000   -5.70385
34640.0000   -5.18426
34680.0000   -5.55361
34720.0000   -6.00363
34760.0000   -5.00953
34800.0000   -5.49416
34840.0000   -5.42484
34880.0000   -4.78863
34920.0000   -5.16250
34960.0000   -5.87776
35000.0000   -6.32744
35040.0000   -5.42812
35080.0000   -5.60103
35120.0000   -5.45458
35160.0000   -6.06704
35200.0000   -6.08432
35240.0000   -6.11995
35280.0000   -6.07490
35320.0000   -5.47894
35360.0000   -6.53346
35400.0000   -6.07745
35440.0000   -5.89857
35480.0000   -5.50225
35520.0000   -6.03148
35560.0000   -5.61581
35600.0000   -5.86773
35640.0000   -5.54310
35680.0000   -5.44058
35720.0000   -6.23880
35760.0000   -6.00932
35800.0000   -6.50113
35840.0000   -6.59087
35880.0000   -6.34535
35920.0000   -6.23991
35960.0000   -5.73729
36000.0000   -6.04009
36040.0000   -5.47176
36080.0000   -6.32768
36120.0000   -5.80684
36160.0000   -5.54514
36200.0000   -5.83073
36240.0000   -5.38335
36280.0000   -6.10224
36320.0000   -5.99458
36360.0000   -5.12534
36400.0000   -5.13121
36440.0000   -4.45190
36480.0000   -5.14619
36520.0000   -4.98955
36560.0000   -5.25116
36600.0000   -5.07940
36640.0000   -6.38731
36680.0000   -6.20796
36720.0000   -6.09486
36760.0000   -6.47457
36800.0000   -6.44552
36840.0000   -5.64815
36880.0000   -5.29823
36920.0000   -5.70473
36960.0000   -5.57715
37000.0000   -5.17449
37040.0000   -6.34179
37080.0000   -6.18041
37120.0000   -5.50931
37160.0000   -5.37262
37200.0000   -6.23380
37240.0000   -5.56344
37280.0000   -5.05442
37320.0000   -5.24509
37360.0000   -5.38135
37400.0000   -5.35568
37440.0000   -6.40125
37480.0000   -5.61115
37520.0000   -4.73664
37560.0000   -6.19864
37600.0000   -5.65994
37640.0000   -4.63736
37680.0000   -5.54265
37720.0000   -5.24333
37760.0000   -5.32765
37800.0000   -5.49706
37840.0000   -4.81645
37880.0000   -4.16414
37920.0000   -5.76365
37960.0000   -5.60525
38000.0000   -4.35672
38040.0000   -4.69043
38080.0000   -4.47311
38120.0000   -4.74508
38160.0000   -5.00845
38200.0000   -4.62512
38240.0000   -4.94383
38280.0000   -5.13807
38320.0000   -5.34387
38360.0000   -5.88993
38400.0000   -6.64568
38440.0000   -5.77720
38480.0000   -6.38615
38520.0000   -6.48996
38560.0000   -6.27366
38600.0000   -5.84183
38640.0000   -5.60269
38680.0000   -5.83851
38720.0000   -6.59483
38760.0000   -6.54071
38800.0000   -6.41881
38840.0000   -6.28444
38880.0000   -7.05470
38920.0000   -6.67356
38960.0000   -5.14225
39000.0000   -6.98005
39040.0000   -6.11605
39080.0000   -5.24339
39120.0000   -5.94441
39160.0000   -5.61630
39200.0000   -6.78282
39240.0000   -5.79653
39280.0000   -5.55796
39320.0000   -6.10629
39360.0000   -5.08929
39400.0000   -5.92274
39440.0000   -5.60568
39480.0000   -5.62076
39520.0000   -5.76104
39560.0000   -5.81316
39600.0000   -5.40616
39640.0000   -6.01318
39680.0000   -5.79472
39720.0000   -5.92035
39760.0000   -5.81839
39800.0000   -5.30395
39840.0000   -5.55404
39880.0000   -5.67788
39920.0000   -5.70887
39960.0000   -6.69063
40000.0000   -6.60334
40040.0000   -6.13554
40080.0000   -6.69841
40120.0000   -6.10180
40160.0000   -5.74983
40200.0000   -6.08825
40240.0000   -5.49306
40280.0000   -5.08779
40320.0000   -6.43220
40360.0000   -6.39136
40400.0000   -5.55961
40440.0000   -5.37078
40480.0000   -6.15996
40520.0000   -5.88785
40560.0000   -5.78411
40600.0000   -5.39736
40640.0000   -6.02772
40680.0000   -5.56043
40720.0000   -5.70866
40760.0000   -5.80965
40800.0000   -5.50866
40840.0000   -5.23626
40880.0000   -5.05956
40920.0000   -6.07352
40960.0000   -6.01135
41000.0000   -6.07247
41040.0000   -6.32502
41080.0000   -6.57865
41120.0000   -6.00622
41160.0000   -6.92437
41200.0000   -5.96302
41240.0000   -5.17758
41280.0000   -6.33509
41320.0000   -5.88131
41360.0000   -5.63860
41400.0000   -5.23564
41440.0000   -5.05719
41480.0000   -5.70954
41520.0000   -5.77107
41560.0000   -4.78780
41600.0000   -5.51484
41640.0000   -6.14668
41680.0000   -5.95142
41720.0000   -6.16603
41760.0000   -5.19722
41800.0000   -5.54233
41840.0000   -5.40028
41880.0000   -5.85573
41920.0000   -4.98286
41960.0000   -5.54747
42000.0000   -4.91155
42040.0000   -5.37955
42080.0000   -6.34630
42120.0000   -5.53540
42160.0000   -5.49131
42200.0000   -5.29293
42240.0000   -5.63126
42280.0000   -4.51392
42320.0000   -5.02478
42360.0000   -4.62923
42400.0000   -6.11975
42440.0000   -5.39100
42480.0000   -5.98760
42520.0000   -5.12083
42560.0000   -5.24280
42600.0000   -5.24057
42640.0000   -5.62961
42680.0000   -5.94545
42720.0000   -4.94019
42760.0000   -5.84418
42800.0000   -5.95298
42840.0000   -5.56611
42880.0000   -5.28866
42920.0000   -6.53263
42960.0000   -6.44867
43000.0000   -6.82484
43040.0000   -6.02053
43080.0000   -6.41953
43120.0000   -6.63906
43160.0000   -6.37900
43200.0000   -6.16597
43240.0000   -5.95644
43280.0000   -5.78506
43320.0000   -5.56380
43360.0000   -4.78946
43400.0000   -5.68864
43440.0000   -4.48454
43480.0000   -5.63476
43520.0000   -5.27242
43560.0000   -5.55346
43600.0000   -5.23632
43640.0000   -4.58435
43680.0000   -5.35827
43720.0000   -5.69197
43760.0000   -5.97087
43800.0000   -5.64430
43840.0000   -4.13919
43880.0000   -6.18078
43920.0000   -6.09772
43960.0000   -6.00067
44000.0000   -4.99137
44040.0000   -5.24212
44080.0000   -5.85503
44120.0000   -5.32578
44160.0000   -4.98658
44200.0000   -5.13572
44240.0000   -4.41283
44280.0000   -5.02580
44320.0000   -6.46373
44360.0000   -6.05725
44400.0000   -6.06893
44440.0000   -5.84308
44480.0000   -6.03326
44520.0000   -6.44333
44560.0000   -5.81120
44600.0000   -6.37911
44640.0000   -5.57856
44680.0000   -5.71884
44720.0000   -5.50385
44760.0000   -4.82226
44800.0000   -6.52230
44840.0000   -5.66866
44880.0000   -5.48427
44920.0000   -6.11592
44960.0000   -6.62140
45000.0000   -6.08976
45040.0000   -5.61023
45080.0000   -6.18576
45120.0000   -6.26072
45160.0000   -5.79174
45200.0000   -6.03880
45240.0000   -4.62408
45280.0000   -5.84869
45320.0000   -5.68326
45360.0000   -6.55200
45400.0000   -5.49307
45440.0000   -4.99528
45480.0000   -5.55102
45520.0000   -5.79105
45560.0000   -6.09120
45600.0000   -6.15236
45640.0000   -5.50277
45680.0000   -5.07822
45720.0000   -5.84772
45760.0000   -5.81949
45800.0000   -5.96748
45840.0000   -5.53600
45880.0000   -4.77067
45920.0000   -5.51196
45960.0000   -5.54827
46000.0000   -4.76732
46040.0000   -5.54642
46080.0000   -5.91253
46120.0000   -5.51794
46160.0000   -5.30799
46200.0000   -5.57678
46240.0000   -4.53553
46280.0000   -5.18737
46320.0000   -5.05449
46360.0000   -4.76087
46400.0000   -3.83563
46440.0000   -4.66166
46480.0000   -5.35100
46520.0000   -4.98848
46560.0000   -5.82283
46600.0000   -5.60582
46640.0000   -4.65161
46680.0000   -4.99232
46720.0000   -4.92063
46760.0000   -5.03999
46800.0000   -5.39618
46840.0000   -5.09001
46880.0000   -5.81247
46920.0000   -5.72586
46960.0000   -5.99185
47000.0000   -6.59727
47040.0000   -5.62487
47080.0000   -6.42816
47120.0000   -6.49585
47160.0000   -5.30196
47200.0000   -5.57597
47240.0000   -4.58749
47280.0000   -5.29572
47320.0000   -5.18647
47360.0000   -4.47334
47400.0000   -5.14668
47440.0000   -4.79672
47480.0000   -5.23525
47520.0000   -5.21613
47560.0000   -4.45968
47600.0000   -4.61503
47640.0000   -4.55841
47680.0000   -4.52456
47720.0000   -5.58330
47760.0000   -6.53614
47800.0000   -6.30592
47840.0000   -6.05546
47880.0000   -6.42264
47920.0000   -5.89388
47960.0000   -6.04977
48000.0000   -6.37383
48040.0000   -6.16667
48080.0000   -5.90879
48120.0000   -6.42910
48160.0000   -5.95718
48200.0000   -6.20935
48240.0000   -5.98735
48280.0000   -6.78994
48320.0000   -5.86379
48360.0000   -6.69520
48400.0000   -6.06772
48440.0000   -6.02641
48480.0000   -5.88459
48520.0000   -5.65657
48560.0000   -6.93894
48600.0000   -6.44853
48640.0000   -6.42444
48680.0000   -6.49102
48720.0000   -6.74691
48760.0000   -6.53570
48800.0000   -6.25060
48840.0000   -7.06330
48880.0000   -6.78308
48920.0000   -6.87181
48960.0000   -6.83044
49000.0000   -5.89990
49040.0000   -5.70909
49080.0000   -6.34559
49120.0000   -7.17962
49160.0000   -6.15904
49200.0000   -6.75396
49240.0000   -6.62665
49280.0000   -6.41898
49320.0000   -6.85132
49360.0000   -7.36360
49400.0000   -6.98192
49440.0000   -6.09855
49480.0000   -6.78151
49520.0000   -6.83798
49560.0000   -6.69122
49600.0000   -6.48339
49640.0000   -6.32386
49680.0000   -6.93176
49720.0000   -6.12333
49760.0000   -6.61306
49800.0000   -6.51078
49840.0000   -6.28580
49880.0000   -6.66264
49920.0000   -5.74754
49960.0000   -5.50816
50000.0000   -5.95543
50040.0000   -6.15201
50080.0000   -5.95148
50120.0000   -5.66105
50160.0000   -5.84074
50200.0000   -6.92571
50240.0000   -6.22622
50280.0000   -5.46613
50320.0000   -5.97752
50360.0000   -6.48817
50400.0000   -6.10290
50440.0000   -5.73843
50480.0000   -6.16962
50520.0000   -6.46739
50560.0000   -6.50446
50600.0000   -5.93705
50640.0000   -5.95563
50680.0000   -6.01034
50720.0000   -5.75587
50760.0000   -6.25590
50800.0000   -6.33015
50840.0000   -6.88396
50880.0000   -6.48403
50920.0000   -5.55375
50960.0000   -5.33786
51000.0000   -4.90011
51040.0000   -5.77506
51080.0000   -5.61753
51120.0000   -5.08767
51160.0000   -4.74090
51200.0000   -5.66614
51240.0000   -5.35374
51280.0000   -4.87740
51320.0000   -5.33812
51360.0000   -4.60409
51400.0000   -5.04336
51440.0000   -6.37455
51480.0000   -5.34472
51520.0000   -5.05600
51560.0000   -4.94462
51600.0000   -4.82221
51640.0000   -4.80003
51680.0000   -6.50782
51720.0000   -5.69674
51760.0000   -5.34686
51800.0000   -5.84865
51840.0000   -5.82411
51880.0000   -5.67237
51920.0000   -5.01198
51960.0000   -5.36989
52000.0000   -5.14800
52040.0000   -5.60744
52080.0000   -5.07994
52120.0000   -5.57601
52160.0000   -4.04921
52200.0000   -5.00001
52240.0000   -5.25623
52280.0000   -5.69243
52320.0000   -5.23260
52360.0000   -5.12060
52400.0000   -6.54306
52440.0000   -4.51332
52480.0000   -5.07079
52520.0000   -6.02315
52560.0000   -6.37704
52600.0000   -5.44624
52640.0000   -5.67094
52680.0000   -5.81712
52720.0000   -5.20479
52760.0000   -5.66955
52800.0000   -4.74077
52840.0000   -5.23449
52880.0000   -4.71916
52920.0000   -5.45881
52960.0000   -5.34299
53000.0000   -4.87118
53040.0000   -5.96548
53080.0000   -5.13450
53120.0000   -5.27862
53160.0000   -6.56949
53200.0000   -5.65952
53240.0000   -5.42995
53280.0000   -6.67178
53320.0000   -6.07999
53360.0000   -5.69442
53400.0000   -5.10143
53440.0000   -5.23012
53480.0000   -4.63034
53520.0000   -4.84834
53560.0000   -5.44573
53600.0000   -5.90361
53640.0000   -4.98390
53680.0000   -5.71146
53720.0000   -5.84389
53760.0000   -5.84360
53800.0000   -5.65494
53840.0000   -5.42456
53880.0000   -5.90209
53920.0000   -4.96665
53960.0000   -6.13890
54000.0000   -5.53156
54040.0000   -5.59227
54080.0000   -5.66951
54120.0000   -5.58738
54160.0000   -6.04335
54200.0000   -5.72172
54240.0000   -6.39629
54280.0000   -5.23929
54320.0000   -5.45086
54360.0000   -5.43352
54400.0000   -5.39781
54440.0000   -5.56744
54480.0000   -4.83386
54520.0000   -5.47828
54560.0000   -5.39165
54600.0000   -4.64783
54640.0000   -5.03234
54680.0000   -5.94838
54720.0000   -6.11361
54760.0000   -6.90112
54800.0000   -6.40407
54840.0000   -6.37606
54880.0000   -6.22217
54920.0000   -4.55010
54960.0000   -6.09988
55000.0000   -5.25044
55040.0000   -4.29244
55080.0000   -5.03722
55120.0000   -5.98171
55160.0000   -5.97107
55200.0000   -6.47901
55240.0000   -6.79717
55280.0000   -6.49008
55320.0000   -6.65381
55360.0000   -6.41325
55400.0000   -6.33954
55440.0000   -7.01838
55480.0000   -6.22431
55520.0000   -6.06556
55560.0000   -6.07565
55600.0000   -5.27176
55640.0000   -5.97075
55680.0000   -5.27256
55720.0000   -5.85806
55760.0000   -5.72971
55800.0000   -6.18649
55840.0000   -6.74961
55880.0000   -6.43771
55920.0000   -5.88709
55960.0000   -5.57337
56000.0000   -5.34094
56040.0000   -4.91638
56080.0000   -5.70676
56120.0000   -5.00145
56160.0000   -5.52354
56200.0000   -6.00337
56240.0000   -5.00410
56280.0000   -5.30671
56320.0000   -5.37674
56360.0000   -4.49031
56400.0000   -6.04813
56440.0000   -5.64306
56480.0000   -5.51451
56520.0000   -6.22356
56560.0000   -4.90380
56600.0000   -6.15307
56640.0000   -5.41196
56680.0000   -5.74319
56720.0000   -5.15515
56760.0000   -4.73357
56800.0000   -6.11035
56840.0000   -6.41716
56880.0000   -5.34313
56920.0000   -5.22676
56960.0000   -5.46415
57000.0000   -4.79114
57040.0000   -4.84524
57080.0000   -5.39518
57120.0000   -5.20334
57160.0000   -4.67422
57200.0000   -4.88808
57240.0000   -5.27894
57280.0000   -5.82258
57320.0000   -6.12377
57360.0000   -5.61249
57400.0000   -6.18719
57440.0000   -5.49491
57480.0000   -5.10895
57520.0000   -5.67472
57560.0000   -6.00480
57600.0000   -5.71459
57640.0000   -5.92264
57680.0000   -6.48730
57720.0000   -6.48338
57760.0000   -6.33796
57800.0000   -5.97705
57840.0000   -6.28246
57880.0000   -5.55214
57920.0000   -5.09682
57960.0000   -5.75733
58000.0000   -6.03350
58040.0000   -6.11097
58080.0000   -5.45054
58120.0000   -5.36041
58160.0000   -5.63360
58200.0000   -5.13191
58240.0000   -5.03132
58280.0000   -4.91725
58320.0000   -4.63312
58360.0000   -5.64932
58400.0000   -4.56910
58440.0000   -4.97406
58480.0000   -5.83667
58520.0000   -5.04853
58560.0000   -4.62397
58600.0000   -4.04137
58640.0000   -5.04824
58680.0000   -4.90349
58720.0000   -5.87059
58760.0000   -4.50530
58800.0000   -4.22711
58840.0000   -4.92953
58880.0000   -4.65698
58920.0000   -5.47619
58960.0000   -5.11032
59000.0000   -5.12783
59040.0000   -5.82095
59080.0000   -6.06360
59120.0000   -4.38001
59160.0000   -5.27321
59200.0000   -5.04302
59240.0000   -5.13903
59280.0000   -5.45388
59320.0000   -6.65159
59360.0000   -5.66219
59400.0000   -4.78274
59440.0000   -5.39437
59480.0000   -5.13890
59520.0000   -5.44879
59560.0000   -4.80213
59600.0000   -5.45630
59640.0000   -5.06806
59680.0000   -5.72529
59720.0000   -5.15915
59760.0000   -5.31241
59800.0000   -5.87705
59840.0000   -5.00332
59880.0000   -5.65959
59920.0000   -5.11048
59960.0000   -4.38983
60000.0000   -4.24840
60040.0000   -5.27048
60080.0000   -5.11968
60120.0000   -6.45553
60160.0000   -4.80081
60200.0000   -5.40096
60240.0000   -5.26257
60280.0000   -5.22988
60320.0000   -5.36736
60360.0000   -5.20347
60400.0000   -5.26468
60440.0000   -5.02706
60480.0000   -4.60459
60520.0000   -5.46019
60560.0000   -4.48947
60600.0000   -5.02046
60640.0000   -5.46951
60680.0000   -5.33169
60720.0000   -6.02446
60760.0000   -5.33084
60800.0000   -5.18557
60840.0000   -5.10664
60880.0000   -4.82028
60920.0000   -5.03546
60960.0000   -5.03138
61000.0000   -5.14590
61040.0000   -4.98201
61080.0000   -4.76119
61120.0000   -4.32127
61160.0000   -4.64988
61200.0000   -5.04381
61240.0000   -4.71425
61280.0000   -5.19341
61320.0000   -4.37930
61360.0000   -5.16336
61400.0000   -4.99913
61440.0000   -4.30601
61480.0000   -4.32254
61520.0000   -4.90596
61560.0000   -5.33902
61600.0000   -4.91765
61640.0000   -5.12160
61680.0000   -4.87759
61720.0000   -4.72547
61760.0000   -5.01997
61800.0000   -5.24183
61840.0000   -4.52692
61880.0000   -4.97574
61920.0000   -5.44269
61960.0000   -4.83503
62000.0000   -5.28182
62040.0000   -5.33308
62080.0000   -5.01318
62120.0000   -5.86408
62160.0000   -6.05279
62200.0000   -5.34112
62240.0000   -5.47415
62280.0000   -4.79939
62320.0000   -5.33081
62360.0000   -5.50944
62400.0000   -5.10092
62440.0000   -5.03505
62480.0000   -5.86721
62520.0000   -5.21489
62560.0000   -6.16120
62600.0000   -6.13051
62640.0000   -5.53405
62680.0000   -4.72409
62720.0000   -5.03879
62760.0000   -5.61397
62800.0000   -4.37931
62840.0000   -4.90809
62880.0000   -5.09304
62920.0000   -4.97308
62960.0000   -5.68854
63000.0000   -5.24695
63040.0000   -5.46554
63080.0000   -4.80616
63120.0000   -4.38519
63160.0000   -5.15269
63200.0000   -5.61138
63240.0000   -5.49771
63280.0000   -5.14160
63320.0000   -5.64387
63360.0000   -4.70915
63400.0000   -5.15493
63440.0000   -5.13170
63480.0000   -4.55376
63520.0000   -4.13846
63560.0000   -3.96401
63600.0000   -3.91122
63640.0000   -3.92538
63680.0000   -4.70204
63720.0000   -4.59310
63760.0000   -4.15177
63800.0000   -4.42955
63840.0000   -4.32145
63880.0000   -4.36457
63920.0000   -4.69584
63960.0000   -4.66868
64000.0000   -5.46422
64040.0000   -5.52968
64080.0000   -5.50861
64120.0000   -4.85321
64160.0000   -4.88282
64200.0000   -5.66738
64240.0000   -5.83675
64280.0000   -6.00066
64320.0000   -5.98888
64360.0000   -6.32902
64400.0000   -5.90427
64440.0000   -6.47162
64480.0000   -5.65129
64520.0000   -5.60563
64560.0000   -6.76945
64600.0000   -5.84596
64640.0000   -5.16392
64680.0000   -6.13369
64720.0000   -6.02973
64760.0000   -5.70714
64800.0000   -5.76657
64840.0000   -5.50126
64880.0000   -5.51731
64920.0000   -4.77179
64960.0000   -4.88238
65000.0000   -4.99586
65040.0000   -4.67172
65080.0000   -5.26754
65120.0000   -5.07922
65160.0000   -5.63725
65200.0000   -4.90212
65240.0000   -5.20474
65280.0000   -4.47378
65320.0000   -5.88223
65360.0000   -5.14661
65400.0000   -4.65962
65440.0000   -4.59588
65480.0000   -5.46628
65520.0000   -6.10889
65560.0000   -6.12326
65600.0000   -5.26915
65640.0000   -5.66651
65680.0000   -6.15366
65720.0000   -5.59359
65760.0000   -5.06883
65800.0000   -6.03175
65840.0000   -5.11392
65880.0000   -5.40748
65920.0000   -5.75785
65960.0000   -6.10555
66000.0000   -5.93824
66040.0000   -5.72755
66080.0000   -5.39249
66120.0000   -5.68437
66160.0000   -4.91726
66200.0000   -5.49006
66240.0000   -4.58585
66280.0000   -4.81131
66320.0000   -5.22956
66360.0000   -5.75888
66400.0000   -5.66171
66440.0000   -6.53554
66480.0000   -5.11254
66520.0000   -5.15066
66560.0000   -4.80198
66600.0000   -5.21367
66640.0000   -5.56511
66680.0000   -5.47443
66720.0000   -5.01067
66760.0000   -5.36246
66800.0000   -5.66431
66840.0000   -5.61025
66880.0000   -5.70816
66920.0000   -6.40666
66960.0000   -5.48021
67000.0000   -5.54433
67040.0000   -4.91544
67080.0000   -4.75120
67120.0000   -5.75326
67160.0000   -5.09830
67200.0000   -4.88055
67240.0000   -6.03413
67280.0000   -5.40021
67320.0000   -5.66547
67360.0000   -5.85946
67400.0000   -6.48640
67440.0000   -5.77267
67480.0000   -5.79564
67520.0000   -5.27123
67560.0000   -5.78347
67600.0000   -5.07734
67640.0000   -5.25691
67680.0000   -4.53798
67720.0000   -5.13955
67760.0000   -5.69049
67800.0000   -5.61322
67840.0000   -5.46549
67880.0000   -5.73260
67920.0000   -5.59817
67960.0000   -4.94151
68000.0000   -6.05774
68040.0000   -5.92259
68080.0000   -5.55917
68120.0000   -5.87945
68160.0000   -6.21927
68200.0000   -6.24749
68240.0000   -5.77784
68280.0000   -5.82341
68320.0000   -6.06672
68360.0000   -6.17803
68400.0000   -5.93711
68440.0000   -5.11019
68480.0000   -4.91272
68520.0000   -5.85700
68560.0000   -5.84005
68600.0000   -6.71669
68640.0000   -7.27444
68680.0000   -5.71240
68720.0000   -5.81961
68760.0000   -5.78901
68800.0000   -5.01992
68840.0000   -4.92420
68880.0000   -4.89870
68920.0000   -5.04812
68960.0000   -5.14003
69000.0000   -3.98728
69040.0000   -5.34783
69080.0000   -4.90552
69120.0000   -4.56789
69160.0000   -5.70327
69200.0000   -6.12441
69240.0000   -5.43225
69280.0000   -4.80248
69320.0000   -5.72536
69360.0000   -5.26823
69400.0000   -6.36235
69440.0000   -6.73908
69480.0000   -6.53609
69520.0000   -6.36577
69560.0000   -6.43483
69600.0000   -6.15399
69640.0000   -5.71453
69680.0000   -6.59922
69720.0000   -5.85367
69760.0000   -5.74084
69800.0000   -5.66025
69840.0000   -5.57998
69880.0000   -5.52315
69920.0000   -5.52419
69960.0000   -5.41008
70000.0000   -4.48473
70040.0000   -5.27209
70080.0000   -5.38580
70120.0000   -5.38889
70160.0000   -5.33273
70200.0000   -4.98730
70240.0000   -5.26586
70280.0000   -5.55522
70320.0000   -5.13570
70360.0000   -5.81227
70400.0000   -5.10429
70440.0000   -4.51875
70480.0000   -4.67679
70520.0000   -5.15507
70560.0000   -5.83425
70600.0000   -5.30301
70640.0000   -4.71141
70680.0000   -5.29362
70720.0000   -5.08098
70760.0000   -5.51857
70800.0000   -5.70939
70840.0000   -5.38236
70880.0000   -5.78007
70920.0000   -5.27851
70960.0000   -5.78943
71000.0000   -5.12761
71040.0000   -5.34632
71080.0000   -4.85398
71120.0000   -5.43997
71160.0000   -6.36185
71200.0000   -6.06647
71240.0000   -6.15448
71280.0000   -5.47685
71320.0000   -4.92516
71360.0000   -5.11793
71400.0000   -5.51461
71440.0000   -5.52107
71480.0000   -5.20077
71520.0000   -5.74688
71560.0000   -5.50885
71600.0000   -5.40621
71640.0000   -5.63921
71680.0000   -4.65385
71720.0000   -5.06922
71760.0000   -4.98060
71800.0000   -5.34552
71840.0000   -4.87897
71880.0000   -5.24719
71920.0000   -5.72343
71960.0000   -6.17206
72000.0000   -5.26709
72040.0000   -5.13345
72080.0000   -5.49494
72120.0000   -5.48170
72160.0000   -5.22743
72200.0000   -5.37898
72240.0000   -5.93170
72280.0000   -5.35690
72320.0000   -5.24428
72360.0000   -4.42499
72400.0000   -5.46019
72440.0000   -5.58149
72480.0000   -5.10111
72520.0000   -5.35418
72560.0000   -5.10719
72600.0000   -5.68163
72640.0000   -4.98033
72680.0000   -5.14408
72720.0000   -4.71276
72760.0000   -4.77902
72800.0000   -4.83666
72840.0000   -4.74291
72880.0000   -4.69087
72920.0000   -5.66155
72960.0000   -5.14853
73000.0000   -5.44451
73040.0000   -5.22044
73080.0000   -5.07826
73120.0000   -5.39572
73160.0000   -4.28770
73200.0000   -5.19646
73240.0000   -5.96034
73280.0000   -5.03977
73320.0000   -5.43888
73360.0000   -5.14556
73400.0000   -4.80512
73440.0000   -3.91315
73480.0000   -4.16988
73520.0000   -5.20951
73560.0000   -4.57936
73600.0000   -5.07747
73640.0000   -5.71261
73680.0000   -5.98977
73720.0000   -4.83131
73760.0000   -5.42187
73800.0000   -4.52926
73840.0000   -5.45557
73880.0000   -6.09198
73920.0000   -5.79206
73960.0000   -5.97438
74000.0000   -4.56400
74040.0000   -5.37376
74080.0000   -5.56399
74120.0000   -5.83605
74160.0000   -6.19680
74200.0000   -6.07375
74240.0000   -6.29095
74280.0000   -6.08165
74320.0000   -6.23574
74360.0000   -5.53681
74400.0000   -5.60429
74440.0000   -6.56099
74480.0000   -5.40795
74520.0000   -5.47179
74560.0000   -5.91738
74600.0000   -5.57888
74640.0000   -6.51800
74680.0000   -5.33990
74720.0000   -5.80590
74760.0000   -5.57049
74800.0000   -5.77153
74840.0000   -5.74970
74880.0000   -5.65375
74920.0000   -5.09756
74960.0000   -4.94492
75000.0000   -4.87918
75040.0000   -4.83673
75080.0000   -4.55091
75120.0000   -4.60154
75160.0000   -5.42445
75200.0000   -5.49963
75240.0000   -5.48444
75280.0000   -5.46620
75320.0000   -5.53738
75360.0000   -5.82055
75400.0000   -6.48835
75440.0000   -5.75704
75480.0000   -5.74320
75520.0000   -5.19475
75560.0000   -5.34103
75600.0000   -5.03125
75640.0000   -4.87424
75680.0000   -5.72026
75720.0000   -6.67592
75760.0000   -5.48735
75800.0000   -5.82407
75840.0000   -6.63131
75880.0000   -5.72935
75920.0000   -5.86672
75960.0000   -6.11674
76000.0000   -5.77703
76040.0000   -5.03018
76080.0000   -6.12548
76120.0000   -6.45366
76160.0000   -5.26726
76200.0000   -5.95567
76240.0000   -5.43759
76280.0000   -5.70077
76320.0000   -4.79199
76360.0000   -5.11672
76400.0000   -5.07170
76440.0000   -5.27704
76480.0000   -5.09361
76520.0000   -4.78430
76560.0000   -4.86290
76600.0000   -4.42591
76640.0000   -5.54255
76680.0000   -5.05150
76720.0000   -4.56146
76760.0000   -4.76871
76800.0000   -4.86806
76840.0000   -4.71532
76880.0000   -4.59606
76920.0000   -4.46513
76960.0000   -5.59527
77000.0000   -5.30956
77040.0000   -5.31073
77080.0000   -4.78893
77120.0000   -4.65855
77160.0000   -4.84577
77200.0000   -5.19392
77240.0000   -5.18346
77280.0000   -4.47891
77320.0000   -4.62755
77360.0000   -5.26319
77400.0000   -5.02561
77440.0000   -5.76381
77480.0000   -5.39920
77520.0000   -5.66986
77560.0000   -5.90574
77600.0000   -6.38589
77640.0000   -5.97850
77680.0000   -5.32988
77720.0000   -5.13760
77760.0000   -5.28819
77800.0000   -6.02604
77840.0000   -6.29991
77880.0000   -5.96924
77920.0000   -5.81078
77960.0000   -6.22838
78000.0000   -5.98330
78040.0000   -5.76124
78080.0000   -6.65509
78120.0000   -6.51270
78160.0000   -6.14076
78200.0000   -5.82739
78240.0000   -6.17864
78280.0000   -4.81800
78320.0000   -4.90287
78360.0000   -5.91400
78400.0000   -5.78116
78440.0000   -5.52516
78480.0000   -5.01215
78520.0000   -4.66319
78560.0000   -5.00047
78600.0000   -5.45686
78640.0000   -3.90114
78680.0000   -4.71348
78720.0000   -4.78991
78760.0000   -5.66218
78800.0000   -5.70467
78840.0000   -5.27049
78880.0000   -5.58822
78920.0000   -6.05710
78960.0000   -5.20233
79000.0000   -5.55828
79040.0000   -4.67584
79080.0000   -5.31300
79120.0000   -4.73481
79160.0000   -6.68651
79200.0000   -6.07661
79240.0000   -5.60737
79280.0000   -5.89575
79320.0000   -5.00942
79360.0000   -5.47909
79400.0000   -5.92051
79440.0000   -5.39703
79480.0000   -5.83447
79520.0000   -4.94872
79560.0000   -5.35010
79600.0000   -4.75076
79640.0000   -5.09300
79680.0000   -6.13987
79720.0000   -5.54279
79760.0000   -5.44253
79800.0000   -6.47055
79840.0000   -6.81802
79880.0000   -5.38725
79920.0000   -4.56751
79960.0000   -5.29153
80000.0000   -6.38515
80040.0000   -5.63179
80080.0000   -5.23443
80120.0000   -6.01986
80160.0000   -6.56581
80200.0000   -6.12345
80240.0000   -5.81177
80280.0000   -5.88774
80320.0000   -5.58518
80360.0000   -5.35578
80400.0000   -6.07721
80440.0000   -5.77285
80480.0000   -5.34786
80520.0000   -4.99115
80560.0000   -4.60483
80600.0000   -5.21540
80640.0000   -4.64501
80680.0000   -5.67598
80720.0000   -5.71852
80760.0000   -5.07274
80800.0000   -4.65618
80840.0000   -5.23342
80880.0000   -5.04349
80920.0000   -4.85679
80960.0000   -4.70191
81000.0000   -5.46900
81040.0000   -4.95035
81080.0000   -5.08299
81120.0000   -5.69332
81160.0000   -5.71905
81200.0000   -5.82231
81240.0000   -5.43684
81280.0000   -5.59127
81320.0000   -4.72923
81360.0000   -5.47846
81400.0000   -5.85645
81440.0000   -6.01300
81480.0000   -6.39218
81520.0000   -6.16213
81560.0000   -6.29569
81600.0000   -5.83610
81640.0000   -6.03363
81680.0000   -5.59177
81720.0000   -5.98814
81760.0000   -5.96666
81800.0000   -6.38212
81840.0000   -5.83841
81880.0000   -5.40335
81920.0000   -4.69639
81960.0000   -4.32822
82000.0000   -5.13329
82040.0000   -5.30765
82080.0000   -5.14149
82120.0000   -5.98799
82160.0000   -5.74721
82200.0000   -5.12383
82240.0000   -5.51492
82280.0000   -5.63702
82320.0000   -5.77219
82360.0000   -6.15657
82400.0000   -6.25734
82440.0000   -6.26794
82480.0000   -6.63356
82520.0000   -7.12794
82560.0000   -7.10738
82600.0000   -5.94651
82640.0000   -6.48245
82680.0000   -5.83440
82720.0000   -4.72721
82760.0000   -4.53587
82800.0000   -5.75702
82840.0000   -5.91653
82880.0000   -5.52191
82920.0000   -6.06304
82960.0000   -5.60330
83000.0000   -5.61490
83040.0000   -6.43426
83080.0000   -5.66183
83120.0000   -6.12153
83160.0000   -6.46187
83200.0000   -5.31661
83240.0000   -5.57028
83280.0000   -5.56929
83320.0000   -5.05419
83360.0000   -6.34207
83400.0000   -4.92093
83440.0000   -5.17000
83480.0000   -5.79461
83520.0000   -5.20005
83560.0000   -6.23473
83600.0000   -5.03197
83640.0000   -6.08661
83680.0000   -5.78710
83720.0000   -6.48313
83760.0000   -5.94324
83800.0000   -5.71638
83840.0000   -5.59428
83880.0000   -5.75615
83920.0000   -6.31668
83960.0000   -5.96096
84000.0000   -6.17732
84040.0000   -6.33232
84080.0000   -6.42066
84120.0000   -5.46364
84160.0000   -6.39085
84200.0000   -6.14257
84240.0000   -5.26318
84280.0000   -6.05445
84320.0000   -5.26879
84360.0000   -6.43758
84400.0000   -5.74556
84440.0000   -5.49912
84480.0000   -4.06979
84520.0000   -5.43242
84560.0000   -4.60883
84600.0000   -4.89030
84640.0000   -5.14206
84680.0000   -5.30699
84720.0000   -5.03783
84760.0000   -5.94101
84800.0000   -6.03681
84840.0000   -6.14192
84880.0000   -5.44923
84920.0000   -6.28628
84960.0000   -6.24853
85000.0000   -7.12916
85040.0000   -7.10810
85080.0000   -6.68843
85120.0000   -5.80729
85160.0000   -6.70921
85200.0000   -6.32492
85240.0000   -5.36295
85280.0000   -5.52669
85320.0000   -6.22377
85360.0000   -6.19559
85400.0000   -6.05661
85440.0000   -6.62206
85480.0000   -5.68331
85520.0000   -4.84150
85560.0000   -6.46467
85600.0000   -6.69179
85640.0000   -5.78784
85680.0000   -6.09154
85720.0000   -5.73969
85760.0000   -6.17815
85800.0000   -5.51764
85840.0000   -6.05766
85880.0000   -6.12737
85920.0000   -5.39017
85960.0000   -5.18269
86000.0000   -5.42653
86040.0000   -6.00221
86080.0000   -5.97812
86120.0000   -6.57300
86160.0000   -6.65446
86200.0000   -6.79320
86240.0000   -5.84185
86280.0000   -5.71019
86320.0000   -5.81788
86360.0000   -5.90248
86400.0000   -5.87033
86440.0000   -6.06835
86480.0000   -5.15984
86520.0000   -5.19947
86560.0000   -4.59867
86600.0000   -5.49708
86640.0000   -6.55662
86680.0000   -6.27466
86720.0000   -5.36850
86760.0000   -5.41748
86800.0000   -5.27583
86840.0000   -6.02102
86880.0000   -5.45973
86920.0000   -5.63352
86960.0000   -5.60766
87000.0000   -5.92447
87040.0000   -4.63032
87080.0000   -5.43518
87120.0000   -5.36180
87160.0000   -5.34320
87200.0000   -6.04422
87240.0000   -5.93316
87280.0000   -6.74016
87320.0000   -6.49036
87360.0000   -6.67789
87400.0000   -6.44707
87440.0000   -6.77207
87480.0000   -6.86582
87520.0000   -6.95935
87560.0000   -6.39783
87600.0000   -6.59248
87640.0000   -6.15757
87680.0000   -5.85651
87720.0000   -6.02527
87760.0000   -5.94555
87800.0000   -5.92257
87840.0000   -6.34384
87880.0000   -6.58970
87920.0000   -5.22611
87960.0000   -5.63511
88000.0000   -6.41981
88040.0000   -6.35321
88080.0000   -6.75228
88120.0000   -5.56828
88160.0000   -6.85968
88200.0000   -6.75848
88240.0000   -6.45914
88280.0000   -6.82605
88320.0000   -7.06392
88360.0000   -7.00523
88400.0000   -5.63541
88440.0000   -5.67344
88480.0000   -5.57478
88520.0000   -5.41539
88560.0000   -6.05629
88600.0000   -6.20568
88640.0000   -6.43961
88680.0000   -5.48280
88720.0000   -6.24920
88760.0000   -6.70076
88800.0000   -5.70903
88840.0000   -6.24583
88880.0000   -7.21376
88920.0000   -7.29426
88960.0000   -6.87326
89000.0000   -7.02247
89040.0000   -5.97450
89080.0000   -6.60495
89120.0000   -5.80753
89160.0000   -6.17058
89200.0000   -7.48411
89240.0000   -5.91001
89280.0000   -6.88968
89320.0000   -6.35550
89360.0000   -6.07431
89400.0000   -6.24746
89440.0000   -5.43981
89480.0000   -6.80841
89520.0000   -6.45521
89560.0000   -6.15964
89600.0000   -7.14129
89640.0000   -7.18988
89680.0000   -6.53196
89720.0000   -7.42840
89760.0000   -6.59758
89800.0000   -5.40487
89840.0000   -6.70595
89880.0000   -6.75721
89920.0000   -6.55906
89960.0000   -6.96474
90000.0000   -7.35655
90040.0000   -6.88806
90080.0000   -6.74838
90120.0000   -7.15365
90160.0000   -6.42339
90200.0000   -6.20540
90240.0000   -7.14959
90280.0000   -7.06370
90320.0000   -7.42629
90360.0000   -6.99920
90400.0000   -6.37462
90440.0000   -6.35310
90480.0000   -6.67525
90520.0000   -6.54843
90560.0000   -5.19681
90600.0000   -6.55858
90640.0000   -6.48526
90680.0000   -6.68370
90720.0000   -6.57918
90760.0000   -6.03751
90800.0000   -6.56097
90840.0000   -6.21437
90880.0000   -5.79961
90920.0000   -6.43941
90960.0000   -6.14060
91000.0000   -6.56290
91040.0000   -7.06096
91080.0000   -6.64670
91120.0000   -7.11189
91160.0000   -6.28296
91200.0000   -6.30776
91240.0000   -6.02214
91280.0000   -6.13519
91320.0000   -6.16867
91360.0000   -5.77343
91400.0000   -5.74423
91440.0000   -6.54793
91480.0000   -5.38137
91520.0000   -5.22218
91560.0000   -4.87406
91600.0000   -5.41421
91640.0000   -5.15305
91680.0000   -5.62885
91720.0000   -5.80929
91760.0000   -6.05726
91800.0000   -4.77009
91840.0000   -5.50153
91880.0000   -4.84294
91920.0000   -5.19085
91960.0000   -5.32159
92000.0000   -5.15904
92040.0000   -5.24013
92080.0000   -5.30781
92120.0000   -5.31166
92160.0000   -5.40265
92200.0000   -5.67259
92240.0000   -6.04572
92280.0000   -5.79438
92320.0000   -5.00895
92360.0000   -5.43157
92400.0000   -5.27904
92440.0000   -5.83065
92480.0000   -5.35158
92520.0000   -5.40427
92560.0000   -6.30471
92600.0000   -5.66266
92640.0000   -5.71833
92680.0000   -5.07442
92720.0000   -5.67796
92760.0000   -5.95256
92800.0000   -5.45521
92840.0000   -6.40178
92880.0000   -6.13197
92920.0000   -5.29524
92960.0000   -7.05515
93000.0000   -5.52663
93040.0000   -5.61472
93080.0000   -6.03963
93120.0000   -6.62718
93160.0000   -6.20553
93200.0000   -5.97783
93240.0000   -5.50262
93280.0000   -5.99966
93320.0000   -5.63283
93360.0000   -6.34181
93400.0000   -5.44384
93440.0000   -5.27343
93480.0000   -5.79897
93520.0000   -5.84651
93560.0000   -5.74295
93600.0000   -6.80469
93640.0000   -5.15215
93680.0000   -5.94469
93720.0000   -5.79759
93760.0000   -6.21590
93800.0000   -6.38197
93840.0000   -5.87424
93880.0000   -5.80798
93920.0000   -6.00490
93960.0000   -6.24874
94000.0000   -5.27975
94040.0000   -6.28626
94080.0000   -5.83878
94120.0000   -5.46784
94160.0000   -5.81220
94200.0000   -5.18527
94240.0000   -6.53585
94280.0000   -6.05248
94320.0000   -5.56761
94360.0000   -5.71268
94400.0000   -5.33273
94440.0000   -5.02324
94480.0000   -6.69174
94520.0000   -6.47755
94560.0000   -6.54440
94600.0000   -6.51583
94640.0000   -5.60478
94680.0000   -6.08238
94720.0000   -5.66765
94760.0000   -5.13459
94800.0000   -5.94274
94840.0000   -5.32175
94880.0000   -6.02925
94920.0000   -6.14350
94960.0000   -6.30908
95000.0000   -5.45942
95040.0000   -5.46044
95080.0000   -5.55250
95120.0000   -6.26159
95160.0000   -5.92825
95200.0000   -6.98429
95240.0000   -6.46905
95280.0000   -6.48390
95320.0000   -6.07505
95360.0000   -5.40509
95400.0000   -5.82578
95440.0000   -5.64486
95480.0000   -5.55254
95520.0000   -6.05852
95560.0000   -6.54057
95600.0000   -5.65669
95640.0000   -6.36940
95680.0000   -6.80663
95720.0000   -5.81741
95760.0000   -5.57834
95800.0000   -5.71650
95840.0000   -5.70433
95880.0000   -7.13870
95920.0000   -6.48952
95960.0000   -6.51623
96000.0000   -5.93243
96040.0000   -6.12760
96080.0000   -6.30975
96120.0000   -5.93972
96160.0000   -6.15258
96200.0000   -5.72819
96240.0000   -7.08131
96280.0000   -7.02380
96320.0000   -6.49378
96360.0000   -7.29575
96400.0000   -6.11324
96440.0000   -6.05916
96480.0000   -5.47334
96520.0000   -6.32442
96560.0000   -5.47914
96600.0000   -5.00581
96640.0000   -6.71966
96680.0000   -4.77232
96720.0000   -5.35278
96760.0000   -5.91482
96800.0000   -6.54443
96840.0000   -5.90935
96880.0000   -6.74912
96920.0000   -6.31996
96960.0000   -6.67945
97000.0000   -6.12222
97040.0000   -6.47002
97080.0000   -6.35900
97120.0000   -5.66519
97160.0000   -5.25093
97200.0000   -5.38097
97240.0000   -6.01864
97280.0000   -6.81656
97320.0000   -6.09091
97360.0000   -7.36993
97400.0000   -5.67546
97440.0000   -5.27902
97480.0000   -6.51045
97520.0000   -6.51559
97560.0000   -7.01952
97600.0000   -7.91014
97640.0000   -6.99498
97680.0000   -7.19910
97720.0000   -6.36134
97760.0000   -7.72212
97800.0000   -6.09029
97840.0000   -7.12799
97880.0000   -5.64408
97920.0000   -7.33755
97960.0000   -7.76196
98000.0000   -7.70123
98040.0000   -7.60270
98080.0000   -7.14790
98120.0000   -6.93175
98160.0000   -6.33919
98200.0000   -6.86789
98240.0000   -6.83899
98280.0000   -6.41739
98320.0000   -6.43778
98360.0000   -6.99047
98400.0000   -7.41458
98440.0000   -7.04278
98480.0000   -8.00952
98520.0000   -7.02458
98560.0000   -7.76932
98600.0000   -7.64390
98640.0000   -7.98695
98680.0000   -6.90760
98720.0000   -7.25013
98760.0000   -6.66034
98800.0000   -6.59447
98840.0000   -6.32198
98880.0000   -5.30401
98920.0000   -4.85082
98960.0000   -4.96145
99000.0000   -5.47901
99040.0000   -5.47832
99080.0000   -4.05847
99120.0000   -5.64675
99160.0000   -6.13529
99200.0000   -6.19913
99240.0000   -6.02941
99280.0000   -7.26176
99320.0000   -6.81829
99360.0000   -6.33643
99400.0000   -6.62843
99440.0000   -6.66581
99480.0000   -7.16773
99520.0000   -7.63733
99560.0000   -6.49802
99600.0000   -6.40704
99640.0000   -6.43390
99680.0000   -6.43480
99720.0000   -6.62900
99760.0000   -6.09221
99800.0000   -7.14168
99840.0000   -6.12125
99880.0000   -6.60069
99920.0000   -6.08701
99960.0000   -6.84544
100000.0000   -5.71655
100040.0000   -6.71418
100080.0000   -5.89101
100120.0000   -6.08625
100160.0000   -6.00328
100200.0000   -5.88966
100240.0000   -6.10916
100280.0000   -5.82975
100320.0000   -5.71988
100360.0000   -5.75549
100400.0000   -6.24797
100440.0000   -6.04210
100480.0000   -5.58139
100520.0000   -5.02481
100560.0000   -5.67209
100600.0000   -5.66375
100640.0000   -6.14278
100680.0000   -5.95272
100720.0000   -5.82649
100760.0000   -6.84039
100800.0000   -6.55668
100840.0000   -6.45929
100880.0000   -6.25073
100920.0000   -5.94074
100960.0000   -5.99645
101000.0000   -6.92698
101040.0000   -6.61527
101080.0000   -7.58283
101120.0000   -6.60786
101160.0000   -6.49712
101200.0000   -6.77478
101240.0000   -6.38901
101280.0000   -6.84312
101320.0000   -6.09118
101360.0000   -6.47587
101400.0000   -6.53509
101440.0000   -5.94645
101480.0000   -6.05193
101520.0000   -6.80300
101560.0000   -6.65181
101600.0000   -5.54383
101640.0000   -5.84844
101680.0000   -6.54197
101720.0000   -5.61887
101760.0000   -5.38557
101800.0000   -5.06730
101840.0000   -5.72016
101880.0000   -5.87425
101920.0000   -5.91956
101960.0000   -6.12660
102000.0000   -6.34992
102040.0000   -5.87024
102080.0000   -6.06121
102120.0000   -5.72414
102160.0000   -5.23371
102200.0000   -5.63215
102240.0000   -5.71132
102280.0000   -6.34772
102320.0000   -5.66840
102360.0000   -7.16905
102400.0000   -6.02329
102440.0000   -6.32963
102480.0000   -6.77185
102520.0000   -6.35955
102560.0000   -7.03319
102600.0000   -6.19628
102640.0000   -6.38841
102680.0000   -5.97219
102720.0000   -5.85606
102760.0000   -5.94461
102800.0000   -6.18965
102840.0000   -5.93297
102880.0000   -5.97790
102920.0000   -6.30891
102960.0000   -5.64578
103000.0000   -6.15523
103040.0000   -5.94038
103080.0000   -4.90541
103120.0000   -5.40328
103160.0000   -5.94970
103200.0000   -5.68154
103240.0000   -5.66500
103280.0000   -5.80447
103320.0000   -5.06036
103360.0000   -5.95592
103400.0000   -5.20485
103440.0000   -5.49399
103480.0000   -5.88614
103520.0000   -6.43491
103560.0000   -6.31002
103600.0000   -6.04515
103640.0000   -6.56594
103680.0000   -6.30578
103720.0000   -6.58365
103760.0000   -6.59308
103800.0000   -5.91541
103840.0000   -6.03739
103880.0000   -5.16137
103920.0000   -5.85107
103960.0000   -5.51507
104000.0000   -6.62283
104040.0000   -5.91148
104080.0000   -6.16212
104120.0000   -6.22946
104160.0000   -6.29287
104200.0000   -5.99924
104240.0000   -6.27331
104280.0000   -5.89636
104320.0000   -4.98962
104360.0000   -5.60476
104400.0000   -4.91044
104440.0000   -5.57562
104480.0000   -5.41485
104520.0000   -6.01127
104560.0000   -7.21558
104600.0000   -6.09509
104640.0000   -6.35785
104680.0000   -7.32662
104720.0000   -5.34533
104760.0000   -5.43578
104800.0000   -5.77620
104840.0000   -5.38336
104880.0000   -5.61842
104920.0000   -6.13696
104960.0000   -6.04522
105000.0000   -5.16682
105040.0000   -4.60079
105080.0000   -4.90783
105120.0000   -5.22396
105160.0000   -5.73737
105200.0000   -6.16912
105240.0000   -6.90765
105280.0000   -4.90572
105320.0000   -5.22471
105360.0000   -6.30043
105400.0000   -6.26589
105440.0000   -6.08435
105480.0000   -5.27078
105520.0000   -4.88463
105560.0000   -5.96058
105600.0000   -5.46515
105640.0000   -5.54052
105680.0000   -5.47628
105720.0000   -6.20851
105760.0000   -5.80753
105800.0000   -5.82768
105840.0000   -5.53779
105880.0000   -5.99487
105920.0000   -6.25785
105960.0000   -6.06291
106000.0000   -6.06222
106040.0000   -5.23075
106080.0000   -5.79367
106120.0000   -5.93401
106160.0000   -6.32275
106200.0000   -6.15728
106240.0000   -5.89666
106280.0000   -5.40047
106320.0000   -5.61311
106360.0000   -5.88961
106400.0000   -6.87906
106440.0000   -5.69302
106480.0000   -5.20354
106520.0000   -6.31856
106560.0000   -6.34593
106600.0000   -6.32644
106640.0000   -6.09628
106680.0000   -4.84240
106720.0000   -5.47672
106760.0000   -5.39967
106800.0000   -5.74415
106840.0000   -6.00274
106880.0000   -5.62043
106920.0000   -6.16181
106960.0000   -6.43475
107000.0000   -6.70953
107040.0000   -6.12610
107080.0000   -5.74077
107120.0000   -6.34786
107160.0000   -6.98814
107200.0000   -5.92184
107240.0000   -6.07971
107280.0000   -6.12096
107320.0000   -5.15012
107360.0000   -5.81590
107400.0000   -5.31191
107440.0000   -6.37596
107480.0000   -5.93555
107520.0000   -6.86400
107560.0000   -6.44194
107600.0000   -5.65517
107640.0000   -4.85303
107680.0000   -5.72186
107720.0000   -5.89715
107760.0000   -5.64103
107800.0000   -6.32939
107840.0000   -6.08186
107880.0000   -6.38764
107920.0000   -6.58853
107960.0000   -7.12941
108000.0000   -6.53249
108040.0000   -6.64755
108080.0000   -6.32751
108120.0000   -5.39924
108160.0000   -6.05989
108200.0000   -5.31258
108240.0000   -6.37191
108280.0000   -6.81524
108320.0000   -6.53288
108360.0000   -7.01404
108400.0000   -6.77045
108440.0000   -6.25083
108480.0000   -6.29356
108520.0000   -6.62417
108560.0000   -6.30593
108600.0000   -6.70563
108640.0000   -5.59320
108680.0000   -7.53260
108720.0000   -5.97789
108760.0000   -7.49177
108800.0000   -6.25239
108840.0000   -6.73858
108880.0000   -5.82970
108920.0000   -5.82564
108960.0000   -5.47823
109000.0000   -6.36814
109040.0000   -5.48274
109080.0000   -5.77884
109120.0000   -6.22946
109160.0000   -7.07508
109200.0000   -5.32517
109240.0000   -5.81609
109280.0000   -6.50182
109320.0000   -5.47078
109360.0000   -5.89706
109400.0000   -5.91851
109440.0000   -5.40810
109480.0000   -5.16108
109520.0000   -5.76243
109560.0000   -6.12919
109600.0000   -6.52715
109640.0000   -5.69043
109680.0000   -5.53609
109720.0000   -5.60244
109760.0000   -5.82848
109800.0000   -5.08009
109840.0000   -5.06448
109880.0000   -4.84096
109920.0000   -6.29430
109960.0000   -6.67762
110000.0000   -6.51705
110040.0000   -6.31062
110080.0000   -5.91224
110120.0000   -6.27167
110160.0000   -7.44006
110200.0000   -6.10050
110240.0000   -6.46349
110280.0000   -5.64524
110320.0000   -7.44644
110360.0000   -7.19294
110400.0000   -7.37128
110440.0000   -7.33397
110480.0000   -6.37653
110520.0000   -7.05278
110560.0000   -6.53597
110600.0000   -6.43696
110640.0000   -6.92134
110680.0000   -6.94566
110720.0000   -6.22903
110760.0000   -7.04630
110800.0000   -6.17425
110840.0000   -6.51639
110880.0000   -5.90505
110920.0000   -6.02991
110960.0000   -5.89342
111000.0000   -6.33885
111040.0000   -5.87503
111080.0000   -6.37105
111120.0000   -6.02351
111160.0000   -5.91411
111200.0000   -5.89208
111240.0000   -6.25097
111280.0000   -6.01777
111320.0000   -6.30931
111360.0000   -6.46408
111400.0000   -6.63128
111440.0000   -6.43368
111480.0000   -5.75397
111520.0000   -5.58868
111560.0000   -6.19162
111600.0000   -5.93312
111640.0000   -5.80675
111680.0000   -6.75981
111720.0000   -5.91306
111760.0000   -6.10188
111800.0000   -6.26606
111840.0000   -5.56942
111880.0000   -7.05579
111920.0000   -6.41463
111960.0000   -5.68280
112000.0000   -6.88511
112040.0000   -6.09773
112080.0000   -6.21813
112120.0000   -5.96634
112160.0000   -5.95013
112200.0000   -6.40341
112240.0000   -6.23167
112280.0000   -5.58796
112320.0000   -5.18186
112360.0000   -4.48076
112400.0000   -4.36265
112440.0000   -5.57298
112480.0000   -5.37816
112520.0000   -4.70329
112560.0000   -5.51466
112600.0000   -5.43003
112640.0000   -5.95955
112680.0000   -5.68531
112720.0000   -5.71550
112760.0000   -7.17397
112800.0000   -6.54085
112840.0000   -6.95633
112880.0000   -6.57290
112920.0000   -5.77333
112960.0000   -6.14258
113000.0000   -6.53059
113040.0000   -5.78847
113080.0000   -7.33968
113120.0000   -6.87305
113160.0000   -5.98340
113200.0000   -6.24134
113240.0000   -5.89917
113280.0000   -5.41048
113320.0000   -4.89672
113360.0000   -4.69289
113400.0000   -6.30627
113440.0000   -6.35711
113480.0000   -6.64250
113520.0000   -6.67853
113560.0000   -6.03211
113600.0000   -6.03562
113640.0000   -7.16225
113680.0000   -6.62453
113720.0000   -6.27519
113760.0000   -5.48034
113800.0000   -5.65531
113840.0000   -5.98655
113880.0000   -5.89658
113920.0000   -6.48842
113960.0000   -6.46469
114000.0000   -5.97860
114040.0000   -6.89791
114080.0000   -6.50677
114120.0000   -6.29408
114160.0000   -7.16355
114200.0000   -5.37478
114240.0000   -6.01486
114280.0000   -6.33277
114320.0000   -5.66512
114360.0000   -5.78593
114400.0000   -5.56279
114440.0000   -5.99246
114480.0000   -6.56583
114520.0000   -5.76228
114560.0000   -6.14318
114600.0000   -5.70954
114640.0000   -5.56427
114680.0000   -6.10248
114720.0000   -5.43393
114760.0000   -5.50427
114800.0000   -5.70070
114840.0000   -6.31032
114880.0000   -5.99197
114920.0000   -5.66952
114960.0000   -7.06646
115000.0000   -6.23062
115040.0000   -6.38492
115080.0000   -6.95892
115120.0000   -5.48867
115160.0000   -5.49290
115200.0000   -6.02946
115240.0000   -4.55091
115280.0000   -4.66791
115320.0000   -5.13243
115360.0000   -5.55354
115400.0000   -5.56217
115440.0000   -6.01043
115480.0000   -5.79939
115520.0000   -5.53775
115560.0000   -6.04676
115600.0000   -5.76176
115640.0000   -5.77777
115680.0000   -6.66732
115720.0000   -6.18652
115760.0000   -6.79835
115800.0000   -6.69006
115840.0000   -6.97284
115880.0000   -6.85893
115920.0000   -6.92155
115960.0000   -6.57303
116000.0000   -6.23908
116040.0000   -6.59866
116080.0000   -6.46153
116120.0000   -6.05852
116160.0000   -5.28853
116200.0000   -5.80860
116240.0000   -5.58143
116280.0000   -5.76380
116320.0000   -6.54745
116360.0000   -5.69568
116400.0000   -5.94916
116440.0000   -5.14542
116480.0000   -5.50559
116520.0000   -5.40000
116560.0000   -6.56635
116600.0000   -6.26265
116640.0000   -6.21584
116680.0000   -6.10659
116720.0000   -5.91305
116760.0000   -5.48228
116800.0000   -5.96401
116840.0000   -5.57862
116880.0000   -6.41301
116920.0000   -5.69387
116960.0000   -5.73330
117000.0000   -5.62840
117040.0000   -5.81284
117080.0000   -5.86150
117120.0000   -5.75277
117160.0000   -5.49724
117200.0000   -6.34686
117240.0000   -6.05709
117280.0000   -5.85725
117320.0000   -5.62019
117360.0000   -6.61430
117400.0000   -5.56513
117440.0000   -5.94190
117480.0000   -5.59854
117520.0000   -5.68333
117560.0000   -6.12087
117600.0000   -5.72320
117640.0000   -6.35575
117680.0000   -5.94943
117720.0000   -6.37956
117760.0000   -6.29024
117800.0000   -6.89331
117840.0000   -6.57439
117880.0000   -6.45899
117920.0000   -7.74762
117960.0000   -7.44888
118000.0000   -6.94865
118040.0000   -6.61188
118080.0000   -6.85541
118120.0000   -7.40108
118160.0000   -7.22821
118200.0000   -5.97435
118240.0000   -6.00267
118280.0000   -5.40453
118320.0000   -5.50654
118360.0000   -6.07872
118400.0000   -6.26651
118440.0000   -6.35879
118480.0000   -5.51439
118520.0000   -6.85350
118560.0000   -5.95049
118600.0000   -5.79084
118640.0000   -6.67228
118680.0000   -6.72826
118720.0000   -6.34898
118760.0000   -7.11372
118800.0000   -6.10834
118840.0000   -5.54575
118880.0000   -5.93557
118920.0000   -5.83478
118960.0000   -5.67940
119000.0000   -5.94711
119040.0000   -4.39823
119080.0000   -5.32609
119120.0000   -5.43528
119160.0000   -5.31677
119200.0000   -5.17458
119240.0000   -5.06638
119280.0000   -5.00296
119320.0000   -5.78970
119360.0000   -5.67685
119400.0000   -5.83692
119440.0000   -5.31406
119480.0000   -4.29031
119520.0000   -5.10112
119560.0000   -4.96945
119600.0000   -4.91813
119640.0000   -5.32205
119680.0000   -5.62930
119720.0000   -6.45845
119760.0000   -4.26530
119800.0000   -5.83039
119840.0000   -4.89507
119880.0000   -5.37789
119920.0000   -4.66722
119960.0000   -5.27104
120000.0000   -5.10078
120040.0000   -5.54403
120080.0000   -4.98325
120120.0000   -5.47766
120160.0000   -5.13976
120200.0000   -5.65460
120240.0000   -6.02938
120280.0000   -5.57460
120320.0000   -6.10229
120360.0000   -5.82495
120400.0000   -6.89929
120440.0000   -6.45850
120480.0000   -5.18546
120520.0000   -4.95049
120560.0000   -5.66797
120600.0000   -6.31725
120640.0000   -5.92900
120680.0000   -6.02851
120720.0000   -6.05720
120760.0000   -6.15235
120800.0000   -6.32086
120840.0000   -6.86323
120880.0000   -6.19240
120920.0000   -5.81162
120960.0000   -6.66791
121000.0000   -6.27022
121040.0000   -4.81837
121080.0000   -5.98796
121120.0000   -6.28030
121160.0000   -6.08105
121200.0000   -6.05262
121240.0000   -6.22466
121280.0000   -6.46017
121320.0000   -5.50551
121360.0000   -6.33920
121400.0000   -5.77520
121440.0000   -6.32252
121480.0000   -5.79050
121520.0000   -5.39603
121560.0000   -5.96103
121600.0000   -6.35824
121640.0000   -6.42699
121680.0000   -6.51954
121720.0000   -6.66471
121760.0000   -6.65793
121800.0000   -6.09269
121840.0000   -5.69013
121880.0000   -6.31779
121920.0000   -6.39207
121960.0000   -5.41069
122000.0000   -6.99247
122040.0000   -5.94237
122080.0000   -5.69483
122120.0000   -6.47011
122160.0000   -6.15177
122200.0000   -6.93413
122240.0000   -6.22084
122280.0000   -5.88428
122320.0000   -6.03910
122360.0000   -6.63030
122400.0000   -5.48735
122440.0000   -5.96369
122480.0000   -5.41371
122520.0000   -6.19670
122560.0000   -6.54939
122600.0000   -6.01391
122640.0000   -6.09311
122680.0000   -6.54117
122720.0000   -6.98754
122760.0000   -6.19847
122800.0000   -6.18354
122840.0000   -6.79098
122880.0000   -6.70975
122920.0000   -6.73360
122960.0000   -6.62103
123000.0000   -6.66499
123040.0000   -6.46411
123080.0000   -7.08380
123120.0000   -6.18083
123160.0000   -6.56394
123200.0000   -6.21858
123240.0000   -6.13232
123280.0000   -5.49328
123320.0000   -5.86113
123360.0000   -6.03471
123400.0000   -5.55204
123440.0000   -6.15567
123480.0000   -5.74594
123520.0000   -5.44987
123560.0000   -5.15705
123600.0000   -5.45855
123640.0000   -5.73234
123680.0000   -4.93611
123720.0000   -5.61709
123760.0000   -6.40306
123800.0000   -5.77426
123840.0000   -5.75402
123880.0000   -6.43525
123920.0000   -6.26747
123960.0000   -6.66606
124000.0000   -6.41100
124040.0000   -7.03996
124080.0000   -5.79496
124120.0000   -5.03266
124160.0000   -4.92485
124200.0000   -5.31560
124240.0000   -4.71127
124280.0000   -5.94833
124320.0000   -5.73853
124360.0000   -5.80058
124400.0000   -6.05112
124440.0000   -5.35862
124480.0000   -5.01357
124520.0000   -6.37264
124560.0000   -4.96987
124600.0000   -5.26669
124640.0000   -5.31013
124680.0000   -5.97472
124720.0000   -5.61887
124760.0000   -5.54594
124800.0000   -6.27574
124840.0000   -5.98763
124880.0000   -5.83455
124920.0000   -4.76843
124960.0000   -4.84389
125000.0000   -4.79462
125040.0000   -5.30088
125080.0000   -5.31471
125120.0000   -5.37914
125160.0000   -5.11529
125200.0000   -6.09429
125240.0000   -5.80866
125280.0000   -6.23369
125320.0000   -6.05686
125360.0000   -6.04671
125400.0000   -5.90936
125440.0000   -5.44918
125480.0000   -5.63592
125520.0000   -6.16864
125560.0000   -6.02943
125600.0000   -6.47341
125640.0000   -5.54175
125680.0000   -5.73375
125720.0000   -5.75175
125760.0000   -5.63120
125800.0000   -5.53833
125840.0000   -5.39678
125880.0000   -5.23839
125920.0000   -5.37608
125960.0000   -5.29387
126000.0000   -4.79828
126040.0000   -5.31959
126080.0000   -5.48836
126120.0000   -5.41492
126160.0000   -5.59742
126200.0000   -5.69907
126240.0000   -6.30990
126280.0000   -5.72690
126320.0000   -5.85095
126360.0000   -5.80267
126400.0000   -5.22765
126440.0000   -6.03049
126480.0000   -5.56878
126520.0000   -5.64072
126560.0000   -6.02776
126600.0000   -5.39794
126640.0000   -6.66104
126680.0000   -5.47222
126720.0000   -5.65694
126760.0000   -5.36139
126800.0000   -6.00290
126840.0000   -5.63864
126880.0000   -5.55648
126920.0000   -5.67654
126960.0000   -5.93608
127000.0000   -5.82781
127040.0000   -5.78438
127080.0000   -6.00107
127120.0000   -5.42386
127160.0000   -6.19286
127200.0000   -5.64978
127240.0000   -5.73255
127280.0000   -6.17348
127320.0000   -5.59667
127360.0000   -4.87063
127400.0000   -6.47559
127440.0000   -6.02819
127480.0000   -6.20059
127520.0000   -6.23206
127560.0000   -6.68503
127600.0000   -5.36382
127640.0000   -5.83100
127680.0000   -5.78236
127720.0000   -5.34527
127760.0000   -5.11393
127800.0000   -4.42962
127840.0000   -5.77478
127880.0000   -5.60149
127920.0000   -5.96792
127960.0000   -5.83059
128000.0000   -6.18436
128040.0000   -5.24681
128080.0000   -6.22918
128120.0000   -6.22902
128160.0000   -5.83895
128200.0000   -5.22320
128240.0000   -5.59536
128280.0000   -5.22097
128320.0000   -5.33567
128360.0000   -5.31832
128400.0000   -4.95525
128440.0000   -5.18723
128480.0000   -5.75732
128520.0000   -5.48666
128560.0000   -5.67535
128600.0000   -5.37993
128640.0000   -5.86759
128680.0000   -5.65070
128720.0000   -5.47017
128760.0000   -5.93728
128800.0000   -6.31385
128840.0000   -5.92780
128880.0000   -5.56175
128920.0000   -6.19470
128960.0000   -5.59843
129000.0000   -5.96294
129040.0000   -5.92602
129080.0000   -7.12588
129120.0000   -6.45374
129160.0000   -6.12518
129200.0000   -6.53619
129240.0000   -6.68750
129280.0000   -5.81391
129320.0000   -5.35785
129360.0000   -4.98281
129400.0000   -5.67114
129440.0000   -5.35272
129480.0000   -6.54566
129520.0000   -6.31134
129560.0000   -5.97191
129600.0000   -5.40710
129640.0000   -5.07344
129680.0000   -5.48697
129720.0000   -5.98134
129760.0000   -5.31567
129800.0000   -5.02881
129840.0000   -5.35107
129880.0000   -4.57764
129920.0000   -5.04548
129960.0000   -5.23449
130000.0000   -5.22711
130040.0000   -4.62386
130080.0000   -5.38524
130120.0000   -5.70338
130160.0000   -6.44685
130200.0000   -4.22299
130240.0000   -4.27086
130280.0000   -5.19716
130320.0000   -4.96307
130360.0000   -5.17741
130400.0000   -5.83978
130440.0000   -4.88015
130480.0000   -5.00895
130520.0000   -5.53462
130560.0000   -4.47901
130600.0000   -5.55307
130640.0000   -5.35472
130680.0000   -5.14559
130720.0000   -5.42362
130760.0000   -5.35349
130800.0000   -5.69049
130840.0000   -4.97716
130880.0000   -5.21457
130920.0000   -4.47482
130960.0000   -5.07054
131000.0000   -5.91805
131040.0000   -4.60797
131080.0000   -4.86934
131120.0000   -4.66038
131160.0000   -5.25776
131200.0000   -5.99487
131240.0000   -5.60742
131280.0000   -6.60993
131320.0000   -6.19506
131360.0000   -5.73942
131400.0000   -5.37260
131440.0000   -6.79609
131480.0000   -6.29331
131520.0000   -5.67994
131560.0000   -5.55152
131600.0000   -5.57836
131640.0000   -7.02486
131680.0000   -5.94422
131720.0000   -5.50037
131760.0000   -5.52309
131800.0000   -5.57027
131840.0000   -5.34950
131880.0000   -5.91011
131920.0000   -5.95839
131960.0000   -5.57979
132000.0000   -6.09282
132040.0000   -5.59340
132080.0000   -5.82692
132120.0000   -5.52347
132160.0000   -5.51032
132200.0000   -5.89497
132240.0000   -5.22879
132280.0000   -6.50614
132320.0000   -6.02104
132360.0000   -6.01873
132400.0000   -5.27613
132440.0000   -5.70967
132480.0000   -5.39275
132520.0000   -6.34255
132560.0000   -5.51322
132600.0000   -5.25556
132640.0000   -5.62950
132680.0000   -5.12991
132720.0000   -5.64653
132760.0000   -6.34960
132800.0000   -5.39696
132840.0000   -5.38529
132880.0000   -5.70773
132920.0000   -5.75830
132960.0000   -6.38396
133000.0000   -6.06216
133040.0000   -6.24155
133080.0000   -6.39379
133120.0000   -5.90514
133160.0000   -6.19754
133200.0000   -6.59669
133240.0000   -6.23246
133280.0000   -5.69108
133320.0000   -6.06690
133360.0000   -5.76756
133400.0000   -5.43432
133440.0000   -5.60545
133480.0000   -6.28010
133520.0000   -5.55819
133560.0000   -5.12336
133600.0000   -5.67980
133640.0000   -6.34699
133680.0000   -5.90493
133720.0000   -6.34798
133760.0000   -5.98471
133800.0000   -5.32325
133840.0000   -6.27059
133880.0000   -6.22631
133920.0000   -5.78626
133960.0000   -5.80479
134000.0000   -6.51750
134040.0000   -6.29195
134080.0000   -5.85426
134120.0000   -5.75279
134160.0000   -5.73239
134200.0000   -5.73933
134240.0000   -5.77310
134280.0000   -5.65245
134320.0000   -5.63850
134360.0000   -5.70712
134400.0000   -6.79185
134440.0000   -6.50484
134480.0000   -6.44651
134520.0000   -5.02658
134560.0000   -7.04639
134600.0000   -5.79573
134640.0000   -7.53506
134680.0000   -6.25308
134720.0000   -6.24542
134760.0000   -5.78020
134800.0000   -5.92417
134840.0000   -6.20233
134880.0000   -6.05749
134920.0000   -5.74449
134960.0000   -5.85178
135000.0000   -6.20749
135040.0000   -5.61671
135080.0000   -5.50470
135120.0000   -5.88336
135160.0000   -6.13839
135200.0000   -5.41193
135240.0000   -5.47328
135280.0000   -6.22637
135320.0000   -4.98388
135360.0000   -5.61460
135400.0000   -5.28767
135440.0000   -5.40296
135480.0000   -5.71050
135520.0000   -6.31786
135560.0000   -6.29166
135600.0000   -6.08152
135640.0000   -5.84592
135680.0000   -4.76898
135720.0000   -5.50213
135760.0000   -5.89610
135800.0000   -5.19175
135840.0000   -4.74593
135880.0000   -5.46258
135920.0000   -5.75693
135960.0000   -5.52904
136000.0000   -5.49374
136040.0000   -5.34539
136080.0000   -4.82677
136120.0000   -5.30688
136160.0000   -5.29417
136200.0000   -5.34245
136240.0000   -6.02208
136280.0000   -5.59344
136320.0000   -4.81120
136360.0000   -5.48972
136400.0000   -6.40098
136440.0000   -6.63330
136480.0000   -5.77098
136520.0000   -5.52999
136560.0000   -5.30935
136600.0000   -5.88123
136640.0000   -5.99165
136680.0000   -6.79700
136720.0000   -5.88235
136760.0000   -6.29369
136800.0000   -5.73284
136840.0000   -4.89146
136880.0000   -5.45433
136920.0000   -5.03895
136960.0000   -5.31630
137000.0000   -5.21330
137040.0000   -5.59442
137080.0000   -6.13288
137120.0000   -4.68666
137160.0000   -5.42667
137200.0000   -4.57768
137240.0000   -4.82160
137280.0000   -4.93422
137320.0000   -5.49774
137360.0000   -5.43702
137400.0000   -5.33671
137440.0000   -4.94941
137480.0000   -6.41197
137520.0000   -5.41346
137560.0000   -5.88579
137600.0000   -5.49251
137640.0000   -5.64819
137680.0000   -5.55568
137720.0000   -5.09899
137760.0000   -5.30511
137800.0000   -4.95435
137840.0000   -5.38902
137880.0000   -5.39045
137920.0000   -5.99391
137960.0000   -6.11078
138000.0000   -5.45344
138040.0000   -5.72395
138080.0000   -5.52349
138120.0000   -5.68832
138160.0000   -4.10963
138200.0000   -5.73363
138240.0000   -5.58913
138280.0000   -6.02606
138320.0000   -5.30216
138360.0000   -5.42794
138400.0000   -4.88272
138440.0000   -5.15842
138480.0000   -5.36119
138520.0000   -5.63708
138560.0000   -5.46725
138600.0000   -5.52176
138640.0000   -5.43749
138680.0000   -4.93760
138720.0000   -5.23847
138760.0000   -5.25218
138800.0000   -5.45742
138840.0000   -5.78445
138880.0000   -6.37523
138920.0000   -5.13560
138960.0000   -5.80698
139000.0000   -5.48762
139040.0000   -5.60984
139080.0000   -5.33192
139120.0000   -5.48963
139160.0000   -4.42321
139200.0000   -5.55466
139240.0000   -5.68192
139280.0000   -5.91766
139320.0000   -5.44114
139360.0000   -5.57885
139400.0000   -5.58549
139440.0000   -6.62136
139480.0000   -6.42772
139520.0000   -6.22261
139560.0000   -5.67288
139600.0000   -5.51196
139640.0000   -5.08555
139680.0000   -5.72186
139720.0000   -5.11968
139760.0000   -6.49868
139800.0000   -6.83207
139840.0000   -7.35682
139880.0000   -6.00085
139920.0000   -5.70268
139960.0000   -5.99388
140000.0000   -6.73491
140040.0000   -6.42827
140080.0000   -6.22452
140120.0000   -6.43106
140160.0000   -5.63286
140200.0000   -5.89877
140240.0000   -5.93037
140280.0000   -5.63339
140320.0000   -5.65961
140360.0000   -6.05632
140400.0000   -6.84688
140440.0000   -6.10683
140480.0000   -6.63900
140520.0000   -6.25691
140560.0000   -7.02529
140600.0000   -6.14909
140640.0000   -6.09838
140680.0000   -5.72169
140720.0000   -5.03798
140760.0000   -5.16457
140800.0000   -6.74928
140840.0000   -6.12858
140880.0000   -5.94474
140920.0000   -6.08074
140960.0000   -5.16103
141000.0000   -4.86579
141040.0000   -5.74215
141080.0000   -5.76166
141120.0000   -6.08457
141160.0000   -5.76783
141200.0000   -6.82258
141240.0000   -5.86017
141280.0000   -5.36043
141320.0000   -5.61329
141360.0000   -6.61912
141400.0000   -5.24332
141440.0000   -5.11525
141480.0000   -4.85140
141520.0000   -5.23500
141560.0000   -4.39452
141600.0000   -4.64941
141640.0000   -5.06502
141680.0000   -5.34065
141720.0000   -5.07427
141760.0000   -4.90055
141800.0000   -5.36093
141840.0000   -5.94973
141880.0000   -5.86225
141920.0000   -6.13258
141960.0000   -5.33145
142000.0000   -6.25115
142040.0000   -6.47103
142080.0000   -6.29751
142120.0000   -6.24676
142160.0000   -5.77241
142200.0000   -5.13493
142240.0000   -5.82493
142280.0000   -6.39051
142320.0000   -5.59013
142360.0000   -5.36258
142400.0000   -5.00545
142440.0000   -5.53478
142480.0000   -5.78219
142520.0000   -5.13021
142560.0000   -6.05318
142600.0000   -5.75219
142640.0000   -7.04563
142680.0000   -6.18227
142720.0000   -5.99617
142760.0000   -6.39665
142800.0000   -6.52769
142840.0000   -6.00434
142880.0000   -6.05828
142920.0000   -5.72618
142960.0000   -5.34491
143000.0000   -5.22970
143040.0000   -5.19247
143080.0000   -5.22924
143120.0000   -6.02872
143160.0000   -6.46251
143200.0000   -5.41473
143240.0000   -5.42612
143280.0000   -5.84707
143320.0000   -5.98781
143360.0000   -6.47859
143400.0000   -4.98674
143440.0000   -5.05127
143480.0000   -4.74718
143520.0000   -4.50978
143560.0000   -4.86986
143600.0000   -5.54010
143640.0000   -4.90168
143680.0000   -5.21079
143720.0000   -4.59963
143760.0000   -5.69183
143800.0000   -5.40609
143840.0000   -5.09868
143880.0000   -5.11527
143920.0000   -5.09451
143960.0000   -5.53615
144000.0000   -5.61729
144040.0000   -5.34075
144080.0000   -6.12477
144120.0000   -6.11172
144160.0000   -5.70349
144200.0000   -5.95098
144240.0000   -5.25919
144280.0000   -6.27100
144320.0000   -5.85798
144360.0000   -6.31323
144400.0000   -5.74954
144440.0000   -5.41046
144480.0000   -4.53631
144520.0000   -5.03314
144560.0000   -4.53822
144600.0000   -5.09085
144640.0000   -4.85201
144680.0000   -5.16038
144720.0000   -5.00591
144760.0000   -5.69481
144800.0000   -5.45752
144840.0000   -5.06914
144880.0000   -5.57037
144920.0000   -5.03089
144960.0000   -5.10477
145000.0000   -5.09008
145040.0000   -5.79537
145080.0000   -5.63632
145120.0000   -5.47737
145160.0000   -5.05447
145200.0000   -4.98688
145240.0000   -4.70197
145280.0000   -4.76799
145320.0000   -5.35730
145360.0000   -4.76749
145400.0000   -4.92773
145440.0000   -5.45685
145480.0000   -5.96219
145520.0000   -5.41105
145560.0000   -5.39774
145600.0000   -5.46952
145640.0000   -5.51252
145680.0000   -5.72041
145720.0000   -5.40157
145760.0000   -5.43560
145800.0000   -5.94703
145840.0000   -5.97572
145880.0000   -5.61828
145920.0000   -6.50509
145960.0000   -6.26561
146000.0000   -6.55882
146040.0000   -6.55044
146080.0000   -5.51842
146120.0000   -5.73450
146160.0000   -6.83056
146200.0000   -6.58141
146240.0000   -6.75314
146280.0000   -5.71676
146320.0000   -6.31828
146360.0000   -5.18970
146400.0000   -4.74024
146440.0000   -5.38712
146480.0000   -5.53838
146520.0000   -6.84237
146560.0000   -5.82190
146600.0000   -5.89855
146640.0000   -5.88415
146680.0000   -5.90142
146720.0000   -5.56926
146760.0000   -5.90452
146800.0000   -6.71268
146840.0000   -6.66760
146880.0000   -6.49369
146920.0000   -7.28499
146960.0000   -6.36921
147000.0000   -5.87735
147040.0000   -6.31349
147080.0000   -5.69865
147120.0000   -5.23414
147160.0000   -4.97623
147200.0000   -5.66444
147240.0000   -5.89657
147280.0000   -5.82554
147320.0000   -5.70722
147360.0000   -5.93905
147400.0000   -5.47305
147440.0000   -4.90482
147480.0000   -5.60816
147520.0000   -4.49595
147560.0000   -5.03478
147600.0000   -5.30105
147640.0000   -4.72692
147680.0000   -4.84504
147720.0000   -6.21775
147760.0000   -5.35196
147800.0000   -6.48034
147840.0000   -6.51679
147880.0000   -4.60136
147920.0000   -4.92060
147960.0000   -5.00097
148000.0000   -4.79866
148040.0000   -4.93678
148080.0000   -5.07778
148120.0000   -5.97235
148160.0000   -6.10110
148200.0000   -5.45414
148240.0000   -4.27028
148280.0000   -4.41954
148320.0000   -4.66721
148360.0000   -4.43281
148400.0000   -5.12875
148440.0000   -5.13974
148480.0000   -4.49950
148520.0000   -5.17448
148560.0000   -6.41394
148600.0000   -5.21696
148640.0000   -5.04427
148680.0000   -5.86414
148720.0000   -5.54654
148760.0000   -5.14745
148800.0000   -6.31193
148840.0000   -5.67562
148880.0000   -6.06193
148920.0000   -5.50831
148960.0000   -5.53444
149000.0000   -5.08521
149040.0000   -5.43583
149080.0000   -5.47377
149120.0000   -6.49779
149160.0000   -5.49880
149200.0000   -5.53393
149240.0000   -5.76182
149280.0000   -6.28971
149320.0000   -6.50906
149360.0000   -6.48682
149400.0000   -6.25962
149440.0000   -6.11820
149480.0000   -5.81663
149520.0000   -5.98949
149560.0000   -5.91030
149600.0000   -6.16957
149640.0000   -5.04982
149680.0000   -4.93065
149720.0000   -5.00831
149760.0000   -4.43435
149800.0000   -5.50988
149840.0000   -5.76608
149880.0000   -6.83107
149920.0000   -6.05282
149960.0000   -5.91399
150000.0000   -4.89504
150040.0000   -5.87390
150080.0000   -5.47424
150120.0000   -5.85458
150160.0000   -5.66143
150200.0000   -5.16054
150240.0000   -5.78626
150280.0000   -6.49425
150320.0000   -6.33832
150360.0000   -6.08899
150400.0000   -6.53061
150440.0000   -6.25772
150480.0000   -5.64601
150520.0000   -6.55416
150560.0000   -5.97228
150600.0000   -5.53653
150640.0000   -6.54603
150680.0000   -6.75284
150720.0000   -5.69522
150760.0000   -5.68372
150800.0000   -4.77543
150840.0000   -5.13428
150880.0000   -5.76414
150920.0000   -5.84285
150960.0000   -5.90859
151000.0000   -6.76765
151040.0000   -6.73170
151080.0000   -6.04569
151120.0000   -4.79017
151160.0000   -5.09222
151200.0000   -5.68917
151240.0000   -5.07001
151280.0000   -5.92103
151320.0000   -5.47660
151360.0000   -5.87838
151400.0000   -5.64143
151440.0000   -5.35980
151480.0000   -5.97725
151520.0000   -6.69428
151560.0000   -6.68858
151600.0000   -6.25443
151640.0000   -5.31961
151680.0000   -4.73665
151720.0000   -4.86107
151760.0000   -5.49620
151800.0000   -5.85385
151840.0000   -6.10636
151880.0000   -5.70531
151920.0000   -6.23440
151960.0000   -5.10047
152000.0000   -5.96479
152040.0000   -5.62865
152080.0000   -5.34071
152120.0000   -6.12280
152160.0000   -5.69824
152200.0000   -6.24587
152240.0000   -6.20924
152280.0000   -6.92116
152320.0000   -6.35538
152360.0000   -6.28177
152400.0000   -7.71341
152440.0000   -7.72840
152480.0000   -6.09491
152520.0000   -6.15698
152560.0000   -6.04874
152600.0000   -4.94329
152640.0000   -5.76893
152680.0000   -6.01226
152720.0000   -5.92457
152760.0000   -6.19343
152800.0000   -6.10001
152840.0000   -5.65626
152880.0000   -5.67280
152920.0000   -5.78385
152960.0000   -5.35143
153000.0000   -5.62127
153040.0000   -6.21242
153080.0000   -5.57059
153120.0000   -5.90536
153160.0000   -5.55778
153200.0000   -5.48227
153240.0000   -5.41728
153280.0000   -5.43924
153320.0000   -6.04349
153360.0000   -4.97636
153400.0000   -5.31094
153440.0000   -5.16179
153480.0000   -5.29729
153520.0000   -5.44280
153560.0000   -5.39915
153600.0000   -4.87516
153640.0000   -4.86507
153680.0000   -4.80743
153720.0000   -5.81355
153760.0000   -4.85558
153800.0000   -4.90676
153840.0000   -4.88270
153880.0000   -5.10373
153920.0000   -5.00793
153960.0000   -5.57997
154000.0000   -6.01382
154040.0000   -5.92671
154080.0000   -6.27038
154120.0000   -5.79662
154160.0000   -5.40014
154200.0000   -5.44212
154240.0000   -6.11338
154280.0000   -6.12532
154320.0000   -5.82219
154360.0000   -5.69612
154400.0000   -5.92132
154440.0000   -5.26216
154480.0000   -5.14567
154520.0000   -5.81189
154560.0000   -4.91202
154600.0000   -5.64476
154640.0000   -6.78330
154680.0000   -6.18162
154720.0000   -5.76455
154760.0000   -5.91742
154800.0000   -5.16271
154840.0000   -5.03936
154880.0000   -6.62320
154920.0000   -5.69986
154960.0000   -6.35679
155000.0000   -6.04207
155040.0000   -6.18952
155080.0000   -5.88535
155120.0000   -5.31970
155160.0000   -4.89572
155200.0000   -5.69214
155240.0000   -6.19176
155280.0000   -4.59225
155320.0000   -5.65186
155360.0000   -5.70961
155400.0000   -6.19191
155440.0000   -5.02437
155480.0000   -5.51176
155520.0000   -6.29916
155560.0000   -5.46474
155600.0000   -6.05386
155640.0000   -6.23165
155680.0000   -6.72516
155720.0000   -5.40797
155760.0000   -5.39843
155800.0000   -5.88330
155840.0000   -5.63421
155880.0000   -5.34602
155920.0000   -5.42464
155960.0000   -6.30702
156000.0000   -5.38986
156040.0000   -6.19101
156080.0000   -5.58977
156120.0000   -4.92392
156160.0000   -4.71113
156200.0000   -5.48139
156240.0000   -5.22542
156280.0000   -6.20088
156320.0000   -4.81962
156360.0000   -4.38016
156400.0000   -5.22810
156440.0000   -6.21416
156480.0000   -5.67594
156520.0000   -5.53206
156560.0000   -5.01510
156600.0000   -5.12005
156640.0000   -5.72600
156680.0000   -6.25704
156720.0000   -6.01259
156760.0000   -6.44017
156800.0000   -5.59298
156840.0000   -5.70672
156880.0000   -5.64489
156920.0000   -5.17588
156960.0000   -5.58695
157000.0000   -6.71581
157040.0000   -5.60001
157080.0000   -5.69727
157120.0000   -5.53517
157160.0000   -4.64557
157200.0000   -4.89324
157240.0000   -6.36466
157280.0000   -6.49490
157320.0000   -5.72463
157360.0000   -5.96613
157400.0000   -5.79420
157440.0000   -6.63454
157480.0000   -6.49166
157520.0000   -5.93645
157560.0000   -6.32923
157600.0000   -5.77702
157640.0000   -5.06682
157680.0000   -4.98078
157720.0000   -5.01904
157760.0000   -4.69766
157800.0000   -5.62996
157840.0000   -5.33901
157880.0000   -6.05296
157920.0000   -5.59462
157960.0000   -4.68254
158000.0000   -4.52219
158040.0000   -5.46148
158080.0000   -5.87149
158120.0000   -6.16793
158160.0000   -7.25129
158200.0000   -4.96408
158240.0000   -5.46185
158280.0000   -5.37625
158320.0000   -5.17858
158360.0000   -6.02339
158400.0000   -6.90513
158440.0000   -6.71469
158480.0000   -6.35392
158520.0000   -6.84848
158560.0000   -6.11425
158600.0000   -6.40739
158640.0000   -6.74682
158680.0000   -6.15523
158720.0000   -5.85603
158760.0000   -5.78465
158800.0000   -6.47648
158840.0000   -5.18089
158880.0000   -5.83564
158920.0000   -5.88556
158960.0000   -5.93482
159000.0000   -5.60390
159040.0000   -5.61005
159080.0000   -4.67527
159120.0000   -4.97660
159160.0000   -5.80300
159200.0000   -5.02963
159240.0000   -5.93826
159280.0000   -5.81513
159320.0000   -5.24881
159360.0000   -5.95557
159400.0000   -5.83063
159440.0000   -5.88335
159480.0000   -5.18282
159520.0000   -5.58050
159560.0000   -5.61674
159600.0000   -5.75936
159640.0000   -5.48271
159680.0000   -6.71630
159720.0000   -6.17598
159760.0000   -6.02189
159800.0000   -5.71726
159840.0000   -5.83285
159880.0000   -6.01175
159920.0000   -5.63883
159960.0000   -5.72905
160000.0000   -6.00278
160040.0000   -6.07777
160080.0000   -5.01956
160120.0000   -5.56030
160160.0000   -5.16745
160200.0000   -5.61785
160240.0000   -5.83645
160280.0000   -5.03064
160320.0000   -4.79013
160360.0000   -4.58983
160400.0000   -5.19577
160440.0000   -4.83470
160480.0000   -4.65589
160520.0000   -4.40421
160560.0000   -4.44278
160600.0000   -4.81445
160640.0000   -4.63349
160680.0000   -4.96080
160720.0000   -4.70077
160760.0000   -4.99534
160800.0000   -4.66601
160840.0000   -5.35227
160880.0000   -5.80829
160920.0000   -5.12653
160960.0000   -5.49701
161000.0000   -4.96402
161040.0000   -5.83040
161080.0000   -4.91562
161120.0000   -4.33918
161160.0000   -4.16152
161200.0000   -4.65717
161240.0000   -5.28690
161280.0000   -6.58073
161320.0000   -5.67043
161360.0000   -5.36495
161400.0000   -5.55788
161440.0000   -5.13191
161480.0000   -6.58466
161520.0000   -5.55955
161560.0000   -5.78864
161600.0000   -5.47827
161640.0000   -5.25841
161680.0000   -4.64580
161720.0000   -5.56614
161760.0000   -4.97653
161800.0000   -4.71752
161840.0000   -5.64358
161880.0000   -6.08409
161920.0000   -4.52089
161960.0000   -4.74493
162000.0000   -5.36941
162040.0000   -5.22232
162080.0000   -5.78458
162120.0000   -5.05969
162160.0000   -4.86980
162200.0000   -5.11176
162240.0000   -5.22784
162280.0000   -6.05954
162320.0000   -5.14290
162360.0000   -5.36534
162400.0000   -5.71519
162440.0000   -5.28228
162480.0000   -5.20042
162520.0000   -4.54739
162560.0000   -4.56839
162600.0000   -5.11666
162640.0000   -5.44742
162680.0000   -5.17302
162720.0000   -4.64001
162760.0000   -4.42303
162800.0000   -5.62352
162840.0000   -5.43388
162880.0000   -5.94483
162920.0000   -5.91899
162960.0000   -5.00224
163000.0000   -5.21121
163040.0000   -5.40317
163080.0000   -4.60931
163120.0000   -5.08904
163160.0000   -4.93013
163200.0000   -5.95803
163240.0000   -5.23909
163280.0000   -5.34378
163320.0000   -4.21654
163360.0000   -4.10970
163400.0000   -4.04386
163440.0000   -4.13287
163480.0000   -3.66985
163520.0000   -5.22725
163560.0000   -5.52271
163600.0000   -5.87844
163640.0000   -5.49289
163680.0000   -5.33280
163720.0000   -4.95183
163760.0000   -5.47121
163800.0000   -5.73264
163840.0000   -5.86122
163880.0000   -5.90758
163920.0000   -6.35637
163960.0000   -6.15379
164000.0000   -5.65944
164040.0000   -5.29399
164080.0000   -5.52042
164120.0000   -5.63952
164160.0000   -5.79946
164200.0000   -4.94174
164240.0000   -6.61815
164280.0000   -4.70462
164320.0000   -5.01977
164360.0000   -5.26909
164400.0000   -4.66789
164440.0000   -5.24554
164480.0000   -4.89279
164520.0000   -5.03178
164560.0000   -4.20247
164600.0000   -4.61882
164640.0000   -5.42017
164680.0000   -4.59324
164720.0000   -5.09504
164760.0000   -5.52738
164800.0000   -5.57359
164840.0000   -5.35608
164880.0000   -4.84068
164920.0000   -5.81277
164960.0000   -5.19792
165000.0000   -5.05977
165040.0000   -5.79455
165080.0000   -5.53482
165120.0000   -5.29328
165160.0000   -5.20894
165200.0000   -5.46190
165240.0000   -5.67232
165280.0000   -5.16197
165320.0000   -5.51127
165360.0000   -5.60920
165400.0000   -4.21334
165440.0000   -5.42290
165480.0000   -5.66217
165520.0000   -5.12018
165560.0000   -6.15172
165600.0000   -6.06912
165640.0000   -6.02145
165680.0000   -4.84917
165720.0000   -4.61124
165760.0000   -5.27673
165800.0000   -5.32580
165840.0000   -4.50116
165880.0000   -4.08641
165920.0000   -3.73135
165960.0000   -4.52944
166000.0000   -3.97175
166040.0000   -3.41482
166080.0000   -3.19400
166120.0000   -3.84878
166160.0000   -5.10965
166200.0000   -5.84190
166240.0000   -5.03956
166280.0000   -5.14886
166320.0000   -5.70117
166360.0000   -5.90355
166400.0000   -5.76637
166440.0000   -6.64885
166480.0000   -6.01260
166520.0000   -6.37718
166560.0000   -6.06961
166600.0000   -6.34388
166640.0000   -7.15373
166680.0000   -6.70629
166720.0000   -7.26875
166760.0000   -6.15520
166800.0000   -7.10732
166840.0000   -6.08401
166880.0000   -5.85638
166920.0000   -6.51982
166960.0000   -6.39441
167000.0000   -6.20428
167040.0000   -7.03708
167080.0000   -7.00233
167120.0000   -6.52295
167160.0000   -5.96318
167200.0000   -5.99759
167240.0000   -5.92523
167280.0000   -6.10117
167320.0000   -6.61983
167360.0000   -6.38221
167400.0000   -6.04874
167440.0000   -5.51994
167480.0000   -5.91128
167520.0000   -4.87632
167560.0000   -6.14419
167600.0000   -5.85748
167640.0000   -5.74868
167680.0000   -5.64534
167720.0000   -5.23266
167760.0000   -4.75296
167800.0000   -5.06479
167840.0000   -5.89057
167880.0000   -5.11369
167920.0000   -5.93659
167960.0000   -5.97233
168000.0000   -6.55003
168040.0000   -5.39345
168080.0000   -5.75407
168120.0000   -5.45863
168160.0000   -6.16359
168200.0000   -5.76046
168240.0000   -5.79508
168280.0000   -5.94682
168320.0000   -5.61547
168360.0000   -5.48019
168400.0000   -5.87266
168440.0000   -6.03133
168480.0000   -5.69707
168520.0000   -6.46389
168560.0000   -5.53692
168600.0000   -5.27124
168640.0000   -5.64678
168680.0000   -4.68136
168720.0000   -5.36298
168760.0000   -6.08187
168800.0000   -6.31758
168840.0000   -6.39489
168880.0000   -5.56642
168920.0000   -5.96127
168960.0000   -5.00053
169000.0000   -4.89463
169040.0000   -5.20673
169080.0000   -5.16688
169120.0000   -5.23036
169160.0000   -5.59685
169200.0000   -4.01185
169240.0000   -4.85759
169280.0000   -5.12769
169320.0000   -5.72951
169360.0000   -5.94767
169400.0000   -6.29472
169440.0000   -5.53703
169480.0000   -5.32156
169520.0000   -5.35326
169560.0000   -5.59310
169600.0000   -5.56064
169640.0000   -5.42433
169680.0000   -5.45765
169720.0000   -5.18555
169760.0000   -5.13199
169800.0000   -5.30898
169840.0000   -4.57762
169880.0000   -4.90586
169920.0000   -5.42437
169960.0000   -4.88488
170000.0000   -5.28918
170040.0000   -5.74102
170080.0000   -5.61447
170120.0000   -5.10466
170160.0000   -5.60017
170200.0000   -5.49695
170240.0000   -5.43482
170280.0000   -6.31052
170320.0000   -5.22678
170360.0000   -6.46715
170400.0000   -5.18586
170440.0000   -5.32867
170480.0000   -5.58871
170520.0000   -4.71386
170560.0000   -5.10125
170600.0000   -4.68846
170640.0000   -5.43743
170680.0000   -4.78284
170720.0000   -5.58487
170760.0000   -6.12996
170800.0000   -6.21816
170840.0000   -6.52638
170880.0000   -5.57563
170920.0000   -6.57700
170960.0000   -5.29711
171000.0000   -5.85317
171040.0000   -6.20360
171080.0000   -5.87722
171120.0000   -5.77055
171160.0000   -5.55318
171200.0000   -5.77392
171240.0000   -5.55399
171280.0000   -5.87862
171320.0000   -5.38299
171360.0000   -6.20385
171400.0000   -6.60587
171440.0000   -5.76052
171480.0000   -6.82171
171520.0000   -5.94592
171560.0000   -6.30682
171600.0000   -5.65678
171640.0000   -6.49708
171680.0000   -6.36176
171720.0000   -6.02922
171760.0000   -5.64218
171800.0000   -6.15563
171840.0000   -5.86382
171880.0000   -6.10362
171920.0000   -6.53475
171960.0000   -6.91997
172000.0000   -6.13697
172040.0000   -6.23719
172080.0000   -6.17540
172120.0000   -6.57097
172160.0000   -6.17490
172200.0000   -6.38304
172240.0000   -6.06326
172280.0000   -6.12009
172320.0000   -5.63939
172360.0000   -5.75699
172400.0000   -5.61411
172440.0000   -5.56021
172480.0000   -4.94365
172520.0000   -5.73679
172560.0000   -5.73401
172600.0000   -5.96055
172640.0000   -6.37677
172680.0000   -5.37496
172720.0000   -5.00532
172760.0000   -5.63985
172800.0000   -6.76147
172840.0000   -6.23519
172880.0000   -5.57275
172920.0000   -5.50594
172960.0000   -5.04942
173000.0000   -5.16238
173040.0000   -5.30115
173080.0000   -5.62991
173120.0000   -5.43012
173160.0000   -5.90503
173200.0000   -4.72760
173240.0000   -5.23687
173280.0000   -5.46712
173320.0000   -5.03558
173360.0000   -5.27719
173400.0000   -4.89723
173440.0000   -6.21334
173480.0000   -5.01754
173520.0000   -5.34583
173560.0000   -5.47583
173600.0000   -6.28080
173640.0000   -5.40619
173680.0000   -6.11420
173720.0000   -5.80680
173760.0000   -5.91344
173800.0000   -4.89323
173840.0000   -5.66424
173880.0000   -5.33441
173920.0000   -6.58215
173960.0000   -5.69640
174000.0000   -5.41769
174040.0000   -4.92256
174080.0000   -5.94885
174120.0000   -6.19273
174160.0000   -4.89729
174200.0000   -5.08977
174240.0000   -5.58926
174280.0000   -5.48668
174320.0000   -5.37863
174360.0000   -5.49081
174400.0000   -4.82722
174440.0000   -5.24838
174480.0000   -6.00177
174520.0000   -5.85554
174560.0000   -6.00121
174600.0000   -5.78960
174640.0000   -5.93006
174680.0000   -6.53738
174720.0000   -6.03812
174760.0000   -5.37043
174800.0000   -5.81348
174840.0000   -6.18326
174880.0000   -5.84307
174920.0000   -5.16569
174960.0000   -6.03897
175000.0000   -5.38511
175040.0000   -6.16517
175080.0000   -5.62310
175120.0000   -5.58092
175160.0000   -6.26039
175200.0000   -5.95983
175240.0000   -5.77465
175280.0000   -5.91731
175320.0000   -5.61139
175360.0000   -4.69770
175400.0000   -5.68667
175440.0000   -5.36887
175480.0000   -4.62154
175520.0000   -5.45583
175560.0000   -5.46946
175600.0000   -4.74035
175640.0000   -4.13904
175680.0000   -4.73557
175720.0000   -5.30613
175760.0000   -4.76699
175800.0000   -6.07177
175840.0000   -5.18258
175880.0000   -5.49293
175920.0000   -5.72931
175960.0000   -5.49571
176000.0000   -4.96486
176040.0000   -5.23387
176080.0000   -5.65704
176120.0000   -6.04895
176160.0000   -5.76285
176200.0000   -5.74965
176240.0000   -5.84656
176280.0000   -5.45292
176320.0000   -4.81332
176360.0000   -5.17527
176400.0000   -5.93330
176440.0000   -5.86367
176480.0000   -6.22127
176520.0000   -5.48864
176560.0000   -4.98889
176600.0000   -4.43556
176640.0000   -6.06633
176680.0000   -5.83413
176720.0000   -6.78166
176760.0000   -6.13179
176800.0000   -5.51472
176840.0000   -5.77735
176880.0000   -6.79411
176920.0000   -6.57450
176960.0000   -6.55974
177000.0000   -5.45720
177040.0000   -5.63929
177080.0000   -6.25445
177120.0000   -5.94792
177160.0000   -4.86137
177200.0000   -5.38034
177240.0000   -5.26794
177280.0000   -5.19385
177320.0000   -5.84445
177360.0000   -4.97806
177400.0000   -5.68983
177440.0000   -5.48673
177480.0000   -5.19036
177520.0000   -5.15668
177560.0000   -5.54618
177600.0000   -5.54925
177640.0000   -6.29009
177680.0000   -6.49975
177720.0000   -5.86208
177760.0000   -4.93554
177800.0000   -6.65698
177840.0000   -5.45327
177880.0000   -6.35215
177920.0000   -6.28782
177960.0000   -5.30702
178000.0000   -4.48982
178040.0000   -5.47389
178080.0000   -4.72510
178120.0000   -5.46228
178160.0000   -5.18507
178200.0000   -5.17936
178240.0000   -5.48723
178280.0000   -4.86024
178320.0000   -5.69715
178360.0000   -5.55688
178400.0000   -5.73813
178440.0000   -5.29616
178480.0000   -5.66251
178520.0000   -5.94722
178560.0000   -6.31415
178600.0000   -6.27332
178640.0000   -6.53560
178680.0000   -5.93245
178720.0000   -7.48120
178760.0000   -7.08222
178800.0000   -5.79893
178840.0000   -6.80379
178880.0000   -6.77878
178920.0000   -6.56914
178960.0000   -6.35412
179000.0000   -6.04358
179040.0000   -6.03645
179080.0000   -6.24134
179120.0000   -6.83707
179160.0000   -6.34904
179200.0000   -5.59843
179240.0000   -5.53240
179280.0000   -6.49831
179320.0000   -5.93657
179360.0000   -6.09435
179400.0000   -6.89840
179440.0000   -5.38929
179480.0000   -6.22306
179520.0000   -7.61468
179560.0000   -6.72059
179600.0000   -6.54703
179640.0000   -5.74389
179680.0000   -5.82931
179720.0000   -5.58620
179760.0000   -6.49932
179800.0000   -6.61195
179840.0000   -5.71658
179880.0000   -6.54385
179920.0000   -6.15770
179960.0000   -5.66003
180000.0000   -6.08466
180040.0000   -5.50757
180080.0000   -5.79229
180120.0000   -5.87235
180160.0000   -5.31754
180200.0000   -5.37267
180240.0000   -5.65234
180280.0000   -6.28891
180320.0000   -6.24658
180360.0000   -5.53312
180400.0000   -6.86067
180440.0000   -7.84567
180480.0000   -6.96835
180520.0000   -5.62165
180560.0000   -6.28199
180600.0000   -5.54800
180640.0000   -6.70419
180680.0000   -6.79029
180720.0000   -5.90353
180760.0000   -4.49104
180800.0000   -5.70768
180840.0000   -5.78534
180880.0000   -6.70491
180920.0000   -5.98983
180960.0000   -5.57490
181000.0000   -5.81936
181040.0000   -5.83575
181080.0000   -4.41558
181120.0000   -5.65026
181160.0000   -5.36939
181200.0000   -5.87465
181240.0000   -5.99102
181280.0000   -5.23953
181320.0000   -5.38313
181360.0000   -4.42805
181400.0000   -5.91485
181440.0000   -6.24854
181480.0000   -5.44037
181520.0000   -5.55274
181560.0000   -5.79364
181600.0000   -5.40530
181640.0000   -5.62141
181680.0000   -6.06108
181720.0000   -5.58424
181760.0000   -5.21254
181800.0000   -5.92908
181840.0000   -5.08947
181880.0000   -6.09386
181920.0000   -5.75120
181960.0000   -5.99628
182000.0000   -6.11741
182040.0000   -6.04328
182080.0000   -6.16436
182120.0000   -5.74410
182160.0000   -6.63981
182200.0000   -7.01155
182240.0000   -6.82637
182280.0000   -6.81617
182320.0000   -6.49147
182360.0000   -5.46776
182400.0000   -6.01399
182440.0000   -5.42799
182480.0000   -6.27688
182520.0000   -5.80653
182560.0000   -6.75917
182600.0000   -5.62719
182640.0000   -6.43340
182680.0000   -5.56487
182720.0000   -6.03906
182760.0000   -5.69289
182800.0000   -5.46979
182840.0000   -5.72840
182880.0000   -5.82801
182920.0000   -5.79747
182960.0000   -6.42605
183000.0000   -6.78071
183040.0000   -6.83270
183080.0000   -5.76933
183120.0000   -5.96822
183160.0000   -6.86910
183200.0000   -6.24060
183240.0000   -6.38460
183280.0000   -6.24683
183320.0000   -6.45710
183360.0000   -5.62196
183400.0000   -6.46858
183440.0000   -6.67287
183480.0000   -6.67262
183520.0000   -5.57780
183560.0000   -5.47847
183600.0000   -6.92342
183640.0000   -5.25314
183680.0000   -5.80835
183720.0000   -6.23625
183760.0000   -5.98812
183800.0000   -6.56186
183840.0000   -6.81831
183880.0000   -5.95718
183920.0000   -6.82190
183960.0000   -5.68370
184000.0000   -6.25648
184040.0000   -5.85498
184080.0000   -6.91089
184120.0000   -6.73831
184160.0000   -6.80803
184200.0000   -5.22476
184240.0000   -5.70588
184280.0000   -7.23299
184320.0000   -7.00172
184360.0000   -6.84131
184400.0000   -6.95890
184440.0000   -5.92980
184480.0000   -6.54276
184520.0000   -5.77730
184560.0000   -5.19917
184600.0000   -6.55902
184640.0000   -5.84032
184680.0000   -6.02497
184720.0000   -6.53877
184760.0000   -5.64470
184800.0000   -5.75568
184840.0000   -7.59760
184880.0000   -6.94668
184920.0000   -6.70054
184960.0000   -6.64698
185000.0000   -6.47922
185040.0000   -5.82148
185080.0000   -5.38412
185120.0000   -7.04128
185160.0000   -6.31213
185200.0000   -7.10976
185240.0000   -6.24376
185280.0000   -6.58134
185320.0000   -6.77157
185360.0000   -5.96375
185400.0000   -5.81515
185440.0000   -5.28738
185480.0000   -6.00918
185520.0000   -6.01878
185560.0000   -7.36043
185600.0000   -6.60904
185640.0000   -6.51657
185680.0000   -5.60838
185720.0000   -6.52446
185760.0000   -6.04869
185800.0000   -5.75487
185840.0000   -5.39561
185880.0000   -5.43831
185920.0000   -5.29754
185960.0000   -5.49482
186000.0000   -5.11721
186040.0000   -5.35001
186080.0000   -4.74327
186120.0000   -4.52240
186160.0000   -4.09745
186200.0000   -4.51494
186240.0000   -3.82404
186280.0000   -5.60464
186320.0000   -5.17336
186360.0000   -5.29254
186400.0000   -4.91600
186440.0000   -4.16986
186480.0000   -5.11832
186520.0000   -5.73420
186560.0000   -5.04167
186600.0000   -4.87527
186640.0000   -5.23928
186680.0000   -6.24874
186720.0000   -5.12381
186760.0000   -5.74502
186800.0000   -5.74017
186840.0000   -5.99875
186880.0000   -6.29504
186920.0000   -6.36293
186960.0000   -6.48347
187000.0000   -6.19908
187040.0000   -5.60336
187080.0000   -6.30521
187120.0000   -5.84297
187160.0000   -5.26164
187200.0000   -5.88010
187240.0000   -5.01472
187280.0000   -5.74214
187320.0000   -4.98536
187360.0000   -5.55558
187400.0000   -5.47651
187440.0000   -4.78374
187480.0000   -4.55520
187520.0000   -5.59594
187560.0000   -5.97600
187600.0000   -5.86392
187640.0000   -5.44229
187680.0000   -5.50832
187720.0000   -5.36778
187760.0000   -5.59330
187800.0000   -7.04447
187840.0000   -6.45280
187880.0000   -5.02144
187920.0000   -4.90345
187960.0000   -5.76705
188000.0000   -4.54993
188040.0000   -4.57249
188080.0000   -4.76377
188120.0000   -5.19449
188160.0000   -5.85777
188200.0000   -6.31388
188240.0000   -6.60975
188280.0000   -5.32564
188320.0000   -5.10669
188360.0000   -5.26985
188400.0000   -5.13733
188440.0000   -5.79324
188480.0000   -5.57929
188520.0000   -4.86424
188560.0000   -5.65006
188600.0000   -6.01131
188640.0000   -4.72878
188680.0000   -4.46891
188720.0000   -4.85646
188760.0000   -4.81989
188800.0000   -4.44636
188840.0000   -5.35886
188880.0000   -6.43254
188920.0000   -5.79664
188960.0000   -5.47180
189000.0000   -5.58752
189040.0000   -5.88381
189080.0000   -5.86189
189120.0000   -5.79921
189160.0000   -5.23229
189200.0000   -6.32524
189240.0000   -5.49322
189280.0000   -6.37604
189320.0000   -5.34524
189360.0000   -6.32972
189400.0000   -6.84178
189440.0000   -7.41312
189480.0000   -6.06070
189520.0000   -6.49588
189560.0000   -6.58871
189600.0000   -5.50840
189640.0000   -5.70726
189680.0000   -6.18228
189720.0000   -5.90983
189760.0000   -6.36993
189800.0000   -6.08967
189840.0000   -5.49250
189880.0000   -5.56135
189920.0000   -4.84960
189960.0000   -4.71242
190000.0000   -4.99498
190040.0000   -6.65077
190080.0000   -6.09195
190120.0000   -6.33022
190160.0000   -6.26367
190200.0000   -5.82004
190240.0000   -4.99350
190280.0000   -5.02617
190320.0000   -4.20514
190360.0000   -5.17284
190400.0000   -4.56247
190440.0000   -5.09109
190480.0000   -6.17335
190520.0000   -6.50918
190560.0000   -5.29829
190600.0000   -6.70924
190640.0000   -5.88157
190680.0000   -6.49904
190720.0000   -6.56396
190760.0000   -6.44786
190800.0000   -5.95780
190840.0000   -6.08822
190880.0000   -6.93284
190920.0000   -5.59095
190960.0000   -4.89968
191000.0000   -4.82589
191040.0000   -5.53557
191080.0000   -6.27498
191120.0000   -5.82092
191160.0000   -6.15804
191200.0000   -6.69221
191240.0000   -6.48182
191280.0000   -5.58267
191320.0000   -6.48215
191360.0000   -5.94776
191400.0000   -5.72440
191440.0000   -5.58567
191480.0000   -5.56633
191520.0000   -5.59426
191560.0000   -5.52605
191600.0000   -5.41287
191640.0000   -5.56621
191680.0000   -5.34919
191720.0000   -5.87733
191760.0000   -4.79449
191800.0000   -5.78493
191840.0000   -5.04081
191880.0000   -5.82844
191920.0000   -5.46049
191960.0000   -6.59182
192000.0000   -6.05868
192040.0000   -5.83888
192080.0000   -6.28763
192120.0000   -5.76076
192160.0000   -6.64200
192200.0000   -5.97937
192240.0000   -6.88004
192280.0000   -6.64018
192320.0000   -5.18514
192360.0000   -5.76835
192400.0000   -5.62763
192440.0000   -6.33023
192480.0000   -4.95375
192520.0000   -5.52744
192560.0000   -5.97433
192600.0000   -5.44152
192640.0000   -6.18217
192680.0000   -4.74297
192720.0000   -6.17753
192760.0000   -4.77270
192800.0000   -6.26519
192840.0000   -6.25450
192880.0000   -6.20865
192920.0000   -5.70581
192960.0000   -6.01223
193000.0000   -6.09742
193040.0000   -5.95113
193080.0000   -5.66684
193120.0000   -5.87946
193160.0000   -6.23207
193200.0000   -6.19952
193240.0000   -5.95097
193280.0000   -5.58423
193320.0000   -5.32223
193360.0000   -6.41437
193400.0000   -6.13611
193440.0000   -6.64183
193480.0000   -6.07856
193520.0000   -5.39515
193560.0000   -5.08776
193600.0000   -5.61442
193640.0000   -5.63710
193680.0000   -4.85315
193720.0000   -5.01372
193760.0000   -5.65993
193800.0000   -4.99689
193840.0000   -5.87441
193880.0000   -6.19398
193920.0000   -6.33938
193960.0000   -4.99785
194000.0000   -6.24839
194040.0000   -5.75242
194080.0000   -4.73665
194120.0000   -5.46891
194160.0000   -5.56406
194200.0000   -5.22289
194240.0000   -5.79915
194280.0000   -6.10752
194320.0000   -4.47213
194360.0000   -5.26851
194400.0000   -4.57910
194440.0000   -5.44523
194480.0000   -6.83008
194520.0000   -5.38045
194560.0000   -5.41966
194600.0000   -5.47191
194640.0000   -5.35004
194680.0000   -5.90934
194720.0000   -4.94303
194760.0000   -5.43295
194800.0000   -5.50015
194840.0000   -6.08515
194880.0000   -4.88672
194920.0000   -5.15825
194960.0000   -5.30751
195000.0000   -5.47716
195040.0000   -5.23232
195080.0000   -4.60018
195120.0000   -4.72929
195160.0000   -5.74777
195200.0000   -4.19679
195240.0000   -5.11239
195280.0000   -5.13467
195320.0000   -5.40680
195360.0000   -4.58676
195400.0000   -5.07775
195440.0000   -4.66363
195480.0000   -5.62068
195520.0000   -5.54674
195560.0000   -5.62857
195600.0000   -5.16750
195640.0000   -5.76360
195680.0000   -5.94286
195720.0000   -5.36077
195760.0000   -4.82804
195800.0000   -5.56847
195840.0000   -5.34163
195880.0000   -6.09008
195920.0000   -5.10918
195960.0000   -5.26052
196000.0000   -5.12091
196040.0000   -6.52185
196080.0000   -6.55977
196120.0000   -6.53290
196160.0000   -5.83748
196200.0000   -5.39368
196240.0000   -6.00063
196280.0000   -5.17014
196320.0000   -6.51447
196360.0000   -5.98910
196400.0000   -6.36661
196440.0000   -5.94115
196480.0000   -5.73932
196520.0000   -4.92079
196560.0000   -6.38403
196600.0000   -6.41327
196640.0000   -6.39810
196680.0000   -6.68143
196720.0000   -6.02022
196760.0000   -6.47635
196800.0000   -5.55262
196840.0000   -5.70670
196880.0000   -6.63242
196920.0000   -6.07088
196960.0000   -6.49059
197000.0000   -6.11741
197040.0000   -6.12781
197080.0000   -5.29484
197120.0000   -4.78467
197160.0000   -6.16840
197200.0000   -5.36794
197240.0000   -5.78544
197280.0000   -5.75358
197320.0000   -5.75124
197360.0000   -6.22979
197400.0000   -4.89193
197440.0000   -4.88803
197480.0000   -5.55101
197520.0000   -5.10613
197560.0000   -4.71240
197600.0000   -5.73163
197640.0000   -6.40411
197680.0000   -6.42935
197720.0000   -5.04220
197760.0000   -5.71642
197800.0000   -5.73224
197840.0000   -5.74304
197880.0000   -5.64514
197920.0000   -5.51981
197960.0000   -6.37180
198000.0000   -5.69697
198040.0000   -5.49889
198080.0000   -5.18142
198120.0000   -5.18480
198160.0000   -5.86927
198200.0000   -5.03116
198240.0000   -5.10265
198280.0000   -6.55604
198320.0000   -5.79249
198360.0000   -6.14301
198400.0000   -5.20769
198440.0000   -5.26260
198480.0000   -5.42182
198520.0000   -5.28878
198560.0000   -5.30607
198600.0000   -4.76136
198640.0000   -6.11239
198680.0000   -5.02479
198720.0000   -5.56910
198760.0000   -5.69136
198800.0000   -6.15972
198840.0000   -6.20325
198880.0000   -5.89433
198920.0000   -5.76469
198960.0000   -6.49026
199000.0000   -7.48596
199040.0000   -6.84459
199080.0000   -6.79198
199120.0000   -7.61038
199160.0000   -7.84898
199200.0000   -7.58213
199240.0000   -6.99955
199280.0000   -6.35620
199320.0000   -6.32402
199360.0000   -5.71684
199400.0000   -6.70346
199440.0000   -7.01524
199480.0000   -5.69089
199520.0000   -5.82564
199560.0000   -5.59677
199600.0000   -6.48556
199640.0000   -6.29159
199680.0000   -6.76685
199720.0000   -6.70010
199760.0000   -6.86660
199800.0000   -5.70777
199840.0000   -5.16509
199880.0000   -5.57753
199920.0000   -6.15115
199960.0000   -5.56937
200000.0000   -4.75315
200040.0000   -5.80269
200080.0000   -5.94975
200120.0000   -5.23309
200160.0000   -5.45395
200200.0000   -5.15993
200240.0000   -5.89566
200280.0000   -5.64204
200320.0000   -5.80065
200360.0000   -6.46072
200400.0000   -6.17737
200440.0000   -5.84090
200480.0000   -5.37114
200520.0000   -4.72203
200560.0000   -6.44632
200600.0000   -6.03496
200640.0000   -4.29888
200680.0000   -5.58239
200720.0000   -5.57259
200760.0000   -5.57420
200800.0000   -5.32112
200840.0000   -4.09411
200880.0000   -5.06940
200920.0000   -4.41449
200960.0000   -5.52984
201000.0000   -5.33985
201040.0000   -5.52661
201080.0000   -5.01872
201120.0000   -5.52662
201160.0000   -5.54315
201200.0000   -5.83727
201240.0000   -5.55035
201280.0000   -5.80861
201320.0000   -5.26095
201360.0000   -6.41001
201400.0000   -5.91125
201440.0000   -5.87220
201480.0000   -5.69327
201520.0000   -5.47345
201560.0000   -6.05404
201600.0000   -5.48200
201640.0000   -5.65808
201680.0000   -5.64872
201720.0000   -5.67246
201760.0000   -6.26097
201800.0000   -7.06144
201840.0000   -6.15544
201880.0000   -6.71349
201920.0000   -6.16978
201960.0000   -5.86792
202000.0000   -6.02550
202040.0000   -5.81092
202080.0000   -5.33929
202120.0000   -4.85584
202160.0000   -4.83212
202200.0000   -4.66487
202240.0000   -4.42625
202280.0000   -4.83544
202320.0000   -5.13124
202360.0000   -4.82640
202400.0000   -5.00966
202440.0000   -4.18459
202480.0000   -5.07295
202520.0000   -4.99981
202560.0000   -5.59505
202600.0000   -5.98322
202640.0000   -6.02831
202680.0000   -6.00431
202720.0000   -5.33395
202760.0000   -5.22812
202800.0000   -5.31362
202840.0000   -5.61236
202880.0000   -6.17569
202920.0000   -6.32768
202960.0000   -5.95757
203000.0000   -5.69151
203040.0000   -5.37136
203080.0000   -3.98499
203120.0000   -5.04806
203160.0000   -4.91199
203200.0000   -5.84403
203240.0000   -5.82777
203280.0000   -5.21155
203320.0000   -5.85168
203360.0000   -5.62941
203400.0000   -6.56250
203440.0000   -5.31996
203480.0000   -6.02327
203520.0000   -5.57017
203560.0000   -5.55256
203600.0000   -5.07913
203640.0000   -6.04692
203680.0000   -5.91959
203720.0000   -5.26783
203760.0000   -5.87339
203800.0000   -5.87167
203840.0000   -5.60939
203880.0000   -5.66992
203920.0000   -4.57004
203960.0000   -6.56287
204000.0000   -5.63171
204040.0000   -4.30987
204080.0000   -5.19464
204120.0000   -5.39058
204160.0000   -6.29069
204200.0000   -5.69877
204240.0000   -5.29250
204280.0000   -5.28150
204320.0000   -5.62798
204360.0000   -5.12161
204400.0000   -5.76207
204440.0000   -5.57771
204480.0000   -5.40617
204520.0000   -5.31346
204560.0000   -4.68936
204600.0000   -4.98888
204640.0000   -5.89489
204680.0000   -5.98163
204720.0000   -5.33834
204760.0000   -5.29235
204800.0000   -5.55363
204840.0000   -5.25845
204880.0000   -4.60048
204920.0000   -5.13413
204960.0000   -5.29966
205000.0000   -6.30358
205040.0000   -5.72415
205080.0000   -5.97648
205120.0000   -6.60800
205160.0000   -5.52895
205200.0000   -6.41235
205240.0000   -6.33613
205280.0000   -6.75762
205320.0000   -6.00579
205360.0000   -6.37276
205400.0000   -6.42887
205440.0000   -4.95225
205480.0000   -5.07078
205520.0000   -6.01138
205560.0000   -6.48135
205600.0000   -7.44320
205640.0000   -6.87162
205680.0000   -6.48455
205720.0000   -6.06402
205760.0000   -6.89882
205800.0000   -6.11798
205840.0000   -6.89304
205880.0000   -6.93984
205920.0000   -6.74004
205960.0000   -6.63454
206000.0000   -5.95258
206040.0000   -5.80399
206080.0000   -5.36240
206120.0000   -6.05491
206160.0000   -6.28438
206200.0000   -5.72929
206240.0000   -6.58367
206280.0000   -5.83488
206320.0000   -5.77732
206360.0000   -6.98170
206400.0000   -7.59498
206440.0000   -6.05091
206480.0000   -6.19025
206520.0000   -5.93839
206560.0000   -5.26360
206600.0000   -6.09089
206640.0000   -6.67170
206680.0000   -6.01208
206720.0000   -5.99742
206760.0000   -5.46510
206800.0000   -6.14686
206840.0000   -5.38709
206880.0000   -5.55297
206920.0000   -6.29044
206960.0000   -6.09678
207000.0000   -5.94282
207040.0000   -6.26239
207080.0000   -5.59129
207120.0000   -5.68178
207160.0000   -4.90203
207200.0000   -5.16769
207240.0000   -4.98699
207280.0000   -5.81328
207320.0000   -5.85396
207360.0000   -5.80786
207400.0000   -5.48271
207440.0000   -5.13920
207480.0000   -5.11275
207520.0000   -4.89263
207560.0000   -5.15614
207600.0000   -5.92898
207640.0000   -6.06562
207680.0000   -5.33117
207720.0000   -5.06010
207760.0000   -5.27596
207800.0000   -5.43421
207840.0000   -5.66370
207880.0000   -6.22818
207920.0000   -5.82682
207960.0000   -5.07903
208000.0000   -5.03013
208040.0000   -5.78091
208080.0000   -5.64774
208120.0000   -5.00152
208160.0000   -5.50892
208200.0000   -4.82042
208240.0000   -5.24482
208280.0000   -5.72314
208320.0000   -4.98632
208360.0000   -5.86515
208400.0000   -5.15954
208440.0000   -4.91003
208480.0000   -6.14922
208520.0000   -5.66468
208560.0000   -5.63465
208600.0000   -5.21983
208640.0000   -5.26925
208680.0000   -5.40778
208720.0000   -4.36883
208760.0000   -5.68946
208800.0000   -5.68999
208840.0000   -4.63573
208880.0000   -5.47166
208920.0000   -5.65957
208960.0000   -6.15972
209000.0000   -6.12175
209040.0000   -5.19978
209080.0000   -4.96284
209120.0000   -5.79878
209160.0000   -5.59548
209200.0000   -6.24701
209240.0000   -6.06655
209280.0000   -6.32465
209320.0000   -6.41650
209360.0000   -6.37476
209400.0000   -5.51281
209440.0000   -6.29098
209480.0000   -6.24601
209520.0000   -5.93152
209560.0000   -5.89742
209600.0000   -6.50970
209640.0000   -6.61880
209680.0000   -6.01610
209720.0000   -5.53341
209760.0000   -4.94672
209800.0000   -4.91217
209840.0000   -5.01783
209880.0000   -5.14562
209920.0000   -5.50030
209960.0000   -5.58758
210000.0000   -5.70676
210040.0000   -6.27394
210080.0000   -5.13359
210120.0000   -5.39085
210160.0000   -5.63139
210200.0000   -5.82905
210240.0000   -5.64878
210280.0000   -5.18669
210320.0000   -5.08339
210360.0000   -5.37986
210400.0000   -6.33043
210440.0000   -5.73915
210480.0000   -5.32235
210520.0000   -5.71876
210560.0000   -5.83303
210600.0000   -5.88286
210640.0000   -6.48738
210680.0000   -6.60563
210720.0000   -6.11889
210760.0000   -5.64336
210800.0000   -5.27182
210840.0000   -5.90182
210880.0000   -6.47220
210920.0000   -6.10949
210960.0000   -5.38547
211000.0000   -5.76846
211040.0000   -6.07061
211080.0000   -5.07303
211120.0000   -5.16642
211160.0000   -6.20834
211200.0000   -5.48501
211240.0000   -5.57757
211280.0000   -6.79541
211320.0000   -6.18961
211360.0000   -6.26169
211400.0000   -5.15794
211440.0000   -5.78829
211480.0000   -5.46871
211520.0000   -4.72345
211560.0000   -5.98477
211600.0000   -5.38903
211640.0000   -5.64765
211680.0000   -5.44272
211720.0000   -6.00876
211760.0000   -5.79723
211800.0000   -5.11029
211840.0000   -7.24611
211880.0000   -6.38533
211920.0000   -5.63930
211960.0000   -5.62239
212000.0000   -4.57589
212040.0000   -5.03309
212080.0000   -6.03601
212120.0000   -6.08332
212160.0000   -4.88709
212200.0000   -5.66123
212240.0000   -4.56836
212280.0000   -5.08783
212320.0000   -5.02122
212360.0000   -5.61360
212400.0000   -5.31432
212440.0000   -5.46217
212480.0000   -5.45031
212520.0000   -5.02431
212560.0000   -6.24274
212600.0000   -4.43490
212640.0000   -5.12447
212680.0000   -5.43245
212720.0000   -4.99036
212760.0000   -5.31391
212800.0000   -4.73489
212840.0000   -5.11518
212880.0000   -5.37899
212920.0000   -4.86274
212960.0000   -5.16257
213000.0000   -5.16806
213040.0000   -5.65226
213080.0000   -5.49642
213120.0000   -5.52110
213160.0000   -4.74679
213200.0000   -5.72558
213240.0000   -5.86543
213280.0000   -6.12333
213320.0000   -6.23228
213360.0000   -5.58941
213400.0000   -4.75351
213440.0000   -5.34024
213480.0000   -5.42875
213520.0000   -5.46317
213560.0000   -4.54469
213600.0000   -5.36881
213640.0000   -5.19223
213680.0000   -5.52012
213720.0000   -5.37638
213760.0000   -5.27231
213800.0000   -6.46119
213840.0000   -5.79155
213880.0000   -5.31156
213920.0000   -5.53522
213960.0000   -5.76280
214000.0000   -5.24589
214040.0000   -6.11303
214080.0000   -5.69873
214120.0000   -5.57664
214160.0000   -5.46148
214200.0000   -5.27954
214240.0000   -5.48163
214280.0000   -5.17160
214320.0000   -5.07809
214360.0000   -5.23002
214400.0000   -4.82303
214440.0000   -5.32234
214480.0000   -4.97353
214520.0000   -5.72941
214560.0000   -5.06082
214600.0000   -5.22324
214640.0000   -4.79635
214680.0000   -5.84790
214720.0000   -4.96696
214760.0000   -5.77786
214800.0000   -5.80902
214840.0000   -5.33562
214880.0000   -5.53318
214920.0000   -5.33118
214960.0000   -5.95799
215000.0000   -5.72750
215040.0000   -6.03471
215080.0000   -6.49954
215120.0000   -5.77914
215160.0000   -5.51386
215200.0000   -5.74983
215240.0000   -5.25471
215280.0000   -5.56815
215320.0000   -5.21359
215360.0000   -5.65238
215400.0000   -5.38692
215440.0000   -6.14059
215480.0000   -6.39591
215520.0000   -6.66076
215560.0000   -5.45018
215600.0000   -5.63342
215640.0000   -5.92350
215680.0000   -4.77614
215720.0000   -6.22692
215760.0000   -5.05565
215800.0000   -4.42468
215840.0000   -5.39275
215880.0000   -5.20323
215920.0000   -5.26394
215960.0000   -5.25304
216000.0000   -5.41920
216040.0000   -5.32863
216080.0000   -4.81010
216120.0000   -5.13776
216160.0000   -5.77423
216200.0000   -5.37210
216240.0000   -5.76069
216280.0000   -6.23401
216320.0000   -5.63633
216360.0000   -5.12836
216400.0000   -5.63526
216440.0000   -5.67447
216480.0000   -6.29056
216520.0000   -4.99290
216560.0000   -5.34691
216600.0000   -5.01260
216640.0000   -5.15580
216680.0000   -4.91872
216720.0000   -5.61794
216760.0000   -5.48161
216800.0000   -5.06929
216840.0000   -5.37018
216880.0000   -6.06049
216920.0000   -5.66999
216960.0000   -5.32859
217000.0000   -5.90715
217040.0000   -5.97737
217080.0000   -6.15724
217120.0000   -5.47895
217160.0000   -5.24536
217200.0000   -6.09202
217240.0000   -5.33187
217280.0000   -6.49345
217320.0000   -5.84506
217360.0000   -5.57352
217400.0000   -5.88590
217440.0000   -5.52901
217480.0000   -5.70451
217520.0000   -6.58480
217560.0000   -6.54534
217600.0000   -5.45123
217640.0000   -5.16865
217680.0000   -6.11031
217720.0000   -5.69187
217760.0000   -5.14400
217800.0000   -5.26226
217840.0000   -4.16587
217880.0000   -5.25327
217920.0000   -6.48000
217960.0000   -5.76923
218000.0000   -5.85037
218040.0000   -5.87545
218080.0000   -5.89941
218120.0000   -5.94575
218160.0000   -6.14747
218200.0000   -5.58284
218240.0000   -6.73460
218280.0000   -6.96796
218320.0000   -6.12617
218360.0000   -6.03472
218400.0000   -5.92742
218440.0000   -7.04761
218480.0000   -6.53727
218520.0000   -6.10721
218560.0000   -5.83223
218600.0000   -6.27874
218640.0000   -6.18181
218680.0000   -6.12581
218720.0000   -5.99468
218760.0000   -6.71654
218800.0000   -5.90122
218840.0000   -6.91859
218880.0000   -6.58622
218920.0000   -6.23971
218960.0000   -7.04891
219000.0000   -5.95927
219040.0000   -6.93519
219080.0000   -7.04657
219120.0000   -6.39308
219160.0000   -7.08051
219200.0000   -6.71938
219240.0000   -5.43192
219280.0000   -5.06964
219320.0000   -7.11463
219360.0000   -6.02930
219400.0000   -5.76585
219440.0000   -5.49939
219480.0000   -6.38601
219520.0000   -5.65062
219560.0000   -6.04670
219600.0000   -6.00076
219640.0000   -5.71815
219680.0000   -6.01943
219720.0000   -5.73453
219760.0000   -6.00524
219800.0000   -6.68508
219840.0000   -7.01563
219880.0000   -6.50250
219920.0000   -6.13421
219960.0000   -6.19978
220000.0000   -5.34973
220040.0000   -5.22480
220080.0000   -5.56981
220120.0000   -4.72678
220160.0000   -4.54190
220200.0000   -5.31489
220240.0000   -5.03282
220280.0000   -5.00059
220320.0000   -4.90873
220360.0000   -4.87924
220400.0000   -5.73818
220440.0000   -5.13725
220480.0000   -5.32332
220520.0000   -5.64071
220560.0000   -5.72589
220600.0000   -6.21117
220640.0000   -5.12231
220680.0000   -5.13897
220720.0000   -5.92197
220760.0000   -6.12053
220800.0000   -5.83322
220840.0000   -5.93271
220880.0000   -5.21099
220920.0000   -5.92570
220960.0000   -4.42946
221000.0000   -6.02779
221040.0000   -5.23664
221080.0000   -4.72609
221120.0000   -5.73800
221160.0000   -6.17693
221200.0000   -5.54440
221240.0000   -6.50307
221280.0000   -5.65661
221320.0000   -4.96625
221360.0000   -4.89192
221400.0000   -5.85581
221440.0000   -5.83921
221480.0000   -5.88791
221520.0000   -6.06994
221560.0000   -5.90918
221600.0000   -5.21166
221640.0000   -5.04516
221680.0000   -5.52264
221720.0000   -5.89666
221760.0000   -5.88464
221800.0000   -5.80660
221840.0000   -6.01816
221880.0000   -5.53146
221920.0000   -5.89850
221960.0000   -5.15904
222000.0000   -6.74356
222040.0000   -6.27914
222080.0000   -6.24590
222120.0000   -5.80383
222160.0000   -6.54830
222200.0000   -5.46063
222240.0000   -6.21733
222280.0000   -6.21661
222320.0000   -5.51121
222360.0000   -5.79842
222400.0000   -5.86442
222440.0000   -6.36123
222480.0000   -6.69883
222520.0000   -5.55995
222560.0000   -5.36596
222600.0000   -5.94409
222640.0000   -5.60527
222680.0000   -5.59591
222720.0000   -5.22990
222760.0000   -5.51125
222800.0000   -5.90005
222840.0000   -5.43870
222880.0000   -5.32803
222920.0000   -5.16897
222960.0000   -5.39252
223000.0000   -6.01584
223040.0000   -6.95175
223080.0000   -6.16498
223120.0000   -5.88845
223160.0000   -6.08482
223200.0000   -5.79899
223240.0000   -4.88259
223280.0000   -5.36301
223320.0000   -5.79685
223360.0000   -6.77287
223400.0000   -6.61668
223440.0000   -5.22555
223480.0000   -5.76749
223520.0000   -5.96509
223560.0000   -5.06378
223600.0000   -6.27269
223640.0000   -6.78443
223680.0000   -5.51681
223720.0000   -5.42933
223760.0000   -4.90404
223800.0000   -5.56735
223840.0000   -6.58432
223880.0000   -7.08536
223920.0000   -6.43750
223960.0000   -6.17587
224000.0000   -6.33644
224040.0000   -6.27116
224080.0000   -5.88986
224120.0000   -6.38590
224160.0000   -5.44254
224200.0000   -5.94396
224240.0000   -5.22287
224280.0000   -5.53148
224320.0000   -5.14694
224360.0000   -6.43145
224400.0000   -5.94122
224440.0000   -6.69560
224480.0000   -5.86907
224520.0000   -5.67748
224560.0000   -5.51490
224600.0000   -6.02725
224640.0000   -6.12803
224680.0000   -6.26712
224720.0000   -7.09262
224760.0000   -6.62141
224800.0000   -6.54997
224840.0000   -6.33259
224880.0000   -6.21410
224920.0000   -5.67851
224960.0000   -6.15512
225000.0000   -6.03214
225040.0000   -5.79726
225080.0000   -6.10390
225120.0000   -7.08912
225160.0000   -5.43993
225200.0000   -5.91887
225240.0000   -5.22161
225280.0000   -6.28560
225320.0000   -5.85512
225360.0000   -5.75685
225400.0000   -5.15028
225440.0000   -5.88080
225480.0000   -6.25532
225520.0000   -5.58329
225560.0000   -6.06915
225600.0000   -5.54116
225640.0000   -5.64848
225680.0000   -6.76645
225720.0000   -6.31352
225760.0000   -6.43333
225800.0000   -5.82861
225840.0000   -5.70147
225880.0000   -6.04619
225920.0000   -5.33183
225960.0000   -5.16381
226000.0000   -5.53897
226040.0000   -5.36187
226080.0000   -5.37144
226120.0000   -6.24540
226160.0000   -5.05367
226200.0000   -5.88145
226240.0000   -5.78337
226280.0000   -5.18558
226320.0000   -5.20293
226360.0000   -5.64262
226400.0000   -6.46368
226440.0000   -5.84742
226480.0000   -6.21056
226520.0000   -6.29871
226560.0000   -5.89137
226600.0000   -5.57056
226640.0000   -6.26156
226680.0000   -5.92744
226720.0000   -7.03198
226760.0000   -7.03134
226800.0000   -6.43143
226840.0000   -5.75236
226880.0000   -5.58701
226920.0000   -5.64028
226960.0000   -6.27327
227000.0000   -6.73415
227040.0000   -5.66182
227080.0000   -6.25260
227120.0000   -6.04435
227160.0000   -6.32137
227200.0000   -6.31250
227240.0000   -6.51416
227280.0000   -6.05281
227320.0000   -6.29501
227360.0000   -6.82463
227400.0000   -7.47434
227440.0000   -6.59259
227480.0000   -6.38474
227520.0000   -6.20991
227560.0000   -7.08277
227600.0000   -6.14272
227640.0000   -6.01969
227680.0000   -6.07937
227720.0000   -6.42588
227760.0000   -5.39488
227800.0000   -4.65205
227840.0000   -5.32922
227880.0000   -6.08626
227920.0000   -5.37613
227960.0000   -6.12121
228000.0000   -5.90571
228040.0000   -6.34185
228080.0000   -5.60362
228120.0000   -6.58071
228160.0000   -5.54658
228200.0000   -4.90541
228240.0000   -5.88060
228280.0000   -6.03187
228320.0000   -6.43803
228360.0000   -6.11527
228400.0000   -6.22042
228440.0000   -5.57640
228480.0000   -7.58406
228520.0000   -6.20576
228560.0000   -6.64944
228600.0000   -6.20720
228640.0000   -6.31855
228680.0000   -6.11578
228720.0000   -6.71690
228760.0000   -5.82061
228800.0000   -6.66343
228840.0000   -5.94400
228880.0000   -5.63275
228920.0000   -5.39962
228960.0000   -6.68263
229000.0000   -6.51690
229040.0000   -5.03898
229080.0000   -6.24448
229120.0000   -6.13288
229160.0000   -5.41077
229200.0000   -6.01355
229240.0000   -6.29977
229280.0000   -5.76592
229320.0000   -5.43670
229360.0000   -6.56881
229400.0000   -6.55228
229440.0000   -6.58408
229480.0000   -6.07520
229520.0000   -6.68434
229560.0000   -5.70721
229600.0000   -5.97516
229640.0000   -5.78692
229680.0000   -6.22813
229720.0000   -5.45900
229760.0000   -5.40834
229800.0000   -5.58261
229840.0000   -5.15402
229880.0000   -6.17069
229920.0000   -6.39146
229960.0000   -6.21416
230000.0000   -5.71250
230040.0000   -6.09500
230080.0000   -5.36086
230120.0000   -4.97324
230160.0000   -5.39969
230200.0000   -5.48169
230240.0000   -6.14572
230280.0000   -5.55588
230320.0000   -5.30455
230360.0000   -5.28785
230400.0000   -5.07109
230440.0000   -5.86959
230480.0000   -5.62623
230520.0000   -6.06289
230560.0000   -5.75308
230600.0000   -5.45915
230640.0000   -5.63836
230680.0000   -6.32530
230720.0000   -6.06368
230760.0000   -5.56713
230800.0000   -5.19275
230840.0000   -5.81910
230880.0000   -6.58131
230920.0000   -5.89722
230960.0000   -6.06393
231000.0000   -5.13811
231040.0000   -6.19932
231080.0000   -6.08986
231120.0000   -5.90374
231160.0000   -6.41670
231200.0000   -5.78770
231240.0000   -6.49639
231280.0000   -6.49726
231320.0000   -5.83999
231360.0000   -6.08739
231400.0000   -6.20906
231440.0000   -5.81406
231480.0000   -5.86292
231520.0000   -6.58312
231560.0000   -5.98117
231600.0000   -5.51518
231640.0000   -5.53710
231680.0000   -4.96751
231720.0000   -5.41462
231760.0000   -6.00990
231800.0000   -6.27586
231840.0000   -6.54599
231880.0000   -6.24853
231920.0000   -6.26754
231960.0000   -6.02036
232000.0000   -6.34107
232040.0000   -6.10381
232080.0000   -5.25643
232120.0000   -5.59263
232160.0000   -5.78656
232200.0000   -5.25114
232240.0000   -5.47461
232280.0000   -5.57798
232320.0000   -5.81933
232360.0000   -6.30184
232400.0000   -5.60007
232440.0000   -5.62917
232480.0000   -6.79334
232520.0000   -6.01716
232560.0000   -5.74080
232600.0000   -6.24705
232640.0000   -6.15622
232680.0000   -6.67118
232720.0000   -5.93024
232760.0000   -5.37399
232800.0000   -5.66072
232840.0000   -5.92050
232880.0000   -5.71051
232920.0000   -5.37039
232960.0000   -6.45883
233000.0000   -6.30774
233040.0000   -6.00520
233080.0000   -6.54707
233120.0000   -5.35719
233160.0000   -5.71178
233200.0000   -5.64054
233240.0000   -6.63136
233280.0000   -6.09773
233320.0000   -7.20714
233360.0000   -6.93104
233400.0000   -6.02526
233440.0000   -6.59204
233480.0000   -6.18788
233520.0000   -5.92411
233560.0000   -5.84328
233600.0000   -6.62328
233640.0000   -6.17992
233680.0000   -6.07415
233720.0000   -5.98081
233760.0000   -6.61450
233800.0000   -5.97189
233840.0000   -6.43767
233880.0000   -6.08255
233920.0000   -5.78503
233960.0000   -5.51499
234000.0000   -6.18685
234040.0000   -5.84717
234080.0000   -4.70952
234120.0000   -6.45441
234160.0000   -5.81464
234200.0000   -5.30816
234240.0000   -5.45664
234280.0000   -5.43569
234320.0000   -6.00173
234360.0000   -7.26682
234400.0000   -6.47651
234440.0000   -5.76505
234480.0000   -6.88537
234520.0000   -6.02892
234560.0000   -7.40018
234600.0000   -6.23433
234640.0000   -6.42378
234680.0000   -6.89961
234720.0000   -7.15163
234760.0000   -6.02291
234800.0000   -5.99840
234840.0000   -5.51348
234880.0000   -6.22666
234920.0000   -5.82918
234960.0000   -6.56091
235000.0000   -7.20066
235040.0000   -6.64456
235080.0000   -6.97346
235120.0000   -6.43043
235160.0000   -6.88663
235200.0000   -6.42140
235240.0000   -5.81651
235280.0000   -6.41335
235320.0000   -6.47545
235360.0000   -6.58107
235400.0000   -6.47886
235440.0000   -5.99472
235480.0000   -6.26052
235520.0000   -5.75665
235560.0000   -5.75568
235600.0000   -6.16249
235640.0000   -6.32095
235680.0000   -6.31744
235720.0000   -6.41414
235760.0000   -6.68033
235800.0000   -6.95112
235840.0000   -6.69532
235880.0000   -6.26017
235920.0000   -5.83178
235960.0000   -6.20313
236000.0000   -6.56591
236040.0000   -6.76642
236080.0000   -6.06851
236120.0000   -5.79352
236160.0000   -6.03194
236200.0000   -6.38728
236240.0000   -6.15511
236280.0000   -5.96167
236320.0000   -6.73289
236360.0000   -6.57534
236400.0000   -6.79533
236440.0000   -7.13237
236480.0000   -6.07460
236520.0000   -6.24747
236560.0000   -6.14503
236600.0000   -5.83776
236640.0000   -5.99587
236680.0000   -6.23197
236720.0000   -5.77083
236760.0000   -5.22611
236800.0000   -6.12243
236840.0000   -5.99475
236880.0000   -5.99632
236920.0000   -6.33807
236960.0000   -6.66364
237000.0000   -6.45899
237040.0000   -6.09062
237080.0000   -5.12851
237120.0000   -5.86711
237160.0000   -4.62643
237200.0000   -6.11427
237240.0000   -6.49290
237280.0000   -6.69051
237320.0000   -6.90505
237360.0000   -5.77003
237400.0000   -6.67657
237440.0000   -5.67443
237480.0000   -6.59970
237520.0000   -7.05708
237560.0000   -7.63146
237600.0000   -6.62206
237640.0000   -6.22287
237680.0000   -6.21921
237720.0000   -5.74454
237760.0000   -5.75477
237800.0000   -6.16259
237840.0000   -6.49992
237880.0000   -6.61067
237920.0000   -6.42638
237960.0000   -6.83568
238000.0000   -5.74095
238040.0000   -5.86507
238080.0000   -6.03625
238120.0000   -6.24605
238160.0000   -5.68737
238200.0000   -5.89840
238240.0000   -5.60765
238280.0000   -5.16504
238320.0000   -5.10727
238360.0000   -6.00700
238400.0000   -4.65023
238440.0000   -4.74696
238480.0000   -3.78459
238520.0000   -4.69844
238560.0000   -5.25010
238600.0000   -4.80036
238640.0000   -4.98591
238680.0000   -5.27201
238720.0000   -5.23344
238760.0000   -5.73979
238800.0000   -6.50276
238840.0000   -5.79560
238880.0000   -6.95580
238920.0000   -6.14245
238960.0000   -6.98397
239000.0000   -7.13626
239040.0000   -7.06434
239080.0000   -6.12794
239120.0000   -6.55060
239160.0000   -7.31653
239200.0000   -6.19741
239240.0000   -6.96778
239280.0000   -6.23692
239320.0000   -6.44549
239360.0000   -7.46821
239400.0000   -6.25867
239440.0000   -6.54197
239480.0000   -7.40598
239520.0000   -6.94609
239560.0000   -6.17899
239600.0000   -6.61974
239640.0000   -6.99688
239680.0000   -6.34978
239720.0000   -6.93729
239760.0000   -6.40672
239800.0000   -6.60113
239840.0000   -6.31446
239880.0000   -5.52120
239920.0000   -6.01222
239960.0000   -6.21452
240000.0000   -5.33398
240040.0000   -6.38733
240080.0000   -6.58249
240120.0000   -5.95009
240160.0000   -6.61151
240200.0000   -5.34180
240240.0000   -5.87520
240280.0000   -6.39508
240320.0000   -5.52977
240360.0000   -5.07196
240400.0000   -5.05152
240440.0000   -6.05728
240480.0000   -5.86835
240520.0000   -6.37037
240560.0000   -6.16224
240600.0000   -6.58817
240640.0000   -6.00937
240680.0000   -6.08802
240720.0000   -6.18369
240760.0000   -6.60651
240800.0000   -6.87185
240840.0000   -6.77261
240880.0000   -6.71396
240920.0000   -6.96472
240960.0000   -6.69626
241000.0000   -6.19919
241040.0000   -5.79995
241080.0000   -6.65014
241120.0000   -6.50020
241160.0000   -5.75028
241200.0000   -6.66985
241240.0000   -5.80376
241280.0000   -6.44616
241320.0000   -6.41541
241360.0000   -6.31676
241400.0000   -6.37124
241440.0000   -6.02018
241480.0000   -7.68390
241520.0000   -6.61922
241560.0000   -6.90981
241600.0000   -6.06677
241640.0000   -7.15019
241680.0000   -6.21292
241720.0000   -6.97672
241760.0000   -6.27704
241800.0000   -6.72177
241840.0000   -6.67375
241880.0000   -6.67000
241920.0000   -7.04176
241960.0000   -6.86618
242000.0000   -6.62295
242040.0000   -6.97885
242080.0000   -6.51409
242120.0000   -6.89657
242160.0000   -6.25956
242200.0000   -6.49391
242240.0000   -6.54141
242280.0000   -6.76192
242320.0000   -6.51370
242360.0000   -6.30844
242400.0000   -6.33163
242440.0000   -5.84957
242480.0000   -6.42287
242520.0000   -6.62657
242560.0000   -6.26249
242600.0000   -6.11900
242640.0000   -5.75817
242680.0000   -6.18555
242720.0000   -5.23588
242760.0000   -6.24140
242800.0000   -6.46186
242840.0000   -5.83475
242880.0000   -6.53003
242920.0000   -5.98968
242960.0000   -6.27956
243000.0000   -6.05822
243040.0000   -6.04568
243080.0000   -5.90632
243120.0000   -6.01466
243160.0000   -6.05217
243200.0000   -6.52665
243240.0000   -6.49222
243280.0000   -6.96067
243320.0000   -7.09020
243360.0000   -6.81540
243400.0000   -7.06940
243440.0000   -6.17918
243480.0000   -6.49305
243520.0000   -6.96936
243560.0000   -5.97040
243600.0000   -5.57845
243640.0000   -6.76150
243680.0000   -6.69495
243720.0000   -5.98234
243760.0000   -6.44101
243800.0000   -5.56638
243840.0000   -6.53969
243880.0000   -5.88045
243920.0000   -6.23110
243960.0000   -6.02035
244000.0000   -5.73787
244040.0000   -5.44972
244080.0000   -5.86912
244120.0000   -6.37575
244160.0000   -6.22594
244200.0000   -5.80658
244240.0000   -5.80134
244280.0000   -5.85988
244320.0000   -6.26673
244360.0000   -5.98378
244400.0000   -6.04806
244440.0000   -6.00230
244480.0000   -6.12052
244520.0000   -5.95643
244560.0000   -5.63512
244600.0000   -6.95666
244640.0000   -6.15025
244680.0000   -5.90873
244720.0000   -5.42797
244760.0000   -5.12058
244800.0000   -6.04942
244840.0000   -6.22098
244880.0000   -5.78594
244920.0000   -5.10085
244960.0000   -5.24813
245000.0000   -5.42448
245040.0000   -5.74004
245080.0000   -6.03506
245120.0000   -6.18935
245160.0000   -6.25979
245200.0000   -6.90875
245240.0000   -5.61430
245280.0000   -5.56965
245320.0000   -6.05407
245360.0000   -6.29076
245400.0000   -5.96695
245440.0000   -5.95265
245480.0000   -5.90012
245520.0000   -5.83611
245560.0000   -6.14899
245600.0000   -6.34205
245640.0000   -6.53611
245680.0000   -5.49451
245720.0000   -6.17758
245760.0000   -5.26811
245800.0000   -5.94097
245840.0000   -6.33634
245880.0000   -6.40954
245920.0000   -7.02398
245960.0000   -5.91643
246000.0000   -5.01326
246040.0000   -4.84446
246080.0000   -5.61423
246120.0000   -7.09311
246160.0000   -7.09405
246200.0000   -6.64974
246240.0000   -6.42039
246280.0000   -5.55656
246320.0000   -6.68624
246360.0000   -7.35757
246400.0000   -6.92230
246440.0000   -7.63084
246480.0000   -6.35223
246520.0000   -7.05518
246560.0000   -6.45815
246600.0000   -6.84534
246640.0000   -6.88670
246680.0000   -6.79388
246720.0000   -5.96360
246760.0000   -6.00469
246800.0000   -5.46668
246840.0000   -6.21300
246880.0000   -6.48635
246920.0000   -6.48035
246960.0000   -6.68680
247000.0000   -6.54877
247040.0000   -7.88545
247080.0000   -7.70269
247120.0000   -5.86305
247160.0000   -5.71031
247200.0000   -6.29742
247240.0000   -6.15998
247280.0000   -6.94599
247320.0000   -5.92130
247360.0000   -5.25696
247400.0000   -6.83202
247440.0000   -5.84804
247480.0000   -5.21942
247520.0000   -6.13426
247560.0000   -6.67087
247600.0000   -7.13533
247640.0000   -7.45766
247680.0000   -7.12964
247720.0000   -7.29927
247760.0000   -6.73738
247800.0000   -6.46341
247840.0000   -7.26262
247880.0000   -6.76810
247920.0000   -7.05951
247960.0000   -7.43264
248000.0000   -6.92018
248040.0000   -7.80539
248080.0000   -7.19115
248120.0000   -7.33091
248160.0000   -7.20424
248200.0000   -7.62791
248240.0000   -6.73270
248280.0000   -7.90117
248320.0000   -6.34762
248360.0000   -6.39439
248400.0000   -5.85234
248440.0000   -6.40650
248480.0000   -5.86283
248520.0000   -5.29701
248560.0000   -5.54271
248600.0000   -5.55289
248640.0000   -5.85861
248680.0000   -5.57748
248720.0000   -4.96537
248760.0000   -5.64273
248800.0000   -6.56315
248840.0000   -6.26017
248880.0000   -6.58954
248920.0000   -6.75564
248960.0000   -6.02841
249000.0000   -6.45136
249040.0000   -6.01240
249080.0000   -5.40871
249120.0000   -6.05787
249160.0000   -5.64132
249200.0000   -5.31161
249240.0000   -6.34457
249280.0000   -5.98921
249320.0000   -5.13925
249360.0000   -5.54692
249400.0000   -5.53896
249440.0000   -5.65978
249480.0000   -5.42598
249520.0000   -4.44736
249560.0000   -5.16546
249600.0000   -5.31123
249640.0000   -5.39325
249680.0000   -5.75122
249720.0000   -6.13151
249760.0000   -4.80401
249800.0000   -5.20890
249840.0000   -5.29757
249880.0000   -5.06098
249920.0000   -5.59921
249960.0000   -5.15889
250000.0000   -4.56609
250040.0000   -6.13134
250080.0000   -5.86578
250120.0000   -5.85312
250160.0000   -6.08295
250200.0000   -5.02475
250240.0000   -6.25133
250280.0000   -5.79632
250320.0000   -6.58538
250360.0000   -5.98902
250400.0000   -6.89393
250440.0000   -5.26796
250480.0000   -5.72336
250520.0000   -5.48568
250560.0000   -5.65089
250600.0000   -5.97156
250640.0000   -6.42429
250680.0000   -6.29973
250720.0000   -6.42444
250760.0000   -7.26522
250800.0000   -7.35606
250840.0000   -6.51112
250880.0000   -7.24975
250920.0000   -7.07057
250960.0000   -6.23746
251000.0000   -5.70199
251040.0000   -5.96310
251080.0000   -6.69929
251120.0000   -7.03495
251160.0000   -7.49996
251200.0000   -6.03526
251240.0000   -7.22777
251280.0000   -7.01103
251320.0000   -7.51709
251360.0000   -6.80321
251400.0000   -6.50500
251440.0000   -6.57043
251480.0000   -6.08674
251520.0000   -6.88532
251560.0000   -6.55900
251600.0000   -6.40613
251640.0000   -6.77629
251680.0000   -6.85854
251720.0000   -6.20055
251760.0000   -6.95608
251800.0000   -7.04617
251840.0000   -7.58528
251880.0000   -6.04800
251920.0000   -6.11642
251960.0000   -5.56882
252000.0000   -5.49606
252040.0000   -4.53171
252080.0000   -4.75995
252120.0000   -6.00425
252160.0000   -6.03648
252200.0000   -6.58190
252240.0000   -5.33574
252280.0000   -5.78273
252320.0000   -5.88848
252360.0000   -6.56758
252400.0000   -5.18899
252440.0000   -5.50887
252480.0000   -4.86025
252520.0000   -5.27598
252560.0000   -4.95982
252600.0000   -6.57717
252640.0000   -5.62839
252680.0000   -6.22404
252720.0000   -6.26248
252760.0000   -6.29038
252800.0000   -7.05834
252840.0000   -6.52422
252880.0000   -6.64620
252920.0000   -6.55394
252960.0000   -6.11007
253000.0000   -6.43301
253040.0000   -6.64311
253080.0000   -6.00073
253120.0000   -5.93366
253160.0000   -6.21283
253200.0000   -6.23932
253240.0000   -6.38100
253280.0000   -6.24084
253320.0000   -4.94952
253360.0000   -6.09088
253400.0000   -6.39508
253440.0000   -6.69644
253480.0000   -6.45045
253520.0000   -7.55810
253560.0000   -6.58093
253600.0000   -6.05807
253640.0000   -5.85555
253680.0000   -6.18758
253720.0000   -6.01715
253760.0000   -6.29168
253800.0000   -6.87778
253840.0000   -6.50604
253880.0000   -6.15828
253920.0000   -6.42953
253960.0000   -6.56842
254000.0000   -6.37388
254040.0000   -7.07398
254080.0000   -6.62972
254120.0000   -5.84918
254160.0000   -5.83957
254200.0000   -5.29489
254240.0000   -5.78043
254280.0000   -5.17300
254320.0000   -4.82535
254360.0000   -6.05493
254400.0000   -5.83888
254440.0000   -6.68821
254480.0000   -5.63468
254520.0000   -6.02450
254560.0000   -5.27284
254600.0000   -4.85298
254640.0000   -5.24000
254680.0000   -6.58758
254720.0000   -6.18820
254760.0000   -6.89074
254800.0000   -6.05934
254840.0000   -5.92366
254880.0000   -6.44499
254920.0000   -5.36642
254960.0000   -5.71222
255000.0000   -5.93868
255040.0000   -5.18859
255080.0000   -5.41806
255120.0000   -5.59925
255160.0000   -5.45472
255200.0000   -6.05840
255240.0000   -5.25332
255280.0000   -4.95926
255320.0000   -5.72351
255360.0000   -5.28740
255400.0000   -5.88180
255440.0000   -5.79519
255480.0000   -5.26728
255520.0000   -4.92314
255560.0000   -5.23558
255600.0000   -5.40093
255640.0000   -4.74299
255680.0000   -5.02239
255720.0000   -5.51391
255760.0000   -5.13202
255800.0000   -5.44986
255840.0000   -5.30336
255880.0000   -5.37401
255920.0000   -5.10720
255960.0000   -5.43863
256000.0000   -5.27230
256040.0000   -5.70497
256080.0000   -5.41306
256120.0000   -5.47997
256160.0000   -5.33146
256200.0000   -5.06128
256240.0000   -5.43373
256280.0000   -6.74323
256320.0000   -5.34288
256360.0000   -4.70289
256400.0000   -5.76581
256440.0000   -4.85000
256480.0000   -5.72100
256520.0000   -5.62257
256560.0000   -5.64045
256600.0000   -6.87536
256640.0000   -5.12251
256680.0000   -5.99517
256720.0000   -5.73671
256760.0000   -5.62126
256800.0000   -4.88005
256840.0000   -5.51489
256880.0000   -5.21648
256920.0000   -5.02654
256960.0000   -4.21239
257000.0000   -5.31119
257040.0000   -4.58956
257080.0000   -5.67770
257120.0000   -4.95650
257160.0000   -5.54003
257200.0000   -4.93098
257240.0000   -5.19667
257280.0000   -5.26829
257320.0000   -5.42863
257360.0000   -5.74990
257400.0000   -5.95546
257440.0000   -5.65937
257480.0000   -5.11649
257520.0000   -5.81759
257560.0000   -5.81824
257600.0000   -6.01445
257640.0000   -6.62459
257680.0000   -5.64695
257720.0000   -5.92376
257760.0000   -6.07407
257800.0000   -6.15347
257840.0000   -6.13054
257880.0000   -4.69928
257920.0000   -5.08759
257960.0000   -5.03516
258000.0000   -6.46856
258040.0000   -5.80608
258080.0000   -6.12092
258120.0000   -6.08266
258160.0000   -5.30260
258200.0000   -4.86181
258240.0000   -5.04930
258280.0000   -5.45076
258320.0000   -4.92131
258360.0000   -5.26226
258400.0000   -5.69264
258440.0000   -5.74447
258480.0000   -5.61926
258520.0000   -5.97583
258560.0000   -5.77409
258600.0000   -6.02795
258640.0000   -5.39935
258680.0000   -5.30733
258720.0000   -5.79230
258760.0000   -6.33030
258800.0000   -6.12416
258840.0000   -5.96761
258880.0000   -4.72176
258920.0000   -4.56833
258960.0000   -3.91886
259000.0000   -5.06686
259040.0000   -5.09445
259080.0000   -4.98844
259120.0000   -5.18790
259160.0000   -4.51789
259200.0000   -5.48485
259240.0000   -5.86056
259280.0000   -4.86400
259320.0000   -4.95209
259360.0000   -5.73395
259400.0000   -5.51752
259440.0000   -5.11943
259480.0000   -5.33253
259520.0000   -5.54247
259560.0000   -4.29475
259600.0000   -4.68552
259640.0000   -5.00736
259680.0000   -4.10209
259720.0000   -4.47196
259760.0000   -4.86105
259800.0000   -4.97063
259840.0000   -4.56867
259880.0000   -5.66511
259920.0000   -4.74539
259960.0000   -4.56776
260000.0000   -5.87081
260040.0000   -4.81474
260080.0000   -5.14272
260120.0000   -5.36328
260160.0000   -5.40860
260200.0000   -5.53883
260240.0000   -4.90362
260280.0000   -4.81573
260320.0000   -5.08226
260360.0000   -5.04451
260400.0000   -4.76656
260440.0000   -5.30575
260480.0000   -5.30332
260520.0000   -4.96634
260560.0000   -5.08858
260600.0000   -5.41763
260640.0000   -5.32039
260680.0000   -5.08386
260720.0000   -4.52842
260760.0000   -5.17049
260800.0000   -4.97728
260840.0000   -6.16644
260880.0000   -5.88012
260920.0000   -5.60685
260960.0000   -5.18516
261000.0000   -5.75307
261040.0000   -5.75500
261080.0000   -6.29532
261120.0000   -6.18155
261160.0000   -5.38352
261200.0000   -5.96391
261240.0000   -5.14150
261280.0000   -4.59557
261320.0000   -4.54846
261360.0000   -5.57002
261400.0000   -5.92693
261440.0000   -5.85310
261480.0000   -6.26673
261520.0000   -6.04627
261560.0000   -6.20225
261600.0000   -5.64656
261640.0000   -6.37801
261680.0000   -6.07024
261720.0000   -6.94890
261760.0000   -5.93077
261800.0000   -4.95761
261840.0000   -5.38164
261880.0000   -5.27490
261920.0000   -5.22150
261960.0000   -5.99141
262000.0000   -6.24703
262040.0000   -5.25569
262080.0000   -5.03861
262120.0000   -5.67310
262160.0000   -5.86922
262200.0000   -5.79663
262240.0000   -6.29146
262280.0000   -6.06544
262320.0000   -5.54127
262360.0000   -5.33619
262400.0000   -5.02551
262440.0000   -5.14970
262480.0000   -5.41030
262520.0000   -4.75448
262560.0000   -5.85889
262600.0000   -6.15290
262640.0000   -6.02668
262680.0000   -5.97653
262720.0000   -5.92258
262760.0000   -6.39217
262800.0000   -6.24906
262840.0000   -5.63976
262880.0000   -6.32353
262920.0000   -6.22662
262960.0000   -5.66648
263000.0000   -5.56801
263040.0000   -5.52329
263080.0000   -5.36393
263120.0000   -5.51583
263160.0000   -4.78801
263200.0000   -5.41694
263240.0000   -5.39112
263280.0000   -4.98772
263320.0000   -5.80183
263360.0000   -5.23532
263400.0000   -5.59619
263440.0000   -4.87079
263480.0000   -5.58655
263520.0000   -5.30902
263560.0000   -4.48206
263600.0000   -5.98761
263640.0000   -5.43538
263680.0000   -4.81561
263720.0000   -5.73851
263760.0000   -6.22406
263800.0000   -5.87087
263840.0000   -6.58319
263880.0000   -5.93421
263920.0000   -5.75954
263960.0000   -5.45830
264000.0000   -5.07014
264040.0000   -5.13342
264080.0000   -4.81554
264120.0000   -4.33179
264160.0000   -5.29400
264200.0000   -4.93864
264240.0000   -4.71362
264280.0000   -4.39196
264320.0000   -5.12308
264360.0000   -5.44310
264400.0000   -4.34880
264440.0000   -5.03867
264480.0000   -4.69583
264520.0000   -5.29164
264560.0000   -4.69455
264600.0000   -4.86516
264640.0000   -5.48738
264680.0000   -6.06277
264720.0000   -5.29081
264760.0000   -5.09406
264800.0000   -5.24694
264840.0000   -4.74038
264880.0000   -6.17123
264920.0000   -6.33747
264960.0000   -5.27600
265000.0000   -5.86971
265040.0000   -4.65456
265080.0000   -4.88310
265120.0000   -4.24729
265160.0000   -4.42091
265200.0000   -4.61468
265240.0000   -5.31020
265280.0000   -4.58944
265320.0000   -4.80495
265360.0000   -6.16333
265400.0000   -6.73662
265440.0000   -5.62349
265480.0000   -4.68999
265520.0000   -5.32291
265560.0000   -5.34849
265600.0000   -5.26361
265640.0000   -4.99005
265680.0000   -5.53904
265720.0000   -5.54473
265760.0000   -5.21741
265800.0000   -5.69602
265840.0000   -5.09989
265880.0000   -4.56060
265920.0000   -4.92048
265960.0000   -6.03604
266000.0000   -5.40574
266040.0000   -4.17292
266080.0000   -5.40450
266120.0000   -6.31810
266160.0000   -5.81917
266200.0000   -5.26154
266240.0000   -5.16866
266280.0000   -5.36167
266320.0000   -4.71884
266360.0000   -5.35140
266400.0000   -6.18876
266440.0000   -6.08509
266480.0000   -5.80923
266520.0000   -5.25924
266560.0000   -4.92390
266600.0000   -5.14334
266640.0000   -4.96629
266680.0000   -4.35702
266720.0000   -3.88799
266760.0000   -4.51087
266800.0000   -5.27494
266840.0000   -5.20204
266880.0000   -4.98030
266920.0000   -5.92242
266960.0000   -4.89590
267000.0000   -4.75604
267040.0000   -5.08388
267080.0000   -5.34179
267120.0000   -6.28684
267160.0000   -5.64851
267200.0000   -4.69366
267240.0000   -5.40717
267280.0000   -5.23223
267320.0000   -5.04178
267360.0000   -5.34018
267400.0000   -4.82641
267440.0000   -5.55422
267480.0000   -5.83126
267520.0000   -6.74521
267560.0000   -5.83516
267600.0000   -5.09214
267640.0000   -5.48600
267680.0000   -5.70610
267720.0000   -5.57388
267760.0000   -5.63896
267800.0000   -5.93341
267840.0000   -5.84150
267880.0000   -6.65214
267920.0000   -6.16564
267960.0000   -6.15000
268000.0000   -6.54768
268040.0000   -6.38658
268080.0000   -4.96183
268120.0000   -5.91655
268160.0000   -4.72097
268200.0000   -4.95867
268240.0000   -4.91002
268280.0000   -5.55074
268320.0000   -5.11074
268360.0000   -6.04121
268400.0000   -5.08463
268440.0000   -5.33399
268480.0000   -5.24069
268520.0000   -5.35506
268560.0000   -5.39378
268600.0000   -5.21699
268640.0000   -5.51765
268680.0000   -4.98273
268720.0000   -5.87180
268760.0000   -6.59188
268800.0000   -5.78879
268840.0000   -5.46085
268880.0000   -6.30928
268920.0000   -6.58153
268960.0000   -5.85324
269000.0000   -5.54400
269040.0000   -5.41107
269080.0000   -5.44368
269120.0000   -6.12812
269160.0000   -5.80143
269200.0000   -5.73719
269240.0000   -5.56637
269280.0000   -5.35790
269320.0000   -7.06859
269360.0000   -6.51140
269400.0000   -5.91260
269440.0000   -6.12549
269480.0000   -5.69054
269520.0000   -5.43146
269560.0000   -5.49004
269600.0000   -5.07300
269640.0000   -4.92491
269680.0000   -5.99762
269720.0000   -5.80104
269760.0000   -5.57160
269800.0000   -5.90688
269840.0000   -5.46110
269880.0000   -5.39702
269920.0000   -5.45508
269960.0000   -5.55256
270000.0000   -5.95712
270040.0000   -5.98331
270080.0000   -5.74066
270120.0000   -5.84314
270160.0000   -5.73466
270200.0000   -6.05738
270240.0000   -6.25575
270280.0000   -6.01349
270320.0000   -6.14100
270360.0000   -5.79771
270400.0000   -5.65799
270440.0000   -6.09661
270480.0000   -5.01739
270520.0000   -5.28607
270560.0000   -5.98159
270600.0000   -5.83759
270640.0000   -6.92782
270680.0000   -5.15237
270720.0000   -5.83826
270760.0000   -6.33993
270800.0000   -6.14240
270840.0000   -5.06707
270880.0000   -5.41271
270920.0000   -5.39791
270960.0000   -5.37355
271000.0000   -5.87407
271040.0000   -6.34692
271080.0000   -5.38800
271120.0000   -5.92767
271160.0000   -5.41509
271200.0000   -5.53879
271240.0000   -5.73297
271280.0000   -5.89664
271320.0000   -5.37348
271360.0000   -5.01132
271400.0000   -5.85574
271440.0000   -6.21370
271480.0000   -5.11851
271520.0000   -5.47237
271560.0000   -5.49786
271600.0000   -6.44613
271640.0000   -5.08591
271680.0000   -6.34849
271720.0000   -6.12231
271760.0000   -7.02553
271800.0000   -6.40531
271840.0000   -6.80516
271880.0000   -6.92700
271920.0000   -6.22611
271960.0000   -6.29602
272000.0000   -6.84644
272040.0000   -7.22588
272080.0000   -7.27732
272120.0000   -7.03421
272160.0000   -7.11962
272200.0000   -7.37197
272240.0000   -5.80326
272280.0000   -5.84715
272320.0000   -6.13715
272360.0000   -5.58146
272400.0000   -6.04506
272440.0000   -5.88118
272480.0000   -6.00644
272520.0000   -5.55939
272560.0000   -5.69966
272600.0000   -6.12967
272640.0000   -6.28521
272680.0000   -6.21094
272720.0000   -5.60751
272760.0000   -5.74586
272800.0000   -5.67029
272840.0000   -5.44225
272880.0000   -5.23221
272920.0000   -5.69351
272960.0000   -6.30319
273000.0000   -6.21045
273040.0000   -5.95424
273080.0000   -5.52295
273120.0000   -5.38936
273160.0000   -5.52312
273200.0000   -6.07884
273240.0000   -5.68489
273280.0000   -6.36544
273320.0000   -6.36194
273360.0000   -5.69135
273400.0000   -6.32484
273440.0000   -4.87505
273480.0000   -5.55927
273520.0000   -5.91080
273560.0000   -6.53220
273600.0000   -6.41781
273640.0000   -5.83765
273680.0000   -5.63691
273720.0000   -5.82685
273760.0000   -5.47109
273800.0000   -6.08832
273840.0000   -5.77839
273880.0000   -6.64114
273920.0000   -6.09740
273960.0000   -5.24576
274000.0000   -5.01698
274040.0000   -5.26727
274080.0000   -5.46967
274120.0000   -5.57803
274160.0000   -5.94675
274200.0000   -5.34066
274240.0000   -5.53351
274280.0000   -5.26577
274320.0000   -5.93350
274360.0000   -6.11671
274400.0000   -5.83891
274440.0000   -6.44238
274480.0000   -5.80565
274520.0000   -5.34920
274560.0000   -5.16505
274600.0000   -5.58145
274640.0000   -5.92037
274680.0000   -5.69146
274720.0000   -5.50565
274760.0000   -5.96487
274800.0000   -5.11155
274840.0000   -5.82213
274880.0000   -5.63460
274920.0000   -5.79989
274960.0000   -5.28952
275000.0000   -5.84099
275040.0000   -6.10193
275080.0000   -5.82236
275120.0000   -5.92956
275160.0000   -6.23519
275200.0000   -6.10768
275240.0000   -5.73558
275280.0000   -5.38037
275320.0000   -6.53567
275360.0000   -5.98097
275400.0000   -6.04823
275440.0000   -5.72796
275480.0000   -5.79249
275520.0000   -6.51074
275560.0000   -6.31241
275600.0000   -5.41347
275640.0000   -5.47948
275680.0000   -5.93250
275720.0000   -5.79761
275760.0000   -5.51383
275800.0000   -5.99607
275840.0000   -6.38135
275880.0000   -5.45236
275920.0000   -6.52990
275960.0000   -5.93917
276000.0000   -5.56447
276040.0000   -5.95377
276080.0000   -6.81909
276120.0000   -6.06744
276160.0000   -5.65540
276200.0000   -5.62061
276240.0000   -5.31403
276280.0000   -5.29053
276320.0000   -5.70820
276360.0000   -5.57385
276400.0000   -6.11717
276440.0000   -5.43011
276480.0000   -5.89764
276520.0000   -5.45316
276560.0000   -5.61417
276600.0000   -5.97352
276640.0000   -5.77921
276680.0000   -5.21892
276720.0000   -5.91181
276760.0000   -5.70778
276800.0000   -5.31224
276840.0000   -5.62423
276880.0000   -5.09325
276920.0000   -5.06535
276960.0000   -6.57087
277000.0000   -6.47626
277040.0000   -5.22525
277080.0000   -4.87996
277120.0000   -5.57484
277160.0000   -6.26321
277200.0000   -5.65771
277240.0000   -5.63399
277280.0000   -5.12580
277320.0000   -5.63318
277360.0000   -6.07324
277400.0000   -5.35475
277440.0000   -5.48817
277480.0000   -5.17706
277520.0000   -5.23681
277560.0000   -5.46507
277600.0000   -6.18053
277640.0000   -6.05674
277680.0000   -5.58858
277720.0000   -5.77425
277760.0000   -5.74219
277800.0000   -5.44276
277840.0000   -5.69299
277880.0000   -6.76358
277920.0000   -5.61710
277960.0000   -6.06403
278000.0000   -6.23074
278040.0000   -5.89098
278080.0000   -5.60440
278120.0000   -5.98649
278160.0000   -5.55705
278200.0000   -5.82023
278240.0000   -5.46836
278280.0000   -4.57952
278320.0000   -5.51061
278360.0000   -5.78227
278400.0000   -5.10344
278440.0000   -4.48232
278480.0000   -4.44732
278520.0000   -4.93174
278560.0000   -5.47793
278600.0000   -5.12572
278640.0000   -5.54675
278680.0000   -5.15413
278720.0000   -5.50124
278760.0000   -5.42974
278800.0000   -5.60609
278840.0000   -6.03904
278880.0000   -5.81691
278920.0000   -5.72312
278960.0000   -5.54234
279000.0000   -5.56665
279040.0000   -5.18742
279080.0000   -6.13670
279120.0000   -6.09201
279160.0000   -5.55987
279200.0000   -5.15390
279240.0000   -5.45309
279280.0000   -5.57361
279320.0000   -5.10791
279360.0000   -5.47402
279400.0000   -5.62460
279440.0000   -6.46879
279480.0000   -5.58538
279520.0000   -5.18765
279560.0000   -5.20592
279600.0000   -5.94713
279640.0000   -5.25037
279680.0000   -5.57377
279720.0000   -5.89898
279760.0000   -5.45373
279800.0000   -6.38507
279840.0000   -5.63937
279880.0000   -5.86836
279920.0000   -5.57101
279960.0000   -5.77533
280000.0000   -5.47936
280040.0000   -5.41311
280080.0000   -5.83229
280120.0000   -5.63890
280160.0000   -5.60711
280200.0000   -5.22188
280240.0000   -5.10398
280280.0000   -5.26399
280320.0000   -4.88030
280360.0000   -5.40088
280400.0000   -5.48515
280440.0000   -4.61468
280480.0000   -5.09509
280520.0000   -4.76575
280560.0000   -4.94907
280600.0000   -4.36890
280640.0000   -4.68092
280680.0000   -5.35738
280720.0000   -4.97476
280760.0000   -5.76316
280800.0000   -5.18432
280840.0000   -6.02130
280880.0000   -5.36496
280920.0000   -5.41902
280960.0000   -5.31853
281000.0000   -6.55443
281040.0000   -6.88995
281080.0000   -5.96243
281120.0000   -6.29394
281160.0000   -7.12125
281200.0000   -6.44390
281240.0000   -6.19984
281280.0000   -6.23551
281320.0000   -5.94772
281360.0000   -6.68293
281400.0000   -6.48062
281440.0000   -6.17000
281480.0000   -5.10560
281520.0000   -6.46263
281560.0000   -5.38138
281600.0000   -6.41214
281640.0000   -5.78892
281680.0000   -6.18976
281720.0000   -6.37132
281760.0000   -6.89855
281800.0000   -5.06661
281840.0000   -6.24562
281880.0000   -6.33271
281920.0000   -5.43793
281960.0000   -5.80078
282000.0000   -5.33765
282040.0000   -7.30122
282080.0000   -6.19368
282120.0000   -6.76347
282160.0000   -5.91590
282200.0000   -5.79282
282240.0000   -6.21472
282280.0000   -6.79135
282320.0000   -6.02436
282360.0000   -6.86530
282400.0000   -6.04206
282440.0000   -6.04778
282480.0000   -5.80003
282520.0000   -4.68314
282560.0000   -5.15529
282600.0000   -6.59015
282640.0000   -5.87263
282680.0000   -6.02361
282720.0000   -5.54838
282760.0000   -5.92820
282800.0000   -5.79343
282840.0000   -5.55508
282880.0000   -6.12286
282920.0000   -6.36125
282960.0000   -6.38094
283000.0000   -5.54390
283040.0000   -6.36114
283080.0000   -6.32931
283120.0000   -6.53412
283160.0000   -5.96808
283200.0000   -6.22514
283240.0000   -5.81777
283280.0000   -6.15665
283320.0000   -6.39728
283360.0000   -4.95558
283400.0000   -4.95630
283440.0000   -4.77590
283480.0000   -5.10178
283520.0000   -3.98997
283560.0000   -4.50487
283600.0000   -3.99101
283640.0000   -4.58008
283680.0000   -5.34663
283720.0000   -5.35693
283760.0000   -5.82787
283800.0000   -5.51713
283840.0000   -6.05950
283880.0000   -5.88147
283920.0000   -5.85923
283960.0000   -5.69479
284000.0000   -5.39662
284040.0000   -6.00804
284080.0000   -5.17192
284120.0000   -6.08635
284160.0000   -5.54667
284200.0000   -5.39242
284240.0000   -5.79056
284280.0000   -6.08088
284320.0000   -5.78565
284360.0000   -6.44852
284400.0000   -5.90107
284440.0000   -5.98398
284480.0000   -5.70945
284520.0000   -5.60465
284560.0000   -6.16823
284600.0000   -5.51315
284640.0000   -6.49072
284680.0000   -5.87907
284720.0000   -6.07983
284760.0000   -6.47528
284800.0000   -5.84900
284840.0000   -6.35950
284880.0000   -6.21291
284920.0000   -5.91882
284960.0000   -6.44005
285000.0000   -5.32282
285040.0000   -5.48596
285080.0000   -5.58653
285120.0000   -5.57525
285160.0000   -5.15624
285200.0000   -5.37167
285240.0000   -5.60342
285280.0000   -5.48271
285320.0000   -5.16169
285360.0000   -5.52294
285400.0000   -5.02044
285440.0000   -5.22260
285480.0000   -5.46974
285520.0000   -4.70000
285560.0000   -5.08522
285600.0000   -5.63196
285640.0000   -5.50268
285680.0000   -5.80535
285720.0000   -5.25487
285760.0000   -6.08074
285800.0000   -5.39908
285840.0000   -4.88162
285880.0000   -5.28647
285920.0000   -5.72124
285960.0000   -6.38048
286000.0000   -4.99005
286040.0000   -5.88648
286080.0000   -5.37776
286120.0000   -5.86432
286160.0000   -5.66777
286200.0000   -4.87291
286240.0000   -4.86280
286280.0000   -5.09448
286320.0000   -6.07073
286360.0000   -5.20395
286400.0000   -5.21131
286440.0000   -5.95195
286480.0000   -5.70357
286520.0000   -5.55663
286560.0000   -6.32044
286600.0000   -6.09747
286640.0000   -5.25931
286680.0000   -5.28054
286720.0000   -6.34307
286760.0000   -4.82511
286800.0000   -6.06852
286840.0000   -5.44503
286880.0000   -5.71726
286920.0000   -4.81659
286960.0000   -5.89313
287000.0000   -5.91794
287040.0000   -6.17298
287080.0000   -6.58273
287120.0000   -5.97152
287160.0000   -5.34333
287200.0000   -6.05483
287240.0000   -6.26424
287280.0000   -4.90521
287320.0000   -5.92669
287360.0000   -5.27338
287400.0000   -5.66732
287440.0000   -5.22974
287480.0000   -5.54669
287520.0000   -5.35959
287560.0000   -5.50096
287600.0000   -5.00556
287640.0000   -5.06457
287680.0000   -4.57713
287720.0000   -4.78679
287760.0000   -5.50394
287800.0000   -4.96837
287840.0000   -4.71504
287880.0000   -4.46278
287920.0000   -5.24329
287960.0000   -4.80927
288000.0000   -5.55220
288040.0000   -5.04860
288080.0000   -5.39382
288120.0000   -5.36833
288160.0000   -5.86283
288200.0000   -6.01835
288240.0000   -6.01425
288280.0000   -5.79898
288320.0000   -6.09787
288360.0000   -5.07273
288400.0000   -5.49322
288440.0000   -5.34978
288480.0000   -4.68035
288520.0000   -5.18434
288560.0000   -5.72108
288600.0000   -4.81712
288640.0000   -5.55467
288680.0000   -5.16242
288720.0000   -4.92962
288760.0000   -6.01633
288800.0000   -6.48778
288840.0000   -5.77176
288880.0000   -6.29349
288920.0000   -6.21402
288960.0000   -6.30033
289000.0000   -5.18896
289040.0000   -6.52698
289080.0000   -6.09091
289120.0000   -5.72748
289160.0000   -6.90915
289200.0000   -6.09370
289240.0000   -6.47996
289280.0000   -7.14608
289320.0000   -6.98311
289360.0000   -6.64532
289400.0000   -6.96317
289440.0000   -7.22225
289480.0000   -7.27934
289520.0000   -6.53729
289560.0000   -6.89887
289600.0000   -6.30910
289640.0000   -6.05178
289680.0000   -5.88705
289720.0000   -6.72470
289760.0000   -6.04595
289800.0000   -6.27764
289840.0000   -6.36411
289880.0000   -7.30435
289920.0000   -7.48364
289960.0000   -5.59330
290000.0000   -6.57895
290040.0000   -6.51271
290080.0000   -6.05049
290120.0000   -5.40821
290160.0000   -6.31144
290200.0000   -5.27066
290240.0000   -6.69258
290280.0000   -5.88240
290320.0000   -5.43803
290360.0000   -5.77105
290400.0000   -5.59786
290440.0000   -6.45402
290480.0000   -6.31706
290520.0000   -6.27887
290560.0000   -5.27850
290600.0000   -4.71262
290640.0000   -4.63410
290680.0000   -5.38221
290720.0000   -4.87176
290760.0000   -5.88792
290800.0000   -5.36241
290840.0000   -6.00191
290880.0000   -6.06843
290920.0000   -4.99655
290960.0000   -6.26360
291000.0000   -6.55169
291040.0000   -6.65030
291080.0000   -7.03283
291120.0000   -5.91070
291160.0000   -5.21780
291200.0000   -5.74768
291240.0000   -5.06251
291280.0000   -5.54348
291320.0000   -5.49938
291360.0000   -5.79214
291400.0000   -5.14078
291440.0000   -6.04579
291480.0000   -6.58769
291520.0000   -6.82675
291560.0000   -6.08243
291600.0000   -6.49871
291640.0000   -5.87644
291680.0000   -6.08555
291720.0000   -6.38517
291760.0000   -6.43031
291800.0000   -6.70914
291840.0000   -6.43890
291880.0000   -6.44987
291920.0000   -6.11079
291960.0000   -6.05364
292000.0000   -6.71750
292040.0000   -6.05267
292080.0000   -6.08827
292120.0000   -6.45244
292160.0000   -5.94431
292200.0000   -7.11542
292240.0000   -7.10705
292280.0000   -6.88729
292320.0000   -5.86472
292360.0000   -6.36483
292400.0000   -6.49361
292440.0000   -5.44908
292480.0000   -5.67072
292520.0000   -6.05463
292560.0000   -5.63162
292600.0000   -6.58977
292640.0000   -6.51864
292680.0000   -5.92295
292720.0000   -5.94266
292760.0000   -7.40961
292800.0000   -6.85726
292840.0000   -6.63870
292880.0000   -7.69315
292920.0000   -6.06555
292960.0000   -5.96565
293000.0000   -5.97957
293040.0000   -5.11468
293080.0000   -6.57754
293120.0000   -6.39043
293160.0000   -5.94579
293200.0000   -5.41652
293240.0000   -6.15188
293280.0000   -6.79429
293320.0000   -6.46825
293360.0000   -6.13635
293400.0000   -6.67761
293440.0000   -4.71593
293480.0000   -5.30172
293520.0000   -5.16404
293560.0000   -5.73334
293600.0000   -5.10046
293640.0000   -5.65234
293680.0000   -4.94028
293720.0000   -5.48535
293760.0000   -6.44763
293800.0000   -5.48467
293840.0000   -5.38699
293880.0000   -6.03420
293920.0000   -5.74350
293960.0000   -5.85443
294000.0000   -5.62535
294040.0000   -6.36990
294080.0000   -6.07015
294120.0000   -5.43199
294160.0000   -6.34171
294200.0000   -5.80516
294240.0000   -5.45227
294280.0000   -4.45588
294320.0000   -4.69315
294360.0000   -5.72128
294400.0000   -5.52991
294440.0000   -5.20463
294480.0000   -5.99412
294520.0000   -5.63310
294560.0000   -5.41647
294600.0000   -6.19362
294640.0000   -5.66371
294680.0000   -6.06655
294720.0000   -5.62190
294760.0000   -5.58375
294800.0000   -5.79727
294840.0000   -6.40059
294880.0000   -6.33721
294920.0000   -7.47280
294960.0000   -6.57193
295000.0000   -6.86660
295040.0000   -6.13593
295080.0000   -5.27803
295120.0000   -5.80716
295160.0000   -6.37547
295200.0000   -5.51025
295240.0000   -5.68048
295280.0000   -6.30289
295320.0000   -6.05801
295360.0000   -6.38380
295400.0000   -6.00727
295440.0000   -6.66375
295480.0000   -6.41866
295520.0000   -6.54679
295560.0000   -6.12010
295600.0000   -7.17000
295640.0000   -6.22717
295680.0000   -6.01727
295720.0000   -6.34510
295760.0000   -7.14617
295800.0000   -6.76337
295840.0000   -6.84385
295880.0000   -6.16274
295920.0000   -6.43246
295960.0000   -6.72220
296000.0000   -6.52247
296040.0000   -7.28560
296080.0000   -6.54433
296120.0000   -6.45492
296160.0000   -5.94210
296200.0000   -6.37400
296240.0000   -6.85169
296280.0000   -6.16546
296320.0000   -5.90806
296360.0000   -6.18398
296400.0000   -6.12978
296440.0000   -5.63527
296480.0000   -6.83718
296520.0000   -5.75177
296560.0000   -6.57420
296600.0000   -6.08370
296640.0000   -5.84600
296680.0000   -6.99194
296720.0000   -6.23588
296760.0000   -5.95941
296800.0000   -6.31786
296840.0000   -6.41317
296880.0000   -6.60961
296920.0000   -6.49564
296960.0000   -6.65660
297000.0000   -6.81679
297040.0000   -5.26594
297080.0000   -5.65015
297120.0000   -4.84362
297160.0000   -5.97308
297200.0000   -5.56119
297240.0000   -6.46194
297280.0000   -6.15559
297320.0000   -6.19865
297360.0000   -6.27603
297400.0000   -6.29063
297440.0000   -6.76668
297480.0000   -6.15325
297520.0000   -6.62317
297560.0000   -5.64753
297600.0000   -6.66317
297640.0000   -5.71830
297680.0000   -6.51196
297720.0000   -5.50163
297760.0000   -6.59155
297800.0000   -6.02100
297840.0000   -6.90236
297880.0000   -5.64105
297920.0000   -7.14306
297960.0000   -6.23882
298000.0000   -6.81514
298040.0000   -5.28528
298080.0000   -5.65788
298120.0000   -6.20309
298160.0000   -6.06848
298200.0000   -6.68455
298240.0000   -5.93603
298280.0000   -6.62628
298320.0000   -6.64230
298360.0000   -7.19659
298400.0000   -7.24418
298440.0000   -6.18684
298480.0000   -7.20841
298520.0000   -7.31272
298560.0000   -6.63120
298600.0000   -7.03899
298640.0000   -6.19647
298680.0000   -6.21949
298720.0000   -6.09005
298760.0000   -6.84347
298800.0000   -5.89670
298840.0000   -5.58914
298880.0000   -4.81855
298920.0000   -5.08863
298960.0000   -5.24162
299000.0000   -5.80904
299040.0000   -5.69128
299080.0000   -5.18893
299120.0000   -5.81739
299160.0000   -5.58569
299200.0000   -6.39120
299240.0000   -5.22078
299280.0000   -6.25495
299320.0000   -6.20660
299360.0000   -5.93148
299400.0000   -6.49356
299440.0000   -5.73041
299480.0000   -5.66104
299520.0000   -5.38197
299560.0000   -6.56721
299600.0000   -6.15402
299640.0000   -5.31387
299680.0000   -4.80771
299720.0000   -6.00928
299760.0000   -6.08646
299800.0000   -5.77264
299840.0000   -5.93274
299880.0000   -5.82861
299920.0000   -5.46887
299960.0000   -4.66352
300000.0000   -5.66690
300040.0000   -4.85106
300080.0000   -5.67914
300120.0000   -5.89335
300160.0000   -5.14079
300200.0000   -4.78306
300240.0000   -5.70789
300280.0000   -6.26131
300320.0000   -5.79644
300360.0000   -5.66753
300400.0000   -6.22760
300440.0000   -6.37739
300480.0000   -5.73302
300520.0000   -6.12816
300560.0000   -5.94896
300600.0000   -5.08025
300640.0000   -5.39343
300680.0000   -6.33162
300720.0000   -5.59690
300760.0000   -6.10102
300800.0000   -5.63245
300840.0000   -5.76712
300880.0000   -5.29044
300920.0000   -5.23597
300960.0000   -5.33490
301000.0000   -5.40127
301040.0000   -5.12200
301080.0000   -4.20746
301120.0000   -5.70167
301160.0000   -4.58040
301200.0000   -5.43736
301240.0000   -5.27525
301280.0000   -5.37649
301320.0000   -4.56427
301360.0000   -5.84482
301400.0000   -6.23994
301440.0000   -6.12321
301480.0000   -5.78953
301520.0000   -5.50622
301560.0000   -5.01067
301600.0000   -5.18419
301640.0000   -4.48113
301680.0000   -4.17531
301720.0000   -4.15700
301760.0000   -4.57552
301800.0000   -5.18909
301840.0000   -4.87781
301880.0000   -4.04362
301920.0000   -5.22853
301960.0000   -5.18760
302000.0000   -4.75855
302040.0000   -3.80721
302080.0000   -5.22091
302120.0000   -5.01313
302160.0000   -5.29484
302200.0000   -5.71265
302240.0000   -6.19881
302280.0000   -5.86288
302320.0000   -6.31650
302360.0000   -5.68837
302400.0000   -6.16648
302440.0000   -6.06313
302480.0000   -5.65217
302520.0000   -6.47597
302560.0000   -5.98337
302600.0000   -4.94801
302640.0000   -5.57244
302680.0000   -4.84519
302720.0000   -5.16877
302760.0000   -4.86413
302800.0000   -4.91993
302840.0000   -4.59053
302880.0000   -4.90548
302920.0000   -5.09706
302960.0000   -5.95104
303000.0000   -5.37242
303040.0000   -5.33278
303080.0000   -5.80741
303120.0000   -6.09114
303160.0000   -5.69285
303200.0000   -5.83139
303240.0000   -6.15250
303280.0000   -6.17375
303320.0000   -5.80496
303360.0000   -5.11251
303400.0000   -4.83566
303440.0000   -5.92992
303480.0000   -5.44385
303520.0000   -5.69467
303560.0000   -5.30664
303600.0000   -6.23234
303640.0000   -5.14232
303680.0000   -5.37920
303720.0000   -5.18220
303760.0000   -4.40910
303800.0000   -6.28427
303840.0000   -5.88978
303880.0000   -5.54130
303920.0000   -5.01524
303960.0000   -4.98786
304000.0000   -4.87584
304040.0000   -4.78632
304080.0000   -4.63714
304120.0000   -4.97410
304160.0000   -5.53472
304200.0000   -5.73246
304240.0000   -5.79589
304280.0000   -5.10278
304320.0000   -5.35286
304360.0000   -5.74074
304400.0000   -5.50552
304440.0000   -6.25280
304480.0000   -5.77886
304520.0000   -6.25622
304560.0000   -5.38659
304600.0000   -5.34433
304640.0000   -5.12778
304680.0000   -5.95992
304720.0000   -5.42794
304760.0000   -5.02346
304800.0000   -5.75860
304840.0000   -5.66692
304880.0000   -5.21884
304920.0000   -5.66896
304960.0000   -6.32812
305000.0000   -6.65257
305040.0000   -6.19304
305080.0000   -6.29734
305120.0000   -6.35116
305160.0000   -5.63409
305200.0000   -5.56509
305240.0000   -5.40977
305280.0000   -4.80110
305320.0000   -5.85948
305360.0000   -4.99621
305400.0000   -5.25792
305440.0000   -4.58352
305480.0000   -4.80604
305520.0000   -5.60151
305560.0000   -4.94394
305600.0000   -5.62241
305640.0000   -4.72804
305680.0000   -5.20079
305720.0000   -5.32253
305760.0000   -4.99664
305800.0000   -4.42595
305840.0000   -5.62183
305880.0000   -6.15471
305920.0000   -5.78694
305960.0000   -4.77157
306000.0000   -5.33857
306040.0000   -6.00103
306080.0000   -5.27137
306120.0000   -6.03783
306160.0000   -5.86574
306200.0000   -5.41563
306240.0000   -5.84277
306280.0000   -4.92124
306320.0000   -5.69013
306360.0000   -5.38730
306400.0000   -5.07942
306440.0000   -4.85005
306480.0000   -5.43665
306520.0000   -4.14088
306560.0000   -5.46028
306600.0000   -5.66513
306640.0000   -4.19372
306680.0000   -4.38422
306720.0000   -5.41940
306760.0000   -5.51770
306800.0000   -5.57767
306840.0000   -5.27380
306880.0000   -5.40598
306920.0000   -5.02362
306960.0000   -5.16098
307000.0000   -5.37511
307040.0000   -5.41914
307080.0000   -4.71927
307120.0000   -5.50383
307160.0000   -4.78267
307200.0000   -5.09568
307240.0000   -5.77844
307280.0000   -5.36586
307320.0000   -4.45453
307360.0000   -5.30119
307400.0000   -5.31700
307440.0000   -5.33013
307480.0000   -5.55691
307520.0000   -5.69862
307560.0000   -5.31067
307600.0000   -4.96129
307640.0000   -5.64901
307680.0000   -5.55174
307720.0000   -5.10356
307760.0000   -5.17012
307800.0000   -5.32135
307840.0000   -4.33440
307880.0000   -4.62203
307920.0000   -5.53245
307960.0000   -6.14166
308000.0000   -6.04556
308040.0000   -5.13885
308080.0000   -4.81761
308120.0000   -5.62231
308160.0000   -4.24562
308200.0000   -4.88805
308240.0000   -4.72180
308280.0000   -4.62979
308320.0000   -4.89822
308360.0000   -5.12542
308400.0000   -5.27434
308440.0000   -5.28911
308480.0000   -4.51989
308520.0000   -4.60329
308560.0000   -4.86497
308600.0000   -5.01350
308640.0000   -4.34242
308680.0000   -4.52108
308720.0000   -4.44040
308760.0000   -4.14101
308800.0000   -4.22675
308840.0000   -4.92088
308880.0000   -5.13654
308920.0000   -4.93348
308960.0000   -4.97401
309000.0000   -4.84325
309040.0000   -5.24939
309080.0000   -4.78407
309120.0000   -4.84744
309160.0000   -5.46190
309200.0000   -5.32356
309240.0000   -4.72546
309280.0000   -5.27864
309320.0000   -4.78614
309360.0000   -5.86274
309400.0000   -4.74997
309440.0000   -5.23970
309480.0000   -5.16425
309520.0000   -6.06117
309560.0000   -5.76004
309600.0000   -4.92017
309640.0000   -4.34557
309680.0000   -4.01784
309720.0000   -4.70384
309760.0000   -5.13196
309800.0000   -4.18286
309840.0000   -4.96071
309880.0000   -4.98009
309920.0000   -6.64747
309960.0000   -4.13368
310000.0000   -4.64659
310040.0000   -5.05707
310080.0000   -4.63638
310120.0000   -4.79871
310160.0000   -5.28847
310200.0000   -5.94722
310240.0000   -4.82123
310280.0000   -5.68677
310320.0000   -5.98446
310360.0000   -5.97250
310400.0000   -5.33638
310440.0000   -6.06250
310480.0000   -5.35315
310520.0000   -5.80995
310560.0000   -5.71533
310600.0000   -6.37736
310640.0000   -6.49677
310680.0000   -6.39225
310720.0000   -7.10162
310760.0000   -6.77745
310800.0000   -5.92760
310840.0000   -5.92187
310880.0000   -5.31875
310920.0000   -5.45258
310960.0000   -6.24871
311000.0000   -5.31537
311040.0000   -5.46239
311080.0000   -5.43412
311120.0000   -5.02722
311160.0000   -5.99715
311200.0000   -6.20107
311240.0000   -6.27279
311280.0000   -5.94099
311320.0000   -6.07033
311360.0000   -6.75020
311400.0000   -5.97336
311440.0000   -6.79588
311480.0000   -6.74586
311520.0000   -5.47294
311560.0000   -6.52157
311600.0000   -5.06285
311640.0000   -5.19386
311680.0000   -5.62979
311720.0000   -5.41749
311760.0000   -5.11416
311800.0000   -5.93187
311840.0000   -4.99697
311880.0000   -5.37841
311920.0000   -4.60348
311960.0000   -5.84026
312000.0000   -5.46875
312040.0000   -5.60096
312080.0000   -4.86813
312120.0000   -5.70263
312160.0000   -5.83116
312200.0000   -5.88960
312240.0000   -6.18538
312280.0000   -5.44501
312320.0000   -5.67330
312360.0000   -6.81723
312400.0000   -4.90955
312440.0000   -5.44468
312480.0000   -5.40441
312520.0000   -5.34108
312560.0000   -6.00278
312600.0000   -6.07581
312640.0000   -6.04069
312680.0000   -5.91117
312720.0000   -5.02145
312760.0000   -5.26193
312800.0000   -4.76375
312840.0000   -5.88260
312880.0000   -5.46940
312920.0000   -5.41631
312960.0000   -5.90026
313000.0000   -6.47390
313040.0000   -5.26965
313080.0000   -6.16678
313120.0000   -5.69781
313160.0000   -6.21626
313200.0000   -5.54734
313240.0000   -5.62731
313280.0000   -7.01801
313320.0000   -5.84895
313360.0000   -6.04736
313400.0000   -5.59989
313440.0000   -6.25094
313480.0000   -5.99942
313520.0000   -6.01527
313560.0000   -5.51727
313600.0000   -4.52224
313640.0000   -4.91522
313680.0000   -5.20604
313720.0000   -5.08170
313760.0000   -5.11140
313800.0000   -4.20499
313840.0000   -4.79877
313880.0000   -5.61735
313920.0000   -4.62142
313960.0000   -5.29511
314000.0000   -5.33428
314040.0000   -4.93132
314080.0000   -4.62596
314120.0000   -5.48504
314160.0000   -4.64259
314200.0000   -5.99361
314240.0000   -5.42110
314280.0000   -5.35059
314320.0000   -5.64820
314360.0000   -5.29985
314400.0000   -5.31079
314440.0000   -5.17132
314480.0000   -4.36253
314520.0000   -5.30644
314560.0000   -5.59384
314600.0000   -6.08463
314640.0000   -5.97889
314680.0000   -6.08593
314720.0000   -5.85937
314760.0000   -5.51035
314800.0000   -5.30677
314840.0000   -5.02478
314880.0000   -4.42564
314920.0000   -5.00868
314960.0000   -4.24106
315000.0000   -5.53276
315040.0000   -4.91916
315080.0000   -5.10285
315120.0000   -4.67050
315160.0000   -4.46841
315200.0000   -4.47750
315240.0000   -4.30622
315280.0000   -3.26005
315320.0000   -3.67676
315360.0000   -4.51186
315400.0000   -4.47535
315440.0000   -5.01557
315480.0000   -5.19149
315520.0000   -4.45822
315560.0000   -4.95541
315600.0000   -4.11658
315640.0000   -4.75736
315680.0000   -4.62792
315720.0000   -4.37230
315760.0000   -5.42864
315800.0000   -4.33880
315840.0000   -5.46331
315880.0000   -5.61228
315920.0000   -4.68032
315960.0000   -4.44285
316000.0000   -4.80288
316040.0000   -5.36821
316080.0000   -4.77136
316120.0000   -4.75625
316160.0000   -3.42626
316200.0000   -4.15062
316240.0000   -4.75023
316280.0000   -4.44999
316320.0000   -4.15709
316360.0000   -3.89982
316400.0000   -4.67474
316440.0000   -5.15436
316480.0000   -5.19583
316520.0000   -5.25912
316560.0000   -4.04397
316600.0000   -3.60280
316640.0000   -4.51250
316680.0000   -5.05574
316720.0000   -4.75876
316760.0000   -4.53686
316800.0000   -3.94822
316840.0000   -4.57248
316880.0000   -5.73912
316920.0000   -5.49262
316960.0000   -5.25965
317000.0000   -4.75635
317040.0000   -4.73361
317080.0000   -4.25778
317120.0000   -4.46593
317160.0000   -5.35575
317200.0000   -4.53472
317240.0000   -4.55261
317280.0000   -5.10692
317320.0000   -3.88474
317360.0000   -5.25999
317400.0000   -4.52887
317440.0000   -4.70111
317480.0000   -5.43051
317520.0000   -5.29556
317560.0000   -5.09683
317600.0000   -5.56978
317640.0000   -6.19102
317680.0000   -5.61021
317720.0000   -5.77918
317760.0000   -5.90227
317800.0000   -4.44990
317840.0000   -5.26916
317880.0000   -5.42970
317920.0000   -5.08970
317960.0000   -6.12629
318000.0000   -5.34642
318040.0000   -5.47656
318080.0000   -5.31851
318120.0000   -5.95168
318160.0000   -5.09690
318200.0000   -4.67642
318240.0000   -4.75029
318280.0000   -5.06593
318320.0000   -4.55062
318360.0000   -4.64080
318400.0000   -4.98844
318440.0000   -5.46028
318480.0000   -5.39598
318520.0000   -4.71060
318560.0000   -5.05767
318600.0000   -6.39918
318640.0000   -5.07394
318680.0000   -4.63375
318720.0000   -5.05957
318760.0000   -4.73026
318800.0000   -5.01551
318840.0000   -5.25902
318880.0000   -4.39806
318920.0000   -5.24561
318960.0000   -4.74414
319000.0000   -4.99809
319040.0000   -5.01974
319080.0000   -4.17893
319120.0000   -5.00569
319160.0000   -4.32784
319200.0000   -4.49942
319240.0000   -5.07873
319280.0000   -6.57592
319320.0000   -4.67338
319360.0000   -6.25876
319400.0000   -4.87593
319440.0000   -4.23011
319480.0000   -4.88408
319520.0000   -5.86930
319560.0000   -5.57113
319600.0000   -6.21452
319640.0000   -6.35994
319680.0000   -5.29467
319720.0000   -5.08292
319760.0000   -5.22082
319800.0000   -5.86740
319840.0000   -5.58764
319880.0000   -5.17958
319920.0000   -5.38994
319960.0000   -5.77214
320000.0000   -5.22010
320040.0000   -5.85664
320080.0000   -5.56889
320120.0000   -5.44280
320160.0000   -5.68499
320200.0000   -5.73584
320240.0000   -4.84486
320280.0000   -6.26718
320320.0000   -6.13892
320360.0000   -5.91199
320400.0000   -6.04075
320440.0000   -6.14415
320480.0000   -6.93860
320520.0000   -6.33739
320560.0000   -5.58500
320600.0000   -6.10450
320640.0000   -5.16870
320680.0000   -7.07525
320720.0000   -6.70077
320760.0000   -7.37089
320800.0000   -7.34447
320840.0000   -6.86235
320880.0000   -6.22018
320920.0000   -5.74567
320960.0000   -5.77521
321000.0000   -5.46288
321040.0000   -5.95576
321080.0000   -6.17397
321120.0000   -6.07059
321160.0000   -5.02135
321200.0000   -5.38835
321240.0000   -5.14006
321280.0000   -4.75530
321320.0000   -5.52670
321360.0000   -4.95788
321400.0000   -5.36225
321440.0000   -6.04832
321480.0000   -5.93141
321520.0000   -5.21360
321560.0000   -4.64059
321600.0000   -5.16827
321640.0000   -5.90319
321680.0000   -6.80279
321720.0000   -6.74022
321760.0000   -6.80656
321800.0000   -6.98830
321840.0000   -7.02585
321880.0000   -6.51424
321920.0000   -6.55124
321960.0000   -6.33529
322000.0000   -5.96431
322040.0000   -5.78551
322080.0000   -6.06855
322120.0000   -5.61238
322160.0000   -5.93752
322200.0000   -6.53256
322240.0000   -6.59126
322280.0000   -7.24957
322320.0000   -4.93167
322360.0000   -6.62268
322400.0000   -6.13113
322440.0000   -6.75314
322480.0000   -6.83337
322520.0000   -6.78854
322560.0000   -5.87165
322600.0000   -5.99909
322640.0000   -6.06455
322680.0000   -6.49131
322720.0000   -6.52787
322760.0000   -6.14441
322800.0000   -7.05246
322840.0000   -5.78958
322880.0000   -6.04165
322920.0000   -5.47184
322960.0000   -6.15854
323000.0000   -5.72176
323040.0000   -6.10368
323080.0000   -7.43845
323120.0000   -6.07616
323160.0000   -5.84476
323200.0000   -6.27010
323240.0000   -6.76831
323280.0000   -7.54823
323320.0000   -6.80490
323360.0000   -5.73917
323400.0000   -6.50162
323440.0000   -6.41487
323480.0000   -6.38884
323520.0000   -5.94795
323560.0000   -6.27675
323600.0000   -5.96151
323640.0000   -6.72275
323680.0000   -7.07865
323720.0000   -6.50910
323760.0000   -6.57026
323800.0000   -6.41698
323840.0000   -6.00947
323880.0000   -6.76849
323920.0000   -5.84698
323960.0000   -6.58743
324000.0000   -6.28190
324040.0000   -5.82213
324080.0000   -5.29456
324120.0000   -5.38388
324160.0000   -5.73581
324200.0000   -5.93000
324240.0000   -5.53830
324280.0000   -5.69227
324320.0000   -6.60697
324360.0000   -6.13769
324400.0000   -5.96236
324440.0000   -5.97134
324480.0000   -5.51428
324520.0000   -5.70930
324560.0000   -6.55210
324600.0000   -7.24573
324640.0000   -6.80350
324680.0000   -6.29711
324720.0000   -6.70088
324760.0000   -7.11509
324800.0000   -6.62547
324840.0000   -6.28544
324880.0000   -6.74963
324920.0000   -6.61718
324960.0000   -5.16520
325000.0000   -6.10014
325040.0000   -6.89590
325080.0000   -6.13038
325120.0000   -6.77104
325160.0000   -4.82347
325200.0000   -5.83339
325240.0000   -6.66629
325280.0000   -6.48280
325320.0000   -6.10067
325360.0000   -5.83862
325400.0000   -6.26927
325440.0000   -6.31170
325480.0000   -5.61051
325520.0000   -5.04305
325560.0000   -6.00670
325600.0000   -5.92632
325640.0000   -5.64954
325680.0000   -5.81232
325720.0000   -5.43895
325760.0000   -5.68180
325800.0000   -5.41709
325840.0000   -5.24175
325880.0000   -5.77559
325920.0000   -5.31006
325960.0000   -5.20927
326000.0000   -5.72761
326040.0000   -5.64278
326080.0000   -5.10348
326120.0000   -5.99456
326160.0000   -5.82628
326200.0000   -4.43903
326240.0000   -5.18935
326280.0000   -5.38309
326320.0000   -5.38654
326360.0000   -4.99685
326400.0000   -5.44034
326440.0000   -5.62357
326480.0000   -5.73628
326520.0000   -4.53974
326560.0000   -6.03726
326600.0000   -6.73287
326640.0000   -6.43878
326680.0000   -6.47481
326720.0000   -6.63063
326760.0000   -6.00096
326800.0000   -6.45533
326840.0000   -6.19017
326880.0000   -6.73190
326920.0000   -6.58487
326960.0000   -6.43372
327000.0000   -6.45463
327040.0000   -6.26533
327080.0000   -6.07502
327120.0000   -6.03088
327160.0000   -5.36343
327200.0000   -5.67083
327240.0000   -5.27767
327280.0000   -5.42962
327320.0000   -5.09078
327360.0000   -5.48793
327400.0000   -5.22725
327440.0000   -5.63276
327480.0000   -5.57161
327520.0000   -5.87745
327560.0000   -5.47634
327600.0000   -4.87607
327640.0000   -6.62658
327680.0000   -6.63274
327720.0000   -5.97245
327760.0000   -6.18575
327800.0000   -5.94595
327840.0000   -5.35518
327880.0000   -5.51755
327920.0000   -4.95508
327960.0000   -4.82092
328000.0000   -6.71987
328040.0000   -5.81900
328080.0000   -6.25825
328120.0000   -5.80114
328160.0000   -5.92784
328200.0000   -6.35609
328240.0000   -6.10578
328280.0000   -6.21980
328320.0000   -5.94793
328360.0000   -6.48891
328400.0000   -6.10243
328440.0000   -5.64989
328480.0000   -6.60552
328520.0000   -6.55790
328560.0000   -4.86618
328600.0000   -5.26478
328640.0000   -5.19513
328680.0000   -6.29741
328720.0000   -6.25640
328760.0000   -6.19759
328800.0000   -5.42053
328840.0000   -5.99620
328880.0000   -5.55363
328920.0000   -5.95571
328960.0000   -6.01898
329000.0000   -6.26561
329040.0000   -5.29419
329080.0000   -5.80223
329120.0000   -6.01079
329160.0000   -6.04563
329200.0000   -5.18848
329240.0000   -6.10582
329280.0000   -6.00656
329320.0000   -6.01290
329360.0000   -6.06795
329400.0000   -5.57937
329440.0000   -6.32845
329480.0000   -6.77555
329520.0000   -6.27102
329560.0000   -6.80039
329600.0000   -5.84329
329640.0000   -5.16412
329680.0000   -5.99037
329720.0000   -6.18740
329760.0000   -5.99265
329800.0000   -6.57150
329840.0000   -6.92954
329880.0000   -5.69105
329920.0000   -6.62704
329960.0000   -5.76725
330000.0000   -6.37219
330040.0000   -5.67110
330080.0000   -6.66175
330120.0000   -6.29831
330160.0000   -5.65814
330200.0000   -5.38647
330240.0000   -6.27373
330280.0000   -6.63813
330320.0000   -6.17698
330360.0000   -6.18771
330400.0000   -6.02545
330440.0000   -4.96934
330480.0000   -5.63572
330520.0000   -5.86491
330560.0000   -5.37609
330600.0000   -6.86734
330640.0000   -6.08496
330680.0000   -6.95148
330720.0000   -6.53780
330760.0000   -7.01018
330800.0000   -6.83128
330840.0000   -5.96533
330880.0000   -6.37568
330920.0000   -6.17431
330960.0000   -5.89198
331000.0000   -5.84196
331040.0000   -6.23492
331080.0000   -6.30021
331120.0000   -5.97319
331160.0000   -6.28131
331200.0000   -6.28295
331240.0000   -5.80319
331280.0000   -5.65833
331320.0000   -5.97288
331360.0000   -5.09402
331400.0000   -5.51412
331440.0000   -6.50768
331480.0000   -5.97376
331520.0000   -5.32951
331560.0000   -6.58826
331600.0000   -6.34069
331640.0000   -6.14915
331680.0000   -6.64301
331720.0000   -6.30797
331760.0000   -6.87834
331800.0000   -4.94305
331840.0000   -5.09224
331880.0000   -5.81752
331920.0000   -6.22546
331960.0000   -5.75821
332000.0000   -7.06957
332040.0000   -6.52650
332080.0000   -5.71276
332120.0000   -5.87325
332160.0000   -6.55509
332200.0000   -6.27619
332240.0000   -6.26691
332280.0000   -5.98777
332320.0000   -6.55884
332360.0000   -7.57171
332400.0000   -6.70573
332440.0000   -6.08595
332480.0000   -5.78953
332520.0000   -4.81201
332560.0000   -5.71592
332600.0000   -6.06991
332640.0000   -6.52065
332680.0000   -6.42564
332720.0000   -6.55849
332760.0000   -6.60212
332800.0000   -6.64845
332840.0000   -6.27743
332880.0000   -6.62800
332920.0000   -6.05465
332960.0000   -6.20794
333000.0000   -6.01417
333040.0000   -7.16868
333080.0000   -6.38566
333120.0000   -6.37984
333160.0000   -5.77493
333200.0000   -6.63813
333240.0000   -5.94240
333280.0000   -6.25319
333320.0000   -6.23485
333360.0000   -6.66186
333400.0000   -6.73896
333440.0000   -5.80121
333480.0000   -6.42283
333520.0000   -6.15877
333560.0000   -6.10358
333600.0000   -5.06736
333640.0000   -5.40617
333680.0000   -5.72522
333720.0000   -5.58291
333760.0000   -6.17175
333800.0000   -5.85356
333840.0000   -5.59905
333880.0000   -5.81090
333920.0000   -6.06329
333960.0000   -5.47165
334000.0000   -7.06960
334040.0000   -5.07373
334080.0000   -5.51405
334120.0000   -4.72831
334160.0000   -4.44825
334200.0000   -4.84673
334240.0000   -5.23778
334280.0000   -5.61263
334320.0000   -5.09720
334360.0000   -5.66674
334400.0000   -5.62003
334440.0000   -5.88512
334480.0000   -5.51735
334520.0000   -4.87670
334560.0000   -5.39690
334600.0000   -5.93688
334640.0000   -5.98349
334680.0000   -6.92571
334720.0000   -7.34258
334760.0000   -6.34427
334800.0000   -6.71670
334840.0000   -6.13095
334880.0000   -6.44043
334920.0000   -6.21032
334960.0000   -5.36785
335000.0000   -5.41025
335040.0000   -5.82906
335080.0000   -5.09821
335120.0000   -5.13951
335160.0000   -5.04072
335200.0000   -5.30620
335240.0000   -6.02250
335280.0000   -6.27323
335320.0000   -6.17661
335360.0000   -5.73565
335400.0000   -6.35341
335440.0000   -6.42883
335480.0000   -6.54892
335520.0000   -6.57345
335560.0000   -6.56180
335600.0000   -6.22983
335640.0000   -6.55149
335680.0000   -6.18590
335720.0000   -6.25677
335760.0000   -5.93315
335800.0000   -6.16061
335840.0000   -5.90571
335880.0000   -5.61070
335920.0000   -6.60840
335960.0000   -6.79325
336000.0000   -6.71667
336040.0000   -7.59299
336080.0000   -6.38159
336120.0000   -6.91742
336160.0000   -6.32122
336200.0000   -7.24227
336240.0000   -7.26289
336280.0000   -6.58317
336320.0000   -5.68124
336360.0000   -6.96796
336400.0000   -7.01552
336440.0000   -6.42620
336480.0000   -6.16608
336520.0000   -6.93475
336560.0000   -7.96581
336600.0000   -7.39573
336640.0000   -6.83146
336680.0000   -6.98593
336720.0000   -7.11944
336760.0000   -7.50068
336800.0000   -6.75605
336840.0000   -5.45981
336880.0000   -7.20770
336920.0000   -6.88060
336960.0000   -6.15813
337000.0000   -5.95821
337040.0000   -6.97731
337080.0000   -7.11527
337120.0000   -6.72511
337160.0000   -6.53602
337200.0000   -6.58963
337240.0000   -5.45077
337280.0000   -6.13393
337320.0000   -6.34857
337360.0000   -6.08672
337400.0000   -6.10023
337440.0000   -6.50900
337480.0000   -6.70322
337520.0000   -6.73874
337560.0000   -7.10418
337600.0000   -7.43933
337640.0000   -7.31439
337680.0000   -5.90085
337720.0000   -6.00886
337760.0000   -6.03045
337800.0000   -6.42011
337840.0000   -5.77525
337880.0000   -6.36681
337920.0000   -5.87565
337960.0000   -6.41238
338000.0000   -5.05770
338040.0000   -5.73021
338080.0000   -6.43441
338120.0000   -6.48425
338160.0000   -6.42430
338200.0000   -7.11530
338240.0000   -7.04416
338280.0000   -6.86675
338320.0000   -6.62997
338360.0000   -6.47105
338400.0000   -7.09705
338440.0000   -6.51133
338480.0000   -6.67089
338520.0000   -6.24888
338560.0000   -5.92791
338600.0000   -6.75695
338640.0000   -6.19729
338680.0000   -5.85893
338720.0000   -6.02514
338760.0000   -6.24516
338800.0000   -5.43259
338840.0000   -5.61710
338880.0000   -5.05920
338920.0000   -5.95667
338960.0000   -7.06252
339000.0000   -5.14522
339040.0000   -5.97960
339080.0000   -6.36830
339120.0000   -6.20415
339160.0000   -6.30649
339200.0000   -5.97241
339240.0000   -5.26328
339280.0000   -5.90311
339320.0000   -6.21289
339360.0000   -6.74081
339400.0000   -6.19455
339440.0000   -6.17571
339480.0000   -5.85178
339520.0000   -5.28297
339560.0000   -5.41053
339600.0000   -6.62949
339640.0000   -6.14109
339680.0000   -5.57733
339720.0000   -5.77612
339760.0000   -6.23705
339800.0000   -5.08270
339840.0000   -5.66540
339880.0000   -6.14499
339920.0000   -6.05677
339960.0000   -5.62413
340000.0000   -6.57416
340040.0000   -5.16133
340080.0000   -4.94844
340120.0000   -5.04597
340160.0000   -6.25895
340200.0000   -4.82669
340240.0000   -5.12021
340280.0000   -5.90600
340320.0000   -5.88585
340360.0000   -5.45697
340400.0000   -5.51864
340440.0000   -5.86247
340480.0000   -5.33426
340520.0000   -5.53976
340560.0000   -5.17678
340600.0000   -5.81740
340640.0000   -6.85860
340680.0000   -6.67655
340720.0000   -6.31916
340760.0000   -5.61780
340800.0000   -6.08945
340840.0000   -5.12238
340880.0000   -5.94163
340920.0000   -5.64795
340960.0000   -6.10917
341000.0000   -5.89650
341040.0000   -5.61617
341080.0000   -6.43284
341120.0000   -7.38579
341160.0000   -5.85608
341200.0000   -5.86047
341240.0000   -6.28208
341280.0000   -6.07506
341320.0000   -5.52677
341360.0000   -5.62074
341400.0000   -5.81924
341440.0000   -5.33600
341480.0000   -4.17367
341520.0000   -5.02152
341560.0000   -4.81590
341600.0000   -4.98848
341640.0000   -5.54491
341680.0000   -4.90993
341720.0000   -5.55674
341760.0000   -5.21356
341800.0000   -6.04779
341840.0000   -5.07087
341880.0000   -5.06556
341920.0000   -6.32015
341960.0000   -5.19830
342000.0000   -6.02696
342040.0000   -5.13722
342080.0000   -5.74363
342120.0000   -6.03655
342160.0000   -6.29946
342200.0000   -6.06172
342240.0000   -5.80222
342280.0000   -5.65374
342320.0000   -5.70397
342360.0000   -5.00866
342400.0000   -5.49032
342440.0000   -5.51307
342480.0000   -5.22124
342520.0000   -5.42046
342560.0000   -5.60333
342600.0000   -6.17948
342640.0000   -5.74362
342680.0000   -6.14137
342720.0000   -5.27660
342760.0000   -5.35295
342800.0000   -5.97117
342840.0000   -5.09060
342880.0000   -5.80866
342920.0000   -5.64377
342960.0000   -5.68050
343000.0000   -5.33314
343040.0000   -4.46611
343080.0000   -4.56043
343120.0000   -5.35916
343160.0000   -4.81419
343200.0000   -5.24221
343240.0000   -5.09148
343280.0000   -4.84258
343320.0000   -4.43180
343360.0000   -6.01880
343400.0000   -4.97133
343440.0000   -5.38440
343480.0000   -5.85668
343520.0000   -5.79520
343560.0000   -5.46588
343600.0000   -5.66277
343640.0000   -5.44698
343680.0000   -5.43838
343720.0000   -6.35125
343760.0000   -5.65507
343800.0000   -6.16730
343840.0000   -5.78249
343880.0000   -5.94422
343920.0000   -5.37531
343960.0000   -5.08940
344000.0000   -5.28031
344040.0000   -5.34991
344080.0000   -5.06340
344120.0000   -5.02777
344160.0000   -5.85730
344200.0000   -5.25540
344240.0000   -5.76729
344280.0000   -5.43940
344320.0000   -5.14901
344360.0000   -5.22938
344400.0000   -4.90546
344440.0000   -5.36775
344480.0000   -5.24221
344520.0000   -4.53706
344560.0000   -4.61030
344600.0000   -5.36467
344640.0000   -5.92141
344680.0000   -5.50701
344720.0000   -5.54286
344760.0000   -5.97548
344800.0000   -6.07058
344840.0000   -6.11270
344880.0000   -6.33502
344920.0000   -5.83383
344960.0000   -5.74955
345000.0000   -5.67294
345040.0000   -5.94705
345080.0000   -6.33970
345120.0000   -5.57827
345160.0000   -5.90658
345200.0000   -6.21678
345240.0000   -6.51206
345280.0000   -5.94341
345320.0000   -6.05139
345360.0000   -5.85261
345400.0000   -5.76785
345440.0000   -5.93367
345480.0000   -5.86635
345520.0000   -6.77698
345560.0000   -5.97594
345600.0000   -5.28186
345640.0000   -5.66007
345680.0000   -5.57122
345720.0000   -5.09013
345760.0000   -5.16733
345800.0000   -4.34684
345840.0000   -5.71243
345880.0000   -4.97294
345920.0000   -5.82066
345960.0000   -5.73755
346000.0000   -6.34267
346040.0000   -6.11857
346080.0000   -5.73597
346120.0000   -5.21930
346160.0000   -5.14233
346200.0000   -6.01205
346240.0000   -5.58644
346280.0000   -5.17187
346320.0000   -5.04018
346360.0000   -5.88862
346400.0000   -5.96690
346440.0000   -5.24730
346480.0000   -4.83339
346520.0000   -5.42580
346560.0000   -5.28320
346600.0000   -6.01190
346640.0000   -5.39981
346680.0000   -5.64498
346720.0000   -5.60475
346760.0000   -5.68664
346800.0000   -5.43907
346840.0000   -6.63678
346880.0000   -6.31730
346920.0000   -6.28393
346960.0000   -6.12855
347000.0000   -5.97314
347040.0000   -7.09062
347080.0000   -7.48342
347120.0000   -6.38439
347160.0000   -6.22794
347200.0000   -5.36343
347240.0000   -6.43854
347280.0000   -5.88329
347320.0000   -5.74526
347360.0000   -6.34000
347400.0000   -5.05684
347440.0000   -5.67948
347480.0000   -6.55511
347520.0000   -6.14405
347560.0000   -6.55929
347600.0000   -6.48865
347640.0000   -5.60067
347680.0000   -4.75949
347720.0000   -5.67725
347760.0000   -5.06938
347800.0000   -5.53138
347840.0000   -5.75232
347880.0000   -5.72805
347920.0000   -5.44199
347960.0000   -6.63563
348000.0000   -5.25764
348040.0000   -5.96433
348080.0000   -5.19581
348120.0000   -4.87270
348160.0000   -4.74105
348200.0000   -6.09465
348240.0000   -5.80366
348280.0000   -5.94751
348320.0000   -5.32176
348360.0000   -6.17883
348400.0000   -6.00178
348440.0000   -6.44189
348480.0000   -5.47063
348520.0000   -5.49207
348560.0000   -6.00894
348600.0000   -5.24430
348640.0000   -5.11453
348680.0000   -5.75747
348720.0000   -5.83255
348760.0000   -5.71675
348800.0000   -6.50849
348840.0000   -6.13762
348880.0000   -5.98061
348920.0000   -4.32431
348960.0000   -4.89572
349000.0000   -5.78800
349040.0000   -5.37568
349080.0000   -5.18668
349120.0000   -5.88392
349160.0000   -5.94370
349200.0000   -6.11730
349240.0000   -5.01890
349280.0000   -6.01390
349320.0000   -5.29947
349360.0000   -5.76707
349400.0000   -5.80674
349440.0000   -5.92661
349480.0000   -5.49929
349520.0000   -5.30392
349560.0000   -5.78034
349600.0000   -5.97584
349640.0000   -5.49204
349680.0000   -5.96769
349720.0000   -5.14724
349760.0000   -5.59994
349800.0000   -6.50649
349840.0000   -5.35105
349880.0000   -5.91911
349920.0000   -5.73187
349960.0000   -5.31647
350000.0000   -5.74973
350040.0000   -6.13966
350080.0000   -5.83502
350120.0000   -5.71170
350160.0000   -5.64071
350200.0000   -5.41297
350240.0000   -5.94570
350280.0000   -5.47920
350320.0000   -6.07147
350360.0000   -4.57490
350400.0000   -4.92210
350440.0000   -5.72283
350480.0000   -5.83608
350520.0000   -5.00492
350560.0000   -5.43017
350600.0000   -5.69148
350640.0000   -4.83376
350680.0000   -4.94024
350720.0000   -5.65268
350760.0000   -4.78603
350800.0000   -5.74872
350840.0000   -5.96666
350880.0000   -4.31699
350920.0000   -4.67431
350960.0000   -5.11129
351000.0000   -5.88285
351040.0000   -6.05347
351080.0000   -5.69258
351120.0000   -5.42923
351160.0000   -5.78757
351200.0000   -6.38623
351240.0000   -6.02455
351280.0000   -5.27061
351320.0000   -6.15058
351360.0000   -5.65663
351400.0000   -6.36784
351440.0000   -4.86478
351480.0000   -5.24036
351520.0000   -6.81724
351560.0000   -6.44408
351600.0000   -7.10091
351640.0000   -6.75719
351680.0000   -6.40798
351720.0000   -6.75302
351760.0000   -5.63852
351800.0000   -5.31281
351840.0000   -5.36255
351880.0000   -5.33391
351920.0000   -5.41820
351960.0000   -4.66370
352000.0000   -5.95410
352040.0000   -5.09374
352080.0000   -4.75766
352120.0000   -4.85193
352160.0000   -4.72905
352200.0000   -4.70404
352240.0000   -5.01600
352280.0000   -4.66408
352320.0000   -5.03934
352360.0000   -5.76956
352400.0000   -5.75056
352440.0000   -5.38077
352480.0000   -5.10208
352520.0000   -5.86427
352560.0000   -6.67113
352600.0000   -5.71349
352640.0000   -5.20828
352680.0000   -5.40849
352720.0000   -5.66507
352760.0000   -5.95112
352800.0000   -5.96447
352840.0000   -5.10619
352880.0000   -5.42338
352920.0000   -5.98174
352960.0000   -5.28682
353000.0000   -4.89886
353040.0000   -5.50600
353080.0000   -4.97256
353120.0000   -5.58183
353160.0000   -5.47155
353200.0000   -6.00106
353240.0000   -5.37398
353280.0000   -6.35764
353320.0000   -6.16529
353360.0000   -5.90100
353400.0000   -6.54286
353440.0000   -5.30302
353480.0000   -5.23151
353520.0000   -5.51997
353560.0000   -5.55569
353600.0000   -5.72821
353640.0000   -5.43550
353680.0000   -5.28991
353720.0000   -5.27768
353760.0000   -4.96739
353800.0000   -5.58634
353840.0000   -4.93917
353880.0000   -6.12171
353920.0000   -5.11745
353960.0000   -5.32590
354000.0000   -5.96959
354040.0000   -5.10009
354080.0000   -5.50601
354120.0000   -6.10016
354160.0000   -5.96464
354200.0000   -5.65424
354240.0000   -5.61387
354280.0000   -5.10305
354320.0000   -4.86204
354360.0000   -5.65127
354400.0000   -6.88421
354440.0000   -7.06599
354480.0000   -6.77082
354520.0000   -6.14491
354560.0000   -6.75563
354600.0000   -6.26738
354640.0000   -6.22130
354680.0000   -6.76925
354720.0000   -6.60680
354760.0000   -5.89468
354800.0000   -5.58477
354840.0000   -5.34733
354880.0000   -5.84631
354920.0000   -6.15036
354960.0000   -6.74909
355000.0000   -6.06543
355040.0000   -6.08934
355080.0000   -6.61258
355120.0000   -5.94490
355160.0000   -6.03447
355200.0000   -6.07294
355240.0000   -5.83529
355280.0000   -6.42734
355320.0000   -6.03361
355360.0000   -5.64795
355400.0000   -6.14606
355440.0000   -6.79790
355480.0000   -6.37015
355520.0000   -6.08087
355560.0000   -6.17508
355600.0000   -6.19815
355640.0000   -5.89517
355680.0000   -6.49247
355720.0000   -6.45888
355760.0000   -6.37365
355800.0000   -5.82332
355840.0000   -5.76514
355880.0000   -6.36595
355920.0000   -6.30984
355960.0000   -5.99310
356000.0000   -5.87076
356040.0000   -5.60032
356080.0000   -6.63679
356120.0000   -7.25034
356160.0000   -6.28826
356200.0000   -6.44683
356240.0000   -7.19182
356280.0000   -7.17999
356320.0000   -5.99237
356360.0000   -5.89333
356400.0000   -6.89658
356440.0000   -7.04794
356480.0000   -6.29596
356520.0000   -6.49668
356560.0000   -6.79872
356600.0000   -7.02073
356640.0000   -6.52842
356680.0000   -7.25570
356720.0000   -6.29697
356760.0000   -6.33980
356800.0000   -6.68601
356840.0000   -5.87168
356880.0000   -5.66179
356920.0000   -6.03154
356960.0000   -6.35281
357000.0000   -5.54332
357040.0000   -6.01781
357080.0000   -6.54007
357120.0000   -6.01189
357160.0000   -6.45112
357200.0000   -5.77730
357240.0000   -6.29671
357280.0000   -5.35720
357320.0000   -5.46284
357360.0000   -6.15601
357400.0000   -5.82831
357440.0000   -5.48484
357480.0000   -5.78766
357520.0000   -5.70407
357560.0000   -5.24115
357600.0000   -5.92030
357640.0000   -7.01110
357680.0000   -6.56180
357720.0000   -6.22492
357760.0000   -6.17478
357800.0000   -6.32464
357840.0000   -6.52363
357880.0000   -6.46115
357920.0000   -6.41750
357960.0000   -5.82769
358000.0000   -5.89404
358040.0000   -6.07462
358080.0000   -5.62404
358120.0000   -5.68961
358160.0000   -5.34501
358200.0000   -6.14697
358240.0000   -5.67908
358280.0000   -5.84525
358320.0000   -5.50680
358360.0000   -7.06132
358400.0000   -7.31985
358440.0000   -5.41267
358480.0000   -6.48009
358520.0000   -5.88313
358560.0000   -5.25076
358600.0000   -6.28447
358640.0000   -5.40992
358680.0000   -5.82327
358720.0000   -5.16256
358760.0000   -5.03359
358800.0000   -6.04620
358840.0000   -6.15564
358880.0000   -5.37588
358920.0000   -5.59591
358960.0000   -4.82298
359000.0000   -5.13663
359040.0000   -6.02011
359080.0000   -5.83994
359120.0000   -5.91715
359160.0000   -6.60073
359200.0000   -6.21246
359240.0000   -5.35795
359280.0000   -5.23225
359320.0000   -5.35124
359360.0000   -4.83523
359400.0000   -4.86152
359440.0000   -5.78767
359480.0000   -5.21302
359520.0000   -5.85060
359560.0000   -5.45942
359600.0000   -5.99665
359640.0000   -5.47350
359680.0000   -6.27266
359720.0000   -5.92114
359760.0000   -6.82959
359800.0000   -7.37721
359840.0000   -6.49725
359880.0000   -6.41596
359920.0000   -6.61632
359960.0000   -5.59446
360000.0000   -5.29519
360040.0000   -5.66883
360080.0000   -5.51507
360120.0000   -5.45800
360160.0000   -6.31812
360200.0000   -4.76299
360240.0000   -5.24061
360280.0000   -5.71233
360320.0000   -5.92090
360360.0000   -6.41954
360400.0000   -6.00236
360440.0000   -6.12808
360480.0000   -6.35293
360520.0000   -6.37684
360560.0000   -5.65408
360600.0000   -6.22130
360640.0000   -6.32125
360680.0000   -6.30918
360720.0000   -5.89967
360760.0000   -6.43537
360800.0000   -5.98602
360840.0000   -6.20551
360880.0000   -5.76534
360920.0000   -6.08593
360960.0000   -5.00793
361000.0000   -6.43847
361040.0000   -5.93067
361080.0000   -5.31291
361120.0000   -6.48618
361160.0000   -6.27486
361200.0000   -5.87912
361240.0000   -6.11006
361280.0000   -6.57747
361320.0000   -6.33081
361360.0000   -5.52997
361400.0000   -6.29475
361440.0000   -5.50189
361480.0000   -5.26652
361520.0000   -5.77370
361560.0000   -5.71297
361600.0000   -5.53158
361640.0000   -4.77300
361680.0000   -5.62512
361720.0000   -5.79573
361760.0000   -6.23980
361800.0000   -6.95170
361840.0000   -7.07483
361880.0000   -7.06043
361920.0000   -6.29548
361960.0000   -6.49227
362000.0000   -7.38675
362040.0000   -6.37918
362080.0000   -6.66970
362120.0000   -6.87150
362160.0000   -6.42059
362200.0000   -5.05650
362240.0000   -5.55967
362280.0000   -5.81846
362320.0000   -5.38443
362360.0000   -5.34275
362400.0000   -6.21762
362440.0000   -6.76174
362480.0000   -6.22355
362520.0000   -5.69532
362560.0000   -6.25061
362600.0000   -5.55621
362640.0000   -5.31774
362680.0000   -5.79838
362720.0000   -5.29666
362760.0000   -5.87556
362800.0000   -6.26823
362840.0000   -5.96634
362880.0000   -5.76774
362920.0000   -6.28016
362960.0000   -6.34036
363000.0000   -6.46529
363040.0000   -6.86597
363080.0000   -5.88466
363120.0000   -5.83719
363160.0000   -5.38632
363200.0000   -6.37876
363240.0000   -7.36645
363280.0000   -7.09309
363320.0000   -6.38697
363360.0000   -5.64320
363400.0000   -5.95797
363440.0000   -5.77961
363480.0000   -5.35892
363520.0000   -5.46080
363560.0000   -5.87699
363600.0000   -6.22691
363640.0000   -5.07174
363680.0000   -6.62200
363720.0000   -6.55452
363760.0000   -6.12974
363800.0000   -6.16114
363840.0000   -6.35699
363880.0000   -6.07390
363920.0000   -6.36848
363960.0000   -6.20440
364000.0000   -6.02503
364040.0000   -6.66282
364080.0000   -7.24490
364120.0000   -6.65316
364160.0000   -6.73920
364200.0000   -6.69714
364240.0000   -5.86839
364280.0000   -6.71226
364320.0000   -6.72664
364360.0000   -6.48651
364400.0000   -6.27692
364440.0000   -5.17576
364480.0000   -5.59641
364520.0000   -5.84189
364560.0000   -5.47756
364600.0000   -6.38800
364640.0000   -4.81338
364680.0000   -5.30995
364720.0000   -5.70856
364760.0000   -6.17139
364800.0000   -5.94652
364840.0000   -6.54829
364880.0000   -6.34138
364920.0000   -6.45909
364960.0000   -5.81145
365000.0000   -6.37576
365040.0000   -5.23484
365080.0000   -5.18512
365120.0000   -4.77834
365160.0000   -5.32907
365200.0000   -5.75447
365240.0000   -5.14764
365280.0000   -6.08826
365320.0000   -5.58466
365360.0000   -5.60346
365400.0000   -5.57693
365440.0000   -6.12540
365480.0000   -6.80866
365520.0000   -6.19227
365560.0000   -6.40758
365600.0000   -6.51785
365640.0000   -6.59010
365680.0000   -5.67580
365720.0000   -6.87383
365760.0000   -6.60894
365800.0000   -6.50116
365840.0000   -6.59916
365880.0000   -6.32389
365920.0000   -6.21383
365960.0000   -6.78283
366000.0000   -5.61982
366040.0000   -6.38880
366080.0000   -6.04580
366120.0000   -5.85953
366160.0000   -5.18128
366200.0000   -5.71149
366240.0000   -6.00820
366280.0000   -5.19921
366320.0000   -6.07274
366360.0000   -5.40543
366400.0000   -5.31689
366440.0000   -5.98482
366480.0000   -6.05347
366520.0000   -5.97609
366560.0000   -6.31197
366600.0000   -6.28685
366640.0000   -6.55414
366680.0000   -6.76982
366720.0000   -6.90443
366760.0000   -6.33013
366800.0000   -6.71036
366840.0000   -6.55121
366880.0000   -5.76888
366920.0000   -5.93909
366960.0000   -7.85370
367000.0000   -6.70129
367040.0000   -6.15206
367080.0000   -5.89279
367120.0000   -6.04560
367160.0000   -6.66285
367200.0000   -6.45596
367240.0000   -6.82727
367280.0000   -5.30180
367320.0000   -6.27618
367360.0000   -6.00545
367400.0000   -5.58501
367440.0000   -6.56798
367480.0000   -6.42272
367520.0000   -6.71234
367560.0000   -6.69853
367600.0000   -7.18924
367640.0000   -6.49462
367680.0000   -5.97610
367720.0000   -5.59015
367760.0000   -5.91629
367800.0000   -6.50230
367840.0000   -7.15027
367880.0000   -6.93822
367920.0000   -5.68830
367960.0000   -7.08567
368000.0000   -5.92599
368040.0000   -6.15853
368080.0000   -5.95823
368120.0000   -7.36432
368160.0000   -6.26265
368200.0000   -5.62895
368240.0000   -5.38987
368280.0000   -6.48689
368320.0000   -6.16877
368360.0000   -6.72917
368400.0000   -6.69553
368440.0000   -6.67100
368480.0000   -6.22315
368520.0000   -5.63042
368560.0000   -6.72113
368600.0000   -6.36136
368640.0000   -6.28881
368680.0000   -6.15356
368720.0000   -6.77005
368760.0000   -6.66294
368800.0000   -6.52675
368840.0000   -6.91588
368880.0000   -6.93123
368920.0000   -5.95356
368960.0000   -5.41633
369000.0000   -5.83849
369040.0000   -5.49236
369080.0000   -5.30195
369120.0000   -6.07812
369160.0000   -5.29051
369200.0000   -5.48383
369240.0000   -5.73775
369280.0000   -5.99199
369320.0000   -5.46659
369360.0000   -6.21698
369400.0000   -5.54263
369440.0000   -6.27562
369480.0000   -5.52693
369520.0000   -6.53197
369560.0000   -6.29443
369600.0000   -7.03848
369640.0000   -6.31958
369680.0000   -6.36621
369720.0000   -5.96136
369760.0000   -6.39620
369800.0000   -5.85514
369840.0000   -6.00007
369880.0000   -6.97497
369920.0000   -6.62617
369960.0000   -6.35255
370000.0000   -6.92071
370040.0000   -6.47460
370080.0000   -5.62922
370120.0000   -6.10372
370160.0000   -6.79455
370200.0000   -6.23747
370240.0000   -6.03480
370280.0000   -5.54424
370320.0000   -5.64382
370360.0000   -6.07353
370400.0000   -5.90655
370440.0000   -6.06965
370480.0000   -5.86334
370520.0000   -6.81030
370560.0000   -6.80685
370600.0000   -7.11848
370640.0000   -7.00534
370680.0000   -5.77318
370720.0000   -6.16854
370760.0000   -7.19956
370800.0000   -6.75891
370840.0000   -7.69803
370880.0000   -7.22882
370920.0000   -7.11820
370960.0000   -6.75627
371000.0000   -7.35166
371040.0000   -7.33215
371080.0000   -6.60193
371120.0000   -6.45979
371160.0000   -6.20252
371200.0000   -7.15606
371240.0000   -7.18894
371280.0000   -7.37162
371320.0000   -5.70300
371360.0000   -4.91534
371400.0000   -6.24032
371440.0000   -6.68955
371480.0000   -6.80769
371520.0000   -6.99174
371560.0000   -7.29438
371600.0000   -6.86464
371640.0000   -7.44440
371680.0000   -6.85107
371720.0000   -5.91371
371760.0000   -6.93934
371800.0000   -7.17923
371840.0000   -6.86571
371880.0000   -6.71809
371920.0000   -6.63977
371960.0000   -7.22719
372000.0000   -6.89129
372040.0000   -7.43247
372080.0000   -7.14073
372120.0000   -7.18476
372160.0000   -7.41762
372200.0000   -6.95111
372240.0000   -7.02257
372280.0000   -6.79642
372320.0000   -6.61086
372360.0000   -6.76031
372400.0000   -7.58776
372440.0000   -7.07898
372480.0000   -7.27798
372520.0000   -6.89969
372560.0000   -6.01783
372600.0000   -5.92780
372640.0000   -6.14850
372680.0000   -7.62825
372720.0000   -6.25487
372760.0000   -6.94007
372800.0000   -5.97213
372840.0000   -6.84613
372880.0000   -6.84591
372920.0000   -6.80995
372960.0000   -7.12972
373000.0000   -6.98434
373040.0000   -6.56753
373080.0000   -6.29587
373120.0000   -5.76803
373160.0000   -5.94595
373200.0000   -6.68728
373240.0000   -7.05625
373280.0000   -5.86564
373320.0000   -7.07448
373360.0000   -6.76299
373400.0000   -5.82955
373440.0000   -6.41234
373480.0000   -6.53808
373520.0000   -6.62494
373560.0000   -7.22402
373600.0000   -6.92871
373640.0000   -6.93580
373680.0000   -6.05302
373720.0000   -6.22256
373760.0000   -6.37032
373800.0000   -6.14519
373840.0000   -5.94252
373880.0000   -6.38696
373920.0000   -7.08085
373960.0000   -7.46533
374000.0000   -6.37795
374040.0000   -6.41277
374080.0000   -6.67866
374120.0000   -5.60930
374160.0000   -6.51823
374200.0000   -6.11560
374240.0000   -6.13311
374280.0000   -7.11028
374320.0000   -7.45697
374360.0000   -6.39524
374400.0000   -5.79693
374440.0000   -6.28320
374480.0000   -5.91591
374520.0000   -6.39140
374560.0000   -5.61136
374600.0000   -6.19796
374640.0000   -5.90159
374680.0000   -5.92844
374720.0000   -6.09649
374760.0000   -6.40949
374800.0000   -5.73689
374840.0000   -5.95460
374880.0000   -6.03359
374920.0000   -6.59603
374960.0000   -6.15381
375000.0000   -5.71263
375040.0000   -6.36354
375080.0000   -4.74709
375120.0000   -5.80576
375160.0000   -6.38503
375200.0000   -6.11213
375240.0000   -5.96835
375280.0000   -5.99576
375320.0000   -6.17589
375360.0000   -6.38894
375400.0000   -5.23946
375440.0000   -6.10966
375480.0000   -5.78169
375520.0000   -6.31533
375560.0000   -6.63656
375600.0000   -7.47411
375640.0000   -6.79370
375680.0000   -7.05601
375720.0000   -6.96270
375760.0000   -6.89881
375800.0000   -7.89332
375840.0000   -6.50070
375880.0000   -6.11117
375920.0000   -6.99766
375960.0000   -6.15061
376000.0000   -6.31202
376040.0000   -6.30463
376080.0000   -5.15770
376120.0000   -5.20264
376160.0000   -5.06623
376200.0000   -5.37502
376240.0000   -5.66814
376280.0000   -5.05476
376320.0000   -6.01319
376360.0000   -6.19229
376400.0000   -5.69126
376440.0000   -5.74027
376480.0000   -5.48869
376520.0000   -5.83084
376560.0000   -4.41953
376600.0000   -5.52820
376640.0000   -4.51258
376680.0000   -5.10313
376720.0000   -5.64121
376760.0000   -6.19068
376800.0000   -5.83674
376840.0000   -6.45825
376880.0000   -6.03689
376920.0000   -6.06720
376960.0000   -5.87176
377000.0000   -4.81493
377040.0000   -5.85285
377080.0000   -4.74596
377120.0000   -5.42316
377160.0000   -5.42936
377200.0000   -5.55732
377240.0000   -5.63946
377280.0000   -5.04230
377320.0000   -6.11583
377360.0000   -5.38324
377400.0000   -5.77254
377440.0000   -6.43685
377480.0000   -5.86792
377520.0000   -6.18169
377560.0000   -5.41300
377600.0000   -5.60626
377640.0000   -6.37041
377680.0000   -5.03703
377720.0000   -4.92363
377760.0000   -5.36125
377800.0000   -4.68536
377840.0000   -5.12255
377880.0000   -5.78895
377920.0000   -5.38651
377960.0000   -5.86759
378000.0000   -6.45389
378040.0000   -5.98083
378080.0000   -5.49853
378120.0000   -5.65148
378160.0000   -5.65298
378200.0000   -5.96761
378240.0000   -5.54492
378280.0000   -5.03162
378320.0000   -5.46917
378360.0000   -4.72838
378400.0000   -4.50618
378440.0000   -4.13688
378480.0000   -4.45637
378520.0000   -4.61797
378560.0000   -4.58964
378600.0000   -4.78343
378640.0000   -5.06257
378680.0000   -6.36997
378720.0000   -5.22317
378760.0000   -5.27525
378800.0000   -4.54269
378840.0000   -5.21515
378880.0000   -5.75062
378920.0000   -5.83543
378960.0000   -6.23956
379000.0000   -6.45731
379040.0000   -5.41189
379080.0000   -5.93730
379120.0000   -6.38498
379160.0000   -6.28494
379200.0000   -5.83520
379240.0000   -5.89075
379280.0000   -7.31624
379320.0000   -6.51566
379360.0000   -5.73914
379400.0000   -5.35415
379440.0000   -6.09661
379480.0000   -5.84165
379520.0000   -5.80918
379560.0000   -4.94051
379600.0000   -6.06778
379640.0000   -6.37735
379680.0000   -5.60576
379720.0000   -5.57219
379760.0000   -5.63671
379800.0000   -5.34554
379840.0000   -5.84746
379880.0000   -5.05910
379920.0000   -5.90303
379960.0000   -5.22715
380000.0000   -5.30988
380040.0000   -5.18337
380080.0000   -5.77011
380120.0000   -5.16833
380160.0000   -6.21580
380200.0000   -5.41506
380240.0000   -5.51349
380280.0000   -6.17467
380320.0000   -5.98938
380360.0000   -6.20097
380400.0000   -5.45569
380440.0000   -4.91855
380480.0000   -6.88638
380520.0000   -5.62556
380560.0000   -6.16954
380600.0000   -5.35350
380640.0000   -4.99127
380680.0000   -5.13410
380720.0000   -6.01694
380760.0000   -5.07667
380800.0000   -5.07895
380840.0000   -5.63723
380880.0000   -5.99182
380920.0000   -5.53611
380960.0000   -6.08473
381000.0000   -6.23478
381040.0000   -6.86439
381080.0000   -5.76852
381120.0000   -5.86265
381160.0000   -5.88865
381200.0000   -5.58766
381240.0000   -5.42469
381280.0000   -6.20597
381320.0000   -6.01039
381360.0000   -5.86563
381400.0000   -5.22806
381440.0000   -5.06779
381480.0000   -6.62412
381520.0000   -6.30378
381560.0000   -5.34744
381600.0000   -5.67044
381640.0000   -5.15750
381680.0000   -5.36593
381720.0000   -5.62450
381760.0000   -5.37584
381800.0000   -4.79548
381840.0000   -4.46766
381880.0000   -5.25497
381920.0000   -6.05830
381960.0000   -5.81896
382000.0000   -5.71797
382040.0000   -6.32538
382080.0000   -5.71498
382120.0000   -6.24723
382160.0000   -5.80636
382200.0000   -6.16542
382240.0000   -6.65401
382280.0000   -6.08432
382320.0000   -6.83344
382360.0000   -6.29951
382400.0000   -5.04601
382440.0000   -5.04375
382480.0000   -5.39465
382520.0000   -5.63353
382560.0000   -5.63847
382600.0000   -5.72273
382640.0000   -6.20740
382680.0000   -6.14323
382720.0000   -5.47722
382760.0000   -5.32033
382800.0000   -5.62490
382840.0000   -5.66052
382880.0000   -7.57737
382920.0000   -6.04327
382960.0000   -5.82033
383000.0000   -5.56853
383040.0000   -6.76522
383080.0000   -5.75478
383120.0000   -6.88259
383160.0000   -5.78881
383200.0000   -6.31005
383240.0000   -5.74387
383280.0000   -6.12343
383320.0000   -6.43380
383360.0000   -7.17850
383400.0000   -6.24256
383440.0000   -6.52346
383480.0000   -6.24233
383520.0000   -6.69613
383560.0000   -6.06247
383600.0000   -6.74545
383640.0000   -5.98569
383680.0000   -5.43071
383720.0000   -6.99887
383760.0000   -6.03127
383800.0000   -5.88175
383840.0000   -5.88512
383880.0000   -5.20221
383920.0000   -5.68065
383960.0000   -5.75864
384000.0000   -5.66801
384040.0000   -4.93121
384080.0000   -6.16164
384120.0000   -5.23188
384160.0000   -5.92513
384200.0000   -5.33056
384240.0000   -6.16222
384280.0000   -6.71129
384320.0000   -6.07901
384360.0000   -5.99708
384400.0000   -6.13786
384440.0000   -5.92281
384480.0000   -6.17624
384520.0000   -5.68700
384560.0000   -5.35361
384600.0000   -5.81117
384640.0000   -5.74786
384680.0000   -7.01427
384720.0000   -6.85178
384760.0000   -7.49183
384800.0000   -6.01011
384840.0000   -5.96556
384880.0000   -6.79424
384920.0000   -7.08010
384960.0000   -6.79722
385000.0000   -5.88796
385040.0000   -5.51370
385080.0000   -6.60613
385120.0000   -6.62705
385160.0000   -5.17023
385200.0000   -5.27546
385240.0000   -5.64784
385280.0000   -5.55897
385320.0000   -6.57571
385360.0000   -6.33726
385400.0000   -6.25396
385440.0000   -6.11729
385480.0000   -6.96220
385520.0000   -6.44936
385560.0000   -5.64872
385600.0000   -6.40758
385640.0000   -6.08896
385680.0000   -6.57005
385720.0000   -6.48214
385760.0000   -5.35806
385800.0000   -5.78440
385840.0000   -5.98330
385880.0000   -6.88131
385920.0000   -5.92710
385960.0000   -5.57330
386000.0000   -5.44270
386040.0000   -5.27112
386080.0000   -6.48025
386120.0000   -5.38538
386160.0000   -6.10215
386200.0000   -5.73847
386240.0000   -4.67281
386280.0000   -5.61087
386320.0000   -5.19912
386360.0000   -6.08632
386400.0000   -5.36227
386440.0000   -5.35636
386480.0000   -4.69170
386520.0000   -5.64356
386560.0000   -6.90843
386600.0000   -6.97290
386640.0000   -6.28832
386680.0000   -5.54347
386720.0000   -5.16903
386760.0000   -4.88438
386800.0000   -4.86076
386840.0000   -6.12432
386880.0000   -5.43678
386920.0000   -5.43682
386960.0000   -5.02636
387000.0000   -6.02214
387040.0000   -5.79809
387080.0000   -5.16147
387120.0000   -4.63026
387160.0000   -5.60605
387200.0000   -5.89355
387240.0000   -5.06477
387280.0000   -5.13220
387320.0000   -5.65471
387360.0000   -6.37302
387400.0000   -5.88060
387440.0000   -5.17732
387480.0000   -5.42191
387520.0000   -4.42691
387560.0000   -5.76344
387600.0000   -4.92496
387640.0000   -5.93176
387680.0000   -6.03842
387720.0000   -6.40307
387760.0000   -5.30114
387800.0000   -6.16762
387840.0000   -5.20122
387880.0000   -5.24657
387920.0000   -6.08611
387960.0000   -4.22851
388000.0000   -4.95981
388040.0000   -5.54034
388080.0000   -6.51388
388120.0000   -5.44123
388160.0000   -4.61047
388200.0000   -4.41682
388240.0000   -4.91199
388280.0000   -5.98588
388320.0000   -5.77828
388360.0000   -5.10194
388400.0000   -5.62100
388440.0000   -6.98261
388480.0000   -5.79615
388520.0000   -5.91846
388560.0000   -5.81561
388600.0000   -5.99585
388640.0000   -5.44653
388680.0000   -6.05109
388720.0000   -6.48395
388760.0000   -6.24788
388800.0000   -5.91119
388840.0000   -5.64539
388880.0000   -5.50799
388920.0000   -6.10337
388960.0000   -5.44672
389000.0000   -5.85585
389040.0000   -5.64738
389080.0000   -5.27735
389120.0000   -5.58859
389160.0000   -5.47372
389200.0000   -5.89837
389240.0000   -6.29895
389280.0000   -6.99690
389320.0000   -6.44705
389360.0000   -5.12689
389400.0000   -6.05825
389440.0000   -5.83075
389480.0000   -6.02722
389520.0000   -5.87909
389560.0000   -5.81741
389600.0000   -5.91850
389640.0000   -6.21479
389680.0000   -6.69174
389720.0000   -6.48131
389760.0000   -5.69945
389800.0000   -6.44233
389840.0000   -6.09161
389880.0000   -7.23841
389920.0000   -7.03135
389960.0000   -5.87276
390000.0000   -6.08857
390040.0000   -5.17956
390080.0000   -5.89311
390120.0000   -6.33442
390160.0000   -5.73663
390200.0000   -5.41999
390240.0000   -5.35595
390280.0000   -5.03848
390320.0000   -5.06311
390360.0000   -6.11341
390400.0000   -5.14240
390440.0000   -5.91628
390480.0000   -5.75600
390520.0000   -4.40230
390560.0000   -5.82684
390600.0000   -5.03424
390640.0000   -5.17623
390680.0000   -5.95975
390720.0000   -5.80797
390760.0000   -6.69150
390800.0000   -4.90394
390840.0000   -5.55831
390880.0000   -6.59412
390920.0000   -6.82493
390960.0000   -6.48720
391000.0000   -6.84125
391040.0000   -6.42618
391080.0000   -5.93135
391120.0000   -6.82176
391160.0000   -6.68038
391200.0000   -6.41161
391240.0000   -6.21818
391280.0000   -5.93930
391320.0000   -6.36468
391360.0000   -4.60925
391400.0000   -4.94358
391440.0000   -5.54310
391480.0000   -5.62212
391520.0000   -5.24635
391560.0000   -6.02375
391600.0000   -5.66753
391640.0000   -5.98011
391680.0000   -6.29508
391720.0000   -6.00068
391760.0000   -5.63150
391800.0000   -5.92844
391840.0000   -5.75530
391880.0000   -5.73728
391920.0000   -4.82775
391960.0000   -5.24563
392000.0000   -5.27624
392040.0000   -6.00977
392080.0000   -5.25463
392120.0000   -5.58294
392160.0000   -5.21982
392200.0000   -5.36533
392240.0000   -5.57973
392280.0000   -5.97476
392320.0000   -6.02675
392360.0000   -6.30033
392400.0000   -5.66546
392440.0000   -5.48589
392480.0000   -5.84564
392520.0000   -4.59766
392560.0000   -5.25029
392600.0000   -4.65459
392640.0000   -6.12524
392680.0000   -5.12458
392720.0000   -6.70894
392760.0000   -6.81898
392800.0000   -6.62661
392840.0000   -5.51063
392880.0000   -5.51379
392920.0000   -5.55842
392960.0000   -5.31094
393000.0000   -6.33761
393040.0000   -5.98846
393080.0000   -5.80478
393120.0000   -6.10455
393160.0000   -5.59073
393200.0000   -5.03179
393240.0000   -6.06486
393280.0000   -5.65955
393320.0000   -6.11081
393360.0000   -6.13532
393400.0000   -5.48419
393440.0000   -5.83469
393480.0000   -6.46458
393520.0000   -5.01167
393560.0000   -5.48620
393600.0000   -5.97004
393640.0000   -5.91144
393680.0000   -6.21539
393720.0000   -4.99088
393760.0000   -5.95027
393800.0000   -5.82368
393840.0000   -5.77681
393880.0000   -6.65994
393920.0000   -6.61216
393960.0000   -5.82755
394000.0000   -6.34933
394040.0000   -6.05283
394080.0000   -5.83422
394120.0000   -6.14099
394160.0000   -5.24466
394200.0000   -6.12194
394240.0000   -6.00482
394280.0000   -6.45903
394320.0000   -5.12318
394360.0000   -5.96812
394400.0000   -4.71982
394440.0000   -4.84059
394480.0000   -5.02642
394520.0000   -6.00572
394560.0000   -5.21109
394600.0000   -6.17901
394640.0000   -6.48277
394680.0000   -5.69915
394720.0000   -6.52005
394760.0000   -5.18673
394800.0000   -5.42403
394840.0000   -4.56439
394880.0000   -5.70346
394920.0000   -5.12180
394960.0000   -6.53438
395000.0000   -6.77321
395040.0000   -6.17149
395080.0000   -5.44717
395120.0000   -5.74501
395160.0000   -5.47228
395200.0000   -6.08868
395240.0000   -6.80481
395280.0000   -5.90264
395320.0000   -5.60612
395360.0000   -6.78609
395400.0000   -6.28263
395440.0000   -5.96384
395480.0000   -5.46606
395520.0000   -4.74695
395560.0000   -5.82953
395600.0000   -4.87127
395640.0000   -5.27648
395680.0000   -5.17846
395720.0000   -4.88169
395760.0000   -4.67865
395800.0000   -4.29319
395840.0000   -5.38234
395880.0000   -5.01080
395920.0000   -5.13780
395960.0000   -4.30043
396000.0000   -4.25523
396040.0000   -5.56800
396080.0000   -6.10299
396120.0000   -6.08499
396160.0000   -6.17187
396200.0000   -6.67567
396240.0000   -5.17164
396280.0000   -5.86387
396320.0000   -5.82688
396360.0000   -6.58105
396400.0000   -5.47455
396440.0000   -5.37926
396480.0000   -5.98804
396520.0000   -5.19636
396560.0000   -5.70490
396600.0000   -5.13938
396640.0000   -5.21224
396680.0000   -4.91903
396720.0000   -6.16666
396760.0000   -5.03050
396800.0000   -5.73418
396840.0000   -5.60451
396880.0000   -5.89991
396920.0000   -5.76574
396960.0000   -5.44537
397000.0000   -5.42238
397040.0000   -4.90054
397080.0000   -5.01540
397120.0000   -5.51382
397160.0000   -5.59883
397200.0000   -6.16658
397240.0000   -5.54987
397280.0000   -5.59729
397320.0000   -4.86545
397360.0000   -5.89413
397400.0000   -6.34097
397440.0000   -5.97894
397480.0000   -5.97710
397520.0000   -5.56630
397560.0000   -5.59792
397600.0000   -5.06135
397640.0000   -5.94077
397680.0000   -6.09984
397720.0000   -5.96956
397760.0000   -6.61284
397800.0000   -6.91425
397840.0000   -5.82453
397880.0000   -5.02059
397920.0000   -5.74838
397960.0000   -5.67484
398000.0000   -5.72254
398040.0000   -5.42642
398080.0000   -5.70158
398120.0000   -5.55478
398160.0000   -5.47577
398200.0000   -5.25726
398240.0000   -4.86757
398280.0000   -4.97453
398320.0000   -5.47649
398360.0000   -5.64437
398400.0000   -5.38018
398440.0000   -4.92652
398480.0000   -4.73999
398520.0000   -4.65356
398560.0000   -5.36809
398600.0000   -4.25059
398640.0000   -4.99050
398680.0000   -4.55031
398720.0000   -4.29013
398760.0000   -4.85444
398800.0000   -5.02580
398840.0000   -4.98043
398880.0000   -5.51864
398920.0000   -5.16659
398960.0000   -4.59301
399000.0000   -5.17149
399040.0000   -4.91041
399080.0000   -5.50195
399120.0000   -5.52397
399160.0000   -5.07556
399200.0000   -5.72424
399240.0000   -5.42650
399280.0000   -4.91237
399320.0000   -4.91084
399360.0000   -4.68733
399400.0000   -5.58468
399440.0000   -5.18929
399480.0000   -5.16361
399520.0000   -5.27586
399560.0000   -5.44000
399600.0000   -6.16917
399640.0000   -4.64027
399680.0000   -4.98034
399720.0000   -4.45448
399760.0000   -4.85518
399800.0000   -4.81846
399840.0000   -4.60285
399880.0000   -4.77705
399920.0000   -4.99309
399960.0000   -5.17626
400000.0000   -6.03384
400040.0000   -5.01177
400080.0000   -4.67663
400120.0000   -5.72553
400160.0000   -4.98405
400200.0000   -5.38073
400240.0000   -6.37599
400280.0000   -6.13256
400320.0000   -5.39452
400360.0000   -5.75119
400400.0000   -4.85625
400440.0000   -5.87595
400480.0000   -5.98615
400520.0000   -5.03020
400560.0000   -5.54138
400600.0000   -5.12629
400640.0000   -5.85743
400680.0000   -5.72061
400720.0000   -4.78241
400760.0000   -4.42741
400800.0000   -4.58915
400840.0000   -4.03877
400880.0000   -4.18370
400920.0000   -4.44623
400960.0000   -5.19860
401000.0000   -5.21798
401040.0000   -4.57311
401080.0000   -4.92985
401120.0000   -4.98114
401160.0000   -5.17336
401200.0000   -5.90905
401240.0000   -5.02008
401280.0000   -4.55282
401320.0000   -4.50175
401360.0000   -4.84430
401400.0000   -4.65689
401440.0000   -3.47507
401480.0000   -3.98371
401520.0000   -4.65994
401560.0000   -4.62399
401600.0000   -4.95156
401640.0000   -4.87442
401680.0000   -4.42788
401720.0000   -5.99065
401760.0000   -4.98382
401800.0000   -4.84764
401840.0000   -4.40627
401880.0000   -4.32442
401920.0000   -4.94394
401960.0000   -5.21292
402000.0000   -4.42850
402040.0000   -4.49991
402080.0000   -3.97798
402120.0000   -4.19356
402160.0000   -4.64896
402200.0000   -4.12815
402240.0000   -3.68724
402280.0000   -3.83012
402320.0000   -4.25994
402360.0000   -4.48157
402400.0000   -5.17948
402440.0000   -5.63153
402480.0000   -4.48631
402520.0000   -5.69344
402560.0000   -4.93546
402600.0000   -4.24773
402640.0000   -4.33492
402680.0000   -4.76385
402720.0000   -3.70185
402760.0000   -4.03742
402800.0000   -4.76798
402840.0000   -3.78108
402880.0000   -4.44080
402920.0000   -4.24704
402960.0000   -4.37443
403000.0000   -5.26169
403040.0000   -4.89039
403080.0000   -4.96885
403120.0000   -5.00136
403160.0000   -5.63725
403200.0000   -4.92415
403240.0000   -4.99203
403280.0000   -5.40328
403320.0000   -5.65948
403360.0000   -4.72420
403400.0000   -5.79986
403440.0000   -4.69474
403480.0000   -4.61938
403520.0000   -6.02025
403560.0000   -4.36749
403600.0000   -4.94063
403640.0000   -5.22281
403680.0000   -4.47077
403720.0000   -5.02497
403760.0000   -4.80506
403800.0000   -5.14066
403840.0000   -4.36605
403880.0000   -4.49721
403920.0000   -4.35289
403960.0000   -4.78959
404000.0000   -4.66441
404040.0000   -5.57606
404080.0000   -5.85954
404120.0000   -5.47497
404160.0000   -4.77447
404200.0000   -5.14024
404240.0000   -5.22477
404280.0000   -4.94668
404320.0000   -4.44799
404360.0000   -5.13152
404400.0000   -4.97712
404440.0000   -5.52379
404480.0000   -5.25870
404520.0000   -5.98199
404560.0000   -5.68410
404600.0000   -5.74072
404640.0000   -6.25802
404680.0000   -5.60944
404720.0000   -5.82812
404760.0000   -5.27327
404800.0000   -4.71435
404840.0000   -5.10633
404880.0000   -5.76418
404920.0000   -4.76190
404960.0000   -5.13758
405000.0000   -5.81235
405040.0000   -5.32224
405080.0000   -6.01190
405120.0000   -4.32988
405160.0000   -5.02045
405200.0000   -4.56678
405240.0000   -4.62809
405280.0000   -5.39100
405320.0000   -4.74132
405360.0000   -5.18418
405400.0000   -5.23424
405440.0000   -5.90435
405480.0000   -5.49690
405520.0000   -3.98976
405560.0000   -5.07516
405600.0000   -4.74793
405640.0000   -5.40438
405680.0000   -5.20770
405720.0000   -4.81192
405760.0000   -5.21667
405800.0000   -5.22812
405840.0000   -5.19809
405880.0000   -3.93828
405920.0000   -5.63436
405960.0000   -5.11014
406000.0000   -4.61247
406040.0000   -4.91893
406080.0000   -5.10925
406120.0000   -4.83794
406160.0000   -5.10466
406200.0000   -4.03342
406240.0000   -5.94504
406280.0000   -5.67218
406320.0000   -5.15037
406360.0000   -4.43548
406400.0000   -3.16972
406440.0000   -4.28421
406480.0000   -4.82629
406520.0000   -5.49735
406560.0000   -4.93058
406600.0000   -5.60359
406640.0000   -5.11514
406680.0000   -4.19148
406720.0000   -4.25783
406760.0000   -4.53695
406800.0000   -4.22225
406840.0000   -3.85253
406880.0000   -4.44383
406920.0000   -4.34976
406960.0000   -4.47026
407000.0000   -4.68911
407040.0000   -4.51344
407080.0000   -4.80841
407120.0000   -4.73014
407160.0000   -4.24453
407200.0000   -4.40741
407240.0000   -4.60253
407280.0000   -4.69380
407320.0000   -4.58077
407360.0000   -4.09863
407400.0000   -5.06815
407440.0000   -5.04382
407480.0000   -4.38273
407520.0000   -4.29353
407560.0000   -4.32723
407600.0000   -4.87120
407640.0000   -4.18355
407680.0000   -4.49720
407720.0000   -4.27887
407760.0000   -4.22507
407800.0000   -5.50677
407840.0000   -5.33777
407880.0000   -4.88232
407920.0000   -5.30164
407960.0000   -5.23754
408000.0000   -5.04945
408040.0000   -5.02097
408080.0000   -5.14521
408120.0000   -5.14173
408160.0000   -6.07399
408200.0000   -5.43444
408240.0000   -5.68708
408280.0000   -5.85431
408320.0000   -5.88802
408360.0000   -6.47122
408400.0000   -6.05534
408440.0000   -5.82302
408480.0000   -6.04004
408520.0000   -5.74488
408560.0000   -5.25414
408600.0000   -5.70100
408640.0000   -5.72464
408680.0000   -4.62992
408720.0000   -5.40842
408760.0000   -4.65220
408800.0000   -6.11641
408840.0000   -4.88576
408880.0000   -5.22593
408920.0000   -5.89175
408960.0000   -6.04530
409000.0000   -5.92297
409040.0000   -6.11840
409080.0000   -6.59021
409120.0000   -5.41883
409160.0000   -6.09698
409200.0000   -5.98625
409240.0000   -5.50708
409280.0000   -5.87582
409320.0000   -5.13046
409360.0000   -5.26042
409400.0000   -5.28071
409440.0000   -6.27516
409480.0000   -4.90771
409520.0000   -4.21398
409560.0000   -5.80247
409600.0000   -5.73529
409640.0000   -4.54085
409680.0000   -4.70201
409720.0000   -4.84530
409760.0000   -4.30781
409800.0000   -5.26774
409840.0000   -4.29696
409880.0000   -4.53893
409920.0000   -5.18716
409960.0000   -5.09463
410000.0000   -5.10394
410040.0000   -4.89449
410080.0000   -5.10668
410120.0000   -4.89037
410160.0000   -4.51760
410200.0000   -4.63448
410240.0000   -5.46892
410280.0000   -4.71035
410320.0000   -5.26710
410360.0000   -5.19586
410400.0000   -4.95221
410440.0000   -4.09074
410480.0000   -4.41778
410520.0000   -5.53200
410560.0000   -5.72293
410600.0000   -5.75137
410640.0000   -5.45848
410680.0000   -4.37518
410720.0000   -4.70552
410760.0000   -5.04446
410800.0000   -4.64577
410840.0000   -4.33335
410880.0000   -4.20427
410920.0000   -5.15104
410960.0000   -4.85542
411000.0000   -4.93508
411040.0000   -3.60434
411080.0000   -4.43707
411120.0000   -5.02005
411160.0000   -4.33864
411200.0000   -4.11503
411240.0000   -4.31766
411280.0000   -4.85699
411320.0000   -4.96213
411360.0000   -4.56384
411400.0000   -5.12118
411440.0000   -4.43642
411480.0000   -4.68693
411520.0000   -5.09927
411560.0000   -4.99762
411600.0000   -5.23245
411640.0000   -5.00892
411680.0000   -5.15470
411720.0000   -5.39592
411760.0000   -5.46965
411800.0000   -5.30129
411840.0000   -4.81334
411880.0000   -5.66513
411920.0000   -4.42235
411960.0000   -5.32558
412000.0000   -5.27954
412040.0000   -5.35570
412080.0000   -5.31063
412120.0000   -5.23352
412160.0000   -5.34455
412200.0000   -5.31369
412240.0000   -5.86358
412280.0000   -5.72117
412320.0000   -5.06034
412360.0000   -5.25646
412400.0000   -5.27823
412440.0000   -5.08132
412480.0000   -4.90511
412520.0000   -4.48966
412560.0000   -4.73082
412600.0000   -4.58719
412640.0000   -4.84897
412680.0000   -5.76479
412720.0000   -5.40364
412760.0000   -4.36244
412800.0000   -4.81108
412840.0000   -4.45044
412880.0000   -4.22993
412920.0000   -4.93315
412960.0000   -4.56290
413000.0000   -4.08139
413040.0000   -4.89421
413080.0000   -4.05124
413120.0000   -5.05735
413160.0000   -4.24396
413200.0000   -3.99421
413240.0000   -4.40808
413280.0000   -4.15290
413320.0000   -4.56083
413360.0000   -5.99879
413400.0000   -4.42643
413440.0000   -4.53213
413480.0000   -5.11543
413520.0000   -5.41668
413560.0000   -4.78892
413600.0000   -3.68504
413640.0000   -4.37142
413680.0000   -4.85004
413720.0000   -5.35319
413760.0000   -4.92789
413800.0000   -5.04450
413840.0000   -4.78294
413880.0000   -5.17226
413920.0000   -6.07837
413960.0000   -4.57950
414000.0000   -5.39111
414040.0000   -5.58018
414080.0000   -5.38631
414120.0000   -5.60166
414160.0000   -5.33222
414200.0000   -3.96147
414240.0000   -5.16630
414280.0000   -5.40491
414320.0000   -4.90119
414360.0000   -5.60830
414400.0000   -5.24843
414440.0000   -3.99587
414480.0000   -4.07746
414520.0000   -4.49954
414560.0000   -4.81468
414600.0000   -5.38691
414640.0000   -4.99855
414680.0000   -5.19473
414720.0000   -4.57202
414760.0000   -4.44988
414800.0000   -4.65931
414840.0000   -4.92183
414880.0000   -4.87481
414920.0000   -5.64169
414960.0000   -5.43891
415000.0000   -5.10550
415040.0000   -6.02831
415080.0000   -5.55994
415120.0000   -5.75301
415160.0000   -5.79273
415200.0000   -5.69214
415240.0000   -5.98825
415280.0000   -6.26164
415320.0000   -5.97293
415360.0000   -5.43441
415400.0000   -4.77574
415440.0000   -4.61828
415480.0000   -5.30216
415520.0000   -5.23141
415560.0000   -5.73887
415600.0000   -6.14585
415640.0000   -6.20444
415680.0000   -6.03545
415720.0000   -5.39176
415760.0000   -5.97596
415800.0000   -6.25484
415840.0000   -5.15084
415880.0000   -5.50872
415920.0000   -4.95558
415960.0000   -5.40893
416000.0000   -4.83603
416040.0000   -4.89901
416080.0000   -5.38882
416120.0000   -5.66821
416160.0000   -5.06405
416200.0000   -5.36350
416240.0000   -4.71721
416280.0000   -5.03359
416320.0000   -4.44149
416360.0000   -4.82888
416400.0000   -4.84041
416440.0000   -4.48675
416480.0000   -4.99691
416520.0000   -4.85095
416560.0000   -4.80702
416600.0000   -5.20358
416640.0000   -5.25463
416680.0000   -5.37155
416720.0000   -5.45244
416760.0000   -5.01838
416800.0000   -5.25965
416840.0000   -5.60445
416880.0000   -5.32607
416920.0000   -5.99414
416960.0000   -4.85749
417000.0000   -4.46415
417040.0000   -5.17137
417080.0000   -5.49826
417120.0000   -6.02783
417160.0000   -5.70677
417200.0000   -5.14081
417240.0000   -5.60951
417280.0000   -6.00615
417320.0000   -5.87102
417360.0000   -6.37084
417400.0000   -5.51736
417440.0000   -5.24101
417480.0000   -4.88964
417520.0000   -5.21465
417560.0000   -5.50176
417600.0000   -5.53060
417640.0000   -5.77316
417680.0000   -4.91669
417720.0000   -4.66287
417760.0000   -5.01591
417800.0000   -4.79177
417840.0000   -4.74357
417880.0000   -5.54060
417920.0000   -6.00925
417960.0000   -5.06415
418000.0000   -5.90626
418040.0000   -4.91108
418080.0000   -5.09508
418120.0000   -4.78676
418160.0000   -5.96196
418200.0000   -5.34473
418240.0000   -4.97127
418280.0000   -4.45238
418320.0000   -5.51051
418360.0000   -5.71915
418400.0000   -5.11358
418440.0000   -5.61135
418480.0000   -4.63754
418520.0000   -4.71251
418560.0000   -4.40676
418600.0000   -5.04482
418640.0000   -4.86138
418680.0000   -4.54651
418720.0000   -5.55255
418760.0000   -5.13159
418800.0000   -4.66121
418840.0000   -4.27327
418880.0000   -4.99412
418920.0000   -4.80050
418960.0000   -4.83280
419000.0000   -4.79804
419040.0000   -4.85356
419080.0000   -5.06332
419120.0000   -5.43352
419160.0000   -5.26501
419200.0000   -4.77726
419240.0000   -5.25205
419280.0000   -4.67173
419320.0000   -4.88233
419360.0000   -4.64400
419400.0000   -4.94180
419440.0000   -6.17809
419480.0000   -5.67298
419520.0000   -6.17471
419560.0000   -4.92157
419600.0000   -5.64270
419640.0000   -5.76841
419680.0000   -6.08898
419720.0000   -5.84652
419760.0000   -5.65939
419800.0000   -5.38972
419840.0000   -4.97123
419880.0000   -5.22697
419920.0000   -5.39951
419960.0000   -5.01680
420000.0000   -5.00472
420040.0000   -5.39016
420080.0000   -5.02889
420120.0000   -4.46257
420160.0000   -4.81613
420200.0000   -4.29687
420240.0000   -4.60719
420280.0000   -5.16082
420320.0000   -4.84605
420360.0000   -4.19457
420400.0000   -5.42676
420440.0000   -5.00016
420480.0000   -4.78007
420520.0000   -4.48436
420560.0000   -5.19682
420600.0000   -4.43467
420640.0000   -4.81735
420680.0000   -5.02519
420720.0000   -4.63883
420760.0000   -4.28435
420800.0000   -5.24860
420840.0000   -5.05248
420880.0000   -4.16749
420920.0000   -4.24376
420960.0000   -4.97756
421000.0000   -4.56185
421040.0000   -4.14303
421080.0000   -4.01578
421120.0000   -4.76507
421160.0000   -5.48724
421200.0000   -3.70320
421240.0000   -5.01563
421280.0000   -4.66688
421320.0000   -4.83418
421360.0000   -4.49723
421400.0000   -4.03815
421440.0000   -4.45695
421480.0000   -4.77881
421520.0000   -4.92578
421560.0000   -4.33659
421600.0000   -4.08819
421640.0000   -4.42355
421680.0000   -4.40897
421720.0000   -3.98044
421760.0000   -3.82190
421800.0000   -4.18781
421840.0000   -3.90894
421880.0000   -4.21450
421920.0000   -4.39084
421960.0000   -5.02175
422000.0000   -5.06146
422040.0000   -4.06056
422080.0000   -4.74340
422120.0000   -4.19595
422160.0000   -4.37439
422200.0000   -4.37179
422240.0000   -4.47312
422280.0000   -4.16302
422320.0000   -4.70991
422360.0000   -4.25302
422400.0000   -5.49425
422440.0000   -4.75257
422480.0000   -3.65381
422520.0000   -4.47119
422560.0000   -3.85310
422600.0000   -4.45554
422640.0000   -4.22576
422680.0000   -4.73022
422720.0000   -4.27841
422760.0000   -4.81304
422800.0000   -4.52349
422840.0000   -3.58671
422880.0000   -4.31739
422920.0000   -4.65165
422960.0000   -3.82583
423000.0000   -4.08893
423040.0000   -4.28488
423080.0000   -4.28091
423120.0000   -3.51221
423160.0000   -3.48440
423200.0000   -4.62221
423240.0000   -4.56975
423280.0000   -5.21012
423320.0000   -5.07594
423360.0000   -5.09907
423400.0000   -5.83535
423440.0000   -4.67373
423480.0000   -4.48574
423520.0000   -4.81243
423560.0000   -4.66837
423600.0000   -5.24792
423640.0000   -5.32281
423680.0000   -4.52001
423720.0000   -4.74715
423760.0000   -5.48499
423800.0000   -5.10461
423840.0000   -4.39028
423880.0000   -5.26868
423920.0000   -5.13719
423960.0000   -4.47953
424000.0000   -5.16902
424040.0000   -5.59399
424080.0000   -4.94123
424120.0000   -5.37342
424160.0000   -4.68033
424200.0000   -4.25129
424240.0000   -4.73154
424280.0000   -4.27912
424320.0000   -5.19982
424360.0000   -4.37982
424400.0000   -3.96708
424440.0000   -4.19998
424480.0000   -4.12458
424520.0000   -3.56506
424560.0000   -4.79311
424600.0000   -4.77600
424640.0000   -4.34952
424680.0000   -4.22418
424720.0000   -4.20181
424760.0000   -4.76031
424800.0000   -4.08849
424840.0000   -4.07440
424880.0000   -4.98985
424920.0000   -5.30068
424960.0000   -5.21435
425000.0000   -4.43473
425040.0000   -4.17921
425080.0000   -5.05388
425120.0000   -5.28207
425160.0000   -5.12578
425200.0000   -4.91387
425240.0000   -5.08422
425280.0000   -4.53693
425320.0000   -4.97219
425360.0000   -4.83816
425400.0000   -4.39756
425440.0000   -5.18383
425480.0000   -5.68083
425520.0000   -5.87051
425560.0000   -5.24128
425600.0000   -4.86159
425640.0000   -5.13076
425680.0000   -4.97604
425720.0000   -4.30373
425760.0000   -4.14325
425800.0000   -5.01238
425840.0000   -4.41138
425880.0000   -5.00767
425920.0000   -4.24017
425960.0000   -4.30483
426000.0000   -5.53872
426040.0000   -4.57739
426080.0000   -4.56077
426120.0000   -5.04171
426160.0000   -5.66021
426200.0000   -6.02436
426240.0000   -5.24067
426280.0000   -4.37538
426320.0000   -5.39063
426360.0000   -5.88974
426400.0000   -5.43742
426440.0000   -4.69595
426480.0000   -4.76318
426520.0000   -5.10721
426560.0000   -4.25395
426600.0000   -3.97237
426640.0000   -5.89344
426680.0000   -5.81577
426720.0000   -5.92279
426760.0000   -4.35279
426800.0000   -4.20996
426840.0000   -4.54775
426880.0000   -4.81367
426920.0000   -4.96439
426960.0000   -4.18043
427000.0000   -4.96820
427040.0000   -4.77956
427080.0000   -4.84908
427120.0000   -4.54418
427160.0000   -4.54945
427200.0000   -5.68873
427240.0000   -6.40905
427280.0000   -4.67214
427320.0000   -4.61672
427360.0000   -4.72783
427400.0000   -4.84127
427440.0000   -5.35820
427480.0000   -4.96469
427520.0000   -4.71864
427560.0000   -5.25426
427600.0000   -4.91939
427640.0000   -4.24979
427680.0000   -4.93046
427720.0000   -4.94011
427760.0000   -4.55866
427800.0000   -4.82169
427840.0000   -4.89568
427880.0000   -5.97462
427920.0000   -4.92883
427960.0000   -4.66311
428000.0000   -4.53365
428040.0000   -4.18012
428080.0000   -4.88058
428120.0000   -5.13308
428160.0000   -5.29489
428200.0000   -5.31542
428240.0000   -4.83366
428280.0000   -5.28554
428320.0000   -4.60177
428360.0000   -4.11934
428400.0000   -4.84495
428440.0000   -5.76451
428480.0000   -4.05379
428520.0000   -4.81276
428560.0000   -5.18870
428600.0000   -4.45477
428640.0000   -4.54534
428680.0000   -5.10285
428720.0000   -4.86058
428760.0000   -5.38753
428800.0000   -5.00536
428840.0000   -5.13673
428880.0000   -6.01990
428920.0000   -5.60124
428960.0000   -5.92973
429000.0000   -5.62738
429040.0000   -5.69575
429080.0000   -5.16845
429120.0000   -5.26430
429160.0000   -5.99855
429200.0000   -6.07759
429240.0000   -4.92710
429280.0000   -4.93935
429320.0000   -5.30653
429360.0000   -5.44429
429400.0000   -5.54477
429440.0000   -4.89965
429480.0000   -4.92435
429520.0000   -4.88021
429560.0000   -4.65535
429600.0000   -4.59786
429640.0000   -5.20799
429680.0000   -5.72749
429720.0000   -5.39087
429760.0000   -4.72202
429800.0000   -5.17966
429840.0000   -5.72828
429880.0000   -4.67489
429920.0000   -5.90442
429960.0000   -5.32388
430000.0000   -5.02786
430040.0000   -6.08935
430080.0000   -5.60518
430120.0000   -5.63840
430160.0000   -5.55870
430200.0000   -5.47451
430240.0000   -5.88334
430280.0000   -5.70283
430320.0000   -5.56032
430360.0000   -5.85737
430400.0000   -6.31280
430440.0000   -5.38530
430480.0000   -6.22960
430520.0000   -5.43786
430560.0000   -5.26881
430600.0000   -5.85221
430640.0000   -5.78080
430680.0000   -6.46440
430720.0000   -5.81996
430760.0000   -5.91089
430800.0000   -5.97778
430840.0000   -5.32732
430880.0000   -5.42427
430920.0000   -5.37338
430960.0000   -5.86148
431000.0000   -5.27158
431040.0000   -6.44543
431080.0000   -5.48227
431120.0000   -5.54952
431160.0000   -5.27407
431200.0000   -6.02339
431240.0000   -6.25346
431280.0000   -5.44153
431320.0000   -5.14920
431360.0000   -4.91042
431400.0000   -4.60871
431440.0000   -5.29665
431480.0000   -4.99767
431520.0000   -4.97364
431560.0000   -4.64160
431600.0000   -4.98666
431640.0000   -5.42410
431680.0000   -5.20575
431720.0000   -4.98201
431760.0000   -5.21427
431800.0000   -4.67382
431840.0000   -4.83542
431880.0000   -5.37462
431920.0000   -5.50284
431960.0000   -5.38379
432000.0000   -4.86760
432040.0000   -5.93523
432080.0000   -6.08803
432120.0000   -5.68939
432160.0000   -6.01039
432200.0000   -5.54528
432240.0000   -5.33811
432280.0000   -5.99999
432320.0000   -5.63451
432360.0000   -6.16601
432400.0000   -5.39030
432440.0000   -5.10325
432480.0000   -5.95568
432520.0000   -6.84683
432560.0000   -6.83105
432600.0000   -6.67585
432640.0000   -5.83979
432680.0000   -5.48922
432720.0000   -5.53879
432760.0000   -5.49808
432800.0000   -5.64282
432840.0000   -5.04303
432880.0000   -5.03684
432920.0000   -4.98641
432960.0000   -4.93829
433000.0000   -4.93487
433040.0000   -6.19912
433080.0000   -5.51704
433120.0000   -4.30078
433160.0000   -5.65905
433200.0000   -6.24101
433240.0000   -5.74769
433280.0000   -5.21083
433320.0000   -5.18265
433360.0000   -5.58128
433400.0000   -4.92611
433440.0000   -5.46990
433480.0000   -5.94566
433520.0000   -4.58783
433560.0000   -4.91986
433600.0000   -5.15794
433640.0000   -5.83004
433680.0000   -5.35994
433720.0000   -5.69303
433760.0000   -5.49878
433800.0000   -6.02199
433840.0000   -5.63101
433880.0000   -5.43602
433920.0000   -5.44862
433960.0000   -5.89647
434000.0000   -5.29751
434040.0000   -5.41140
434080.0000   -6.21801
434120.0000   -5.45034
434160.0000   -6.08190
434200.0000   -4.36291
434240.0000   -4.82255
434280.0000   -6.02899
434320.0000   -6.24357
434360.0000   -5.46192
434400.0000   -4.75868
434440.0000   -5.07653
434480.0000   -5.82397
434520.0000   -5.45000
434560.0000   -5.06007
434600.0000   -5.27751
434640.0000   -5.76669
434680.0000   -5.84843
434720.0000   -5.57130
434760.0000   -5.48322
434800.0000   -4.78143
434840.0000   -5.99310
434880.0000   -5.31395
434920.0000   -6.07738
434960.0000   -6.61856
435000.0000   -5.55759
435040.0000   -5.37631
435080.0000   -5.23824
435120.0000   -5.90511
435160.0000   -5.22092
435200.0000   -5.20453
435240.0000   -5.81082
435280.0000   -5.79757
435320.0000   -4.86636
435360.0000   -4.69021
435400.0000   -5.76426
435440.0000   -5.31110
435480.0000   -5.50266
435520.0000   -5.73625
435560.0000   -5.84528
435600.0000   -5.03652
435640.0000   -6.27110
435680.0000   -5.77882
435720.0000   -5.48555
435760.0000   -4.95165
435800.0000   -5.10649
435840.0000   -5.58603
435880.0000   -4.71999
435920.0000   -4.89614
435960.0000   -4.61559
436000.0000   -5.88278
436040.0000   -5.88403
436080.0000   -5.92786
436120.0000   -5.47748
436160.0000   -5.19188
436200.0000   -4.92601
436240.0000   -5.37287
436280.0000   -5.97712
436320.0000   -6.30840
436360.0000   -6.83564
436400.0000   -6.23282
436440.0000   -6.29314
436480.0000   -5.67868
436520.0000   -5.54107
436560.0000   -6.19510
436600.0000   -6.44057
436640.0000   -6.69493
436680.0000   -6.01252
436720.0000   -5.80941
436760.0000   -6.13233
436800.0000   -5.78819
436840.0000   -5.90691
436880.0000   -5.57352
436920.0000   -6.00518
436960.0000   -6.07461
437000.0000   -6.27243
437040.0000   -5.90917
437080.0000   -5.54837
437120.0000   -5.90634
437160.0000   -5.55238
437200.0000   -5.01437
437240.0000   -5.47002
437280.0000   -5.84933
437320.0000   -4.89425
437360.0000   -5.41421
437400.0000   -5.98097
437440.0000   -6.13675
437480.0000   -5.48930
437520.0000   -5.09631
437560.0000   -6.50413
437600.0000   -6.00392
437640.0000   -6.88042
437680.0000   -5.53900
437720.0000   -4.88919
437760.0000   -5.53922
437800.0000   -6.20935
437840.0000   -5.90740
437880.0000   -5.22792
437920.0000   -5.37679
437960.0000   -5.81798
438000.0000   -4.83436
438040.0000   -6.16763
438080.0000   -5.88113
438120.0000   -5.90137
438160.0000   -5.70970
438200.0000   -5.90742
438240.0000   -6.29830
438280.0000   -5.13018
438320.0000   -4.78513
438360.0000   -5.49255
438400.0000   -4.41749
438440.0000   -4.38026
438480.0000   -5.05928
438520.0000   -4.27456
438560.0000   -5.93630
438600.0000   -5.08806
438640.0000   -5.41898
438680.0000   -5.26749
438720.0000   -5.26988
438760.0000   -5.33942
438800.0000   -5.56761
438840.0000   -5.21881
438880.0000   -6.06456
438920.0000   -5.82027
438960.0000   -5.64578
439000.0000   -5.38761
439040.0000   -5.53924
439080.0000   -5.36595
439120.0000   -5.44600
439160.0000   -5.04007
439200.0000   -5.68128
439240.0000   -5.21726
439280.0000   -4.92603
439320.0000   -5.48253
439360.0000   -5.44594
439400.0000   -5.24745
439440.0000   -4.62226
439480.0000   -4.84615
439520.0000   -4.91963
439560.0000   -6.05415
439600.0000   -5.18045
439640.0000   -5.03827
439680.0000   -5.50387
439720.0000   -6.15021
439760.0000   -5.89716
439800.0000   -5.97590
439840.0000   -5.74261
439880.0000   -6.00856
439920.0000   -6.43756
439960.0000   -5.76252
440000.0000   -5.61552
440040.0000   -5.39550
440080.0000   -4.69869
440120.0000   -5.73810
440160.0000   -5.73522
440200.0000   -5.85528
440240.0000   -5.59534
440280.0000   -5.95249
440320.0000   -5.53369
440360.0000   -5.90244
440400.0000   -5.77196
440440.0000   -6.03005
440480.0000   -5.68651
440520.0000   -5.73666
440560.0000   -5.76021
440600.0000   -6.10209
440640.0000   -4.99062
440680.0000   -5.56723
440720.0000   -4.68381
440760.0000   -5.58605
440800.0000   -6.44754
440840.0000   -6.30481
440880.0000   -5.98258
440920.0000   -6.25501
440960.0000   -5.78560
441000.0000   -5.72130
441040.0000   -4.63941
441080.0000   -4.92793
441120.0000   -4.96424
441160.0000   -5.15548
441200.0000   -5.54675
441240.0000   -6.15725
441280.0000   -6.07484
441320.0000   -6.18920
441360.0000   -5.21844
441400.0000   -5.53434
441440.0000   -4.15116
441480.0000   -4.79648
441520.0000   -4.53986
441560.0000   -5.37918
441600.0000   -5.38574
441640.0000   -4.71505
441680.0000   -4.76791
441720.0000   -4.78468
441760.0000   -5.03261
441800.0000   -4.15077
441840.0000   -4.34178
441880.0000   -4.65220
441920.0000   -4.85582
441960.0000   -4.06546
442000.0000   -3.90317
442040.0000   -4.91302
442080.0000   -5.68731
442120.0000   -4.86556
442160.0000   -5.71207
442200.0000   -5.66967
442240.0000   -4.78754
442280.0000   -5.21513
442320.0000   -5.86945
442360.0000   -5.48676
442400.0000   -5.11042
442440.0000   -5.18554
442480.0000   -4.90992
442520.0000   -5.50781
442560.0000   -4.97184
442600.0000   -5.59492
442640.0000   -5.87235
442680.0000   -4.58510
442720.0000   -5.28732
442760.0000   -5.11994
442800.0000   -5.13879
442840.0000   -5.83654
442880.0000   -5.00208
442920.0000   -6.45105
442960.0000   -6.11735
443000.0000   -5.50411
443040.0000   -5.51556
443080.0000   -5.42446
443120.0000   -5.44076
443160.0000   -5.16986
443200.0000   -5.83137
443240.0000   -5.19829
443280.0000   -5.95278
443320.0000   -5.96966
443360.0000   -6.26236
443400.0000   -6.97826
443440.0000   -6.43110
443480.0000   -6.29748
443520.0000   -6.44506
443560.0000   -5.98112
443600.0000   -6.00260
443640.0000   -6.41900
443680.0000   -6.16703
443720.0000   -6.15875
443760.0000   -5.44721
443800.0000   -6.02330
443840.0000   -5.34143
443880.0000   -6.29049
443920.0000   -5.73226
443960.0000   -5.90644
444000.0000   -5.51919
444040.0000   -5.47685
444080.0000   -5.71683
444120.0000   -6.26639
444160.0000   -5.87650
444200.0000   -6.39578
444240.0000   -5.56375
444280.0000   -5.56177
444320.0000   -5.70754
444360.0000   -5.49123
444400.0000   -5.44675
444440.0000   -6.56879
444480.0000   -6.09599
444520.0000   -5.82326
444560.0000   -5.93457
444600.0000   -5.39514
444640.0000   -5.14470
444680.0000   -5.16615
444720.0000   -5.79861
444760.0000   -5.81813
444800.0000   -5.24656
444840.0000   -4.89433
444880.0000   -5.84024
444920.0000   -5.15249
444960.0000   -5.36012
445000.0000   -4.37060
445040.0000   -5.15491
445080.0000   -4.57426
445120.0000   -4.98997
445160.0000   -5.29141
445200.0000   -4.28336
445240.0000   -4.32885
445280.0000   -4.61634
445320.0000   -4.11794
445360.0000   -4.80203
445400.0000   -4.50177
445440.0000   -4.78571
445480.0000   -4.65991
445520.0000   -4.54746
445560.0000   -4.31872
445600.0000   -4.79435
445640.0000   -5.18592
445680.0000   -4.95656
445720.0000   -4.42077
445760.0000   -4.60526
445800.0000   -4.22530
445840.0000   -3.54089
445880.0000   -3.62604
445920.0000   -4.50618
445960.0000   -4.98770
446000.0000   -4.55807
446040.0000   -4.36257
446080.0000   -5.18599
446120.0000   -5.74542
446160.0000   -3.89653
446200.0000   -4.96552
446240.0000   -4.91716
446280.0000   -4.85139
446320.0000   -5.02425
446360.0000   -5.83656
446400.0000   -4.85520
446440.0000   -4.18980
446480.0000   -5.57824
446520.0000   -5.69946
446560.0000   -4.33805
446600.0000   -4.72404
446640.0000   -5.28405
446680.0000   -4.77572
446720.0000   -4.60845
446760.0000   -4.68383
446800.0000   -4.55794
446840.0000   -4.79390
446880.0000   -4.90775
446920.0000   -3.86639
446960.0000   -3.81291
447000.0000   -4.03919
447040.0000   -3.78662
447080.0000   -3.41612
447120.0000   -4.28107
447160.0000   -4.55499
447200.0000   -4.74549
447240.0000   -3.75863
447280.0000   -5.21714
447320.0000   -5.09334
447360.0000   -4.42589
447400.0000   -4.77161
447440.0000   -4.13794
447480.0000   -3.97595
447520.0000   -4.01400
447560.0000   -4.58569
447600.0000   -5.31272
447640.0000   -4.05963
447680.0000   -5.47079
447720.0000   -4.33180
447760.0000   -4.08299
447800.0000   -4.61188
447840.0000   -4.05295
447880.0000   -4.28641
447920.0000   -3.10276
447960.0000   -4.01574
448000.0000   -4.02810
448040.0000   -5.54685
448080.0000   -4.19008
448120.0000   -5.09230
448160.0000   -5.07322
448200.0000   -4.39190
448240.0000   -4.77707
448280.0000   -4.01983
448320.0000   -4.67847
448360.0000   -3.87419
448400.0000   -3.73972
448440.0000   -4.51884
448480.0000   -5.32423
448520.0000   -5.18687
448560.0000   -4.41567
448600.0000   -6.19272
448640.0000   -4.60426
448680.0000   -4.70178
448720.0000   -5.02403
448760.0000   -5.15483
448800.0000   -3.94695
448840.0000   -4.16946
448880.0000   -3.70164
448920.0000   -4.16314
448960.0000   -4.22498
449000.0000   -4.11369
449040.0000   -4.31856
449080.0000   -4.59170
449120.0000   -4.25423
449160.0000   -4.99980
449200.0000   -4.87443
449240.0000   -4.67446
449280.0000   -4.61407
449320.0000   -4.32899
449360.0000   -4.51911
449400.0000   -5.39966
449440.0000   -4.55908
449480.0000   -4.26416
449520.0000   -4.58276
449560.0000   -5.01066
449600.0000   -3.95096
449640.0000   -4.80201
449680.0000   -4.99237
449720.0000   -5.10607
449760.0000   -5.44525
449800.0000   -5.29428
449840.0000   -5.54357
449880.0000   -5.25177
449920.0000   -4.22322
449960.0000   -4.96415
450000.0000   -5.38494
450040.0000   -5.37275
450080.0000   -5.69674
450120.0000   -6.16691
450160.0000   -5.85184
450200.0000   -5.56827
450240.0000   -5.72743
450280.0000   -6.28814
450320.0000   -4.58926
450360.0000   -5.66541
450400.0000   -5.82375
450440.0000   -4.43262
450480.0000   -5.31388
450520.0000   -4.93673
450560.0000   -5.14957
450600.0000   -5.37057
450640.0000   -5.40810
450680.0000   -5.31467
450720.0000   -5.28985
450760.0000   -4.69321
450800.0000   -4.33447
450840.0000   -4.73023
450880.0000   -4.97315
450920.0000   -4.41877
450960.0000   -4.58231
451000.0000   -4.90848
451040.0000   -5.49934
451080.0000   -4.51039
451120.0000   -5.28258
451160.0000   -4.57444
451200.0000   -4.20904
451240.0000   -5.00168
451280.0000   -5.01125
451320.0000   -4.87808
451360.0000   -5.11778
451400.0000   -4.00111
451440.0000   -4.78110
451480.0000   -3.96862
451520.0000   -4.87579
451560.0000   -5.63417
451600.0000   -4.97886
451640.0000   -5.78347
451680.0000   -5.87487
451720.0000   -5.17604
451760.0000   -4.87623
451800.0000   -5.21616
451840.0000   -4.94787
451880.0000   -4.95446
451920.0000   -4.14083
451960.0000   -4.80784
452000.0000   -4.78250
452040.0000   -4.26862
452080.0000   -4.18684
452120.0000   -3.30924
452160.0000   -3.60594
452200.0000   -3.83426
452240.0000   -3.16122
452280.0000   -3.71504
452320.0000   -4.34239
452360.0000   -4.38443
452400.0000   -4.03503
452440.0000   -4.34871
452480.0000   -4.77413
452520.0000   -3.36312
452560.0000   -4.19109
452600.0000   -3.34850
452640.0000   -3.47488
452680.0000   -3.94292
452720.0000   -4.36896
452760.0000   -3.68990
452800.0000   -5.11768
452840.0000   -4.50894
452880.0000   -3.96676
452920.0000   -4.25139
452960.0000   -4.24877
453000.0000   -4.77034
453040.0000   -4.90740
453080.0000   -4.75805
453120.0000   -4.94097
453160.0000   -4.44173
453200.0000   -4.84573
453240.0000   -4.80514
453280.0000   -4.22854
453320.0000   -4.59907
453360.0000   -3.61618
453400.0000   -3.62687
453440.0000   -4.65752
453480.0000   -4.11331
453520.0000   -3.78478
453560.0000   -4.84363
453600.0000   -4.30752
453640.0000   -4.10037
453680.0000   -3.70648
453720.0000   -4.75258
453760.0000   -4.58281
453800.0000   -4.47780
453840.0000   -4.69667
453880.0000   -4.57377
453920.0000   -3.54712
453960.0000   -3.98202
454000.0000   -3.77255
454040.0000   -4.64643
454080.0000   -4.07159
454120.0000   -4.43022
454160.0000   -3.91939
454200.0000   -3.73652
454240.0000   -4.14994
454280.0000   -4.02255
454320.0000   -4.14909
454360.0000   -4.20723
454400.0000   -4.16200
454440.0000   -3.88142
454480.0000   -3.87128
454520.0000   -4.66397
454560.0000   -4.06999
454600.0000   -4.70975
454640.0000   -4.18919
454680.0000   -3.80189
454720.0000   -3.89955
454760.0000   -3.56132
454800.0000   -4.06468
454840.0000   -3.64463
454880.0000   -3.94276
454920.0000   -4.07352
454960.0000   -3.77259
455000.0000   -4.87544
455040.0000   -5.19805
455080.0000   -4.74735
455120.0000   -4.40043
455160.0000   -4.26220
455200.0000   -4.01368
455240.0000   -4.56341
455280.0000   -4.81430
455320.0000   -5.01913
455360.0000   -4.97623
455400.0000   -4.06529
455440.0000   -4.38022
455480.0000   -4.42912
455520.0000   -4.21614
455560.0000   -5.42630
455600.0000   -4.89702
455640.0000   -4.24487
455680.0000   -4.45633
455720.0000   -3.77592
455760.0000   -4.00047
455800.0000   -4.11389
455840.0000   -4.00134
455880.0000   -3.96817
455920.0000   -3.88242
455960.0000   -4.64374
456000.0000   -4.20008
456040.0000   -4.59295
456080.0000   -4.44094
456120.0000   -3.98996
456160.0000   -4.13169
456200.0000   -4.83977
456240.0000   -4.86670
456280.0000   -5.01229
456320.0000   -4.75382
456360.0000   -4.90604
456400.0000   -4.82566
456440.0000   -4.31555
456480.0000   -4.61705
456520.0000   -4.16052
456560.0000   -4.43543
456600.0000   -4.71327
456640.0000   -3.74013
456680.0000   -5.02156
456720.0000   -3.94330
456760.0000   -4.45514
456800.0000   -4.13719
456840.0000   -4.60085
456880.0000   -5.11727
456920.0000   -4.64966
456960.0000   -4.44034
457000.0000   -4.06214
457040.0000   -4.31754
457080.0000   -5.01690
457120.0000   -4.43872
457160.0000   -3.60235
457200.0000   -3.59330
457240.0000   -4.81656
457280.0000   -4.47181
457320.0000   -4.76652
457360.0000   -4.40665
457400.0000   -4.40827
457440.0000   -4.57891
457480.0000   -4.59777
457520.0000   -5.52727
457560.0000   -5.78645
457600.0000   -5.14267
457640.0000   -5.08188
457680.0000   -4.27575
457720.0000   -5.20687
457760.0000   -4.02828
457800.0000   -4.69619
457840.0000   -4.46265
457880.0000   -4.14879
457920.0000   -4.16465
457960.0000   -3.72549
458000.0000   -4.70189
458040.0000   -5.01840
458080.0000   -5.63270
458120.0000   -5.12037
458160.0000   -5.51898
458200.0000   -5.42752
458240.0000   -4.52267
458280.0000   -5.03755
458320.0000   -4.00005
458360.0000   -4.78534
458400.0000   -5.05487
458440.0000   -4.50894
458480.0000   -5.79164
458520.0000   -4.61358
458560.0000   -4.87418
458600.0000   -4.96310
458640.0000   -5.17152
458680.0000   -5.12973
458720.0000   -4.86221
458760.0000   -3.71742
458800.0000   -4.23828
458840.0000   -5.39311
458880.0000   -4.91087
458920.0000   -5.32782
458960.0000   -5.15793
459000.0000   -4.81900
459040.0000   -5.12311
459080.0000   -4.27180
459120.0000   -4.63320
459160.0000   -4.20011
459200.0000   -4.21307
459240.0000   -4.65975
459280.0000   -5.59099
459320.0000   -5.38582
459360.0000   -4.68499
459400.0000   -4.93407
459440.0000   -5.30837
459480.0000   -4.81139
459520.0000   -4.46214
459560.0000   -5.55725
459600.0000   -4.05013
459640.0000   -4.38235
459680.0000   -4.91966
459720.0000   -4.01493
459760.0000   -5.40895
459800.0000   -5.17469
459840.0000   -5.52774
459880.0000   -5.25949
459920.0000   -5.15300
459960.0000   -4.98512
460000.0000   -5.08890
460040.0000   -5.56342
460080.0000   -4.78517
460120.0000   -4.44274
460160.0000   -4.81165
460200.0000   -3.76597
460240.0000   -4.73056
460280.0000   -4.56078
460320.0000   -5.47308
460360.0000   -4.47553
460400.0000   -5.25154
460440.0000   -4.67419
460480.0000   -5.10928
460520.0000   -5.49663
460560.0000   -4.26967
460600.0000   -5.22227
460640.0000   -5.08448
460680.0000   -4.19427
460720.0000   -4.26210
460760.0000   -4.56282
460800.0000   -4.85556
460840.0000   -5.30630
460880.0000   -4.62767
460920.0000   -4.67061
460960.0000   -4.29162
461000.0000   -4.08953
461040.0000   -3.53089
461080.0000   -4.43536
461120.0000   -3.48398
461160.0000   -3.78927
461200.0000   -2.95845
461240.0000   -3.61667
461280.0000   -4.81925
461320.0000   -5.04191
461360.0000   -5.10099
461400.0000   -6.04386
461440.0000   -4.18111
461480.0000   -4.92469
461520.0000   -4.06245
461560.0000   -5.60434
461600.0000   -6.41277
461640.0000   -5.67832
461680.0000   -4.90135
461720.0000   -4.13005
461760.0000   -4.55258
461800.0000   -4.51956
461840.0000   -5.22254
461880.0000   -4.11889
461920.0000   -5.36452
461960.0000   -4.70508
462000.0000   -4.29217
462040.0000   -4.36502
462080.0000   -5.03182
462120.0000   -4.40047
462160.0000   -5.09504
462200.0000   -5.04932
462240.0000   -5.26874
462280.0000   -4.47364
462320.0000   -5.56487
462360.0000   -5.09536
462400.0000   -4.98372
462440.0000   -4.82959
462480.0000   -4.76563
462520.0000   -4.07254
462560.0000   -4.06844
462600.0000   -4.27510
462640.0000   -4.78819
462680.0000   -4.67572
462720.0000   -4.34227
462760.0000   -3.97734
462800.0000   -4.49274
462840.0000   -4.44674
462880.0000   -4.40590
462920.0000   -4.41912
462960.0000   -4.65705
463000.0000   -4.87551
463040.0000   -5.16549
463080.0000   -4.95457
463120.0000   -4.29962
463160.0000   -4.10240
463200.0000   -5.50092
463240.0000   -5.53172
463280.0000   -5.60753
463320.0000   -4.57803
463360.0000   -5.01307
463400.0000   -5.16993
463440.0000   -5.58440
463480.0000   -6.20422
463520.0000   -5.30447
463560.0000   -5.88478
463600.0000   -4.73515
463640.0000   -4.74451
463680.0000   -5.72749
463720.0000   -4.55450
463760.0000   -4.45469
463800.0000   -4.91083
463840.0000   -3.17845
463880.0000   -5.00326
463920.0000   -4.21843
463960.0000   -4.44446
464000.0000   -4.73529
464040.0000   -6.37080
464080.0000   -4.92216
464120.0000   -5.55730
464160.0000   -5.01961
464200.0000   -4.96129
464240.0000   -5.35117
464280.0000   -4.79258
464320.0000   -4.16073
464360.0000   -4.34647
464400.0000   -3.88041
464440.0000   -4.38611
464480.0000   -5.36505
464520.0000   -4.93476
464560.0000   -4.69088
464600.0000   -4.95139
464640.0000   -4.78539
464680.0000   -4.99986
464720.0000   -5.00957
464760.0000   -4.74098
464800.0000   -5.16640
464840.0000   -4.73118
464880.0000   -5.26270
464920.0000   -4.69673
464960.0000   -4.36299
465000.0000   -4.68609
465040.0000   -5.05107
465080.0000   -4.85318
465120.0000   -5.49713
465160.0000   -5.35060
465200.0000   -5.53116
465240.0000   -5.60300
465280.0000   -5.81878
465320.0000   -4.65358
465360.0000   -5.51259
465400.0000   -4.26707
465440.0000   -4.40767
465480.0000   -4.62811
465520.0000   -4.57392
465560.0000   -4.46695
465600.0000   -5.45374
465640.0000   -4.52713
465680.0000   -5.24313
465720.0000   -3.83172
465760.0000   -5.38358
465800.0000   -5.22121
465840.0000   -5.43068
465880.0000   -5.50159
465920.0000   -4.83866
465960.0000   -5.14555
466000.0000   -5.79058
466040.0000   -6.04987
466080.0000   -4.85311
466120.0000   -4.53136
466160.0000   -4.03449
466200.0000   -5.26804
466240.0000   -4.70417
466280.0000   -4.79066
466320.0000   -5.07250
466360.0000   -4.84969
466400.0000   -5.83719
466440.0000   -5.15772
466480.0000   -4.28717
466520.0000   -4.03302
466560.0000   -4.01742
466600.0000   -4.50748
466640.0000   -4.06238
466680.0000   -4.16037
466720.0000   -4.54270
466760.0000   -4.07757
466800.0000   -4.77047
466840.0000   -3.96079
466880.0000   -4.28910
466920.0000   -4.79976
466960.0000   -4.33710
467000.0000   -4.98030
467040.0000   -3.68725
467080.0000   -5.03321
467120.0000   -5.54810
467160.0000   -4.40228
467200.0000   -4.29351
467240.0000   -3.84521
467280.0000   -4.32910
467320.0000   -4.02399
467360.0000   -4.13048
467400.0000   -3.82432
467440.0000   -4.10404
467480.0000   -3.23953
467520.0000   -4.70435
467560.0000   -5.27009
467600.0000   -4.59698
467640.0000   -5.03478
467680.0000   -4.92773
467720.0000   -5.10446
467760.0000   -4.16522
467800.0000   -5.31874
467840.0000   -4.79036
467880.0000   -5.08436
467920.0000   -5.21035
467960.0000   -4.95852
468000.0000   -4.96014
468040.0000   -5.13426
468080.0000   -5.34826
468120.0000   -5.66734
468160.0000   -5.12259
468200.0000   -4.68845
468240.0000   -4.78255
468280.0000   -3.98918
468320.0000   -4.25820
468360.0000   -4.81530
468400.0000   -5.59960
468440.0000   -4.77241
468480.0000   -4.93716
468520.0000   -4.39133
468560.0000   -4.15474
468600.0000   -3.36849
468640.0000   -4.32691
468680.0000   -3.88200
468720.0000   -3.39123
468760.0000   -4.25725
468800.0000   -4.49503
468840.0000   -3.97982
468880.0000   -3.94050
468920.0000   -3.37443
468960.0000   -2.08904
469000.0000   -2.52346
469040.0000   -3.00297
469080.0000   -1.80496
469120.0000   -2.33912
469160.0000   -2.43731
469200.0000   -2.66826
469240.0000   -3.06062
469280.0000   -2.87837
469320.0000   -3.85273
469360.0000   -4.53482
469400.0000   -2.88939
469440.0000   -2.63743
469480.0000   -3.50287
469520.0000   -2.99581
469560.0000   -3.04925
469600.0000   -3.95529
469640.0000   -4.08553
469680.0000   -4.32628
469720.0000   -3.06180
469760.0000   -4.76390
469800.0000   -3.94919
469840.0000   -3.72765
469880.0000   -4.35085
469920.0000   -3.48209
469960.0000   -3.36393
470000.0000   -3.44564
470040.0000   -3.71321
470080.0000   -4.59746
470120.0000   -4.30393
470160.0000   -4.30712
470200.0000   -4.47344
470240.0000   -4.60478
470280.0000   -5.56332
470320.0000   -4.97733
470360.0000   -5.09796
470400.0000   -4.72501
470440.0000   -4.54505
470480.0000   -4.91792
470520.0000   -5.11297
470560.0000   -4.74009
470600.0000   -5.76385
470640.0000   -5.67885
470680.0000   -5.38974
470720.0000   -5.49329
470760.0000   -6.36025
470800.0000   -5.20251
470840.0000   -4.96499
470880.0000   -5.44126
470920.0000   -5.83810
470960.0000   -5.46301
471000.0000   -5.93202
471040.0000   -4.87029
471080.0000   -4.81014
471120.0000   -4.91797
471160.0000   -5.75727
471200.0000   -5.25862
471240.0000   -5.20825
471280.0000   -4.94895
471320.0000   -4.29593
471360.0000   -5.28265
471400.0000   -5.17508
471440.0000   -5.15421
471480.0000   -4.83345
471520.0000   -4.67341
471560.0000   -5.23705
471600.0000   -5.05477
471640.0000   -5.05135
471680.0000   -4.31430
471720.0000   -5.66084
471760.0000   -4.23003
471800.0000   -3.59091
471840.0000   -4.24403
471880.0000   -5.18955
471920.0000   -4.21519
471960.0000   -4.35847
472000.0000   -4.98845
472040.0000   -5.24828
472080.0000   -5.27165
472120.0000   -4.75557
472160.0000   -4.98076
472200.0000   -4.76310
472240.0000   -5.47795
472280.0000   -3.68370
472320.0000   -3.95906
472360.0000   -4.13015
472400.0000   -4.90644
472440.0000   -5.42922
472480.0000   -4.92797
472520.0000   -5.49431
472560.0000   -5.17029
472600.0000   -5.90292
472640.0000   -4.73236
472680.0000   -5.91618
472720.0000   -4.90457
472760.0000   -4.85698
472800.0000   -4.58496
472840.0000   -5.40934
472880.0000   -5.72732
472920.0000   -5.13704
472960.0000   -4.96953
473000.0000   -4.63576
473040.0000   -5.14710
473080.0000   -4.70044
473120.0000   -5.75205
473160.0000   -5.72937
473200.0000   -4.60682
473240.0000   -6.02872
473280.0000   -4.79221
473320.0000   -4.75190
473360.0000   -4.50499
473400.0000   -4.30472
473440.0000   -4.82172
473480.0000   -4.17289
473520.0000   -4.56464
473560.0000   -4.93083
473600.0000   -4.91416
473640.0000   -4.69747
473680.0000   -5.09948
473720.0000   -5.37249
473760.0000   -4.97662
473800.0000   -5.86108
473840.0000   -6.20741
473880.0000   -6.11079
473920.0000   -6.11327
473960.0000   -5.23676
474000.0000   -5.53947
474040.0000   -6.62569
474080.0000   -5.63878
474120.0000   -5.74320
474160.0000   -4.84652
474200.0000   -5.42770
474240.0000   -6.06543
474280.0000   -6.04504
474320.0000   -5.91465
474360.0000   -5.68091
474400.0000   -6.40695
474440.0000   -6.70292
474480.0000   -6.30776
474520.0000   -6.77402
474560.0000   -6.09765
474600.0000   -5.09287
474640.0000   -5.49630
474680.0000   -5.45425
474720.0000   -5.17756
474760.0000   -5.74186
474800.0000   -4.26493
474840.0000   -5.37595
474880.0000   -4.64826
474920.0000   -4.95009
474960.0000   -5.75864
475000.0000   -5.50901
475040.0000   -4.62045
475080.0000   -6.10408
475120.0000   -6.25389
475160.0000   -5.51049
475200.0000   -4.65005
475240.0000   -5.36270
475280.0000   -5.48369
475320.0000   -5.67127
475360.0000   -6.36317
475400.0000   -4.43601
475440.0000   -5.16619
475480.0000   -5.53606
475520.0000   -5.58187
475560.0000   -5.60851
475600.0000   -5.89875
475640.0000   -6.40443
475680.0000   -6.26903
475720.0000   -5.06297
475760.0000   -5.86737
475800.0000   -5.91648
475840.0000   -5.08229
475880.0000   -4.87146
475920.0000   -5.49655
475960.0000   -4.37546
476000.0000   -6.00679
476040.0000   -5.70110
476080.0000   -5.41445
476120.0000   -5.83960
476160.0000   -5.34154
476200.0000   -4.01857
476240.0000   -4.08386
476280.0000   -4.50492
476320.0000   -4.67328
476360.0000   -4.61732
476400.0000   -4.21327
476440.0000   -4.36975
476480.0000   -4.59675
476520.0000   -4.97252
476560.0000   -5.80218
476600.0000   -5.70554
476640.0000   -5.78985
476680.0000   -5.49621
476720.0000   -6.71196
476760.0000   -5.85483
476800.0000   -6.45973
476840.0000   -5.98851
476880.0000   -5.94243
476920.0000   -5.42857
476960.0000   -4.88582
477000.0000   -4.88567
477040.0000   -5.87759
477080.0000   -5.21501
477120.0000   -5.81943
477160.0000   -6.04806
477200.0000   -5.49180
477240.0000   -4.59266
477280.0000   -3.79119
477320.0000   -4.34999
477360.0000   -4.36518
477400.0000   -5.93022
477440.0000   -6.03049
477480.0000   -5.43465
477520.0000   -5.70042
477560.0000   -5.56640
477600.0000   -5.90128
477640.0000   -5.51842
477680.0000   -5.30827
477720.0000   -5.34200
477760.0000   -5.81772
477800.0000   -6.39431
477840.0000   -5.53001
477880.0000   -5.23952
477920.0000   -6.24341
477960.0000   -5.90348
478000.0000   -5.67753
478040.0000   -6.32047
478080.0000   -5.41562
478120.0000   -5.96640
478160.0000   -5.53329
478200.0000   -5.57559
478240.0000   -5.76402
478280.0000   -5.80607
478320.0000   -6.30742
478360.0000   -6.36815
478400.0000   -7.20726
478440.0000   -6.01497
478480.0000   -5.61382
478520.0000   -5.97457
478560.0000   -5.74498
478600.0000   -6.35192
478640.0000   -5.76288
478680.0000   -5.84933
478720.0000   -6.17283
478760.0000   -5.82643
478800.0000   -6.95570
478840.0000   -6.14632
478880.0000   -6.41825
478920.0000   -6.35999
478960.0000   -6.21295
479000.0000   -5.93940
479040.0000   -6.27973
479080.0000   -6.28417
479120.0000   -6.28479
479160.0000   -5.80796
479200.0000   -5.81448
479240.0000   -6.16235
479280.0000   -5.96743
479320.0000   -6.11107
479360.0000   -6.03001
479400.0000   -5.85798
479440.0000   -6.79528
479480.0000   -6.12218
479520.0000   -5.61828
479560.0000   -5.93313
479600.0000   -5.86436
479640.0000   -5.39937
479680.0000   -6.02634
479720.0000   -6.45730
479760.0000   -6.30994
479800.0000   -5.64660
479840.0000   -5.48988
479880.0000   -6.26196
479920.0000   -5.76443
479960.0000   -5.71818
480000.0000   -5.61779
480040.0000   -6.33778
480080.0000   -6.40946
480120.0000   -5.58554
480160.0000   -5.69167
480200.0000   -5.10564
480240.0000   -6.02803
480280.0000   -5.68891
480320.0000   -5.62698
480360.0000   -5.44449
480400.0000   -4.85737
480440.0000   -5.26442
480480.0000   -4.59685
480520.0000   -5.03828
480560.0000   -5.14384
480600.0000   -4.76904
480640.0000   -4.65208
480680.0000   -5.05293
480720.0000   -5.29082
480760.0000   -5.29070
480800.0000   -5.62543
480840.0000   -5.37184
480880.0000   -5.14243
480920.0000   -5.83321
480960.0000   -4.83438
481000.0000   -5.72992
481040.0000   -5.04011
481080.0000   -4.99868
481120.0000   -4.84710
481160.0000   -5.35084
481200.0000   -5.00504
481240.0000   -5.19780
481280.0000   -5.86198
481320.0000   -6.51789
481360.0000   -5.53555
481400.0000   -6.31743
481440.0000   -5.81339
481480.0000   -6.58961
481520.0000   -6.55364
481560.0000   -5.34310
481600.0000   -3.86248
481640.0000   -5.54746
481680.0000   -5.20238
481720.0000   -5.30068
481760.0000   -5.78358
481800.0000   -4.90648
481840.0000   -5.66654
481880.0000   -5.40138
481920.0000   -5.95562
481960.0000   -5.41723
482000.0000   -6.07058
482040.0000   -6.07293
482080.0000   -5.49633
482120.0000   -5.59337
482160.0000   -6.01933
482200.0000   -5.83208
482240.0000   -5.92351
482280.0000   -5.76631
482320.0000   -5.66539
482360.0000   -6.04888
482400.0000   -5.97300
482440.0000   -6.45913
482480.0000   -6.89540
482520.0000   -5.76195
482560.0000   -5.98051
482600.0000   -6.60757
482640.0000   -5.96614
482680.0000   -6.09424
482720.0000   -5.40351
482760.0000   -6.44940
482800.0000   -6.14311
482840.0000   -5.47793
482880.0000   -5.62577
482920.0000   -5.02452
482960.0000   -5.22320
483000.0000   -5.83489
483040.0000   -5.08535
483080.0000   -6.09992
483120.0000   -5.73404
483160.0000   -5.81476
483200.0000   -6.08590
483240.0000   -5.49889
483280.0000   -5.00199
483320.0000   -5.44314
483360.0000   -5.74950
483400.0000   -5.62494
483440.0000   -5.43896
483480.0000   -6.44742
483520.0000   -5.99035
483560.0000   -5.85403
483600.0000   -4.95187
483640.0000   -5.63370
483680.0000   -6.36515
483720.0000   -5.63381
483760.0000   -5.37308
483800.0000   -4.47205
483840.0000   -5.31142
483880.0000   -4.67006
483920.0000   -4.39217
483960.0000   -5.76873
484000.0000   -5.74811
484040.0000   -5.91970
484080.0000   -5.14188
484120.0000   -5.97496
484160.0000   -4.85287
484200.0000   -5.09302
484240.0000   -5.78983
484280.0000   -5.49201
484320.0000   -5.51009
484360.0000   -4.87377
484400.0000   -5.42896
484440.0000   -5.57924
484480.0000   -4.56645
484520.0000   -5.52909
484560.0000   -5.69619
484600.0000   -4.89447
484640.0000   -5.65516
484680.0000   -4.37397
484720.0000   -5.50900
484760.0000   -5.33174
484800.0000   -6.46676
484840.0000   -5.01481
484880.0000   -5.16664
484920.0000   -5.53329
484960.0000   -5.37661
485000.0000   -5.30786
485040.0000   -5.53336
485080.0000   -5.75546
485120.0000   -5.54535
485160.0000   -5.77367
485200.0000   -6.58584
485240.0000   -5.31608
485280.0000   -5.72925
485320.0000   -6.54273
485360.0000   -5.81169
485400.0000   -5.05211
485440.0000   -6.62910
485480.0000   -5.17896
485520.0000   -5.90303
485560.0000   -5.09262
485600.0000   -5.29519
485640.0000   -5.82442
485680.0000   -6.20162
485720.0000   -6.27113
485760.0000   -6.23601
485800.0000   -5.34243
485840.0000   -5.63346
485880.0000   -5.78837
485920.0000   -5.71226
485960.0000   -6.23681
486000.0000   -5.86770
486040.0000   -5.52326
486080.0000   -5.59092
486120.0000   -5.24780
486160.0000   -5.83520
486200.0000   -6.29162
486240.0000   -6.56825
486280.0000   -5.03836
486320.0000   -5.59234
486360.0000   -5.88949
486400.0000   -5.82077
486440.0000   -5.57300
486480.0000   -5.52381
486520.0000   -5.58591
486560.0000   -5.82748
486600.0000   -6.39581
486640.0000   -6.08994
486680.0000   -4.92017
486720.0000   -5.98304
486760.0000   -5.41406
486800.0000   -5.34406
486840.0000   -4.46205
486880.0000   -5.46270
486920.0000   -5.22079
486960.0000   -5.62542
487000.0000   -5.42724
487040.0000   -5.34065
487080.0000   -5.01211
487120.0000   -5.64300
487160.0000   -5.09565
487200.0000   -5.33546
487240.0000   -5.35690
487280.0000   -4.19953
487320.0000   -4.33956
487360.0000   -4.49928
487400.0000   -4.74567
487440.0000   -3.91137
487480.0000   -4.02937
487520.0000   -4.20606
487560.0000   -5.14834
487600.0000   -5.27968
487640.0000   -4.94913
487680.0000   -5.35115
487720.0000   -4.98108
487760.0000   -5.52287
487800.0000   -5.20918
487840.0000   -4.42105
487880.0000   -5.15008
487920.0000   -5.63795
487960.0000   -5.23760
488000.0000   -4.94604
488040.0000   -4.95734
488080.0000   -5.53396
488120.0000   -4.71128
488160.0000   -3.97182
488200.0000   -5.07002
488240.0000   -5.23288
488280.0000   -4.29244
488320.0000   -4.66358
488360.0000   -4.61844
488400.0000   -4.86562
488440.0000   -5.33834
488480.0000   -5.06323
488520.0000   -4.24839
488560.0000   -4.04334
488600.0000   -4.47727
488640.0000   -5.78956
488680.0000   -5.28594
488720.0000   -5.33724
488760.0000   -5.11227
488800.0000   -5.54516
488840.0000   -5.55179
488880.0000   -6.09520
488920.0000   -4.76759
488960.0000   -4.99184
489000.0000   -5.62206
489040.0000   -5.26469
489080.0000   -6.19599
489120.0000   -6.21472
489160.0000   -5.34342
489200.0000   -5.19827
489240.0000   -4.51852
489280.0000   -4.83999
489320.0000   -5.12376
489360.0000   -5.12366
489400.0000   -4.99819
489440.0000   -5.64104
489480.0000   -6.15532
489520.0000   -5.77171
489560.0000   -5.31865
489600.0000   -5.17854
489640.0000   -5.31865
489680.0000   -5.20657
489720.0000   -5.53324
489760.0000   -5.40715
489800.0000   -6.16458
489840.0000   -5.58244
489880.0000   -5.27223
489920.0000   -5.44589
489960.0000   -5.97754
490000.0000   -5.84442
490040.0000   -5.65097
490080.0000   -5.58775
490120.0000   -4.41370
490160.0000   -5.47448
490200.0000   -6.16701
490240.0000   -6.15937
490280.0000   -5.53914
490320.0000   -5.06371
490360.0000   -5.20836
490400.0000   -5.15220
490440.0000   -5.04950
490480.0000   -5.39151
490520.0000   -5.46756
490560.0000   -4.98928
490600.0000   -5.40031
490640.0000   -4.81335
490680.0000   -5.30340
490720.0000   -6.05288
490760.0000   -6.05274
490800.0000   -6.13818
490840.0000   -5.13107
490880.0000   -5.91768
490920.0000   -4.85006
490960.0000   -4.56635
491000.0000   -4.34422
491040.0000   -5.04202
491080.0000   -5.26240
491120.0000   -6.09809
491160.0000   -5.25395
491200.0000   -5.49683
491240.0000   -5.38915
491280.0000   -4.81188
491320.0000   -7.17726
491360.0000   -6.05566
491400.0000   -5.71413
491440.0000   -6.30131
491480.0000   -5.35101
491520.0000   -5.53525
491560.0000   -5.51555
491600.0000   -6.71110
491640.0000   -5.58582
491680.0000   -5.73053
491720.0000   -5.43463
491760.0000   -5.98857
491800.0000   -6.44997
491840.0000   -5.68831
491880.0000   -5.88021
491920.0000   -7.23434
491960.0000   -6.19170
492000.0000   -6.09496
492040.0000   -6.08904
492080.0000   -6.49765
492120.0000   -5.86695
492160.0000   -6.01468
492200.0000   -5.49004
492240.0000   -6.02713
492280.0000   -5.24910
492320.0000   -5.86031
492360.0000   -5.58878
492400.0000   -4.97591
492440.0000   -5.74947
492480.0000   -5.46648
492520.0000   -6.72528
492560.0000   -5.55351
492600.0000   -6.06481
492640.0000   -5.05952
492680.0000   -5.82847
492720.0000   -5.52415
492760.0000   -5.37346
492800.0000   -3.52821
492840.0000   -4.96681
492880.0000   -5.73253
492920.0000   -5.97584
492960.0000   -5.63527
493000.0000   -5.43340
493040.0000   -5.74716
493080.0000   -4.75815
493120.0000   -5.50319
493160.0000   -5.66855
493200.0000   -5.20030
493240.0000   -5.96363
493280.0000   -5.12518
493320.0000   -5.98268
493360.0000   -6.01486
493400.0000   -6.62239
493440.0000   -6.28658
493480.0000   -5.94038
493520.0000   -5.36238
493560.0000   -5.37615
493600.0000   -4.46832
493640.0000   -6.74064
493680.0000   -6.00302
493720.0000   -5.48910
493760.0000   -6.12060
493800.0000   -5.52982
493840.0000   -5.64902
493880.0000   -6.44430
493920.0000   -5.60458
493960.0000   -5.79929
494000.0000   -6.12212
494040.0000   -5.56827
494080.0000   -5.58070
494120.0000   -5.57306
494160.0000   -5.93471
494200.0000   -5.97954
494240.0000   -6.05395
494280.0000   -5.40510
494320.0000   -6.17805
494360.0000   -5.28577
494400.0000   -5.60950
494440.0000   -5.59539
494480.0000   -5.57756
494520.0000   -5.92920
494560.0000   -4.73109
494600.0000   -5.47517
494640.0000   -5.48678
494680.0000   -5.50773
494720.0000   -5.37389
494760.0000   -4.94465
494800.0000   -5.54600
494840.0000   -6.17875
494880.0000   -5.69455
494920.0000   -5.50461
494960.0000   -5.35540
495000.0000   -5.39612
495040.0000   -5.72522
495080.0000   -5.33569
495120.0000   -5.35376
495160.0000   -5.47194
495200.0000   -5.45438
495240.0000   -7.31658
495280.0000   -5.95567
495320.0000   -5.99181
495360.0000   -6.96731
495400.0000   -5.85062
495440.0000   -6.16901
495480.0000   -5.33683
495520.0000   -6.10904
495560.0000   -6.66711
495600.0000   -5.92099
495640.0000   -6.10972
495680.0000   -6.08669
495720.0000   -6.38555
495760.0000   -6.11948
495800.0000   -6.14129
495840.0000   -6.69773
495880.0000   -7.02274
495920.0000   -6.33419
495960.0000   -6.50745
496000.0000   -6.77801
496040.0000   -6.15802
496080.0000   -5.52391
496120.0000   -6.22980
496160.0000   -5.93770
496200.0000   -5.66582
496240.0000   -5.05788
496280.0000   -5.15955
496320.0000   -5.15826
496360.0000   -5.40013
496400.0000   -4.95643
496440.0000   -5.78122
496480.0000   -5.44535
496520.0000   -4.51638
496560.0000   -5.06665
496600.0000   -4.70577
496640.0000   -5.28891
496680.0000   -5.02876
496720.0000   -4.69456
496760.0000   -5.59453
496800.0000   -5.01883
496840.0000   -5.59581
496880.0000   -5.42355
496920.0000   -4.85822
496960.0000   -5.70507
497000.0000   -6.07864
497040.0000   -6.86750
497080.0000   -6.60144
497120.0000   -5.97638
497160.0000   -5.30234
497200.0000   -6.46460
497240.0000   -6.14510
497280.0000   -6.97685
497320.0000   -6.33788
497360.0000   -6.21678
497400.0000   -6.52572
497440.0000   -6.86897
497480.0000   -5.89598
497520.0000   -6.18428
497560.0000   -6.30549
497600.0000   -5.92318
497640.0000   -6.80049
497680.0000   -6.62253
497720.0000   -6.08953
497760.0000   -6.03499
497800.0000   -6.41337
497840.0000   -5.50359
497880.0000   -5.65091
497920.0000   -5.81917
497960.0000   -6.03728
498000.0000   -6.63471
498040.0000   -6.13393
498080.0000   -7.28351
498120.0000   -5.80016
498160.0000   -6.47641
498200.0000   -7.31712
498240.0000   -7.10303
498280.0000   -6.18079
498320.0000   -5.80665
498360.0000   -6.01373
498400.0000   -6.09410
498440.0000   -6.30717
498480.0000   -6.19223
498520.0000   -6.32149
498560.0000   -5.69276
498600.0000   -6.41323
498640.0000   -6.27646
498680.0000   -5.85950
498720.0000   -6.33761
498760.0000   -7.00547
498800.0000   -6.54633
498840.0000   -6.26053
498880.0000   -5.89321
498920.0000   -6.41030
498960.0000   -7.01258
499000.0000   -6.87772
499040.0000   -6.70568
499080.0000   -7.02641
499120.0000   -5.73987
499160.0000   -6.43550
499200.0000   -6.24845
499240.0000   -6.08217
499280.0000   -6.52715
499320.0000   -6.04668
499360.0000   -6.40306
499400.0000   -6.25769
499440.0000   -6.14764
499480.0000   -6.41557
499520.0000   -6.16324
499560.0000   -6.16503
499600.0000   -6.66688
499640.0000   -6.55514
499680.0000   -5.08291
499720.0000   -5.87417
499760.0000   -6.43539
499800.0000   -6.99792
499840.0000   -7.20927
499880.0000   -6.52166
499920.0000   -6.41625
499960.0000   -5.43000
500000.0000   -6.39829
500040.0000   -6.17309
500080.0000   -6.23465
500120.0000   -7.55703
500160.0000   -7.49043
500200.0000   -6.25702
500240.0000   -7.34978
500280.0000   -6.68562
500320.0000   -6.42796
500360.0000   -6.13710
500400.0000   -5.57040
500440.0000   -6.43981
500480.0000   -6.16343
500520.0000   -6.09071
500560.0000   -5.61138
500600.0000   -4.75310
500640.0000   -5.71266
500680.0000   -5.89921
500720.0000   -5.19228
500760.0000   -5.33359
500800.0000   -6.46068
500840.0000   -6.24158
500880.0000   -6.16741
500920.0000   -5.60552
500960.0000   -6.05836
501000.0000   -5.65496
501040.0000   -5.29809
501080.0000   -5.61491
501120.0000   -5.13231
501160.0000   -5.86507
501200.0000   -5.82422
501240.0000   -5.78669
501280.0000   -5.35642
501320.0000   -5.18841
501360.0000   -5.43598
501400.0000   -6.01213
501440.0000   -6.30582
501480.0000   -6.27840
501520.0000   -6.13783
501560.0000   -5.10081
501600.0000   -5.78295
501640.0000   -5.21209
501680.0000   -5.29520
501720.0000   -5.81228
501760.0000   -5.77616
501800.0000   -5.22990
501840.0000   -6.84831
501880.0000   -5.82096
501920.0000   -5.19548
501960.0000   -5.81135
502000.0000   -5.55890
502040.0000   -5.60035
502080.0000   -5.76165
502120.0000   -5.62597
502160.0000   -5.14272
502200.0000   -4.99362
502240.0000   -4.97418
502280.0000   -6.10870
502320.0000   -4.86619
502360.0000   -5.55972
502400.0000   -6.25613
502440.0000   -5.32846
502480.0000   -6.30854
502520.0000   -5.55319
502560.0000   -5.43717
502600.0000   -5.80467
502640.0000   -5.78687
502680.0000   -5.15496
502720.0000   -5.98127
502760.0000   -5.32415
502800.0000   -5.92591
502840.0000   -5.49516
502880.0000   -6.19155
502920.0000   -6.41730
502960.0000   -5.31640
503000.0000   -5.51465
503040.0000   -4.80674
503080.0000   -5.21502
503120.0000   -5.79403
503160.0000   -5.89367
503200.0000   -6.06423
503240.0000   -5.57523
503280.0000   -6.82697
503320.0000   -6.36263
503360.0000   -6.11835
503400.0000   -6.68926
503440.0000   -5.53065
503480.0000   -4.97855
503520.0000   -4.39483
503560.0000   -5.39111
503600.0000   -4.88891
503640.0000   -4.88772
503680.0000   -5.81738
503720.0000   -5.38451
503760.0000   -5.84686
503800.0000   -5.40393
503840.0000   -5.15419
503880.0000   -4.72108
503920.0000   -5.50154
503960.0000   -5.93399
504000.0000   -5.98771
504040.0000   -6.23532
504080.0000   -5.10447
504120.0000   -5.92956
504160.0000   -5.87453
504200.0000   -5.51136
504240.0000   -4.82832
504280.0000   -5.19502
504320.0000   -4.90164
504360.0000   -5.10819
504400.0000   -5.06244
504440.0000   -5.71310
504480.0000   -5.90938
504520.0000   -5.69364
504560.0000   -6.62533
504600.0000   -5.92612
504640.0000   -5.81066
504680.0000   -4.96788
504720.0000   -5.22379
504760.0000   -6.80870
504800.0000   -5.58877
504840.0000   -4.60462
504880.0000   -4.96867
504920.0000   -5.55833
504960.0000   -5.23351
505000.0000   -5.55285
505040.0000   -6.09257
505080.0000   -5.45354
505120.0000   -6.49271
505160.0000   -5.41878
505200.0000   -5.81490
505240.0000   -5.79893
505280.0000   -5.82642
505320.0000   -5.42909
505360.0000   -5.59482
505400.0000   -5.35438
505440.0000   -5.80452
505480.0000   -4.68687
505520.0000   -4.84257
505560.0000   -5.36583
505600.0000   -5.30181
505640.0000   -5.15335
505680.0000   -5.30660
505720.0000   -5.41831
505760.0000   -5.03673
505800.0000   -5.29217
505840.0000   -5.54379
505880.0000   -5.78061
505920.0000   -5.71934
505960.0000   -6.04156
506000.0000   -5.08906
506040.0000   -5.35386
506080.0000   -5.39455
506120.0000   -5.44846
506160.0000   -5.97497
506200.0000   -5.82710
506240.0000   -6.32471
506280.0000   -5.49251
506320.0000   -6.77777
506360.0000   -5.52639
506400.0000   -5.55810
506440.0000   -5.86342
506480.0000   -6.71212
506520.0000   -5.98316
506560.0000   -6.55890
506600.0000   -5.79830
506640.0000   -6.11961
506680.0000   -4.76481
506720.0000   -4.77621
506760.0000   -4.81076
506800.0000   -4.77944
506840.0000   -5.34358
506880.0000   -4.94966
506920.0000   -5.81037
506960.0000   -5.80579
507000.0000   -5.96535
507040.0000   -6.04123
507080.0000   -5.78577
507120.0000   -5.74679
507160.0000   -5.84274
507200.0000   -6.15347
507240.0000   -5.15519
507280.0000   -5.98196
507320.0000   -5.68077
507360.0000   -5.56088
507400.0000   -5.28845
507440.0000   -4.63827
507480.0000   -5.38693
507520.0000   -6.00785
507560.0000   -6.12122
507600.0000   -5.46326
507640.0000   -5.32646
507680.0000   -5.66321
507720.0000   -5.42338
507760.0000   -5.22801
507800.0000   -5.00080
507840.0000   -5.13885
507880.0000   -5.49674
507920.0000   -6.15538
507960.0000   -6.39993
508000.0000   -5.70173
508040.0000   -5.80551
508080.0000   -5.88771
508120.0000   -4.58150
508160.0000   -6.72656
508200.0000   -7.14662
508240.0000   -6.95401
508280.0000   -5.49698
508320.0000   -6.02419
508360.0000   -5.88249
508400.0000   -5.79252
508440.0000   -5.90633
508480.0000   -5.78953
508520.0000   -5.75776
508560.0000   -5.96977
508600.0000   -6.71356
508640.0000   -7.01121
508680.0000   -6.23128
508720.0000   -4.78030
508760.0000   -5.47521
508800.0000   -5.18142
508840.0000   -5.51780
508880.0000   -5.63672
508920.0000   -5.55011
508960.0000   -5.52445
509000.0000   -5.02691
509040.0000   -5.60868
509080.0000   -5.45760
509120.0000   -5.34421
509160.0000   -5.64535
509200.0000   -5.93436
509240.0000   -4.76990
509280.0000   -5.82412
509320.0000   -6.79545
509360.0000   -6.48377
509400.0000   -5.97519
509440.0000   -5.47759
509480.0000   -6.31729
509520.0000   -6.52575
509560.0000   -5.13189
509600.0000   -5.83155
509640.0000   -6.16360
509680.0000   -5.27522
509720.0000   -4.21482
509760.0000   -5.06368
509800.0000   -5.83992
509840.0000   -5.76030
509880.0000   -5.48068
509920.0000   -5.65055
509960.0000   -6.10208
510000.0000   -6.18071
510040.0000   -5.32957
510080.0000   -5.59116
510120.0000   -5.60070
510160.0000   -6.03386
510200.0000   -5.35453
510240.0000   -5.74942
510280.0000   -5.81854
510320.0000   -5.98417
510360.0000   -5.66991
510400.0000   -5.93929
510440.0000   -5.44479
510480.0000   -6.42421
510520.0000   -5.42832
510560.0000   -5.50371
510600.0000   -5.40685
510640.0000   -5.41457
510680.0000   -5.60270
510720.0000   -5.56595
510760.0000   -4.93189
510800.0000   -6.17332
510840.0000   -6.11461
510880.0000   -6.74600
510920.0000   -5.82730
510960.0000   -6.39398
511000.0000   -5.41142
511040.0000   -6.05913
511080.0000   -5.36897
511120.0000   -5.29345
511160.0000   -6.11597
511200.0000   -6.88169
511240.0000   -6.28649
511280.0000   -5.60626
511320.0000   -5.94531
511360.0000   -6.26650
511400.0000   -5.27318
511440.0000   -5.68604
511480.0000   -4.73604
511520.0000   -5.68716
511560.0000   -5.75090
511600.0000   -6.35523
511640.0000   -5.90107
511680.0000   -5.62623
511720.0000   -6.35911
511760.0000   -5.83764
511800.0000   -5.21026
511840.0000   -5.87262
511880.0000   -5.11361
511920.0000   -5.09353
511960.0000   -5.77119
512000.0000   -5.66941
512040.0000   -5.61335
512080.0000   -5.41107
512120.0000   -5.80964
512160.0000   -5.68792
512200.0000   -6.34987
512240.0000   -5.70468
512280.0000   -5.26409
512320.0000   -5.54221
512360.0000   -5.73774
512400.0000   -5.30044
512440.0000   -5.43764
512480.0000   -6.09545
512520.0000   -4.86894
512560.0000   -5.40374
512600.0000   -6.25337
512640.0000   -4.92430
512680.0000   -6.21836
512720.0000   -5.61554
512760.0000   -6.04631
512800.0000   -6.45047
512840.0000   -7.20258
512880.0000   -7.07930
512920.0000   -5.97486
512960.0000   -6.62267
513000.0000   -6.13572
513040.0000   -6.89390
513080.0000   -5.80543
513120.0000   -5.68719
513160.0000   -5.49875
513200.0000   -5.11417
513240.0000   -5.56463
513280.0000   -4.67153
513320.0000   -5.44117
513360.0000   -5.99041
513400.0000   -6.19927
513440.0000   -4.91667
513480.0000   -5.42521
513520.0000   -6.24286
513560.0000   -4.73107
513600.0000   -5.01910
513640.0000   -5.92580
513680.0000   -5.54489
513720.0000   -4.81926
513760.0000   -5.04172
513800.0000   -5.10131
513840.0000   -4.91674
513880.0000   -5.63336
513920.0000   -5.34623
513960.0000   -5.59438
514000.0000   -4.84993
514040.0000   -4.38823
514080.0000   -4.90836
514120.0000   -4.56049
514160.0000   -5.17275
514200.0000   -5.54668
514240.0000   -6.16964
514280.0000   -5.05864
514320.0000   -4.91892
514360.0000   -5.44983
514400.0000   -4.74168
514440.0000   -5.27035
514480.0000   -5.05820
514520.0000   -5.03029
514560.0000   -4.47602
514600.0000   -3.90896
514640.0000   -4.05221
514680.0000   -4.75308
514720.0000   -4.84312
514760.0000   -5.78087
514800.0000   -5.00630
514840.0000   -5.65908
514880.0000   -4.86336
514920.0000   -4.17721
514960.0000   -4.17237
515000.0000   -4.73378
515040.0000   -5.20282
515080.0000   -3.71842
515120.0000   -4.91268
515160.0000   -5.96086
515200.0000   -6.22147
515240.0000   -4.99590
515280.0000   -4.26651
515320.0000   -4.67451
515360.0000   -5.27525
515400.0000   -4.27747
515440.0000   -4.55608
515480.0000   -5.35542
515520.0000   -4.66885
515560.0000   -5.18915
515600.0000   -4.80678
515640.0000   -5.60905
515680.0000   -4.86629
515720.0000   -4.76405
515760.0000   -6.09216
515800.0000   -5.31910
515840.0000   -5.59292
515880.0000   -5.31049
515920.0000   -4.77797
515960.0000   -6.11349
516000.0000   -6.04846
516040.0000   -5.73113
516080.0000   -4.70192
516120.0000   -5.58558
516160.0000   -5.33679
516200.0000   -5.49141
516240.0000   -3.86014
516280.0000   -5.13916
516320.0000   -4.65880
516360.0000   -4.49404
516400.0000   -5.47413
516440.0000   -4.56275
516480.0000   -4.47454
516520.0000   -4.69677
516560.0000   -5.45428
516600.0000   -5.27907
516640.0000   -4.45426
516680.0000   -2.98888
516720.0000   -3.31313
516760.0000   -4.21239
516800.0000   -4.36996
516840.0000   -4.37487
516880.0000   -4.13493
516920.0000   -3.14800
516960.0000   -4.32438
517000.0000   -3.57465
517040.0000   -3.87826
517080.0000   -3.12122
517120.0000   -2.89857
517160.0000   -2.95377
517200.0000   -3.66859
517240.0000   -4.65494
517280.0000   -4.08060
517320.0000   -4.14030
517360.0000   -4.03288
517400.0000   -2.95228
517440.0000   -3.74548
517480.0000   -3.87200
517520.0000   -3.74027
517560.0000   -3.55882
517600.0000   -3.72326
517640.0000   -3.77729
517680.0000   -3.93257
517720.0000   -3.91145
517760.0000   -4.51998
517800.0000   -4.40286
517840.0000   -5.33291
517880.0000   -4.37575
517920.0000   -4.17383
517960.0000   -4.12348
518000.0000   -5.15421
518040.0000   -4.18328
518080.0000   -4.54624
518120.0000   -4.32241
518160.0000   -4.77106
518200.0000   -3.80367
518240.0000   -5.13354
518280.0000   -5.36064
518320.0000   -4.65293
518360.0000   -5.60514
518400.0000   -5.45218
518440.0000   -5.72799
518480.0000   -4.94317
518520.0000   -6.00826
518560.0000   -6.26697
518600.0000   -5.15005
518640.0000   -5.54503
518680.0000   -5.10220
518720.0000   -4.92624
518760.0000   -3.93998
518800.0000   -4.43380
518840.0000   -4.59071
518880.0000   -4.53624
518920.0000   -4.22945
518960.0000   -3.34204
519000.0000   -4.54374
519040.0000   -3.91167
519080.0000   -3.51137
519120.0000   -3.90632
519160.0000   -4.77098
519200.0000   -4.01476
519240.0000   -4.92086
519280.0000   -4.89633
519320.0000   -5.18222
519360.0000   -4.81227
519400.0000   -6.18363
519440.0000   -5.57605
519480.0000   -6.30608
519520.0000   -6.44871
519560.0000   -5.49676
519600.0000   -5.28996
519640.0000   -5.56459
519680.0000   -6.26394
519720.0000   -5.77156
519760.0000   -5.98571
519800.0000   -5.03104
519840.0000   -5.24528
519880.0000   -4.76893
519920.0000   -5.26186
519960.0000   -5.50284
520000.0000   -6.33431
520040.0000   -6.25889
520080.0000   -6.13687
520120.0000   -4.90979
520160.0000   -5.86835
520200.0000   -5.27423
520240.0000   -6.26457
520280.0000   -5.69937
520320.0000   -5.41937
520360.0000   -5.17173
520400.0000   -5.57452
520440.0000   -4.82481
520480.0000   -4.45173
520520.0000   -5.47231
520560.0000   -5.02755
520600.0000   -5.40944
520640.0000   -4.12273
520680.0000   -5.58145
520720.0000   -5.68824
520760.0000   -4.67878
520800.0000   -4.29133
520840.0000   -4.68213
520880.0000   -5.01199
520920.0000   -4.83058
520960.0000   -4.68570
521000.0000   -4.83684
521040.0000   -5.63943
521080.0000   -6.32576
521120.0000   -7.15450
521160.0000   -6.79140
521200.0000   -6.09694
521240.0000   -5.41794
521280.0000   -5.10870
521320.0000   -4.80670
521360.0000   -3.99973
521400.0000   -5.26898
521440.0000   -5.55520
521480.0000   -6.67901
521520.0000   -5.54298
521560.0000   -5.91263
521600.0000   -5.26481
521640.0000   -5.89744
521680.0000   -5.06323
521720.0000   -5.67030
521760.0000   -5.74778
521800.0000   -5.70261
521840.0000   -6.05221
521880.0000   -5.47573
521920.0000   -5.03030
521960.0000   -5.62170
522000.0000   -5.54928
522040.0000   -6.65491
522080.0000   -5.15574
522120.0000   -5.28513
522160.0000   -5.33296
522200.0000   -5.11593
522240.0000   -4.95801
522280.0000   -5.12834
522320.0000   -5.45962
522360.0000   -4.83636
522400.0000   -5.28203
522440.0000   -5.45566
522480.0000   -5.37642
522520.0000   -5.09005
522560.0000   -6.02256
522600.0000   -5.46803
522640.0000   -5.31002
522680.0000   -5.41740
522720.0000   -5.76491
522760.0000   -4.64583
522800.0000   -4.27331
522840.0000   -5.13646
522880.0000   -5.22641
522920.0000   -4.41902
522960.0000   -4.70074
523000.0000   -4.33100
523040.0000   -5.37890
523080.0000   -5.29603
523120.0000   -5.28898
523160.0000   -5.38452
523200.0000   -6.40474
523240.0000   -5.22997
523280.0000   -5.58953
523320.0000   -4.89450
523360.0000   -5.25793
523400.0000   -5.30209
523440.0000   -5.88920
523480.0000   -5.14039
523520.0000   -5.47348
523560.0000   -5.60394
523600.0000   -5.97230
523640.0000   -4.89436
523680.0000   -5.46064
523720.0000   -5.83179
523760.0000   -4.53690
523800.0000   -5.05554
523840.0000   -4.60580
523880.0000   -4.86618
523920.0000   -5.01517
523960.0000   -5.08451
524000.0000   -5.13082
524040.0000   -4.55796
524080.0000   -5.12046
524120.0000   -5.44865
524160.0000   -5.80777
524200.0000   -4.67023
524240.0000   -5.18731
524280.0000   -5.35987
524320.0000   -4.51015
524360.0000   -6.23821
524400.0000   -5.50765
524440.0000   -4.94219
524480.0000   -5.56180
524520.0000   -6.25798
524560.0000   -6.15239
524600.0000   -5.41213
524640.0000   -6.00071
524680.0000   -5.70416
524720.0000   -5.77831
524760.0000   -5.97325
524800.0000   -6.79658
524840.0000   -5.95954
524880.0000   -6.98624
524920.0000   -6.08125
524960.0000   -6.83792
525000.0000   -6.33821
525040.0000   -5.39626
525080.0000   -6.84778
525120.0000   -6.61227
525160.0000   -6.62321
525200.0000   -6.19517
525240.0000   -6.54134
525280.0000   -5.80239
525320.0000   -6.02476
525360.0000   -6.52161
525400.0000   -6.47401
525440.0000   -6.72521
525480.0000   -6.78256
525520.0000   -5.86334
525560.0000   -5.59462
525600.0000   -6.05798
525640.0000   -6.00890
525680.0000   -5.60903
525720.0000   -5.72058
525760.0000   -5.91259
525800.0000   -5.97314
525840.0000   -5.72117
525880.0000   -5.27610
525920.0000   -4.58265
525960.0000   -6.22020
526000.0000   -5.44483
526040.0000   -4.62594
526080.0000   -5.95018
526120.0000   -4.95302
526160.0000   -4.37289
526200.0000   -4.27433
526240.0000   -4.63222
526280.0000   -5.87880
526320.0000   -4.65573
526360.0000   -4.53899
526400.0000   -5.53854
526440.0000   -5.51910
526480.0000   -5.50957
526520.0000   -6.06738
526560.0000   -5.43498
526600.0000   -6.47458
526640.0000   -5.83919
526680.0000   -5.11424
526720.0000   -5.04961
526760.0000   -5.80167
526800.0000   -6.08880
526840.0000   -4.98419
526880.0000   -6.01630
526920.0000   -5.21632
526960.0000   -5.77739
527000.0000   -5.99907
527040.0000   -6.08338
527080.0000   -4.37803
527120.0000   -5.77191
527160.0000   -5.37470
527200.0000   -5.27763
527240.0000   -5.11201
527280.0000   -5.35646
527320.0000   -6.07240
527360.0000   -6.45364
527400.0000   -5.97030
527440.0000   -6.15263
527480.0000   -3.92521
527520.0000   -5.21653
527560.0000   -5.68541
527600.0000   -5.59453
527640.0000   -4.85945
527680.0000   -5.27665
527720.0000   -5.05676
527760.0000   -5.75091
527800.0000   -5.89040
527840.0000   -5.40449
527880.0000   -5.78279
527920.0000   -4.95290
527960.0000   -5.42332
528000.0000   -5.09372
528040.0000   -4.86175
528080.0000   -5.42881
528120.0000   -5.77891
528160.0000   -5.29649
528200.0000   -4.86141
528240.0000   -4.68912
528280.0000   -5.27177
528320.0000   -4.67620
528360.0000   -5.00589
528400.0000   -5.36368
528440.0000   -5.04906
528480.0000   -4.67857
528520.0000   -5.61311
528560.0000   -5.09951
528600.0000   -5.32152
528640.0000   -5.67831
528680.0000   -4.73979
528720.0000   -5.08139
528760.0000   -5.33490
528800.0000   -4.87860
528840.0000   -5.05548
528880.0000   -6.42934
528920.0000   -6.65680
528960.0000   -5.34190
529000.0000   -5.86787
529040.0000   -6.26170
529080.0000   -5.95181
529120.0000   -5.60090
529160.0000   -6.28535
529200.0000   -5.70331
529240.0000   -4.98412
529280.0000   -3.70620
529320.0000   -4.86762
529360.0000   -4.45512
529400.0000   -5.18252
529440.0000   -5.47362
529480.0000   -4.83620
529520.0000   -4.43325
529560.0000   -4.26071
529600.0000   -4.12841
529640.0000   -5.35159
529680.0000   -5.57688
529720.0000   -4.24784
529760.0000   -4.18659
529800.0000   -4.29999
529840.0000   -4.96429
529880.0000   -4.92179
529920.0000   -5.02909
529960.0000   -5.29051
530000.0000   -5.20164
530040.0000   -4.31962
530080.0000   -5.07417
530120.0000   -5.21698
530160.0000   -5.70928
530200.0000   -5.79678
530240.0000   -5.40830
530280.0000   -5.01856
530320.0000   -4.86412
530360.0000   -5.59603
530400.0000   -5.65927
530440.0000   -4.85002
530480.0000   -5.80720
530520.0000   -5.58612
530560.0000   -5.38569
530600.0000   -6.42136
530640.0000   -5.60087
530680.0000   -5.57475
530720.0000   -5.83508
530760.0000   -5.63007
530800.0000   -4.36741
530840.0000   -4.90028
530880.0000   -3.74445
530920.0000   -4.59949
530960.0000   -4.60889
531000.0000   -4.59579
531040.0000   -5.32113
531080.0000   -4.68851
531120.0000   -5.73538
531160.0000   -5.35277
531200.0000   -5.23629
531240.0000   -5.31529
531280.0000   -5.46719
531320.0000   -4.55236
531360.0000   -3.76998
531400.0000   -4.14317
531440.0000   -4.89385
531480.0000   -5.51213
531520.0000   -5.97562
531560.0000   -4.79911
531600.0000   -5.34732
531640.0000   -6.93364
531680.0000   -5.35482
531720.0000   -4.46883
531760.0000   -6.26126
531800.0000   -6.21603
531840.0000   -5.63882
531880.0000   -5.41266
531920.0000   -5.09703
531960.0000   -6.35678
532000.0000   -4.75659
532040.0000   -4.56310
532080.0000   -4.66346
532120.0000   -4.72608
532160.0000   -4.30070
532200.0000   -3.98103
532240.0000   -4.41587
532280.0000   -5.24055
532320.0000   -4.59944
532360.0000   -5.83944
532400.0000   -6.18786
532440.0000   -5.70010
532480.0000   -4.49106
532520.0000   -5.07041
532560.0000   -4.96583
532600.0000   -5.32458
532640.0000   -4.87740
532680.0000   -5.40367
532720.0000   -5.47679
532760.0000   -5.59468
532800.0000   -5.96008
532840.0000   -4.74651
532880.0000   -5.50753
532920.0000   -5.71244
532960.0000   -5.81480
533000.0000   -6.23061
533040.0000   -5.69610
533080.0000   -4.81781
533120.0000   -5.16214
533160.0000   -4.69649
533200.0000   -5.65954
533240.0000   -6.21621
533280.0000   -5.69676
533320.0000   -4.69524
533360.0000   -4.15733
533400.0000   -3.75286
533440.0000   -3.83047
533480.0000   -4.26686
533520.0000   -4.30280
533560.0000   -5.43984
533600.0000   -4.60573
533640.0000   -4.77580
533680.0000   -4.83407
533720.0000   -4.65631
533760.0000   -4.38819
533800.0000   -5.72662
533840.0000   -4.98015
533880.0000   -5.21290
533920.0000   -4.31704
533960.0000   -4.48703
534000.0000   -3.94473
534040.0000   -4.26794
534080.0000   -4.76484
534120.0000   -5.48515
534160.0000   -4.10647
534200.0000   -4.03989
534240.0000   -4.62376
534280.0000   -4.61798
534320.0000   -4.98412
534360.0000   -3.98499
534400.0000   -3.50775
534440.0000   -5.22713
534480.0000   -4.14327
534520.0000   -5.17585
534560.0000   -4.68085
534600.0000   -4.27388
534640.0000   -4.38813
534680.0000   -6.22456
534720.0000   -5.57696
534760.0000   -4.90660
534800.0000   -4.67522
534840.0000   -5.39296
534880.0000   -4.53264
534920.0000   -4.95761
534960.0000   -4.12315
535000.0000   -4.01802
535040.0000   -3.87062
535080.0000   -5.16326
535120.0000   -4.31208
535160.0000   -5.31169
535200.0000   -4.95272
535240.0000   -4.97979
535280.0000   -4.94227
535320.0000   -5.76528
535360.0000   -5.43649
535400.0000   -4.84132
535440.0000   -5.09190
535480.0000   -5.67566
535520.0000   -5.62553
535560.0000   -5.09943
535600.0000   -5.13262
535640.0000   -5.98083
535680.0000   -5.50320
535720.0000   -5.34168
535760.0000   -6.09405
535800.0000   -5.02449
535840.0000   -6.57758
535880.0000   -6.12024
535920.0000   -6.06645
535960.0000   -6.07887
536000.0000   -4.94802
536040.0000   -5.56002
536080.0000   -5.20531
536120.0000   -7.16988
536160.0000   -6.14120
536200.0000   -5.65153
536240.0000   -5.94855
536280.0000   -5.52843
536320.0000   -4.77383
536360.0000   -5.40703
536400.0000   -5.34453
536440.0000   -5.52191
536480.0000   -5.53848
536520.0000   -5.82685
536560.0000   -5.66940
536600.0000   -5.40600
536640.0000   -5.46510
536680.0000   -4.99329
536720.0000   -5.66647
536760.0000   -5.28459
536800.0000   -5.80652
536840.0000   -5.79473
536880.0000   -5.54833
536920.0000   -5.42111
536960.0000   -5.94954
537000.0000   -5.79797
537040.0000   -5.07205
537080.0000   -5.16083
537120.0000   -5.61952
537160.0000   -6.41346
537200.0000   -6.15965
537240.0000   -5.62457
537280.0000   -5.87415
537320.0000   -6.28293
537360.0000   -5.75958
537400.0000   -6.40333
537440.0000   -4.98877
537480.0000   -4.24458
537520.0000   -5.10000
537560.0000   -5.49684
537600.0000   -6.14338
537640.0000   -5.76076
537680.0000   -5.16054
537720.0000   -4.92673
537760.0000   -5.95468
537800.0000   -5.82017
537840.0000   -5.36450
537880.0000   -6.17619
537920.0000   -5.95190
537960.0000   -6.09109
538000.0000   -5.14321
538040.0000   -5.55685
538080.0000   -5.83882
538120.0000   -4.87874
538160.0000   -5.24297
538200.0000   -6.37688
538240.0000   -6.35685
538280.0000   -5.89900
538320.0000   -6.75293
538360.0000   -5.84508
538400.0000   -5.34796
538440.0000   -6.46699
538480.0000   -6.79514
538520.0000   -5.71567
538560.0000   -5.63310
538600.0000   -5.41263
538640.0000   -6.09432
538680.0000   -5.96557
538720.0000   -5.51700
538760.0000   -6.03673
538800.0000   -5.83902
538840.0000   -4.84356
538880.0000   -6.13067
538920.0000   -6.59537
538960.0000   -6.25786
539000.0000   -4.75780
539040.0000   -5.42048
539080.0000   -5.98742
539120.0000   -6.05061
539160.0000   -6.19686
539200.0000   -5.71491
539240.0000   -6.14591
539280.0000   -7.01625
539320.0000   -5.70811
539360.0000   -5.97659
539400.0000   -5.87514
539440.0000   -4.96388
539480.0000   -4.91323
539520.0000   -5.18717
539560.0000   -5.21040
539600.0000   -5.63111
539640.0000   -5.83088
539680.0000   -5.54113
539720.0000   -4.92204
539760.0000   -5.79581
539800.0000   -5.24396
539840.0000   -5.95993
539880.0000   -5.96653
539920.0000   -5.80879
539960.0000   -5.13716
540000.0000   -4.80818
540040.0000   -5.49597
540080.0000   -5.00937
540120.0000   -5.02510
540160.0000   -5.55360
540200.0000   -5.85252
540240.0000   -5.90458
540280.0000   -4.36742
540320.0000   -4.76927
540360.0000   -5.47428
540400.0000   -5.90473
540440.0000   -5.08878
540480.0000   -4.47876
540520.0000   -5.07702
540560.0000   -4.62506
540600.0000   -5.47370
540640.0000   -5.81049
540680.0000   -5.78248
540720.0000   -5.59131
540760.0000   -4.45420
540800.0000   -5.66167
540840.0000   -4.82629
540880.0000   -4.56757
540920.0000   -5.52200
540960.0000   -5.13244
541000.0000   -5.64176
541040.0000   -6.79236
541080.0000   -6.36868
541120.0000   -6.18687
541160.0000   -6.40871
541200.0000   -5.68410
541240.0000   -4.55913
541280.0000   -5.08693
541320.0000   -5.68851
541360.0000   -5.74634
541400.0000   -5.12041
541440.0000   -5.38980
541480.0000   -6.61712
541520.0000   -6.46108
541560.0000   -6.35847
541600.0000   -5.82838
541640.0000   -6.82725
541680.0000   -6.56820
541720.0000   -6.33503
541760.0000   -4.93486
541800.0000   -6.44796
541840.0000   -5.34159
541880.0000   -5.89219
541920.0000   -5.74910
541960.0000   -5.66304
542000.0000   -5.23166
542040.0000   -4.67216
542080.0000   -4.70314
542120.0000   -4.64754
542160.0000   -4.52260
542200.0000   -5.02202
542240.0000   -5.55140
542280.0000   -4.89628
542320.0000   -5.18187
542360.0000   -4.21125
542400.0000   -3.51236
542440.0000   -4.57321
542480.0000   -4.20901
542520.0000   -4.89840
542560.0000   -4.43772
542600.0000   -4.30336
542640.0000   -4.33546
542680.0000   -4.07458
542720.0000   -3.78877
542760.0000   -4.21358
542800.0000   -3.81032
542840.0000   -3.93300
542880.0000   -4.22854
542920.0000   -4.34499
542960.0000   -4.17612
543000.0000   -3.85569
543040.0000   -4.44129
543080.0000   -4.55146
543120.0000   -3.52908
543160.0000   -3.04814
543200.0000   -3.89512
543240.0000   -3.92667
543280.0000   -4.24984
543320.0000   -4.16366
543360.0000   -3.97876
543400.0000   -4.50018
543440.0000   -4.56323
543480.0000   -4.55235
543520.0000   -4.49118
543560.0000   -5.24895
543600.0000   -4.33185
543640.0000   -5.13057
543680.0000   -4.53631
543720.0000   -5.03563
543760.0000   -5.45414
543800.0000   -4.23761
543840.0000   -5.33111
543880.0000   -5.10669
543920.0000   -5.49979
543960.0000   -4.43958
544000.0000   -5.21056
544040.0000   -4.95563
544080.0000   -4.42612
544120.0000   -4.40238
544160.0000   -5.42419
544200.0000   -4.77090
544240.0000   -4.41519
544280.0000   -5.84715
544320.0000   -5.45226
544360.0000   -5.49977
544400.0000   -4.96393
544440.0000   -4.33070
544480.0000   -4.62548
544520.0000   -4.80609
544560.0000   -4.64587
544600.0000   -5.93605
544640.0000   -5.22196
544680.0000   -5.12512
544720.0000   -5.60198
544760.0000   -5.12109
544800.0000   -5.16006
544840.0000   -5.12522
544880.0000   -5.07270
544920.0000   -4.16034
544960.0000   -4.23907
545000.0000   -4.52501
545040.0000   -4.77932
545080.0000   -4.37959
545120.0000   -3.30022
545160.0000   -4.58373
545200.0000   -5.35723
545240.0000   -4.08272
545280.0000   -5.11257
545320.0000   -5.42541
545360.0000   -6.25319
545400.0000   -6.43519
545440.0000   -5.53486
545480.0000   -5.28858
545520.0000   -5.67206
545560.0000   -4.71406
545600.0000   -5.50407
545640.0000   -5.78544
545680.0000   -5.26005
545720.0000   -6.12192
545760.0000   -4.58861
545800.0000   -4.60656
545840.0000   -5.77388
545880.0000   -6.36204
545920.0000   -4.76535
545960.0000   -5.00703
546000.0000   -5.84316
546040.0000   -5.24168
546080.0000   -5.67362
546120.0000   -6.40529
546160.0000   -5.48546
546200.0000   -4.71999
546240.0000   -5.78893
546280.0000   -5.11679
546320.0000   -5.09194
546360.0000   -5.38186
546400.0000   -4.89976
546440.0000   -5.04796
546480.0000   -5.09564
546520.0000   -4.73331
546560.0000   -4.99409
546600.0000   -5.60023
546640.0000   -4.92296
546680.0000   -5.29075
546720.0000   -5.10351
546760.0000   -4.90015
546800.0000   -5.39139
546840.0000   -5.52646
546880.0000   -4.50161
546920.0000   -5.44286
546960.0000   -6.06818
547000.0000   -4.87638
547040.0000   -5.22484
547080.0000   -5.00901
547120.0000   -5.29191
547160.0000   -4.96921
547200.0000   -5.57539
547240.0000   -4.91781
547280.0000   -5.23409
547320.0000   -5.33019
547360.0000   -4.23083
547400.0000   -5.36568
547440.0000   -5.06025
547480.0000   -4.18566
547520.0000   -4.57586
547560.0000   -4.25668
547600.0000   -4.38928
547640.0000   -4.45815
547680.0000   -3.56510
547720.0000   -4.09324
547760.0000   -3.56386
547800.0000   -5.10252
547840.0000   -5.93167
547880.0000   -5.07572
547920.0000   -6.03067
547960.0000   -5.57821
548000.0000   -5.16172
548040.0000   -6.10265
548080.0000   -5.88616
548120.0000   -5.00865
548160.0000   -4.50638
548200.0000   -4.73271
548240.0000   -5.06945
548280.0000   -5.20512
548320.0000   -4.16382
548360.0000   -5.26654
548400.0000   -5.07926
548440.0000   -5.10791
548480.0000   -5.58905
548520.0000   -6.11130
548560.0000   -5.36843
548600.0000   -5.97308
548640.0000   -6.78923
548680.0000   -6.77224
548720.0000   -6.62046
548760.0000   -6.18240
548800.0000   -6.57593
548840.0000   -6.39073
548880.0000   -5.49322
548920.0000   -5.96827
548960.0000   -6.28828
549000.0000   -6.24765
549040.0000   -5.08918
549080.0000   -5.66934
549120.0000   -5.15205
549160.0000   -5.61874
549200.0000   -4.96008
549240.0000   -4.82312
549280.0000   -5.25336
549320.0000   -5.58126
549360.0000   -5.28440
549400.0000   -4.49342
549440.0000   -5.27519
549480.0000   -5.11786
549520.0000   -5.12139
549560.0000   -4.59851
549600.0000   -5.42027
549640.0000   -5.33445
549680.0000   -5.09563
549720.0000   -5.00712
549760.0000   -5.90513
549800.0000   -5.93466
549840.0000   -5.45307
549880.0000   -5.29873
549920.0000   -5.68524
549960.0000   -5.78056
550000.0000   -6.35677
550040.0000   -6.44913
550080.0000   -5.71693
550120.0000   -5.47040
550160.0000   -4.92752
550200.0000   -4.46892
550240.0000   -5.67834
550280.0000   -4.78405
550320.0000   -4.57972
550360.0000   -5.39508
550400.0000   -5.15042
550440.0000   -5.99572
550480.0000   -4.31720
550520.0000   -4.55220
550560.0000   -4.71311
550600.0000   -5.25972
550640.0000   -4.85581
550680.0000   -4.67892
550720.0000   -5.09782
550760.0000   -4.93060
550800.0000   -5.37416
550840.0000   -6.32147
550880.0000   -5.27322
550920.0000   -5.18839
550960.0000   -5.10183
551000.0000   -5.86951
551040.0000   -5.14167
551080.0000   -5.48971
551120.0000   -5.32988
551160.0000   -4.69628
551200.0000   -4.67443
551240.0000   -4.52685
551280.0000   -5.07724
551320.0000   -4.96513
551360.0000   -5.21239
551400.0000   -5.60840
551440.0000   -5.21871
551480.0000   -5.40502
551520.0000   -5.24698
551560.0000   -5.80650
551600.0000   -5.41175
551640.0000   -4.37946
551680.0000   -5.40483
551720.0000   -5.94046
551760.0000   -5.92669
551800.0000   -6.06288
551840.0000   -5.58528
551880.0000   -5.25273
551920.0000   -5.05940
551960.0000   -5.07001
552000.0000   -5.75567
552040.0000   -5.09184
552080.0000   -5.87459
552120.0000   -5.07773
552160.0000   -6.18093
552200.0000   -5.99381
552240.0000   -5.95548
552280.0000   -6.67359
552320.0000   -6.33757
552360.0000   -5.30131
552400.0000   -5.89734
552440.0000   -5.20396
552480.0000   -5.24629
552520.0000   -5.32443
552560.0000   -5.29785
552600.0000   -4.98325
552640.0000   -4.60605
552680.0000   -4.97371
552720.0000   -5.04891
552760.0000   -5.36162
552800.0000   -4.88715
552840.0000   -5.08924
552880.0000   -5.34397
552920.0000   -4.67654
552960.0000   -5.49364
553000.0000   -5.01433
553040.0000   -4.66128
553080.0000   -5.73283
553120.0000   -4.28222
553160.0000   -4.34436
553200.0000   -5.26610
553240.0000   -4.96840
553280.0000   -4.95320
553320.0000   -4.39762
553360.0000   -4.95089
553400.0000   -4.82689
553440.0000   -4.74404
553480.0000   -4.05592
553520.0000   -4.84863
553560.0000   -4.87826
553600.0000   -5.63123
553640.0000   -5.64888
553680.0000   -4.83935
553720.0000   -4.74404
553760.0000   -5.03976
553800.0000   -4.93667
553840.0000   -4.85055
553880.0000   -4.26074
553920.0000   -4.53218
553960.0000   -4.33670
554000.0000   -5.04721
554040.0000   -4.61518
554080.0000   -4.67190
554120.0000   -5.85725
554160.0000   -5.25609
554200.0000   -6.10078
554240.0000   -5.72981
554280.0000   -6.20201
554320.0000   -6.04981
554360.0000   -5.25028
554400.0000   -5.90295
554440.0000   -5.46226
554480.0000   -6.21668
554520.0000   -5.93242
554560.0000   -6.66408
554600.0000   -6.30725
554640.0000   -6.03735
554680.0000   -6.22258
554720.0000   -6.26487
554760.0000   -5.91787
554800.0000   -6.11941
554840.0000   -6.16463
554880.0000   -5.33477
554920.0000   -6.35179
554960.0000   -5.96120
555000.0000   -5.91203
555040.0000   -6.17187
555080.0000   -5.07927
555120.0000   -6.17542
555160.0000   -6.46424
555200.0000   -6.52138
555240.0000   -6.86938
555280.0000   -6.89634
555320.0000   -7.01032
555360.0000   -6.11204
555400.0000   -6.30988
555440.0000   -5.72430
555480.0000   -5.90449
555520.0000   -5.40981
555560.0000   -5.03113
555600.0000   -5.34807
555640.0000   -4.89786
555680.0000   -5.24011
555720.0000   -4.87390
555760.0000   -5.47479
555800.0000   -5.72062
555840.0000   -5.42307
555880.0000   -4.74836
555920.0000   -5.54308
555960.0000   -5.28511
556000.0000   -5.76313
556040.0000   -4.70950
556080.0000   -5.34527
556120.0000   -5.45937
556160.0000   -5.95043
556200.0000   -6.17218
556240.0000   -5.33243
556280.0000   -4.56757
556320.0000   -5.02101
556360.0000   -6.46877
556400.0000   -5.37384
556440.0000   -5.36500
556480.0000   -4.86958
556520.0000   -5.54963
556560.0000   -5.50635
556600.0000   -5.39579
556640.0000   -6.09071
556680.0000   -5.20718
556720.0000   -6.18248
556760.0000   -6.34867
556800.0000   -5.55590
556840.0000   -5.65349
556880.0000   -5.38857
556920.0000   -5.72747
556960.0000   -4.85041
557000.0000   -5.63386
557040.0000   -5.27238
557080.0000   -5.29408
557120.0000   -5.26182
557160.0000   -4.70783
557200.0000   -5.11544
557240.0000   -4.48655
557280.0000   -5.58457
557320.0000   -4.79687
557360.0000   -4.80120
557400.0000   -5.22927
557440.0000   -4.14693
557480.0000   -4.80532
557520.0000   -4.58161
557560.0000   -4.70007
557600.0000   -5.44170
557640.0000   -5.05288
557680.0000   -5.87186
557720.0000   -5.43510
557760.0000   -5.54843
557800.0000   -5.44873
557840.0000   -4.50433
557880.0000   -4.75469
557920.0000   -5.41125
557960.0000   -5.53784
558000.0000   -5.36639
558040.0000   -5.59102
558080.0000   -5.06269
558120.0000   -5.50772
558160.0000   -5.21884
558200.0000   -5.59948
558240.0000   -5.81511
558280.0000   -5.92140
558320.0000   -4.56145
558360.0000   -5.48775
558400.0000   -5.97142
558440.0000   -5.33727
558480.0000   -4.69355
558520.0000   -4.89441
558560.0000   -5.76256
558600.0000   -4.50021
558640.0000   -5.09146
558680.0000   -4.73313
558720.0000   -5.99839
558760.0000   -5.18217
558800.0000   -6.07364
558840.0000   -5.21588
558880.0000   -5.19584
558920.0000   -5.83173
558960.0000   -5.87161
559000.0000   -5.68935
559040.0000   -5.67497
559080.0000   -6.13376
559120.0000   -5.94107
559160.0000   -6.42482
559200.0000   -6.02832
559240.0000   -5.02744
559280.0000   -5.24416
559320.0000   -5.50582
559360.0000   -5.34608
559400.0000   -4.94223
559440.0000   -5.63571
559480.0000   -5.04925
559520.0000   -4.75415
559560.0000   -5.25744
559600.0000   -5.34036
559640.0000   -5.62862
559680.0000   -5.26380
559720.0000   -5.59972
559760.0000   -5.46253
559800.0000   -5.99169
559840.0000   -5.47298
559880.0000   -5.46457
559920.0000   -4.70202
559960.0000   -5.82783
560000.0000   -6.11150
560040.0000   -6.04278
560080.0000   -5.54800
560120.0000   -6.04160
560160.0000   -6.21434
560200.0000   -4.94333
560240.0000   -6.24933
560280.0000   -5.71496
560320.0000   -5.57325
560360.0000   -5.47969
560400.0000   -5.29416
560440.0000   -4.96111
560480.0000   -5.22677
560520.0000   -4.95106
560560.0000   -5.30252
560600.0000   -5.05655
560640.0000   -5.51530
560680.0000   -6.05782
560720.0000   -5.47121
560760.0000   -5.34059
560800.0000   -5.74964
560840.0000   -5.41393
560880.0000   -5.88982
560920.0000   -6.34271
560960.0000   -5.94709
561000.0000   -5.67620
561040.0000   -4.99956
561080.0000   -4.91702
561120.0000   -4.98716
561160.0000   -4.86245
561200.0000   -4.81656
561240.0000   -4.93968
561280.0000   -4.25977
561320.0000   -4.65329
561360.0000   -4.96389
561400.0000   -4.86787
561440.0000   -5.27579
561480.0000   -5.45363
561520.0000   -6.20187
561560.0000   -5.44902
561600.0000   -5.57599
561640.0000   -5.52521
561680.0000   -4.76625
561720.0000   -4.65111
561760.0000   -5.29033
561800.0000   -5.50453
561840.0000   -5.73626
561880.0000   -5.30917
561920.0000   -3.99336
561960.0000   -5.08829
562000.0000   -5.57301
562040.0000   -5.33525
562080.0000   -4.92117
562120.0000   -4.94195
562160.0000   -5.68373
562200.0000   -5.66144
562240.0000   -4.52747
562280.0000   -5.53234
562320.0000   -5.83138
562360.0000   -5.23031
562400.0000   -5.89572
562440.0000   -4.67637
562480.0000   -5.16279
562520.0000   -4.94877
562560.0000   -5.57651
562600.0000   -5.90060
562640.0000   -4.76719
562680.0000   -5.71915
562720.0000   -5.23402
562760.0000   -4.24540
562800.0000   -4.70074
562840.0000   -4.80760
562880.0000   -5.52501
562920.0000   -5.04060
562960.0000   -5.46658
563000.0000   -5.41183
563040.0000   -4.51153
563080.0000   -5.17546
563120.0000   -5.12085
563160.0000   -4.85270
563200.0000   -5.93100
563240.0000   -4.80057
563280.0000   -6.01092
563320.0000   -5.16160
563360.0000   -5.17399
563400.0000   -5.45428
563440.0000   -4.79199
563480.0000   -4.39321
563520.0000   -5.07589
563560.0000   -5.10746
563600.0000   -5.57651
563640.0000   -5.36612
563680.0000   -4.88270
563720.0000   -4.97963
563760.0000   -5.29624
563800.0000   -4.75809
563840.0000   -5.01441
563880.0000   -5.81150
563920.0000   -5.73950
563960.0000   -6.00613
564000.0000   -6.46467
564040.0000   -5.19123
564080.0000   -6.23614
564120.0000   -4.63529
564160.0000   -5.53510
564200.0000   -5.98554
564240.0000   -5.49245
564280.0000   -5.93507
564320.0000   -5.07093
564360.0000   -4.28682
564400.0000   -5.05384
564440.0000   -4.60894
564480.0000   -5.76108
564520.0000   -5.10388
564560.0000   -5.16728
564600.0000   -4.76252
564640.0000   -4.32393
564680.0000   -4.61690
564720.0000   -3.90751
564760.0000   -4.46179
564800.0000   -4.45121
564840.0000   -3.96768
564880.0000   -4.07933
564920.0000   -4.43215
564960.0000   -4.11182
565000.0000   -4.11380
565040.0000   -4.01456
565080.0000   -4.42523
565120.0000   -3.45138
565160.0000   -4.03479
565200.0000   -4.01420
565240.0000   -4.29905
565280.0000   -4.10761
565320.0000   -4.57529
565360.0000   -4.56742
565400.0000   -3.72931
565440.0000   -3.90704
565480.0000   -4.29237
565520.0000   -3.71794
565560.0000   -3.78882
565600.0000   -4.51574
565640.0000   -3.92841
565680.0000   -4.85019
565720.0000   -4.65263
565760.0000   -4.65615
565800.0000   -4.60291
565840.0000   -4.43753
565880.0000   -4.12459
565920.0000   -5.62772
565960.0000   -4.88630
566000.0000   -3.55727
566040.0000   -4.41271
566080.0000   -4.07388
566120.0000   -4.43213
566160.0000   -4.44074
566200.0000   -4.59177
566240.0000   -4.23272
566280.0000   -4.43538
566320.0000   -4.69328
566360.0000   -4.73595
566400.0000   -4.30964
566440.0000   -4.36102
566480.0000   -4.06021
566520.0000   -5.01437
566560.0000   -4.74126
566600.0000   -4.20501
566640.0000   -4.55117
566680.0000   -4.04697
566720.0000   -4.27851
566760.0000   -3.82367
566800.0000   -5.22269
566840.0000   -3.85874
566880.0000   -4.23530
566920.0000   -4.62085
566960.0000   -4.63657
567000.0000   -4.18750
567040.0000   -5.24050
567080.0000   -3.68133
567120.0000   -4.25355
567160.0000   -4.41453
567200.0000   -4.01568
567240.0000   -3.87129
567280.0000   -4.24620
567320.0000   -4.34346
567360.0000   -4.56688
567400.0000   -4.55859
567440.0000   -5.03676
567480.0000   -4.30789
567520.0000   -3.56261
567560.0000   -4.39207
567600.0000   -4.47716
567640.0000   -5.04999
567680.0000   -4.39174
567720.0000   -4.01746
567760.0000   -5.37079
567800.0000   -5.60976
567840.0000   -4.27888
567880.0000   -4.42898
567920.0000   -4.79675
567960.0000   -4.56654
568000.0000   -4.49101
568040.0000   -4.96700
568080.0000   -4.67785
568120.0000   -4.11451
568160.0000   -4.82096
568200.0000   -4.48447
568240.0000   -4.11244
568280.0000   -4.84540
568320.0000   -4.56283
568360.0000   -3.94654
568400.0000   -4.94321
568440.0000   -4.38486
568480.0000   -4.54089
568520.0000   -4.31684
568560.0000   -5.02165
568600.0000   -4.68472
568640.0000   -5.93119
568680.0000   -4.32948
568720.0000   -4.92919
568760.0000   -4.85738
568800.0000   -4.17645
568840.0000   -4.20413
568880.0000   -4.65162
568920.0000   -5.14423
568960.0000   -4.02437
569000.0000   -4.07427
569040.0000   -4.12220
569080.0000   -3.43061
569120.0000   -3.38912
569160.0000   -4.06392
569200.0000   -3.89816
569240.0000   -3.81077
569280.0000   -4.49344
569320.0000   -4.55870
569360.0000   -4.56523
569400.0000   -4.42355
569440.0000   -3.76815
569480.0000   -4.58229
569520.0000   -4.92234
569560.0000   -4.20021
569600.0000   -4.41912
569640.0000   -5.20389
569680.0000   -4.78611
569720.0000   -4.82554
569760.0000   -4.80085
569800.0000   -4.42091
569840.0000   -4.93317
569880.0000   -5.02917
569920.0000   -4.20180
569960.0000   -5.42725
570000.0000   -5.12484
570040.0000   -5.28211
570080.0000   -5.17785
570120.0000   -4.61348
570160.0000   -5.37615
570200.0000   -5.39852
570240.0000   -5.23558
570280.0000   -5.03687
570320.0000   -5.35016
570360.0000   -6.33404
570400.0000   -5.68209
570440.0000   -6.26665
570480.0000   -5.10397
570520.0000   -4.96332
570560.0000   -5.78866
570600.0000   -6.15981
570640.0000   -6.15925
570680.0000   -6.07100
570720.0000   -4.81048
570760.0000   -5.10262
570800.0000   -5.15369
570840.0000   -5.75200
570880.0000   -5.18199
570920.0000   -4.65585
570960.0000   -5.61430
571000.0000   -4.79063
571040.0000   -5.53416
571080.0000   -4.95315
571120.0000   -5.23980
571160.0000   -4.53051
571200.0000   -5.39627
571240.0000   -6.01055
571280.0000   -5.09676
571320.0000   -5.43305
571360.0000   -5.29317
571400.0000   -5.17424
571440.0000   -5.09740
571480.0000   -5.69463
571520.0000   -5.57967
571560.0000   -5.43636
571600.0000   -5.55687
571640.0000   -5.31709
571680.0000   -5.69706
571720.0000   -5.56530
571760.0000   -5.42763
571800.0000   -5.53501
571840.0000   -5.66722
571880.0000   -5.02858
571920.0000   -5.35170
571960.0000   -4.18958
572000.0000   -4.22997
572040.0000   -5.06225
572080.0000   -5.27690
572120.0000   -5.05068
572160.0000   -4.86279
572200.0000   -4.41577
572240.0000   -5.24021
572280.0000   -4.17165
572320.0000   -5.00594
572360.0000   -4.50961
572400.0000   -4.90123
572440.0000   -4.60485
572480.0000   -4.60757
572520.0000   -4.73669
572560.0000   -5.03109
572600.0000   -4.67862
572640.0000   -5.11846
572680.0000   -4.24833
572720.0000   -5.34124
572760.0000   -6.32716
572800.0000   -4.88672
572840.0000   -4.54766
572880.0000   -5.19920
572920.0000   -5.74736
572960.0000   -4.88628
573000.0000   -4.42790
573040.0000   -4.36614
573080.0000   -4.64685
573120.0000   -5.16032
573160.0000   -4.99416
573200.0000   -5.31141
573240.0000   -5.73623
573280.0000   -5.44620
573320.0000   -5.07234
573360.0000   -4.95870
573400.0000   -4.90210
573440.0000   -3.32299
573480.0000   -4.80362
573520.0000   -4.65888
573560.0000   -5.21154
573600.0000   -4.06370
573640.0000   -4.08123
573680.0000   -3.84230
573720.0000   -4.27600
573760.0000   -4.48593
573800.0000   -4.00458
573840.0000   -3.87501
573880.0000   -3.38462
573920.0000   -3.33068
573960.0000   -4.30534
574000.0000   -3.58899
574040.0000   -4.13938
574080.0000   -3.79827
574120.0000   -4.99085
574160.0000   -5.07844
574200.0000   -4.41825
574240.0000   -4.25367
574280.0000   -5.52628
574320.0000   -4.94758
574360.0000   -5.53659
574400.0000   -5.54549
574440.0000   -4.55597
574480.0000   -4.67785
574520.0000   -4.46755
574560.0000   -4.90461
574600.0000   -4.56705
574640.0000   -5.30366
574680.0000   -5.58668
574720.0000   -4.88535
574760.0000   -4.40975
574800.0000   -6.20262
574840.0000   -5.15907
574880.0000   -4.98693
574920.0000   -5.42590
574960.0000   -5.50479
575000.0000   -5.78380
575040.0000   -4.69202
575080.0000   -4.88347
575120.0000   -3.93828
575160.0000   -3.58004
575200.0000   -4.12835
575240.0000   -4.62759
575280.0000   -4.29053
575320.0000   -3.70950
575360.0000   -3.03807
575400.0000   -4.63940
575440.0000   -4.92240
575480.0000   -4.58219
575520.0000   -4.08927
575560.0000   -3.92292
575600.0000   -4.55098
575640.0000   -4.78348
575680.0000   -4.83140
575720.0000   -4.67207
575760.0000   -5.16079
575800.0000   -5.37749
575840.0000   -4.24049
575880.0000   -4.57258
575920.0000   -3.56261
575960.0000   -4.94780
576000.0000   -5.89159
576040.0000   -5.55336
576080.0000   -5.76187
576120.0000   -4.56572
576160.0000   -4.96115
576200.0000   -5.68279
576240.0000   -4.83120
576280.0000   -5.00161
576320.0000   -4.55230
576360.0000   -5.89165
576400.0000   -5.51799
576440.0000   -4.99940
576480.0000   -5.06295
576520.0000   -5.10089
576560.0000   -4.92589
576600.0000   -5.40644
576640.0000   -4.14296
576680.0000   -4.11209
576720.0000   -5.13902
576760.0000   -5.26204
576800.0000   -5.91018
576840.0000   -5.20600
576880.0000   -4.28704
576920.0000   -4.69656
576960.0000   -4.17995
577000.0000   -5.55643
577040.0000   -4.63076
577080.0000   -4.96696
577120.0000   -4.80137
577160.0000   -4.60855
577200.0000   -4.38758
577240.0000   -5.50581
577280.0000   -4.69147
577320.0000   -4.21145
577360.0000   -4.83418
577400.0000   -4.74257
577440.0000   -4.79363
577480.0000   -4.21420
577520.0000   -3.87482
577560.0000   -4.34393
577600.0000   -4.52642
577640.0000   -4.65839
577680.0000   -4.52909
577720.0000   -4.69095
577760.0000   -4.77811
577800.0000   -4.43456
577840.0000   -4.75022
577880.0000   -5.71930
577920.0000   -5.11241
577960.0000   -4.99463
578000.0000   -5.43778
578040.0000   -5.00897
578080.0000   -6.07408
578120.0000   -6.61761
578160.0000   -5.96885
578200.0000   -5.23629
578240.0000   -5.99546
578280.0000   -5.99360
578320.0000   -6.48317
578360.0000   -7.24051
578400.0000   -6.73453
578440.0000   -5.52187
578480.0000   -6.01891
578520.0000   -5.39675
578560.0000   -5.47144
578600.0000   -5.23535
578640.0000   -5.24773
578680.0000   -6.00162
578720.0000   -5.14170
578760.0000   -5.90983
578800.0000   -5.25632
578840.0000   -5.61769
578880.0000   -5.15904
578920.0000   -6.00074
578960.0000   -4.89175
579000.0000   -4.76851
579040.0000   -5.17536
579080.0000   -5.59038
579120.0000   -5.46386
579160.0000   -4.83174
579200.0000   -4.80485
579240.0000   -5.24198
579280.0000   -3.72134
579320.0000   -5.40908
579360.0000   -5.15771
579400.0000   -5.43588
579440.0000   -5.66083
579480.0000   -5.40610
579520.0000   -5.13402
579560.0000   -4.31195
579600.0000   -5.74711
579640.0000   -4.91084
579680.0000   -4.71523
579720.0000   -4.62241
579760.0000   -5.04338
579800.0000   -5.72513
579840.0000   -5.15093
579880.0000   -5.43977
579920.0000   -5.07550
579960.0000   -5.51925
580000.0000   -5.40839
580040.0000   -4.26265
580080.0000   -5.38905
580120.0000   -5.08037
580160.0000   -4.91983
580200.0000   -5.58937
580240.0000   -5.99443
580280.0000   -5.44832
580320.0000   -5.87789
580360.0000   -6.25521
580400.0000   -5.89844
580440.0000   -4.82699
580480.0000   -5.09267
580520.0000   -5.62854
580560.0000   -6.42953
580600.0000   -5.91462
580640.0000   -6.27744
580680.0000   -5.81598
580720.0000   -5.02066
580760.0000   -5.25563
580800.0000   -5.57899
580840.0000   -5.52813
580880.0000   -5.11141
580920.0000   -5.91167
580960.0000   -6.07320
581000.0000   -5.21412
581040.0000   -4.74469
581080.0000   -4.96496
581120.0000   -5.49996
581160.0000   -4.57603
581200.0000   -4.77040
581240.0000   -5.28116
581280.0000   -5.59825
581320.0000   -5.18445
581360.0000   -5.46502
581400.0000   -5.99151
581440.0000   -5.62814
581480.0000   -5.65677
581520.0000   -4.78415
581560.0000   -4.56980
581600.0000   -4.72850
581640.0000   -4.95179
581680.0000   -5.49286
581720.0000   -4.91687
581760.0000   -5.36385
581800.0000   -5.35204
581840.0000   -6.01569
581880.0000   -5.89270
581920.0000   -6.45664
581960.0000   -5.55593
582000.0000   -6.40572
582040.0000   -6.16548
582080.0000   -5.34845
582120.0000   -6.29087
582160.0000   -5.33207
582200.0000   -5.67755
582240.0000   -6.08334
582280.0000   -5.66320
582320.0000   -6.09625
582360.0000   -5.90857
582400.0000   -5.28247
582440.0000   -4.54621
582480.0000   -4.96700
582520.0000   -4.65038
582560.0000   -5.45255
582600.0000   -4.65048
582640.0000   -4.83197
582680.0000   -4.41239
582720.0000   -5.39108
582760.0000   -4.79408
582800.0000   -5.21064
582840.0000   -5.25872
582880.0000   -5.79726
582920.0000   -5.32366
582960.0000   -6.02189
583000.0000   -5.25533
583040.0000   -5.18863
583080.0000   -5.12622
583120.0000   -5.26370
583160.0000   -4.28464
583200.0000   -4.75443
583240.0000   -4.50626
583280.0000   -4.51144
583320.0000   -5.13577
583360.0000   -4.67336
583400.0000   -5.28003
583440.0000   -5.75718
583480.0000   -5.34453
583520.0000   -4.89334
583560.0000   -4.47465
583600.0000   -5.34368
583640.0000   -5.18352
583680.0000   -4.86725
583720.0000   -4.96068
583760.0000   -5.39954
583800.0000   -5.66973
583840.0000   -5.44124
583880.0000   -4.72424
583920.0000   -4.58327
583960.0000   -3.80756
584000.0000   -5.11274
584040.0000   -4.11091
584080.0000   -4.60953
584120.0000   -5.10031
584160.0000   -5.01947
584200.0000   -4.86564
584240.0000   -4.50129
584280.0000   -3.85682
584320.0000   -3.84258
584360.0000   -4.89002
584400.0000   -5.89604
584440.0000   -5.18540
584480.0000   -5.62106
584520.0000   -4.77188
584560.0000   -5.17206
584600.0000   -5.37093
584640.0000   -4.59776
584680.0000   -5.61616
584720.0000   -5.48191
584760.0000   -5.27018
584800.0000   -5.03380
584840.0000   -5.75909
584880.0000   -4.91042
584920.0000   -5.36730
584960.0000   -5.65075
585000.0000   -4.67816
585040.0000   -5.22075
585080.0000   -4.97020
585120.0000   -5.56737
585160.0000   -5.26168
585200.0000   -5.18764
585240.0000   -4.58291
585280.0000   -4.79633
585320.0000   -5.05141
585360.0000   -5.84546
585400.0000   -4.57702
585440.0000   -5.12154
585480.0000   -4.31184
585520.0000   -4.31507
585560.0000   -4.57182
585600.0000   -4.72546
585640.0000   -4.62250
585680.0000   -4.97645
585720.0000   -4.34605
585760.0000   -4.81417
585800.0000   -5.09228
585840.0000   -4.53502
585880.0000   -4.32471
585920.0000   -5.11154
585960.0000   -4.78263
586000.0000   -5.24054
586040.0000   -4.63504
586080.0000   -4.08933
586120.0000   -5.91800
586160.0000   -5.91176
586200.0000   -5.24858
586240.0000   -6.25675
586280.0000   -5.52526
586320.0000   -5.76541
586360.0000   -4.76451
586400.0000   -5.23571
586440.0000   -5.58273
586480.0000   -4.92845
586520.0000   -4.00987
586560.0000   -5.13864
586600.0000   -4.77528
586640.0000   -5.01525
586680.0000   -5.41693
586720.0000   -5.36580
586760.0000   -4.66823
586800.0000   -3.93718
586840.0000   -5.14226
586880.0000   -5.02616
586920.0000   -4.67972
586960.0000   -4.80537
587000.0000   -4.89881
587040.0000   -4.60024
587080.0000   -4.36134
587120.0000   -4.99994
587160.0000   -5.12723
587200.0000   -4.38640
587240.0000   -5.97717
587280.0000   -5.98292
587320.0000   -5.99509
587360.0000   -4.43991
587400.0000   -4.81555
587440.0000   -4.72804
587480.0000   -4.17660
587520.0000   -5.58699
587560.0000   -5.01697
587600.0000   -4.48000
587640.0000   -5.36323
587680.0000   -5.22590
587720.0000   -4.52062
587760.0000   -5.14155
587800.0000   -4.95679
587840.0000   -5.29343
587880.0000   -6.03332
587920.0000   -5.21577
587960.0000   -5.23276
588000.0000   -4.81800
588040.0000   -4.88406
588080.0000   -4.64120
588120.0000   -6.34781
588160.0000   -5.90550
588200.0000   -5.92231
588240.0000   -5.75005
588280.0000   -5.90334
588320.0000   -6.42964
588360.0000   -6.40475
588400.0000   -5.45876
588440.0000   -4.99056
588480.0000   -5.20968
588520.0000   -4.89843
588560.0000   -5.08779
588600.0000   -5.27682
588640.0000   -6.10455
588680.0000   -5.25725
588720.0000   -5.88494
588760.0000   -5.66000
588800.0000   -6.11171
588840.0000   -6.75312
588880.0000   -6.21006
588920.0000   -6.86031
588960.0000   -5.99634
589000.0000   -6.42335
589040.0000   -6.05180
589080.0000   -5.50500
589120.0000   -5.90788
589160.0000   -5.77226
589200.0000   -5.20773
589240.0000   -4.64431
589280.0000   -6.08707
589320.0000   -5.92002
589360.0000   -7.30061
589400.0000   -6.00281
589440.0000   -5.50020
589480.0000   -5.44291
589520.0000   -5.63732
589560.0000   -5.80721
589600.0000   -5.68398
589640.0000   -5.51401
589680.0000   -6.03438
589720.0000   -5.91127
589760.0000   -5.71285
589800.0000   -5.44975
589840.0000   -5.83768
589880.0000   -5.13381
589920.0000   -5.37956
589960.0000   -5.34699
590000.0000   -5.33128
590040.0000   -4.84915
590080.0000   -5.36103
590120.0000   -5.30080
590160.0000   -5.19577
590200.0000   -4.63687
590240.0000   -5.09051
590280.0000   -4.74382
590320.0000   -4.98717
590360.0000   -5.52724
590400.0000   -5.80509
590440.0000   -5.89251
590480.0000   -5.99656
590520.0000   -5.42996
590560.0000   -4.52056
590600.0000   -5.50521
590640.0000   -5.40589
590680.0000   -5.86366
590720.0000   -5.60541
590760.0000   -5.17571
590800.0000   -4.92062
590840.0000   -4.55449
590880.0000   -5.36854
590920.0000   -4.03059
590960.0000   -4.45605
591000.0000   -4.45158
591040.0000   -4.74085
591080.0000   -4.86875
591120.0000   -4.91857
591160.0000   -5.60064
591200.0000   -5.27657
591240.0000   -5.65070
591280.0000   -4.96879
591320.0000   -6.10350
591360.0000   -6.04678
591400.0000   -6.11438
591440.0000   -5.57634
591480.0000   -5.81387
591520.0000   -6.08350
591560.0000   -5.41719
591600.0000   -6.43541
591640.0000   -5.74422
591680.0000   -5.58715
591720.0000   -6.49810
591760.0000   -5.64883
591800.0000   -5.80177
591840.0000   -5.53111
591880.0000   -6.33427
591920.0000   -5.46382
591960.0000   -6.83023
592000.0000   -5.56151
592040.0000   -5.04122
592080.0000   -5.82635
592120.0000   -6.56867
592160.0000   -5.35567
592200.0000   -4.73816
592240.0000   -6.81954
592280.0000   -7.29531
592320.0000   -6.13299
592360.0000   -6.17023
592400.0000   -6.21153
592440.0000   -7.01943
592480.0000   -6.23084
592520.0000   -5.92116
592560.0000   -5.58894
592600.0000   -5.10511
592640.0000   -5.76227
592680.0000   -4.98476
592720.0000   -5.31353
592760.0000   -5.58983
592800.0000   -5.35451
592840.0000   -5.08355
592880.0000   -5.34383
592920.0000   -5.96618
592960.0000   -5.54178
593000.0000   -5.29770
593040.0000   -6.45790
593080.0000   -7.56069
593120.0000   -5.96283
593160.0000   -7.28864
593200.0000   -5.88339
593240.0000   -6.75796
593280.0000   -5.79512
593320.0000   -6.04093
593360.0000   -4.90799
593400.0000   -6.35979
593440.0000   -5.87080
593480.0000   -5.95865
593520.0000   -5.97744
593560.0000   -6.27697
593600.0000   -5.86411
593640.0000   -4.90144
593680.0000   -5.07239
593720.0000   -4.76427
593760.0000   -5.65679
593800.0000   -6.61010
593840.0000   -5.59446
593880.0000   -6.70999
593920.0000   -6.32612
593960.0000   -6.68747
594000.0000   -5.51465
594040.0000   -6.30820
594080.0000   -7.12518
594120.0000   -5.66212
594160.0000   -5.61086
594200.0000   -5.91551
594240.0000   -5.76791
594280.0000   -5.52100
594320.0000   -5.85814
594360.0000   -4.77496
594400.0000   -5.95593
594440.0000   -6.27820
594480.0000   -6.14773
594520.0000   -6.04889
594560.0000   -5.48925
594600.0000   -6.63935
594640.0000   -5.49772
594680.0000   -5.45165
594720.0000   -5.40719
594760.0000   -4.92686
594800.0000   -6.00835
594840.0000   -5.68340
594880.0000   -5.37043
594920.0000   -5.35893
594960.0000   -4.99544
595000.0000   -5.33138
595040.0000   -5.35674
595080.0000   -5.63959
595120.0000   -5.07457
595160.0000   -5.80169
595200.0000   -5.17818
595240.0000   -5.44173
595280.0000   -5.74523
595320.0000   -5.43882
595360.0000   -4.76082
595400.0000   -5.75625
595440.0000   -4.94010
595480.0000   -4.43603
595520.0000   -4.98619
595560.0000   -5.23480
595600.0000   -4.95579
595640.0000   -5.76526
595680.0000   -5.05781
595720.0000   -5.24359
595760.0000   -5.76646
595800.0000   -4.30708
595840.0000   -4.48566
595880.0000   -4.34864
595920.0000   -4.35990
595960.0000   -4.39429
596000.0000   -5.36778
596040.0000   -5.21257
596080.0000   -4.72644
596120.0000   -5.30762
596160.0000   -5.26592
596200.0000   -4.61073
596240.0000   -5.24902
596280.0000   -5.45096
596320.0000   -5.18178
596360.0000   -4.50706
596400.0000   -5.04587
596440.0000   -4.25464
596480.0000   -4.12629
596520.0000   -4.87772
596560.0000   -5.63438
596600.0000   -5.93735
596640.0000   -4.63755
596680.0000   -5.32142
596720.0000   -5.46272
596760.0000   -5.03670
596800.0000   -5.94694
596840.0000   -4.91930
596880.0000   -5.04857
596920.0000   -5.12454
596960.0000   -5.35245
597000.0000   -5.33946
597040.0000   -6.41471
597080.0000   -4.93038
597120.0000   -5.12163
597160.0000   -4.82043
597200.0000   -5.13367
597240.0000   -5.58980
597280.0000   -4.98343
597320.0000   -4.29485
597360.0000   -5.13075
597400.0000   -4.53199
597440.0000   -4.39627
597480.0000   -5.14300
597520.0000   -5.49419
597560.0000   -6.23963
597600.0000   -5.66509
597640.0000   -5.35633
597680.0000   -4.74917
597720.0000   -5.07627
597760.0000   -4.75656
597800.0000   -4.88934
597840.0000   -4.59060
597880.0000   -4.06569
597920.0000   -5.27434
597960.0000   -5.84724
598000.0000   -4.92313
598040.0000   -4.91617
598080.0000   -5.19702
598120.0000   -5.31262
598160.0000   -5.58062
598200.0000   -6.52184
598240.0000   -5.78984
598280.0000   -5.09386
598320.0000   -5.24746
598360.0000   -5.55545
598400.0000   -5.67074
598440.0000   -5.91965
598480.0000   -5.52430
598520.0000   -5.84951
598560.0000   -5.55528
598600.0000   -5.37680
598640.0000   -5.24109
598680.0000   -4.80399
598720.0000   -5.45398
598760.0000   -4.89684
598800.0000   -5.11893
598840.0000   -5.32296
598880.0000   -5.80941
598920.0000   -5.77959
598960.0000   -5.84308
599000.0000   -6.40073
599040.0000   -4.79548
599080.0000   -5.05541
599120.0000   -5.25010
599160.0000   -5.19743
599200.0000   -5.00291
599240.0000   -4.65227
599280.0000   -4.43924
599320.0000   -5.15028
599360.0000   -4.70038
599400.0000   -4.21954
599440.0000   -4.27230
599480.0000   -6.10608
599520.0000   -4.76980
599560.0000   -4.68539
599600.0000   -5.13100
599640.0000   -5.33769
599680.0000   -5.35724
599720.0000   -5.02237
599760.0000   -4.58177
599800.0000   -4.31250
599840.0000   -4.68178
599880.0000   -5.62555
599920.0000   -5.31777
599960.0000   -4.89389
600000.0000   -5.45675
600040.0000   -4.86110
600080.0000   -5.43945
600120.0000   -5.93476
600160.0000   -4.57349
600200.0000   -5.37854
600240.0000   -4.84623
600280.0000   -5.33009
600320.0000   -5.10521
600360.0000   -6.00245
600400.0000   -5.27828
600440.0000   -6.34830
600480.0000   -6.37591
600520.0000   -6.53218
600560.0000   -4.91013
600600.0000   -5.56251
600640.0000   -4.79561
600680.0000   -4.71194
600720.0000   -5.44174
600760.0000   -5.61978
600800.0000   -5.58451
600840.0000   -5.34607
600880.0000   -4.80561
600920.0000   -5.90073
600960.0000   -5.54239
601000.0000   -5.57444
601040.0000   -4.89613
601080.0000   -4.73136
601120.0000   -4.45735
601160.0000   -5.15974
601200.0000   -4.87415
601240.0000   -4.66982
601280.0000   -3.99001
601320.0000   -4.42132
601360.0000   -4.16137
601400.0000   -4.11017
601440.0000   -4.49954
601480.0000   -4.20117
601520.0000   -4.14459
601560.0000   -3.68813
601600.0000   -4.09145
601640.0000   -4.25846
601680.0000   -3.93157
601720.0000   -4.10675
601760.0000   -3.35369
601800.0000   -4.15259
601840.0000   -3.94509
601880.0000   -3.48097
601920.0000   -4.26664
601960.0000   -3.60282
602000.0000   -3.77311
602040.0000   -4.56206
602080.0000   -4.04498
602120.0000   -3.86794
602160.0000   -4.89608
602200.0000   -3.30661
602240.0000   -4.89188
602280.0000   -3.62301
602320.0000   -4.11420
602360.0000   -4.23109
602400.0000   -3.42162
602440.0000   -4.48739
602480.0000   -4.27987
602520.0000   -4.23462
602560.0000   -5.00974
602600.0000   -3.54713
602640.0000   -4.67729
602680.0000   -4.20323
602720.0000   -5.65038
602760.0000   -5.14720
602800.0000   -3.58340
602840.0000   -4.17242
602880.0000   -4.24462
602920.0000   -3.87318
602960.0000   -4.72657
603000.0000   -3.84644
603040.0000   -3.82700
603080.0000   -4.18257
603120.0000   -3.64266
603160.0000   -4.07350
603200.0000   -2.77231
603240.0000   -2.88317
603280.0000   -2.66957
603320.0000   -3.78334
603360.0000   -3.17417
603400.0000   -3.85320
603440.0000   -3.17935
603480.0000   -3.62125
603520.0000   -3.78471
603560.0000   -3.16518
603600.0000   -2.69834
603640.0000   -3.41884
603680.0000   -4.14036
603720.0000   -3.68865
603760.0000   -3.70087
603800.0000   -4.06317
603840.0000   -3.34779
603880.0000   -3.41738
603920.0000   -3.05983
603960.0000   -3.98894
604000.0000   -4.16418
604040.0000   -4.11672
604080.0000   -4.05117
604120.0000   -4.18375
604160.0000   -3.70631
604200.0000   -3.97218
604240.0000   -4.09642
604280.0000   -4.12396
604320.0000   -4.17740
604360.0000   -3.43224
604400.0000   -4.61810
604440.0000   -3.56171
604480.0000   -3.72661
604520.0000   -4.68636
604560.0000   -4.96438
604600.0000   -5.12930
604640.0000   -4.68260
604680.0000   -5.51696
604720.0000   -4.89450
604760.0000   -4.12819
604800.0000   -5.58781
604840.0000   -4.70300
604880.0000   -5.40100
604920.0000   -4.82410
604960.0000   -4.59041
605000.0000   -4.40778
605040.0000   -4.72111
605080.0000   -4.90582
605120.0000   -4.00999
605160.0000   -5.38916
605200.0000   -5.81337
605240.0000   -5.45397
605280.0000   -5.19618
605320.0000   -4.98349
605360.0000   -5.49629
605400.0000   -5.00815
605440.0000   -4.99826
605480.0000   -5.13342
605520.0000   -5.42847
605560.0000   -5.44988
605600.0000   -5.36217
605640.0000   -5.09459
605680.0000   -4.79821
605720.0000   -4.97164
605760.0000   -4.70347
605800.0000   -5.31858
605840.0000   -3.95036
605880.0000   -4.92728
605920.0000   -4.82604
605960.0000   -5.55884
606000.0000   -5.39868
606040.0000   -5.77526
606080.0000   -4.94849
606120.0000   -5.66570
606160.0000   -4.60299
606200.0000   -4.78731
606240.0000   -4.67996
606280.0000   -4.43891
606320.0000   -4.51832
606360.0000   -5.14903
606400.0000   -4.64339
606440.0000   -5.51665
606480.0000   -4.86928
606520.0000   -5.88470
606560.0000   -5.11531
606600.0000   -5.69548
606640.0000   -5.14792
606680.0000   -4.91821
606720.0000   -4.21175
606760.0000   -5.48807
606800.0000   -4.65845
606840.0000   -4.53149
606880.0000   -4.69352
606920.0000   -4.73335
606960.0000   -4.42293
607000.0000   -4.51793
607040.0000   -4.10281
607080.0000   -4.66950
607120.0000   -4.17258
607160.0000   -4.33287
607200.0000   -4.94478
607240.0000   -4.70307
607280.0000   -5.29355
607320.0000   -4.26772
607360.0000   -4.47958
607400.0000   -4.69207
607440.0000   -5.00484
607480.0000   -4.90741
607520.0000   -5.08167
607560.0000   -4.68318
607600.0000   -4.54500
607640.0000   -4.90043
607680.0000   -3.92636
607720.0000   -4.97315
607760.0000   -5.42193
607800.0000   -4.88112
607840.0000   -5.68974
607880.0000   -4.82432
607920.0000   -4.85415
607960.0000   -4.62129
608000.0000   -4.82705
608040.0000   -5.16183
608080.0000   -5.02690
608120.0000   -4.29342
608160.0000   -4.77609
608200.0000   -4.55089
608240.0000   -4.78596
608280.0000   -5.47623
608320.0000   -5.59022
608360.0000   -4.75469
608400.0000   -4.80518
608440.0000   -4.73105
608480.0000   -4.86194
608520.0000   -5.26014
608560.0000   -5.29827
608600.0000   -5.20821
608640.0000   -5.36015
608680.0000   -5.82419
608720.0000   -4.87051
608760.0000   -4.80944
608800.0000   -5.52883
608840.0000   -4.57715
608880.0000   -5.25507
608920.0000   -4.32912
608960.0000   -5.44694
609000.0000   -5.77138
609040.0000   -5.40270
609080.0000   -5.43242
609120.0000   -4.70426
609160.0000   -4.96077
609200.0000   -4.85229
609240.0000   -4.97882
609280.0000   -4.65874
609320.0000   -4.71840
609360.0000   -4.09995
609400.0000   -5.11594
609440.0000   -5.78864
609480.0000   -6.47222
609520.0000   -5.94378
609560.0000   -5.58276
609600.0000   -5.68517
609640.0000   -5.30914
609680.0000   -6.17385
609720.0000   -5.33635
609760.0000   -5.54936
609800.0000   -6.20972
609840.0000   -4.90532
609880.0000   -5.78228
609920.0000   -4.67683
609960.0000   -5.13450
610000.0000   -5.18650
610040.0000   -5.50228
610080.0000   -4.83441
610120.0000   -5.51250
610160.0000   -5.58661
610200.0000   -5.12370
610240.0000   -5.13696
610280.0000   -5.19044
610320.0000   -5.24873
610360.0000   -4.91335
610400.0000   -5.17810
610440.0000   -4.81407
610480.0000   -4.96690
610520.0000   -4.87835
610560.0000   -4.73509
610600.0000   -4.31455
610640.0000   -4.95221
610680.0000   -4.74559
610720.0000   -3.83333
610760.0000   -4.68612
610800.0000   -3.95261
610840.0000   -3.96492
610880.0000   -4.68844
610920.0000   -4.19710
610960.0000   -4.20404
611000.0000   -4.62172
611040.0000   -4.06999
611080.0000   -4.50130
611120.0000   -3.40461
611160.0000   -3.83584
611200.0000   -4.84178
611240.0000   -5.11978
611280.0000   -5.62366
611320.0000   -5.58617
611360.0000   -5.09624
611400.0000   -5.01387
611440.0000   -3.97857
611480.0000   -4.27441
611520.0000   -4.75936
611560.0000   -4.91510
611600.0000   -4.80071
611640.0000   -5.35209
611680.0000   -5.56539
611720.0000   -4.68524
611760.0000   -5.67183
611800.0000   -5.36912
611840.0000   -5.50889
611880.0000   -5.99928
611920.0000   -4.83584
611960.0000   -4.81095
612000.0000   -4.84890
612040.0000   -4.63486
612080.0000   -5.48309
612120.0000   -5.26221
612160.0000   -5.22635
612200.0000   -5.27754
612240.0000   -4.73066
612280.0000   -5.94937
612320.0000   -4.77528
612360.0000   -5.28929
612400.0000   -6.14547
612440.0000   -6.02646
612480.0000   -5.35003
612520.0000   -6.26036
612560.0000   -4.57801
612600.0000   -4.96731
612640.0000   -5.89648
612680.0000   -5.91989
612720.0000   -5.18830
612760.0000   -6.33251
612800.0000   -5.95907
612840.0000   -5.03523
612880.0000   -6.02966
612920.0000   -5.06976
612960.0000   -5.44582
613000.0000   -6.24214
613040.0000   -5.18146
613080.0000   -5.19063
613120.0000   -5.48357
613160.0000   -4.06016
613200.0000   -5.85680
613240.0000   -5.10866
613280.0000   -5.20134
613320.0000   -5.37547
613360.0000   -6.01091
613400.0000   -6.61683
613440.0000   -5.82382
613480.0000   -6.32218
613520.0000   -4.84445
613560.0000   -4.80458
613600.0000   -6.06223
613640.0000   -5.14984
613680.0000   -5.40465
613720.0000   -5.65438
613760.0000   -5.52316
613800.0000   -6.28248
613840.0000   -5.05792
613880.0000   -5.98005
613920.0000   -6.39335
613960.0000   -6.61059
614000.0000   -5.84149
614040.0000   -6.31131
614080.0000   -5.43745
614120.0000   -7.22441
614160.0000   -6.24968
614200.0000   -6.50508
614240.0000   -6.01445
614280.0000   -6.07493
614320.0000   -6.25100
614360.0000   -6.08099
614400.0000   -5.80242
614440.0000   -5.77423
614480.0000   -6.75263
614520.0000   -5.92875
614560.0000   -6.04774
614600.0000   -5.55344
614640.0000   -5.52845
614680.0000   -6.18069
614720.0000   -6.66630
614760.0000   -6.43668
614800.0000   -7.21085
614840.0000   -5.96461
614880.0000   -5.95502
614920.0000   -5.74123
614960.0000   -6.39821
615000.0000   -6.03367
615040.0000   -6.77161
615080.0000   -6.56985
615120.0000   -5.79593
615160.0000   -6.32222
615200.0000   -6.49512
615240.0000   -6.89423
615280.0000   -6.15921
615320.0000   -6.60579
615360.0000   -6.38173
615400.0000   -7.14479
615440.0000   -6.08692
615480.0000   -6.94354
615520.0000   -5.86577
615560.0000   -5.84354
615600.0000   -5.61794
615640.0000   -6.24360
615680.0000   -6.34045
615720.0000   -5.91027
615760.0000   -6.39186
615800.0000   -6.84738
615840.0000   -7.02006
615880.0000   -6.35560
615920.0000   -6.15449
615960.0000   -6.34055
616000.0000   -6.80161
616040.0000   -6.37689
616080.0000   -5.83075
616120.0000   -6.65708
616160.0000   -6.31272
616200.0000   -6.45261
616240.0000   -6.74366
616280.0000   -6.88498
616320.0000   -5.99041
616360.0000   -5.88768
616400.0000   -6.54611
616440.0000   -5.69944
616480.0000   -5.38949
616520.0000   -5.94688
616560.0000   -5.38532
616600.0000   -6.34351
616640.0000   -6.07585
616680.0000   -6.44046
616720.0000   -6.16914
616760.0000   -6.34326
616800.0000   -6.60632
616840.0000   -6.80906
616880.0000   -5.49157
616920.0000   -6.89890
616960.0000   -6.42386
617000.0000   -6.79321
617040.0000   -6.16037
617080.0000   -6.01945
617120.0000   -6.08176
617160.0000   -7.03024
617200.0000   -6.66192
617240.0000   -7.22350
617280.0000   -6.41910
617320.0000   -6.17819
617360.0000   -5.93976
617400.0000   -4.76209
617440.0000   -6.35297
617480.0000   -5.81108
617520.0000   -5.83393
617560.0000   -5.88987
617600.0000   -6.87520
617640.0000   -6.53271
617680.0000   -7.04063
617720.0000   -5.53767
617760.0000   -6.18634
617800.0000   -6.25054
617840.0000   -5.61726
617880.0000   -4.54467
617920.0000   -4.68582
617960.0000   -6.10799
618000.0000   -5.45464
618040.0000   -5.42548
618080.0000   -5.79830
618120.0000   -5.83992
618160.0000   -5.84901
618200.0000   -5.63690
618240.0000   -6.17848
618280.0000   -6.21533
618320.0000   -6.72006
618360.0000   -6.25167
618400.0000   -5.99909
618440.0000   -6.83998
618480.0000   -7.14573
618520.0000   -7.92121
618560.0000   -7.52751
618600.0000   -6.21047
618640.0000   -6.05415
618680.0000   -5.36452
618720.0000   -6.33089
618760.0000   -6.67300
618800.0000   -7.03794
618840.0000   -6.72642
618880.0000   -6.39507
618920.0000   -5.57712
618960.0000   -6.40596
619000.0000   -6.62706
619040.0000   -6.51320
619080.0000   -5.93858
619120.0000   -6.32165
619160.0000   -6.27184
619200.0000   -5.68498
619240.0000   -6.29470
619280.0000   -6.34778
619320.0000   -6.29990
619360.0000   -5.96195
619400.0000   -7.28724
619440.0000   -6.28170
619480.0000   -6.65268
619520.0000   -6.73570
619560.0000   -6.40543
619600.0000   -6.37092
619640.0000   -5.88497
619680.0000   -6.56317
619720.0000   -6.31490
619760.0000   -5.78186
619800.0000   -5.39774
619840.0000   -6.91048
619880.0000   -6.63455
619920.0000   -6.33551
619960.0000   -6.76489
620000.0000   -7.17243
620040.0000   -6.89477
620080.0000   -5.86666
620120.0000   -5.43630
620160.0000   -6.04100
620200.0000   -7.22971
620240.0000   -6.32186
620280.0000   -5.87620
620320.0000   -5.90530
620360.0000   -6.05502
620400.0000   -6.75374
620440.0000   -6.36388
620480.0000   -6.40774
620520.0000   -4.86668
620560.0000   -5.58955
620600.0000   -5.91337
620640.0000   -5.61792
620680.0000   -5.73427
620720.0000   -5.79771
620760.0000   -5.81750
620800.0000   -5.66864
620840.0000   -6.14335
620880.0000   -6.28792
620920.0000   -6.39957
620960.0000   -6.15938
621000.0000   -6.10082
621040.0000   -5.74076
621080.0000   -6.04641
621120.0000   -6.80989
621160.0000   -6.01002
621200.0000   -5.72262
621240.0000   -6.32162
621280.0000   -6.80992
621320.0000   -6.22252
621360.0000   -6.29107
621400.0000   -5.98080
621440.0000   -6.52501
621480.0000   -5.47922
621520.0000   -6.73762
621560.0000   -6.69448
621600.0000   -6.60851
621640.0000   -4.77882
621680.0000   -5.34975
621720.0000   -5.34688
621760.0000   -4.80711
621800.0000   -5.89079
621840.0000   -5.77449
621880.0000   -5.60036
621920.0000   -5.74452
621960.0000   -5.84788
622000.0000   -5.63269
622040.0000   -4.97460
622080.0000   -5.12118
622120.0000   -6.05248
622160.0000   -5.67978
622200.0000   -6.09519
622240.0000   -7.04042
622280.0000   -5.87221
622320.0000   -7.01737
622360.0000   -6.26250
622400.0000   -6.65451
622440.0000   -5.55761
622480.0000   -6.15159
622520.0000   -6.17088
622560.0000   -6.14985
622600.0000   -4.94892
622640.0000   -5.22809
622680.0000   -5.92443
622720.0000   -6.00732
622760.0000   -6.34169
622800.0000   -5.98378
622840.0000   -6.01390
622880.0000   -6.07074
622920.0000   -5.94882
622960.0000   -5.74629
623000.0000   -6.68731
623040.0000   -6.21023
623080.0000   -6.68724
623120.0000   -6.02821
623160.0000   -6.12188
623200.0000   -5.36629
623240.0000   -5.96457
623280.0000   -5.70502
623320.0000   -5.85831
623360.0000   -6.33556
623400.0000   -6.78753
623440.0000   -6.80565
623480.0000   -6.62929
623520.0000   -6.74796
623560.0000   -6.08583
623600.0000   -6.70939
623640.0000   -7.10512
623680.0000   -6.11293
623720.0000   -6.60113
623760.0000   -6.42116
623800.0000   -6.00014
623840.0000   -6.80408
623880.0000   -6.46446
623920.0000   -6.46763
623960.0000   -6.22520
624000.0000   -6.52421
624040.0000   -5.80346
624080.0000   -6.00730
624120.0000   -6.61114
624160.0000   -4.97980
624200.0000   -6.18665
624240.0000   -5.77433
624280.0000   -5.20206
624320.0000   -5.33233
624360.0000   -5.47710
624400.0000   -6.15955
624440.0000   -6.02149
624480.0000   -6.67544
624520.0000   -6.35657
624560.0000   -5.86164
624600.0000   -6.22112
624640.0000   -5.22583
624680.0000   -5.40974
624720.0000   -5.95584
624760.0000   -5.87274
624800.0000   -5.47556
624840.0000   -5.57009
624880.0000   -6.25788
624920.0000   -6.32364
624960.0000   -6.10682
625000.0000   -6.42506
625040.0000   -7.17284
625080.0000   -6.16975
625120.0000   -6.71280
625160.0000   -6.79412
625200.0000   -5.47661
625240.0000   -6.31128
625280.0000   -6.10157
625320.0000   -5.65789
625360.0000   -6.56984
625400.0000   -6.90367
625440.0000   -6.33893
625480.0000   -7.01356
625520.0000   -6.23664
625560.0000   -6.40205
625600.0000   -6.25583
625640.0000   -6.84564
625680.0000   -6.17411
625720.0000   -6.18619
625760.0000   -5.36119
625800.0000   -6.09907
625840.0000   -7.26136
625880.0000   -6.61162
625920.0000   -7.59931
625960.0000   -7.02343
626000.0000   -7.00579
626040.0000   -7.31945
626080.0000   -6.47863
626120.0000   -7.08799
626160.0000   -6.39165
626200.0000   -6.48482
626240.0000   -6.64783
626280.0000   -7.12063
626320.0000   -6.82965
626360.0000   -5.59997
626400.0000   -7.93681
626440.0000   -6.18766
626480.0000   -6.55002
626520.0000   -6.65195
626560.0000   -6.88727
626600.0000   -6.27311
626640.0000   -6.67125
626680.0000   -6.76316
626720.0000   -7.14758
626760.0000   -6.81858
626800.0000   -6.38765
626840.0000   -5.51358
626880.0000   -5.58961
626920.0000   -5.91301
626960.0000   -6.43848
627000.0000   -6.90981
627040.0000   -6.64592
627080.0000   -5.73130
627120.0000   -5.65749
627160.0000   -6.26538
627200.0000   -5.71021
627240.0000   -5.85936
627280.0000   -6.66768
627320.0000   -5.40287
627360.0000   -6.19204
627400.0000   -5.84357
627440.0000   -6.27514
627480.0000   -5.77691
627520.0000   -5.89203
627560.0000   -6.52345
627600.0000   -7.30333
627640.0000   -6.86908
627680.0000   -6.26584
627720.0000   -7.64651
627760.0000   -5.84652
627800.0000   -5.88598
627840.0000   -6.68959
627880.0000   -6.55155
627920.0000   -5.95334
627960.0000   -6.31418
628000.0000   -5.93903
628040.0000   -6.21499
628080.0000   -6.43776
628120.0000   -6.22742
628160.0000   -6.11997
628200.0000   -6.51335
628240.0000   -6.69064
628280.0000   -6.05673
628320.0000   -6.11531
628360.0000   -6.75635
628400.0000   -7.22746
628440.0000   -7.56970
628480.0000   -7.41565
628520.0000   -6.30134
628560.0000   -6.89052
628600.0000   -6.99389
628640.0000   -6.95858
628680.0000   -6.58436
628720.0000   -6.11834
628760.0000   -6.26366
628800.0000   -6.51978
628840.0000   -6.35271
628880.0000   -5.51432
628920.0000   -6.10223
628960.0000   -5.26561
629000.0000   -5.54201
629040.0000   -5.26649
629080.0000   -5.21069
629120.0000   -5.52728
629160.0000   -5.62897
629200.0000   -5.78835
629240.0000   -5.56221
629280.0000   -5.64506
629320.0000   -5.92338
629360.0000   -6.25845
629400.0000   -5.71656
629440.0000   -5.81517
629480.0000   -5.87736
629520.0000   -5.24538
629560.0000   -6.29305
629600.0000   -6.19262
629640.0000   -5.89288
629680.0000   -5.38751
629720.0000   -5.76779
629760.0000   -5.51881
629800.0000   -6.29741
629840.0000   -5.93150
629880.0000   -5.57582
629920.0000   -5.31996
629960.0000   -6.19418
630000.0000   -6.68968
630040.0000   -5.71313
630080.0000   -5.23653
630120.0000   -5.03626
630160.0000   -6.03624
630200.0000   -6.04968
630240.0000   -6.47964
630280.0000   -5.84245
630320.0000   -5.87071
630360.0000   -5.61654
630400.0000   -6.05081
630440.0000   -5.51001
630480.0000   -5.54928
630520.0000   -5.54929
630560.0000   -5.62337
630600.0000   -6.14368
630640.0000   -4.83386
630680.0000   -6.02166
630720.0000   -6.05740
630760.0000   -5.39373
630800.0000   -5.78521
630840.0000   -6.02620
630880.0000   -6.32910
630920.0000   -6.54357
630960.0000   -6.31672
631000.0000   -7.24541
631040.0000   -6.02199
631080.0000   -5.93812
631120.0000   -6.63559
631160.0000   -6.68328
631200.0000   -6.51534
631240.0000   -6.50762
631280.0000   -6.10051
631320.0000   -5.70833
631360.0000   -5.98905
631400.0000   -6.13088
631440.0000   -6.21494
631480.0000   -4.75089
631520.0000   -5.09660
631560.0000   -6.14693
631600.0000   -5.45434
631640.0000   -4.94509
631680.0000   -4.58273
631720.0000   -4.92941
631760.0000   -5.42757
631800.0000   -5.62660
631840.0000   -4.98886
631880.0000   -5.43255
631920.0000   -6.26216
631960.0000   -4.98355
632000.0000   -6.08132
632040.0000   -5.62332
632080.0000   -4.43466
632120.0000   -6.34972
632160.0000   -6.10555
632200.0000   -6.29827
632240.0000   -5.96673
632280.0000   -5.21629
632320.0000   -5.27836
632360.0000   -5.34928
632400.0000   -5.50587
632440.0000   -6.19802
632480.0000   -5.72945
632520.0000   -5.22952
632560.0000   -4.86356
632600.0000   -5.15513
632640.0000   -5.08140
632680.0000   -5.52161
632720.0000   -5.20648
632760.0000   -5.85805
632800.0000   -5.73102
632840.0000   -5.55561
632880.0000   -5.52076
632920.0000   -5.79840
632960.0000   -5.29476
633000.0000   -6.21633
633040.0000   -6.49961
633080.0000   -6.29523
633120.0000   -6.49924
633160.0000   -5.81505
633200.0000   -5.59221
633240.0000   -5.30551
633280.0000   -5.66567
633320.0000   -5.91988
633360.0000   -5.77390
633400.0000   -5.56737
633440.0000   -6.10225
633480.0000   -5.69829
633520.0000   -6.19777
633560.0000   -4.77442
633600.0000   -5.10598
633640.0000   -5.08602
633680.0000   -5.39660
633720.0000   -5.13808
633760.0000   -5.64243
633800.0000   -5.00173
633840.0000   -5.47013
633880.0000   -5.70684
633920.0000   -5.83049
633960.0000   -6.61214
634000.0000   -5.31082
634040.0000   -6.13286
634080.0000   -6.14731
634120.0000   -5.04927
634160.0000   -5.22132
634200.0000   -5.62946
634240.0000   -6.13898
634280.0000   -6.23680
634320.0000   -4.98667
634360.0000   -5.97993
634400.0000   -5.18160
634440.0000   -6.46481
634480.0000   -6.26368
634520.0000   -6.01709
634560.0000   -6.41197
634600.0000   -6.30481
634640.0000   -5.92838
634680.0000   -6.60906
634720.0000   -5.80416
634760.0000   -5.19664
634800.0000   -6.45792
634840.0000   -6.34256
634880.0000   -6.22920
634920.0000   -6.28622
634960.0000   -6.36991
635000.0000   -5.40933
635040.0000   -5.89993
635080.0000   -5.85924
635120.0000   -5.44627
635160.0000   -5.11432
635200.0000   -5.82980
635240.0000   -6.73076
635280.0000   -6.96461
635320.0000   -6.47619
635360.0000   -5.90837
635400.0000   -6.21653
635440.0000   -5.80014
635480.0000   -5.83942
635520.0000   -6.58832
635560.0000   -6.49325
635600.0000   -6.76457
635640.0000   -6.09118
635680.0000   -6.24705
635720.0000   -7.02487
635760.0000   -6.34523
635800.0000   -7.23636
635840.0000   -6.91242
635880.0000   -6.85762
635920.0000   -6.53586
635960.0000   -6.15960
636000.0000   -5.82219
636040.0000   -6.53869
636080.0000   -5.87295
636120.0000   -5.73532
636160.0000   -5.99825
636200.0000   -6.16868
636240.0000   -6.64767
636280.0000   -6.59252
636320.0000   -6.43366
636360.0000   -6.31656
636400.0000   -7.35361
636440.0000   -7.68593
636480.0000   -7.40154
636520.0000   -6.20851
636560.0000   -7.24673
636600.0000   -6.57758
636640.0000   -6.49324
636680.0000   -5.70671
636720.0000   -6.25302
636760.0000   -6.74947
636800.0000   -6.73315
636840.0000   -6.35374
636880.0000   -5.43357
636920.0000   -6.41423
636960.0000   -6.63088
637000.0000   -6.19659
637040.0000   -7.12651
637080.0000   -6.91976
637120.0000   -6.82140
637160.0000   -6.11663
637200.0000   -5.73945
637240.0000   -6.36704
637280.0000   -7.13859
637320.0000   -6.63099
637360.0000   -6.09472
637400.0000   -6.13006
637440.0000   -6.31791
637480.0000   -6.32494
637520.0000   -5.54781
637560.0000   -5.78808
637600.0000   -5.85513
637640.0000   -5.91363
637680.0000   -5.78607
637720.0000   -6.18413
637760.0000   -6.24563
637800.0000   -6.56549
637840.0000   -5.80872
637880.0000   -5.70225
637920.0000   -5.53922
637960.0000   -6.18482
638000.0000   -6.32224
638040.0000   -6.89774
638080.0000   -7.83881
638120.0000   -7.29659
638160.0000   -6.48266
638200.0000   -7.41919
638240.0000   -6.83785
638280.0000   -7.49154
638320.0000   -6.64922
638360.0000   -7.35486
638400.0000   -5.55384
638440.0000   -5.55202
638480.0000   -5.49131
638520.0000   -6.28108
638560.0000   -6.76655
638600.0000   -6.67951
638640.0000   -6.26222
638680.0000   -6.84675
638720.0000   -5.33261
638760.0000   -6.03436
638800.0000   -6.58605
638840.0000   -6.02741
638880.0000   -6.51215
638920.0000   -5.43076
638960.0000   -5.84238
639000.0000   -5.77742
639040.0000   -6.69187
639080.0000   -6.11957
639120.0000   -5.62381
639160.0000   -4.95474
639200.0000   -5.15123
639240.0000   -5.84033
639280.0000   -6.26658
639320.0000   -6.16224
639360.0000   -6.76017
639400.0000   -6.59746
639440.0000   -6.13516
639480.0000   -6.19597
639520.0000   -5.73330
639560.0000   -6.43316
639600.0000   -6.21709
639640.0000   -5.53286
639680.0000   -5.75625
639720.0000   -5.52459
639760.0000   -6.20809
639800.0000   -6.00381
639840.0000   -6.50997
639880.0000   -6.30442
639920.0000   -5.70429
639960.0000   -6.49979
640000.0000   -5.81034
640040.0000   -6.05148
640080.0000   -5.69517
640120.0000   -5.55335
640160.0000   -5.56808
640200.0000   -5.80095
640240.0000   -6.45618
640280.0000   -6.46769
640320.0000   -6.35385
640360.0000   -5.66110
640400.0000   -5.93745
640440.0000   -4.82042
640480.0000   -4.69561
640520.0000   -6.32958
640560.0000   -5.80654
640600.0000   -6.01466
640640.0000   -6.22192
640680.0000   -5.32846
640720.0000   -5.66090
640760.0000   -5.67209
640800.0000   -6.38250
640840.0000   -6.02202
640880.0000   -6.01193
640920.0000   -5.38195
640960.0000   -6.43259
641000.0000   -6.21096
641040.0000   -5.72615
641080.0000   -6.17355
641120.0000   -5.84168
641160.0000   -6.17068
641200.0000   -6.16185
641240.0000   -5.95706
641280.0000   -5.86695
641320.0000   -5.90381
641360.0000   -5.39197
641400.0000   -5.51844
641440.0000   -5.45590
641480.0000   -4.94781
641520.0000   -6.36838
641560.0000   -5.17001
641600.0000   -5.64839
641640.0000   -5.37208
641680.0000   -6.00259
641720.0000   -6.13817
641760.0000   -5.54722
641800.0000   -5.82889
641840.0000   -4.86481
641880.0000   -5.31262
641920.0000   -5.01458
641960.0000   -4.62469
642000.0000   -6.43382
642040.0000   -6.11567
642080.0000   -6.11894
642120.0000   -6.80363
642160.0000   -7.64140
642200.0000   -6.46576
642240.0000   -6.08264
642280.0000   -6.26335
642320.0000   -6.33365
642360.0000   -6.82346
642400.0000   -6.63113
642440.0000   -6.29697
642480.0000   -5.81665
642520.0000   -6.61720
642560.0000   -5.84541
642600.0000   -5.43107
642640.0000   -6.36196
642680.0000   -6.64328
642720.0000   -6.70085
642760.0000   -7.23169
642800.0000   -6.20235
642840.0000   -6.58226
642880.0000   -5.99889
642920.0000   -6.45682
642960.0000   -6.10720
643000.0000   -6.07903
643040.0000   -5.50350
643080.0000   -7.20143
643120.0000   -6.90894
643160.0000   -6.70870
643200.0000   -7.36794
643240.0000   -6.77401
643280.0000   -5.92501
643320.0000   -6.83907
643360.0000   -6.38029
643400.0000   -6.12826
643440.0000   -5.97038
643480.0000   -6.57138
643520.0000   -5.70976
643560.0000   -6.14815
643600.0000   -6.43634
643640.0000   -5.92874
643680.0000   -5.49629
643720.0000   -5.47986
643760.0000   -5.69403
643800.0000   -5.69599
643840.0000   -5.69877
643880.0000   -5.23889
643920.0000   -5.30450
643960.0000   -5.57560
644000.0000   -5.75605
644040.0000   -5.23872
644080.0000   -6.16637
644120.0000   -4.94902
644160.0000   -5.24185
644200.0000   -5.85054
644240.0000   -5.56107
644280.0000   -5.32058
644320.0000   -6.07771
644360.0000   -5.71064
644400.0000   -6.14462
644440.0000   -6.08892
644480.0000   -5.30875
644520.0000   -6.34363
644560.0000   -6.11480
644600.0000   -6.20148
644640.0000   -5.87672
644680.0000   -6.22641
644720.0000   -6.33748
644760.0000   -6.19147
644800.0000   -6.47387
644840.0000   -5.72459
644880.0000   -6.07925
644920.0000   -5.63508
644960.0000   -6.04772
645000.0000   -5.86937
645040.0000   -5.67930
645080.0000   -5.55639
645120.0000   -6.14157
645160.0000   -6.45431
645200.0000   -6.52658
645240.0000   -7.02691
645280.0000   -6.07702
645320.0000   -7.15285
645360.0000   -6.71141
645400.0000   -6.79914
645440.0000   -6.03132
645480.0000   -6.23527
645520.0000   -6.22447
645560.0000   -4.87751
645600.0000   -5.78717
645640.0000   -6.37684
645680.0000   -6.20981
645720.0000   -5.93010
645760.0000   -6.43237
645800.0000   -5.42183
645840.0000   -6.04294
645880.0000   -5.98058
645920.0000   -5.29347
645960.0000   -5.96172
646000.0000   -5.33360
646040.0000   -5.48867
646080.0000   -5.39323
646120.0000   -6.29680
646160.0000   -5.89504
646200.0000   -6.74938
646240.0000   -5.87116
646280.0000   -6.23625
646320.0000   -6.19693
646360.0000   -5.76945
646400.0000   -5.65581
646440.0000   -6.08522
646480.0000   -5.20371
646520.0000   -6.11798
646560.0000   -5.02486
646600.0000   -6.09141
646640.0000   -6.33515
646680.0000   -5.31428
646720.0000   -6.13685
646760.0000   -4.97201
646800.0000   -5.99250
646840.0000   -6.98123
646880.0000   -6.62741
646920.0000   -6.12779
646960.0000   -6.35295
647000.0000   -6.52679
647040.0000   -5.04826
647080.0000   -6.50022
647120.0000   -6.06628
647160.0000   -6.06355
647200.0000   -5.68852
647240.0000   -5.89708
647280.0000   -5.99788
647320.0000   -5.38673
647360.0000   -5.58094
647400.0000   -6.31958
647440.0000   -6.61238
647480.0000   -5.60348
647520.0000   -6.62309
647560.0000   -6.95993
647600.0000   -6.48223
647640.0000   -5.61022
647680.0000   -6.20638
647720.0000   -5.57651
647760.0000   -6.03413
647800.0000   -6.81878
647840.0000   -6.15802
647880.0000   -6.45551
647920.0000   -5.52924
647960.0000   -5.58263
648000.0000   -6.65660
648040.0000   -6.83929
648080.0000   -5.83356
648120.0000   -6.15059
648160.0000   -6.54564
648200.0000   -7.10212
648240.0000   -7.98166
648280.0000   -6.42444
648320.0000   -6.37580
648360.0000   -7.20596
648400.0000   -6.20512
648440.0000   -7.16285
648480.0000   -6.13616
648520.0000   -6.46873
648560.0000   -6.59640
648600.0000   -6.62068
648640.0000   -6.66680
648680.0000   -5.77561
648720.0000   -7.10193
648760.0000   -6.43181
648800.0000   -6.54529
648840.0000   -6.27620
648880.0000   -5.87690
648920.0000   -5.68511
648960.0000   -6.52358
649000.0000   -7.00059
649040.0000   -6.65370
649080.0000   -6.55326
649120.0000   -6.52707
649160.0000   -6.07469
649200.0000   -6.26255
649240.0000   -7.02692
649280.0000   -6.27157
649320.0000   -6.38101
649360.0000   -5.89566
649400.0000   -6.77199
649440.0000   -5.46214
649480.0000   -6.00106
649520.0000   -6.47051
649560.0000   -6.60157
649600.0000   -6.55054
649640.0000   -6.18434
649680.0000   -6.75917
649720.0000   -5.83891
649760.0000   -6.03290
649800.0000   -6.83468
649840.0000   -6.30919
649880.0000   -6.29676
649920.0000   -5.82644
649960.0000   -5.23685
650000.0000   -5.34930
650040.0000   -6.02487
650080.0000   -6.09138
650120.0000   -6.33890
650160.0000   -6.61221
650200.0000   -5.89725
650240.0000   -6.10933
650280.0000   -6.49505
650320.0000   -6.32536
650360.0000   -6.47885
650400.0000   -6.28985
650440.0000   -5.84647
650480.0000   -7.42908
650520.0000   -6.33726
650560.0000   -5.74448
650600.0000   -6.07419
650640.0000   -5.90063
650680.0000   -5.66678
650720.0000   -5.71615
650760.0000   -6.15573
650800.0000   -6.68024
650840.0000   -6.60216
650880.0000   -5.76157
650920.0000   -6.18792
650960.0000   -6.10829
651000.0000   -6.33071
651040.0000   -6.03888
651080.0000   -6.94460
651120.0000   -6.37118
651160.0000   -6.02967
651200.0000   -6.78284
651240.0000   -6.56404
651280.0000   -5.42448
651320.0000   -5.95789
651360.0000   -5.79861
651400.0000   -5.02327
651440.0000   -5.69218
651480.0000   -6.41689
651520.0000   -6.03254
651560.0000   -6.07573
651600.0000   -5.72502
651640.0000   -6.41970
651680.0000   -6.46427
651720.0000   -5.78328
651760.0000   -6.38696
651800.0000   -6.20861
651840.0000   -6.78679
651880.0000   -6.25360
651920.0000   -5.49818
651960.0000   -6.33909
652000.0000   -6.27869
652040.0000   -5.80418
652080.0000   -5.04574
652120.0000   -6.20446
652160.0000   -5.15096
652200.0000   -5.82503
652240.0000   -5.60885
652280.0000   -5.91996
652320.0000   -5.96044
652360.0000   -5.45401
652400.0000   -6.01816
652440.0000   -4.78899
652480.0000   -4.88059
652520.0000   -5.55133
652560.0000   -5.44437
652600.0000   -5.85431
652640.0000   -5.31552
652680.0000   -5.63410
652720.0000   -4.99469
652760.0000   -5.15157
652800.0000   -4.20665
652840.0000   -5.35533
652880.0000   -5.65893
652920.0000   -5.41996
652960.0000   -5.38368
653000.0000   -5.52311
653040.0000   -5.43645
653080.0000   -6.11751
653120.0000   -6.03791
653160.0000   -5.91518
653200.0000   -6.90486
653240.0000   -6.68906
653280.0000   -5.38331
653320.0000   -6.77653
653360.0000   -6.39558
653400.0000   -5.15565
653440.0000   -5.16833
653480.0000   -6.34273
653520.0000   -5.58565
653560.0000   -6.05367
653600.0000   -6.21108
653640.0000   -5.52051
653680.0000   -6.21611
653720.0000   -5.80939
653760.0000   -4.81925
653800.0000   -5.40788
653840.0000   -5.02327
653880.0000   -5.62752
653920.0000   -5.56311
653960.0000   -5.21641
654000.0000   -5.62067
654040.0000   -5.05559
654080.0000   -5.79612
654120.0000   -5.81724
654160.0000   -6.28757
654200.0000   -6.18626
654240.0000   -5.36587
654280.0000   -5.73173
654320.0000   -5.70323
654360.0000   -6.58667
654400.0000   -6.98480
654440.0000   -5.69994
654480.0000   -5.47446
654520.0000   -6.14587
654560.0000   -5.84950
654600.0000   -5.78393
654640.0000   -5.73187
654680.0000   -5.35344
654720.0000   -5.84656
654760.0000   -5.44256
654800.0000   -6.23344
654840.0000   -6.11798
654880.0000   -4.88081
654920.0000   -5.17753
654960.0000   -4.75140
655000.0000   -5.33051
655040.0000   -6.01650
655080.0000   -4.97177
655120.0000   -6.09515
655160.0000   -5.81341
655200.0000   -6.40681
655240.0000   -5.43968
655280.0000   -5.74941
655320.0000   -5.21116
655360.0000   -5.36114
655400.0000   -4.90283
655440.0000   -6.39930
655480.0000   -5.96875
655520.0000   -4.39894
655560.0000   -6.29654
655600.0000   -5.44442
655640.0000   -5.60597
655680.0000   -4.97565
655720.0000   -5.60452
655760.0000   -5.18573
655800.0000   -4.89840
655840.0000   -5.26208
655880.0000   -5.77184
655920.0000   -6.54911
655960.0000   -6.25298
656000.0000   -6.06994
656040.0000   -6.18046
656080.0000   -4.22812
656120.0000   -5.05387
656160.0000   -5.32241
656200.0000   -5.21916
656240.0000   -5.43346
656280.0000   -4.84441
656320.0000   -4.45674
656360.0000   -5.92257
656400.0000   -4.99540
656440.0000   -5.58790
656480.0000   -6.49116
656520.0000   -5.97420
656560.0000   -6.62810
656600.0000   -6.51629
656640.0000   -7.20354
656680.0000   -5.58163
656720.0000   -6.05927
656760.0000   -5.63872
656800.0000   -5.94797
656840.0000   -6.05454
656880.0000   -4.97754
656920.0000   -6.18880
656960.0000   -6.07652
657000.0000   -5.73521
657040.0000   -5.05132
657080.0000   -4.89282
657120.0000   -5.80637
657160.0000   -5.81568
657200.0000   -6.07624
657240.0000   -5.40337
657280.0000   -6.20109
657320.0000   -5.97999
657360.0000   -6.43512
657400.0000   -5.06053
657440.0000   -5.59033
657480.0000   -5.97128
657520.0000   -6.11131
657560.0000   -6.05875
657600.0000   -5.83454
657640.0000   -5.04125
657680.0000   -5.62225
657720.0000   -5.01601
657760.0000   -5.97292
657800.0000   -5.54536
657840.0000   -6.06289
657880.0000   -4.92892
657920.0000   -4.67620
657960.0000   -5.33657
658000.0000   -4.07139
658040.0000   -4.08277
658080.0000   -4.73764
658120.0000   -5.00426
658160.0000   -4.26511
658200.0000   -5.28404
658240.0000   -5.18034
658280.0000   -5.21468
658320.0000   -5.82116
658360.0000   -6.03416
658400.0000   -5.52090
658440.0000   -5.38982
658480.0000   -5.90342
658520.0000   -5.48246
658560.0000   -6.41753
658600.0000   -5.95956
658640.0000   -5.61897
658680.0000   -5.21574
658720.0000   -5.83848
658760.0000   -6.05754
658800.0000   -5.87975
658840.0000   -5.47948
658880.0000   -6.04056
658920.0000   -5.41591
658960.0000   -5.54702
659000.0000   -5.86759
659040.0000   -6.17502
659080.0000   -6.00286
659120.0000   -6.13095
659160.0000   -5.39044
659200.0000   -5.91447
659240.0000   -5.51071
659280.0000   -6.65474
659320.0000   -5.54922
659360.0000   -5.69191
659400.0000   -5.42859
659440.0000   -5.38413
659480.0000   -5.81550
659520.0000   -5.22059
659560.0000   -6.18727
659600.0000   -6.10374
659640.0000   -5.44816
659680.0000   -6.08168
659720.0000   -5.58146
659760.0000   -5.24558
659800.0000   -4.93789
659840.0000   -4.98689
659880.0000   -5.74854
659920.0000   -5.87303
659960.0000   -6.52763
660000.0000   -5.37245
660040.0000   -5.87026
660080.0000   -5.00528
660120.0000   -5.67894
660160.0000   -5.44020
660200.0000   -5.41298
660240.0000   -6.24386
660280.0000   -6.62620
660320.0000   -5.78198
660360.0000   -5.20521
660400.0000   -5.44173
660440.0000   -6.25778
660480.0000   -5.81853
660520.0000   -7.02753
660560.0000   -7.20554
660600.0000   -6.09488
660640.0000   -5.36782
660680.0000   -6.30524
660720.0000   -5.66419
660760.0000   -5.82142
660800.0000   -6.24249
660840.0000   -8.00957
660880.0000   -6.46751
660920.0000   -5.98104
660960.0000   -5.53030
661000.0000   -5.83623
661040.0000   -6.69038
661080.0000   -6.73207
661120.0000   -6.02442
661160.0000   -6.06590
661200.0000   -5.95111
661240.0000   -6.32519
661280.0000   -7.32661
661320.0000   -6.97174
661360.0000   -6.74470
661400.0000   -6.61634
661440.0000   -6.41810
661480.0000   -8.01979
661520.0000   -6.35693
661560.0000   -6.58361
661600.0000   -6.43686
661640.0000   -6.86943
661680.0000   -6.57072
661720.0000   -7.31521
661760.0000   -6.33187
661800.0000   -6.68093
661840.0000   -6.32891
661880.0000   -6.79824
661920.0000   -5.19724
661960.0000   -5.71964
662000.0000   -5.93683
662040.0000   -6.20535
662080.0000   -6.43588
662120.0000   -6.71234
662160.0000   -6.93503
662200.0000   -6.41794
662240.0000   -5.00506
662280.0000   -5.27454
662320.0000   -6.21450
662360.0000   -6.69454
662400.0000   -6.50340
662440.0000   -5.43838
662480.0000   -6.12299
662520.0000   -6.33071
662560.0000   -6.30019
662600.0000   -6.12624
662640.0000   -6.49175
662680.0000   -6.44239
662720.0000   -5.87247
662760.0000   -6.20753
662800.0000   -6.00060
662840.0000   -6.51155
662880.0000   -7.24196
662920.0000   -6.26343
662960.0000   -6.85005
663000.0000   -6.08359
663040.0000   -7.24969
663080.0000   -6.41411
663120.0000   -6.40855
663160.0000   -6.18563
663200.0000   -7.06867
663240.0000   -6.46879
663280.0000   -5.74434
663320.0000   -6.62916
663360.0000   -5.72181
663400.0000   -6.66297
663440.0000   -6.60896
663480.0000   -6.22830
663520.0000   -6.37944
663560.0000   -5.80905
663600.0000   -5.86214
663640.0000   -6.43957
663680.0000   -6.82564
663720.0000   -6.28726
663760.0000   -5.94002
663800.0000   -5.34826
663840.0000   -5.89959
663880.0000   -5.56711
663920.0000   -6.26441
663960.0000   -6.98865
664000.0000   -6.83571
664040.0000   -6.19411
664080.0000   -5.93335
664120.0000   -5.78978
664160.0000   -6.18911
664200.0000   -6.14290
664240.0000   -5.23517
664280.0000   -5.67103
664320.0000   -5.32480
664360.0000   -5.35108
664400.0000   -5.12598
664440.0000   -6.04355
664480.0000   -5.61926
664520.0000   -7.08338
664560.0000   -6.10017
664600.0000   -6.58731
664640.0000   -6.19854
664680.0000   -6.07719
664720.0000   -6.76267
664760.0000   -5.01694
664800.0000   -6.68017
664840.0000   -5.51819
664880.0000   -6.00067
664920.0000   -5.23745
664960.0000   -5.30196
665000.0000   -5.05629
665040.0000   -5.46668
665080.0000   -5.27790
665120.0000   -6.44433
665160.0000   -5.79236
665200.0000   -6.09410
665240.0000   -5.82850
665280.0000   -5.87172
665320.0000   -5.70100
665360.0000   -6.34762
665400.0000   -5.48963
665440.0000   -5.37702
665480.0000   -6.06411
665520.0000   -5.63276
665560.0000   -4.88803
665600.0000   -4.58183
665640.0000   -5.73966
665680.0000   -5.80314
665720.0000   -6.28259
665760.0000   -6.40081
665800.0000   -6.05214
665840.0000   -5.91800
665880.0000   -6.04853
665920.0000   -6.22388
665960.0000   -6.34047
666000.0000   -5.78232
666040.0000   -6.41213
666080.0000   -5.97284
666120.0000   -5.60564
666160.0000   -4.56884
666200.0000   -5.24728
666240.0000   -5.97438
666280.0000   -4.75462
666320.0000   -6.25206
666360.0000   -5.52594
666400.0000   -5.80832
666440.0000   -6.09843
666480.0000   -6.99279
666520.0000   -6.75544
666560.0000   -6.18119
666600.0000   -5.47906
666640.0000   -6.42526
666680.0000   -6.13660
666720.0000   -5.55774
666760.0000   -6.21096
666800.0000   -5.66474
666840.0000   -5.54054
666880.0000   -5.14270
666920.0000   -6.50299
666960.0000   -6.07387
667000.0000   -5.89238
667040.0000   -6.04835
667080.0000   -5.96315
667120.0000   -6.14634
667160.0000   -5.62351
667200.0000   -5.99970
667240.0000   -5.81998
667280.0000   -4.90443
667320.0000   -5.43225
667360.0000   -5.81899
667400.0000   -6.36069
667440.0000   -5.28904
667480.0000   -5.44790
667520.0000   -6.12616
667560.0000   -5.58520
667600.0000   -5.86846
667640.0000   -5.80602
667680.0000   -6.14567
667720.0000   -5.73528
667760.0000   -6.18425
667800.0000   -5.76953
667840.0000   -5.88977
667880.0000   -5.91938
667920.0000   -6.16807
667960.0000   -6.76205
668000.0000   -6.02828
668040.0000   -6.48294
668080.0000   -6.41201
668120.0000   -5.90962
668160.0000   -6.40166
668200.0000   -6.44068
668240.0000   -5.34555
668280.0000   -4.99445
668320.0000   -5.74295
668360.0000   -6.22951
668400.0000   -6.01773
668440.0000   -6.08830
668480.0000   -6.28137
668520.0000   -6.27005
668560.0000   -5.44632
668600.0000   -5.64881
668640.0000   -6.25541
668680.0000   -6.49403
668720.0000   -6.77577
668760.0000   -6.21789
668800.0000   -6.56359
668840.0000   -6.17505
668880.0000   -5.88509
668920.0000   -5.85791
668960.0000   -6.24040
669000.0000   -6.16646
669040.0000   -4.95935
669080.0000   -5.68638
669120.0000   -6.47528
669160.0000   -5.82587
669200.0000   -5.96762
669240.0000   -5.99839
669280.0000   -6.55946
669320.0000   -5.41569
669360.0000   -6.73292
669400.0000   -6.21859
669440.0000   -5.73117
669480.0000   -6.68197
669520.0000   -5.88131
669560.0000   -6.85470
669600.0000   -6.08690
669640.0000   -5.77708
669680.0000   -5.84076
669720.0000   -6.88680
669760.0000   -6.16658
669800.0000   -5.68676
669840.0000   -6.46745
669880.0000   -5.54796
669920.0000   -5.83881
669960.0000   -5.37344
670000.0000   -5.79467
670040.0000   -6.06677
670080.0000   -6.08669
670120.0000   -5.68982
670160.0000   -6.71078
670200.0000   -5.57288
670240.0000   -6.57492
670280.0000   -4.72372
670320.0000   -4.64655
670360.0000   -5.21591
670400.0000   -5.37925
670440.0000   -7.06524
670480.0000   -6.42938
670520.0000   -6.09662
670560.0000   -6.35927
670600.0000   -5.60265
670640.0000   -5.31573
670680.0000   -5.92401
670720.0000   -6.33915
670760.0000   -6.10144
670800.0000   -6.96942
670840.0000   -7.30947
670880.0000   -6.83706
670920.0000   -6.65709
670960.0000   -6.92499
671000.0000   -6.67154
671040.0000   -7.16060
671080.0000   -7.34898
671120.0000   -6.45566
671160.0000   -7.08994
671200.0000   -6.42952
671240.0000   -6.11481
671280.0000   -7.12456
671320.0000   -5.82503
671360.0000   -6.15580
671400.0000   -6.08021
671440.0000   -5.77307
671480.0000   -6.30845
671520.0000   -5.74733
671560.0000   -5.56465
671600.0000   -5.85743
671640.0000   -5.71978
671680.0000   -6.12209
671720.0000   -6.41770
671760.0000   -6.68777
671800.0000   -5.07192
671840.0000   -5.42848
671880.0000   -6.63983
671920.0000   -6.47852
671960.0000   -5.42456
672000.0000   -6.52529
672040.0000   -5.71268
672080.0000   -5.44427
672120.0000   -5.58587
672160.0000   -6.38851
672200.0000   -5.85257
672240.0000   -4.53523
672280.0000   -5.35665
672320.0000   -6.53858
672360.0000   -6.07019
672400.0000   -5.62605
672440.0000   -5.96030
672480.0000   -5.72427
672520.0000   -5.77326
672560.0000   -6.23963
672600.0000   -7.39725
672640.0000   -6.26054
672680.0000   -5.43553
672720.0000   -5.41940
672760.0000   -6.54516
672800.0000   -6.44467
672840.0000   -6.05532
672880.0000   -5.78237
672920.0000   -5.69665
672960.0000   -5.36386
673000.0000   -6.00325
673040.0000   -5.89450
673080.0000   -5.51115
673120.0000   -5.27820
673160.0000   -5.82743
673200.0000   -6.19037
673240.0000   -5.53237
673280.0000   -6.03349
673320.0000   -6.02199
673360.0000   -5.97881
673400.0000   -5.76586
673440.0000   -5.16138
673480.0000   -5.45700
673520.0000   -4.87881
673560.0000   -5.54136
673600.0000   -5.75124
673640.0000   -5.78635
673680.0000   -5.47071
673720.0000   -6.73667
673760.0000   -6.06162
673800.0000   -6.43142
673840.0000   -5.57432
673880.0000   -5.43514
673920.0000   -5.33123
673960.0000   -5.66473
674000.0000   -5.95572
674040.0000   -5.83261
674080.0000   -6.02688
674120.0000   -5.21125
674160.0000   -6.16900
674200.0000   -5.56782
674240.0000   -5.57329
674280.0000   -6.98093
674320.0000   -6.81294
674360.0000   -6.32421
674400.0000   -6.60229
674440.0000   -6.50340
674480.0000   -6.48374
674520.0000   -6.11702
674560.0000   -6.95903
674600.0000   -6.34995
674640.0000   -5.88411
674680.0000   -6.48462
674720.0000   -6.38279
674760.0000   -5.93799
674800.0000   -6.32255
674840.0000   -6.54944
674880.0000   -6.13659
674920.0000   -6.09275
674960.0000   -6.16843
675000.0000   -5.99512
675040.0000   -5.78158
675080.0000   -5.78093
675120.0000   -6.74893
675160.0000   -6.62487
675200.0000   -5.88040
675240.0000   -6.52202
675280.0000   -7.18477
675320.0000   -6.60160
675360.0000   -7.07231
675400.0000   -6.88567
675440.0000   -5.61481
675480.0000   -5.79535
675520.0000   -6.54537
675560.0000   -5.07013
675600.0000   -6.25167
675640.0000   -7.00051
675680.0000   -7.10274
675720.0000   -6.94323
675760.0000   -6.16031
675800.0000   -5.76556
675840.0000   -6.48062
675880.0000   -6.15970
675920.0000   -6.76950
675960.0000   -7.08281
676000.0000   -6.89526
676040.0000   -6.87462
676080.0000   -7.26426
676120.0000   -7.02272
676160.0000   -7.19425
676200.0000   -7.20715
676240.0000   -7.01535
676280.0000   -6.39645
676320.0000   -6.54409
676360.0000   -6.06810
676400.0000   -5.36310
676440.0000   -5.63046
676480.0000   -6.78442
676520.0000   -6.01841
676560.0000   -7.10451
676600.0000   -6.64038
676640.0000   -6.86726
676680.0000   -6.28246
676720.0000   -5.35097
676760.0000   -5.96120
676800.0000   -6.79699
676840.0000   -6.51430
676880.0000   -6.36195
676920.0000   -6.56488
676960.0000   -5.79720
677000.0000   -6.78969
677040.0000   -5.31884
677080.0000   -6.29425
677120.0000   -5.96555
677160.0000   -5.89279
677200.0000   -5.95006
677240.0000   -5.02728
677280.0000   -5.37065
677320.0000   -6.18464
677360.0000   -5.79850
677400.0000   -5.43701
677440.0000   -6.32268
677480.0000   -4.98787
677520.0000   -5.79521
677560.0000   -6.19035
677600.0000   -5.29273
677640.0000   -5.83645
677680.0000   -5.95764
677720.0000   -5.17938
677760.0000   -5.53547
677800.0000   -5.83512
677840.0000   -5.58338
677880.0000   -5.46883
677920.0000   -5.38310
677960.0000   -4.81868
678000.0000   -5.66407
678040.0000   -5.74742
678080.0000   -6.48858
678120.0000   -5.77464
678160.0000   -5.56846
678200.0000   -4.99623
678240.0000   -6.10811
678280.0000   -5.37155
678320.0000   -5.26942
678360.0000   -5.66551
678400.0000   -5.53112
678440.0000   -5.84986
678480.0000   -5.96895
678520.0000   -5.95121
678560.0000   -4.64759
678600.0000   -5.41508
678640.0000   -5.64847
678680.0000   -5.30881
678720.0000   -5.51491
678760.0000   -5.17001
678800.0000   -5.98690
678840.0000   -5.95255
678880.0000   -6.59420
678920.0000   -5.72796
678960.0000   -5.89658
679000.0000   -5.46285
679040.0000   -6.76432
679080.0000   -6.52326
679120.0000   -6.44011
679160.0000   -6.62143
679200.0000   -5.44441
679240.0000   -6.21196
679280.0000   -7.08290
679320.0000   -6.91757
679360.0000   -7.12863
679400.0000   -6.53795
679440.0000   -6.55569
679480.0000   -5.91298
679520.0000   -6.81011
679560.0000   -6.57227
679600.0000   -6.08616
679640.0000   -6.10296
679680.0000   -6.08555
679720.0000   -6.39453
679760.0000   -5.02442
679800.0000   -6.04767
679840.0000   -5.80551
679880.0000   -6.24886
679920.0000   -6.17659
679960.0000   -5.42141
680000.0000   -5.86635
680040.0000   -6.56853
680080.0000   -6.62970
680120.0000   -6.11051
680160.0000   -6.74636
680200.0000   -6.83475
680240.0000   -6.73243
680280.0000   -6.04860
680320.0000   -6.80502
680360.0000   -6.13798
680400.0000   -6.33145
680440.0000   -5.66528
680480.0000   -6.39021
680520.0000   -6.35536
680560.0000   -6.60699
680600.0000   -6.82697
680640.0000   -6.31432
680680.0000   -7.25642
680720.0000   -6.58899
680760.0000   -7.38623
680800.0000   -6.86308
680840.0000   -6.44891
680880.0000   -6.54201
680920.0000   -7.68979
680960.0000   -7.44302
681000.0000   -7.02208
681040.0000   -7.26108
681080.0000   -6.85392
681120.0000   -6.24156
681160.0000   -6.53303
681200.0000   -6.45405
681240.0000   -6.36782
681280.0000   -6.14035
681320.0000   -6.66893
681360.0000   -6.73931
681400.0000   -6.70587
681440.0000   -6.61886
681480.0000   -5.96957
681520.0000   -5.79292
681560.0000   -5.58298
681600.0000   -5.40174
681640.0000   -5.87712
681680.0000   -6.36864
681720.0000   -6.00108
681760.0000   -5.82447
681800.0000   -6.19747
681840.0000   -6.14684
681880.0000   -5.86167
681920.0000   -6.55529
681960.0000   -6.11103
682000.0000   -5.39746
682040.0000   -4.93302
682080.0000   -5.94541
682120.0000   -6.13969
682160.0000   -5.89295
682200.0000   -5.94929
682240.0000   -6.10429
682280.0000   -6.67519
682320.0000   -6.34728
682360.0000   -6.38446
682400.0000   -5.63865
682440.0000   -6.65822
682480.0000   -5.93275
682520.0000   -6.11919
682560.0000   -5.99571
682600.0000   -7.16114
682640.0000   -5.87587
682680.0000   -6.72552
682720.0000   -7.03418
682760.0000   -7.22526
682800.0000   -6.30564
682840.0000   -6.33240
682880.0000   -6.58831
682920.0000   -6.34481
682960.0000   -6.23617
683000.0000   -7.19457
683040.0000   -6.27958
683080.0000   -6.68203
683120.0000   -6.19144
683160.0000   -6.95570
683200.0000   -5.44205
683240.0000   -6.08879
683280.0000   -6.38339
683320.0000   -5.27879
683360.0000   -5.39123
683400.0000   -5.61117
683440.0000   -5.37166
683480.0000   -5.48571
683520.0000   -6.04507
683560.0000   -5.45017
683600.0000   -6.44651
683640.0000   -6.26872
683680.0000   -5.93902
683720.0000   -5.91243
683760.0000   -5.81448
683800.0000   -5.89416
683840.0000   -5.85114
683880.0000   -6.56877
683920.0000   -5.33419
683960.0000   -5.80259
684000.0000   -5.73125
684040.0000   -5.69010
684080.0000   -5.53843
684120.0000   -5.31385
684160.0000   -5.80671
684200.0000   -6.60896
684240.0000   -5.84599
684280.0000   -6.72128
684320.0000   -5.76682
684360.0000   -5.90986
684400.0000   -5.75093
684440.0000   -6.50848
684480.0000   -6.28540
684520.0000   -6.52465
684560.0000   -5.62418
684600.0000   -6.61632
684640.0000   -6.59546
684680.0000   -6.99982
684720.0000   -6.28370
684760.0000   -6.37142
684800.0000   -6.23626
684840.0000   -5.96886
684880.0000   -5.47171
684920.0000   -5.66173
684960.0000   -5.41148
685000.0000   -6.12653
685040.0000   -6.96907
685080.0000   -6.04584
685120.0000   -6.21376
685160.0000   -6.81810
685200.0000   -6.28810
685240.0000   -6.17975
685280.0000   -5.50488
685320.0000   -5.12933
685360.0000   -5.19424
685400.0000   -5.81279
685440.0000   -6.20293
685480.0000   -5.70682
685520.0000   -5.45029
685560.0000   -5.70235
685600.0000   -5.09194
685640.0000   -5.90817
685680.0000   -6.34653
685720.0000   -5.56026
685760.0000   -5.98029
685800.0000   -5.98451
685840.0000   -7.03091
685880.0000   -5.76448
685920.0000   -6.58511
685960.0000   -6.27767
686000.0000   -6.34349
686040.0000   -6.19699
686080.0000   -6.13938
686120.0000   -6.08012
686160.0000   -5.61524
686200.0000   -5.77331
686240.0000   -6.42367
686280.0000   -6.10831
686320.0000   -6.64473
686360.0000   -5.60248
686400.0000   -6.90232
686440.0000   -7.08946
686480.0000   -7.40267
686520.0000   -6.86891
686560.0000   -6.48588
686600.0000   -6.56037
686640.0000   -6.90578
686680.0000   -6.69101
686720.0000   -6.62891
686760.0000   -6.67197
686800.0000   -5.84914
686840.0000   -6.38720
686880.0000   -5.56448
686920.0000   -5.59412
686960.0000   -6.28114
687000.0000   -5.90852
687040.0000   -5.62784
687080.0000   -6.15545
687120.0000   -6.20635
687160.0000   -6.02669
687200.0000   -5.43005
687240.0000   -5.59242
687280.0000   -5.68538
687320.0000   -6.04111
687360.0000   -5.54709
687400.0000   -5.64304
687440.0000   -5.44894
687480.0000   -6.03747
687520.0000   -6.96329
687560.0000   -6.44927
687600.0000   -7.00605
687640.0000   -5.89526
687680.0000   -6.44802
687720.0000   -6.08398
687760.0000   -6.73478
687800.0000   -6.83216
687840.0000   -6.88633
687880.0000   -6.12179
687920.0000   -5.95701
687960.0000   -6.13024
688000.0000   -5.58565
688040.0000   -6.30594
688080.0000   -6.13847
688120.0000   -5.98121
688160.0000   -5.16172
688200.0000   -5.87762
688240.0000   -6.79133
688280.0000   -5.68935
688320.0000   -6.24817
688360.0000   -6.06882
688400.0000   -5.78872
688440.0000   -5.52241
688480.0000   -5.91203
688520.0000   -5.72481
688560.0000   -5.41260
688600.0000   -5.94973
688640.0000   -6.30293
688680.0000   -5.64570
688720.0000   -6.21557
688760.0000   -5.63791
688800.0000   -5.64209
688840.0000   -5.47107
688880.0000   -4.94672
688920.0000   -4.39564
688960.0000   -5.71316
689000.0000   -5.11848
689040.0000   -5.66915
689080.0000   -5.35257
689120.0000   -5.20389
689160.0000   -5.48864
689200.0000   -5.88881
689240.0000   -4.91453
689280.0000   -5.05366
689320.0000   -6.02573
689360.0000   -6.05415
689400.0000   -5.90389
689440.0000   -4.96777
689480.0000   -6.02062
689520.0000   -6.48380
689560.0000   -5.09387
689600.0000   -5.77102
689640.0000   -5.13891
689680.0000   -5.39681
689720.0000   -5.93166
689760.0000   -5.63438
689800.0000   -5.20891
689840.0000   -4.72831
689880.0000   -5.28598
689920.0000   -5.23160
689960.0000   -5.11103
690000.0000   -5.35893
690040.0000   -5.26113
690080.0000   -5.09252
690120.0000   -5.51069
690160.0000   -4.85059
690200.0000   -5.43671
690240.0000   -5.46286
690280.0000   -4.88072
690320.0000   -4.32388
690360.0000   -4.69728
690400.0000   -4.64320
690440.0000   -5.40045
690480.0000   -5.46971
690520.0000   -5.92458
690560.0000   -5.97468
690600.0000   -5.98851
690640.0000   -4.95264
690680.0000   -5.29982
690720.0000   -6.22180
690760.0000   -5.76494
690800.0000   -5.49428
690840.0000   -6.22448
690880.0000   -6.14842
690920.0000   -4.76552
690960.0000   -5.27815
691000.0000   -5.22895
691040.0000   -5.71955
691080.0000   -5.53600
691120.0000   -5.93961
691160.0000   -5.45154
691200.0000   -6.03277
691240.0000   -6.23732
691280.0000   -6.64751
691320.0000   -6.64777
691360.0000   -6.23951
691400.0000   -6.52966
691440.0000   -6.16145
691480.0000   -6.13871
691520.0000   -6.07979
691560.0000   -6.09400
691600.0000   -4.93537
691640.0000   -6.18495
691680.0000   -5.45085
691720.0000   -5.73139
691760.0000   -6.17159
691800.0000   -6.14920
691840.0000   -6.39703
691880.0000   -6.93538
691920.0000   -6.25913
691960.0000   -5.91318
692000.0000   -6.10805
692040.0000   -5.29780
692080.0000   -5.18276
692120.0000   -5.31542
692160.0000   -5.82701
692200.0000   -6.29449
692240.0000   -5.41576
692280.0000   -6.65378
692320.0000   -4.84362
692360.0000   -6.65635
692400.0000   -6.40933
692440.0000   -5.83939
692480.0000   -6.06729
692520.0000   -6.14538
692560.0000   -6.30619
692600.0000   -5.96886
692640.0000   -5.99140
692680.0000   -5.00392
692720.0000   -5.07135
692760.0000   -5.69439
692800.0000   -6.41378
692840.0000   -6.11169
692880.0000   -6.42444
692920.0000   -5.78147
692960.0000   -4.87233
693000.0000   -5.29029
693040.0000   -6.40184
693080.0000   -5.98481
693120.0000   -5.70774
693160.0000   -6.51130
693200.0000   -6.64543
693240.0000   -5.54238
693280.0000   -6.10072
693320.0000   -6.36922
693360.0000   -6.42250
693400.0000   -6.91075
693440.0000   -6.37357
693480.0000   -6.17940
693520.0000   -6.47836
693560.0000   -6.04245
693600.0000   -5.06754
693640.0000   -5.98019
693680.0000   -7.45096
693720.0000   -6.13695
693760.0000   -5.81091
693800.0000   -5.03509
693840.0000   -5.81788
693880.0000   -6.27580
693920.0000   -5.25537
693960.0000   -5.25614
694000.0000   -4.96499
694040.0000   -5.32883
694080.0000   -5.64884
694120.0000   -6.01845
694160.0000   -5.59444
694200.0000   -6.15372
694240.0000   -5.55942
694280.0000   -5.96296
694320.0000   -6.37966
694360.0000   -5.45825
694400.0000   -6.27212
694440.0000   -5.97639
694480.0000   -5.85520
694520.0000   -5.19066
694560.0000   -5.67424
694600.0000   -6.00785
694640.0000   -6.29486
694680.0000   -6.34991
694720.0000   -5.59436
694760.0000   -6.02004
694800.0000   -5.82988
694840.0000   -6.21721
694880.0000   -5.84774
694920.0000   -6.13309
694960.0000   -6.15491
695000.0000   -6.41615
695040.0000   -6.47621
695080.0000   -6.10166
695120.0000   -5.93522
695160.0000   -6.63388
695200.0000   -6.09579
695240.0000   -6.62284
695280.0000   -6.82155
695320.0000   -7.31566
695360.0000   -6.57704
695400.0000   -6.16289
695440.0000   -7.41413
695480.0000   -7.13002
695520.0000   -7.12828
695560.0000   -6.54533
695600.0000   -5.82028
695640.0000   -6.53794
695680.0000   -5.24886
695720.0000   -6.43173
695760.0000   -5.73942
695800.0000   -5.77698
695840.0000   -5.83032
695880.0000   -5.77777
695920.0000   -6.41256
695960.0000   -6.61568
696000.0000   -6.41909
696040.0000   -7.32261
696080.0000   -6.48698
696120.0000   -5.73817
696160.0000   -5.99808
696200.0000   -5.79948
696240.0000   -6.30343
696280.0000   -5.91749
696320.0000   -5.03936
696360.0000   -6.03766
696400.0000   -6.75737
696440.0000   -6.02117
696480.0000   -6.00255
696520.0000   -6.09458
696560.0000   -6.02315
696600.0000   -5.70222
696640.0000   -5.78995
696680.0000   -5.92691
696720.0000   -6.11899
696760.0000   -7.52963
696800.0000   -6.64452
696840.0000   -6.37557
696880.0000   -6.01924
696920.0000   -6.11523
696960.0000   -6.01592
697000.0000   -7.08074
697040.0000   -6.68283
697080.0000   -5.44566
697120.0000   -5.50874
697160.0000   -5.02731
697200.0000   -5.90240
697240.0000   -6.45978
697280.0000   -6.39385
697320.0000   -5.69377
697360.0000   -5.88096
697400.0000   -6.36064
697440.0000   -4.97903
697480.0000   -5.61890
697520.0000   -5.17532
697560.0000   -5.53476
697600.0000   -6.12389
697640.0000   -5.17229
697680.0000   -5.32006
697720.0000   -6.04241
697760.0000   -6.02663
697800.0000   -5.51995
697840.0000   -5.62463
697880.0000   -5.05538
697920.0000   -6.49335
697960.0000   -5.46303
698000.0000   -5.06693
698040.0000   -5.54177
698080.0000   -4.70105
698120.0000   -5.25950
698160.0000   -5.46731
698200.0000   -4.85246
698240.0000   -5.76441
698280.0000   -6.43547
698320.0000   -6.31196
698360.0000   -6.00563
698400.0000   -5.94112
698440.0000   -5.09958
698480.0000   -4.44177
698520.0000   -5.21935
698560.0000   -6.55086
698600.0000   -6.21608
698640.0000   -5.91697
698680.0000   -5.12331
698720.0000   -5.94626
698760.0000   -6.55118
698800.0000   -5.85478
698840.0000   -5.74623
698880.0000   -5.94205
698920.0000   -5.95019
698960.0000   -5.90890
699000.0000   -6.64505
[truncated: 173,079 more chars]
