# Supplementary material for: Comment on 'Valid molecular dynamics simulations of human hemoglobin require a surprisingly large box size'
Source: eLife. 2019 Jun 20;8:e44718. doi: 10.7554/eLife.44718 (PMC6586461; doi:10.7554/eLife.44718)
Supplement: Figure 1—source data 1. — The zip archive contains a README file describing which source files correspond to the different panels. [file elife-44718-fig1-data1.zip › figure1/panel_C/90A/f/proj.xvg]

@ autoscale onread none
@ with g0
@ g0 on
@ title "projection on eigenvectors (nm)"
@ xaxis  label "Time (ps)"
@ world xmin 0
@ world xmax 1e+06
@ world ymin -9.27428
@ world ymax 1.82046
@ view xmin 0.15
@ view xmax 0.85
@ view ymin 0.15
@ view ymax 0.85
@ yaxis  label "vec 1"
@ xaxis tick major 250000
@ xaxis tick minor 125000
@ xaxis ticklabel start type spec
@ xaxis ticklabel start -0
@ yaxis tick major 5
@ yaxis tick minor 2.5
@ yaxis ticklabel start type spec
@ yaxis ticklabel start -5
@ zeroxaxis bar on
@ zeroxaxis bar linestyle 3
    0.0000   -5.08866
   40.0000   -5.61441
   80.0000   -6.01537
  120.0000   -5.16018
  160.0000   -4.42706
  200.0000   -5.04085
  240.0000   -5.72563
  280.0000   -5.07397
  320.0000   -5.94000
  360.0000   -6.32211
  400.0000   -5.23247
  440.0000   -5.60275
  480.0000   -5.92425
  520.0000   -6.12352
  560.0000   -5.63315
  600.0000   -5.27719
  640.0000   -6.03910
  680.0000   -6.89396
  720.0000   -6.11712
  760.0000   -6.02809
  800.0000   -5.69245
  840.0000   -6.15095
  880.0000   -6.04173
  920.0000   -6.01702
  960.0000   -6.21551
 1000.0000   -6.41781
 1040.0000   -5.97637
 1080.0000   -6.23000
 1120.0000   -5.20129
 1160.0000   -6.58103
 1200.0000   -6.03371
 1240.0000   -6.43285
 1280.0000   -6.89354
 1320.0000   -6.42628
 1360.0000   -6.78236
 1400.0000   -7.12489
 1440.0000   -6.27230
 1480.0000   -6.34294
 1520.0000   -7.22348
 1560.0000   -6.52867
 1600.0000   -5.82869
 1640.0000   -5.71980
 1680.0000   -6.15859
 1720.0000   -6.28531
 1760.0000   -6.35677
 1800.0000   -7.07940
 1840.0000   -5.97119
 1880.0000   -5.18152
 1920.0000   -4.97314
 1960.0000   -4.95750
 2000.0000   -5.50119
 2040.0000   -6.64727
 2080.0000   -5.70922
 2120.0000   -6.28673
 2160.0000   -5.55253
 2200.0000   -5.84471
 2240.0000   -6.02807
 2280.0000   -6.08401
 2320.0000   -6.39723
 2360.0000   -6.56972
 2400.0000   -5.06065
 2440.0000   -5.39375
 2480.0000   -4.89563
 2520.0000   -5.64018
 2560.0000   -5.93852
 2600.0000   -5.67271
 2640.0000   -5.98391
 2680.0000   -5.63039
 2720.0000   -5.06191
 2760.0000   -5.02224
 2800.0000   -5.55364
 2840.0000   -5.25104
 2880.0000   -5.35480
 2920.0000   -4.73346
 2960.0000   -5.48869
 3000.0000   -5.96994
 3040.0000   -5.67415
 3080.0000   -4.41172
 3120.0000   -5.84764
 3160.0000   -5.90283
 3200.0000   -5.51385
 3240.0000   -6.35352
 3280.0000   -5.37941
 3320.0000   -4.99652
 3360.0000   -5.62314
 3400.0000   -5.30034
 3440.0000   -5.65668
 3480.0000   -6.72515
 3520.0000   -6.26106
 3560.0000   -5.62158
 3600.0000   -5.74626
 3640.0000   -5.55993
 3680.0000   -6.09417
 3720.0000   -4.75632
 3760.0000   -4.98823
 3800.0000   -4.16859
 3840.0000   -4.93243
 3880.0000   -6.52492
 3920.0000   -5.57690
 3960.0000   -5.31576
 4000.0000   -5.82192
 4040.0000   -5.17602
 4080.0000   -4.68062
 4120.0000   -4.34340
 4160.0000   -5.61942
 4200.0000   -5.91551
 4240.0000   -5.53269
 4280.0000   -5.31776
 4320.0000   -4.52208
 4360.0000   -4.52732
 4400.0000   -4.60165
 4440.0000   -4.45353
 4480.0000   -3.73756
 4520.0000   -5.24028
 4560.0000   -5.31772
 4600.0000   -5.19153
 4640.0000   -5.00323
 4680.0000   -5.18721
 4720.0000   -5.11127
 4760.0000   -5.09107
 4800.0000   -4.75250
 4840.0000   -5.56500
 4880.0000   -5.65618
 4920.0000   -5.27576
 4960.0000   -5.98700
 5000.0000   -5.64332
 5040.0000   -6.02733
 5080.0000   -4.89201
 5120.0000   -5.91302
 5160.0000   -5.23455
 5200.0000   -7.14819
 5240.0000   -6.08639
 5280.0000   -5.94517
 5320.0000   -5.25585
 5360.0000   -5.18996
 5400.0000   -4.46974
 5440.0000   -5.77883
 5480.0000   -5.88860
 5520.0000   -5.68084
 5560.0000   -6.37609
 5600.0000   -4.55139
 5640.0000   -5.47571
 5680.0000   -6.39650
 5720.0000   -5.44299
 5760.0000   -5.32257
 5800.0000   -6.06198
 5840.0000   -6.79174
 5880.0000   -5.71305
 5920.0000   -5.41060
 5960.0000   -6.43760
 6000.0000   -7.15474
 6040.0000   -6.93791
 6080.0000   -6.66077
 6120.0000   -6.36158
 6160.0000   -5.32505
 6200.0000   -5.93998
 6240.0000   -5.07027
 6280.0000   -5.30054
 6320.0000   -5.47198
 6360.0000   -5.80557
 6400.0000   -5.57743
 6440.0000   -5.91762
 6480.0000   -6.23626
 6520.0000   -6.24271
 6560.0000   -6.47650
 6600.0000   -5.58437
 6640.0000   -4.39160
 6680.0000   -5.38941
 6720.0000   -5.41146
 6760.0000   -5.08183
 6800.0000   -5.57434
 6840.0000   -6.46307
 6880.0000   -5.84974
 6920.0000   -6.03776
 6960.0000   -5.07158
 7000.0000   -5.49368
 7040.0000   -5.20947
 7080.0000   -6.47308
 7120.0000   -5.48872
 7160.0000   -5.78091
 7200.0000   -5.20229
 7240.0000   -6.11483
 7280.0000   -5.75667
 7320.0000   -5.25962
 7360.0000   -5.43652
 7400.0000   -5.43952
 7440.0000   -6.45670
 7480.0000   -5.98253
 7520.0000   -5.65283
 7560.0000   -5.30173
 7600.0000   -5.53746
 7640.0000   -4.36823
 7680.0000   -5.53732
 7720.0000   -5.52394
 7760.0000   -5.55753
 7800.0000   -4.75863
 7840.0000   -5.37200
 7880.0000   -6.45760
 7920.0000   -5.13127
 7960.0000   -5.67148
 8000.0000   -4.68687
 8040.0000   -5.27701
 8080.0000   -5.42964
 8120.0000   -4.88493
 8160.0000   -5.33429
 8200.0000   -6.77419
 8240.0000   -6.39271
 8280.0000   -6.31021
 8320.0000   -5.72543
 8360.0000   -5.97918
 8400.0000   -6.80709
 8440.0000   -5.59940
 8480.0000   -5.98775
 8520.0000   -6.35123
 8560.0000   -6.66444
 8600.0000   -6.37170
 8640.0000   -6.17755
 8680.0000   -6.51591
 8720.0000   -6.95095
 8760.0000   -6.67647
 8800.0000   -6.13215
 8840.0000   -7.22538
 8880.0000   -6.68911
 8920.0000   -6.63550
 8960.0000   -6.38457
 9000.0000   -6.16876
 9040.0000   -6.13505
 9080.0000   -6.38043
 9120.0000   -6.66011
 9160.0000   -6.85108
 9200.0000   -6.28018
 9240.0000   -6.40570
 9280.0000   -6.28885
 9320.0000   -6.38883
 9360.0000   -5.48168
 9400.0000   -5.52131
 9440.0000   -5.28341
 9480.0000   -6.19151
 9520.0000   -5.33043
 9560.0000   -5.78445
 9600.0000   -5.95541
 9640.0000   -5.52569
 9680.0000   -7.13479
 9720.0000   -6.36043
 9760.0000   -6.41040
 9800.0000   -6.17434
 9840.0000   -6.05183
 9880.0000   -6.63474
 9920.0000   -6.10438
 9960.0000   -5.64597
10000.0000   -5.06792
10040.0000   -4.59151
10080.0000   -5.16707
10120.0000   -4.74801
10160.0000   -4.68025
10200.0000   -5.39333
10240.0000   -4.85472
10280.0000   -5.93260
10320.0000   -5.59753
10360.0000   -5.54333
10400.0000   -6.30435
10440.0000   -5.95931
10480.0000   -4.91746
10520.0000   -6.10518
10560.0000   -6.07749
10600.0000   -4.86456
10640.0000   -4.76569
10680.0000   -5.37871
10720.0000   -5.71551
10760.0000   -5.30879
10800.0000   -4.45292
10840.0000   -5.21689
10880.0000   -5.59039
10920.0000   -4.67662
10960.0000   -5.58685
11000.0000   -5.40885
11040.0000   -6.05680
11080.0000   -5.35664
11120.0000   -5.33447
11160.0000   -5.24776
11200.0000   -5.05016
11240.0000   -4.95719
11280.0000   -4.86830
11320.0000   -5.64557
11360.0000   -6.35760
11400.0000   -5.78872
11440.0000   -5.48592
11480.0000   -6.27854
11520.0000   -5.91783
11560.0000   -5.67103
11600.0000   -5.97385
11640.0000   -5.48295
11680.0000   -4.87213
11720.0000   -5.29747
11760.0000   -5.56399
11800.0000   -5.59252
11840.0000   -4.81688
11880.0000   -5.71138
11920.0000   -5.34961
11960.0000   -4.81073
12000.0000   -5.27436
12040.0000   -5.62793
12080.0000   -5.21539
12120.0000   -4.97042
12160.0000   -5.00779
12200.0000   -4.82809
12240.0000   -5.38398
12280.0000   -5.83950
12320.0000   -5.51144
12360.0000   -6.10123
12400.0000   -5.19680
12440.0000   -5.22209
12480.0000   -5.32278
12520.0000   -5.18808
12560.0000   -5.53173
12600.0000   -5.61727
12640.0000   -5.92033
12680.0000   -5.40765
12720.0000   -5.47355
12760.0000   -5.89521
12800.0000   -5.22759
12840.0000   -5.55877
12880.0000   -5.74925
12920.0000   -5.14568
12960.0000   -5.62981
13000.0000   -4.58590
13040.0000   -5.41783
13080.0000   -5.21744
13120.0000   -5.71805
13160.0000   -5.02628
13200.0000   -5.40124
13240.0000   -4.43106
13280.0000   -4.70408
13320.0000   -4.92876
13360.0000   -5.13855
13400.0000   -4.79906
13440.0000   -5.70587
13480.0000   -4.76556
13520.0000   -4.56885
13560.0000   -4.61419
13600.0000   -5.65861
13640.0000   -5.89448
13680.0000   -4.85357
13720.0000   -4.85563
13760.0000   -4.90864
13800.0000   -4.88187
13840.0000   -4.53587
13880.0000   -4.76569
13920.0000   -4.51932
13960.0000   -4.41114
14000.0000   -4.44123
14040.0000   -4.24583
14080.0000   -3.30003
14120.0000   -4.00598
14160.0000   -4.02702
14200.0000   -4.24718
14240.0000   -4.66495
14280.0000   -5.02311
14320.0000   -5.03143
14360.0000   -5.13866
14400.0000   -5.12578
14440.0000   -5.64278
14480.0000   -5.05348
14520.0000   -5.03909
14560.0000   -5.59622
14600.0000   -5.42754
14640.0000   -5.29863
14680.0000   -4.94772
14720.0000   -5.30224
14760.0000   -4.96841
14800.0000   -5.82962
14840.0000   -5.86068
14880.0000   -6.13374
14920.0000   -4.81603
14960.0000   -5.15719
15000.0000   -5.57780
15040.0000   -5.23635
15080.0000   -4.80364
15120.0000   -4.93675
15160.0000   -5.06625
15200.0000   -4.86166
15240.0000   -5.15458
15280.0000   -4.72132
15320.0000   -5.60073
15360.0000   -4.51913
15400.0000   -5.22868
15440.0000   -4.60716
15480.0000   -5.10481
15520.0000   -4.82654
15560.0000   -4.19880
15600.0000   -5.46489
15640.0000   -4.61166
15680.0000   -4.63908
15720.0000   -5.15852
15760.0000   -5.21416
15800.0000   -4.80760
15840.0000   -5.03688
15880.0000   -5.32271
15920.0000   -5.15282
15960.0000   -4.66105
16000.0000   -4.60035
16040.0000   -4.07551
16080.0000   -4.87395
16120.0000   -4.53284
16160.0000   -3.89568
16200.0000   -5.30047
16240.0000   -4.42790
16280.0000   -5.48208
16320.0000   -4.75927
16360.0000   -4.92347
16400.0000   -4.94670
16440.0000   -4.18128
16480.0000   -4.12878
16520.0000   -4.43830
16560.0000   -4.41982
16600.0000   -4.50725
16640.0000   -5.18833
16680.0000   -4.84961
16720.0000   -5.65142
16760.0000   -3.84906
16800.0000   -5.30631
16840.0000   -4.13890
16880.0000   -4.22808
16920.0000   -5.15760
16960.0000   -4.89187
17000.0000   -4.65297
17040.0000   -4.34185
17080.0000   -5.36029
17120.0000   -4.74794
17160.0000   -5.91713
17200.0000   -5.11286
17240.0000   -5.83009
17280.0000   -4.95658
17320.0000   -5.03620
17360.0000   -4.66087
17400.0000   -5.32859
17440.0000   -5.74667
17480.0000   -5.09409
17520.0000   -5.49628
17560.0000   -5.14543
17600.0000   -4.31537
17640.0000   -4.70777
17680.0000   -5.15519
17720.0000   -5.00388
17760.0000   -4.67448
17800.0000   -4.16330
17840.0000   -6.10371
17880.0000   -5.48645
17920.0000   -5.62946
17960.0000   -4.98487
18000.0000   -6.23077
18040.0000   -6.04442
18080.0000   -4.50619
18120.0000   -5.29871
18160.0000   -4.45597
18200.0000   -5.84154
18240.0000   -4.98329
18280.0000   -5.26853
18320.0000   -5.20200
18360.0000   -5.09954
18400.0000   -4.81502
18440.0000   -5.14531
18480.0000   -4.59289
18520.0000   -5.19949
18560.0000   -6.01544
18600.0000   -5.68552
18640.0000   -5.20871
18680.0000   -4.56183
18720.0000   -3.99846
18760.0000   -5.67474
18800.0000   -5.26264
18840.0000   -3.85697
18880.0000   -5.07878
18920.0000   -4.72274
18960.0000   -5.64471
19000.0000   -4.89521
19040.0000   -4.79153
19080.0000   -5.10482
19120.0000   -4.63904
19160.0000   -4.13400
19200.0000   -5.00298
19240.0000   -4.21465
19280.0000   -5.17894
19320.0000   -4.62391
19360.0000   -4.28687
19400.0000   -4.39585
19440.0000   -5.04859
19480.0000   -5.70233
19520.0000   -5.09024
19560.0000   -4.58521
19600.0000   -4.75392
19640.0000   -4.75813
19680.0000   -4.45990
19720.0000   -4.26668
19760.0000   -3.93410
19800.0000   -5.17019
19840.0000   -5.45812
19880.0000   -5.03774
19920.0000   -5.35923
19960.0000   -3.55251
20000.0000   -4.24447
20040.0000   -4.21444
20080.0000   -4.80809
20120.0000   -4.73019
20160.0000   -4.49852
20200.0000   -4.04453
20240.0000   -4.59169
20280.0000   -6.21622
20320.0000   -5.33156
20360.0000   -4.99189
20400.0000   -5.05609
20440.0000   -4.76279
20480.0000   -4.01680
20520.0000   -4.13874
20560.0000   -4.41004
20600.0000   -3.95886
20640.0000   -4.79557
20680.0000   -4.31838
20720.0000   -5.02607
20760.0000   -4.19894
20800.0000   -3.95363
20840.0000   -4.89206
20880.0000   -4.57614
20920.0000   -4.51193
20960.0000   -4.38837
21000.0000   -4.44512
21040.0000   -4.64989
21080.0000   -4.91263
21120.0000   -4.83264
21160.0000   -5.39467
21200.0000   -4.94590
21240.0000   -5.61818
21280.0000   -4.09979
21320.0000   -4.44697
21360.0000   -4.36256
21400.0000   -5.12678
21440.0000   -4.14789
21480.0000   -4.27461
21520.0000   -5.28028
21560.0000   -4.78646
21600.0000   -4.69844
21640.0000   -5.15262
21680.0000   -5.69679
21720.0000   -4.89288
21760.0000   -4.76091
21800.0000   -5.22068
21840.0000   -4.53040
21880.0000   -4.81231
21920.0000   -5.33485
21960.0000   -4.58661
22000.0000   -5.30257
22040.0000   -4.28187
22080.0000   -4.86104
22120.0000   -4.74747
22160.0000   -5.64593
22200.0000   -5.18210
22240.0000   -4.83521
22280.0000   -4.88523
22320.0000   -4.83559
22360.0000   -4.54231
22400.0000   -5.25592
22440.0000   -5.10865
22480.0000   -4.80672
22520.0000   -4.60321
22560.0000   -4.55380
22600.0000   -5.08370
22640.0000   -5.08521
22680.0000   -5.11711
22720.0000   -4.95271
22760.0000   -5.45645
22800.0000   -5.65719
22840.0000   -4.57689
22880.0000   -5.05777
22920.0000   -5.34948
22960.0000   -4.81798
23000.0000   -5.54592
23040.0000   -4.71126
23080.0000   -4.86517
23120.0000   -5.08522
23160.0000   -5.37269
23200.0000   -5.43853
23240.0000   -5.82796
23280.0000   -6.07056
23320.0000   -5.91206
23360.0000   -5.29451
23400.0000   -5.41262
23440.0000   -5.26616
23480.0000   -4.78452
23520.0000   -5.52632
23560.0000   -5.16421
23600.0000   -5.39694
23640.0000   -4.56060
23680.0000   -5.21084
23720.0000   -4.87364
23760.0000   -4.90784
23800.0000   -4.67281
23840.0000   -4.54599
23880.0000   -4.45008
23920.0000   -4.92713
23960.0000   -4.47344
24000.0000   -4.90628
24040.0000   -4.15426
24080.0000   -4.40082
24120.0000   -4.25173
24160.0000   -5.39349
24200.0000   -5.77679
24240.0000   -5.43583
24280.0000   -5.78135
24320.0000   -5.82681
24360.0000   -5.56380
24400.0000   -5.22684
24440.0000   -5.34191
24480.0000   -5.43924
24520.0000   -5.82466
24560.0000   -5.80982
24600.0000   -6.23633
24640.0000   -5.57913
24680.0000   -6.09359
24720.0000   -5.07905
24760.0000   -5.52109
24800.0000   -6.26666
24840.0000   -5.92318
24880.0000   -5.72907
24920.0000   -6.23745
24960.0000   -5.57113
25000.0000   -5.04537
25040.0000   -5.29833
25080.0000   -5.67998
25120.0000   -4.90701
25160.0000   -5.31052
25200.0000   -5.09594
25240.0000   -5.38613
25280.0000   -5.66236
25320.0000   -4.68417
25360.0000   -4.56723
25400.0000   -5.01839
25440.0000   -5.27554
25480.0000   -4.54771
25520.0000   -4.45422
25560.0000   -4.49582
25600.0000   -5.33412
25640.0000   -4.94885
25680.0000   -4.51762
25720.0000   -4.37757
25760.0000   -5.82784
25800.0000   -5.94324
25840.0000   -5.24700
25880.0000   -4.91063
25920.0000   -5.41318
25960.0000   -4.75726
26000.0000   -4.25639
26040.0000   -4.30755
26080.0000   -5.32777
26120.0000   -4.95227
26160.0000   -4.20339
26200.0000   -4.48864
26240.0000   -4.53179
26280.0000   -4.69220
26320.0000   -4.52657
26360.0000   -4.26339
26400.0000   -4.85930
26440.0000   -5.25801
26480.0000   -4.95986
26520.0000   -5.28095
26560.0000   -5.04414
26600.0000   -4.94940
26640.0000   -5.65238
26680.0000   -5.07414
26720.0000   -4.45626
26760.0000   -4.93673
26800.0000   -4.83354
26840.0000   -5.01177
26880.0000   -4.49714
26920.0000   -4.85593
26960.0000   -4.80049
27000.0000   -5.51817
27040.0000   -5.20763
27080.0000   -5.72066
27120.0000   -6.19265
27160.0000   -4.70089
27200.0000   -4.65038
27240.0000   -4.67284
27280.0000   -4.93483
27320.0000   -5.10105
27360.0000   -5.01427
27400.0000   -5.85438
27440.0000   -5.22927
27480.0000   -4.58867
27520.0000   -4.95585
27560.0000   -4.20051
27600.0000   -3.98447
27640.0000   -3.89063
27680.0000   -4.48190
27720.0000   -4.14734
27760.0000   -4.08102
27800.0000   -4.37749
27840.0000   -4.04313
27880.0000   -4.22597
27920.0000   -4.21007
27960.0000   -3.59597
28000.0000   -4.33361
28040.0000   -5.23693
28080.0000   -5.39848
28120.0000   -6.04325
28160.0000   -5.92675
28200.0000   -5.14580
28240.0000   -5.30233
28280.0000   -5.27675
28320.0000   -5.21842
28360.0000   -5.12556
28400.0000   -5.08425
28440.0000   -4.52279
28480.0000   -4.93817
28520.0000   -5.12109
28560.0000   -5.31317
28600.0000   -5.03115
28640.0000   -5.29583
28680.0000   -4.62118
28720.0000   -5.13683
28760.0000   -5.26623
28800.0000   -4.84863
28840.0000   -4.68591
28880.0000   -4.47039
28920.0000   -5.05466
28960.0000   -5.49589
29000.0000   -4.15528
29040.0000   -5.12738
29080.0000   -5.09578
29120.0000   -5.14995
29160.0000   -5.30972
29200.0000   -5.59270
29240.0000   -4.60687
29280.0000   -4.81306
29320.0000   -5.34171
29360.0000   -5.58509
29400.0000   -5.81803
29440.0000   -5.47440
29480.0000   -6.41442
29520.0000   -6.48267
29560.0000   -6.43993
29600.0000   -5.37581
29640.0000   -5.08152
29680.0000   -5.17401
29720.0000   -5.70174
29760.0000   -6.36809
29800.0000   -6.08895
29840.0000   -6.36984
29880.0000   -5.10163
29920.0000   -6.03068
29960.0000   -5.98847
30000.0000   -5.35950
30040.0000   -5.96458
30080.0000   -5.13285
30120.0000   -4.94997
30160.0000   -3.68599
30200.0000   -5.33802
30240.0000   -5.56486
30280.0000   -5.99456
30320.0000   -5.48478
30360.0000   -5.56793
30400.0000   -4.66425
30440.0000   -4.26682
30480.0000   -5.62710
30520.0000   -4.89652
30560.0000   -4.91628
30600.0000   -5.11318
30640.0000   -5.00339
30680.0000   -5.34493
30720.0000   -5.31649
30760.0000   -5.65422
30800.0000   -5.61203
30840.0000   -5.88115
30880.0000   -5.42541
30920.0000   -4.50975
30960.0000   -5.32785
31000.0000   -4.78653
31040.0000   -4.42342
31080.0000   -3.96627
31120.0000   -4.47606
31160.0000   -5.68635
31200.0000   -5.81563
31240.0000   -5.97283
31280.0000   -5.65489
31320.0000   -5.41136
31360.0000   -4.64394
31400.0000   -4.75896
31440.0000   -4.73819
31480.0000   -4.56906
31520.0000   -5.63682
31560.0000   -5.72362
31600.0000   -5.18209
31640.0000   -5.13808
31680.0000   -5.56540
31720.0000   -5.03030
31760.0000   -5.23801
31800.0000   -5.88838
31840.0000   -4.84851
31880.0000   -4.80576
31920.0000   -4.66105
31960.0000   -4.98877
32000.0000   -4.67550
32040.0000   -4.51443
32080.0000   -4.44221
32120.0000   -4.73734
32160.0000   -5.05911
32200.0000   -4.70764
32240.0000   -5.54470
32280.0000   -4.45334
32320.0000   -5.61729
32360.0000   -5.71638
32400.0000   -4.92511
32440.0000   -4.51012
32480.0000   -4.57189
32520.0000   -4.18482
32560.0000   -3.54526
32600.0000   -4.27804
32640.0000   -4.26900
32680.0000   -4.43947
32720.0000   -4.80481
32760.0000   -5.03585
32800.0000   -4.15820
32840.0000   -3.63946
32880.0000   -4.58108
32920.0000   -5.29366
32960.0000   -4.51060
33000.0000   -6.00202
33040.0000   -5.25533
33080.0000   -5.50081
33120.0000   -5.77083
33160.0000   -4.83593
33200.0000   -5.07879
33240.0000   -5.43853
33280.0000   -6.39416
33320.0000   -5.44122
33360.0000   -6.02147
33400.0000   -5.66406
33440.0000   -4.89976
33480.0000   -5.29677
33520.0000   -5.89749
33560.0000   -5.55995
33600.0000   -5.39095
33640.0000   -5.47290
33680.0000   -5.83710
33720.0000   -6.17203
33760.0000   -5.23006
33800.0000   -6.32738
33840.0000   -5.86038
33880.0000   -5.74625
33920.0000   -5.53335
33960.0000   -5.36946
34000.0000   -4.81848
34040.0000   -5.59730
34080.0000   -5.13618
34120.0000   -5.39977
34160.0000   -5.03489
34200.0000   -5.51443
34240.0000   -5.29592
34280.0000   -5.61275
34320.0000   -5.59527
34360.0000   -4.84572
34400.0000   -5.60479
34440.0000   -4.65500
34480.0000   -6.23105
34520.0000   -6.20979
34560.0000   -6.27510
34600.0000   -6.53962
34640.0000   -6.82917
34680.0000   -5.80125
34720.0000   -6.49508
34760.0000   -6.08301
34800.0000   -4.98362
34840.0000   -5.08112
34880.0000   -6.56869
34920.0000   -5.99112
34960.0000   -5.30626
35000.0000   -5.13081
35040.0000   -5.35756
35080.0000   -5.16438
35120.0000   -5.51854
35160.0000   -5.48554
35200.0000   -5.76221
35240.0000   -5.49199
35280.0000   -5.32369
35320.0000   -5.77276
35360.0000   -5.77849
35400.0000   -5.82705
35440.0000   -5.91807
35480.0000   -5.78921
35520.0000   -5.08391
35560.0000   -3.80323
35600.0000   -5.74494
35640.0000   -5.09609
35680.0000   -5.61141
35720.0000   -4.91940
35760.0000   -4.74153
35800.0000   -5.06462
35840.0000   -5.19926
35880.0000   -4.83042
35920.0000   -5.97816
35960.0000   -4.99064
36000.0000   -5.57311
36040.0000   -6.55700
36080.0000   -5.37936
36120.0000   -4.24424
36160.0000   -4.58396
36200.0000   -6.45404
36240.0000   -6.04482
36280.0000   -6.24459
36320.0000   -6.62312
36360.0000   -5.55498
36400.0000   -6.04223
36440.0000   -5.65607
36480.0000   -5.41005
36520.0000   -5.24638
36560.0000   -6.13407
36600.0000   -5.14947
36640.0000   -5.51365
36680.0000   -5.67952
36720.0000   -6.21013
36760.0000   -5.28758
36800.0000   -4.93961
36840.0000   -5.21461
36880.0000   -5.78037
36920.0000   -4.89138
36960.0000   -5.45010
37000.0000   -5.06551
37040.0000   -5.46652
37080.0000   -5.28291
37120.0000   -4.80835
37160.0000   -4.89669
37200.0000   -4.36240
37240.0000   -4.82435
37280.0000   -5.95244
37320.0000   -5.59854
37360.0000   -4.81530
37400.0000   -5.23096
37440.0000   -6.14615
37480.0000   -5.47351
37520.0000   -5.07128
37560.0000   -5.04072
37600.0000   -4.47622
37640.0000   -5.51705
37680.0000   -5.37674
37720.0000   -5.14031
37760.0000   -4.77160
37800.0000   -5.29115
37840.0000   -5.41819
37880.0000   -5.97739
37920.0000   -5.00782
37960.0000   -4.59576
38000.0000   -5.93263
38040.0000   -4.94613
38080.0000   -5.13180
38120.0000   -4.82476
38160.0000   -5.80318
38200.0000   -5.18855
38240.0000   -4.60798
38280.0000   -5.56571
38320.0000   -5.75895
38360.0000   -5.87255
38400.0000   -5.11503
38440.0000   -4.78403
38480.0000   -4.95737
38520.0000   -4.88631
38560.0000   -5.19313
38600.0000   -6.20975
38640.0000   -4.87163
38680.0000   -4.62601
38720.0000   -4.92668
38760.0000   -3.93688
38800.0000   -5.03765
38840.0000   -4.68585
38880.0000   -3.79115
38920.0000   -4.63307
38960.0000   -4.19359
39000.0000   -4.86576
39040.0000   -4.11256
39080.0000   -3.03976
39120.0000   -4.01999
39160.0000   -4.51971
39200.0000   -4.35009
39240.0000   -3.61691
39280.0000   -4.25097
39320.0000   -3.97034
39360.0000   -4.22810
39400.0000   -4.07843
39440.0000   -4.14108
39480.0000   -4.26774
39520.0000   -3.64648
39560.0000   -4.97203
39600.0000   -4.50345
39640.0000   -4.41076
39680.0000   -4.60206
39720.0000   -4.51993
39760.0000   -4.71045
39800.0000   -4.81462
39840.0000   -4.39672
39880.0000   -5.48484
39920.0000   -5.19346
39960.0000   -5.22974
40000.0000   -5.36658
40040.0000   -4.93451
40080.0000   -4.70300
40120.0000   -4.80503
40160.0000   -5.84253
40200.0000   -4.94970
40240.0000   -4.85911
40280.0000   -5.65663
40320.0000   -5.22512
40360.0000   -5.02253
40400.0000   -5.17370
40440.0000   -4.98944
40480.0000   -5.54002
40520.0000   -4.23870
40560.0000   -5.54693
40600.0000   -5.69692
40640.0000   -5.54453
40680.0000   -5.65697
40720.0000   -5.12617
40760.0000   -4.98933
40800.0000   -5.36357
40840.0000   -4.78651
40880.0000   -5.00898
40920.0000   -4.88302
40960.0000   -4.80952
41000.0000   -5.05274
41040.0000   -4.15911
41080.0000   -5.05928
41120.0000   -6.31574
41160.0000   -5.46938
41200.0000   -5.48700
41240.0000   -6.35985
41280.0000   -5.86572
41320.0000   -5.26547
41360.0000   -4.84370
41400.0000   -4.94783
41440.0000   -5.04708
41480.0000   -5.63154
41520.0000   -5.32791
41560.0000   -4.84632
41600.0000   -5.18161
41640.0000   -5.09430
41680.0000   -4.85785
41720.0000   -6.04807
41760.0000   -4.85213
41800.0000   -4.54365
41840.0000   -5.42711
41880.0000   -5.81678
41920.0000   -4.94731
41960.0000   -6.23509
42000.0000   -5.40573
42040.0000   -5.08775
42080.0000   -6.21369
42120.0000   -6.07677
42160.0000   -6.64253
42200.0000   -6.19838
42240.0000   -6.69906
42280.0000   -5.65768
42320.0000   -6.13711
42360.0000   -5.37499
42400.0000   -4.82576
42440.0000   -4.79596
42480.0000   -2.86369
42520.0000   -3.61329
42560.0000   -4.67826
42600.0000   -4.89331
42640.0000   -4.65344
42680.0000   -5.57590
42720.0000   -5.79784
42760.0000   -6.21531
42800.0000   -5.93861
42840.0000   -5.71181
42880.0000   -6.11648
42920.0000   -5.29505
42960.0000   -5.60766
43000.0000   -5.16593
43040.0000   -6.37983
43080.0000   -5.44406
43120.0000   -5.15056
43160.0000   -5.40839
43200.0000   -5.23397
43240.0000   -4.54695
43280.0000   -5.99875
43320.0000   -4.84425
43360.0000   -6.49599
43400.0000   -6.01647
43440.0000   -5.27918
43480.0000   -6.11523
43520.0000   -5.22570
43560.0000   -6.26471
43600.0000   -5.21515
43640.0000   -5.64924
43680.0000   -4.86139
43720.0000   -4.82984
43760.0000   -5.21004
43800.0000   -4.95188
43840.0000   -5.44172
43880.0000   -4.84629
43920.0000   -5.31626
43960.0000   -5.14474
44000.0000   -5.12218
44040.0000   -5.16388
44080.0000   -4.75234
44120.0000   -5.43544
44160.0000   -5.14912
44200.0000   -4.58567
44240.0000   -4.35263
44280.0000   -4.15818
44320.0000   -5.06609
44360.0000   -5.08725
44400.0000   -4.14232
44440.0000   -5.11708
44480.0000   -4.92226
44520.0000   -5.60316
44560.0000   -4.92504
44600.0000   -5.72487
44640.0000   -6.16861
44680.0000   -4.96124
44720.0000   -5.41631
44760.0000   -5.27056
44800.0000   -5.59257
44840.0000   -5.59140
44880.0000   -5.27734
44920.0000   -5.10796
44960.0000   -5.13828
45000.0000   -5.51638
45040.0000   -4.75548
45080.0000   -5.20452
45120.0000   -4.41727
45160.0000   -5.05210
45200.0000   -5.02901
45240.0000   -5.24259
45280.0000   -5.09382
45320.0000   -4.75439
45360.0000   -4.80277
45400.0000   -4.56062
45440.0000   -5.36240
45480.0000   -5.96443
45520.0000   -5.48144
45560.0000   -5.03828
45600.0000   -4.71321
45640.0000   -4.63807
45680.0000   -3.97404
45720.0000   -4.69242
45760.0000   -4.07934
45800.0000   -4.05789
45840.0000   -4.40343
45880.0000   -4.54295
45920.0000   -4.83226
45960.0000   -5.79249
46000.0000   -4.18880
46040.0000   -4.82057
46080.0000   -4.78520
46120.0000   -5.57628
46160.0000   -5.11086
46200.0000   -5.39243
46240.0000   -5.56537
46280.0000   -5.29695
46320.0000   -5.20664
46360.0000   -4.66183
46400.0000   -5.27290
46440.0000   -5.61095
46480.0000   -5.37479
46520.0000   -5.14308
46560.0000   -5.23729
46600.0000   -5.01995
46640.0000   -3.70300
46680.0000   -5.13478
46720.0000   -4.74139
46760.0000   -5.02160
46800.0000   -4.91155
46840.0000   -5.31376
46880.0000   -4.59617
46920.0000   -5.22185
46960.0000   -5.58020
47000.0000   -5.45188
47040.0000   -5.14263
47080.0000   -5.30688
47120.0000   -4.07536
47160.0000   -5.51122
47200.0000   -6.04389
47240.0000   -5.07576
47280.0000   -5.22010
47320.0000   -4.18025
47360.0000   -4.95795
47400.0000   -4.92787
47440.0000   -4.63844
47480.0000   -5.17852
47520.0000   -5.47377
47560.0000   -5.27956
47600.0000   -6.20875
47640.0000   -5.88648
47680.0000   -4.99031
47720.0000   -5.34473
47760.0000   -5.24520
47800.0000   -5.75932
47840.0000   -5.63541
47880.0000   -5.29496
47920.0000   -5.09511
47960.0000   -5.41868
48000.0000   -5.13612
48040.0000   -5.08785
48080.0000   -5.10786
48120.0000   -4.85978
48160.0000   -4.27745
48200.0000   -5.83614
48240.0000   -5.43194
48280.0000   -6.16345
48320.0000   -4.97886
48360.0000   -5.99634
48400.0000   -6.05214
48440.0000   -5.92865
48480.0000   -5.80588
48520.0000   -5.44494
48560.0000   -6.06631
48600.0000   -5.40185
48640.0000   -5.67929
48680.0000   -4.66718
48720.0000   -4.75999
48760.0000   -5.87312
48800.0000   -5.64501
48840.0000   -5.92603
48880.0000   -5.58505
48920.0000   -5.06081
48960.0000   -5.51382
49000.0000   -4.63791
49040.0000   -4.05770
49080.0000   -4.42332
49120.0000   -5.15611
49160.0000   -4.64418
49200.0000   -4.92589
49240.0000   -5.27408
49280.0000   -4.41683
49320.0000   -4.21019
49360.0000   -4.54703
49400.0000   -5.17098
49440.0000   -4.84061
49480.0000   -5.08571
49520.0000   -4.29829
49560.0000   -4.98559
49600.0000   -4.62274
49640.0000   -4.73813
49680.0000   -5.45964
49720.0000   -5.33284
49760.0000   -5.29430
49800.0000   -6.18365
49840.0000   -5.57133
49880.0000   -5.46490
49920.0000   -5.78056
49960.0000   -5.24690
50000.0000   -4.68447
50040.0000   -5.27339
50080.0000   -4.89543
50120.0000   -5.37109
50160.0000   -5.23001
50200.0000   -4.77000
50240.0000   -4.68891
50280.0000   -4.92604
50320.0000   -5.43936
50360.0000   -4.54358
50400.0000   -4.88903
50440.0000   -4.69227
50480.0000   -4.14877
50520.0000   -3.57928
50560.0000   -3.58774
50600.0000   -3.75235
50640.0000   -4.64758
50680.0000   -5.09288
50720.0000   -4.05980
50760.0000   -4.26811
50800.0000   -4.93487
50840.0000   -4.09089
50880.0000   -4.17550
50920.0000   -4.34417
50960.0000   -4.54836
51000.0000   -4.51237
51040.0000   -4.52533
51080.0000   -4.70120
51120.0000   -4.37401
51160.0000   -4.46995
51200.0000   -4.63920
51240.0000   -3.91158
51280.0000   -5.25459
51320.0000   -4.77446
51360.0000   -4.38588
51400.0000   -4.37930
51440.0000   -4.65523
51480.0000   -5.12888
51520.0000   -4.46388
51560.0000   -5.11269
51600.0000   -4.59310
51640.0000   -5.44394
51680.0000   -5.18284
51720.0000   -5.32976
51760.0000   -4.98765
51800.0000   -5.02102
51840.0000   -5.63915
51880.0000   -4.75037
51920.0000   -4.94488
51960.0000   -5.02684
52000.0000   -4.48803
52040.0000   -5.18117
52080.0000   -6.13996
52120.0000   -5.17307
52160.0000   -4.11188
52200.0000   -4.75302
52240.0000   -4.70999
52280.0000   -4.34690
52320.0000   -4.66317
52360.0000   -4.18222
52400.0000   -4.73648
52440.0000   -3.64409
52480.0000   -4.30342
52520.0000   -3.78790
52560.0000   -4.63337
52600.0000   -4.39709
52640.0000   -5.32124
52680.0000   -4.83244
52720.0000   -5.17094
52760.0000   -5.05686
52800.0000   -5.84468
52840.0000   -5.49368
52880.0000   -4.99390
52920.0000   -4.16989
52960.0000   -4.92354
53000.0000   -5.27924
53040.0000   -4.48039
53080.0000   -4.62845
53120.0000   -5.54846
53160.0000   -4.91017
53200.0000   -5.10610
53240.0000   -4.28179
53280.0000   -3.95527
53320.0000   -4.70428
53360.0000   -5.60243
53400.0000   -5.51815
53440.0000   -5.08435
53480.0000   -5.38027
53520.0000   -4.63351
53560.0000   -5.28286
53600.0000   -4.75318
53640.0000   -5.70646
53680.0000   -5.24549
53720.0000   -5.28500
53760.0000   -4.40336
53800.0000   -5.09672
53840.0000   -5.51634
53880.0000   -5.45374
53920.0000   -6.12657
53960.0000   -5.26440
54000.0000   -5.46823
54040.0000   -4.03162
54080.0000   -4.06395
54120.0000   -5.58386
54160.0000   -4.96375
54200.0000   -4.99071
54240.0000   -4.35018
54280.0000   -4.96546
54320.0000   -3.53053
54360.0000   -3.67312
54400.0000   -4.44154
54440.0000   -4.82092
54480.0000   -4.22025
54520.0000   -3.58042
54560.0000   -4.83918
54600.0000   -4.96629
54640.0000   -3.70528
54680.0000   -5.69888
54720.0000   -5.02138
54760.0000   -5.23388
54800.0000   -4.43475
54840.0000   -5.06134
54880.0000   -3.83298
54920.0000   -4.69287
54960.0000   -4.06321
55000.0000   -4.08106
55040.0000   -4.98066
55080.0000   -5.22416
55120.0000   -4.57790
55160.0000   -4.20775
55200.0000   -4.37677
55240.0000   -4.70473
55280.0000   -4.45622
55320.0000   -5.14394
55360.0000   -5.37095
55400.0000   -5.32687
55440.0000   -5.51943
55480.0000   -5.54560
55520.0000   -5.18604
55560.0000   -5.37974
55600.0000   -4.57023
55640.0000   -4.39079
55680.0000   -4.09998
55720.0000   -4.79140
55760.0000   -5.36952
55800.0000   -4.37169
55840.0000   -5.71983
55880.0000   -4.54695
55920.0000   -4.46281
55960.0000   -4.16405
56000.0000   -3.68808
56040.0000   -3.71210
56080.0000   -4.39268
56120.0000   -4.10243
56160.0000   -4.42882
56200.0000   -4.86897
56240.0000   -4.67268
56280.0000   -3.82483
56320.0000   -3.94338
56360.0000   -5.02736
56400.0000   -5.51952
56440.0000   -4.96203
56480.0000   -4.92071
56520.0000   -5.80143
56560.0000   -5.27551
56600.0000   -5.51932
56640.0000   -5.50006
56680.0000   -4.60901
56720.0000   -4.61261
56760.0000   -4.57996
56800.0000   -4.67656
56840.0000   -5.74330
56880.0000   -5.21213
56920.0000   -5.02570
56960.0000   -4.22734
57000.0000   -5.30502
57040.0000   -4.30209
57080.0000   -4.86147
57120.0000   -5.64293
57160.0000   -5.81490
57200.0000   -5.83103
57240.0000   -5.29548
57280.0000   -5.22076
57320.0000   -5.30945
57360.0000   -5.41687
57400.0000   -5.06920
57440.0000   -5.24134
57480.0000   -4.79229
57520.0000   -4.72454
57560.0000   -4.25210
57600.0000   -4.77758
57640.0000   -4.96722
57680.0000   -4.81879
57720.0000   -5.11568
57760.0000   -6.17715
57800.0000   -5.68610
57840.0000   -4.97030
57880.0000   -5.40063
57920.0000   -5.14739
57960.0000   -5.34681
58000.0000   -5.22596
58040.0000   -5.07068
58080.0000   -5.81615
58120.0000   -4.84522
58160.0000   -5.49298
58200.0000   -5.84670
58240.0000   -5.06604
58280.0000   -4.88122
58320.0000   -4.68168
58360.0000   -4.69647
58400.0000   -4.92205
58440.0000   -5.86835
58480.0000   -5.64601
58520.0000   -5.06951
58560.0000   -5.88709
58600.0000   -5.89814
58640.0000   -5.70363
58680.0000   -6.30961
58720.0000   -5.43927
58760.0000   -5.25514
58800.0000   -4.69516
58840.0000   -5.10228
58880.0000   -4.78948
58920.0000   -5.94840
58960.0000   -5.45472
59000.0000   -4.79823
59040.0000   -5.50947
59080.0000   -5.98091
59120.0000   -5.39069
59160.0000   -4.62786
59200.0000   -5.96035
59240.0000   -5.40181
59280.0000   -5.16146
59320.0000   -6.05467
59360.0000   -5.78988
59400.0000   -5.10340
59440.0000   -5.35843
59480.0000   -5.64406
59520.0000   -4.67441
59560.0000   -5.37984
59600.0000   -5.44156
59640.0000   -5.51392
59680.0000   -5.28759
59720.0000   -4.93575
59760.0000   -4.80728
59800.0000   -4.54927
59840.0000   -5.53778
59880.0000   -3.76595
59920.0000   -5.08439
59960.0000   -4.94043
60000.0000   -5.77788
60040.0000   -5.22899
60080.0000   -4.86905
60120.0000   -4.91409
60160.0000   -5.08848
60200.0000   -4.68964
60240.0000   -4.26031
60280.0000   -4.41868
60320.0000   -5.35175
60360.0000   -5.07779
60400.0000   -5.63331
60440.0000   -4.54982
60480.0000   -4.96603
60520.0000   -4.95896
60560.0000   -4.95687
60600.0000   -5.08125
60640.0000   -6.05503
60680.0000   -5.40132
60720.0000   -5.58988
60760.0000   -6.14457
60800.0000   -5.01279
60840.0000   -5.34875
60880.0000   -5.12333
60920.0000   -5.04349
60960.0000   -4.41736
61000.0000   -4.63597
61040.0000   -4.74290
61080.0000   -4.63623
61120.0000   -4.08350
61160.0000   -4.04454
61200.0000   -4.48319
61240.0000   -4.47517
61280.0000   -4.14988
61320.0000   -4.92388
61360.0000   -4.15419
61400.0000   -4.67464
61440.0000   -4.67308
61480.0000   -3.51929
61520.0000   -5.19836
61560.0000   -4.34673
61600.0000   -4.44562
61640.0000   -4.93550
61680.0000   -5.59834
61720.0000   -5.30277
61760.0000   -5.75209
61800.0000   -5.72698
61840.0000   -6.02597
61880.0000   -6.32977
61920.0000   -5.46229
61960.0000   -5.12633
62000.0000   -4.46698
62040.0000   -4.78739
62080.0000   -4.92242
62120.0000   -4.79427
62160.0000   -5.13789
62200.0000   -4.97893
62240.0000   -5.42048
62280.0000   -5.49549
62320.0000   -5.03702
62360.0000   -5.64926
62400.0000   -5.18552
62440.0000   -5.87198
62480.0000   -5.73412
62520.0000   -6.06347
62560.0000   -5.41737
62600.0000   -4.63719
62640.0000   -3.97578
62680.0000   -5.07422
62720.0000   -5.34759
62760.0000   -5.11834
62800.0000   -4.98066
62840.0000   -4.60396
62880.0000   -5.74732
62920.0000   -5.19756
62960.0000   -5.10935
63000.0000   -4.69910
63040.0000   -3.61177
63080.0000   -3.87437
63120.0000   -4.38082
63160.0000   -4.96412
63200.0000   -5.50903
63240.0000   -5.36327
63280.0000   -5.56699
63320.0000   -5.82830
63360.0000   -5.65275
63400.0000   -5.26425
63440.0000   -5.37479
63480.0000   -5.65121
63520.0000   -4.75324
63560.0000   -5.17882
63600.0000   -5.45390
63640.0000   -5.29657
63680.0000   -5.02998
63720.0000   -5.56218
63760.0000   -5.93797
63800.0000   -6.02576
63840.0000   -5.64090
63880.0000   -6.15630
63920.0000   -5.29980
63960.0000   -6.25842
64000.0000   -4.95697
64040.0000   -5.33704
64080.0000   -4.90249
64120.0000   -4.53370
64160.0000   -4.83856
64200.0000   -4.82655
64240.0000   -4.83313
64280.0000   -4.79229
64320.0000   -5.91491
64360.0000   -4.84334
64400.0000   -5.44495
64440.0000   -6.03405
64480.0000   -5.47031
64520.0000   -5.10481
64560.0000   -5.03460
64600.0000   -5.82446
64640.0000   -4.90248
64680.0000   -5.16498
64720.0000   -4.43655
64760.0000   -5.09643
64800.0000   -5.14178
64840.0000   -5.84121
64880.0000   -5.11804
64920.0000   -5.43320
64960.0000   -5.17649
65000.0000   -5.87029
65040.0000   -5.09398
65080.0000   -4.61810
65120.0000   -4.83607
65160.0000   -5.00086
65200.0000   -5.49953
65240.0000   -5.10230
65280.0000   -4.36349
65320.0000   -4.84467
65360.0000   -5.28789
65400.0000   -5.57429
65440.0000   -5.63247
65480.0000   -6.04499
65520.0000   -5.86384
65560.0000   -5.85166
65600.0000   -5.06114
65640.0000   -5.21181
65680.0000   -4.75262
65720.0000   -5.43071
65760.0000   -6.09078
65800.0000   -5.26470
65840.0000   -5.25576
65880.0000   -4.86219
65920.0000   -5.16853
65960.0000   -5.14576
66000.0000   -4.83113
66040.0000   -5.43011
66080.0000   -5.54607
66120.0000   -6.63210
66160.0000   -6.35734
66200.0000   -7.27517
66240.0000   -6.06681
66280.0000   -6.33595
66320.0000   -5.31174
66360.0000   -5.69020
66400.0000   -5.54988
66440.0000   -6.33857
66480.0000   -6.66267
66520.0000   -5.73629
66560.0000   -7.19431
66600.0000   -5.66165
66640.0000   -5.73538
66680.0000   -5.09201
66720.0000   -5.14179
66760.0000   -6.01195
66800.0000   -5.75273
66840.0000   -5.28840
66880.0000   -5.79588
66920.0000   -5.63983
66960.0000   -6.32154
67000.0000   -6.58373
67040.0000   -5.41722
67080.0000   -5.89676
67120.0000   -5.05439
67160.0000   -5.87783
67200.0000   -5.43647
67240.0000   -5.66508
67280.0000   -6.33188
67320.0000   -5.55627
67360.0000   -5.50302
67400.0000   -5.56351
67440.0000   -5.67913
67480.0000   -6.40562
67520.0000   -5.06762
67560.0000   -4.98124
67600.0000   -5.10169
67640.0000   -5.57564
67680.0000   -5.20461
67720.0000   -4.23431
67760.0000   -5.45002
67800.0000   -4.79021
67840.0000   -5.16552
67880.0000   -5.61030
67920.0000   -4.17086
67960.0000   -5.62905
68000.0000   -5.15423
68040.0000   -5.44129
68080.0000   -4.78789
68120.0000   -5.09268
68160.0000   -5.20498
68200.0000   -6.06190
68240.0000   -6.08194
68280.0000   -5.73248
68320.0000   -5.90750
68360.0000   -5.65236
68400.0000   -5.23807
68440.0000   -5.95727
68480.0000   -5.93398
68520.0000   -5.24298
68560.0000   -4.61750
68600.0000   -5.36634
68640.0000   -5.45334
68680.0000   -5.87649
68720.0000   -5.07902
68760.0000   -4.90151
68800.0000   -5.28489
68840.0000   -4.76563
68880.0000   -5.26107
68920.0000   -5.70560
68960.0000   -5.18313
69000.0000   -5.11613
69040.0000   -4.45526
69080.0000   -4.57060
69120.0000   -4.97285
69160.0000   -5.76744
69200.0000   -5.15503
69240.0000   -5.93108
69280.0000   -5.43444
69320.0000   -5.04958
69360.0000   -5.28745
69400.0000   -5.97178
69440.0000   -5.10753
69480.0000   -6.28228
69520.0000   -5.69459
69560.0000   -5.17519
69600.0000   -5.68038
69640.0000   -5.77914
69680.0000   -6.00816
69720.0000   -6.06044
69760.0000   -6.25363
69800.0000   -5.55866
69840.0000   -6.15560
69880.0000   -5.83393
69920.0000   -5.27734
69960.0000   -4.94502
70000.0000   -4.70247
70040.0000   -5.04480
70080.0000   -5.92692
70120.0000   -5.06022
70160.0000   -5.21567
70200.0000   -4.94521
70240.0000   -5.56907
70280.0000   -5.07985
70320.0000   -4.67523
70360.0000   -4.94123
70400.0000   -5.18134
70440.0000   -4.84037
70480.0000   -4.61510
70520.0000   -5.68245
70560.0000   -5.42361
70600.0000   -4.85801
70640.0000   -5.58287
70680.0000   -5.23693
70720.0000   -5.31698
70760.0000   -6.37192
70800.0000   -5.45659
70840.0000   -6.11493
70880.0000   -5.68647
70920.0000   -6.04479
70960.0000   -5.48391
71000.0000   -5.05049
71040.0000   -6.07634
71080.0000   -5.79126
71120.0000   -4.41700
71160.0000   -5.63485
71200.0000   -4.72920
71240.0000   -4.99893
71280.0000   -5.27371
71320.0000   -5.17136
71360.0000   -5.67609
71400.0000   -6.02606
71440.0000   -5.98445
71480.0000   -6.21912
71520.0000   -6.03866
71560.0000   -6.18713
71600.0000   -5.72838
71640.0000   -5.45786
71680.0000   -5.36703
71720.0000   -4.75944
71760.0000   -6.61132
71800.0000   -5.41576
71840.0000   -5.48787
71880.0000   -5.21561
71920.0000   -5.26354
71960.0000   -5.44230
72000.0000   -5.31118
72040.0000   -4.81361
72080.0000   -5.71673
72120.0000   -5.53554
72160.0000   -5.60035
72200.0000   -4.90979
72240.0000   -5.53194
72280.0000   -5.28706
72320.0000   -5.28808
72360.0000   -5.71564
72400.0000   -5.66692
72440.0000   -6.15694
72480.0000   -5.82894
72520.0000   -4.66845
72560.0000   -4.98042
72600.0000   -5.29593
72640.0000   -4.51679
72680.0000   -4.46866
72720.0000   -5.19951
72760.0000   -4.35514
72800.0000   -4.62257
72840.0000   -5.44892
72880.0000   -5.37671
72920.0000   -5.45081
72960.0000   -5.83752
73000.0000   -5.07922
73040.0000   -5.27278
73080.0000   -4.77428
73120.0000   -4.98661
73160.0000   -5.69653
73200.0000   -6.03210
73240.0000   -4.95093
73280.0000   -5.72439
73320.0000   -5.60088
73360.0000   -5.65099
73400.0000   -5.38430
73440.0000   -3.92069
73480.0000   -5.36198
73520.0000   -5.47629
73560.0000   -4.71483
73600.0000   -5.42330
73640.0000   -5.81450
73680.0000   -5.94539
73720.0000   -6.74085
73760.0000   -5.64724
73800.0000   -5.56040
73840.0000   -5.08959
73880.0000   -4.59608
73920.0000   -5.31516
73960.0000   -4.81812
74000.0000   -5.10592
74040.0000   -4.75916
74080.0000   -5.63816
74120.0000   -5.16362
74160.0000   -4.59337
74200.0000   -5.07777
74240.0000   -4.91800
74280.0000   -4.82357
74320.0000   -5.60507
74360.0000   -5.48679
74400.0000   -5.50233
74440.0000   -5.03486
74480.0000   -4.16631
74520.0000   -5.16370
74560.0000   -4.71064
74600.0000   -4.02266
74640.0000   -4.52631
74680.0000   -4.97340
74720.0000   -4.84634
74760.0000   -4.63668
74800.0000   -4.82925
74840.0000   -5.53287
74880.0000   -5.52273
74920.0000   -5.77320
74960.0000   -5.06177
75000.0000   -4.77347
75040.0000   -5.24112
75080.0000   -5.22565
75120.0000   -5.19441
75160.0000   -6.32222
75200.0000   -5.91786
75240.0000   -5.56478
75280.0000   -6.00328
75320.0000   -5.00292
75360.0000   -4.99025
75400.0000   -6.02718
75440.0000   -6.02457
75480.0000   -5.53977
75520.0000   -5.91041
75560.0000   -6.28315
75600.0000   -5.54509
75640.0000   -5.80333
75680.0000   -6.01280
75720.0000   -6.00603
75760.0000   -6.36747
75800.0000   -5.23450
75840.0000   -5.55276
75880.0000   -5.50838
75920.0000   -4.85604
75960.0000   -4.62212
76000.0000   -5.77620
76040.0000   -4.77525
76080.0000   -5.27038
76120.0000   -6.22161
76160.0000   -5.33314
76200.0000   -4.61009
76240.0000   -3.91422
76280.0000   -5.36990
76320.0000   -5.59164
76360.0000   -4.94439
76400.0000   -5.19681
76440.0000   -5.14526
76480.0000   -4.89171
76520.0000   -5.12951
76560.0000   -4.96867
76600.0000   -5.36998
76640.0000   -5.65497
76680.0000   -4.64604
76720.0000   -4.72239
76760.0000   -5.02700
76800.0000   -4.74823
76840.0000   -4.88144
76880.0000   -4.57822
76920.0000   -4.93248
76960.0000   -5.56848
77000.0000   -5.47326
77040.0000   -4.84814
77080.0000   -4.63339
77120.0000   -5.16628
77160.0000   -5.71197
77200.0000   -4.98940
77240.0000   -4.88908
77280.0000   -4.84844
77320.0000   -4.35118
77360.0000   -4.84522
77400.0000   -4.93018
77440.0000   -5.14871
77480.0000   -5.52956
77520.0000   -4.83695
77560.0000   -5.22381
77600.0000   -5.29484
77640.0000   -5.90961
77680.0000   -4.79936
77720.0000   -5.32600
77760.0000   -4.43693
77800.0000   -5.25865
77840.0000   -4.90006
77880.0000   -4.70698
77920.0000   -4.29726
77960.0000   -4.98345
78000.0000   -5.23972
78040.0000   -5.46393
78080.0000   -5.80810
78120.0000   -6.06039
78160.0000   -5.54044
78200.0000   -5.89326
78240.0000   -5.46097
78280.0000   -5.88499
78320.0000   -5.53907
78360.0000   -5.83673
78400.0000   -5.48360
78440.0000   -5.46467
78480.0000   -6.15120
78520.0000   -6.19938
78560.0000   -5.50256
78600.0000   -5.90375
78640.0000   -6.60475
78680.0000   -5.61833
78720.0000   -5.73268
78760.0000   -4.41983
78800.0000   -6.42399
78840.0000   -6.14633
78880.0000   -5.78141
78920.0000   -5.55559
78960.0000   -5.88774
79000.0000   -5.42092
79040.0000   -4.45788
79080.0000   -5.18230
79120.0000   -4.84539
79160.0000   -5.38581
79200.0000   -6.03239
79240.0000   -6.06400
79280.0000   -5.86595
79320.0000   -5.01999
79360.0000   -5.24825
79400.0000   -5.19968
79440.0000   -5.09254
79480.0000   -6.03626
79520.0000   -5.28330
79560.0000   -5.57199
79600.0000   -5.88762
79640.0000   -4.91896
79680.0000   -5.59629
79720.0000   -5.74669
79760.0000   -5.44088
79800.0000   -5.62201
79840.0000   -5.23316
79880.0000   -5.00910
79920.0000   -5.12684
79960.0000   -5.94700
80000.0000   -5.88514
80040.0000   -6.27241
80080.0000   -5.81724
80120.0000   -5.37722
80160.0000   -5.44567
80200.0000   -5.23832
80240.0000   -5.65650
80280.0000   -4.96966
80320.0000   -4.16396
80360.0000   -4.36122
80400.0000   -5.36042
80440.0000   -5.07354
80480.0000   -4.21933
80520.0000   -4.68322
80560.0000   -4.75224
80600.0000   -5.68526
80640.0000   -5.67192
80680.0000   -4.91494
80720.0000   -4.81485
80760.0000   -5.41570
80800.0000   -5.92291
80840.0000   -4.93266
80880.0000   -4.06804
80920.0000   -4.79301
80960.0000   -5.05898
81000.0000   -5.51175
81040.0000   -5.42773
81080.0000   -4.97468
81120.0000   -4.13006
81160.0000   -5.45245
81200.0000   -5.72128
81240.0000   -6.02979
81280.0000   -5.34356
81320.0000   -5.03349
81360.0000   -4.22997
81400.0000   -4.78417
81440.0000   -5.50570
81480.0000   -5.34579
81520.0000   -5.00023
81560.0000   -5.56836
81600.0000   -5.51668
81640.0000   -4.25231
81680.0000   -5.69824
81720.0000   -4.50659
81760.0000   -5.19821
81800.0000   -4.97522
81840.0000   -4.48027
81880.0000   -4.54706
81920.0000   -5.21010
81960.0000   -5.37633
82000.0000   -5.76071
82040.0000   -5.70447
82080.0000   -4.30703
82120.0000   -4.68534
82160.0000   -5.56074
82200.0000   -5.73940
82240.0000   -5.04950
82280.0000   -4.74965
82320.0000   -4.61057
82360.0000   -4.96511
82400.0000   -4.52074
82440.0000   -4.85782
82480.0000   -4.70985
82520.0000   -5.43662
82560.0000   -5.66008
82600.0000   -4.97389
82640.0000   -5.19345
82680.0000   -5.48872
82720.0000   -4.93218
82760.0000   -4.55658
82800.0000   -4.95074
82840.0000   -4.86267
82880.0000   -5.26718
82920.0000   -4.91082
82960.0000   -5.54739
83000.0000   -5.67923
83040.0000   -4.68659
83080.0000   -5.08094
83120.0000   -4.34292
83160.0000   -4.73400
83200.0000   -4.53371
83240.0000   -4.43980
83280.0000   -5.36542
83320.0000   -5.05301
83360.0000   -5.71302
83400.0000   -5.79991
83440.0000   -5.74199
83480.0000   -6.10144
83520.0000   -5.67732
83560.0000   -4.94654
83600.0000   -4.93925
83640.0000   -5.58873
83680.0000   -6.00245
83720.0000   -5.26704
83760.0000   -5.37021
83800.0000   -4.96313
83840.0000   -5.07821
83880.0000   -5.37920
83920.0000   -5.95650
83960.0000   -5.28095
84000.0000   -6.61239
84040.0000   -5.67182
84080.0000   -5.32011
84120.0000   -4.72778
84160.0000   -5.93592
84200.0000   -4.90159
84240.0000   -5.62170
84280.0000   -4.26409
84320.0000   -5.39097
84360.0000   -5.16829
84400.0000   -5.05504
84440.0000   -4.69225
84480.0000   -3.86050
84520.0000   -4.71674
84560.0000   -4.83329
84600.0000   -4.44516
84640.0000   -4.78662
84680.0000   -5.15134
84720.0000   -4.17245
84760.0000   -4.99661
84800.0000   -5.19427
84840.0000   -6.01116
84880.0000   -5.61338
84920.0000   -5.69822
84960.0000   -4.80642
85000.0000   -4.72278
85040.0000   -4.89307
85080.0000   -5.72790
85120.0000   -5.27623
85160.0000   -5.25609
85200.0000   -4.95118
85240.0000   -4.50048
85280.0000   -4.92483
85320.0000   -4.91692
85360.0000   -5.85860
85400.0000   -5.32141
85440.0000   -6.41571
85480.0000   -5.94164
85520.0000   -5.38488
85560.0000   -6.25151
85600.0000   -6.10643
85640.0000   -5.07624
85680.0000   -5.32516
85720.0000   -4.84305
85760.0000   -5.65783
85800.0000   -5.96195
85840.0000   -5.88445
85880.0000   -5.71197
85920.0000   -5.59909
85960.0000   -6.41555
86000.0000   -6.38756
86040.0000   -6.38787
86080.0000   -6.62278
86120.0000   -4.84583
86160.0000   -5.63906
86200.0000   -5.24745
86240.0000   -5.76405
86280.0000   -5.99419
86320.0000   -5.87965
86360.0000   -6.11190
86400.0000   -6.17273
86440.0000   -5.99499
86480.0000   -5.09445
86520.0000   -4.87550
86560.0000   -4.96416
86600.0000   -4.55502
86640.0000   -4.79803
86680.0000   -4.07044
86720.0000   -4.15521
86760.0000   -3.41883
86800.0000   -5.01929
86840.0000   -4.97849
86880.0000   -4.56195
86920.0000   -4.69699
86960.0000   -4.14637
87000.0000   -5.10209
87040.0000   -4.59457
87080.0000   -5.15189
87120.0000   -5.07193
87160.0000   -5.59213
87200.0000   -5.12893
87240.0000   -5.43244
87280.0000   -5.46322
87320.0000   -5.74096
87360.0000   -5.41936
87400.0000   -5.47790
87440.0000   -4.43575
87480.0000   -4.93381
87520.0000   -4.60860
87560.0000   -5.96899
87600.0000   -5.24127
87640.0000   -5.39209
87680.0000   -4.78659
87720.0000   -5.72873
87760.0000   -5.18128
87800.0000   -5.15614
87840.0000   -5.62356
87880.0000   -4.58034
87920.0000   -4.82465
87960.0000   -5.38062
88000.0000   -5.92682
88040.0000   -5.90100
88080.0000   -5.19188
88120.0000   -4.48716
88160.0000   -5.57372
88200.0000   -5.15786
88240.0000   -5.32512
88280.0000   -6.48603
88320.0000   -5.92855
88360.0000   -6.25957
88400.0000   -5.43457
88440.0000   -6.02052
88480.0000   -4.89780
88520.0000   -5.41519
88560.0000   -5.80858
88600.0000   -5.33099
88640.0000   -5.27893
88680.0000   -5.53318
88720.0000   -6.18711
88760.0000   -5.43889
88800.0000   -5.26000
88840.0000   -5.01900
88880.0000   -5.05389
88920.0000   -5.72340
88960.0000   -6.12669
89000.0000   -5.27562
89040.0000   -5.33893
89080.0000   -5.30715
89120.0000   -5.30415
89160.0000   -5.64029
89200.0000   -6.49771
89240.0000   -5.78092
89280.0000   -6.98170
89320.0000   -6.51425
89360.0000   -5.49079
89400.0000   -6.63050
89440.0000   -5.11051
89480.0000   -5.57452
89520.0000   -5.34773
89560.0000   -4.73223
89600.0000   -5.07638
89640.0000   -5.52066
89680.0000   -6.05369
89720.0000   -5.75567
89760.0000   -6.17328
89800.0000   -5.56137
89840.0000   -5.45858
89880.0000   -5.72862
89920.0000   -5.14256
89960.0000   -5.48798
90000.0000   -4.78829
90040.0000   -6.00389
90080.0000   -4.67540
90120.0000   -6.22302
90160.0000   -5.36629
90200.0000   -5.27814
90240.0000   -5.81867
90280.0000   -5.87064
90320.0000   -5.51232
90360.0000   -5.22054
90400.0000   -5.85956
90440.0000   -5.42019
90480.0000   -5.02888
90520.0000   -4.66501
90560.0000   -5.10965
90600.0000   -4.88860
90640.0000   -4.73401
90680.0000   -4.84284
90720.0000   -5.80109
90760.0000   -5.37132
90800.0000   -4.93827
90840.0000   -4.74474
90880.0000   -4.91760
90920.0000   -4.75055
90960.0000   -4.72802
91000.0000   -5.03977
91040.0000   -5.11668
91080.0000   -5.35425
91120.0000   -4.67997
91160.0000   -4.85209
91200.0000   -5.15635
91240.0000   -5.37228
91280.0000   -4.65987
91320.0000   -5.59324
91360.0000   -5.21370
91400.0000   -4.94162
91440.0000   -4.89478
91480.0000   -5.02899
91520.0000   -5.23130
91560.0000   -4.99216
91600.0000   -5.25832
91640.0000   -5.28396
91680.0000   -4.29390
91720.0000   -5.62013
91760.0000   -5.96485
91800.0000   -5.19478
91840.0000   -5.32137
91880.0000   -5.39921
91920.0000   -5.51576
91960.0000   -5.17221
92000.0000   -5.70776
92040.0000   -5.56178
92080.0000   -5.51513
92120.0000   -5.63500
92160.0000   -6.07670
92200.0000   -5.32934
92240.0000   -4.67530
92280.0000   -5.31388
92320.0000   -5.24033
92360.0000   -4.66615
92400.0000   -5.19964
92440.0000   -5.44027
92480.0000   -5.13055
92520.0000   -4.16207
92560.0000   -4.67965
92600.0000   -4.98050
92640.0000   -4.48521
92680.0000   -4.53556
92720.0000   -4.09537
92760.0000   -4.28685
92800.0000   -5.19684
92840.0000   -4.90543
92880.0000   -4.84948
92920.0000   -4.32883
92960.0000   -4.34920
93000.0000   -4.75594
93040.0000   -5.36345
93080.0000   -5.48288
93120.0000   -4.47982
93160.0000   -4.25507
93200.0000   -5.52438
93240.0000   -5.73970
93280.0000   -5.38415
93320.0000   -4.60851
93360.0000   -5.40573
93400.0000   -6.07510
93440.0000   -5.69119
93480.0000   -4.93012
93520.0000   -4.18382
93560.0000   -4.70908
93600.0000   -4.67904
93640.0000   -5.10274
93680.0000   -5.32794
93720.0000   -5.75092
93760.0000   -5.91084
93800.0000   -5.44181
93840.0000   -5.69020
93880.0000   -5.47107
93920.0000   -5.06892
93960.0000   -4.67274
94000.0000   -5.08464
94040.0000   -5.18916
94080.0000   -5.54785
94120.0000   -4.95070
94160.0000   -5.12269
94200.0000   -5.69889
94240.0000   -5.41117
94280.0000   -4.28944
94320.0000   -5.15197
94360.0000   -6.02250
94400.0000   -5.92458
94440.0000   -5.26262
94480.0000   -5.02391
94520.0000   -5.16571
94560.0000   -4.79240
94600.0000   -4.57815
94640.0000   -5.07890
94680.0000   -5.04096
94720.0000   -5.46655
94760.0000   -6.14711
94800.0000   -5.16345
94840.0000   -5.53184
94880.0000   -5.11517
94920.0000   -4.66887
94960.0000   -5.35394
95000.0000   -5.26768
95040.0000   -4.72535
95080.0000   -4.98338
95120.0000   -5.30831
95160.0000   -5.13746
95200.0000   -5.59688
95240.0000   -6.00967
95280.0000   -5.16552
95320.0000   -5.18287
95360.0000   -5.41374
95400.0000   -4.83864
95440.0000   -5.11484
95480.0000   -4.45492
95520.0000   -5.29739
95560.0000   -6.39697
95600.0000   -5.98747
95640.0000   -5.35487
95680.0000   -6.26917
95720.0000   -5.88240
95760.0000   -6.01722
95800.0000   -6.11669
95840.0000   -5.28536
95880.0000   -5.76760
95920.0000   -5.49067
95960.0000   -5.18608
96000.0000   -6.04989
96040.0000   -6.07699
96080.0000   -5.29565
96120.0000   -5.82654
96160.0000   -5.77725
96200.0000   -5.37629
96240.0000   -5.11011
96280.0000   -5.16229
96320.0000   -5.84760
96360.0000   -6.44460
96400.0000   -5.21793
96440.0000   -5.08281
96480.0000   -5.87421
96520.0000   -5.94498
96560.0000   -6.40565
96600.0000   -6.52691
96640.0000   -4.87300
96680.0000   -5.32344
96720.0000   -5.25101
96760.0000   -5.34607
96800.0000   -4.76280
96840.0000   -4.59623
96880.0000   -4.77211
96920.0000   -4.95438
96960.0000   -4.05101
97000.0000   -5.35453
97040.0000   -5.61458
97080.0000   -4.41062
97120.0000   -5.29076
97160.0000   -5.10748
97200.0000   -5.03574
97240.0000   -5.49843
97280.0000   -5.52629
97320.0000   -5.34606
97360.0000   -5.43932
97400.0000   -5.41719
97440.0000   -5.57612
97480.0000   -5.38812
97520.0000   -5.56192
97560.0000   -4.99084
97600.0000   -5.28366
97640.0000   -5.21587
97680.0000   -5.63387
97720.0000   -5.70581
97760.0000   -5.64114
97800.0000   -6.07309
97840.0000   -5.20155
97880.0000   -5.86636
97920.0000   -5.70281
97960.0000   -5.21526
98000.0000   -5.17677
98040.0000   -5.34908
98080.0000   -5.84116
98120.0000   -5.53547
98160.0000   -5.80808
98200.0000   -5.85424
98240.0000   -5.80835
98280.0000   -5.46777
98320.0000   -5.70113
98360.0000   -5.57126
98400.0000   -5.59918
98440.0000   -5.01603
98480.0000   -5.90913
98520.0000   -5.94809
98560.0000   -6.18064
98600.0000   -5.13950
98640.0000   -5.16117
98680.0000   -5.36593
98720.0000   -6.02123
98760.0000   -5.35924
98800.0000   -5.15151
98840.0000   -5.36416
98880.0000   -5.66302
98920.0000   -5.41961
98960.0000   -5.69476
99000.0000   -4.86324
99040.0000   -5.73680
99080.0000   -5.54819
99120.0000   -5.73102
99160.0000   -5.90782
99200.0000   -6.10617
99240.0000   -5.17038
99280.0000   -5.37256
99320.0000   -4.97105
99360.0000   -5.28691
99400.0000   -5.30841
99440.0000   -5.18338
99480.0000   -4.96705
99520.0000   -5.59834
99560.0000   -2.89792
99600.0000   -3.95992
99640.0000   -4.82656
99680.0000   -4.97143
99720.0000   -4.60922
99760.0000   -5.17798
99800.0000   -5.18388
99840.0000   -5.19703
99880.0000   -4.79111
99920.0000   -5.54308
99960.0000   -4.92195
100000.0000   -5.35957
100040.0000   -6.06091
100080.0000   -6.15942
100120.0000   -6.16032
100160.0000   -6.63296
100200.0000   -5.58935
100240.0000   -6.22356
100280.0000   -5.53075
100320.0000   -5.45089
100360.0000   -5.81514
100400.0000   -5.54812
100440.0000   -5.11174
100480.0000   -5.00464
100520.0000   -5.26808
100560.0000   -6.02613
100600.0000   -5.57008
100640.0000   -6.69292
100680.0000   -4.60075
100720.0000   -6.00037
100760.0000   -5.88197
100800.0000   -6.23617
100840.0000   -4.93514
100880.0000   -5.66559
100920.0000   -5.57990
100960.0000   -5.29997
101000.0000   -5.56630
101040.0000   -5.27559
101080.0000   -5.28895
101120.0000   -4.20913
101160.0000   -5.46872
101200.0000   -5.35045
101240.0000   -5.97745
101280.0000   -5.85178
101320.0000   -6.05227
101360.0000   -5.94421
101400.0000   -5.52046
101440.0000   -6.49239
101480.0000   -5.42310
101520.0000   -6.06585
101560.0000   -5.54533
101600.0000   -5.83149
101640.0000   -4.70111
101680.0000   -4.86591
101720.0000   -4.76597
101760.0000   -4.76309
101800.0000   -4.26128
101840.0000   -5.28753
101880.0000   -5.01684
101920.0000   -5.55719
101960.0000   -5.61443
102000.0000   -4.35703
102040.0000   -4.20330
102080.0000   -5.54407
102120.0000   -5.75328
102160.0000   -5.08442
102200.0000   -4.58537
102240.0000   -5.59417
102280.0000   -5.69929
102320.0000   -5.38905
102360.0000   -4.85457
102400.0000   -5.51726
102440.0000   -6.46705
102480.0000   -6.29323
102520.0000   -5.08567
102560.0000   -5.12292
102600.0000   -4.96210
102640.0000   -5.19655
102680.0000   -5.63169
102720.0000   -5.91299
102760.0000   -5.32221
102800.0000   -5.89770
102840.0000   -5.75300
102880.0000   -4.94631
102920.0000   -4.73150
102960.0000   -5.84272
103000.0000   -5.71414
103040.0000   -6.06620
103080.0000   -5.30092
103120.0000   -5.95150
103160.0000   -5.70210
103200.0000   -5.65289
103240.0000   -5.95776
103280.0000   -5.38429
103320.0000   -7.00836
103360.0000   -6.43453
103400.0000   -5.66641
103440.0000   -5.24654
103480.0000   -5.87319
103520.0000   -5.57993
103560.0000   -5.38040
103600.0000   -6.35858
103640.0000   -5.77052
103680.0000   -5.97938
103720.0000   -6.41435
103760.0000   -5.62131
103800.0000   -5.87507
103840.0000   -5.01838
103880.0000   -5.81988
103920.0000   -6.76982
103960.0000   -7.15483
104000.0000   -6.54883
104040.0000   -6.89005
104080.0000   -6.28202
104120.0000   -6.26205
104160.0000   -6.54558
104200.0000   -7.11038
104240.0000   -5.90929
104280.0000   -5.93452
104320.0000   -6.04373
104360.0000   -6.50489
104400.0000   -5.29541
104440.0000   -5.64213
104480.0000   -5.35504
104520.0000   -5.65020
104560.0000   -5.84419
104600.0000   -5.13045
104640.0000   -6.14161
104680.0000   -5.68952
104720.0000   -5.78326
104760.0000   -6.52320
104800.0000   -5.39547
104840.0000   -6.01109
104880.0000   -5.35826
104920.0000   -5.85016
104960.0000   -6.04784
105000.0000   -5.81408
105040.0000   -5.82709
105080.0000   -6.05142
105120.0000   -5.80855
105160.0000   -6.08300
105200.0000   -5.71012
105240.0000   -6.36367
105280.0000   -5.52099
105320.0000   -5.84109
105360.0000   -5.30820
105400.0000   -5.27208
105440.0000   -5.46679
105480.0000   -6.43834
105520.0000   -5.96341
105560.0000   -5.81306
105600.0000   -5.35841
105640.0000   -5.89608
105680.0000   -6.14530
105720.0000   -5.98125
105760.0000   -6.22586
105800.0000   -5.37319
105840.0000   -6.13644
105880.0000   -6.05453
105920.0000   -6.00125
105960.0000   -4.70317
106000.0000   -5.71106
106040.0000   -5.34355
106080.0000   -5.34668
106120.0000   -5.41946
106160.0000   -5.88566
106200.0000   -5.34786
106240.0000   -6.09986
106280.0000   -4.71404
106320.0000   -6.36089
106360.0000   -6.67793
106400.0000   -5.68745
106440.0000   -4.78050
106480.0000   -5.33453
106520.0000   -5.24806
106560.0000   -5.24300
106600.0000   -5.22527
106640.0000   -5.41561
106680.0000   -6.01673
106720.0000   -4.87741
106760.0000   -6.48784
106800.0000   -5.14070
106840.0000   -4.77720
106880.0000   -4.14265
106920.0000   -4.26984
106960.0000   -5.21732
107000.0000   -5.38600
107040.0000   -4.91507
107080.0000   -4.82987
107120.0000   -4.96491
107160.0000   -5.15376
107200.0000   -6.36803
107240.0000   -5.73342
107280.0000   -4.80958
107320.0000   -4.63468
107360.0000   -5.88557
107400.0000   -5.52685
107440.0000   -5.10037
107480.0000   -6.12427
107520.0000   -6.36146
107560.0000   -5.65919
107600.0000   -5.40370
107640.0000   -5.22120
107680.0000   -6.15767
107720.0000   -6.59451
107760.0000   -6.12072
107800.0000   -5.94979
107840.0000   -6.33265
107880.0000   -4.44815
107920.0000   -5.66874
107960.0000   -6.20193
108000.0000   -5.63918
108040.0000   -5.87172
108080.0000   -6.09276
108120.0000   -5.62047
108160.0000   -5.07798
108200.0000   -4.83584
108240.0000   -5.16707
108280.0000   -5.28219
108320.0000   -4.85739
108360.0000   -5.73582
108400.0000   -5.44033
108440.0000   -5.65465
108480.0000   -4.96515
108520.0000   -5.85255
108560.0000   -5.21020
108600.0000   -5.81433
108640.0000   -4.76089
108680.0000   -5.53427
108720.0000   -5.23695
108760.0000   -6.00164
108800.0000   -5.95114
108840.0000   -5.94789
108880.0000   -5.08804
108920.0000   -5.52789
108960.0000   -5.72318
109000.0000   -6.57307
109040.0000   -5.63094
109080.0000   -6.37950
109120.0000   -5.87280
109160.0000   -5.62718
109200.0000   -5.66131
109240.0000   -6.06443
109280.0000   -6.28514
109320.0000   -6.75123
109360.0000   -6.33726
109400.0000   -5.40292
109440.0000   -4.98954
109480.0000   -5.21811
109520.0000   -6.56661
109560.0000   -5.11851
109600.0000   -5.84179
109640.0000   -6.29969
109680.0000   -6.51735
109720.0000   -6.51018
109760.0000   -5.62649
109800.0000   -6.49957
109840.0000   -5.99244
109880.0000   -5.47013
109920.0000   -5.41682
109960.0000   -6.39476
110000.0000   -5.91005
110040.0000   -5.98261
110080.0000   -6.18117
110120.0000   -5.44488
110160.0000   -5.78654
110200.0000   -5.83996
110240.0000   -4.91285
110280.0000   -5.99905
110320.0000   -5.28763
110360.0000   -4.82983
110400.0000   -5.88684
110440.0000   -5.93291
110480.0000   -5.64976
110520.0000   -4.37998
110560.0000   -4.50088
110600.0000   -5.91716
110640.0000   -5.02739
110680.0000   -5.24176
110720.0000   -5.57334
110760.0000   -5.94169
110800.0000   -5.65069
110840.0000   -5.64732
110880.0000   -6.54662
110920.0000   -6.22706
110960.0000   -5.42185
111000.0000   -5.62184
111040.0000   -4.96290
111080.0000   -5.81344
111120.0000   -5.02588
111160.0000   -6.04107
111200.0000   -6.13732
111240.0000   -6.61963
111280.0000   -6.18297
111320.0000   -5.68755
111360.0000   -5.55860
111400.0000   -5.22184
111440.0000   -5.35419
111480.0000   -6.62008
111520.0000   -5.08901
111560.0000   -5.33604
111600.0000   -4.09651
111640.0000   -6.23771
111680.0000   -4.65756
111720.0000   -5.23334
111760.0000   -6.34214
111800.0000   -5.37681
111840.0000   -5.06532
111880.0000   -5.81911
111920.0000   -5.99699
111960.0000   -4.97467
112000.0000   -4.31610
112040.0000   -4.64270
112080.0000   -5.52179
112120.0000   -5.73856
112160.0000   -5.50718
112200.0000   -4.53980
112240.0000   -4.82466
112280.0000   -5.02050
112320.0000   -4.39765
112360.0000   -5.48530
112400.0000   -5.08897
112440.0000   -5.43788
112480.0000   -5.80229
112520.0000   -5.62721
112560.0000   -5.75606
112600.0000   -6.00988
112640.0000   -5.94052
112680.0000   -5.65164
112720.0000   -5.70592
112760.0000   -5.21579
112800.0000   -4.81721
112840.0000   -4.69135
112880.0000   -4.81218
112920.0000   -5.13619
112960.0000   -4.79572
113000.0000   -4.78385
113040.0000   -5.26769
113080.0000   -5.45138
113120.0000   -6.04804
113160.0000   -5.27032
113200.0000   -4.56871
113240.0000   -4.98970
113280.0000   -5.44683
113320.0000   -4.85265
113360.0000   -5.68035
113400.0000   -4.96861
113440.0000   -4.83676
113480.0000   -6.02077
113520.0000   -5.12624
113560.0000   -4.86126
113600.0000   -4.93945
113640.0000   -5.34503
113680.0000   -5.01155
113720.0000   -4.90660
113760.0000   -4.60930
113800.0000   -3.55267
113840.0000   -4.37995
113880.0000   -4.82318
113920.0000   -4.86403
113960.0000   -4.51954
114000.0000   -4.51757
114040.0000   -4.18852
114080.0000   -5.42325
114120.0000   -4.63247
114160.0000   -4.56484
114200.0000   -3.85471
114240.0000   -4.35098
114280.0000   -4.95646
114320.0000   -4.67553
114360.0000   -4.95709
114400.0000   -5.01977
114440.0000   -5.65812
114480.0000   -5.20423
114520.0000   -4.86237
114560.0000   -5.46495
114600.0000   -5.53092
114640.0000   -5.56387
114680.0000   -5.88847
114720.0000   -5.34496
114760.0000   -4.94002
114800.0000   -4.97940
114840.0000   -5.02572
114880.0000   -4.93331
114920.0000   -4.22466
114960.0000   -5.36392
115000.0000   -5.13286
115040.0000   -4.16979
115080.0000   -4.90317
115120.0000   -5.04796
115160.0000   -5.26723
115200.0000   -5.34067
115240.0000   -5.56367
115280.0000   -5.59960
115320.0000   -5.79634
115360.0000   -4.62146
115400.0000   -3.63183
115440.0000   -3.98484
115480.0000   -4.81031
115520.0000   -5.45085
115560.0000   -4.61206
115600.0000   -4.81895
115640.0000   -4.23577
115680.0000   -4.03977
115720.0000   -4.27863
115760.0000   -4.73708
115800.0000   -4.37433
115840.0000   -4.61792
115880.0000   -4.64752
115920.0000   -4.75816
115960.0000   -5.79881
116000.0000   -5.65794
116040.0000   -4.84872
116080.0000   -5.10824
116120.0000   -4.84738
116160.0000   -4.21313
116200.0000   -5.16313
116240.0000   -5.20999
116280.0000   -4.66314
116320.0000   -4.75333
116360.0000   -5.35955
116400.0000   -4.97921
116440.0000   -3.79553
116480.0000   -4.92481
116520.0000   -4.28592
116560.0000   -4.93169
116600.0000   -5.27672
116640.0000   -4.86636
116680.0000   -4.85367
116720.0000   -5.37895
116760.0000   -5.51998
116800.0000   -4.31497
116840.0000   -4.68487
116880.0000   -5.37678
116920.0000   -5.12715
116960.0000   -5.16814
117000.0000   -4.54111
117040.0000   -5.31529
117080.0000   -5.84196
117120.0000   -4.73026
117160.0000   -5.84076
117200.0000   -5.81299
117240.0000   -5.40661
117280.0000   -4.71246
117320.0000   -5.22149
117360.0000   -5.33664
117400.0000   -5.41811
117440.0000   -4.92393
117480.0000   -6.03942
117520.0000   -5.36981
117560.0000   -5.60167
117600.0000   -5.74989
117640.0000   -5.11426
117680.0000   -5.18128
117720.0000   -4.65172
117760.0000   -4.28852
117800.0000   -4.62203
117840.0000   -5.14427
117880.0000   -4.98014
117920.0000   -5.13332
117960.0000   -5.36583
118000.0000   -5.13403
118040.0000   -5.50739
118080.0000   -5.27702
118120.0000   -6.01052
118160.0000   -4.65285
118200.0000   -4.82819
118240.0000   -5.17758
118280.0000   -5.03512
118320.0000   -6.21313
118360.0000   -5.82630
118400.0000   -5.25030
118440.0000   -5.23629
118480.0000   -5.60880
118520.0000   -6.26863
118560.0000   -5.16850
118600.0000   -5.05895
118640.0000   -6.10866
118680.0000   -5.44261
118720.0000   -5.47357
118760.0000   -5.30290
118800.0000   -5.33746
118840.0000   -4.50907
118880.0000   -4.66237
118920.0000   -4.61766
118960.0000   -4.60326
119000.0000   -4.87133
119040.0000   -4.19263
119080.0000   -4.92677
119120.0000   -5.15473
119160.0000   -4.68184
119200.0000   -4.14257
119240.0000   -5.36381
119280.0000   -4.70358
119320.0000   -4.80147
119360.0000   -5.34367
119400.0000   -5.13262
119440.0000   -5.34059
119480.0000   -4.74192
119520.0000   -5.09036
119560.0000   -4.59658
119600.0000   -5.30973
119640.0000   -4.77643
119680.0000   -5.10280
119720.0000   -4.60530
119760.0000   -4.66360
119800.0000   -4.71429
119840.0000   -4.44176
119880.0000   -4.64030
119920.0000   -4.86170
119960.0000   -5.59540
120000.0000   -4.99890
120040.0000   -5.25603
120080.0000   -5.07899
120120.0000   -5.41097
120160.0000   -5.73429
120200.0000   -4.76464
120240.0000   -4.92344
120280.0000   -5.10281
120320.0000   -5.12329
120360.0000   -5.86471
120400.0000   -5.54393
120440.0000   -5.78053
120480.0000   -6.50337
120520.0000   -5.52939
120560.0000   -5.29779
120600.0000   -4.85500
120640.0000   -5.00119
120680.0000   -4.92884
120720.0000   -4.54778
120760.0000   -4.24499
120800.0000   -4.80916
120840.0000   -4.93187
120880.0000   -4.87142
120920.0000   -4.74074
120960.0000   -5.33226
121000.0000   -5.06388
121040.0000   -5.70659
121080.0000   -4.95595
121120.0000   -5.47367
121160.0000   -5.89698
121200.0000   -5.03329
121240.0000   -6.08559
121280.0000   -5.51393
121320.0000   -4.86854
121360.0000   -4.50607
121400.0000   -5.63772
121440.0000   -4.85699
121480.0000   -5.22912
121520.0000   -4.53653
121560.0000   -5.44123
121600.0000   -5.53492
121640.0000   -5.21920
121680.0000   -5.31292
121720.0000   -5.69111
121760.0000   -5.50800
121800.0000   -5.27550
121840.0000   -5.01698
121880.0000   -4.53375
121920.0000   -5.49570
121960.0000   -5.88178
122000.0000   -6.14378
122040.0000   -5.73845
122080.0000   -4.90776
122120.0000   -5.81781
122160.0000   -5.24006
122200.0000   -5.17560
122240.0000   -5.34967
122280.0000   -4.98722
122320.0000   -4.23318
122360.0000   -4.62892
122400.0000   -4.43566
122440.0000   -4.65773
122480.0000   -5.00816
122520.0000   -3.75504
122560.0000   -4.81834
122600.0000   -4.53090
122640.0000   -4.57405
122680.0000   -4.58736
122720.0000   -4.77997
122760.0000   -5.22895
122800.0000   -5.70227
122840.0000   -5.31389
122880.0000   -5.28466
122920.0000   -4.91454
122960.0000   -4.70770
123000.0000   -4.84281
123040.0000   -4.72757
123080.0000   -4.68176
123120.0000   -5.17093
123160.0000   -6.48092
123200.0000   -5.02971
123240.0000   -5.55754
123280.0000   -6.04542
123320.0000   -5.30126
123360.0000   -6.40576
123400.0000   -6.18509
123440.0000   -6.60491
123480.0000   -6.00805
123520.0000   -5.64428
123560.0000   -5.85525
123600.0000   -6.02316
123640.0000   -6.18430
123680.0000   -5.43826
123720.0000   -4.74864
123760.0000   -5.21374
123800.0000   -4.92859
123840.0000   -4.33861
123880.0000   -4.36336
123920.0000   -4.53840
123960.0000   -4.82623
124000.0000   -4.44932
124040.0000   -4.79030
124080.0000   -5.18858
124120.0000   -4.70737
124160.0000   -5.18833
124200.0000   -5.40284
124240.0000   -4.82237
124280.0000   -4.99775
124320.0000   -4.78642
124360.0000   -4.85129
124400.0000   -4.68381
124440.0000   -3.89543
124480.0000   -4.96159
124520.0000   -3.86347
124560.0000   -5.60769
124600.0000   -5.56058
124640.0000   -4.89099
124680.0000   -5.55785
124720.0000   -5.23991
124760.0000   -5.37133
124800.0000   -5.05454
124840.0000   -5.09724
124880.0000   -5.03532
124920.0000   -5.10029
124960.0000   -5.38939
125000.0000   -4.76313
125040.0000   -5.80703
125080.0000   -4.46201
125120.0000   -4.53662
125160.0000   -3.72209
125200.0000   -4.76813
125240.0000   -4.08643
125280.0000   -4.48293
125320.0000   -4.38503
125360.0000   -5.18397
125400.0000   -3.98117
125440.0000   -5.34531
125480.0000   -4.16306
125520.0000   -4.82436
125560.0000   -5.31136
125600.0000   -5.29054
125640.0000   -4.46456
125680.0000   -5.31997
125720.0000   -5.51455
125760.0000   -4.79738
125800.0000   -5.64097
125840.0000   -4.69795
125880.0000   -5.21027
125920.0000   -5.26186
125960.0000   -5.33709
126000.0000   -5.47581
126040.0000   -5.18508
126080.0000   -5.00968
126120.0000   -5.50724
126160.0000   -5.35776
126200.0000   -5.42742
126240.0000   -4.76328
126280.0000   -5.04144
126320.0000   -5.21507
126360.0000   -4.84330
126400.0000   -5.17178
126440.0000   -4.36469
126480.0000   -4.45336
126520.0000   -4.91808
126560.0000   -4.53782
126600.0000   -4.97345
126640.0000   -4.08276
126680.0000   -4.74772
126720.0000   -4.78963
126760.0000   -4.63879
126800.0000   -5.78223
126840.0000   -5.26829
126880.0000   -5.54764
126920.0000   -4.54577
126960.0000   -5.06716
127000.0000   -5.27724
127040.0000   -4.39869
127080.0000   -4.20395
127120.0000   -4.65944
127160.0000   -4.20652
127200.0000   -5.37466
127240.0000   -4.45475
127280.0000   -4.49116
127320.0000   -5.12919
127360.0000   -4.71033
127400.0000   -4.40761
127440.0000   -5.27355
127480.0000   -5.18798
127520.0000   -4.67992
127560.0000   -4.44348
127600.0000   -4.64349
127640.0000   -4.69213
127680.0000   -4.76061
127720.0000   -4.07969
127760.0000   -5.01737
127800.0000   -4.40409
127840.0000   -3.95405
127880.0000   -5.47256
127920.0000   -4.28402
127960.0000   -4.64230
128000.0000   -4.90715
128040.0000   -4.82316
128080.0000   -4.74436
128120.0000   -4.54140
128160.0000   -5.03940
128200.0000   -5.78811
128240.0000   -5.79245
128280.0000   -5.41460
128320.0000   -5.42382
128360.0000   -5.78107
128400.0000   -5.34243
128440.0000   -6.16653
128480.0000   -6.04566
128520.0000   -5.40409
128560.0000   -4.49107
128600.0000   -5.78813
128640.0000   -4.89850
128680.0000   -4.25976
128720.0000   -5.42614
128760.0000   -5.45228
128800.0000   -6.06001
128840.0000   -5.92831
128880.0000   -5.60356
128920.0000   -4.74035
128960.0000   -5.42451
129000.0000   -4.64846
129040.0000   -5.53070
129080.0000   -4.29232
129120.0000   -4.13759
129160.0000   -4.53639
129200.0000   -4.95440
129240.0000   -4.88496
129280.0000   -4.96876
129320.0000   -5.08640
129360.0000   -5.07510
129400.0000   -4.78280
129440.0000   -4.77639
129480.0000   -4.74754
129520.0000   -5.85882
129560.0000   -5.48073
129600.0000   -4.75429
129640.0000   -5.08813
129680.0000   -4.61706
129720.0000   -5.35136
129760.0000   -5.20192
129800.0000   -5.14576
129840.0000   -4.74179
129880.0000   -5.16126
129920.0000   -5.50705
129960.0000   -6.11149
130000.0000   -5.13698
130040.0000   -5.54531
130080.0000   -4.98489
130120.0000   -4.89208
130160.0000   -4.63237
130200.0000   -4.44322
130240.0000   -4.53502
130280.0000   -5.12698
130320.0000   -4.77860
130360.0000   -4.33834
130400.0000   -4.80126
130440.0000   -4.81300
130480.0000   -4.93750
130520.0000   -5.29694
130560.0000   -4.93448
130600.0000   -5.62502
130640.0000   -4.83344
130680.0000   -5.16856
130720.0000   -5.77068
130760.0000   -5.24644
130800.0000   -4.78402
130840.0000   -5.50470
130880.0000   -5.40803
130920.0000   -5.19804
130960.0000   -4.92718
131000.0000   -4.87657
131040.0000   -5.31502
131080.0000   -5.81825
131120.0000   -5.24977
131160.0000   -5.98319
131200.0000   -4.95602
131240.0000   -4.84457
131280.0000   -5.33059
131320.0000   -4.47029
131360.0000   -5.04648
131400.0000   -5.13207
131440.0000   -5.00554
131480.0000   -4.74792
131520.0000   -4.78553
131560.0000   -5.25652
131600.0000   -4.35520
131640.0000   -4.58391
131680.0000   -4.94506
131720.0000   -4.77273
131760.0000   -4.55481
131800.0000   -5.12685
131840.0000   -4.75724
131880.0000   -6.16553
131920.0000   -5.56610
131960.0000   -5.72838
132000.0000   -6.31056
132040.0000   -5.48316
132080.0000   -6.52273
132120.0000   -5.71809
132160.0000   -5.85544
132200.0000   -5.59824
132240.0000   -5.39467
132280.0000   -4.66782
132320.0000   -4.91009
132360.0000   -5.62839
132400.0000   -5.41792
132440.0000   -4.95792
132480.0000   -5.33792
132520.0000   -5.84481
132560.0000   -6.54869
132600.0000   -5.65938
132640.0000   -5.58802
132680.0000   -5.06324
132720.0000   -5.64632
132760.0000   -5.75250
132800.0000   -5.50219
132840.0000   -5.18050
132880.0000   -6.12203
132920.0000   -5.20351
132960.0000   -5.03320
133000.0000   -5.26950
133040.0000   -4.86555
133080.0000   -5.44952
133120.0000   -5.99413
133160.0000   -4.33090
133200.0000   -5.04165
133240.0000   -4.64051
133280.0000   -5.36580
133320.0000   -5.25188
133360.0000   -6.30891
133400.0000   -5.40185
133440.0000   -5.37602
133480.0000   -5.53726
133520.0000   -5.42879
133560.0000   -6.46955
133600.0000   -6.41826
133640.0000   -5.89465
133680.0000   -6.16491
133720.0000   -6.01987
133760.0000   -6.67760
133800.0000   -5.54657
133840.0000   -5.97835
133880.0000   -5.20891
133920.0000   -4.59162
133960.0000   -5.32979
134000.0000   -5.92356
134040.0000   -4.37750
134080.0000   -5.74386
134120.0000   -5.53856
134160.0000   -5.96270
134200.0000   -5.23168
134240.0000   -5.51742
134280.0000   -5.11391
134320.0000   -5.04354
134360.0000   -5.29287
134400.0000   -4.89621
134440.0000   -4.35284
134480.0000   -5.54079
134520.0000   -4.84931
134560.0000   -5.15276
134600.0000   -4.92042
134640.0000   -4.61271
134680.0000   -5.08160
134720.0000   -4.74414
134760.0000   -5.16774
134800.0000   -5.52021
134840.0000   -4.65916
134880.0000   -4.64533
134920.0000   -4.90900
134960.0000   -5.74620
135000.0000   -4.66346
135040.0000   -5.19946
135080.0000   -4.27608
135120.0000   -5.28441
135160.0000   -4.73000
135200.0000   -3.48417
135240.0000   -4.56361
135280.0000   -4.66436
135320.0000   -4.48907
135360.0000   -5.20458
135400.0000   -5.06576
135440.0000   -4.87263
135480.0000   -4.03662
135520.0000   -4.00276
135560.0000   -4.22661
135600.0000   -5.18985
135640.0000   -5.14279
135680.0000   -4.57129
135720.0000   -5.25499
135760.0000   -4.36957
135800.0000   -4.85372
135840.0000   -5.38590
135880.0000   -4.25157
135920.0000   -5.05060
135960.0000   -5.10514
136000.0000   -4.30075
136040.0000   -4.82857
136080.0000   -4.96633
136120.0000   -5.08645
136160.0000   -4.88889
136200.0000   -4.36519
136240.0000   -4.42513
136280.0000   -4.73833
136320.0000   -5.15408
136360.0000   -3.77770
136400.0000   -3.67381
136440.0000   -3.82982
136480.0000   -4.76499
136520.0000   -5.07562
136560.0000   -3.99621
136600.0000   -4.98668
136640.0000   -5.12978
136680.0000   -4.99071
136720.0000   -5.24498
136760.0000   -4.59918
136800.0000   -4.81338
136840.0000   -4.44005
136880.0000   -4.63969
136920.0000   -3.69298
136960.0000   -4.75495
137000.0000   -3.64441
137040.0000   -4.60621
137080.0000   -4.75407
137120.0000   -4.42545
137160.0000   -4.43765
137200.0000   -5.24503
137240.0000   -4.83693
137280.0000   -4.88314
137320.0000   -4.40142
137360.0000   -4.73427
137400.0000   -4.76420
137440.0000   -5.19479
137480.0000   -3.86033
137520.0000   -4.86512
137560.0000   -5.21425
137600.0000   -4.40327
137640.0000   -4.93284
137680.0000   -4.88625
137720.0000   -5.60055
137760.0000   -3.69707
137800.0000   -4.89741
137840.0000   -4.93764
137880.0000   -5.32857
137920.0000   -5.87896
137960.0000   -5.08384
138000.0000   -5.82711
138040.0000   -6.74889
138080.0000   -5.59631
138120.0000   -4.14106
138160.0000   -4.98285
138200.0000   -4.12743
138240.0000   -4.35470
138280.0000   -4.74438
138320.0000   -4.97165
138360.0000   -5.73170
138400.0000   -5.30386
138440.0000   -4.68925
138480.0000   -5.34659
138520.0000   -5.31227
138560.0000   -5.03660
138600.0000   -4.83602
138640.0000   -4.85298
138680.0000   -4.19908
138720.0000   -4.49847
138760.0000   -4.75268
138800.0000   -4.29776
138840.0000   -3.98631
138880.0000   -4.56525
138920.0000   -4.68542
138960.0000   -5.32100
139000.0000   -5.51620
139040.0000   -5.06198
139080.0000   -4.51106
139120.0000   -4.48299
139160.0000   -4.76704
139200.0000   -4.60903
139240.0000   -5.68896
139280.0000   -4.85178
139320.0000   -5.13092
139360.0000   -5.37185
139400.0000   -5.82440
139440.0000   -5.35020
139480.0000   -4.66944
139520.0000   -5.44197
139560.0000   -5.63759
139600.0000   -5.27372
139640.0000   -5.38496
139680.0000   -5.22862
139720.0000   -4.33471
139760.0000   -5.45526
139800.0000   -5.06984
139840.0000   -4.86651
139880.0000   -5.22705
139920.0000   -5.04399
139960.0000   -5.47723
140000.0000   -4.69660
140040.0000   -5.28948
140080.0000   -4.71453
140120.0000   -4.99486
140160.0000   -3.76744
140200.0000   -3.98223
140240.0000   -4.04870
140280.0000   -4.17421
140320.0000   -3.08312
140360.0000   -3.82269
140400.0000   -3.36558
140440.0000   -4.58683
140480.0000   -3.26290
140520.0000   -4.81892
140560.0000   -3.99945
140600.0000   -4.01515
140640.0000   -4.95520
140680.0000   -4.36911
140720.0000   -3.22176
140760.0000   -4.53726
140800.0000   -5.23105
140840.0000   -4.45742
140880.0000   -4.15579
140920.0000   -4.71838
140960.0000   -4.64226
141000.0000   -4.29756
141040.0000   -4.42228
141080.0000   -5.68945
141120.0000   -5.87843
141160.0000   -4.38570
141200.0000   -4.87739
141240.0000   -4.81964
141280.0000   -5.57766
141320.0000   -5.33756
141360.0000   -4.63863
141400.0000   -4.07724
141440.0000   -4.73380
141480.0000   -4.20204
141520.0000   -3.71583
141560.0000   -3.77563
141600.0000   -4.38538
141640.0000   -4.44611
141680.0000   -4.70726
141720.0000   -4.31651
141760.0000   -4.42761
141800.0000   -5.37174
141840.0000   -4.80877
141880.0000   -4.85999
141920.0000   -5.34504
141960.0000   -5.39029
142000.0000   -4.61864
142040.0000   -4.27217
142080.0000   -4.77047
142120.0000   -4.60478
142160.0000   -4.92437
142200.0000   -4.76041
142240.0000   -5.54611
142280.0000   -4.67252
142320.0000   -4.34956
142360.0000   -5.58578
142400.0000   -5.02266
142440.0000   -4.87969
142480.0000   -4.50091
142520.0000   -5.28975
142560.0000   -5.54678
142600.0000   -5.52217
142640.0000   -5.28246
142680.0000   -3.79089
142720.0000   -5.11353
142760.0000   -4.46301
142800.0000   -5.35122
142840.0000   -4.32719
142880.0000   -4.47283
142920.0000   -4.39262
142960.0000   -4.90702
143000.0000   -4.87246
143040.0000   -4.25529
143080.0000   -4.60953
143120.0000   -4.71092
143160.0000   -4.59848
143200.0000   -4.28599
143240.0000   -4.59069
143280.0000   -4.43619
143320.0000   -5.13128
143360.0000   -3.71321
143400.0000   -5.36272
143440.0000   -4.99678
143480.0000   -4.19824
143520.0000   -4.69311
143560.0000   -3.88308
143600.0000   -4.49199
143640.0000   -4.44552
143680.0000   -3.91793
143720.0000   -4.77088
143760.0000   -4.97007
143800.0000   -4.05273
143840.0000   -4.91699
143880.0000   -5.34728
143920.0000   -4.49739
143960.0000   -4.55472
144000.0000   -5.72079
144040.0000   -4.99076
144080.0000   -4.17344
144120.0000   -5.58109
144160.0000   -5.86485
144200.0000   -4.99523
144240.0000   -4.77937
144280.0000   -4.34910
144320.0000   -5.08703
144360.0000   -4.61795
144400.0000   -4.72602
144440.0000   -4.81877
144480.0000   -4.09279
144520.0000   -5.32283
144560.0000   -4.40280
144600.0000   -5.05794
144640.0000   -4.21465
144680.0000   -4.41510
144720.0000   -5.74948
144760.0000   -5.01528
144800.0000   -4.28380
144840.0000   -4.13543
144880.0000   -5.21449
144920.0000   -5.29018
144960.0000   -5.46281
145000.0000   -4.62004
145040.0000   -5.01878
145080.0000   -5.15186
145120.0000   -4.90637
145160.0000   -4.70821
145200.0000   -5.24776
145240.0000   -5.41130
145280.0000   -5.27481
145320.0000   -5.49219
145360.0000   -4.94592
145400.0000   -4.55389
145440.0000   -5.25616
145480.0000   -5.60060
145520.0000   -4.76050
145560.0000   -5.31382
145600.0000   -5.59049
145640.0000   -4.71904
145680.0000   -4.91917
145720.0000   -5.00824
145760.0000   -5.35588
145800.0000   -4.85932
145840.0000   -4.58571
145880.0000   -4.73720
145920.0000   -4.43615
145960.0000   -4.65369
146000.0000   -4.97291
146040.0000   -4.57284
146080.0000   -4.00046
146120.0000   -4.74603
146160.0000   -4.61313
146200.0000   -5.08697
146240.0000   -4.18604
146280.0000   -5.10804
146320.0000   -4.98955
146360.0000   -4.51015
146400.0000   -4.63542
146440.0000   -4.37747
146480.0000   -4.94989
146520.0000   -5.30906
146560.0000   -5.84457
146600.0000   -4.55340
146640.0000   -4.32782
146680.0000   -4.31271
146720.0000   -5.11621
146760.0000   -5.63314
146800.0000   -5.31214
146840.0000   -5.25379
146880.0000   -5.27578
146920.0000   -4.66641
146960.0000   -5.72602
147000.0000   -4.64982
147040.0000   -4.40608
147080.0000   -4.37439
147120.0000   -4.23193
147160.0000   -5.33136
147200.0000   -4.19493
147240.0000   -4.84821
147280.0000   -4.79414
147320.0000   -5.12000
147360.0000   -5.31994
147400.0000   -4.32292
147440.0000   -5.35352
147480.0000   -5.25561
147520.0000   -5.88959
147560.0000   -5.66326
147600.0000   -4.91691
147640.0000   -3.98697
147680.0000   -4.81381
147720.0000   -5.35499
147760.0000   -5.08794
147800.0000   -4.87851
147840.0000   -5.93877
147880.0000   -4.38444
147920.0000   -5.17725
147960.0000   -4.59121
148000.0000   -4.63372
148040.0000   -5.44967
148080.0000   -5.18456
148120.0000   -4.09916
148160.0000   -4.32643
148200.0000   -4.62215
148240.0000   -4.48291
148280.0000   -5.49992
148320.0000   -5.06193
148360.0000   -5.22998
148400.0000   -4.95149
148440.0000   -5.61272
148480.0000   -4.48352
148520.0000   -4.78954
148560.0000   -4.19428
148600.0000   -5.23764
148640.0000   -4.21012
148680.0000   -4.77454
148720.0000   -5.20912
148760.0000   -5.38362
148800.0000   -5.06659
148840.0000   -4.87588
148880.0000   -5.05106
148920.0000   -5.12520
148960.0000   -4.88402
149000.0000   -4.94599
149040.0000   -4.84632
149080.0000   -4.90312
149120.0000   -5.85332
149160.0000   -5.43925
149200.0000   -5.40939
149240.0000   -5.00933
149280.0000   -5.56465
149320.0000   -5.55651
149360.0000   -5.83124
149400.0000   -5.86225
149440.0000   -4.95823
149480.0000   -5.45710
149520.0000   -5.14664
149560.0000   -5.26792
149600.0000   -4.91788
149640.0000   -5.20390
149680.0000   -5.13143
149720.0000   -4.88759
149760.0000   -4.91391
149800.0000   -4.58364
149840.0000   -4.62662
149880.0000   -4.36637
149920.0000   -4.67535
149960.0000   -4.03965
150000.0000   -4.18720
150040.0000   -4.07770
150080.0000   -4.61465
150120.0000   -4.31792
150160.0000   -4.14326
150200.0000   -4.42238
150240.0000   -4.71003
150280.0000   -4.85802
150320.0000   -4.57844
150360.0000   -5.10834
150400.0000   -4.25153
150440.0000   -3.94292
150480.0000   -4.74410
150520.0000   -4.97120
150560.0000   -4.90404
150600.0000   -3.56690
150640.0000   -5.08128
150680.0000   -4.08098
150720.0000   -4.85266
150760.0000   -4.99634
150800.0000   -5.11214
150840.0000   -4.76061
150880.0000   -4.95969
150920.0000   -5.02750
150960.0000   -5.70598
151000.0000   -4.81637
151040.0000   -4.64692
151080.0000   -4.24570
151120.0000   -4.43630
151160.0000   -4.86426
151200.0000   -4.87702
151240.0000   -4.62458
151280.0000   -3.89563
151320.0000   -4.94704
151360.0000   -4.58676
151400.0000   -5.69151
151440.0000   -4.53821
151480.0000   -4.35482
151520.0000   -5.52370
151560.0000   -5.04075
151600.0000   -4.45317
151640.0000   -4.76090
151680.0000   -5.23588
151720.0000   -6.07404
151760.0000   -5.51466
151800.0000   -5.19319
151840.0000   -4.96675
151880.0000   -5.48330
151920.0000   -4.92011
151960.0000   -4.67887
152000.0000   -4.59360
152040.0000   -5.01509
152080.0000   -4.63540
152120.0000   -5.89627
152160.0000   -4.56708
152200.0000   -4.26440
152240.0000   -4.50118
152280.0000   -4.44639
152320.0000   -4.59838
152360.0000   -5.35832
152400.0000   -4.39468
152440.0000   -4.66343
152480.0000   -3.91693
152520.0000   -4.93395
152560.0000   -4.58814
152600.0000   -4.70558
152640.0000   -5.54631
152680.0000   -6.03366
152720.0000   -5.74796
152760.0000   -4.96373
152800.0000   -4.04326
152840.0000   -5.57843
152880.0000   -5.55925
152920.0000   -5.23869
152960.0000   -5.08757
153000.0000   -5.39525
153040.0000   -3.88726
153080.0000   -4.04706
153120.0000   -4.08119
153160.0000   -4.49273
153200.0000   -3.61592
153240.0000   -4.06340
153280.0000   -3.68689
153320.0000   -3.36272
153360.0000   -4.37910
153400.0000   -3.36026
153440.0000   -3.58820
153480.0000   -4.70258
153520.0000   -4.29283
153560.0000   -5.04078
153600.0000   -5.28089
153640.0000   -5.40661
153680.0000   -6.91313
153720.0000   -4.66758
153760.0000   -5.10628
153800.0000   -5.32579
153840.0000   -4.73456
153880.0000   -4.39289
153920.0000   -4.87008
153960.0000   -4.12560
154000.0000   -4.89622
154040.0000   -4.00373
154080.0000   -4.65310
154120.0000   -5.13149
154160.0000   -5.58086
154200.0000   -5.77887
154240.0000   -5.76651
154280.0000   -5.31220
154320.0000   -5.09434
154360.0000   -4.74013
154400.0000   -5.12605
154440.0000   -5.47129
154480.0000   -5.07337
154520.0000   -4.07508
154560.0000   -5.47864
154600.0000   -5.85089
154640.0000   -5.32757
154680.0000   -5.07491
154720.0000   -5.04001
154760.0000   -4.45551
154800.0000   -5.38458
154840.0000   -5.40277
154880.0000   -5.40927
154920.0000   -5.84738
154960.0000   -5.47039
155000.0000   -4.27246
155040.0000   -4.57398
155080.0000   -4.61145
155120.0000   -4.11431
155160.0000   -5.28081
155200.0000   -5.46145
155240.0000   -6.34820
155280.0000   -5.34821
155320.0000   -5.63511
155360.0000   -5.07127
155400.0000   -5.73397
155440.0000   -5.65204
155480.0000   -5.09645
155520.0000   -5.04986
155560.0000   -4.83273
155600.0000   -6.09688
155640.0000   -5.39822
155680.0000   -5.14902
155720.0000   -5.14014
155760.0000   -5.14647
155800.0000   -5.00351
155840.0000   -4.74846
155880.0000   -5.95403
155920.0000   -4.87196
155960.0000   -5.47851
156000.0000   -5.46807
156040.0000   -5.71981
156080.0000   -5.13187
156120.0000   -4.60275
156160.0000   -4.84146
156200.0000   -5.45948
156240.0000   -5.42453
156280.0000   -4.87977
156320.0000   -6.05766
156360.0000   -6.46376
156400.0000   -6.15535
156440.0000   -6.59657
156480.0000   -6.64621
156520.0000   -6.67916
156560.0000   -4.94619
156600.0000   -4.67947
156640.0000   -5.47034
156680.0000   -4.96887
156720.0000   -5.87820
156760.0000   -5.01923
156800.0000   -5.56739
156840.0000   -5.76434
156880.0000   -4.82710
156920.0000   -4.27684
156960.0000   -6.06843
157000.0000   -6.10224
157040.0000   -5.44288
157080.0000   -5.75595
157120.0000   -4.81761
157160.0000   -5.67231
157200.0000   -5.69200
157240.0000   -5.45060
157280.0000   -5.33743
157320.0000   -5.21511
157360.0000   -4.51026
157400.0000   -4.94761
157440.0000   -4.40170
157480.0000   -4.54742
157520.0000   -4.83826
157560.0000   -3.66204
157600.0000   -4.71839
157640.0000   -4.20640
157680.0000   -4.05607
157720.0000   -4.50474
157760.0000   -4.62224
157800.0000   -4.14502
157840.0000   -4.44714
157880.0000   -4.46102
157920.0000   -4.69114
157960.0000   -5.91622
158000.0000   -6.35486
158040.0000   -5.31882
158080.0000   -4.79135
158120.0000   -5.03719
158160.0000   -5.16693
158200.0000   -4.36121
158240.0000   -5.01681
158280.0000   -4.74408
158320.0000   -5.20896
158360.0000   -5.34104
158400.0000   -3.85555
158440.0000   -4.38430
158480.0000   -3.69189
158520.0000   -4.26275
158560.0000   -4.39405
158600.0000   -4.99483
158640.0000   -4.32204
158680.0000   -4.75241
158720.0000   -4.25829
158760.0000   -3.94797
158800.0000   -4.44688
158840.0000   -4.54832
158880.0000   -5.28541
158920.0000   -5.11492
158960.0000   -6.13621
159000.0000   -5.21324
159040.0000   -4.66550
159080.0000   -4.58410
159120.0000   -4.18731
159160.0000   -4.71748
159200.0000   -4.90262
159240.0000   -5.18252
159280.0000   -5.93917
159320.0000   -4.39824
159360.0000   -4.83080
159400.0000   -4.40887
159440.0000   -4.75258
159480.0000   -5.68414
159520.0000   -4.72481
159560.0000   -4.90976
159600.0000   -5.00790
159640.0000   -4.10516
159680.0000   -4.91477
159720.0000   -4.04545
159760.0000   -5.69217
159800.0000   -4.23659
159840.0000   -4.45669
159880.0000   -5.16374
159920.0000   -5.17854
159960.0000   -4.97148
160000.0000   -4.17056
160040.0000   -3.73934
160080.0000   -4.46698
160120.0000   -5.50779
160160.0000   -4.85302
160200.0000   -4.40102
160240.0000   -4.71969
160280.0000   -4.96017
160320.0000   -4.02436
160360.0000   -4.36637
160400.0000   -4.96362
160440.0000   -5.21019
160480.0000   -5.19212
160520.0000   -6.43183
160560.0000   -4.71269
160600.0000   -5.33788
160640.0000   -5.01113
160680.0000   -4.73185
160720.0000   -4.86282
160760.0000   -5.02041
160800.0000   -4.99416
160840.0000   -5.64237
160880.0000   -4.83511
160920.0000   -4.65622
160960.0000   -4.06353
161000.0000   -4.47312
161040.0000   -5.27715
161080.0000   -3.97481
161120.0000   -4.64849
161160.0000   -4.38545
161200.0000   -5.11261
161240.0000   -5.63522
161280.0000   -5.52341
161320.0000   -5.53711
161360.0000   -5.04075
161400.0000   -5.20236
161440.0000   -4.19877
161480.0000   -4.93274
161520.0000   -5.03161
161560.0000   -4.92399
161600.0000   -4.74388
161640.0000   -4.71663
161680.0000   -5.67876
161720.0000   -4.78908
161760.0000   -4.37694
161800.0000   -5.22711
161840.0000   -4.43408
161880.0000   -5.05420
161920.0000   -4.14636
161960.0000   -5.52833
162000.0000   -5.19641
162040.0000   -4.96415
162080.0000   -5.07905
162120.0000   -4.55482
162160.0000   -4.86351
162200.0000   -4.53939
162240.0000   -5.00142
162280.0000   -4.89637
162320.0000   -4.52152
162360.0000   -4.32370
162400.0000   -4.95527
162440.0000   -5.57537
162480.0000   -5.13434
162520.0000   -5.13000
162560.0000   -5.51257
162600.0000   -5.87753
162640.0000   -5.22956
162680.0000   -4.76699
162720.0000   -5.85697
162760.0000   -5.55183
162800.0000   -5.02945
162840.0000   -4.59863
162880.0000   -5.23312
162920.0000   -5.28391
162960.0000   -4.71309
163000.0000   -4.23662
163040.0000   -4.22623
163080.0000   -4.30236
163120.0000   -5.54465
163160.0000   -4.99918
163200.0000   -5.25278
163240.0000   -5.63571
163280.0000   -4.39838
163320.0000   -5.17652
163360.0000   -5.60779
163400.0000   -4.71481
163440.0000   -5.91713
163480.0000   -5.70428
163520.0000   -4.49202
163560.0000   -6.02550
163600.0000   -4.64404
163640.0000   -5.61845
163680.0000   -5.07161
163720.0000   -4.28084
163760.0000   -4.24784
163800.0000   -3.86616
163840.0000   -4.96081
163880.0000   -4.02263
163920.0000   -3.65670
163960.0000   -5.11861
164000.0000   -4.39138
164040.0000   -4.92414
164080.0000   -4.50252
164120.0000   -4.58363
164160.0000   -5.15137
164200.0000   -5.24348
164240.0000   -4.89659
164280.0000   -4.03649
164320.0000   -4.06135
164360.0000   -4.40530
164400.0000   -4.48607
164440.0000   -5.15825
164480.0000   -4.54324
164520.0000   -5.19935
164560.0000   -5.18805
164600.0000   -5.10770
164640.0000   -4.51125
164680.0000   -4.62176
164720.0000   -4.25246
164760.0000   -4.87810
164800.0000   -5.42508
164840.0000   -3.58465
164880.0000   -5.17296
164920.0000   -5.03358
164960.0000   -5.16007
165000.0000   -4.91690
165040.0000   -5.49918
165080.0000   -5.88289
165120.0000   -4.84685
165160.0000   -5.03664
165200.0000   -4.44466
165240.0000   -4.93033
165280.0000   -5.50051
165320.0000   -5.02700
165360.0000   -5.18555
165400.0000   -5.45126
165440.0000   -6.09584
165480.0000   -5.77301
165520.0000   -5.73942
165560.0000   -4.14642
165600.0000   -5.28479
165640.0000   -4.41084
165680.0000   -4.49013
165720.0000   -4.43065
165760.0000   -3.59999
165800.0000   -4.85068
165840.0000   -4.75913
165880.0000   -4.45432
165920.0000   -5.10790
165960.0000   -4.70346
166000.0000   -6.03320
166040.0000   -5.92794
166080.0000   -5.75412
166120.0000   -5.37876
166160.0000   -5.87599
166200.0000   -5.68918
166240.0000   -5.88178
166280.0000   -5.54003
166320.0000   -4.81760
166360.0000   -3.59560
166400.0000   -4.77454
166440.0000   -4.88764
166480.0000   -4.79908
166520.0000   -4.54406
166560.0000   -5.78272
166600.0000   -4.99498
166640.0000   -4.84796
166680.0000   -4.63595
166720.0000   -5.64983
166760.0000   -4.85538
166800.0000   -6.40795
166840.0000   -4.80943
166880.0000   -4.92416
166920.0000   -3.71673
166960.0000   -3.72247
167000.0000   -4.18135
167040.0000   -4.11327
167080.0000   -3.97837
167120.0000   -5.05662
167160.0000   -4.84741
167200.0000   -5.22678
167240.0000   -5.71355
167280.0000   -4.74873
167320.0000   -4.57593
167360.0000   -5.60862
167400.0000   -5.04509
167440.0000   -5.25064
167480.0000   -5.59410
167520.0000   -5.20487
167560.0000   -5.41126
167600.0000   -4.87826
167640.0000   -4.79450
167680.0000   -4.29488
167720.0000   -5.09735
167760.0000   -5.38905
167800.0000   -5.69505
167840.0000   -5.27487
167880.0000   -5.77127
167920.0000   -6.17986
167960.0000   -5.94348
168000.0000   -5.80550
168040.0000   -6.04897
168080.0000   -5.32204
168120.0000   -5.51228
168160.0000   -5.86751
168200.0000   -5.71954
168240.0000   -5.00293
168280.0000   -5.59639
168320.0000   -5.03350
168360.0000   -5.73353
168400.0000   -4.80205
168440.0000   -5.02312
168480.0000   -4.97471
168520.0000   -4.74139
168560.0000   -5.08339
168600.0000   -5.19807
168640.0000   -5.15953
168680.0000   -4.67878
168720.0000   -4.85879
168760.0000   -4.39741
168800.0000   -4.63436
168840.0000   -5.04967
168880.0000   -5.16778
168920.0000   -5.36631
168960.0000   -5.96121
169000.0000   -4.90818
169040.0000   -4.19866
169080.0000   -5.10421
169120.0000   -4.63211
169160.0000   -4.78396
169200.0000   -4.39913
169240.0000   -5.30612
169280.0000   -4.72273
169320.0000   -5.77099
169360.0000   -4.94462
169400.0000   -5.10905
169440.0000   -4.38263
169480.0000   -4.08107
169520.0000   -4.63678
169560.0000   -4.65082
169600.0000   -4.90902
169640.0000   -5.17202
169680.0000   -5.00476
169720.0000   -5.24706
169760.0000   -4.70959
169800.0000   -5.67359
169840.0000   -5.17311
169880.0000   -4.59682
169920.0000   -5.63964
169960.0000   -3.97500
170000.0000   -5.15610
170040.0000   -5.50015
170080.0000   -5.19797
170120.0000   -5.12541
170160.0000   -4.92969
170200.0000   -4.46047
170240.0000   -5.63159
170280.0000   -4.43296
170320.0000   -5.17374
170360.0000   -4.78964
170400.0000   -4.97417
170440.0000   -5.40664
170480.0000   -4.99865
170520.0000   -4.85632
170560.0000   -5.41394
170600.0000   -5.22780
170640.0000   -3.90928
170680.0000   -4.57453
170720.0000   -5.43240
170760.0000   -4.93472
170800.0000   -4.47446
170840.0000   -6.28426
170880.0000   -5.84099
170920.0000   -5.35522
170960.0000   -4.95594
171000.0000   -5.23104
171040.0000   -6.16804
171080.0000   -6.14990
171120.0000   -5.13932
171160.0000   -5.15413
171200.0000   -4.27070
171240.0000   -4.07121
171280.0000   -5.38289
171320.0000   -4.55513
171360.0000   -4.97834
171400.0000   -6.30512
171440.0000   -6.07886
171480.0000   -6.59179
171520.0000   -6.34443
171560.0000   -5.91096
171600.0000   -5.70975
171640.0000   -6.52029
171680.0000   -5.88667
171720.0000   -4.66941
171760.0000   -5.95616
171800.0000   -5.17061
171840.0000   -5.49950
171880.0000   -5.21012
171920.0000   -4.30298
171960.0000   -4.72115
172000.0000   -4.20678
172040.0000   -5.09582
172080.0000   -4.80228
172120.0000   -4.71395
172160.0000   -3.95518
172200.0000   -5.38582
172240.0000   -5.93879
172280.0000   -5.14179
172320.0000   -4.98220
172360.0000   -5.51758
172400.0000   -5.86180
172440.0000   -5.02157
172480.0000   -5.74633
172520.0000   -5.05931
172560.0000   -4.81225
172600.0000   -5.13733
172640.0000   -5.85652
172680.0000   -5.59302
172720.0000   -4.94208
172760.0000   -6.99232
172800.0000   -5.82558
172840.0000   -5.14482
172880.0000   -5.86314
172920.0000   -5.39511
172960.0000   -5.68989
173000.0000   -5.89746
173040.0000   -6.44171
173080.0000   -5.49224
173120.0000   -6.17286
173160.0000   -6.38844
173200.0000   -5.03999
173240.0000   -6.80621
173280.0000   -5.26900
173320.0000   -5.70936
173360.0000   -6.48059
173400.0000   -5.01022
173440.0000   -5.64442
173480.0000   -5.70850
173520.0000   -6.11386
173560.0000   -6.52234
173600.0000   -5.99242
173640.0000   -5.45536
173680.0000   -5.21934
173720.0000   -4.70732
173760.0000   -5.88225
173800.0000   -4.79898
173840.0000   -4.59615
173880.0000   -5.41162
173920.0000   -5.46850
173960.0000   -5.48644
174000.0000   -5.10197
174040.0000   -5.61279
174080.0000   -5.66665
174120.0000   -6.68084
174160.0000   -5.90481
174200.0000   -6.42045
174240.0000   -5.89036
174280.0000   -5.63076
174320.0000   -5.73704
174360.0000   -4.67630
174400.0000   -5.35699
174440.0000   -5.53952
174480.0000   -5.41125
174520.0000   -4.75243
174560.0000   -4.27064
174600.0000   -4.54120
174640.0000   -5.33838
174680.0000   -4.87307
174720.0000   -5.03429
174760.0000   -4.91320
174800.0000   -5.51907
174840.0000   -4.31856
174880.0000   -4.48902
174920.0000   -4.71486
174960.0000   -4.36531
175000.0000   -4.19844
175040.0000   -4.84432
175080.0000   -4.30185
175120.0000   -4.23377
175160.0000   -5.08979
175200.0000   -5.43028
175240.0000   -6.06639
175280.0000   -5.69317
175320.0000   -4.99973
175360.0000   -5.15724
175400.0000   -4.67042
175440.0000   -5.18347
175480.0000   -5.10749
175520.0000   -5.42009
175560.0000   -5.82220
175600.0000   -6.14614
175640.0000   -5.65443
175680.0000   -5.86373
175720.0000   -5.13715
175760.0000   -5.66652
175800.0000   -5.47786
175840.0000   -5.09353
175880.0000   -4.54336
175920.0000   -4.82051
175960.0000   -5.33832
176000.0000   -5.11678
176040.0000   -5.05132
176080.0000   -4.75275
176120.0000   -4.15230
176160.0000   -4.60388
176200.0000   -5.66793
176240.0000   -4.37195
176280.0000   -5.08426
176320.0000   -4.64886
176360.0000   -5.04148
176400.0000   -5.24371
176440.0000   -4.93621
176480.0000   -4.19584
176520.0000   -4.07190
176560.0000   -5.33413
176600.0000   -4.37945
176640.0000   -4.81462
176680.0000   -4.62794
176720.0000   -5.06837
176760.0000   -5.03507
176800.0000   -5.05370
176840.0000   -3.77317
176880.0000   -4.37731
176920.0000   -5.02288
176960.0000   -4.90574
177000.0000   -4.11103
177040.0000   -4.44344
177080.0000   -5.08194
177120.0000   -5.46928
177160.0000   -5.26887
177200.0000   -5.63604
177240.0000   -4.55576
177280.0000   -3.81064
177320.0000   -3.77700
177360.0000   -2.99708
177400.0000   -4.37619
177440.0000   -4.61511
177480.0000   -5.39422
177520.0000   -5.17638
177560.0000   -5.54691
177600.0000   -6.20996
177640.0000   -5.77185
177680.0000   -5.12271
177720.0000   -4.26094
177760.0000   -4.17100
177800.0000   -5.18453
177840.0000   -4.98974
177880.0000   -4.76599
177920.0000   -5.00269
177960.0000   -5.29479
178000.0000   -4.44591
178040.0000   -5.23694
178080.0000   -5.13819
178120.0000   -6.20353
178160.0000   -5.96126
178200.0000   -5.89118
178240.0000   -5.73156
178280.0000   -5.41308
178320.0000   -4.85358
178360.0000   -5.91417
178400.0000   -5.13232
178440.0000   -4.96072
178480.0000   -4.12324
178520.0000   -4.43214
178560.0000   -4.94255
178600.0000   -4.69371
178640.0000   -5.10178
178680.0000   -5.05925
178720.0000   -6.36555
178760.0000   -5.03257
178800.0000   -4.85156
178840.0000   -5.95196
178880.0000   -6.45043
178920.0000   -6.08678
178960.0000   -6.85531
179000.0000   -5.37132
179040.0000   -6.11787
179080.0000   -5.91087
179120.0000   -5.69086
179160.0000   -4.86360
179200.0000   -5.35253
179240.0000   -4.64498
179280.0000   -4.46596
179320.0000   -4.24970
179360.0000   -4.81885
179400.0000   -5.00615
179440.0000   -5.45268
179480.0000   -4.67544
179520.0000   -4.35038
179560.0000   -4.70938
179600.0000   -4.41657
179640.0000   -4.92474
179680.0000   -4.62864
179720.0000   -5.56185
179760.0000   -4.34027
179800.0000   -4.85194
179840.0000   -4.96315
179880.0000   -4.56938
179920.0000   -4.12956
179960.0000   -4.71671
180000.0000   -5.32894
180040.0000   -4.35946
180080.0000   -4.34811
180120.0000   -3.97491
180160.0000   -4.08928
180200.0000   -4.24388
180240.0000   -4.93419
180280.0000   -5.73941
180320.0000   -5.60289
180360.0000   -4.97936
180400.0000   -4.52564
180440.0000   -4.87853
180480.0000   -4.89465
180520.0000   -4.64666
180560.0000   -5.57599
180600.0000   -4.44372
180640.0000   -5.51689
180680.0000   -4.50744
180720.0000   -4.76443
180760.0000   -5.31407
180800.0000   -5.46659
180840.0000   -5.37655
180880.0000   -5.82113
180920.0000   -7.06916
180960.0000   -5.31616
181000.0000   -4.36318
181040.0000   -4.90860
181080.0000   -5.44292
181120.0000   -5.27124
181160.0000   -5.32989
181200.0000   -4.19684
181240.0000   -5.36818
181280.0000   -4.34660
181320.0000   -4.30858
181360.0000   -3.83082
181400.0000   -4.32285
181440.0000   -4.67391
181480.0000   -3.61705
181520.0000   -4.54003
181560.0000   -4.95833
181600.0000   -4.95483
181640.0000   -4.17289
181680.0000   -4.05916
181720.0000   -5.07745
181760.0000   -4.06850
181800.0000   -4.20643
181840.0000   -5.12138
181880.0000   -4.26634
181920.0000   -5.24798
181960.0000   -5.09394
182000.0000   -4.68371
182040.0000   -4.66086
182080.0000   -5.64330
182120.0000   -5.39861
182160.0000   -5.13891
182200.0000   -5.08523
182240.0000   -5.09650
182280.0000   -4.63149
182320.0000   -4.95664
182360.0000   -4.43948
182400.0000   -4.62117
182440.0000   -4.65246
182480.0000   -4.85077
182520.0000   -5.19448
182560.0000   -5.41589
182600.0000   -5.47302
182640.0000   -5.23572
182680.0000   -5.27649
182720.0000   -5.10289
182760.0000   -4.72405
182800.0000   -3.47348
182840.0000   -4.40220
182880.0000   -4.93618
182920.0000   -5.03210
182960.0000   -5.14158
183000.0000   -4.85810
183040.0000   -5.44920
183080.0000   -4.64960
183120.0000   -5.49934
183160.0000   -5.04358
183200.0000   -5.07164
183240.0000   -5.11202
183280.0000   -4.73084
183320.0000   -5.09598
183360.0000   -5.07042
183400.0000   -6.17238
183440.0000   -6.09713
183480.0000   -6.07249
183520.0000   -4.85938
183560.0000   -4.70121
183600.0000   -4.96094
183640.0000   -4.61309
183680.0000   -5.69726
183720.0000   -5.07590
183760.0000   -4.29557
183800.0000   -4.63162
183840.0000   -4.90023
183880.0000   -5.42914
183920.0000   -5.72153
183960.0000   -5.54830
184000.0000   -5.28991
184040.0000   -5.69952
184080.0000   -5.25490
184120.0000   -5.07448
184160.0000   -4.67157
184200.0000   -4.32340
184240.0000   -5.16436
184280.0000   -5.27516
184320.0000   -4.51921
184360.0000   -5.62291
184400.0000   -5.63398
184440.0000   -5.65515
184480.0000   -5.00684
184520.0000   -5.51457
184560.0000   -5.33431
184600.0000   -5.13442
184640.0000   -4.71716
184680.0000   -4.91849
184720.0000   -4.83961
184760.0000   -4.31930
184800.0000   -4.92635
184840.0000   -4.24383
184880.0000   -4.92220
184920.0000   -4.84980
184960.0000   -4.58507
185000.0000   -5.86007
185040.0000   -5.33362
185080.0000   -5.46697
185120.0000   -4.27768
185160.0000   -5.28950
185200.0000   -4.73478
185240.0000   -5.05108
185280.0000   -3.96374
185320.0000   -4.63282
185360.0000   -4.55881
185400.0000   -4.34776
185440.0000   -4.29191
185480.0000   -4.19324
185520.0000   -4.63937
185560.0000   -4.62657
185600.0000   -5.52266
185640.0000   -3.97706
185680.0000   -4.93298
185720.0000   -4.67518
185760.0000   -4.75279
185800.0000   -4.52497
185840.0000   -4.87055
185880.0000   -4.96514
185920.0000   -4.74540
185960.0000   -4.85426
186000.0000   -5.18009
186040.0000   -5.19821
186080.0000   -4.91555
186120.0000   -5.15732
186160.0000   -4.64800
186200.0000   -4.59522
186240.0000   -5.71930
186280.0000   -4.93549
186320.0000   -4.54825
186360.0000   -5.37618
186400.0000   -5.44281
186440.0000   -5.74404
186480.0000   -5.62067
186520.0000   -5.20828
186560.0000   -5.72019
186600.0000   -6.46232
186640.0000   -5.23890
186680.0000   -4.91565
186720.0000   -6.70831
186760.0000   -5.21731
186800.0000   -5.18503
186840.0000   -4.97195
186880.0000   -6.19531
186920.0000   -5.79069
186960.0000   -5.63594
187000.0000   -5.17640
187040.0000   -5.23952
187080.0000   -4.79149
187120.0000   -5.85622
187160.0000   -5.53520
187200.0000   -6.00682
187240.0000   -6.81961
187280.0000   -5.54470
187320.0000   -5.96581
187360.0000   -4.94553
187400.0000   -5.17997
187440.0000   -6.01142
187480.0000   -5.55162
187520.0000   -5.16028
187560.0000   -5.09722
187600.0000   -4.86413
187640.0000   -4.96024
187680.0000   -5.13793
187720.0000   -4.62993
187760.0000   -4.69129
187800.0000   -5.03239
187840.0000   -4.41135
187880.0000   -4.82031
187920.0000   -5.33712
187960.0000   -4.79347
188000.0000   -4.93964
188040.0000   -4.83206
188080.0000   -4.94859
188120.0000   -5.56784
188160.0000   -5.22552
188200.0000   -4.48302
188240.0000   -6.00964
188280.0000   -5.48513
188320.0000   -6.06448
188360.0000   -4.61636
188400.0000   -4.46364
188440.0000   -5.53516
188480.0000   -5.02320
188520.0000   -5.23673
188560.0000   -4.37883
188600.0000   -5.14952
188640.0000   -4.90246
188680.0000   -4.30036
188720.0000   -4.99233
188760.0000   -5.08843
188800.0000   -5.49814
188840.0000   -4.93309
188880.0000   -5.72136
188920.0000   -3.79332
188960.0000   -4.36385
189000.0000   -4.40070
189040.0000   -4.03401
189080.0000   -3.91093
189120.0000   -4.82498
189160.0000   -5.16993
189200.0000   -4.99314
189240.0000   -5.26268
189280.0000   -5.44681
189320.0000   -5.70718
189360.0000   -5.24905
189400.0000   -5.04238
189440.0000   -4.86277
189480.0000   -4.88222
189520.0000   -4.45444
189560.0000   -4.07185
189600.0000   -4.52277
189640.0000   -4.14638
189680.0000   -4.07739
189720.0000   -4.20209
189760.0000   -3.40922
189800.0000   -3.55204
189840.0000   -3.99476
189880.0000   -4.24755
189920.0000   -4.71569
189960.0000   -4.23306
190000.0000   -5.19829
190040.0000   -4.03917
190080.0000   -3.99352
190120.0000   -4.51074
190160.0000   -4.44974
190200.0000   -4.29085
190240.0000   -4.34325
190280.0000   -4.29403
190320.0000   -5.24055
190360.0000   -5.29032
190400.0000   -4.89633
190440.0000   -4.65420
190480.0000   -4.13401
190520.0000   -4.34889
190560.0000   -4.93625
190600.0000   -4.76281
190640.0000   -4.46672
190680.0000   -5.84817
190720.0000   -4.26611
190760.0000   -4.47607
190800.0000   -3.87946
190840.0000   -4.53041
190880.0000   -4.59322
190920.0000   -5.42297
190960.0000   -5.21918
191000.0000   -4.62703
191040.0000   -4.83665
191080.0000   -4.40329
191120.0000   -5.29080
191160.0000   -3.99893
191200.0000   -4.32746
191240.0000   -5.02489
191280.0000   -4.94433
191320.0000   -5.42397
191360.0000   -5.70649
191400.0000   -4.72371
191440.0000   -4.40352
191480.0000   -4.64354
191520.0000   -4.55314
191560.0000   -4.81004
191600.0000   -5.21509
191640.0000   -5.01364
191680.0000   -4.91050
191720.0000   -4.70134
191760.0000   -5.16596
191800.0000   -4.26239
191840.0000   -6.00919
191880.0000   -5.57029
191920.0000   -5.71495
191960.0000   -5.52328
192000.0000   -5.29842
192040.0000   -4.64647
192080.0000   -4.74079
192120.0000   -4.74440
192160.0000   -4.66156
192200.0000   -5.45667
192240.0000   -4.72875
192280.0000   -4.69296
192320.0000   -4.62426
192360.0000   -5.74291
192400.0000   -5.31497
192440.0000   -5.64612
192480.0000   -5.72948
192520.0000   -5.47961
192560.0000   -5.85375
192600.0000   -5.31164
192640.0000   -4.70506
192680.0000   -5.75714
192720.0000   -4.14938
192760.0000   -4.36420
192800.0000   -4.17147
192840.0000   -6.42560
192880.0000   -5.13956
192920.0000   -4.69886
192960.0000   -5.24146
193000.0000   -5.42931
193040.0000   -5.09437
193080.0000   -5.49526
193120.0000   -4.88305
193160.0000   -5.33244
193200.0000   -5.33595
193240.0000   -5.13339
193280.0000   -4.23375
193320.0000   -4.88540
193360.0000   -5.51329
193400.0000   -5.44551
193440.0000   -5.64732
193480.0000   -5.19360
193520.0000   -5.99065
193560.0000   -5.40292
193600.0000   -5.26529
193640.0000   -4.94787
193680.0000   -4.95407
193720.0000   -6.43163
193760.0000   -4.84520
193800.0000   -5.97645
193840.0000   -5.61854
193880.0000   -5.06438
193920.0000   -4.37950
193960.0000   -5.23183
194000.0000   -5.77811
194040.0000   -5.61628
194080.0000   -5.08694
194120.0000   -4.86734
194160.0000   -4.54081
194200.0000   -4.76546
194240.0000   -5.10266
194280.0000   -4.79332
194320.0000   -4.04066
194360.0000   -5.10221
194400.0000   -5.38138
194440.0000   -4.31673
194480.0000   -3.90898
194520.0000   -3.81359
194560.0000   -4.43107
194600.0000   -3.66459
194640.0000   -4.03827
194680.0000   -4.87795
194720.0000   -4.73494
194760.0000   -5.03062
194800.0000   -4.74730
194840.0000   -4.95513
194880.0000   -4.70556
194920.0000   -4.29332
194960.0000   -4.68021
195000.0000   -4.81311
195040.0000   -4.36374
195080.0000   -4.86415
195120.0000   -4.67262
195160.0000   -4.24934
195200.0000   -4.80650
195240.0000   -4.06716
195280.0000   -5.14054
195320.0000   -3.92855
195360.0000   -3.82284
195400.0000   -4.37752
195440.0000   -4.69519
195480.0000   -3.97735
195520.0000   -3.85094
195560.0000   -4.19915
195600.0000   -4.83116
195640.0000   -5.22592
195680.0000   -3.86316
195720.0000   -4.73119
195760.0000   -5.71601
195800.0000   -5.15892
195840.0000   -5.68594
195880.0000   -4.17037
195920.0000   -4.44965
195960.0000   -5.00324
196000.0000   -5.50959
196040.0000   -4.74564
196080.0000   -5.54312
196120.0000   -5.60669
196160.0000   -5.74826
196200.0000   -5.32145
196240.0000   -5.58326
196280.0000   -4.72169
196320.0000   -4.87946
196360.0000   -4.14812
196400.0000   -5.43730
196440.0000   -4.68993
196480.0000   -4.74807
196520.0000   -4.29346
196560.0000   -4.52276
196600.0000   -5.45191
196640.0000   -4.82879
196680.0000   -5.58275
196720.0000   -5.34389
196760.0000   -4.63272
196800.0000   -5.03174
196840.0000   -5.32415
196880.0000   -5.49594
196920.0000   -6.43060
196960.0000   -5.90508
197000.0000   -4.68885
197040.0000   -5.85714
197080.0000   -5.60958
197120.0000   -4.01272
197160.0000   -5.84237
197200.0000   -5.10782
197240.0000   -5.30532
197280.0000   -5.92669
197320.0000   -5.86680
197360.0000   -5.30466
197400.0000   -5.71250
197440.0000   -6.03533
197480.0000   -6.47671
197520.0000   -5.51339
197560.0000   -5.56299
197600.0000   -5.14598
197640.0000   -5.54553
197680.0000   -5.34777
197720.0000   -5.68404
197760.0000   -5.23238
197800.0000   -4.92199
197840.0000   -4.93146
197880.0000   -6.10284
197920.0000   -5.14183
197960.0000   -6.56256
198000.0000   -5.34943
198040.0000   -5.60746
198080.0000   -5.17875
198120.0000   -4.69300
198160.0000   -4.47387
198200.0000   -5.13600
198240.0000   -5.54384
198280.0000   -4.95606
198320.0000   -5.55351
198360.0000   -4.83808
198400.0000   -5.98956
198440.0000   -5.43926
198480.0000   -5.54987
198520.0000   -6.12469
198560.0000   -6.33774
198600.0000   -6.92552
198640.0000   -6.00475
198680.0000   -5.16399
198720.0000   -5.76860
198760.0000   -5.84757
198800.0000   -6.60471
198840.0000   -6.32709
198880.0000   -6.39237
198920.0000   -6.06109
198960.0000   -5.13542
199000.0000   -5.69120
199040.0000   -4.97405
199080.0000   -5.19347
199120.0000   -4.56124
199160.0000   -4.90856
199200.0000   -5.05340
199240.0000   -5.99727
199280.0000   -6.33793
199320.0000   -4.76453
199360.0000   -6.26222
199400.0000   -5.31520
199440.0000   -6.13573
199480.0000   -6.14304
199520.0000   -4.71678
199560.0000   -5.34675
199600.0000   -5.50456
199640.0000   -4.61337
199680.0000   -4.84156
199720.0000   -5.49683
199760.0000   -5.57859
199800.0000   -5.76250
199840.0000   -5.26044
199880.0000   -5.74570
199920.0000   -5.19873
199960.0000   -5.37779
200000.0000   -5.58457
200040.0000   -5.61022
200080.0000   -4.88479
200120.0000   -5.72985
200160.0000   -5.36943
200200.0000   -4.90891
200240.0000   -4.97992
200280.0000   -6.00279
200320.0000   -5.99246
200360.0000   -5.22836
200400.0000   -6.19939
200440.0000   -5.54514
200480.0000   -5.69628
200520.0000   -6.10225
200560.0000   -5.67215
200600.0000   -4.78255
200640.0000   -6.04929
200680.0000   -5.36328
200720.0000   -5.45145
200760.0000   -5.73812
200800.0000   -5.00375
200840.0000   -5.59321
200880.0000   -5.41110
200920.0000   -5.36484
200960.0000   -5.33824
201000.0000   -5.95951
201040.0000   -5.65970
201080.0000   -4.68734
201120.0000   -5.04346
201160.0000   -6.04895
201200.0000   -5.27326
201240.0000   -4.94988
201280.0000   -4.39714
201320.0000   -4.95795
201360.0000   -4.86088
201400.0000   -4.87209
201440.0000   -4.91512
201480.0000   -5.41929
201520.0000   -4.95075
201560.0000   -4.50047
201600.0000   -4.73474
201640.0000   -5.06334
201680.0000   -4.90420
201720.0000   -5.52549
201760.0000   -5.22144
201800.0000   -5.39368
201840.0000   -4.52619
201880.0000   -3.61620
201920.0000   -4.78822
201960.0000   -4.29118
202000.0000   -2.97643
202040.0000   -3.64308
202080.0000   -2.88359
202120.0000   -4.18030
202160.0000   -3.23608
202200.0000   -3.16232
202240.0000   -4.35764
202280.0000   -4.71035
202320.0000   -3.76690
202360.0000   -4.25013
202400.0000   -4.35738
202440.0000   -5.18561
202480.0000   -4.33383
202520.0000   -4.97099
202560.0000   -4.57651
202600.0000   -5.74622
202640.0000   -5.48939
202680.0000   -5.17679
202720.0000   -5.69881
202760.0000   -4.84001
202800.0000   -4.67574
202840.0000   -5.51129
202880.0000   -5.15264
202920.0000   -4.55134
202960.0000   -4.90851
203000.0000   -5.06052
203040.0000   -4.92414
203080.0000   -4.98851
203120.0000   -5.02691
203160.0000   -4.82646
203200.0000   -5.19454
203240.0000   -4.41350
203280.0000   -5.08610
203320.0000   -4.87842
203360.0000   -4.70459
203400.0000   -4.39185
203440.0000   -3.79929
203480.0000   -4.11029
203520.0000   -4.53854
203560.0000   -4.44666
203600.0000   -3.81130
203640.0000   -4.13058
203680.0000   -5.52211
203720.0000   -4.92396
203760.0000   -4.39758
203800.0000   -5.08749
203840.0000   -4.64723
203880.0000   -5.14631
203920.0000   -5.02020
203960.0000   -4.04956
204000.0000   -5.41387
204040.0000   -4.68304
204080.0000   -5.26383
204120.0000   -4.93358
204160.0000   -4.35832
204200.0000   -5.11229
204240.0000   -5.73281
204280.0000   -4.82659
204320.0000   -5.66728
204360.0000   -5.50645
204400.0000   -5.37430
204440.0000   -4.94988
204480.0000   -5.73252
204520.0000   -5.69238
204560.0000   -5.39704
204600.0000   -5.47459
204640.0000   -5.79074
204680.0000   -5.97103
204720.0000   -5.76200
204760.0000   -4.46124
204800.0000   -5.32258
204840.0000   -5.00334
204880.0000   -5.28747
204920.0000   -4.39070
204960.0000   -3.92104
205000.0000   -4.53343
205040.0000   -4.74902
205080.0000   -3.68715
205120.0000   -4.57760
205160.0000   -4.87470
205200.0000   -3.86853
205240.0000   -4.71958
205280.0000   -3.97927
205320.0000   -4.17617
205360.0000   -4.14800
205400.0000   -5.13454
205440.0000   -4.42051
205480.0000   -4.81161
205520.0000   -5.27786
205560.0000   -5.61641
205600.0000   -4.51438
205640.0000   -4.64894
205680.0000   -4.32210
205720.0000   -4.61521
205760.0000   -4.02587
205800.0000   -4.38969
205840.0000   -4.51855
205880.0000   -4.85851
205920.0000   -4.01180
205960.0000   -5.44165
206000.0000   -6.24390
206040.0000   -5.11936
206080.0000   -5.13361
206120.0000   -5.46169
206160.0000   -5.35018
206200.0000   -5.02923
206240.0000   -5.13970
206280.0000   -4.37757
206320.0000   -4.97402
206360.0000   -5.61723
206400.0000   -6.32217
206440.0000   -5.78186
206480.0000   -6.24128
206520.0000   -5.60409
206560.0000   -5.15421
206600.0000   -6.16704
206640.0000   -5.88372
206680.0000   -5.90807
206720.0000   -6.43606
206760.0000   -6.60347
206800.0000   -5.65034
206840.0000   -5.53844
206880.0000   -4.87464
206920.0000   -5.37486
206960.0000   -5.30917
207000.0000   -5.48076
207040.0000   -6.17395
207080.0000   -6.26812
207120.0000   -5.31185
207160.0000   -5.60957
207200.0000   -5.01815
207240.0000   -5.39667
207280.0000   -5.14738
207320.0000   -5.83352
207360.0000   -4.79549
207400.0000   -5.98539
207440.0000   -4.78849
207480.0000   -4.38966
207520.0000   -4.05087
207560.0000   -4.40124
207600.0000   -5.19090
207640.0000   -5.42475
207680.0000   -4.89585
207720.0000   -5.74840
207760.0000   -5.09695
207800.0000   -5.07759
207840.0000   -6.08864
207880.0000   -3.64273
207920.0000   -4.19251
207960.0000   -3.66710
208000.0000   -4.69559
208040.0000   -4.67639
208080.0000   -3.67303
208120.0000   -4.59229
208160.0000   -4.45253
208200.0000   -4.17519
208240.0000   -4.77352
208280.0000   -4.22705
208320.0000   -4.44587
208360.0000   -4.05728
208400.0000   -3.35621
208440.0000   -4.86641
208480.0000   -4.66905
208520.0000   -5.38155
208560.0000   -6.18348
208600.0000   -4.93023
208640.0000   -4.83089
208680.0000   -4.84321
208720.0000   -4.81547
208760.0000   -4.22967
208800.0000   -5.04745
208840.0000   -5.44781
208880.0000   -5.25907
208920.0000   -5.67604
208960.0000   -4.20428
209000.0000   -5.67895
209040.0000   -5.30997
209080.0000   -4.88048
209120.0000   -5.34954
209160.0000   -4.45891
209200.0000   -4.04647
209240.0000   -3.57216
209280.0000   -4.79258
209320.0000   -5.46163
209360.0000   -4.78310
209400.0000   -4.66782
209440.0000   -4.71284
209480.0000   -5.16481
209520.0000   -5.37770
209560.0000   -5.97088
209600.0000   -5.24730
209640.0000   -4.99530
209680.0000   -5.47327
209720.0000   -5.61115
209760.0000   -4.39685
209800.0000   -5.71904
209840.0000   -4.50214
209880.0000   -3.80398
209920.0000   -5.20296
209960.0000   -4.41169
210000.0000   -4.02025
210040.0000   -3.97731
210080.0000   -4.50805
210120.0000   -4.38842
210160.0000   -4.28517
210200.0000   -4.36302
210240.0000   -4.86478
210280.0000   -4.95534
210320.0000   -5.27490
210360.0000   -4.84097
210400.0000   -5.06147
210440.0000   -4.91558
210480.0000   -4.87474
210520.0000   -5.48394
210560.0000   -5.04880
210600.0000   -5.14453
210640.0000   -5.00476
210680.0000   -4.76020
210720.0000   -4.90323
210760.0000   -4.67102
210800.0000   -5.15855
210840.0000   -4.19366
210880.0000   -3.94192
210920.0000   -4.65247
210960.0000   -4.29035
211000.0000   -5.00850
211040.0000   -3.88223
211080.0000   -4.70963
211120.0000   -4.61045
211160.0000   -4.41567
211200.0000   -5.07549
211240.0000   -6.47828
211280.0000   -5.16306
211320.0000   -4.34949
211360.0000   -5.24035
211400.0000   -4.64495
211440.0000   -5.44525
211480.0000   -4.41998
211520.0000   -4.28673
211560.0000   -5.02061
211600.0000   -5.12142
211640.0000   -4.78992
211680.0000   -4.93847
211720.0000   -5.46283
211760.0000   -4.59000
211800.0000   -4.34649
211840.0000   -4.18561
211880.0000   -3.91209
211920.0000   -5.28075
211960.0000   -5.61637
212000.0000   -5.04763
212040.0000   -4.82447
212080.0000   -5.51571
212120.0000   -4.99313
212160.0000   -4.96854
212200.0000   -5.59603
212240.0000   -5.46704
212280.0000   -5.49436
212320.0000   -5.18970
212360.0000   -4.76386
212400.0000   -4.19176
212440.0000   -5.15952
212480.0000   -4.74763
212520.0000   -4.70279
212560.0000   -4.81290
212600.0000   -4.86579
212640.0000   -3.86836
212680.0000   -3.14995
212720.0000   -3.94593
212760.0000   -4.05863
212800.0000   -3.85848
212840.0000   -4.99979
212880.0000   -4.51283
212920.0000   -4.16912
212960.0000   -5.55001
213000.0000   -5.74596
213040.0000   -5.09976
213080.0000   -4.95767
213120.0000   -4.44329
213160.0000   -5.74391
213200.0000   -4.17375
213240.0000   -4.86314
213280.0000   -5.52546
213320.0000   -5.18254
213360.0000   -5.82144
213400.0000   -5.48787
213440.0000   -4.96825
213480.0000   -5.56220
213520.0000   -5.25197
213560.0000   -5.52701
213600.0000   -5.58031
213640.0000   -5.81205
213680.0000   -4.69797
213720.0000   -5.33525
213760.0000   -5.21755
213800.0000   -4.81900
213840.0000   -5.52644
213880.0000   -5.83116
213920.0000   -5.25073
213960.0000   -5.08913
214000.0000   -4.96453
214040.0000   -5.20539
214080.0000   -4.95969
214120.0000   -4.97172
214160.0000   -5.29414
214200.0000   -5.32572
214240.0000   -4.75404
214280.0000   -5.22555
214320.0000   -5.46479
214360.0000   -5.77241
214400.0000   -5.89939
214440.0000   -5.48265
214480.0000   -5.52539
214520.0000   -5.06403
214560.0000   -5.37993
214600.0000   -5.82071
214640.0000   -5.44951
214680.0000   -5.09384
214720.0000   -5.19121
214760.0000   -5.04646
214800.0000   -4.27913
214840.0000   -4.76726
214880.0000   -4.75452
214920.0000   -5.09212
214960.0000   -4.42605
215000.0000   -4.15852
215040.0000   -4.40234
215080.0000   -5.13946
215120.0000   -5.13156
215160.0000   -5.83571
215200.0000   -5.42662
215240.0000   -5.64903
215280.0000   -5.53020
215320.0000   -6.21260
215360.0000   -6.35522
215400.0000   -6.26814
215440.0000   -4.87390
215480.0000   -4.89849
215520.0000   -5.53053
215560.0000   -5.91700
215600.0000   -5.85604
215640.0000   -5.60273
215680.0000   -5.21079
215720.0000   -6.18371
215760.0000   -5.73425
215800.0000   -5.64205
215840.0000   -4.33013
215880.0000   -5.46285
215920.0000   -5.70278
215960.0000   -4.62611
216000.0000   -4.13972
216040.0000   -4.75776
216080.0000   -4.70943
216120.0000   -4.24729
216160.0000   -4.90981
216200.0000   -4.65932
216240.0000   -5.02263
216280.0000   -5.15385
216320.0000   -4.53422
216360.0000   -5.01961
216400.0000   -4.87086
216440.0000   -5.23271
216480.0000   -4.57138
216520.0000   -4.88775
216560.0000   -5.04002
216600.0000   -5.36082
216640.0000   -4.93338
216680.0000   -5.22625
216720.0000   -5.70334
216760.0000   -5.35664
216800.0000   -5.27933
216840.0000   -4.70488
216880.0000   -5.02703
216920.0000   -5.11121
216960.0000   -5.25225
217000.0000   -5.02987
217040.0000   -4.10682
217080.0000   -4.07985
217120.0000   -4.97746
217160.0000   -5.15394
217200.0000   -6.04505
217240.0000   -4.98069
217280.0000   -5.41843
217320.0000   -4.87191
217360.0000   -4.36514
217400.0000   -5.54658
217440.0000   -5.16581
217480.0000   -6.02978
217520.0000   -4.40663
217560.0000   -4.93542
217600.0000   -5.13078
217640.0000   -5.69987
217680.0000   -5.84680
217720.0000   -5.54209
217760.0000   -5.60640
217800.0000   -5.71572
217840.0000   -6.42720
217880.0000   -4.24828
217920.0000   -5.04923
217960.0000   -5.38387
218000.0000   -5.49096
218040.0000   -5.80524
218080.0000   -5.27046
218120.0000   -4.76687
218160.0000   -5.01720
218200.0000   -4.87030
218240.0000   -5.25012
218280.0000   -4.66682
218320.0000   -4.93094
218360.0000   -4.64121
218400.0000   -5.17283
218440.0000   -5.13948
218480.0000   -5.23939
218520.0000   -5.45620
218560.0000   -5.93343
218600.0000   -5.03233
218640.0000   -5.37098
218680.0000   -5.94476
218720.0000   -5.92188
218760.0000   -4.29645
218800.0000   -5.88151
218840.0000   -4.85296
218880.0000   -5.72414
218920.0000   -5.02523
218960.0000   -4.77812
219000.0000   -4.40552
219040.0000   -4.28699
219080.0000   -5.62752
219120.0000   -4.36774
219160.0000   -4.79312
219200.0000   -5.24472
219240.0000   -5.21126
219280.0000   -5.16013
219320.0000   -5.27754
219360.0000   -5.28331
219400.0000   -6.05728
219440.0000   -5.95770
219480.0000   -5.54395
219520.0000   -5.75333
219560.0000   -4.66819
219600.0000   -5.37226
219640.0000   -6.00267
219680.0000   -5.56510
219720.0000   -5.42518
219760.0000   -3.97459
219800.0000   -4.10497
219840.0000   -3.34449
219880.0000   -4.77833
219920.0000   -3.84154
219960.0000   -4.30447
220000.0000   -4.19357
220040.0000   -4.78208
220080.0000   -4.95656
220120.0000   -4.73799
220160.0000   -3.99794
220200.0000   -4.20650
220240.0000   -4.53309
220280.0000   -5.31955
220320.0000   -5.06309
220360.0000   -4.85251
220400.0000   -3.89394
220440.0000   -3.98034
220480.0000   -4.94474
220520.0000   -4.66352
220560.0000   -5.45763
220600.0000   -5.80615
220640.0000   -4.65205
220680.0000   -4.93330
220720.0000   -4.64350
220760.0000   -4.29976
220800.0000   -4.42888
220840.0000   -4.31019
220880.0000   -5.59392
220920.0000   -3.91371
220960.0000   -5.18224
221000.0000   -5.44425
221040.0000   -5.03673
221080.0000   -5.02270
221120.0000   -4.97719
221160.0000   -4.83186
221200.0000   -5.62309
221240.0000   -4.49146
221280.0000   -5.07290
221320.0000   -5.31154
221360.0000   -5.22370
221400.0000   -5.07088
221440.0000   -5.37346
221480.0000   -4.78091
221520.0000   -4.58884
221560.0000   -4.67282
221600.0000   -4.94087
221640.0000   -5.13716
221680.0000   -4.82145
221720.0000   -5.11080
221760.0000   -5.09584
221800.0000   -5.49470
221840.0000   -6.12418
221880.0000   -5.99102
221920.0000   -6.18356
221960.0000   -5.20377
222000.0000   -4.82446
222040.0000   -5.72623
222080.0000   -5.45006
222120.0000   -5.30873
222160.0000   -5.17147
222200.0000   -4.59323
222240.0000   -5.02221
222280.0000   -4.88029
222320.0000   -4.87534
222360.0000   -4.38797
222400.0000   -4.43029
222440.0000   -5.40579
222480.0000   -5.20429
222520.0000   -4.67425
222560.0000   -4.53260
222600.0000   -4.60243
222640.0000   -4.40681
222680.0000   -5.04702
222720.0000   -4.79951
222760.0000   -4.81067
222800.0000   -4.64804
222840.0000   -4.77375
222880.0000   -5.42056
222920.0000   -5.54097
222960.0000   -4.73504
223000.0000   -4.57472
223040.0000   -4.97150
223080.0000   -4.48611
223120.0000   -4.90769
223160.0000   -4.85769
223200.0000   -5.04850
223240.0000   -4.93388
223280.0000   -4.74197
223320.0000   -5.04129
223360.0000   -4.46186
223400.0000   -4.41072
223440.0000   -4.67639
223480.0000   -5.35070
223520.0000   -4.30374
223560.0000   -4.35834
223600.0000   -4.65511
223640.0000   -4.91438
223680.0000   -4.68934
223720.0000   -4.65772
223760.0000   -3.86727
223800.0000   -4.10308
223840.0000   -4.34484
223880.0000   -4.16080
223920.0000   -4.60606
223960.0000   -5.47154
224000.0000   -4.84952
224040.0000   -3.72051
224080.0000   -3.94610
224120.0000   -4.92586
224160.0000   -4.51013
224200.0000   -5.35370
224240.0000   -4.79517
224280.0000   -4.63299
224320.0000   -5.17920
224360.0000   -5.35475
224400.0000   -5.16109
224440.0000   -4.53846
224480.0000   -5.19945
224520.0000   -5.64720
224560.0000   -4.49021
224600.0000   -4.96437
224640.0000   -5.15948
224680.0000   -5.11114
224720.0000   -4.22719
224760.0000   -4.78772
224800.0000   -5.20866
224840.0000   -5.31215
224880.0000   -5.99897
224920.0000   -5.36935
224960.0000   -5.80672
225000.0000   -5.55407
225040.0000   -4.70916
225080.0000   -5.16592
225120.0000   -5.43484
225160.0000   -5.46105
225200.0000   -4.46404
225240.0000   -5.08386
225280.0000   -5.58408
225320.0000   -5.07524
225360.0000   -5.37907
225400.0000   -4.72264
225440.0000   -4.76063
225480.0000   -4.27141
225520.0000   -5.83354
225560.0000   -5.28319
225600.0000   -4.73366
225640.0000   -4.89058
225680.0000   -4.53191
225720.0000   -4.36929
225760.0000   -5.24460
225800.0000   -4.41385
225840.0000   -4.67608
225880.0000   -3.77650
225920.0000   -4.74120
225960.0000   -4.58934
226000.0000   -4.94058
226040.0000   -4.92384
226080.0000   -4.61172
226120.0000   -3.53371
226160.0000   -4.61082
226200.0000   -4.66588
226240.0000   -3.96209
226280.0000   -4.62436
226320.0000   -4.75455
226360.0000   -5.00055
226400.0000   -4.41996
226440.0000   -5.30243
226480.0000   -4.40372
226520.0000   -4.65191
226560.0000   -4.59913
226600.0000   -4.55083
226640.0000   -4.25000
226680.0000   -4.74637
226720.0000   -4.02945
226760.0000   -4.69273
226800.0000   -3.88331
226840.0000   -4.47218
226880.0000   -4.48476
226920.0000   -5.59163
226960.0000   -5.08628
227000.0000   -5.19269
227040.0000   -4.42115
227080.0000   -4.92064
227120.0000   -4.73528
227160.0000   -5.94436
227200.0000   -5.47776
227240.0000   -5.59768
227280.0000   -5.18138
227320.0000   -5.52995
227360.0000   -5.10292
227400.0000   -6.11086
227440.0000   -5.13685
227480.0000   -5.01508
227520.0000   -5.29650
227560.0000   -4.86461
227600.0000   -4.98850
227640.0000   -4.61107
227680.0000   -4.64462
227720.0000   -5.16217
227760.0000   -5.12972
227800.0000   -5.04688
227840.0000   -4.21044
227880.0000   -5.10712
227920.0000   -5.49518
227960.0000   -4.59392
228000.0000   -5.12245
228040.0000   -4.65134
228080.0000   -5.88924
228120.0000   -5.91594
228160.0000   -4.78963
228200.0000   -5.64585
228240.0000   -5.94757
228280.0000   -5.20892
228320.0000   -5.20566
228360.0000   -5.23258
228400.0000   -4.58424
228440.0000   -4.07493
228480.0000   -5.97122
228520.0000   -5.71291
228560.0000   -4.45256
228600.0000   -4.97968
228640.0000   -5.26018
228680.0000   -4.84564
228720.0000   -4.90123
228760.0000   -6.40281
228800.0000   -5.73836
228840.0000   -5.72272
228880.0000   -6.81792
228920.0000   -6.58374
228960.0000   -6.22081
229000.0000   -6.44117
229040.0000   -6.48790
229080.0000   -6.24081
229120.0000   -6.43866
229160.0000   -6.21558
229200.0000   -5.22245
229240.0000   -5.72989
229280.0000   -6.39911
229320.0000   -5.53844
229360.0000   -6.30972
229400.0000   -6.13470
229440.0000   -5.33342
229480.0000   -6.10063
229520.0000   -5.17767
229560.0000   -5.15155
229600.0000   -5.27635
229640.0000   -5.82957
229680.0000   -6.04765
229720.0000   -5.84650
229760.0000   -5.47768
229800.0000   -5.22870
229840.0000   -4.93093
229880.0000   -5.54553
229920.0000   -5.90058
229960.0000   -5.84076
230000.0000   -5.06868
230040.0000   -5.30407
230080.0000   -5.07524
230120.0000   -5.25023
230160.0000   -5.43376
230200.0000   -5.96909
230240.0000   -6.15878
230280.0000   -5.92049
230320.0000   -5.16767
230360.0000   -4.75360
230400.0000   -5.01814
230440.0000   -5.39465
230480.0000   -5.29320
230520.0000   -4.05958
230560.0000   -4.17769
230600.0000   -4.53424
230640.0000   -4.55121
230680.0000   -4.84236
230720.0000   -5.93002
230760.0000   -4.98363
230800.0000   -4.73141
230840.0000   -4.53917
230880.0000   -4.93132
230920.0000   -5.37052
230960.0000   -5.17765
231000.0000   -4.32120
231040.0000   -5.69044
231080.0000   -5.14989
231120.0000   -5.37099
231160.0000   -5.73244
231200.0000   -4.65069
231240.0000   -5.27301
231280.0000   -4.70398
231320.0000   -4.48058
231360.0000   -3.72693
231400.0000   -4.60999
231440.0000   -4.17789
231480.0000   -4.77856
231520.0000   -3.68653
231560.0000   -4.40336
231600.0000   -3.56259
231640.0000   -4.15894
231680.0000   -4.17470
231720.0000   -4.76890
231760.0000   -5.00507
231800.0000   -4.43173
231840.0000   -5.23193
231880.0000   -4.97538
231920.0000   -4.98120
231960.0000   -5.03474
232000.0000   -5.05228
232040.0000   -4.90103
232080.0000   -3.99860
232120.0000   -4.74407
232160.0000   -4.33975
232200.0000   -4.66907
232240.0000   -5.13622
232280.0000   -5.41449
232320.0000   -4.98295
232360.0000   -4.96674
232400.0000   -5.73747
232440.0000   -5.84515
232480.0000   -5.59342
232520.0000   -5.12932
232560.0000   -4.73346
232600.0000   -4.45479
232640.0000   -4.96948
232680.0000   -3.70361
232720.0000   -4.90864
232760.0000   -4.77023
232800.0000   -5.16227
232840.0000   -5.30015
232880.0000   -5.04610
232920.0000   -4.78076
232960.0000   -5.06112
233000.0000   -3.88678
233040.0000   -5.03803
233080.0000   -4.66090
233120.0000   -5.13992
233160.0000   -4.39447
233200.0000   -5.46291
233240.0000   -6.12353
233280.0000   -4.62189
233320.0000   -4.38947
233360.0000   -3.99094
233400.0000   -4.06173
233440.0000   -3.62665
233480.0000   -3.88656
233520.0000   -4.47049
233560.0000   -3.17209
233600.0000   -4.29935
233640.0000   -4.18736
233680.0000   -4.24367
233720.0000   -4.57173
233760.0000   -3.75670
233800.0000   -4.10252
233840.0000   -4.12252
233880.0000   -4.68676
233920.0000   -4.61037
233960.0000   -4.25541
234000.0000   -4.36423
234040.0000   -4.44808
234080.0000   -4.01276
234120.0000   -4.98831
234160.0000   -4.50144
234200.0000   -4.81158
234240.0000   -5.15245
234280.0000   -5.44391
234320.0000   -4.43369
234360.0000   -4.98937
234400.0000   -3.91055
234440.0000   -3.58176
234480.0000   -4.08852
234520.0000   -4.12951
234560.0000   -4.58790
234600.0000   -4.49965
234640.0000   -5.17591
234680.0000   -4.66060
234720.0000   -4.18344
234760.0000   -5.67114
234800.0000   -4.76231
234840.0000   -5.90393
234880.0000   -5.06056
234920.0000   -4.45426
234960.0000   -5.07481
235000.0000   -4.81076
235040.0000   -5.16207
235080.0000   -4.93790
235120.0000   -6.22732
235160.0000   -5.18242
235200.0000   -4.82094
235240.0000   -5.46071
235280.0000   -6.05902
235320.0000   -4.63767
235360.0000   -5.12695
235400.0000   -5.96695
235440.0000   -5.75285
235480.0000   -5.71669
235520.0000   -5.44653
235560.0000   -5.89671
235600.0000   -5.70039
235640.0000   -5.52877
235680.0000   -5.17003
235720.0000   -4.89825
235760.0000   -5.89406
235800.0000   -5.83097
235840.0000   -5.14463
235880.0000   -6.08893
235920.0000   -5.26148
235960.0000   -5.42899
236000.0000   -5.70100
236040.0000   -4.96464
236080.0000   -6.24231
236120.0000   -5.26077
236160.0000   -5.19265
236200.0000   -5.37617
236240.0000   -5.82451
236280.0000   -6.52753
236320.0000   -6.13771
236360.0000   -6.71252
236400.0000   -5.62315
236440.0000   -5.66036
236480.0000   -6.45167
236520.0000   -5.77567
236560.0000   -4.98826
236600.0000   -5.25282
236640.0000   -5.72663
236680.0000   -5.57075
236720.0000   -5.31418
236760.0000   -5.09160
236800.0000   -5.03453
236840.0000   -5.12752
236880.0000   -4.52050
236920.0000   -5.01640
236960.0000   -6.04802
237000.0000   -6.08554
237040.0000   -4.97685
237080.0000   -6.00693
237120.0000   -4.98817
237160.0000   -5.57613
237200.0000   -6.38646
237240.0000   -6.15694
237280.0000   -6.56980
237320.0000   -5.14824
237360.0000   -6.83897
237400.0000   -6.56519
237440.0000   -5.56330
237480.0000   -5.84072
237520.0000   -4.60276
237560.0000   -5.06167
237600.0000   -5.20629
237640.0000   -5.50791
237680.0000   -5.55301
237720.0000   -4.97571
237760.0000   -4.90121
237800.0000   -5.45500
237840.0000   -5.01680
237880.0000   -5.25628
237920.0000   -5.78044
237960.0000   -5.02551
238000.0000   -5.68045
238040.0000   -5.48477
238080.0000   -4.85750
238120.0000   -4.94469
238160.0000   -5.97047
238200.0000   -5.17501
238240.0000   -4.37946
238280.0000   -4.54341
238320.0000   -5.28055
238360.0000   -5.66175
238400.0000   -4.77927
238440.0000   -4.82766
238480.0000   -4.77155
238520.0000   -5.68456
238560.0000   -5.77716
238600.0000   -5.85395
238640.0000   -5.11859
238680.0000   -5.54366
238720.0000   -5.16896
238760.0000   -4.72903
238800.0000   -5.57996
238840.0000   -5.27951
238880.0000   -4.68399
238920.0000   -5.69384
238960.0000   -4.92033
239000.0000   -3.76285
239040.0000   -5.35049
239080.0000   -5.50522
239120.0000   -4.56697
239160.0000   -4.84728
239200.0000   -5.20745
239240.0000   -4.83644
239280.0000   -5.00721
239320.0000   -5.89168
239360.0000   -5.13651
239400.0000   -4.95995
239440.0000   -5.69087
239480.0000   -5.63995
239520.0000   -5.63431
239560.0000   -5.14138
239600.0000   -5.85010
239640.0000   -4.77827
239680.0000   -5.01953
239720.0000   -5.34056
239760.0000   -5.21651
239800.0000   -4.88956
239840.0000   -5.54972
239880.0000   -4.65110
239920.0000   -5.10020
239960.0000   -5.55361
240000.0000   -5.12865
240040.0000   -4.48135
240080.0000   -4.41380
240120.0000   -4.73476
240160.0000   -4.96710
240200.0000   -4.32478
240240.0000   -5.19649
240280.0000   -5.60238
240320.0000   -4.89881
240360.0000   -4.58389
240400.0000   -4.92236
240440.0000   -4.46898
240480.0000   -3.99816
240520.0000   -3.78818
240560.0000   -3.62264
240600.0000   -3.84966
240640.0000   -3.84381
240680.0000   -3.76530
240720.0000   -4.51831
240760.0000   -3.96638
240800.0000   -4.33284
240840.0000   -3.24166
240880.0000   -3.73367
240920.0000   -3.78675
240960.0000   -3.62705
241000.0000   -3.70905
241040.0000   -4.18376
241080.0000   -4.29904
241120.0000   -4.33285
241160.0000   -4.00606
241200.0000   -4.94023
241240.0000   -4.33002
241280.0000   -3.66844
241320.0000   -4.83473
241360.0000   -4.57481
241400.0000   -4.42879
241440.0000   -4.80992
241480.0000   -5.49484
241520.0000   -5.26574
241560.0000   -5.35889
241600.0000   -5.03808
241640.0000   -4.90449
241680.0000   -4.74252
241720.0000   -4.04986
241760.0000   -4.57925
241800.0000   -5.02079
241840.0000   -3.83629
241880.0000   -4.46548
241920.0000   -3.97367
241960.0000   -4.61277
242000.0000   -3.25552
242040.0000   -3.78193
242080.0000   -4.16330
242120.0000   -4.46667
242160.0000   -3.96912
242200.0000   -4.70339
242240.0000   -4.73382
242280.0000   -4.82900
242320.0000   -5.54006
242360.0000   -4.59183
242400.0000   -5.65580
242440.0000   -5.09513
242480.0000   -5.18910
242520.0000   -5.36594
242560.0000   -5.13068
242600.0000   -4.09795
242640.0000   -4.57829
242680.0000   -4.14448
242720.0000   -5.32026
242760.0000   -5.38529
242800.0000   -5.02497
242840.0000   -4.53702
242880.0000   -5.14466
242920.0000   -4.48065
242960.0000   -4.51337
243000.0000   -4.46274
243040.0000   -4.52340
243080.0000   -4.77916
243120.0000   -4.83451
243160.0000   -4.97465
243200.0000   -5.29550
243240.0000   -4.03048
243280.0000   -3.14308
243320.0000   -4.83046
243360.0000   -5.18540
243400.0000   -4.94154
243440.0000   -4.73295
243480.0000   -3.80096
243520.0000   -3.70005
243560.0000   -4.70500
243600.0000   -4.21833
243640.0000   -4.63557
243680.0000   -4.55090
243720.0000   -4.47397
243760.0000   -4.76594
243800.0000   -4.48419
243840.0000   -4.07068
243880.0000   -4.71802
243920.0000   -5.17465
243960.0000   -4.60751
244000.0000   -3.83018
244040.0000   -4.69197
244080.0000   -4.37394
244120.0000   -4.87603
244160.0000   -5.43899
244200.0000   -4.74583
244240.0000   -5.19800
244280.0000   -5.46485
244320.0000   -5.61697
244360.0000   -5.32682
244400.0000   -4.54025
244440.0000   -4.32063
244480.0000   -4.09227
244520.0000   -4.39439
244560.0000   -3.71970
244600.0000   -4.52016
244640.0000   -4.67597
244680.0000   -3.54832
244720.0000   -3.46740
244760.0000   -4.28731
244800.0000   -4.09445
244840.0000   -3.99713
244880.0000   -4.23577
244920.0000   -4.17437
244960.0000   -3.47142
245000.0000   -4.15379
245040.0000   -4.15481
245080.0000   -4.56662
245120.0000   -3.47630
245160.0000   -3.68315
245200.0000   -4.10769
245240.0000   -3.97415
245280.0000   -4.60718
245320.0000   -3.77654
245360.0000   -3.25327
245400.0000   -3.64988
245440.0000   -3.24066
245480.0000   -4.33878
245520.0000   -4.54046
245560.0000   -5.28471
245600.0000   -5.14611
245640.0000   -4.87502
245680.0000   -4.86215
245720.0000   -5.12138
245760.0000   -5.01133
245800.0000   -4.86306
245840.0000   -5.92431
245880.0000   -4.80578
245920.0000   -4.71500
245960.0000   -5.71251
246000.0000   -4.82652
246040.0000   -5.47848
246080.0000   -4.57217
246120.0000   -5.02931
246160.0000   -4.72968
246200.0000   -5.02705
246240.0000   -5.75864
246280.0000   -6.04316
246320.0000   -5.11798
246360.0000   -4.79466
246400.0000   -4.82011
246440.0000   -5.72157
246480.0000   -5.51719
246520.0000   -5.78375
246560.0000   -5.32937
246600.0000   -6.17974
246640.0000   -5.76151
246680.0000   -5.63952
246720.0000   -5.58716
246760.0000   -5.39665
246800.0000   -5.07141
246840.0000   -4.93798
246880.0000   -4.24342
246920.0000   -4.03761
246960.0000   -4.61012
247000.0000   -3.76321
247040.0000   -4.56048
247080.0000   -4.63184
247120.0000   -4.46887
247160.0000   -4.37929
247200.0000   -4.85942
247240.0000   -5.00126
247280.0000   -5.09260
247320.0000   -5.09929
247360.0000   -5.52154
247400.0000   -4.53571
247440.0000   -4.34037
247480.0000   -5.37626
247520.0000   -4.07151
247560.0000   -4.59687
247600.0000   -4.23603
247640.0000   -5.05368
247680.0000   -4.46408
247720.0000   -4.85143
247760.0000   -5.27004
247800.0000   -5.84028
247840.0000   -4.09989
247880.0000   -4.31895
247920.0000   -4.72763
247960.0000   -4.09368
248000.0000   -4.53855
248040.0000   -4.51554
248080.0000   -4.59096
248120.0000   -4.52037
248160.0000   -5.07118
248200.0000   -5.36530
248240.0000   -4.43971
248280.0000   -5.23098
248320.0000   -4.82464
248360.0000   -4.85972
248400.0000   -5.04970
248440.0000   -4.58132
248480.0000   -3.96304
248520.0000   -3.34990
248560.0000   -4.84466
248600.0000   -4.82997
248640.0000   -4.52211
248680.0000   -4.04639
248720.0000   -4.54217
248760.0000   -5.20426
248800.0000   -4.54908
248840.0000   -5.02282
248880.0000   -4.23389
248920.0000   -5.32817
248960.0000   -5.48418
249000.0000   -5.30042
249040.0000   -4.53129
249080.0000   -4.17584
249120.0000   -4.68543
249160.0000   -5.77069
249200.0000   -5.89241
249240.0000   -5.67735
249280.0000   -4.41720
249320.0000   -4.37129
249360.0000   -5.05964
249400.0000   -5.08785
249440.0000   -5.94361
249480.0000   -6.08594
249520.0000   -5.34005
249560.0000   -5.53349
249600.0000   -4.45757
249640.0000   -4.30439
249680.0000   -4.86467
249720.0000   -4.94605
249760.0000   -4.61588
249800.0000   -4.17604
249840.0000   -5.05278
249880.0000   -4.21054
249920.0000   -4.46895
249960.0000   -4.44496
250000.0000   -4.67076
250040.0000   -4.48649
250080.0000   -4.44295
250120.0000   -5.17250
250160.0000   -4.61405
250200.0000   -4.63009
250240.0000   -4.33657
250280.0000   -3.46968
250320.0000   -4.27770
250360.0000   -3.74381
250400.0000   -3.66114
250440.0000   -3.64718
250480.0000   -3.71112
250520.0000   -3.66939
250560.0000   -3.82907
250600.0000   -4.04859
250640.0000   -4.41622
250680.0000   -4.13147
250720.0000   -4.50528
250760.0000   -5.04653
250800.0000   -4.88033
250840.0000   -4.65213
250880.0000   -3.53743
250920.0000   -4.15932
250960.0000   -4.45004
251000.0000   -4.02574
251040.0000   -4.16113
251080.0000   -4.20175
251120.0000   -5.04503
251160.0000   -4.99028
251200.0000   -5.38599
251240.0000   -4.76523
251280.0000   -4.74127
251320.0000   -4.35504
251360.0000   -4.15423
251400.0000   -3.94005
251440.0000   -3.65102
251480.0000   -3.93952
251520.0000   -3.86358
251560.0000   -4.01267
251600.0000   -3.51176
251640.0000   -5.00762
251680.0000   -4.21548
251720.0000   -3.97303
251760.0000   -3.81233
251800.0000   -4.20384
251840.0000   -5.00909
251880.0000   -4.67860
251920.0000   -5.11341
251960.0000   -5.15519
252000.0000   -5.68447
252040.0000   -5.01507
252080.0000   -4.40071
252120.0000   -4.45274
252160.0000   -4.73180
252200.0000   -4.11537
252240.0000   -5.34097
252280.0000   -4.68288
252320.0000   -5.10027
252360.0000   -5.02114
252400.0000   -5.30990
252440.0000   -4.03548
252480.0000   -4.28656
252520.0000   -5.13924
252560.0000   -5.11994
252600.0000   -4.96470
252640.0000   -4.59504
252680.0000   -4.47736
252720.0000   -4.25832
252760.0000   -4.77855
252800.0000   -4.73892
252840.0000   -5.33221
252880.0000   -4.26051
252920.0000   -4.94591
252960.0000   -5.19383
253000.0000   -5.14106
253040.0000   -5.21534
253080.0000   -5.07495
253120.0000   -4.57607
253160.0000   -4.26269
253200.0000   -5.17669
253240.0000   -4.52213
253280.0000   -5.50686
253320.0000   -4.87554
253360.0000   -4.45668
253400.0000   -4.22438
253440.0000   -3.45916
253480.0000   -4.53447
253520.0000   -5.64306
253560.0000   -4.76557
253600.0000   -5.14045
253640.0000   -4.73075
253680.0000   -5.97554
253720.0000   -4.83458
253760.0000   -4.86193
253800.0000   -5.52227
253840.0000   -4.58104
253880.0000   -4.65048
253920.0000   -3.90055
253960.0000   -4.49534
254000.0000   -5.58010
254040.0000   -4.77681
254080.0000   -4.40437
254120.0000   -4.95747
254160.0000   -4.11412
254200.0000   -5.31025
254240.0000   -5.18093
254280.0000   -3.88770
254320.0000   -4.97648
254360.0000   -4.93006
254400.0000   -5.10234
254440.0000   -4.67101
254480.0000   -5.46420
254520.0000   -4.44137
254560.0000   -4.55445
254600.0000   -5.23540
254640.0000   -5.59156
254680.0000   -4.69067
254720.0000   -4.79930
254760.0000   -4.84761
254800.0000   -4.19402
254840.0000   -4.92678
254880.0000   -4.11263
254920.0000   -5.34621
254960.0000   -5.83209
255000.0000   -4.21069
255040.0000   -4.22548
255080.0000   -4.46820
255120.0000   -5.61514
255160.0000   -5.23984
255200.0000   -5.56636
255240.0000   -5.20981
255280.0000   -4.58392
255320.0000   -4.48879
255360.0000   -4.17188
255400.0000   -4.76130
255440.0000   -4.62345
255480.0000   -4.07383
255520.0000   -4.94257
255560.0000   -3.98602
255600.0000   -4.57293
255640.0000   -4.40571
255680.0000   -4.74654
255720.0000   -5.06887
255760.0000   -3.49499
255800.0000   -4.99668
255840.0000   -5.23645
255880.0000   -5.21616
255920.0000   -4.82774
255960.0000   -4.87871
256000.0000   -4.45330
256040.0000   -5.08128
256080.0000   -4.81489
256120.0000   -4.88013
256160.0000   -4.84165
256200.0000   -4.12127
256240.0000   -5.02273
256280.0000   -5.09060
256320.0000   -5.00796
256360.0000   -5.38966
256400.0000   -4.55834
256440.0000   -4.80194
256480.0000   -4.69368
256520.0000   -4.89283
256560.0000   -4.29861
256600.0000   -5.50700
256640.0000   -5.31043
256680.0000   -4.64540
256720.0000   -5.21870
256760.0000   -5.05019
256800.0000   -4.55632
256840.0000   -4.73164
256880.0000   -4.60905
256920.0000   -4.55213
256960.0000   -4.01774
257000.0000   -4.42895
257040.0000   -4.50600
257080.0000   -4.71525
257120.0000   -3.76114
257160.0000   -4.03780
257200.0000   -4.12496
257240.0000   -3.11787
257280.0000   -4.63296
257320.0000   -3.63242
257360.0000   -3.73933
257400.0000   -3.70968
257440.0000   -4.42901
257480.0000   -4.45948
257520.0000   -3.74742
257560.0000   -4.59179
257600.0000   -4.60977
257640.0000   -3.64925
257680.0000   -4.44357
257720.0000   -4.05433
257760.0000   -4.44293
257800.0000   -4.36765
257840.0000   -4.57601
257880.0000   -4.38442
257920.0000   -4.42942
257960.0000   -4.39576
258000.0000   -4.01177
258040.0000   -4.79961
258080.0000   -4.66409
258120.0000   -3.80459
258160.0000   -3.84468
258200.0000   -4.18894
258240.0000   -3.61953
258280.0000   -4.23445
258320.0000   -4.50087
258360.0000   -4.27067
258400.0000   -4.13070
258440.0000   -4.82474
258480.0000   -4.60966
258520.0000   -3.58382
258560.0000   -3.86911
258600.0000   -4.42736
258640.0000   -2.59241
258680.0000   -2.03886
258720.0000   -3.41842
258760.0000   -3.58893
258800.0000   -3.28401
258840.0000   -3.48007
258880.0000   -4.12065
258920.0000   -3.68280
258960.0000   -3.36309
259000.0000   -3.78162
259040.0000   -3.56081
259080.0000   -3.87114
259120.0000   -3.55494
259160.0000   -4.60806
259200.0000   -4.73320
259240.0000   -4.83570
259280.0000   -3.19825
259320.0000   -3.79184
259360.0000   -3.82903
259400.0000   -3.39998
259440.0000   -3.89647
259480.0000   -3.50102
259520.0000   -3.76171
259560.0000   -3.86836
259600.0000   -4.26186
259640.0000   -5.33105
259680.0000   -4.74438
259720.0000   -4.09442
259760.0000   -4.29291
259800.0000   -4.02566
259840.0000   -4.53499
259880.0000   -5.47074
259920.0000   -4.61863
259960.0000   -3.92862
260000.0000   -4.17179
260040.0000   -4.94872
260080.0000   -4.37748
260120.0000   -4.19559
260160.0000   -4.77526
260200.0000   -5.30605
260240.0000   -4.66160
260280.0000   -4.62718
260320.0000   -4.32552
260360.0000   -3.82044
260400.0000   -4.31481
260440.0000   -4.19545
260480.0000   -4.24401
260520.0000   -4.89294
260560.0000   -3.97002
260600.0000   -4.59070
260640.0000   -4.32812
260680.0000   -3.47081
260720.0000   -5.10050
260760.0000   -4.71054
260800.0000   -4.83900
260840.0000   -3.79197
260880.0000   -3.89824
260920.0000   -4.82868
260960.0000   -4.97518
261000.0000   -5.33732
261040.0000   -5.38072
261080.0000   -4.82391
261120.0000   -5.12646
261160.0000   -5.05202
261200.0000   -5.05649
261240.0000   -5.11050
261280.0000   -4.23387
261320.0000   -5.18989
261360.0000   -5.05079
261400.0000   -5.06634
261440.0000   -6.00479
261480.0000   -4.46892
261520.0000   -3.95199
261560.0000   -4.63587
261600.0000   -4.39781
261640.0000   -5.30453
261680.0000   -4.47718
261720.0000   -4.65466
261760.0000   -4.43100
261800.0000   -4.82928
261840.0000   -4.07436
261880.0000   -4.56964
261920.0000   -4.21518
261960.0000   -3.83436
262000.0000   -4.34030
262040.0000   -4.66709
262080.0000   -4.68044
262120.0000   -4.92263
262160.0000   -5.89912
262200.0000   -5.43674
262240.0000   -4.58204
262280.0000   -4.96918
262320.0000   -5.67389
262360.0000   -5.30414
262400.0000   -5.74755
262440.0000   -5.40594
262480.0000   -6.17371
262520.0000   -5.70016
262560.0000   -5.00643
262600.0000   -4.78402
262640.0000   -5.21630
262680.0000   -4.08883
262720.0000   -4.97984
262760.0000   -5.39473
262800.0000   -5.52062
262840.0000   -5.06360
262880.0000   -5.93677
262920.0000   -5.96453
262960.0000   -5.60391
263000.0000   -5.39184
263040.0000   -4.41433
263080.0000   -5.20466
263120.0000   -5.53971
263160.0000   -4.94984
263200.0000   -4.72625
263240.0000   -5.40703
263280.0000   -4.32066
263320.0000   -4.53762
263360.0000   -5.46781
263400.0000   -4.47205
263440.0000   -5.05257
263480.0000   -4.35991
263520.0000   -4.67117
263560.0000   -4.73954
263600.0000   -4.24127
263640.0000   -4.18659
263680.0000   -5.22663
263720.0000   -4.48806
263760.0000   -5.00193
263800.0000   -4.83024
263840.0000   -4.47376
263880.0000   -4.33233
263920.0000   -5.09145
263960.0000   -4.35358
264000.0000   -3.72691
264040.0000   -4.57245
264080.0000   -3.91355
264120.0000   -3.67822
264160.0000   -4.58291
264200.0000   -3.97050
264240.0000   -4.85365
264280.0000   -3.89061
264320.0000   -5.18843
264360.0000   -4.60820
264400.0000   -4.07065
264440.0000   -4.28667
264480.0000   -4.60329
264520.0000   -5.09618
264560.0000   -6.43155
264600.0000   -4.62983
264640.0000   -4.66931
264680.0000   -4.17564
264720.0000   -5.08425
264760.0000   -4.81986
264800.0000   -4.07051
264840.0000   -4.49418
264880.0000   -4.96045
264920.0000   -5.49102
264960.0000   -4.08414
265000.0000   -5.25563
265040.0000   -4.32136
265080.0000   -5.88913
265120.0000   -4.92692
265160.0000   -4.94693
265200.0000   -4.27939
265240.0000   -4.07022
265280.0000   -4.21491
265320.0000   -3.95512
265360.0000   -3.88568
265400.0000   -3.47435
265440.0000   -5.38364
265480.0000   -4.13990
265520.0000   -3.75653
265560.0000   -3.70347
265600.0000   -4.07164
265640.0000   -3.26184
265680.0000   -4.29454
265720.0000   -4.42905
265760.0000   -4.18327
265800.0000   -3.77288
265840.0000   -4.13385
265880.0000   -3.90601
265920.0000   -4.33028
265960.0000   -4.39330
266000.0000   -4.03085
266040.0000   -4.91640
266080.0000   -4.33584
266120.0000   -4.62204
266160.0000   -3.88873
266200.0000   -3.04517
266240.0000   -2.86257
266280.0000   -3.80850
266320.0000   -4.30870
266360.0000   -3.89559
266400.0000   -4.07760
266440.0000   -3.36059
266480.0000   -3.70945
266520.0000   -3.86988
266560.0000   -3.96917
266600.0000   -3.80222
266640.0000   -4.37577
266680.0000   -4.62176
266720.0000   -4.22578
266760.0000   -3.80434
266800.0000   -4.31187
266840.0000   -4.49882
266880.0000   -3.86164
266920.0000   -4.94423
266960.0000   -4.82746
267000.0000   -4.44660
267040.0000   -4.22429
267080.0000   -4.78817
267120.0000   -4.35692
267160.0000   -3.22434
267200.0000   -4.15501
267240.0000   -4.45025
267280.0000   -3.74550
267320.0000   -4.49130
267360.0000   -4.17385
267400.0000   -4.37951
267440.0000   -3.60927
267480.0000   -3.84235
267520.0000   -3.69298
267560.0000   -3.75309
267600.0000   -3.83745
267640.0000   -4.76830
267680.0000   -5.18609
267720.0000   -4.42544
267760.0000   -4.60268
267800.0000   -4.34476
267840.0000   -4.50518
267880.0000   -4.42877
267920.0000   -4.28348
267960.0000   -3.47709
268000.0000   -3.42741
268040.0000   -4.03488
268080.0000   -4.34872
268120.0000   -4.39742
268160.0000   -4.33785
268200.0000   -4.75159
268240.0000   -5.48578
268280.0000   -4.87287
268320.0000   -6.27045
268360.0000   -4.75391
268400.0000   -4.76863
268440.0000   -5.31537
268480.0000   -5.55681
268520.0000   -4.43625
268560.0000   -4.02607
268600.0000   -4.66565
268640.0000   -4.33879
268680.0000   -4.74040
268720.0000   -3.96447
268760.0000   -4.39838
268800.0000   -4.54081
268840.0000   -4.77970
268880.0000   -4.94161
268920.0000   -4.53496
268960.0000   -3.65007
269000.0000   -3.56232
269040.0000   -4.04218
269080.0000   -4.11232
269120.0000   -4.06350
269160.0000   -3.21933
269200.0000   -3.24196
269240.0000   -4.53604
269280.0000   -4.17085
269320.0000   -3.56541
269360.0000   -3.84670
269400.0000   -3.67096
269440.0000   -3.63631
269480.0000   -3.45596
269520.0000   -4.26642
269560.0000   -3.95661
269600.0000   -5.20700
269640.0000   -4.23365
269680.0000   -3.17901
269720.0000   -3.17616
269760.0000   -3.29792
269800.0000   -3.72224
269840.0000   -3.67902
269880.0000   -4.51834
269920.0000   -4.57394
269960.0000   -5.79332
270000.0000   -4.45667
270040.0000   -4.20583
270080.0000   -4.67063
270120.0000   -5.19262
270160.0000   -4.51330
270200.0000   -3.68068
270240.0000   -3.82372
270280.0000   -3.98053
270320.0000   -3.32354
270360.0000   -3.85690
270400.0000   -3.66937
270440.0000   -4.42166
270480.0000   -4.16472
270520.0000   -5.07655
270560.0000   -4.33830
270600.0000   -4.36009
270640.0000   -5.15675
270680.0000   -4.19546
270720.0000   -5.68016
270760.0000   -5.36019
270800.0000   -5.49353
270840.0000   -4.81389
270880.0000   -4.48300
270920.0000   -5.28465
270960.0000   -3.76007
271000.0000   -4.06053
271040.0000   -4.05080
271080.0000   -3.73744
271120.0000   -3.71602
271160.0000   -4.44351
271200.0000   -3.80264
271240.0000   -4.31222
271280.0000   -4.35643
271320.0000   -4.77123
271360.0000   -4.68736
271400.0000   -4.07562
271440.0000   -4.26338
271480.0000   -3.24238
271520.0000   -4.18342
271560.0000   -4.21622
271600.0000   -3.93494
271640.0000   -4.81402
271680.0000   -3.57857
271720.0000   -4.09071
271760.0000   -4.74086
271800.0000   -5.47196
271840.0000   -4.72468
271880.0000   -4.03171
271920.0000   -3.30161
271960.0000   -3.92003
272000.0000   -4.75218
272040.0000   -4.50008
272080.0000   -3.72678
272120.0000   -3.89142
272160.0000   -3.80954
272200.0000   -3.29464
272240.0000   -2.99094
272280.0000   -3.37140
272320.0000   -3.93771
272360.0000   -4.28865
272400.0000   -4.64563
272440.0000   -3.95485
272480.0000   -5.08931
272520.0000   -4.54537
272560.0000   -3.77621
272600.0000   -4.30073
272640.0000   -4.38233
272680.0000   -4.87257
272720.0000   -4.19049
272760.0000   -4.07599
272800.0000   -4.34338
272840.0000   -5.22356
272880.0000   -5.16405
272920.0000   -5.28154
272960.0000   -5.54321
273000.0000   -5.08891
273040.0000   -4.26405
273080.0000   -5.31478
273120.0000   -4.40216
273160.0000   -4.27452
273200.0000   -3.88030
273240.0000   -4.63538
273280.0000   -4.55436
273320.0000   -4.05292
273360.0000   -3.28515
273400.0000   -4.27978
273440.0000   -3.96482
273480.0000   -3.64161
273520.0000   -3.59553
273560.0000   -4.71444
273600.0000   -3.63461
273640.0000   -2.97433
273680.0000   -3.95026
273720.0000   -3.55208
273760.0000   -3.67034
273800.0000   -3.96478
273840.0000   -2.91078
273880.0000   -3.31965
273920.0000   -2.88818
273960.0000   -4.12560
274000.0000   -3.64553
274040.0000   -3.93925
274080.0000   -3.89576
274120.0000   -3.35080
274160.0000   -4.54545
274200.0000   -4.21085
274240.0000   -4.08289
274280.0000   -4.17268
274320.0000   -4.08516
274360.0000   -4.56870
274400.0000   -3.94395
274440.0000   -4.39718
274480.0000   -4.96322
274520.0000   -3.81744
274560.0000   -3.76250
274600.0000   -4.37228
274640.0000   -4.11874
274680.0000   -4.40241
274720.0000   -4.48628
274760.0000   -4.79655
274800.0000   -4.47690
274840.0000   -4.25526
274880.0000   -5.11575
274920.0000   -4.91292
274960.0000   -4.55454
275000.0000   -5.16253
275040.0000   -4.97855
275080.0000   -4.73060
275120.0000   -4.43690
275160.0000   -3.75703
275200.0000   -4.35237
275240.0000   -4.45168
275280.0000   -5.18786
275320.0000   -5.78916
275360.0000   -4.69227
275400.0000   -5.16146
275440.0000   -5.04004
275480.0000   -4.92539
275520.0000   -4.43080
275560.0000   -4.94491
275600.0000   -5.07147
275640.0000   -4.66310
275680.0000   -5.64911
275720.0000   -4.45291
275760.0000   -4.72537
275800.0000   -4.89657
275840.0000   -4.79601
275880.0000   -4.64131
275920.0000   -3.80948
275960.0000   -4.40764
276000.0000   -4.11455
276040.0000   -3.74745
276080.0000   -4.17328
276120.0000   -5.25471
276160.0000   -5.09591
276200.0000   -4.76749
276240.0000   -4.71242
276280.0000   -3.54743
276320.0000   -4.68683
276360.0000   -4.85636
276400.0000   -5.16108
276440.0000   -4.73620
276480.0000   -4.30263
276520.0000   -4.17747
276560.0000   -4.93390
276600.0000   -4.99801
276640.0000   -4.71022
276680.0000   -3.92556
276720.0000   -4.72554
276760.0000   -3.78479
276800.0000   -5.43068
276840.0000   -5.08409
276880.0000   -5.68751
276920.0000   -6.37864
276960.0000   -5.00168
277000.0000   -4.94872
277040.0000   -4.88691
277080.0000   -4.98370
277120.0000   -5.66499
277160.0000   -5.02943
277200.0000   -4.57064
277240.0000   -4.74002
277280.0000   -5.60117
277320.0000   -5.21980
277360.0000   -6.07599
277400.0000   -6.30620
277440.0000   -4.99494
277480.0000   -5.06832
277520.0000   -5.18854
277560.0000   -5.80661
277600.0000   -6.22246
277640.0000   -5.77518
277680.0000   -5.67223
277720.0000   -5.74850
277760.0000   -5.98467
277800.0000   -5.16486
277840.0000   -5.09886
277880.0000   -5.43772
277920.0000   -4.90531
277960.0000   -3.98034
278000.0000   -5.50845
278040.0000   -5.72228
278080.0000   -5.39626
278120.0000   -6.19870
278160.0000   -5.00001
278200.0000   -4.71234
278240.0000   -4.14758
278280.0000   -4.40996
278320.0000   -4.67791
278360.0000   -5.14040
278400.0000   -4.59084
278440.0000   -3.92908
278480.0000   -4.69391
278520.0000   -5.23724
278560.0000   -5.33841
278600.0000   -5.14779
278640.0000   -5.54823
278680.0000   -5.20644
278720.0000   -5.84103
278760.0000   -5.98240
278800.0000   -5.89453
278840.0000   -5.25397
278880.0000   -4.68173
278920.0000   -5.07946
278960.0000   -5.00593
279000.0000   -6.30829
279040.0000   -6.45509
279080.0000   -5.51963
279120.0000   -5.40719
279160.0000   -5.82218
279200.0000   -4.73235
279240.0000   -5.28618
279280.0000   -4.83596
279320.0000   -4.88207
279360.0000   -5.31291
279400.0000   -4.79783
279440.0000   -5.55161
279480.0000   -5.43640
279520.0000   -4.72954
279560.0000   -5.54024
279600.0000   -5.83576
279640.0000   -5.50706
279680.0000   -4.86064
279720.0000   -4.33468
279760.0000   -5.12793
279800.0000   -5.39595
279840.0000   -5.31617
279880.0000   -5.37058
279920.0000   -5.88816
279960.0000   -6.48797
280000.0000   -4.98934
280040.0000   -5.29466
280080.0000   -5.69814
280120.0000   -5.97424
280160.0000   -5.00110
280200.0000   -6.38969
280240.0000   -4.99503
280280.0000   -4.77290
280320.0000   -4.82406
280360.0000   -5.18972
280400.0000   -5.04306
280440.0000   -5.02247
280480.0000   -5.35176
280520.0000   -4.52092
280560.0000   -4.96785
280600.0000   -4.09617
280640.0000   -4.63369
280680.0000   -4.56945
280720.0000   -4.84829
280760.0000   -5.34661
280800.0000   -3.82683
280840.0000   -5.01960
280880.0000   -4.97368
280920.0000   -5.86494
280960.0000   -4.84571
281000.0000   -4.48399
281040.0000   -4.90801
281080.0000   -4.55995
281120.0000   -3.70329
281160.0000   -4.57171
281200.0000   -4.18681
281240.0000   -4.56857
281280.0000   -5.54281
281320.0000   -5.29964
281360.0000   -5.09017
281400.0000   -4.22432
281440.0000   -4.91319
281480.0000   -4.84223
281520.0000   -5.03228
281560.0000   -5.96498
281600.0000   -6.05701
281640.0000   -6.04039
281680.0000   -5.52235
281720.0000   -6.02379
281760.0000   -6.04826
281800.0000   -5.53859
281840.0000   -5.89220
281880.0000   -5.19470
281920.0000   -5.32183
281960.0000   -5.77540
282000.0000   -5.18547
282040.0000   -4.79037
282080.0000   -4.86776
282120.0000   -4.79877
282160.0000   -4.70629
282200.0000   -5.01133
282240.0000   -6.02832
282280.0000   -4.98129
282320.0000   -5.59176
282360.0000   -4.81715
282400.0000   -5.99261
282440.0000   -4.94906
282480.0000   -5.96567
282520.0000   -5.72575
282560.0000   -4.96856
282600.0000   -6.09561
282640.0000   -4.97270
282680.0000   -4.65239
282720.0000   -4.60819
282760.0000   -5.29504
282800.0000   -6.02321
282840.0000   -6.17696
282880.0000   -5.86868
282920.0000   -4.91561
282960.0000   -4.19517
283000.0000   -4.15485
283040.0000   -5.25635
283080.0000   -4.60367
283120.0000   -4.30255
283160.0000   -6.02239
283200.0000   -6.54147
283240.0000   -5.19451
283280.0000   -5.09983
283320.0000   -5.27246
283360.0000   -5.93179
283400.0000   -5.20328
283440.0000   -5.58606
283480.0000   -5.70744
283520.0000   -5.67286
283560.0000   -5.89099
283600.0000   -5.38408
283640.0000   -6.40257
283680.0000   -5.51184
283720.0000   -5.91265
283760.0000   -6.09977
283800.0000   -5.74755
283840.0000   -6.69741
283880.0000   -5.15532
283920.0000   -5.87621
283960.0000   -5.34354
284000.0000   -4.56894
284040.0000   -6.20819
284080.0000   -5.22147
284120.0000   -5.20599
284160.0000   -5.07201
284200.0000   -5.02381
284240.0000   -5.87464
284280.0000   -4.35947
284320.0000   -5.26250
284360.0000   -5.44404
284400.0000   -4.78718
284440.0000   -4.25795
284480.0000   -5.53767
284520.0000   -5.26652
284560.0000   -6.00293
284600.0000   -5.67217
284640.0000   -6.46692
284680.0000   -6.21547
284720.0000   -5.67783
284760.0000   -6.05928
284800.0000   -6.09171
284840.0000   -6.62252
284880.0000   -5.80722
284920.0000   -6.30933
284960.0000   -6.83696
285000.0000   -6.65235
285040.0000   -5.64548
285080.0000   -7.24193
285120.0000   -6.95457
285160.0000   -5.52233
285200.0000   -5.77389
285240.0000   -6.33375
285280.0000   -5.90961
285320.0000   -4.75348
285360.0000   -5.54671
285400.0000   -5.25259
285440.0000   -5.24600
285480.0000   -6.19982
285520.0000   -5.37355
285560.0000   -5.66899
285600.0000   -6.02171
285640.0000   -4.79104
285680.0000   -5.59927
285720.0000   -6.04324
285760.0000   -5.14717
285800.0000   -4.86521
285840.0000   -6.41006
285880.0000   -6.39240
285920.0000   -5.63294
285960.0000   -4.85938
286000.0000   -4.85681
286040.0000   -5.72976
286080.0000   -5.38677
286120.0000   -5.53548
286160.0000   -5.39137
286200.0000   -5.31514
286240.0000   -5.33235
286280.0000   -4.66926
286320.0000   -5.42349
286360.0000   -4.87839
286400.0000   -5.05025
286440.0000   -4.51097
286480.0000   -5.09603
286520.0000   -4.33474
286560.0000   -4.65136
286600.0000   -4.47534
286640.0000   -4.43017
286680.0000   -5.58425
286720.0000   -5.60148
286760.0000   -4.55770
286800.0000   -5.36745
286840.0000   -5.62768
286880.0000   -4.78217
286920.0000   -5.25712
286960.0000   -5.97303
287000.0000   -4.30813
287040.0000   -5.04435
287080.0000   -5.66001
287120.0000   -6.10874
287160.0000   -4.87630
287200.0000   -4.90286
287240.0000   -5.85116
287280.0000   -5.06177
287320.0000   -5.89833
287360.0000   -5.36777
287400.0000   -5.36331
287440.0000   -5.36880
287480.0000   -5.30005
287520.0000   -5.52567
287560.0000   -6.32815
287600.0000   -5.94942
287640.0000   -5.37587
287680.0000   -4.58231
287720.0000   -4.65888
287760.0000   -5.62595
287800.0000   -5.38787
287840.0000   -5.59852
287880.0000   -4.77953
287920.0000   -5.14378
287960.0000   -4.86935
288000.0000   -4.56674
288040.0000   -4.92078
288080.0000   -5.11459
288120.0000   -4.81970
288160.0000   -5.15314
288200.0000   -4.60035
288240.0000   -4.89590
288280.0000   -5.51897
288320.0000   -5.77788
288360.0000   -5.28939
288400.0000   -5.47617
288440.0000   -5.23519
288480.0000   -4.98663
288520.0000   -4.94809
288560.0000   -5.17157
288600.0000   -4.43501
288640.0000   -5.23030
288680.0000   -5.11467
288720.0000   -4.84570
288760.0000   -6.32774
288800.0000   -5.29434
288840.0000   -5.26739
288880.0000   -5.51421
288920.0000   -4.75962
288960.0000   -4.87591
289000.0000   -5.56967
289040.0000   -5.34531
289080.0000   -4.89469
289120.0000   -4.87944
289160.0000   -6.20334
289200.0000   -6.26580
289240.0000   -5.72205
289280.0000   -5.61928
289320.0000   -5.54440
289360.0000   -5.13425
289400.0000   -4.96180
289440.0000   -5.69923
289480.0000   -5.20944
289520.0000   -5.30517
289560.0000   -5.19027
289600.0000   -5.21802
289640.0000   -4.47276
289680.0000   -6.55279
289720.0000   -5.03852
289760.0000   -5.75705
289800.0000   -4.80473
289840.0000   -5.46686
289880.0000   -4.51916
289920.0000   -5.37857
289960.0000   -5.85603
290000.0000   -7.01673
290040.0000   -5.40351
290080.0000   -5.74610
290120.0000   -5.90913
290160.0000   -5.86143
290200.0000   -6.13650
290240.0000   -5.60754
290280.0000   -6.01737
290320.0000   -5.66346
290360.0000   -6.25569
290400.0000   -5.14608
290440.0000   -5.49429
290480.0000   -5.24243
290520.0000   -5.61876
290560.0000   -5.49406
290600.0000   -5.57778
290640.0000   -4.91747
290680.0000   -5.55321
290720.0000   -5.02485
290760.0000   -4.42602
290800.0000   -5.05387
290840.0000   -5.63562
290880.0000   -5.14588
290920.0000   -4.61123
290960.0000   -5.68602
291000.0000   -5.25624
291040.0000   -4.64331
291080.0000   -4.49480
291120.0000   -4.97390
291160.0000   -5.12295
291200.0000   -5.04084
291240.0000   -5.58080
291280.0000   -4.80131
291320.0000   -5.16617
291360.0000   -4.88314
291400.0000   -5.55688
291440.0000   -5.54485
291480.0000   -4.75289
291520.0000   -5.04209
291560.0000   -5.47591
291600.0000   -4.24905
291640.0000   -5.47351
291680.0000   -5.97568
291720.0000   -4.89121
291760.0000   -4.99702
291800.0000   -4.88025
291840.0000   -4.82446
291880.0000   -4.60011
291920.0000   -5.04861
291960.0000   -5.40263
292000.0000   -5.12308
292040.0000   -4.45602
292080.0000   -5.21002
292120.0000   -4.93602
292160.0000   -4.57858
292200.0000   -5.61425
292240.0000   -5.00710
292280.0000   -4.95861
292320.0000   -5.00946
292360.0000   -5.18633
292400.0000   -3.90553
292440.0000   -4.70772
292480.0000   -4.63495
292520.0000   -4.50632
292560.0000   -5.27455
292600.0000   -6.01975
292640.0000   -4.56401
292680.0000   -3.52895
292720.0000   -4.65677
292760.0000   -4.56714
292800.0000   -4.96022
292840.0000   -5.66140
292880.0000   -5.37825
292920.0000   -6.00577
292960.0000   -5.70289
293000.0000   -5.28323
293040.0000   -5.54329
293080.0000   -5.47041
293120.0000   -4.85101
293160.0000   -4.81186
293200.0000   -4.81399
293240.0000   -4.86295
293280.0000   -5.32209
293320.0000   -4.84664
293360.0000   -4.71468
293400.0000   -5.01819
293440.0000   -4.62759
293480.0000   -5.07384
293520.0000   -5.48256
293560.0000   -5.24186
293600.0000   -4.11659
293640.0000   -5.39955
293680.0000   -4.56017
293720.0000   -6.38716
293760.0000   -6.38939
293800.0000   -6.27817
293840.0000   -5.97719
293880.0000   -5.23205
293920.0000   -5.07458
293960.0000   -5.30154
294000.0000   -5.50572
294040.0000   -6.01554
294080.0000   -5.20842
294120.0000   -5.78992
294160.0000   -6.42554
294200.0000   -5.84851
294240.0000   -4.84054
294280.0000   -4.60967
294320.0000   -5.94970
294360.0000   -4.86640
294400.0000   -5.40125
294440.0000   -4.91982
294480.0000   -4.59393
294520.0000   -4.89724
294560.0000   -4.94065
294600.0000   -5.36175
294640.0000   -5.08427
294680.0000   -5.66571
294720.0000   -5.13448
294760.0000   -5.69464
294800.0000   -5.69959
294840.0000   -4.79270
294880.0000   -4.56737
294920.0000   -5.07092
294960.0000   -5.00405
295000.0000   -5.05316
295040.0000   -4.47772
295080.0000   -5.94909
295120.0000   -5.31085
295160.0000   -4.98141
295200.0000   -5.70613
295240.0000   -4.96663
295280.0000   -5.49610
295320.0000   -6.22856
295360.0000   -5.38711
295400.0000   -5.54538
295440.0000   -5.65788
295480.0000   -5.97562
295520.0000   -4.95082
295560.0000   -4.98489
295600.0000   -5.27184
295640.0000   -5.25360
295680.0000   -5.46915
295720.0000   -5.05526
295760.0000   -5.47935
295800.0000   -5.03541
295840.0000   -5.00988
295880.0000   -5.10675
295920.0000   -4.84003
295960.0000   -4.66064
296000.0000   -5.18871
296040.0000   -4.48532
296080.0000   -4.06274
296120.0000   -4.76064
296160.0000   -5.89441
296200.0000   -5.65156
296240.0000   -6.27716
296280.0000   -5.96350
296320.0000   -6.20231
296360.0000   -5.24225
296400.0000   -5.16783
296440.0000   -5.65596
296480.0000   -5.63174
296520.0000   -4.75223
296560.0000   -5.61143
296600.0000   -4.49724
296640.0000   -5.12405
296680.0000   -3.94910
296720.0000   -5.21789
296760.0000   -5.32512
296800.0000   -6.01781
296840.0000   -5.36092
296880.0000   -5.44415
296920.0000   -5.67148
296960.0000   -5.68187
297000.0000   -5.56803
297040.0000   -4.95315
297080.0000   -5.12595
297120.0000   -5.54191
297160.0000   -5.08759
297200.0000   -5.21598
297240.0000   -4.78218
297280.0000   -5.33020
297320.0000   -5.06095
297360.0000   -5.41319
297400.0000   -5.42896
297440.0000   -5.33501
297480.0000   -5.20111
297520.0000   -5.23557
297560.0000   -4.52273
297600.0000   -4.58139
297640.0000   -5.26923
297680.0000   -4.40868
297720.0000   -4.94427
297760.0000   -4.32822
297800.0000   -5.04262
297840.0000   -4.71427
297880.0000   -5.19879
297920.0000   -5.67922
297960.0000   -5.02762
298000.0000   -4.92825
298040.0000   -4.37566
298080.0000   -4.95751
298120.0000   -5.39393
298160.0000   -5.45718
298200.0000   -5.66709
298240.0000   -5.05155
298280.0000   -4.95690
298320.0000   -5.45924
298360.0000   -5.20557
298400.0000   -4.06013
298440.0000   -3.39935
298480.0000   -3.93708
298520.0000   -4.51448
298560.0000   -5.06426
298600.0000   -4.80354
298640.0000   -5.17362
298680.0000   -4.63423
298720.0000   -3.85291
298760.0000   -4.98210
298800.0000   -4.36065
298840.0000   -4.45258
298880.0000   -3.87159
298920.0000   -3.90567
298960.0000   -4.57376
299000.0000   -4.17052
299040.0000   -4.97770
299080.0000   -5.11309
299120.0000   -5.23898
299160.0000   -5.29582
299200.0000   -5.15123
299240.0000   -5.07901
299280.0000   -5.27074
299320.0000   -4.54150
299360.0000   -4.87701
299400.0000   -5.01332
299440.0000   -4.67550
299480.0000   -5.76887
299520.0000   -5.05663
299560.0000   -5.09675
299600.0000   -4.22631
299640.0000   -4.91655
299680.0000   -4.74655
299720.0000   -5.35648
299760.0000   -4.84182
299800.0000   -4.33033
299840.0000   -4.04608
299880.0000   -5.31755
299920.0000   -4.81762
299960.0000   -4.29097
300000.0000   -3.77583
300040.0000   -4.14840
300080.0000   -4.76695
300120.0000   -5.35884
300160.0000   -5.17648
300200.0000   -4.57889
300240.0000   -5.15002
300280.0000   -4.65864
300320.0000   -4.75381
300360.0000   -4.20176
300400.0000   -4.72005
300440.0000   -4.41198
300480.0000   -3.71290
300520.0000   -4.93275
300560.0000   -4.97495
300600.0000   -4.68645
300640.0000   -4.53086
300680.0000   -5.34531
300720.0000   -4.15228
300760.0000   -4.32519
300800.0000   -4.57249
300840.0000   -5.09276
300880.0000   -4.76328
300920.0000   -6.06648
300960.0000   -5.69805
301000.0000   -4.70873
301040.0000   -5.23923
301080.0000   -4.33290
301120.0000   -4.72780
301160.0000   -5.08480
301200.0000   -5.40805
301240.0000   -6.26853
301280.0000   -4.89526
301320.0000   -4.98579
301360.0000   -4.16238
301400.0000   -4.86016
301440.0000   -6.00855
301480.0000   -5.80508
301520.0000   -5.88549
301560.0000   -5.35569
301600.0000   -4.90605
301640.0000   -5.24569
301680.0000   -5.29277
301720.0000   -5.33260
301760.0000   -5.17183
301800.0000   -5.60572
301840.0000   -6.22743
301880.0000   -6.03885
301920.0000   -5.57594
301960.0000   -5.34426
302000.0000   -5.27770
302040.0000   -5.32903
302080.0000   -5.53779
302120.0000   -6.05877
302160.0000   -5.27506
302200.0000   -4.42026
302240.0000   -4.57803
302280.0000   -5.12414
302320.0000   -4.77208
302360.0000   -4.70546
302400.0000   -5.55814
302440.0000   -5.84592
302480.0000   -6.16347
302520.0000   -4.88625
302560.0000   -5.26765
302600.0000   -4.90952
302640.0000   -4.38538
302680.0000   -5.44957
302720.0000   -5.54890
302760.0000   -6.26904
302800.0000   -4.88213
302840.0000   -4.96970
302880.0000   -4.61971
302920.0000   -4.62805
302960.0000   -3.90663
303000.0000   -4.12247
303040.0000   -4.28854
303080.0000   -4.66954
303120.0000   -5.42169
303160.0000   -5.02672
303200.0000   -5.27422
303240.0000   -5.16973
303280.0000   -5.22655
303320.0000   -4.45465
303360.0000   -4.79296
303400.0000   -5.87815
303440.0000   -4.53448
303480.0000   -4.62231
303520.0000   -5.89805
303560.0000   -6.28954
303600.0000   -6.30463
303640.0000   -5.62690
303680.0000   -4.98164
303720.0000   -5.60296
303760.0000   -5.43338
303800.0000   -5.35457
303840.0000   -4.91301
303880.0000   -4.99494
303920.0000   -5.32045
303960.0000   -5.55552
304000.0000   -5.16145
304040.0000   -5.51100
304080.0000   -4.63313
304120.0000   -4.89559
304160.0000   -4.76473
304200.0000   -5.37965
304240.0000   -5.11625
304280.0000   -4.61532
304320.0000   -5.47077
304360.0000   -4.82433
304400.0000   -4.71338
304440.0000   -4.96049
304480.0000   -5.85094
304520.0000   -5.82884
304560.0000   -5.23535
304600.0000   -6.02627
304640.0000   -4.88806
304680.0000   -5.74032
304720.0000   -5.24077
304760.0000   -5.87537
304800.0000   -6.10582
304840.0000   -5.31593
304880.0000   -4.81589
304920.0000   -5.58191
304960.0000   -4.68976
305000.0000   -5.13238
305040.0000   -5.48064
305080.0000   -5.26738
305120.0000   -4.96120
305160.0000   -4.74536
305200.0000   -5.23632
305240.0000   -5.19822
305280.0000   -5.59760
305320.0000   -5.83683
305360.0000   -5.78089
305400.0000   -5.65469
305440.0000   -5.22239
305480.0000   -4.74551
305520.0000   -5.26475
305560.0000   -5.10423
305600.0000   -5.00014
305640.0000   -5.15742
305680.0000   -5.38469
305720.0000   -5.26574
305760.0000   -5.32663
305800.0000   -5.07439
305840.0000   -5.46417
305880.0000   -5.53412
305920.0000   -4.92258
305960.0000   -5.66513
306000.0000   -5.79479
306040.0000   -5.54471
306080.0000   -5.56221
306120.0000   -5.62655
306160.0000   -5.49182
306200.0000   -4.95960
306240.0000   -4.37616
306280.0000   -5.08421
306320.0000   -5.29170
306360.0000   -5.57075
306400.0000   -3.91881
306440.0000   -4.69065
306480.0000   -4.65379
306520.0000   -4.61096
306560.0000   -4.78369
306600.0000   -5.20719
306640.0000   -4.61363
306680.0000   -4.93148
306720.0000   -5.48627
306760.0000   -5.32379
306800.0000   -5.21399
306840.0000   -5.52495
306880.0000   -5.17652
306920.0000   -5.08750
306960.0000   -5.05197
307000.0000   -5.44120
307040.0000   -5.69720
307080.0000   -4.45030
307120.0000   -5.25133
307160.0000   -4.81890
307200.0000   -5.86325
307240.0000   -4.91343
307280.0000   -5.52121
307320.0000   -5.39493
307360.0000   -5.96905
307400.0000   -5.70870
307440.0000   -4.58634
307480.0000   -5.70723
307520.0000   -6.10843
307560.0000   -6.80998
307600.0000   -5.51041
307640.0000   -6.01554
307680.0000   -7.10532
307720.0000   -6.12562
307760.0000   -6.18581
307800.0000   -5.47373
307840.0000   -5.82372
307880.0000   -5.89269
307920.0000   -4.97023
307960.0000   -5.18545
308000.0000   -5.09222
308040.0000   -4.56674
308080.0000   -4.57921
308120.0000   -5.39174
308160.0000   -4.87150
308200.0000   -5.27356
308240.0000   -5.50181
308280.0000   -4.27619
308320.0000   -5.72568
308360.0000   -5.38613
308400.0000   -5.88507
308440.0000   -5.39526
308480.0000   -5.08441
308520.0000   -5.21457
308560.0000   -5.13243
308600.0000   -4.91773
308640.0000   -5.75567
308680.0000   -5.34383
308720.0000   -5.45730
308760.0000   -6.34498
308800.0000   -5.83825
308840.0000   -5.89768
308880.0000   -5.80630
308920.0000   -4.66252
308960.0000   -4.75718
309000.0000   -4.30637
309040.0000   -4.95450
309080.0000   -4.42949
309120.0000   -4.96850
309160.0000   -4.45363
309200.0000   -4.76732
309240.0000   -4.66532
309280.0000   -4.62578
309320.0000   -4.87410
309360.0000   -4.27553
309400.0000   -4.92038
309440.0000   -4.48131
309480.0000   -4.29953
309520.0000   -5.54215
309560.0000   -4.86210
309600.0000   -4.35077
309640.0000   -4.11202
309680.0000   -4.74568
309720.0000   -4.59536
309760.0000   -5.24692
309800.0000   -5.04802
309840.0000   -4.94634
309880.0000   -4.52367
309920.0000   -6.09646
309960.0000   -5.04180
310000.0000   -5.47418
310040.0000   -4.59848
310080.0000   -4.83409
310120.0000   -5.63768
310160.0000   -5.56708
310200.0000   -5.34328
310240.0000   -5.63375
310280.0000   -5.95641
310320.0000   -6.29192
310360.0000   -5.41292
310400.0000   -6.07255
310440.0000   -4.90023
310480.0000   -5.24664
310520.0000   -5.24335
310560.0000   -6.05537
310600.0000   -5.73835
310640.0000   -6.42589
310680.0000   -6.06504
310720.0000   -5.99878
310760.0000   -5.26803
310800.0000   -6.14583
310840.0000   -5.38909
310880.0000   -5.75422
310920.0000   -5.19936
310960.0000   -4.97033
311000.0000   -4.81969
311040.0000   -6.05563
311080.0000   -5.25163
311120.0000   -5.04035
311160.0000   -4.74622
311200.0000   -4.77128
311240.0000   -5.30305
311280.0000   -4.45459
311320.0000   -5.52897
311360.0000   -5.87678
311400.0000   -5.37210
311440.0000   -5.58352
311480.0000   -5.17413
311520.0000   -5.65204
311560.0000   -5.84568
311600.0000   -4.33132
311640.0000   -5.31186
311680.0000   -5.50710
311720.0000   -5.45467
311760.0000   -4.62115
311800.0000   -5.37154
311840.0000   -4.67503
311880.0000   -5.46678
311920.0000   -5.86265
311960.0000   -6.01604
312000.0000   -5.21931
312040.0000   -6.04760
312080.0000   -5.78881
312120.0000   -5.12222
312160.0000   -5.15870
312200.0000   -5.57779
312240.0000   -5.80965
312280.0000   -6.06899
312320.0000   -5.03177
312360.0000   -5.13161
312400.0000   -5.83542
312440.0000   -5.74057
312480.0000   -5.46449
312520.0000   -6.09292
312560.0000   -4.62332
312600.0000   -4.73307
312640.0000   -5.30838
312680.0000   -4.91702
312720.0000   -4.95615
312760.0000   -5.75544
312800.0000   -5.30168
312840.0000   -5.11973
312880.0000   -4.58376
312920.0000   -6.09046
312960.0000   -6.41328
313000.0000   -5.63393
313040.0000   -4.89388
313080.0000   -5.62205
313120.0000   -5.66938
313160.0000   -5.67628
313200.0000   -5.95830
313240.0000   -5.89832
313280.0000   -5.34370
313320.0000   -4.97963
313360.0000   -5.11045
313400.0000   -5.25113
313440.0000   -5.84442
313480.0000   -5.61031
313520.0000   -5.59228
313560.0000   -5.78664
313600.0000   -5.51616
313640.0000   -5.51315
313680.0000   -5.65902
313720.0000   -6.44802
313760.0000   -5.71773
313800.0000   -5.39231
313840.0000   -6.31154
313880.0000   -5.92324
313920.0000   -4.97630
313960.0000   -5.99856
314000.0000   -5.72964
314040.0000   -6.08491
314080.0000   -5.98781
314120.0000   -5.86103
314160.0000   -5.43833
314200.0000   -5.85941
314240.0000   -5.19193
314280.0000   -5.65108
314320.0000   -5.85716
314360.0000   -6.41893
314400.0000   -5.58785
314440.0000   -5.43287
314480.0000   -4.67968
314520.0000   -5.30585
314560.0000   -5.28630
314600.0000   -5.64901
314640.0000   -4.82463
314680.0000   -4.89674
314720.0000   -5.48686
314760.0000   -5.54366
314800.0000   -5.28745
314840.0000   -5.35091
314880.0000   -4.76217
314920.0000   -5.53854
314960.0000   -4.88804
315000.0000   -4.88333
315040.0000   -5.74144
315080.0000   -5.00787
315120.0000   -5.07466
315160.0000   -5.29820
315200.0000   -4.86510
315240.0000   -5.51559
315280.0000   -4.24409
315320.0000   -5.89487
315360.0000   -6.71805
315400.0000   -4.57562
315440.0000   -5.03090
315480.0000   -4.10406
315520.0000   -4.63798
315560.0000   -5.44648
315600.0000   -4.95178
315640.0000   -3.95079
315680.0000   -3.80252
315720.0000   -4.03336
315760.0000   -4.23519
315800.0000   -3.63901
315840.0000   -4.61874
315880.0000   -3.83640
315920.0000   -3.48559
315960.0000   -4.34449
316000.0000   -4.76965
316040.0000   -4.73174
316080.0000   -4.54751
316120.0000   -5.08510
316160.0000   -4.75555
316200.0000   -4.58643
316240.0000   -4.71662
316280.0000   -5.28572
316320.0000   -5.56302
316360.0000   -5.37579
316400.0000   -4.88294
316440.0000   -4.86868
316480.0000   -3.47876
316520.0000   -4.58795
316560.0000   -4.53916
316600.0000   -5.15776
316640.0000   -4.61607
316680.0000   -5.56182
316720.0000   -4.90783
316760.0000   -5.01500
316800.0000   -5.70468
316840.0000   -4.38699
316880.0000   -5.63389
316920.0000   -5.29085
316960.0000   -5.69528
317000.0000   -6.12356
317040.0000   -5.79518
317080.0000   -6.66146
317120.0000   -6.83621
317160.0000   -6.03143
317200.0000   -5.26561
317240.0000   -5.71057
317280.0000   -5.10175
317320.0000   -5.62977
317360.0000   -5.55570
317400.0000   -4.96471
317440.0000   -5.14919
317480.0000   -5.79768
317520.0000   -6.18979
317560.0000   -6.08989
317600.0000   -6.38484
317640.0000   -5.24860
317680.0000   -4.73783
317720.0000   -5.78889
317760.0000   -5.84034
317800.0000   -5.58305
317840.0000   -6.22783
317880.0000   -5.97231
317920.0000   -5.55999
317960.0000   -5.85201
318000.0000   -4.51853
318040.0000   -5.74184
318080.0000   -5.75708
318120.0000   -4.60505
318160.0000   -4.97900
318200.0000   -5.85004
318240.0000   -4.84215
318280.0000   -5.87151
318320.0000   -5.03517
318360.0000   -5.52790
318400.0000   -5.31798
318440.0000   -5.23120
318480.0000   -5.39747
318520.0000   -5.20154
318560.0000   -4.55746
318600.0000   -4.69875
318640.0000   -4.53676
318680.0000   -5.06751
318720.0000   -4.37714
318760.0000   -5.26580
318800.0000   -4.39414
318840.0000   -4.19686
318880.0000   -4.56634
318920.0000   -4.90184
318960.0000   -5.07829
319000.0000   -4.72713
319040.0000   -5.16424
319080.0000   -5.84876
319120.0000   -5.67183
319160.0000   -5.67841
319200.0000   -5.68277
319240.0000   -5.17629
319280.0000   -4.73444
319320.0000   -4.88539
319360.0000   -5.15058
319400.0000   -4.78956
319440.0000   -6.25836
319480.0000   -5.07246
319520.0000   -4.29487
319560.0000   -4.76175
319600.0000   -5.12804
319640.0000   -5.44363
319680.0000   -5.96732
319720.0000   -5.33230
319760.0000   -5.05730
319800.0000   -4.97252
319840.0000   -5.68764
319880.0000   -5.50110
319920.0000   -5.33909
319960.0000   -5.41074
320000.0000   -4.91346
320040.0000   -4.73445
320080.0000   -4.95707
320120.0000   -4.05837
320160.0000   -4.15303
320200.0000   -5.44043
320240.0000   -4.87072
320280.0000   -4.77589
320320.0000   -5.72638
320360.0000   -4.96687
320400.0000   -5.48770
320440.0000   -4.99699
320480.0000   -4.66826
320520.0000   -5.27765
320560.0000   -5.48579
320600.0000   -4.92306
320640.0000   -4.31791
320680.0000   -5.68602
320720.0000   -5.68434
320760.0000   -4.84825
320800.0000   -4.43028
320840.0000   -4.76421
320880.0000   -5.22431
320920.0000   -4.54147
320960.0000   -5.22872
321000.0000   -4.65649
321040.0000   -4.62609
321080.0000   -4.45243
321120.0000   -4.81281
321160.0000   -4.42500
321200.0000   -4.85020
321240.0000   -4.72574
321280.0000   -5.19752
321320.0000   -4.36778
321360.0000   -4.86278
321400.0000   -6.53891
321440.0000   -5.57168
321480.0000   -4.77886
321520.0000   -4.65081
321560.0000   -4.55526
321600.0000   -5.81022
321640.0000   -5.48748
321680.0000   -4.25073
321720.0000   -5.09504
321760.0000   -5.87578
321800.0000   -5.61520
321840.0000   -6.07395
321880.0000   -4.72044
321920.0000   -5.06040
321960.0000   -4.86675
322000.0000   -3.93817
322040.0000   -4.34897
322080.0000   -4.20421
322120.0000   -4.05769
322160.0000   -4.85424
322200.0000   -4.81774
322240.0000   -3.59648
322280.0000   -5.44910
322320.0000   -4.78864
322360.0000   -4.04761
322400.0000   -5.36857
322440.0000   -5.17327
322480.0000   -4.52743
322520.0000   -4.82714
322560.0000   -5.06021
322600.0000   -4.94476
322640.0000   -4.60557
322680.0000   -4.45285
322720.0000   -4.83697
322760.0000   -5.33709
322800.0000   -4.83110
322840.0000   -4.77791
322880.0000   -4.91332
322920.0000   -5.45971
322960.0000   -5.20645
323000.0000   -5.35411
323040.0000   -4.67065
323080.0000   -5.54058
323120.0000   -5.41590
323160.0000   -5.72305
323200.0000   -5.05526
323240.0000   -6.04291
323280.0000   -5.23723
323320.0000   -5.61307
323360.0000   -5.07583
323400.0000   -5.13387
323440.0000   -5.10515
323480.0000   -5.67554
323520.0000   -4.95188
323560.0000   -4.20058
323600.0000   -5.22195
323640.0000   -4.75210
323680.0000   -5.56850
323720.0000   -4.86386
323760.0000   -5.00532
323800.0000   -6.12282
323840.0000   -5.39456
323880.0000   -4.62365
323920.0000   -4.58973
323960.0000   -5.18736
324000.0000   -5.90918
324040.0000   -5.64623
324080.0000   -4.59205
324120.0000   -4.99614
324160.0000   -5.62755
324200.0000   -5.56447
324240.0000   -6.23435
324280.0000   -6.36840
324320.0000   -5.64204
324360.0000   -5.61789
324400.0000   -5.72830
324440.0000   -4.98152
324480.0000   -4.75420
324520.0000   -5.75760
324560.0000   -7.97814
324600.0000   -5.69336
324640.0000   -5.36914
324680.0000   -6.04052
324720.0000   -6.08570
324760.0000   -5.70444
324800.0000   -5.51389
324840.0000   -5.92924
324880.0000   -6.04713
324920.0000   -5.89581
324960.0000   -5.79487
325000.0000   -6.11443
325040.0000   -5.32350
325080.0000   -5.85112
325120.0000   -4.75890
325160.0000   -5.32375
325200.0000   -4.89907
325240.0000   -5.61213
325280.0000   -4.59742
325320.0000   -4.69833
325360.0000   -5.71933
325400.0000   -5.25416
325440.0000   -4.01548
325480.0000   -4.59144
325520.0000   -4.95079
325560.0000   -4.25958
325600.0000   -3.50650
325640.0000   -4.48499
325680.0000   -4.13304
325720.0000   -4.94715
325760.0000   -5.64949
325800.0000   -4.63805
325840.0000   -4.03931
325880.0000   -3.94740
325920.0000   -4.06116
325960.0000   -3.69563
326000.0000   -3.55682
326040.0000   -3.78468
326080.0000   -3.96310
326120.0000   -4.19577
326160.0000   -4.13253
326200.0000   -5.05271
326240.0000   -4.55266
326280.0000   -4.41555
326320.0000   -5.19886
326360.0000   -5.22963
326400.0000   -5.05644
326440.0000   -5.12342
326480.0000   -4.60115
326520.0000   -5.00583
326560.0000   -4.64672
326600.0000   -4.99751
326640.0000   -5.10779
326680.0000   -4.87563
326720.0000   -5.40570
326760.0000   -4.51309
326800.0000   -4.88898
326840.0000   -4.16288
326880.0000   -4.22797
326920.0000   -4.54510
326960.0000   -4.57399
327000.0000   -4.12672
327040.0000   -5.00776
327080.0000   -4.55949
327120.0000   -4.56782
327160.0000   -5.06250
327200.0000   -5.14908
327240.0000   -4.68221
327280.0000   -4.17373
327320.0000   -4.18353
327360.0000   -5.12743
327400.0000   -5.05099
327440.0000   -5.25522
327480.0000   -5.21342
327520.0000   -4.36620
327560.0000   -4.98344
327600.0000   -4.18817
327640.0000   -4.64837
327680.0000   -4.27270
327720.0000   -5.15789
327760.0000   -5.00135
327800.0000   -5.08066
327840.0000   -5.35997
327880.0000   -4.78878
327920.0000   -4.60993
327960.0000   -4.61591
328000.0000   -4.62335
328040.0000   -4.69324
328080.0000   -3.55593
328120.0000   -4.79308
328160.0000   -4.90305
328200.0000   -3.88641
328240.0000   -4.43602
328280.0000   -4.77438
328320.0000   -4.98462
328360.0000   -4.54166
328400.0000   -4.38889
328440.0000   -3.97610
328480.0000   -4.87879
328520.0000   -4.70444
328560.0000   -4.30296
328600.0000   -4.56996
328640.0000   -4.94057
328680.0000   -5.30911
328720.0000   -5.45643
328760.0000   -4.63408
328800.0000   -4.74326
328840.0000   -4.14663
328880.0000   -4.63260
328920.0000   -4.44192
328960.0000   -4.62942
329000.0000   -4.00292
329040.0000   -4.80289
329080.0000   -5.01088
329120.0000   -5.01626
329160.0000   -4.61686
329200.0000   -4.00531
329240.0000   -4.34142
329280.0000   -5.23620
329320.0000   -4.84437
329360.0000   -4.74021
329400.0000   -3.91389
329440.0000   -4.63044
329480.0000   -5.03212
329520.0000   -4.57481
329560.0000   -4.84092
329600.0000   -4.04673
329640.0000   -4.22659
329680.0000   -4.91878
329720.0000   -4.31430
329760.0000   -4.17788
329800.0000   -4.18573
329840.0000   -3.42345
329880.0000   -3.35935
329920.0000   -3.52268
329960.0000   -4.13390
330000.0000   -3.04289
330040.0000   -3.38162
330080.0000   -4.13837
330120.0000   -4.05796
330160.0000   -3.49311
330200.0000   -4.11091
330240.0000   -4.29832
330280.0000   -3.80948
330320.0000   -4.77573
330360.0000   -5.92356
330400.0000   -4.84492
330440.0000   -4.87343
330480.0000   -5.38440
330520.0000   -5.18707
330560.0000   -4.58461
330600.0000   -5.98734
330640.0000   -5.12894
330680.0000   -5.14149
330720.0000   -4.95223
330760.0000   -5.51044
330800.0000   -4.93256
330840.0000   -5.55127
330880.0000   -5.44153
330920.0000   -5.24422
330960.0000   -4.68522
331000.0000   -5.84125
331040.0000   -5.32338
331080.0000   -5.16130
331120.0000   -5.54571
331160.0000   -5.18942
331200.0000   -5.17629
331240.0000   -3.71481
331280.0000   -4.64885
331320.0000   -4.66012
331360.0000   -4.48210
331400.0000   -5.36285
331440.0000   -4.96376
331480.0000   -5.46960
331520.0000   -4.80812
331560.0000   -5.57270
331600.0000   -4.23802
331640.0000   -3.92973
331680.0000   -4.79971
331720.0000   -4.31593
331760.0000   -4.41917
331800.0000   -4.33294
331840.0000   -5.13292
331880.0000   -4.67352
331920.0000   -5.39730
331960.0000   -5.64187
332000.0000   -4.83406
332040.0000   -5.38539
332080.0000   -5.27906
332120.0000   -4.41656
332160.0000   -5.02011
332200.0000   -4.15199
332240.0000   -4.03106
332280.0000   -4.61584
332320.0000   -4.58524
332360.0000   -5.18595
332400.0000   -4.74695
332440.0000   -5.58901
332480.0000   -4.68806
332520.0000   -5.19308
332560.0000   -6.00425
332600.0000   -5.00125
332640.0000   -4.66274
332680.0000   -4.28680
332720.0000   -5.16210
332760.0000   -4.75080
332800.0000   -4.45708
332840.0000   -4.38870
332880.0000   -4.30400
332920.0000   -4.46247
332960.0000   -4.39612
333000.0000   -4.53126
333040.0000   -4.73189
333080.0000   -4.88589
333120.0000   -4.92382
333160.0000   -5.43468
333200.0000   -5.26861
333240.0000   -5.22195
333280.0000   -4.81632
333320.0000   -4.38000
333360.0000   -5.81144
333400.0000   -5.23767
333440.0000   -4.87112
333480.0000   -4.66707
333520.0000   -4.53262
333560.0000   -4.80282
333600.0000   -5.06574
333640.0000   -5.30380
333680.0000   -4.66921
333720.0000   -5.13632
333760.0000   -5.41129
333800.0000   -5.42794
333840.0000   -5.03564
333880.0000   -4.80909
333920.0000   -4.79225
333960.0000   -5.89058
334000.0000   -5.49106
334040.0000   -5.85587
334080.0000   -5.52472
334120.0000   -5.07759
334160.0000   -4.88899
334200.0000   -6.13018
334240.0000   -5.64395
334280.0000   -4.92353
334320.0000   -4.94046
334360.0000   -3.84012
334400.0000   -4.58479
334440.0000   -5.40516
334480.0000   -5.55326
334520.0000   -4.57049
334560.0000   -4.72584
334600.0000   -4.83154
334640.0000   -5.13368
334680.0000   -4.55886
334720.0000   -4.74762
334760.0000   -4.85148
334800.0000   -4.35049
334840.0000   -5.75717
334880.0000   -4.71001
334920.0000   -4.40064
334960.0000   -4.28896
335000.0000   -5.16743
335040.0000   -4.05076
335080.0000   -5.19165
335120.0000   -4.76986
335160.0000   -5.04072
335200.0000   -5.64446
335240.0000   -5.67119
335280.0000   -5.49672
335320.0000   -5.12338
335360.0000   -4.96157
335400.0000   -5.11538
335440.0000   -4.71944
335480.0000   -5.74123
335520.0000   -5.14712
335560.0000   -4.55422
335600.0000   -5.10221
335640.0000   -5.10931
335680.0000   -5.19492
335720.0000   -4.87216
335760.0000   -5.16787
335800.0000   -5.25356
335840.0000   -5.01169
335880.0000   -5.19666
335920.0000   -4.68203
335960.0000   -5.33620
336000.0000   -5.05121
336040.0000   -5.11877
336080.0000   -4.98949
336120.0000   -5.87392
336160.0000   -5.62301
336200.0000   -5.64255
336240.0000   -4.32852
336280.0000   -5.00725
336320.0000   -4.10276
336360.0000   -4.76261
336400.0000   -4.85645
336440.0000   -5.65982
336480.0000   -4.68919
336520.0000   -5.56756
336560.0000   -5.05082
336600.0000   -5.64887
336640.0000   -5.23559
336680.0000   -4.43085
336720.0000   -4.38096
336760.0000   -4.59273
336800.0000   -4.80536
336840.0000   -5.22978
336880.0000   -4.55175
336920.0000   -4.61405
336960.0000   -4.51486
337000.0000   -4.37122
337040.0000   -5.62175
337080.0000   -4.67735
337120.0000   -4.63061
337160.0000   -5.14245
337200.0000   -4.61041
337240.0000   -4.23039
337280.0000   -5.45474
337320.0000   -5.37476
337360.0000   -4.07943
337400.0000   -4.77846
337440.0000   -4.95765
337480.0000   -5.11287
337520.0000   -4.85489
337560.0000   -5.26687
337600.0000   -4.68844
337640.0000   -4.87672
337680.0000   -4.65462
337720.0000   -4.50821
337760.0000   -3.87580
337800.0000   -4.60965
337840.0000   -4.68178
337880.0000   -3.82990
337920.0000   -4.84845
337960.0000   -4.79019
338000.0000   -5.04534
338040.0000   -5.71478
338080.0000   -5.59363
338120.0000   -5.03846
338160.0000   -5.02357
338200.0000   -4.92601
338240.0000   -5.89962
338280.0000   -5.01992
338320.0000   -3.97842
338360.0000   -4.47364
338400.0000   -5.20329
338440.0000   -4.33052
338480.0000   -4.04100
338520.0000   -3.96704
338560.0000   -4.99098
338600.0000   -4.06788
338640.0000   -4.47297
338680.0000   -4.93678
338720.0000   -4.90573
338760.0000   -5.48367
338800.0000   -5.18913
338840.0000   -4.71871
338880.0000   -4.73109
338920.0000   -6.65195
338960.0000   -4.82074
339000.0000   -5.09476
339040.0000   -5.97570
339080.0000   -5.79137
339120.0000   -4.79798
339160.0000   -4.67976
339200.0000   -5.21533
339240.0000   -4.67227
339280.0000   -5.12611
339320.0000   -5.08006
339360.0000   -4.96917
339400.0000   -5.02924
339440.0000   -5.50213
339480.0000   -4.37622
339520.0000   -4.49756
339560.0000   -4.99119
339600.0000   -5.69444
339640.0000   -4.76377
339680.0000   -4.99183
339720.0000   -4.45023
339760.0000   -4.74544
339800.0000   -4.41263
339840.0000   -4.72802
339880.0000   -4.65959
339920.0000   -4.45803
339960.0000   -4.98028
340000.0000   -4.93581
340040.0000   -5.63391
340080.0000   -5.83411
340120.0000   -5.25025
340160.0000   -5.32311
340200.0000   -5.40982
340240.0000   -6.32553
340280.0000   -6.57773
340320.0000   -5.77750
340360.0000   -5.80702
340400.0000   -6.08358
340440.0000   -5.59174
340480.0000   -5.48535
340520.0000   -5.48517
340560.0000   -5.61791
340600.0000   -6.38252
340640.0000   -5.37263
340680.0000   -5.24182
340720.0000   -5.40466
340760.0000   -5.46858
340800.0000   -5.33224
340840.0000   -5.06403
340880.0000   -5.58712
340920.0000   -4.59320
340960.0000   -5.51236
341000.0000   -4.41792
341040.0000   -3.77276
341080.0000   -5.20178
341120.0000   -4.01919
341160.0000   -4.89019
341200.0000   -4.75713
341240.0000   -4.29929
341280.0000   -4.21147
341320.0000   -4.02258
341360.0000   -4.19319
341400.0000   -4.89710
341440.0000   -4.44746
341480.0000   -4.55287
341520.0000   -4.23400
341560.0000   -4.31957
341600.0000   -5.79952
341640.0000   -5.33323
341680.0000   -5.66379
341720.0000   -5.24877
341760.0000   -5.01206
341800.0000   -4.97514
341840.0000   -5.08850
341880.0000   -5.16199
341920.0000   -5.72680
341960.0000   -5.52652
342000.0000   -5.47903
342040.0000   -5.14047
342080.0000   -6.13768
342120.0000   -6.25753
342160.0000   -5.20052
342200.0000   -5.42800
342240.0000   -4.81760
342280.0000   -5.20217
342320.0000   -4.37084
342360.0000   -4.87211
342400.0000   -5.26116
342440.0000   -5.55626
342480.0000   -4.95988
342520.0000   -4.90756
342560.0000   -5.08312
342600.0000   -5.34949
342640.0000   -5.53759
342680.0000   -6.05321
342720.0000   -4.63268
342760.0000   -4.93212
342800.0000   -5.06070
342840.0000   -5.51479
342880.0000   -4.48705
342920.0000   -4.64685
342960.0000   -4.63660
343000.0000   -5.25063
343040.0000   -5.31547
343080.0000   -5.59197
343120.0000   -4.74257
343160.0000   -5.33755
343200.0000   -5.75761
343240.0000   -4.43347
343280.0000   -4.89826
343320.0000   -4.67625
343360.0000   -5.73434
343400.0000   -5.12918
343440.0000   -4.31426
343480.0000   -4.22231
343520.0000   -3.73296
343560.0000   -5.33371
343600.0000   -4.55664
343640.0000   -4.53347
343680.0000   -4.51298
343720.0000   -5.32412
343760.0000   -5.88331
343800.0000   -6.18409
343840.0000   -5.30314
343880.0000   -5.31434
343920.0000   -5.12332
343960.0000   -5.51829
344000.0000   -4.96697
344040.0000   -5.14613
344080.0000   -6.31042
344120.0000   -4.74815
344160.0000   -5.09877
344200.0000   -4.96761
344240.0000   -4.78854
344280.0000   -5.30294
344320.0000   -5.41978
344360.0000   -4.36501
344400.0000   -4.65860
344440.0000   -5.18828
344480.0000   -5.14566
344520.0000   -5.04315
344560.0000   -5.48661
344600.0000   -5.25170
344640.0000   -5.20835
344680.0000   -5.58620
344720.0000   -6.09056
344760.0000   -6.28187
344800.0000   -5.49468
344840.0000   -5.32320
344880.0000   -5.67358
344920.0000   -5.46793
344960.0000   -6.57039
345000.0000   -6.27754
345040.0000   -5.12450
345080.0000   -5.69965
345120.0000   -5.07910
345160.0000   -5.12070
345200.0000   -5.58711
345240.0000   -5.40428
345280.0000   -5.09015
345320.0000   -5.63840
345360.0000   -5.68355
345400.0000   -5.42360
345440.0000   -5.28645
345480.0000   -5.45639
345520.0000   -5.07840
345560.0000   -5.03049
345600.0000   -5.35515
345640.0000   -4.91953
345680.0000   -5.21226
345720.0000   -6.86195
345760.0000   -5.96756
345800.0000   -5.74784
345840.0000   -5.32392
345880.0000   -6.09709
345920.0000   -5.90471
345960.0000   -6.18244
346000.0000   -4.88179
346040.0000   -4.90660
346080.0000   -4.70196
346120.0000   -5.52841
346160.0000   -5.27337
346200.0000   -5.39607
346240.0000   -5.12998
346280.0000   -4.57591
346320.0000   -5.78764
346360.0000   -4.97346
346400.0000   -5.73772
346440.0000   -5.57187
346480.0000   -5.24065
346520.0000   -5.74055
346560.0000   -5.62725
346600.0000   -5.23892
346640.0000   -5.01971
346680.0000   -4.38504
346720.0000   -5.20524
346760.0000   -5.17131
346800.0000   -4.64092
346840.0000   -4.51862
346880.0000   -4.87991
346920.0000   -4.99534
346960.0000   -5.66184
347000.0000   -5.32388
347040.0000   -4.84425
347080.0000   -4.40546
347120.0000   -3.94512
347160.0000   -3.95967
347200.0000   -4.28270
347240.0000   -4.36118
347280.0000   -4.85118
347320.0000   -4.88790
347360.0000   -4.70386
347400.0000   -5.62029
347440.0000   -5.12843
347480.0000   -4.38404
347520.0000   -4.22897
347560.0000   -3.90440
347600.0000   -3.63915
347640.0000   -4.12610
347680.0000   -4.70617
347720.0000   -6.23167
347760.0000   -6.19515
347800.0000   -4.89646
347840.0000   -6.40862
347880.0000   -5.66003
347920.0000   -5.21453
347960.0000   -5.28122
348000.0000   -5.81125
348040.0000   -5.52527
348080.0000   -6.08520
348120.0000   -5.66642
348160.0000   -6.08176
348200.0000   -5.74752
348240.0000   -5.00574
348280.0000   -5.26124
348320.0000   -5.84750
348360.0000   -5.12008
348400.0000   -5.51838
348440.0000   -6.37625
348480.0000   -5.13108
348520.0000   -5.02672
348560.0000   -5.38668
348600.0000   -5.80673
348640.0000   -5.43871
348680.0000   -5.93490
348720.0000   -6.09702
348760.0000   -5.85030
348800.0000   -5.58973
348840.0000   -6.31580
348880.0000   -5.99692
348920.0000   -5.19170
348960.0000   -4.56732
349000.0000   -5.38113
349040.0000   -5.45946
349080.0000   -5.77324
349120.0000   -5.01073
349160.0000   -4.75010
349200.0000   -4.92021
349240.0000   -4.98532
349280.0000   -5.29315
349320.0000   -5.52726
349360.0000   -5.88892
349400.0000   -4.91618
349440.0000   -5.19178
349480.0000   -4.32217
349520.0000   -4.86793
349560.0000   -4.29640
349600.0000   -4.41486
349640.0000   -4.07615
349680.0000   -5.15798
349720.0000   -5.01171
349760.0000   -4.88779
349800.0000   -5.30071
349840.0000   -6.16467
349880.0000   -5.25210
349920.0000   -5.52813
349960.0000   -4.89422
350000.0000   -6.01810
350040.0000   -5.97331
350080.0000   -5.66989
350120.0000   -4.69832
350160.0000   -4.65999
350200.0000   -5.48476
350240.0000   -5.66590
350280.0000   -5.22574
350320.0000   -5.57151
350360.0000   -4.99827
350400.0000   -5.11400
350440.0000   -5.54076
350480.0000   -5.27713
350520.0000   -6.09301
350560.0000   -5.20676
350600.0000   -5.37475
350640.0000   -6.11960
350680.0000   -6.21230
350720.0000   -4.48002
350760.0000   -5.17127
350800.0000   -5.68589
350840.0000   -6.01592
350880.0000   -5.51332
350920.0000   -4.82438
350960.0000   -5.08696
351000.0000   -5.56386
351040.0000   -4.96503
351080.0000   -5.44041
351120.0000   -4.72372
351160.0000   -4.84549
351200.0000   -5.05411
351240.0000   -3.76615
351280.0000   -4.54012
351320.0000   -5.26089
351360.0000   -4.28729
351400.0000   -3.46482
351440.0000   -4.47162
351480.0000   -4.50379
351520.0000   -5.35941
351560.0000   -4.94782
351600.0000   -4.50963
351640.0000   -5.87963
351680.0000   -5.20160
351720.0000   -5.60581
351760.0000   -5.35138
351800.0000   -5.42863
351840.0000   -5.48427
351880.0000   -4.95888
351920.0000   -5.82876
351960.0000   -5.62589
352000.0000   -5.76027
352040.0000   -5.14440
352080.0000   -4.42861
352120.0000   -5.12662
352160.0000   -4.72969
352200.0000   -5.17258
352240.0000   -5.12775
352280.0000   -5.07017
352320.0000   -4.77408
352360.0000   -4.43118
352400.0000   -4.46697
352440.0000   -4.76006
352480.0000   -4.81220
352520.0000   -5.28286
352560.0000   -4.51486
352600.0000   -5.69535
352640.0000   -4.74319
352680.0000   -4.79081
352720.0000   -4.82812
352760.0000   -5.75785
352800.0000   -6.01706
352840.0000   -4.70365
352880.0000   -5.12265
352920.0000   -4.78911
352960.0000   -4.53113
353000.0000   -4.66085
353040.0000   -3.31546
353080.0000   -4.21543
353120.0000   -4.47439
353160.0000   -4.07496
353200.0000   -4.99992
353240.0000   -4.83813
353280.0000   -4.90837
353320.0000   -4.83638
353360.0000   -4.71772
353400.0000   -5.59654
353440.0000   -5.71266
353480.0000   -5.36051
353520.0000   -4.68268
353560.0000   -5.14740
353600.0000   -5.21572
353640.0000   -4.53647
353680.0000   -4.82128
353720.0000   -4.35185
353760.0000   -4.79518
353800.0000   -5.56114
353840.0000   -5.67403
353880.0000   -4.94172
353920.0000   -4.07972
353960.0000   -5.05014
354000.0000   -4.47041
354040.0000   -4.95979
354080.0000   -4.22474
354120.0000   -4.70387
354160.0000   -4.55190
354200.0000   -5.44988
354240.0000   -5.30404
354280.0000   -6.23924
354320.0000   -4.77070
354360.0000   -5.03645
354400.0000   -5.68072
354440.0000   -5.28173
354480.0000   -5.50429
354520.0000   -5.54696
354560.0000   -5.72009
354600.0000   -4.60601
354640.0000   -4.69691
354680.0000   -5.03522
354720.0000   -5.07099
354760.0000   -4.80140
354800.0000   -4.34390
354840.0000   -4.75343
354880.0000   -4.53432
354920.0000   -4.92412
354960.0000   -5.12099
355000.0000   -4.83967
355040.0000   -5.45177
355080.0000   -5.11966
355120.0000   -5.21646
355160.0000   -5.61415
355200.0000   -5.56380
355240.0000   -5.34384
355280.0000   -4.84118
355320.0000   -4.82688
355360.0000   -5.53509
355400.0000   -5.20305
355440.0000   -5.89975
355480.0000   -5.87673
355520.0000   -5.65215
355560.0000   -5.74306
355600.0000   -5.23129
355640.0000   -5.78989
355680.0000   -4.88945
355720.0000   -4.97407
355760.0000   -5.73547
355800.0000   -5.92877
355840.0000   -5.82982
355880.0000   -5.26307
355920.0000   -5.92452
355960.0000   -5.01084
356000.0000   -5.61659
356040.0000   -5.55305
356080.0000   -5.21819
356120.0000   -5.91247
356160.0000   -5.41695
356200.0000   -4.75005
356240.0000   -5.29490
356280.0000   -5.72065
356320.0000   -4.87466
356360.0000   -4.91741
356400.0000   -4.63918
356440.0000   -5.35983
356480.0000   -5.61969
356520.0000   -5.47218
356560.0000   -4.47692
356600.0000   -4.93156
356640.0000   -4.91835
356680.0000   -5.87912
356720.0000   -4.83107
356760.0000   -5.72197
356800.0000   -5.62026
356840.0000   -5.87002
356880.0000   -5.47391
356920.0000   -5.08327
356960.0000   -4.37322
357000.0000   -5.70200
357040.0000   -5.08266
357080.0000   -5.50385
357120.0000   -4.73758
357160.0000   -5.76392
357200.0000   -5.51222
357240.0000   -4.46220
357280.0000   -5.56314
357320.0000   -5.72052
357360.0000   -5.52194
357400.0000   -5.74175
357440.0000   -5.19144
357480.0000   -5.75358
357520.0000   -5.36262
357560.0000   -5.41672
357600.0000   -5.28490
357640.0000   -5.30638
357680.0000   -5.06370
357720.0000   -4.47958
357760.0000   -5.38094
357800.0000   -4.94992
357840.0000   -4.36515
357880.0000   -4.56249
357920.0000   -4.45349
357960.0000   -5.26779
358000.0000   -4.32911
358040.0000   -4.74871
358080.0000   -6.37666
358120.0000   -5.91083
358160.0000   -5.92530
358200.0000   -5.90022
358240.0000   -4.69739
358280.0000   -4.81036
358320.0000   -6.10898
358360.0000   -4.70242
358400.0000   -4.72559
358440.0000   -5.42185
358480.0000   -5.02635
358520.0000   -5.15795
358560.0000   -4.82328
358600.0000   -5.10408
358640.0000   -4.36523
358680.0000   -4.76944
358720.0000   -4.31016
358760.0000   -3.79034
358800.0000   -5.38593
358840.0000   -4.24721
358880.0000   -5.22818
358920.0000   -5.12910
358960.0000   -5.01725
359000.0000   -5.07392
359040.0000   -4.98694
359080.0000   -5.39730
359120.0000   -5.32259
359160.0000   -5.60469
359200.0000   -5.46207
359240.0000   -5.93045
359280.0000   -5.34381
359320.0000   -4.79150
359360.0000   -5.76835
359400.0000   -4.90275
359440.0000   -5.47246
359480.0000   -4.99255
359520.0000   -5.88882
359560.0000   -6.09654
359600.0000   -6.02859
359640.0000   -5.71757
359680.0000   -5.57917
359720.0000   -6.65909
359760.0000   -5.06237
359800.0000   -5.93335
359840.0000   -5.64814
359880.0000   -5.38146
359920.0000   -6.15738
359960.0000   -6.47113
360000.0000   -6.23599
360040.0000   -6.55756
360080.0000   -6.05257
360120.0000   -5.93108
360160.0000   -5.11410
360200.0000   -5.63320
360240.0000   -4.75418
360280.0000   -5.95330
360320.0000   -5.53682
360360.0000   -5.15131
360400.0000   -5.77560
360440.0000   -5.59274
360480.0000   -6.71602
360520.0000   -6.77317
360560.0000   -6.47032
360600.0000   -6.58049
360640.0000   -6.27312
360680.0000   -6.63481
360720.0000   -6.76903
360760.0000   -5.77948
360800.0000   -6.54733
360840.0000   -6.31114
360880.0000   -5.85312
360920.0000   -5.41283
360960.0000   -6.45179
361000.0000   -5.26473
361040.0000   -5.67449
361080.0000   -5.62359
361120.0000   -6.54343
361160.0000   -6.47778
361200.0000   -6.17187
361240.0000   -5.65605
361280.0000   -6.01477
361320.0000   -5.94807
361360.0000   -5.50872
361400.0000   -6.04090
361440.0000   -6.49532
361480.0000   -5.81908
361520.0000   -5.92697
361560.0000   -6.58963
361600.0000   -7.02667
361640.0000   -7.19727
361680.0000   -6.62309
361720.0000   -7.00351
361760.0000   -5.48164
361800.0000   -4.98524
361840.0000   -5.42237
361880.0000   -5.15962
361920.0000   -4.95620
361960.0000   -5.90987
362000.0000   -6.24065
362040.0000   -6.16674
362080.0000   -6.39583
362120.0000   -7.24641
362160.0000   -6.36845
362200.0000   -5.64870
362240.0000   -6.08199
362280.0000   -5.49426
362320.0000   -5.45869
362360.0000   -5.97472
362400.0000   -6.41901
362440.0000   -5.45462
362480.0000   -5.18423
362520.0000   -5.98327
362560.0000   -5.37132
362600.0000   -5.12471
362640.0000   -4.91154
362680.0000   -4.71408
362720.0000   -5.16239
362760.0000   -4.99756
362800.0000   -5.75803
362840.0000   -4.86370
362880.0000   -5.13292
362920.0000   -5.23542
362960.0000   -4.91492
363000.0000   -5.61900
363040.0000   -5.28711
363080.0000   -5.47848
363120.0000   -5.45131
363160.0000   -5.47506
363200.0000   -5.25128
363240.0000   -5.84240
363280.0000   -5.57302
363320.0000   -4.70309
363360.0000   -6.08843
363400.0000   -5.56680
363440.0000   -5.19793
363480.0000   -4.99774
363520.0000   -4.53882
363560.0000   -3.85339
363600.0000   -3.98777
363640.0000   -4.67702
363680.0000   -4.72930
363720.0000   -5.34883
363760.0000   -3.53145
363800.0000   -4.09747
363840.0000   -5.33314
363880.0000   -4.69012
363920.0000   -4.15648
363960.0000   -4.89162
364000.0000   -5.18154
364040.0000   -5.87320
364080.0000   -5.77531
364120.0000   -5.83435
364160.0000   -6.86621
364200.0000   -6.04241
364240.0000   -5.60652
364280.0000   -5.75676
364320.0000   -6.20813
364360.0000   -4.93632
364400.0000   -4.89388
364440.0000   -4.90995
364480.0000   -4.61508
364520.0000   -4.90637
364560.0000   -5.25914
364600.0000   -4.67806
364640.0000   -5.07701
364680.0000   -4.97097
364720.0000   -5.99529
364760.0000   -5.99697
364800.0000   -5.69833
364840.0000   -5.47618
364880.0000   -5.92226
364920.0000   -5.99787
364960.0000   -5.05948
365000.0000   -5.83836
365040.0000   -5.68617
365080.0000   -5.33990
365120.0000   -6.02990
365160.0000   -5.62171
365200.0000   -5.85052
365240.0000   -6.00266
365280.0000   -6.56529
365320.0000   -6.01167
365360.0000   -6.66066
365400.0000   -5.84043
365440.0000   -6.41666
365480.0000   -6.70059
365520.0000   -6.89748
365560.0000   -5.94964
365600.0000   -5.67527
365640.0000   -5.27518
365680.0000   -5.86875
365720.0000   -6.10158
365760.0000   -6.08578
365800.0000   -5.93857
365840.0000   -5.79424
365880.0000   -6.17846
365920.0000   -5.93368
365960.0000   -6.06271
366000.0000   -6.42859
366040.0000   -5.92624
366080.0000   -5.56748
366120.0000   -5.76803
366160.0000   -5.73238
366200.0000   -5.75634
366240.0000   -5.93503
366280.0000   -5.57163
366320.0000   -5.48482
366360.0000   -4.73384
366400.0000   -5.41036
366440.0000   -5.37499
366480.0000   -4.61197
366520.0000   -5.42144
366560.0000   -4.23956
366600.0000   -4.52355
366640.0000   -4.14798
366680.0000   -4.14158
366720.0000   -4.14383
366760.0000   -4.97839
366800.0000   -5.08058
366840.0000   -4.87197
366880.0000   -4.29132
366920.0000   -4.67953
366960.0000   -4.73688
367000.0000   -5.08060
367040.0000   -4.53089
367080.0000   -4.42598
367120.0000   -4.95150
367160.0000   -5.22525
367200.0000   -4.72363
367240.0000   -4.41809
367280.0000   -5.22042
367320.0000   -4.28502
367360.0000   -5.40849
367400.0000   -5.45437
367440.0000   -4.99513
367480.0000   -4.93297
367520.0000   -4.92790
367560.0000   -4.24775
367600.0000   -5.27274
367640.0000   -4.06691
367680.0000   -5.12054
367720.0000   -5.14551
367760.0000   -5.14781
367800.0000   -5.15996
367840.0000   -4.39243
367880.0000   -5.13885
367920.0000   -5.05300
367960.0000   -5.32182
368000.0000   -5.65926
368040.0000   -5.70405
368080.0000   -4.97515
368120.0000   -5.40834
368160.0000   -5.16800
368200.0000   -4.93205
368240.0000   -6.80996
368280.0000   -5.68087
368320.0000   -5.54402
368360.0000   -4.65626
368400.0000   -4.33498
368440.0000   -5.80648
368480.0000   -4.94240
368520.0000   -5.87115
368560.0000   -5.44566
368600.0000   -5.20343
368640.0000   -5.20599
368680.0000   -4.63859
368720.0000   -4.84421
368760.0000   -5.30600
368800.0000   -5.10962
368840.0000   -5.04981
368880.0000   -5.27052
368920.0000   -4.68092
368960.0000   -4.75104
369000.0000   -4.97489
369040.0000   -4.93580
369080.0000   -4.70300
369120.0000   -4.23381
369160.0000   -5.09717
369200.0000   -5.39882
369240.0000   -5.62929
369280.0000   -5.23312
369320.0000   -4.61457
369360.0000   -5.20041
369400.0000   -5.32249
369440.0000   -5.26895
369480.0000   -5.10648
369520.0000   -5.34755
369560.0000   -4.64129
369600.0000   -5.33840
369640.0000   -5.16913
369680.0000   -4.96184
369720.0000   -4.38492
369760.0000   -4.48227
369800.0000   -5.47184
369840.0000   -6.40794
369880.0000   -4.93538
369920.0000   -5.83257
369960.0000   -5.84084
370000.0000   -5.77189
370040.0000   -6.19290
370080.0000   -6.12895
370120.0000   -5.70788
370160.0000   -5.29045
370200.0000   -4.91695
370240.0000   -4.80954
370280.0000   -5.20906
370320.0000   -4.79052
370360.0000   -4.96337
370400.0000   -4.84991
370440.0000   -4.54019
370480.0000   -4.83652
370520.0000   -4.49558
370560.0000   -4.76956
370600.0000   -4.71101
370640.0000   -4.13039
370680.0000   -4.60160
370720.0000   -4.82707
370760.0000   -5.66990
370800.0000   -4.79052
370840.0000   -4.36672
370880.0000   -4.60336
370920.0000   -4.48800
370960.0000   -4.46125
371000.0000   -4.55702
371040.0000   -4.94274
371080.0000   -4.88441
371120.0000   -4.35456
371160.0000   -5.60309
371200.0000   -5.18578
371240.0000   -5.48952
371280.0000   -5.42329
371320.0000   -5.09825
371360.0000   -4.89254
371400.0000   -6.20363
371440.0000   -5.84022
371480.0000   -5.33217
371520.0000   -6.30675
371560.0000   -5.63341
371600.0000   -5.48750
371640.0000   -5.48171
371680.0000   -5.11650
371720.0000   -5.31717
371760.0000   -6.37689
371800.0000   -5.34821
371840.0000   -5.61935
371880.0000   -4.98358
371920.0000   -5.66739
371960.0000   -4.94662
372000.0000   -6.14082
372040.0000   -4.68812
372080.0000   -5.55725
372120.0000   -5.37895
372160.0000   -5.18547
372200.0000   -5.58131
372240.0000   -4.59723
372280.0000   -4.53172
372320.0000   -5.38639
372360.0000   -4.57529
372400.0000   -4.63659
372440.0000   -5.16206
372480.0000   -4.62076
372520.0000   -5.53247
372560.0000   -5.17941
372600.0000   -5.08862
372640.0000   -4.42827
372680.0000   -3.94509
372720.0000   -5.42970
372760.0000   -6.08053
372800.0000   -5.79238
372840.0000   -5.10342
372880.0000   -4.64752
372920.0000   -5.18001
372960.0000   -5.70107
373000.0000   -5.17962
373040.0000   -5.75131
373080.0000   -5.58351
373120.0000   -5.89649
373160.0000   -5.42662
373200.0000   -5.95493
373240.0000   -4.78521
373280.0000   -4.78500
373320.0000   -5.82833
373360.0000   -6.16763
373400.0000   -5.58487
373440.0000   -5.86466
373480.0000   -5.97652
373520.0000   -6.71250
373560.0000   -5.48438
373600.0000   -5.62204
373640.0000   -6.16879
373680.0000   -5.88620
373720.0000   -4.81690
373760.0000   -5.89347
373800.0000   -5.57751
373840.0000   -5.78865
373880.0000   -5.98919
373920.0000   -5.41211
373960.0000   -4.60493
374000.0000   -4.67432
374040.0000   -5.00415
374080.0000   -4.65083
374120.0000   -5.26445
374160.0000   -4.86933
374200.0000   -5.67105
374240.0000   -6.09163
374280.0000   -5.50477
374320.0000   -5.92442
374360.0000   -5.08602
374400.0000   -5.39376
374440.0000   -6.18397
374480.0000   -5.74708
374520.0000   -5.96620
374560.0000   -5.74120
374600.0000   -4.76801
374640.0000   -5.96751
374680.0000   -4.94983
374720.0000   -5.08609
374760.0000   -4.56570
374800.0000   -5.60205
374840.0000   -4.80942
374880.0000   -4.28617
374920.0000   -5.07035
374960.0000   -4.94902
375000.0000   -4.99211
375040.0000   -5.63025
375080.0000   -5.46801
375120.0000   -5.13765
375160.0000   -4.98506
375200.0000   -5.20816
375240.0000   -4.76810
375280.0000   -4.28549
375320.0000   -5.78708
375360.0000   -6.03653
375400.0000   -5.47948
375440.0000   -5.47167
375480.0000   -4.87875
375520.0000   -4.78204
375560.0000   -4.33179
375600.0000   -4.33737
375640.0000   -5.91130
375680.0000   -5.54797
375720.0000   -5.78519
375760.0000   -4.64564
375800.0000   -6.15360
375840.0000   -5.74591
375880.0000   -5.99606
375920.0000   -4.85503
375960.0000   -5.36822
376000.0000   -5.45579
376040.0000   -5.65112
376080.0000   -5.39351
376120.0000   -5.38741
376160.0000   -5.50240
376200.0000   -4.70686
376240.0000   -4.11797
376280.0000   -4.54670
376320.0000   -4.86676
376360.0000   -5.38840
376400.0000   -5.34516
376440.0000   -4.98004
376480.0000   -3.76995
376520.0000   -4.84586
376560.0000   -4.59291
376600.0000   -3.82907
376640.0000   -3.88205
376680.0000   -4.03685
376720.0000   -5.35065
376760.0000   -4.71944
376800.0000   -4.14666
376840.0000   -3.68711
376880.0000   -3.72065
376920.0000   -4.76281
376960.0000   -5.02664
377000.0000   -4.21074
377040.0000   -4.36283
377080.0000   -4.23377
377120.0000   -4.78341
377160.0000   -5.10992
377200.0000   -4.75937
377240.0000   -4.32377
377280.0000   -4.03961
377320.0000   -4.60240
377360.0000   -4.36986
377400.0000   -4.51503
377440.0000   -4.72531
377480.0000   -4.34111
377520.0000   -4.42917
377560.0000   -4.46940
377600.0000   -4.19905
377640.0000   -4.06521
377680.0000   -5.04588
377720.0000   -3.98225
377760.0000   -4.91009
377800.0000   -4.98896
377840.0000   -4.72924
377880.0000   -5.11035
377920.0000   -4.95253
377960.0000   -4.65710
378000.0000   -5.20631
378040.0000   -4.17844
378080.0000   -4.81114
378120.0000   -4.74866
378160.0000   -3.78890
378200.0000   -3.94657
378240.0000   -4.08197
378280.0000   -4.19664
378320.0000   -5.46344
378360.0000   -4.66043
378400.0000   -4.51643
378440.0000   -5.18686
378480.0000   -4.44940
378520.0000   -5.24242
378560.0000   -5.36203
378600.0000   -4.89903
378640.0000   -6.47244
378680.0000   -5.43617
378720.0000   -4.99099
378760.0000   -5.00704
378800.0000   -5.55810
378840.0000   -4.55417
378880.0000   -4.44932
378920.0000   -4.29884
378960.0000   -3.42659
379000.0000   -4.20458
379040.0000   -4.77727
379080.0000   -4.59642
379120.0000   -4.13655
379160.0000   -4.59920
379200.0000   -3.93163
379240.0000   -4.73456
379280.0000   -4.07382
379320.0000   -4.51301
379360.0000   -4.65570
379400.0000   -4.39995
379440.0000   -4.98117
379480.0000   -5.07166
379520.0000   -5.24508
379560.0000   -5.60188
379600.0000   -4.45138
379640.0000   -4.08597
379680.0000   -4.40969
379720.0000   -4.04705
379760.0000   -4.85907
379800.0000   -4.95416
379840.0000   -4.25501
379880.0000   -4.26628
379920.0000   -5.15397
379960.0000   -4.90139
380000.0000   -4.66589
380040.0000   -4.94177
380080.0000   -4.92324
380120.0000   -4.40009
380160.0000   -4.63613
380200.0000   -5.36073
380240.0000   -5.15990
380280.0000   -4.97269
380320.0000   -5.23215
380360.0000   -5.73819
380400.0000   -4.68125
380440.0000   -4.91635
380480.0000   -6.12638
380520.0000   -5.56338
380560.0000   -5.45242
380600.0000   -5.55747
380640.0000   -5.90754
380680.0000   -5.48880
380720.0000   -4.81229
380760.0000   -4.33487
380800.0000   -5.04469
380840.0000   -6.20584
380880.0000   -5.79443
380920.0000   -5.47684
380960.0000   -5.26850
381000.0000   -4.99334
381040.0000   -5.18363
381080.0000   -5.49228
381120.0000   -5.00750
381160.0000   -4.90209
381200.0000   -5.00354
381240.0000   -5.13635
381280.0000   -5.68926
381320.0000   -5.68327
381360.0000   -5.83258
381400.0000   -5.50966
381440.0000   -5.33491
381480.0000   -5.49679
381520.0000   -5.78818
381560.0000   -4.94628
381600.0000   -4.53854
381640.0000   -4.50588
381680.0000   -4.49324
381720.0000   -5.07255
381760.0000   -3.82008
381800.0000   -5.01777
381840.0000   -4.12237
381880.0000   -4.82174
381920.0000   -4.37591
381960.0000   -5.50525
382000.0000   -6.21463
382040.0000   -6.18045
382080.0000   -5.19609
382120.0000   -6.53195
382160.0000   -5.92459
382200.0000   -4.81841
382240.0000   -4.43386
382280.0000   -5.08013
382320.0000   -5.25200
382360.0000   -4.40473
382400.0000   -4.67205
382440.0000   -5.18514
382480.0000   -4.97997
382520.0000   -4.87074
382560.0000   -5.75873
382600.0000   -5.95518
382640.0000   -5.15734
382680.0000   -5.43679
382720.0000   -5.17427
382760.0000   -5.05494
382800.0000   -4.47523
382840.0000   -4.65723
382880.0000   -5.52228
382920.0000   -4.46966
382960.0000   -5.43544
383000.0000   -4.64661
383040.0000   -5.23301
383080.0000   -5.84685
383120.0000   -5.76852
383160.0000   -4.99293
383200.0000   -4.50459
383240.0000   -5.27104
383280.0000   -4.52515
383320.0000   -4.43932
383360.0000   -4.75853
383400.0000   -5.17645
383440.0000   -5.16449
383480.0000   -4.31178
383520.0000   -4.37070
383560.0000   -4.52694
383600.0000   -5.09305
383640.0000   -4.62872
383680.0000   -5.39639
383720.0000   -4.90281
383760.0000   -5.22054
383800.0000   -5.34514
383840.0000   -6.09741
383880.0000   -5.35564
383920.0000   -5.28042
383960.0000   -5.30702
384000.0000   -5.57046
384040.0000   -5.03300
384080.0000   -5.71237
384120.0000   -5.37182
384160.0000   -5.03094
384200.0000   -6.27944
384240.0000   -5.04607
384280.0000   -5.53592
384320.0000   -5.59270
384360.0000   -5.48811
384400.0000   -6.77035
384440.0000   -5.45055
384480.0000   -5.45744
384520.0000   -5.83099
384560.0000   -5.43860
384600.0000   -5.50384
384640.0000   -6.09209
384680.0000   -5.23229
384720.0000   -5.21622
384760.0000   -4.23905
384800.0000   -4.69329
384840.0000   -4.87693
384880.0000   -4.89928
384920.0000   -3.36588
384960.0000   -3.99717
385000.0000   -4.13405
385040.0000   -4.46025
385080.0000   -3.91911
385120.0000   -4.61315
385160.0000   -4.56398
385200.0000   -4.20907
385240.0000   -5.02291
385280.0000   -4.03675
385320.0000   -3.24027
385360.0000   -4.54820
385400.0000   -4.55022
385440.0000   -4.57105
385480.0000   -5.17465
385520.0000   -4.44213
385560.0000   -3.98441
385600.0000   -4.76284
385640.0000   -4.57702
385680.0000   -4.94708
385720.0000   -4.84775
385760.0000   -4.04692
385800.0000   -3.27817
385840.0000   -4.12246
385880.0000   -4.25714
385920.0000   -4.13765
385960.0000   -3.74127
386000.0000   -4.22418
386040.0000   -4.87006
386080.0000   -4.79255
386120.0000   -4.41284
386160.0000   -5.77188
386200.0000   -4.93210
386240.0000   -4.54685
386280.0000   -5.81195
386320.0000   -4.75227
386360.0000   -4.34036
386400.0000   -4.73089
386440.0000   -4.86349
386480.0000   -5.04129
386520.0000   -5.27958
386560.0000   -5.28264
386600.0000   -5.47729
386640.0000   -5.38107
386680.0000   -4.49722
386720.0000   -4.73719
386760.0000   -5.12843
386800.0000   -5.08125
386840.0000   -3.94535
386880.0000   -4.93049
386920.0000   -5.81995
386960.0000   -4.87855
387000.0000   -5.00128
387040.0000   -5.26239
387080.0000   -4.63678
387120.0000   -5.14215
387160.0000   -4.31483
387200.0000   -3.88410
387240.0000   -4.52354
387280.0000   -4.43006
387320.0000   -5.28667
387360.0000   -4.98333
387400.0000   -4.94146
387440.0000   -5.14403
387480.0000   -4.07809
387520.0000   -4.30138
387560.0000   -4.26310
387600.0000   -3.51452
387640.0000   -3.64838
387680.0000   -4.11665
387720.0000   -4.35894
387760.0000   -4.22842
387800.0000   -4.69477
387840.0000   -4.79840
387880.0000   -4.06952
387920.0000   -4.71186
387960.0000   -5.02491
388000.0000   -4.43820
388040.0000   -3.60805
388080.0000   -4.93619
388120.0000   -4.57744
388160.0000   -3.81730
388200.0000   -3.91787
388240.0000   -4.90207
388280.0000   -4.85389
388320.0000   -4.54754
388360.0000   -4.42265
388400.0000   -3.87358
388440.0000   -5.16510
388480.0000   -5.20580
388520.0000   -4.10309
388560.0000   -4.69624
388600.0000   -4.48318
388640.0000   -4.69577
388680.0000   -4.69937
388720.0000   -4.94772
388760.0000   -4.80766
388800.0000   -4.86773
388840.0000   -4.80768
388880.0000   -5.38846
388920.0000   -5.84923
388960.0000   -4.84736
389000.0000   -4.01187
389040.0000   -4.67160
389080.0000   -4.95677
389120.0000   -5.00859
389160.0000   -5.04545
389200.0000   -5.43109
389240.0000   -5.13476
389280.0000   -5.88114
389320.0000   -4.08934
389360.0000   -4.92096
389400.0000   -4.71012
389440.0000   -5.62617
389480.0000   -5.59818
389520.0000   -5.59299
389560.0000   -5.84936
389600.0000   -4.92595
389640.0000   -4.78255
389680.0000   -4.65166
389720.0000   -4.57790
389760.0000   -4.47972
389800.0000   -3.70579
389840.0000   -5.32219
389880.0000   -4.84294
389920.0000   -4.88089
389960.0000   -5.17281
390000.0000   -4.78569
390040.0000   -5.31765
390080.0000   -5.41325
390120.0000   -4.37007
390160.0000   -5.48969
390200.0000   -4.80748
390240.0000   -4.95222
390280.0000   -3.90937
390320.0000   -4.82268
390360.0000   -4.96017
390400.0000   -3.86137
390440.0000   -4.81675
390480.0000   -5.35498
390520.0000   -4.76419
390560.0000   -4.58488
390600.0000   -4.91315
390640.0000   -4.46853
390680.0000   -4.89660
390720.0000   -5.26498
390760.0000   -4.91642
390800.0000   -4.28950
390840.0000   -4.45103
390880.0000   -5.11084
390920.0000   -5.16249
390960.0000   -4.40038
391000.0000   -4.43701
391040.0000   -5.76795
391080.0000   -4.42324
391120.0000   -4.93917
391160.0000   -5.36257
391200.0000   -5.58922
391240.0000   -5.41438
391280.0000   -5.42263
391320.0000   -4.99829
391360.0000   -4.70172
391400.0000   -5.20488
391440.0000   -5.22352
391480.0000   -4.62077
391520.0000   -5.47080
391560.0000   -4.47869
391600.0000   -5.44102
391640.0000   -5.70629
391680.0000   -5.32091
391720.0000   -4.03216
391760.0000   -4.55018
391800.0000   -4.51468
391840.0000   -4.86026
391880.0000   -4.80876
391920.0000   -5.23788
391960.0000   -4.83693
392000.0000   -5.27428
392040.0000   -5.35689
392080.0000   -5.11358
392120.0000   -5.88295
392160.0000   -5.18098
392200.0000   -5.57879
392240.0000   -6.33095
392280.0000   -5.11911
392320.0000   -5.64294
392360.0000   -4.50617
392400.0000   -5.75011
392440.0000   -5.67855
392480.0000   -5.62013
392520.0000   -5.11684
392560.0000   -6.03997
392600.0000   -5.87176
392640.0000   -5.82052
392680.0000   -5.39191
392720.0000   -5.34555
392760.0000   -4.81731
392800.0000   -5.21876
392840.0000   -4.99584
392880.0000   -5.16608
392920.0000   -5.58452
392960.0000   -5.47350
393000.0000   -5.09974
393040.0000   -4.85389
393080.0000   -5.08651
393120.0000   -5.40172
393160.0000   -4.86881
393200.0000   -5.04589
393240.0000   -5.36457
393280.0000   -4.66302
393320.0000   -4.31853
393360.0000   -4.49899
393400.0000   -5.07831
393440.0000   -5.45795
393480.0000   -4.91492
393520.0000   -4.88826
393560.0000   -5.30010
393600.0000   -5.23150
393640.0000   -5.81089
393680.0000   -5.82591
393720.0000   -6.41722
393760.0000   -6.37754
393800.0000   -6.17108
393840.0000   -5.27032
393880.0000   -6.28789
393920.0000   -5.97306
393960.0000   -4.71802
394000.0000   -5.18479
394040.0000   -5.58613
394080.0000   -4.46719
394120.0000   -4.51994
394160.0000   -4.89749
394200.0000   -5.52442
394240.0000   -4.65885
394280.0000   -4.78216
394320.0000   -5.50144
394360.0000   -5.51760
394400.0000   -5.51640
394440.0000   -6.30802
394480.0000   -5.48266
394520.0000   -6.08975
394560.0000   -5.11353
394600.0000   -4.12548
394640.0000   -4.92069
394680.0000   -5.28975
394720.0000   -5.06690
394760.0000   -4.48224
394800.0000   -4.59070
394840.0000   -5.07115
394880.0000   -5.11127
394920.0000   -4.97025
394960.0000   -4.56373
395000.0000   -6.00640
395040.0000   -6.10745
395080.0000   -5.36735
395120.0000   -5.44896
395160.0000   -5.67637
395200.0000   -5.19534
395240.0000   -5.54300
395280.0000   -5.93690
395320.0000   -5.80346
395360.0000   -5.12387
395400.0000   -4.96908
395440.0000   -5.05509
395480.0000   -5.73742
395520.0000   -4.89129
395560.0000   -5.70610
395600.0000   -5.01266
395640.0000   -5.28918
395680.0000   -5.61886
395720.0000   -5.20342
395760.0000   -5.94089
395800.0000   -6.01512
395840.0000   -6.07852
395880.0000   -5.81761
395920.0000   -5.67608
395960.0000   -5.60679
396000.0000   -5.92315
396040.0000   -5.75076
396080.0000   -4.49166
396120.0000   -5.80189
396160.0000   -5.65233
396200.0000   -5.09040
396240.0000   -5.02863
396280.0000   -5.24744
396320.0000   -5.62768
396360.0000   -5.71339
396400.0000   -5.03787
396440.0000   -5.15958
396480.0000   -4.98092
396520.0000   -5.67432
396560.0000   -6.58003
396600.0000   -6.10450
396640.0000   -5.71624
396680.0000   -5.68077
396720.0000   -6.46537
396760.0000   -5.24341
396800.0000   -6.13419
396840.0000   -6.32005
396880.0000   -6.48198
396920.0000   -5.68916
396960.0000   -5.49343
397000.0000   -5.90029
397040.0000   -5.71203
397080.0000   -5.70777
397120.0000   -5.88956
397160.0000   -5.89397
397200.0000   -5.61792
397240.0000   -4.91426
397280.0000   -5.60184
397320.0000   -5.60629
397360.0000   -4.82461
397400.0000   -5.48719
397440.0000   -4.36660
397480.0000   -4.74024
397520.0000   -5.27447
397560.0000   -4.07702
397600.0000   -4.19077
397640.0000   -3.77466
397680.0000   -3.89542
397720.0000   -3.55115
397760.0000   -4.78206
397800.0000   -3.93671
397840.0000   -4.52063
397880.0000   -4.47569
397920.0000   -3.57018
397960.0000   -4.39838
398000.0000   -4.30273
398040.0000   -5.40339
398080.0000   -3.92957
398120.0000   -4.31509
398160.0000   -4.40258
398200.0000   -4.37967
398240.0000   -4.19039
398280.0000   -4.58519
398320.0000   -3.69364
398360.0000   -4.50184
398400.0000   -4.80834
398440.0000   -3.71545
398480.0000   -5.29184
398520.0000   -5.18155
398560.0000   -5.51185
398600.0000   -5.33800
398640.0000   -4.77221
398680.0000   -4.87437
398720.0000   -5.24908
398760.0000   -5.04238
398800.0000   -5.86765
398840.0000   -5.24853
398880.0000   -4.95544
398920.0000   -5.66037
398960.0000   -5.74988
399000.0000   -5.24805
399040.0000   -5.44599
399080.0000   -6.46445
399120.0000   -5.60704
399160.0000   -4.88914
399200.0000   -4.64802
399240.0000   -4.98983
399280.0000   -3.94999
399320.0000   -4.42503
399360.0000   -4.22864
399400.0000   -4.68638
399440.0000   -4.90754
399480.0000   -5.29048
399520.0000   -5.40922
399560.0000   -4.11287
399600.0000   -4.78572
399640.0000   -3.97923
399680.0000   -4.94676
399720.0000   -4.25052
399760.0000   -4.06122
399800.0000   -3.87639
399840.0000   -4.66320
399880.0000   -4.41098
399920.0000   -4.40793
399960.0000   -3.52856
400000.0000   -4.71186
400040.0000   -4.62613
400080.0000   -4.57150
400120.0000   -4.06080
400160.0000   -3.88719
400200.0000   -4.57200
400240.0000   -4.54474
400280.0000   -5.17230
400320.0000   -4.63985
400360.0000   -4.57357
400400.0000   -4.86473
400440.0000   -5.18153
400480.0000   -5.65891
400520.0000   -4.98830
400560.0000   -4.64094
400600.0000   -5.89074
400640.0000   -5.32975
400680.0000   -5.40310
400720.0000   -5.42457
400760.0000   -4.71613
400800.0000   -5.12352
400840.0000   -4.57490
400880.0000   -4.42864
400920.0000   -5.16216
400960.0000   -4.32842
401000.0000   -4.74341
401040.0000   -5.27490
401080.0000   -6.07948
401120.0000   -5.25377
401160.0000   -5.03029
401200.0000   -4.71507
401240.0000   -4.73915
401280.0000   -5.51164
401320.0000   -5.48487
401360.0000   -5.72018
401400.0000   -5.06712
401440.0000   -4.48755
401480.0000   -4.50619
401520.0000   -4.72343
401560.0000   -5.15238
401600.0000   -5.38458
401640.0000   -5.68490
401680.0000   -4.72944
401720.0000   -3.74315
401760.0000   -4.83129
401800.0000   -4.55196
401840.0000   -4.86206
401880.0000   -4.53141
401920.0000   -4.08746
401960.0000   -5.29058
402000.0000   -5.43099
402040.0000   -5.58398
402080.0000   -4.84231
402120.0000   -5.08112
402160.0000   -4.78344
402200.0000   -4.59613
402240.0000   -4.17287
402280.0000   -5.07764
402320.0000   -5.79671
402360.0000   -4.64241
402400.0000   -6.26173
402440.0000   -5.59184
402480.0000   -4.90280
402520.0000   -5.66665
402560.0000   -4.23089
402600.0000   -5.17472
402640.0000   -4.84701
402680.0000   -5.93185
402720.0000   -5.30574
402760.0000   -6.17592
402800.0000   -5.52760
402840.0000   -5.32456
402880.0000   -5.40276
402920.0000   -5.22175
402960.0000   -5.88726
403000.0000   -5.50666
403040.0000   -5.11542
403080.0000   -4.52865
403120.0000   -4.93747
403160.0000   -5.21216
403200.0000   -5.34050
403240.0000   -4.87183
403280.0000   -4.98935
403320.0000   -4.84730
403360.0000   -5.08457
403400.0000   -4.55187
403440.0000   -5.11438
403480.0000   -4.27472
403520.0000   -5.03064
403560.0000   -4.95733
403600.0000   -3.86912
403640.0000   -4.68033
403680.0000   -4.53421
403720.0000   -4.71017
403760.0000   -4.75007
403800.0000   -4.52841
403840.0000   -3.80245
403880.0000   -4.43159
403920.0000   -4.74909
403960.0000   -4.34805
404000.0000   -4.44767
404040.0000   -5.58536
404080.0000   -5.35016
404120.0000   -5.66764
404160.0000   -5.27055
404200.0000   -5.50123
404240.0000   -4.56529
404280.0000   -5.94330
404320.0000   -4.58900
404360.0000   -4.68527
404400.0000   -5.33731
404440.0000   -4.85536
404480.0000   -4.69747
404520.0000   -5.04956
404560.0000   -3.94870
404600.0000   -4.27425
404640.0000   -4.09046
404680.0000   -3.49463
404720.0000   -4.24556
404760.0000   -3.79618
404800.0000   -4.05616
404840.0000   -3.57393
404880.0000   -3.67200
404920.0000   -4.42661
404960.0000   -4.49721
405000.0000   -4.55902
405040.0000   -4.29844
405080.0000   -3.82138
405120.0000   -3.45098
405160.0000   -3.32632
405200.0000   -4.23628
405240.0000   -3.79188
405280.0000   -4.01638
405320.0000   -3.61901
405360.0000   -3.39389
405400.0000   -3.81890
405440.0000   -4.15904
405480.0000   -4.78516
405520.0000   -4.56831
405560.0000   -4.16113
405600.0000   -4.28087
405640.0000   -3.68691
405680.0000   -4.31102
405720.0000   -4.35398
405760.0000   -4.61465
405800.0000   -4.85075
405840.0000   -5.40599
405880.0000   -4.46614
405920.0000   -5.36163
405960.0000   -5.43410
406000.0000   -5.41674
406040.0000   -4.59150
406080.0000   -5.11520
406120.0000   -5.15731
406160.0000   -5.08220
406200.0000   -4.70542
406240.0000   -4.29803
406280.0000   -4.43547
406320.0000   -3.40631
406360.0000   -4.51181
406400.0000   -5.10266
406440.0000   -4.94273
406480.0000   -4.05775
406520.0000   -3.83981
406560.0000   -5.22101
406600.0000   -4.72925
406640.0000   -5.32432
406680.0000   -5.91468
406720.0000   -5.36329
406760.0000   -5.89503
406800.0000   -6.14322
406840.0000   -5.94332
406880.0000   -6.91010
406920.0000   -5.57876
406960.0000   -5.79348
407000.0000   -5.95903
407040.0000   -7.20029
407080.0000   -6.16326
407120.0000   -6.15558
407160.0000   -5.51360
407200.0000   -6.51474
407240.0000   -5.86936
407280.0000   -6.77853
407320.0000   -5.60229
407360.0000   -6.39124
407400.0000   -5.38412
407440.0000   -4.70946
407480.0000   -4.80322
407520.0000   -3.79216
407560.0000   -5.10264
407600.0000   -3.79779
407640.0000   -4.41209
407680.0000   -5.23962
407720.0000   -6.15502
407760.0000   -6.29490
407800.0000   -7.26921
407840.0000   -6.29272
407880.0000   -6.61194
407920.0000   -4.85178
407960.0000   -5.83137
408000.0000   -5.10985
408040.0000   -5.45004
408080.0000   -5.03835
408120.0000   -4.51305
408160.0000   -4.68511
408200.0000   -4.61791
408240.0000   -5.09379
408280.0000   -4.25479
408320.0000   -5.15638
408360.0000   -4.46664
408400.0000   -4.09023
408440.0000   -3.06423
408480.0000   -5.44742
408520.0000   -4.83885
408560.0000   -4.73675
408600.0000   -4.55084
408640.0000   -4.46869
408680.0000   -5.24490
408720.0000   -4.70194
408760.0000   -3.67306
408800.0000   -3.95704
408840.0000   -4.52972
408880.0000   -4.02084
408920.0000   -5.05815
408960.0000   -4.18605
409000.0000   -4.35406
409040.0000   -5.25802
409080.0000   -5.68625
409120.0000   -4.12318
409160.0000   -4.33190
409200.0000   -4.30875
409240.0000   -3.85749
409280.0000   -3.64605
409320.0000   -4.01411
409360.0000   -3.41300
409400.0000   -4.05966
409440.0000   -5.18044
409480.0000   -4.36666
409520.0000   -3.97943
409560.0000   -3.88555
409600.0000   -5.08899
409640.0000   -5.27387
409680.0000   -4.80454
409720.0000   -4.79028
409760.0000   -4.15918
409800.0000   -4.76431
409840.0000   -4.63077
409880.0000   -3.69654
409920.0000   -3.10076
409960.0000   -3.99655
410000.0000   -5.24864
410040.0000   -4.16770
410080.0000   -4.69064
410120.0000   -3.68146
410160.0000   -3.80715
410200.0000   -3.46263
410240.0000   -3.97725
410280.0000   -3.72700
410320.0000   -4.10644
410360.0000   -3.98005
410400.0000   -5.45228
410440.0000   -5.36884
410480.0000   -5.64561
410520.0000   -4.66431
410560.0000   -4.88176
410600.0000   -4.53190
410640.0000   -3.97183
410680.0000   -4.58002
410720.0000   -5.10610
410760.0000   -4.59488
410800.0000   -5.68361
410840.0000   -5.57433
410880.0000   -3.91709
410920.0000   -5.35813
410960.0000   -5.42057
411000.0000   -5.16000
411040.0000   -5.16141
411080.0000   -5.52989
411120.0000   -4.50712
411160.0000   -4.43751
411200.0000   -3.47304
411240.0000   -3.83316
411280.0000   -3.29996
411320.0000   -3.82254
411360.0000   -4.49695
411400.0000   -4.19689
411440.0000   -4.18987
411480.0000   -4.93979
411520.0000   -4.69148
411560.0000   -4.03491
411600.0000   -3.91437
411640.0000   -4.55260
411680.0000   -4.55441
411720.0000   -4.24202
411760.0000   -4.86809
411800.0000   -4.44667
411840.0000   -4.20934
411880.0000   -4.42222
411920.0000   -4.23846
411960.0000   -5.03916
412000.0000   -5.11068
412040.0000   -5.02030
412080.0000   -5.13236
412120.0000   -4.40563
412160.0000   -4.86667
412200.0000   -4.29001
412240.0000   -4.28625
412280.0000   -4.89382
412320.0000   -4.28503
412360.0000   -5.03258
412400.0000   -4.95734
412440.0000   -4.60923
412480.0000   -5.10862
412520.0000   -5.32603
412560.0000   -5.01568
412600.0000   -5.23067
412640.0000   -4.68932
412680.0000   -5.28753
412720.0000   -3.96629
412760.0000   -3.77858
412800.0000   -4.49612
412840.0000   -5.01604
412880.0000   -4.76610
412920.0000   -4.22158
412960.0000   -4.50641
413000.0000   -4.68058
413040.0000   -4.82773
413080.0000   -4.73434
413120.0000   -4.76956
413160.0000   -4.97948
413200.0000   -4.56889
413240.0000   -4.24859
413280.0000   -4.72751
413320.0000   -5.56933
413360.0000   -5.50290
413400.0000   -5.30231
413440.0000   -5.21079
413480.0000   -5.58549
413520.0000   -4.85001
413560.0000   -5.13653
413600.0000   -4.59991
413640.0000   -5.78466
413680.0000   -5.41035
413720.0000   -4.58638
413760.0000   -4.49917
413800.0000   -4.71815
413840.0000   -5.56110
413880.0000   -5.33371
413920.0000   -6.53625
413960.0000   -6.13776
414000.0000   -5.65265
414040.0000   -5.33477
414080.0000   -5.41369
414120.0000   -5.65228
414160.0000   -5.22547
414200.0000   -5.58343
414240.0000   -5.98268
414280.0000   -6.05020
414320.0000   -5.47383
414360.0000   -4.79588
414400.0000   -4.70161
414440.0000   -5.93565
414480.0000   -5.23424
414520.0000   -5.77422
414560.0000   -4.57879
414600.0000   -5.36829
414640.0000   -4.63213
414680.0000   -5.31246
414720.0000   -4.99673
414760.0000   -5.59033
414800.0000   -6.11260
414840.0000   -5.20765
414880.0000   -5.20657
414920.0000   -5.03423
414960.0000   -4.92403
415000.0000   -4.79270
415040.0000   -4.65075
415080.0000   -5.09275
415120.0000   -4.75847
415160.0000   -4.37919
415200.0000   -4.89270
415240.0000   -5.62460
415280.0000   -5.18870
415320.0000   -4.72515
415360.0000   -4.51038
415400.0000   -3.89185
415440.0000   -4.75878
415480.0000   -3.66162
415520.0000   -6.72448
415560.0000   -6.02524
415600.0000   -6.04722
415640.0000   -6.00762
415680.0000   -5.84412
415720.0000   -4.66441
415760.0000   -4.05168
415800.0000   -4.36990
415840.0000   -5.48792
415880.0000   -5.98419
415920.0000   -5.94486
415960.0000   -4.77891
416000.0000   -5.43932
416040.0000   -4.73140
416080.0000   -4.75853
416120.0000   -4.20963
416160.0000   -4.69300
416200.0000   -4.34197
416240.0000   -4.25428
416280.0000   -4.27756
416320.0000   -5.04674
416360.0000   -4.69848
416400.0000   -5.10168
416440.0000   -4.04867
416480.0000   -4.96346
416520.0000   -5.11793
416560.0000   -4.51241
416600.0000   -4.60925
416640.0000   -4.68848
416680.0000   -5.28053
416720.0000   -4.70083
416760.0000   -5.18369
416800.0000   -5.33184
416840.0000   -5.45081
416880.0000   -4.96411
416920.0000   -4.82108
416960.0000   -4.80856
417000.0000   -4.85116
417040.0000   -5.74266
417080.0000   -5.28489
417120.0000   -5.36462
417160.0000   -5.91845
417200.0000   -5.48670
417240.0000   -4.98779
417280.0000   -5.68718
417320.0000   -5.27863
417360.0000   -5.23145
417400.0000   -5.48811
417440.0000   -5.73321
417480.0000   -4.54795
417520.0000   -4.67939
417560.0000   -5.05863
417600.0000   -5.29826
417640.0000   -5.89728
417680.0000   -5.76266
417720.0000   -5.15920
417760.0000   -4.72837
417800.0000   -5.97898
417840.0000   -5.55370
417880.0000   -4.68439
417920.0000   -4.66216
417960.0000   -5.60612
418000.0000   -5.06653
418040.0000   -6.28882
418080.0000   -4.84267
418120.0000   -5.21313
418160.0000   -4.61408
418200.0000   -5.39618
418240.0000   -5.23646
418280.0000   -6.21228
418320.0000   -5.46464
418360.0000   -5.27019
418400.0000   -5.71635
418440.0000   -5.77343
418480.0000   -5.81811
418520.0000   -5.31056
418560.0000   -5.14558
418600.0000   -5.73783
418640.0000   -5.20919
418680.0000   -5.50721
418720.0000   -5.83120
418760.0000   -5.71935
418800.0000   -5.39330
418840.0000   -5.45090
418880.0000   -5.64621
418920.0000   -5.54289
418960.0000   -5.69078
419000.0000   -5.70445
419040.0000   -6.23009
419080.0000   -5.79740
419120.0000   -5.75817
419160.0000   -5.63354
419200.0000   -5.21453
419240.0000   -5.66674
419280.0000   -5.81662
419320.0000   -5.06541
419360.0000   -5.03272
419400.0000   -4.81749
419440.0000   -4.77770
419480.0000   -4.88718
419520.0000   -5.32565
419560.0000   -5.29844
419600.0000   -5.09677
419640.0000   -4.99906
419680.0000   -4.95223
419720.0000   -5.37096
419760.0000   -5.76802
419800.0000   -5.65874
419840.0000   -5.69324
419880.0000   -5.41256
419920.0000   -5.28776
419960.0000   -5.12025
420000.0000   -5.93144
420040.0000   -5.67499
420080.0000   -7.14790
420120.0000   -6.37768
420160.0000   -6.15723
420200.0000   -5.68012
420240.0000   -5.72894
420280.0000   -5.39275
420320.0000   -5.40070
420360.0000   -5.71201
420400.0000   -5.74128
420440.0000   -5.44495
420480.0000   -5.60666
420520.0000   -4.93438
420560.0000   -5.78245
420600.0000   -5.13304
420640.0000   -5.32151
420680.0000   -5.72418
420720.0000   -5.19814
420760.0000   -5.62044
420800.0000   -5.78485
420840.0000   -5.88328
420880.0000   -4.73127
420920.0000   -4.77382
420960.0000   -5.21401
421000.0000   -4.92854
421040.0000   -4.80461
421080.0000   -4.90756
421120.0000   -4.90184
421160.0000   -5.28895
421200.0000   -5.77687
421240.0000   -4.97385
421280.0000   -4.59187
421320.0000   -4.91964
421360.0000   -5.37795
421400.0000   -5.84489
421440.0000   -5.35453
421480.0000   -5.31058
421520.0000   -5.86836
421560.0000   -4.96704
421600.0000   -4.10866
421640.0000   -5.39732
421680.0000   -5.37275
421720.0000   -5.26328
421760.0000   -4.44440
421800.0000   -5.64557
421840.0000   -5.76001
421880.0000   -4.14321
421920.0000   -4.35894
421960.0000   -5.14219
422000.0000   -4.97876
422040.0000   -5.11435
422080.0000   -4.98599
422120.0000   -5.54369
422160.0000   -4.93551
422200.0000   -5.19365
422240.0000   -5.56435
422280.0000   -6.03544
422320.0000   -4.90820
422360.0000   -5.06833
422400.0000   -4.99807
422440.0000   -5.63841
422480.0000   -4.92136
422520.0000   -4.95228
422560.0000   -5.48783
422600.0000   -5.58666
422640.0000   -4.12010
422680.0000   -4.36333
422720.0000   -4.93477
422760.0000   -4.68662
422800.0000   -5.18822
422840.0000   -3.93386
422880.0000   -3.97942
422920.0000   -4.20147
422960.0000   -4.58157
423000.0000   -5.20314
423040.0000   -5.85501
423080.0000   -5.67677
423120.0000   -5.94445
423160.0000   -5.71192
423200.0000   -5.77302
423240.0000   -4.58348
423280.0000   -4.27554
423320.0000   -5.41581
423360.0000   -5.43744
423400.0000   -5.63692
423440.0000   -5.26598
423480.0000   -5.38033
423520.0000   -5.59837
423560.0000   -5.38522
423600.0000   -4.62287
423640.0000   -5.07055
423680.0000   -4.78088
423720.0000   -5.47972
423760.0000   -5.58065
423800.0000   -5.39970
423840.0000   -5.00777
423880.0000   -5.01165
423920.0000   -4.67216
423960.0000   -4.99205
424000.0000   -4.70277
424040.0000   -5.06855
424080.0000   -4.26556
424120.0000   -4.60117
424160.0000   -5.00668
424200.0000   -5.04277
424240.0000   -5.94181
424280.0000   -5.51001
424320.0000   -5.82716
424360.0000   -5.62766
424400.0000   -5.08294
424440.0000   -6.26909
424480.0000   -5.59211
424520.0000   -6.07494
424560.0000   -5.73484
424600.0000   -5.80623
424640.0000   -5.27580
424680.0000   -5.04080
424720.0000   -5.20452
424760.0000   -6.20298
424800.0000   -5.16009
424840.0000   -5.43584
424880.0000   -4.98026
424920.0000   -5.46443
424960.0000   -4.61153
425000.0000   -5.08898
425040.0000   -4.89219
425080.0000   -5.69540
425120.0000   -5.81236
425160.0000   -5.30831
425200.0000   -5.25804
425240.0000   -5.64235
425280.0000   -5.94755
425320.0000   -5.47635
425360.0000   -5.63156
425400.0000   -5.95589
425440.0000   -6.07494
425480.0000   -5.12125
425520.0000   -5.35389
425560.0000   -5.76109
425600.0000   -5.82279
425640.0000   -5.04818
425680.0000   -5.02240
425720.0000   -5.10994
425760.0000   -5.30182
425800.0000   -5.32877
425840.0000   -5.13250
425880.0000   -6.05175
425920.0000   -4.56681
425960.0000   -4.74500
426000.0000   -4.47138
426040.0000   -5.08056
426080.0000   -6.10913
426120.0000   -5.67110
426160.0000   -7.10693
426200.0000   -5.75177
426240.0000   -4.74936
426280.0000   -4.93993
426320.0000   -4.80795
426360.0000   -5.29493
426400.0000   -4.82876
426440.0000   -4.33690
426480.0000   -5.23698
426520.0000   -5.17898
426560.0000   -4.65752
426600.0000   -5.58513
426640.0000   -4.17722
426680.0000   -4.52231
426720.0000   -4.53955
426760.0000   -4.47031
426800.0000   -5.02721
426840.0000   -5.22402
426880.0000   -4.53207
426920.0000   -4.31227
426960.0000   -4.89448
427000.0000   -5.77522
427040.0000   -4.64305
427080.0000   -5.14841
427120.0000   -6.02915
427160.0000   -5.94195
427200.0000   -5.37255
427240.0000   -5.46236
427280.0000   -5.58677
427320.0000   -4.89378
427360.0000   -4.58999
427400.0000   -5.20721
427440.0000   -4.42468
427480.0000   -6.38005
427520.0000   -6.09656
427560.0000   -5.89444
427600.0000   -6.01781
427640.0000   -5.65871
427680.0000   -5.73281
427720.0000   -5.91205
427760.0000   -6.23292
427800.0000   -4.93024
427840.0000   -5.53633
427880.0000   -5.43648
427920.0000   -5.54823
427960.0000   -4.60168
428000.0000   -4.33882
428040.0000   -4.33439
428080.0000   -5.05325
428120.0000   -5.76811
428160.0000   -5.36428
428200.0000   -5.52609
428240.0000   -5.56283
428280.0000   -5.37189
428320.0000   -5.78119
428360.0000   -5.54410
428400.0000   -5.05409
428440.0000   -4.34521
428480.0000   -5.20272
428520.0000   -5.25929
428560.0000   -4.94077
428600.0000   -5.78230
428640.0000   -5.42173
428680.0000   -4.54466
428720.0000   -4.43860
428760.0000   -4.41781
428800.0000   -4.46532
428840.0000   -4.74634
428880.0000   -5.54354
428920.0000   -4.80014
428960.0000   -5.07358
429000.0000   -4.84148
429040.0000   -5.28576
429080.0000   -5.39007
429120.0000   -4.87803
429160.0000   -5.50593
429200.0000   -4.66118
429240.0000   -5.12316
429280.0000   -5.49436
429320.0000   -5.19068
429360.0000   -4.01400
429400.0000   -5.90720
429440.0000   -5.19482
429480.0000   -5.80022
429520.0000   -6.08826
429560.0000   -6.36923
429600.0000   -5.34975
429640.0000   -5.13848
429680.0000   -5.83871
429720.0000   -5.56697
429760.0000   -5.62342
429800.0000   -5.46779
429840.0000   -5.80877
429880.0000   -5.23319
429920.0000   -4.53928
429960.0000   -6.37577
430000.0000   -5.24192
430040.0000   -4.50608
430080.0000   -6.07646
430120.0000   -4.75001
430160.0000   -4.89591
430200.0000   -5.66789
430240.0000   -5.51533
430280.0000   -6.01520
430320.0000   -6.08849
430360.0000   -5.58063
430400.0000   -5.67382
430440.0000   -5.96545
430480.0000   -7.07418
430520.0000   -6.95431
430560.0000   -6.68217
430600.0000   -5.80178
430640.0000   -6.13127
430680.0000   -5.76574
430720.0000   -6.44142
430760.0000   -6.43176
430800.0000   -5.75685
430840.0000   -5.64447
430880.0000   -5.39310
430920.0000   -5.41990
430960.0000   -5.37303
431000.0000   -5.24505
431040.0000   -5.00920
431080.0000   -4.98885
431120.0000   -5.25176
431160.0000   -5.18805
431200.0000   -5.13868
431240.0000   -5.48671
431280.0000   -5.68849
431320.0000   -4.98606
431360.0000   -5.00429
431400.0000   -6.32308
431440.0000   -4.79957
431480.0000   -5.30612
431520.0000   -5.28706
431560.0000   -5.10432
431600.0000   -5.42630
431640.0000   -5.87354
431680.0000   -6.14597
431720.0000   -5.45719
431760.0000   -4.59664
431800.0000   -4.39725
431840.0000   -4.89952
431880.0000   -6.31678
431920.0000   -5.78380
431960.0000   -6.47571
432000.0000   -5.75570
432040.0000   -6.20757
432080.0000   -5.61681
432120.0000   -4.62467
432160.0000   -5.52848
432200.0000   -5.70268
432240.0000   -5.44858
432280.0000   -6.20333
432320.0000   -5.93283
432360.0000   -5.54876
432400.0000   -5.98742
432440.0000   -5.38365
432480.0000   -5.18797
432520.0000   -5.56404
432560.0000   -6.94494
432600.0000   -6.62432
432640.0000   -6.11758
432680.0000   -6.49703
432720.0000   -6.00494
432760.0000   -5.71281
432800.0000   -6.05980
432840.0000   -5.09146
432880.0000   -5.33118
432920.0000   -5.39022
432960.0000   -5.72074
433000.0000   -5.30304
433040.0000   -5.95369
433080.0000   -6.52843
433120.0000   -6.03722
433160.0000   -6.48583
433200.0000   -5.62822
433240.0000   -6.69274
433280.0000   -6.16776
433320.0000   -6.42131
433360.0000   -5.91852
433400.0000   -6.62279
433440.0000   -7.40999
433480.0000   -6.14617
433520.0000   -6.87396
433560.0000   -5.58112
433600.0000   -5.76026
433640.0000   -5.77711
433680.0000   -6.17765
433720.0000   -5.56042
433760.0000   -6.21529
433800.0000   -5.49717
433840.0000   -5.59949
433880.0000   -5.55632
433920.0000   -5.40443
433960.0000   -6.53208
434000.0000   -6.22213
434040.0000   -6.27000
434080.0000   -6.97492
434120.0000   -7.04874
434160.0000   -6.82031
434200.0000   -6.22114
434240.0000   -6.17761
434280.0000   -6.62535
434320.0000   -6.33993
434360.0000   -6.73546
434400.0000   -5.94994
434440.0000   -6.65133
434480.0000   -5.68522
434520.0000   -5.91235
434560.0000   -5.56562
434600.0000   -6.27995
434640.0000   -6.40876
434680.0000   -6.16119
434720.0000   -5.87768
434760.0000   -6.19776
434800.0000   -6.24389
434840.0000   -5.76101
434880.0000   -5.17898
434920.0000   -5.14758
434960.0000   -4.73395
435000.0000   -5.26040
435040.0000   -5.31706
435080.0000   -4.91594
435120.0000   -5.23960
435160.0000   -5.33639
435200.0000   -5.48415
435240.0000   -5.75036
435280.0000   -6.47186
435320.0000   -5.37493
435360.0000   -6.47838
435400.0000   -5.06722
435440.0000   -5.27413
435480.0000   -4.79459
435520.0000   -5.31635
435560.0000   -5.28836
435600.0000   -5.32870
435640.0000   -5.97498
435680.0000   -4.97544
435720.0000   -4.84041
435760.0000   -5.14459
435800.0000   -5.71506
435840.0000   -6.03838
435880.0000   -5.31336
435920.0000   -6.41312
435960.0000   -5.55550
436000.0000   -5.86634
436040.0000   -5.26984
436080.0000   -6.69599
436120.0000   -5.76844
436160.0000   -6.32579
436200.0000   -6.83138
436240.0000   -6.23797
436280.0000   -5.19695
436320.0000   -4.68231
436360.0000   -5.03641
436400.0000   -5.03761
436440.0000   -5.49422
436480.0000   -4.88744
436520.0000   -5.44790
436560.0000   -5.21027
436600.0000   -5.67094
436640.0000   -5.16571
436680.0000   -5.24537
436720.0000   -4.32423
436760.0000   -5.00523
436800.0000   -4.51324
436840.0000   -3.93283
436880.0000   -4.21552
436920.0000   -4.23581
436960.0000   -4.50140
437000.0000   -4.13609
437040.0000   -4.84043
437080.0000   -5.10963
437120.0000   -3.69401
437160.0000   -4.27661
437200.0000   -4.95766
437240.0000   -5.58592
437280.0000   -5.33072
437320.0000   -5.24973
437360.0000   -4.98510
437400.0000   -5.92184
437440.0000   -5.62437
437480.0000   -5.06619
437520.0000   -5.91573
437560.0000   -6.45949
437600.0000   -5.85085
437640.0000   -6.06873
437680.0000   -5.37019
437720.0000   -5.89881
437760.0000   -5.76418
437800.0000   -5.82765
437840.0000   -5.45118
437880.0000   -6.79186
437920.0000   -4.92332
437960.0000   -6.00798
438000.0000   -5.46174
438040.0000   -5.55645
438080.0000   -6.09833
438120.0000   -5.87859
438160.0000   -6.26297
438200.0000   -5.51971
438240.0000   -4.49430
438280.0000   -4.70497
438320.0000   -4.78495
438360.0000   -4.97953
438400.0000   -5.33082
438440.0000   -5.72273
438480.0000   -4.74564
438520.0000   -5.31348
438560.0000   -5.28789
438600.0000   -5.65097
438640.0000   -5.17826
438680.0000   -4.75906
438720.0000   -4.72323
438760.0000   -6.33466
438800.0000   -4.83891
438840.0000   -4.98015
438880.0000   -5.07739
438920.0000   -5.76790
438960.0000   -5.05222
439000.0000   -4.87132
439040.0000   -5.04239
439080.0000   -5.12606
439120.0000   -4.94400
439160.0000   -5.77751
439200.0000   -5.34926
439240.0000   -6.21419
439280.0000   -6.47725
439320.0000   -5.62449
439360.0000   -5.94351
439400.0000   -5.38947
439440.0000   -5.36828
439480.0000   -5.18764
439520.0000   -5.14378
439560.0000   -5.46684
439600.0000   -5.91175
439640.0000   -5.26757
439680.0000   -5.97929
439720.0000   -6.75724
439760.0000   -6.61502
439800.0000   -7.27553
439840.0000   -6.09827
439880.0000   -6.20321
439920.0000   -5.99449
439960.0000   -6.12025
440000.0000   -6.22854
440040.0000   -5.59086
440080.0000   -6.00692
440120.0000   -6.23958
440160.0000   -5.69660
440200.0000   -5.56248
440240.0000   -5.78779
440280.0000   -5.30528
440320.0000   -4.99746
440360.0000   -5.30569
440400.0000   -5.34520
440440.0000   -5.67161
440480.0000   -5.79487
440520.0000   -6.30692
440560.0000   -5.76884
440600.0000   -5.91337
440640.0000   -5.97727
440680.0000   -4.97412
440720.0000   -4.79878
440760.0000   -4.25923
440800.0000   -5.33781
440840.0000   -4.82151
440880.0000   -4.42061
440920.0000   -6.47017
440960.0000   -6.14633
441000.0000   -4.89239
441040.0000   -5.89778
441080.0000   -4.82714
441120.0000   -4.74921
441160.0000   -5.29090
441200.0000   -5.23540
441240.0000   -4.55776
441280.0000   -5.54647
441320.0000   -5.43450
441360.0000   -4.65435
441400.0000   -4.65344
441440.0000   -4.43985
441480.0000   -5.48494
441520.0000   -5.33552
441560.0000   -5.49642
441600.0000   -6.13815
441640.0000   -5.89971
441680.0000   -5.99457
441720.0000   -5.95083
441760.0000   -6.46605
441800.0000   -4.86746
441840.0000   -4.44704
441880.0000   -5.17674
441920.0000   -5.10423
441960.0000   -5.08801
442000.0000   -5.30104
442040.0000   -5.65339
442080.0000   -5.52423
442120.0000   -5.98548
442160.0000   -4.94028
442200.0000   -5.38913
442240.0000   -4.63986
442280.0000   -5.75228
442320.0000   -5.40979
442360.0000   -5.84133
442400.0000   -6.11491
442440.0000   -6.12818
442480.0000   -5.37878
442520.0000   -5.19452
442560.0000   -6.00370
442600.0000   -4.59359
442640.0000   -4.66681
442680.0000   -6.03114
442720.0000   -5.93408
442760.0000   -5.18845
442800.0000   -4.96421
442840.0000   -6.17516
442880.0000   -5.49025
442920.0000   -5.17432
442960.0000   -5.39618
443000.0000   -5.96476
443040.0000   -5.73857
443080.0000   -5.20147
443120.0000   -5.63684
443160.0000   -5.34814
443200.0000   -5.57049
443240.0000   -3.87291
443280.0000   -5.61386
443320.0000   -5.02513
443360.0000   -5.13575
443400.0000   -4.99311
443440.0000   -5.51729
443480.0000   -5.90648
443520.0000   -6.03841
443560.0000   -5.64867
443600.0000   -5.88754
443640.0000   -5.31082
443680.0000   -4.90962
443720.0000   -4.76770
443760.0000   -6.11877
443800.0000   -5.02307
443840.0000   -5.42536
443880.0000   -5.51010
443920.0000   -5.08788
443960.0000   -4.66238
444000.0000   -5.29408
444040.0000   -5.18456
444080.0000   -5.80926
444120.0000   -6.67671
444160.0000   -4.90452
444200.0000   -5.67081
444240.0000   -5.73079
444280.0000   -5.42787
444320.0000   -4.71565
444360.0000   -5.43468
444400.0000   -5.48642
444440.0000   -6.15077
444480.0000   -5.15824
444520.0000   -5.41490
444560.0000   -6.37374
444600.0000   -5.55319
444640.0000   -4.85937
444680.0000   -5.62717
444720.0000   -4.87885
444760.0000   -4.66548
444800.0000   -5.93685
444840.0000   -5.40524
444880.0000   -5.48924
444920.0000   -6.38976
444960.0000   -6.63123
445000.0000   -5.23331
445040.0000   -5.77094
445080.0000   -6.21091
445120.0000   -5.55897
445160.0000   -5.50839
445200.0000   -4.78932
445240.0000   -4.92986
445280.0000   -4.64391
445320.0000   -4.56802
445360.0000   -4.68830
445400.0000   -5.20780
445440.0000   -5.03088
445480.0000   -5.81541
445520.0000   -4.82189
445560.0000   -5.89598
445600.0000   -6.05780
445640.0000   -4.56911
445680.0000   -5.09164
445720.0000   -6.07474
445760.0000   -5.23042
445800.0000   -6.23451
445840.0000   -5.78481
445880.0000   -5.95812
445920.0000   -6.24372
445960.0000   -5.93820
446000.0000   -5.83863
446040.0000   -5.99605
446080.0000   -5.56616
446120.0000   -6.38329
446160.0000   -5.55624
446200.0000   -5.36037
446240.0000   -5.08709
446280.0000   -5.55267
446320.0000   -5.34853
446360.0000   -5.57602
446400.0000   -5.97058
446440.0000   -5.07895
446480.0000   -5.15684
446520.0000   -5.08116
446560.0000   -4.89554
446600.0000   -5.00293
446640.0000   -6.56443
446680.0000   -5.87004
446720.0000   -5.98598
446760.0000   -5.74096
446800.0000   -5.26067
446840.0000   -5.62317
446880.0000   -5.57852
446920.0000   -5.70464
446960.0000   -5.45984
447000.0000   -5.51305
447040.0000   -6.10271
447080.0000   -5.36043
447120.0000   -5.37511
447160.0000   -5.84288
447200.0000   -5.43795
447240.0000   -5.57198
447280.0000   -5.99385
447320.0000   -5.22998
447360.0000   -5.19585
447400.0000   -4.90307
447440.0000   -4.93267
447480.0000   -5.02349
447520.0000   -6.05644
447560.0000   -6.06246
447600.0000   -5.31950
447640.0000   -4.97451
447680.0000   -5.49771
447720.0000   -5.09976
447760.0000   -5.25355
447800.0000   -6.06319
447840.0000   -5.96246
447880.0000   -5.84073
447920.0000   -5.80985
447960.0000   -6.17390
448000.0000   -6.80472
448040.0000   -6.29516
448080.0000   -5.58480
448120.0000   -5.04200
448160.0000   -5.86970
448200.0000   -6.08174
448240.0000   -5.79834
448280.0000   -5.62345
448320.0000   -5.16653
448360.0000   -5.17440
448400.0000   -5.32937
448440.0000   -6.23840
448480.0000   -5.88176
448520.0000   -4.82610
448560.0000   -6.09983
448600.0000   -5.38099
448640.0000   -5.05794
448680.0000   -6.01325
448720.0000   -5.71660
448760.0000   -5.74791
448800.0000   -5.14324
448840.0000   -5.42828
448880.0000   -6.23551
448920.0000   -5.99981
448960.0000   -6.48956
449000.0000   -6.58174
449040.0000   -6.23831
449080.0000   -6.27805
449120.0000   -5.82386
449160.0000   -6.78965
449200.0000   -6.04050
449240.0000   -5.79161
449280.0000   -5.90645
449320.0000   -5.46809
449360.0000   -5.92482
449400.0000   -5.58911
449440.0000   -4.21328
449480.0000   -4.87477
449520.0000   -4.51792
449560.0000   -5.09650
449600.0000   -4.67359
449640.0000   -5.41474
449680.0000   -6.13888
449720.0000   -4.46761
449760.0000   -4.59626
449800.0000   -4.93201
449840.0000   -5.70095
449880.0000   -5.64778
449920.0000   -5.53765
449960.0000   -4.36050
450000.0000   -5.73412
450040.0000   -5.31630
450080.0000   -5.21942
450120.0000   -5.85279
450160.0000   -6.02868
450200.0000   -4.74858
450240.0000   -5.74156
450280.0000   -6.33295
450320.0000   -6.00246
450360.0000   -6.24729
450400.0000   -5.11529
450440.0000   -5.37336
450480.0000   -5.56666
450520.0000   -5.80582
450560.0000   -5.28740
450600.0000   -6.42775
450640.0000   -5.55159
450680.0000   -5.66155
450720.0000   -5.44812
450760.0000   -5.64373
450800.0000   -6.73040
450840.0000   -6.52887
450880.0000   -5.72661
450920.0000   -5.77833
450960.0000   -4.97870
451000.0000   -6.05184
451040.0000   -6.25171
451080.0000   -5.75391
451120.0000   -5.90795
451160.0000   -5.49925
451200.0000   -5.69968
451240.0000   -6.46165
451280.0000   -5.88329
451320.0000   -5.98485
451360.0000   -6.56037
451400.0000   -5.95962
451440.0000   -6.78278
451480.0000   -6.45330
451520.0000   -6.09208
451560.0000   -6.29781
451600.0000   -5.03126
451640.0000   -5.07447
451680.0000   -4.93784
451720.0000   -5.35185
451760.0000   -5.21391
451800.0000   -4.87108
451840.0000   -5.73426
451880.0000   -6.08153
451920.0000   -5.13056
451960.0000   -5.96141
452000.0000   -5.04311
452040.0000   -5.48901
452080.0000   -5.93227
452120.0000   -5.34166
452160.0000   -5.36665
452200.0000   -4.56953
452240.0000   -4.80400
452280.0000   -5.15010
452320.0000   -4.94887
452360.0000   -4.91022
452400.0000   -5.60115
452440.0000   -5.04866
452480.0000   -5.49579
452520.0000   -4.81369
452560.0000   -4.65761
452600.0000   -5.45748
452640.0000   -5.24807
452680.0000   -4.51770
452720.0000   -5.63976
452760.0000   -5.27600
452800.0000   -5.70798
452840.0000   -5.11089
452880.0000   -4.95576
452920.0000   -4.19304
452960.0000   -4.39520
453000.0000   -5.36511
453040.0000   -4.30912
453080.0000   -4.83956
453120.0000   -5.66198
453160.0000   -5.86729
453200.0000   -5.77457
453240.0000   -5.41340
453280.0000   -5.82267
453320.0000   -4.49911
453360.0000   -5.75224
453400.0000   -4.69837
453440.0000   -4.78159
453480.0000   -5.25870
453520.0000   -5.39201
453560.0000   -4.49446
453600.0000   -5.15794
453640.0000   -4.76188
453680.0000   -5.05619
453720.0000   -5.01690
453760.0000   -4.17101
453800.0000   -4.51321
453840.0000   -4.68340
453880.0000   -5.04574
453920.0000   -3.96753
453960.0000   -4.83820
454000.0000   -5.25154
454040.0000   -4.76218
454080.0000   -4.17353
454120.0000   -4.33893
454160.0000   -4.74148
454200.0000   -5.10927
454240.0000   -5.34137
454280.0000   -5.15596
454320.0000   -5.20694
454360.0000   -5.22961
454400.0000   -5.72494
454440.0000   -4.60566
454480.0000   -4.46123
454520.0000   -4.07703
454560.0000   -4.69796
454600.0000   -4.84036
454640.0000   -5.26372
454680.0000   -5.20370
454720.0000   -5.19798
454760.0000   -4.73971
454800.0000   -5.73391
454840.0000   -5.16468
454880.0000   -5.47518
454920.0000   -5.26789
454960.0000   -5.93866
455000.0000   -4.38224
455040.0000   -4.88076
455080.0000   -5.26211
455120.0000   -4.90244
455160.0000   -5.63148
455200.0000   -5.20356
455240.0000   -6.05448
455280.0000   -5.07116
455320.0000   -4.97128
455360.0000   -6.06164
455400.0000   -4.86917
455440.0000   -5.94685
455480.0000   -5.09135
455520.0000   -4.93201
455560.0000   -5.65557
455600.0000   -5.73249
455640.0000   -5.55697
455680.0000   -5.47847
455720.0000   -5.28598
455760.0000   -5.57192
455800.0000   -5.11304
455840.0000   -5.60826
455880.0000   -4.92407
455920.0000   -5.92967
455960.0000   -7.24855
456000.0000   -6.71580
456040.0000   -5.66539
456080.0000   -5.53194
456120.0000   -5.03300
456160.0000   -6.05060
456200.0000   -5.87760
456240.0000   -6.61683
456280.0000   -6.74115
456320.0000   -7.16886
456360.0000   -6.46444
456400.0000   -6.50422
456440.0000   -5.88386
456480.0000   -5.61310
456520.0000   -5.98484
456560.0000   -4.72378
456600.0000   -4.96733
456640.0000   -5.01503
456680.0000   -5.27299
456720.0000   -4.15756
456760.0000   -5.18243
456800.0000   -5.31344
456840.0000   -5.56595
456880.0000   -5.73369
456920.0000   -5.76584
456960.0000   -5.14860
457000.0000   -6.99507
457040.0000   -5.31155
457080.0000   -5.48399
457120.0000   -5.53679
457160.0000   -5.90981
457200.0000   -5.68299
457240.0000   -6.03541
457280.0000   -6.29515
457320.0000   -6.31872
457360.0000   -6.74996
457400.0000   -6.05649
457440.0000   -5.91231
457480.0000   -6.30471
457520.0000   -6.34071
457560.0000   -6.46948
457600.0000   -5.74388
457640.0000   -5.87319
457680.0000   -6.20326
457720.0000   -6.00121
457760.0000   -5.37801
457800.0000   -5.08728
457840.0000   -5.91409
457880.0000   -6.29361
457920.0000   -6.38283
457960.0000   -5.94622
458000.0000   -5.93632
458040.0000   -6.26219
458080.0000   -6.66074
458120.0000   -6.43831
458160.0000   -6.36920
458200.0000   -6.09870
458240.0000   -5.03457
458280.0000   -5.36092
458320.0000   -5.76386
458360.0000   -5.61337
458400.0000   -4.44644
458440.0000   -5.83284
458480.0000   -6.15626
458520.0000   -4.98251
458560.0000   -5.69056
458600.0000   -5.60860
458640.0000   -5.60571
458680.0000   -5.63620
458720.0000   -5.15474
458760.0000   -6.08163
458800.0000   -6.77028
458840.0000   -5.96935
458880.0000   -5.14799
458920.0000   -5.74111
458960.0000   -4.75927
459000.0000   -5.29954
459040.0000   -5.48227
459080.0000   -5.94727
459120.0000   -5.48891
459160.0000   -5.04249
459200.0000   -5.52605
459240.0000   -4.81535
459280.0000   -5.29196
459320.0000   -5.79670
459360.0000   -6.27281
459400.0000   -5.61543
459440.0000   -6.19080
459480.0000   -6.21727
459520.0000   -5.86946
459560.0000   -5.28893
459600.0000   -6.21887
459640.0000   -5.56588
459680.0000   -6.69149
459720.0000   -6.01700
459760.0000   -5.72225
459800.0000   -5.29187
459840.0000   -6.42414
459880.0000   -6.32139
459920.0000   -6.16206
459960.0000   -6.37664
460000.0000   -5.23266
460040.0000   -5.30604
460080.0000   -6.12846
460120.0000   -5.81743
460160.0000   -5.85935
460200.0000   -6.15921
460240.0000   -6.33160
460280.0000   -4.93358
460320.0000   -5.94755
460360.0000   -5.87947
460400.0000   -6.39268
460440.0000   -6.30436
460480.0000   -6.09675
460520.0000   -5.64359
460560.0000   -5.40203
460600.0000   -5.13464
460640.0000   -6.32057
460680.0000   -6.30693
460720.0000   -4.77831
460760.0000   -5.98212
460800.0000   -5.44603
460840.0000   -6.05590
460880.0000   -6.03850
460920.0000   -6.17574
460960.0000   -6.02318
461000.0000   -5.14925
461040.0000   -5.40498
461080.0000   -5.35623
461120.0000   -5.56044
461160.0000   -5.62170
461200.0000   -5.10721
461240.0000   -5.95628
461280.0000   -6.17242
461320.0000   -5.93438
461360.0000   -6.31241
461400.0000   -5.85786
461440.0000   -5.99642
461480.0000   -6.01181
461520.0000   -5.50304
461560.0000   -5.52072
461600.0000   -5.27054
461640.0000   -5.32764
461680.0000   -5.80995
461720.0000   -6.23087
461760.0000   -6.68015
461800.0000   -6.32608
461840.0000   -6.16854
461880.0000   -5.96539
461920.0000   -6.39559
461960.0000   -6.26525
462000.0000   -6.71480
462040.0000   -5.79042
462080.0000   -6.21571
462120.0000   -6.51400
462160.0000   -6.85509
462200.0000   -6.38208
462240.0000   -6.61206
462280.0000   -6.34039
462320.0000   -7.30110
462360.0000   -6.91421
462400.0000   -6.98491
462440.0000   -7.15337
462480.0000   -6.79690
462520.0000   -6.30404
462560.0000   -5.88139
462600.0000   -7.01175
462640.0000   -5.77249
462680.0000   -4.83014
462720.0000   -5.85107
462760.0000   -5.43013
462800.0000   -5.30478
462840.0000   -5.14415
462880.0000   -5.78664
462920.0000   -5.84413
462960.0000   -5.73102
463000.0000   -4.49655
463040.0000   -5.61835
463080.0000   -5.50389
463120.0000   -4.98905
463160.0000   -6.18046
463200.0000   -4.81533
463240.0000   -4.95268
463280.0000   -5.33878
463320.0000   -5.64467
463360.0000   -4.92300
463400.0000   -5.45155
463440.0000   -5.53841
463480.0000   -4.75877
463520.0000   -5.02134
463560.0000   -5.40086
463600.0000   -5.19065
463640.0000   -4.68876
463680.0000   -5.13653
463720.0000   -5.54009
463760.0000   -5.22865
463800.0000   -5.53648
463840.0000   -4.50739
463880.0000   -5.00848
463920.0000   -5.31122
463960.0000   -5.86723
464000.0000   -4.78017
464040.0000   -5.04867
464080.0000   -5.71621
464120.0000   -5.50305
464160.0000   -5.03264
464200.0000   -4.64190
464240.0000   -5.53465
464280.0000   -5.57314
464320.0000   -5.39175
464360.0000   -5.23657
464400.0000   -5.05470
464440.0000   -5.37101
464480.0000   -4.50789
464520.0000   -5.04545
464560.0000   -5.01043
464600.0000   -4.45921
464640.0000   -5.93606
464680.0000   -5.67923
464720.0000   -6.50754
464760.0000   -5.66356
464800.0000   -5.68114
464840.0000   -5.45509
464880.0000   -4.75324
464920.0000   -5.77006
464960.0000   -5.49109
465000.0000   -5.06629
465040.0000   -5.16645
465080.0000   -5.81418
465120.0000   -5.33645
465160.0000   -5.30989
465200.0000   -4.57606
465240.0000   -4.87145
465280.0000   -5.75760
465320.0000   -5.34382
465360.0000   -6.17144
465400.0000   -6.31667
465440.0000   -6.32825
465480.0000   -6.44056
465520.0000   -5.18876
465560.0000   -4.95006
465600.0000   -5.57300
465640.0000   -4.76459
465680.0000   -5.40172
465720.0000   -6.43267
465760.0000   -7.14270
465800.0000   -5.95591
465840.0000   -5.54605
465880.0000   -5.82444
465920.0000   -6.47760
465960.0000   -6.45217
466000.0000   -6.68935
466040.0000   -6.38938
466080.0000   -5.93874
466120.0000   -6.46703
466160.0000   -6.06833
466200.0000   -5.77486
466240.0000   -4.84201
466280.0000   -4.78781
466320.0000   -5.60005
466360.0000   -5.25375
466400.0000   -6.06349
466440.0000   -4.93977
466480.0000   -4.90933
466520.0000   -6.15834
466560.0000   -6.15986
466600.0000   -6.25795
466640.0000   -5.94123
466680.0000   -5.33664
466720.0000   -5.58226
466760.0000   -5.44807
466800.0000   -6.20600
466840.0000   -5.57714
466880.0000   -6.89982
466920.0000   -6.03757
466960.0000   -6.00968
467000.0000   -5.69584
467040.0000   -4.89733
467080.0000   -4.83088
467120.0000   -4.81102
467160.0000   -5.56433
467200.0000   -5.29868
467240.0000   -5.02705
467280.0000   -5.23385
467320.0000   -4.71869
467360.0000   -5.08683
467400.0000   -5.41349
467440.0000   -5.89607
467480.0000   -5.23742
467520.0000   -5.78506
467560.0000   -5.80339
467600.0000   -5.51702
467640.0000   -5.19802
467680.0000   -5.83361
467720.0000   -5.60852
467760.0000   -4.75043
467800.0000   -5.18353
467840.0000   -5.09371
467880.0000   -5.13620
467920.0000   -5.02375
467960.0000   -5.85943
468000.0000   -6.07492
468040.0000   -4.78435
468080.0000   -5.48823
468120.0000   -5.84124
468160.0000   -4.78564
468200.0000   -5.90783
468240.0000   -6.02515
468280.0000   -5.35345
468320.0000   -5.14173
468360.0000   -5.75213
468400.0000   -6.25568
468440.0000   -5.68292
468480.0000   -4.94905
468520.0000   -5.60155
468560.0000   -6.27680
468600.0000   -6.05582
468640.0000   -6.06801
468680.0000   -5.83294
468720.0000   -6.26655
468760.0000   -4.71456
468800.0000   -5.35476
468840.0000   -5.05222
468880.0000   -4.91726
468920.0000   -5.07131
468960.0000   -5.50591
469000.0000   -6.25479
469040.0000   -4.99025
469080.0000   -6.35672
469120.0000   -5.36987
469160.0000   -4.76867
469200.0000   -4.56304
469240.0000   -5.29270
469280.0000   -5.14824
469320.0000   -5.67550
469360.0000   -4.95897
469400.0000   -4.94543
469440.0000   -5.89907
469480.0000   -4.98613
469520.0000   -5.87023
469560.0000   -6.34131
469600.0000   -5.51210
469640.0000   -5.74292
469680.0000   -5.66939
469720.0000   -4.88976
469760.0000   -4.99997
469800.0000   -5.13157
469840.0000   -4.75655
469880.0000   -4.93030
469920.0000   -5.59628
469960.0000   -6.05417
470000.0000   -4.90611
470040.0000   -6.13622
470080.0000   -5.41963
470120.0000   -5.24595
470160.0000   -5.40891
470200.0000   -5.34230
470240.0000   -5.11460
470280.0000   -5.93434
470320.0000   -5.66535
470360.0000   -4.36082
470400.0000   -5.13716
470440.0000   -4.75379
470480.0000   -5.63811
470520.0000   -5.21828
470560.0000   -6.02871
470600.0000   -4.91869
470640.0000   -4.96624
470680.0000   -4.71162
470720.0000   -5.33995
470760.0000   -5.09553
470800.0000   -4.45288
470840.0000   -4.96550
470880.0000   -5.36279
470920.0000   -4.74047
470960.0000   -5.30073
471000.0000   -5.31164
471040.0000   -4.62176
471080.0000   -5.14369
471120.0000   -4.53075
471160.0000   -5.36080
471200.0000   -5.83816
471240.0000   -5.09762
471280.0000   -5.21835
471320.0000   -5.68855
471360.0000   -5.08576
471400.0000   -5.08166
471440.0000   -5.94302
471480.0000   -4.74309
471520.0000   -5.28388
471560.0000   -5.33900
471600.0000   -4.86600
471640.0000   -4.77010
471680.0000   -4.47132
471720.0000   -4.83561
471760.0000   -4.87751
471800.0000   -4.79158
471840.0000   -4.83556
471880.0000   -4.73786
471920.0000   -4.65697
471960.0000   -4.80082
472000.0000   -5.26349
472040.0000   -4.58510
472080.0000   -4.67006
472120.0000   -5.04686
472160.0000   -4.96865
472200.0000   -4.82002
472240.0000   -5.46932
472280.0000   -5.03351
472320.0000   -5.15432
472360.0000   -4.49939
472400.0000   -4.43648
472440.0000   -5.44650
472480.0000   -5.68855
472520.0000   -5.31798
472560.0000   -4.42042
472600.0000   -5.66346
472640.0000   -5.05246
472680.0000   -5.36182
472720.0000   -5.09104
472760.0000   -5.73654
472800.0000   -5.37896
472840.0000   -5.26918
472880.0000   -5.87325
472920.0000   -5.11872
472960.0000   -4.54701
473000.0000   -4.83338
473040.0000   -4.62946
473080.0000   -4.58772
473120.0000   -4.59631
473160.0000   -5.08656
473200.0000   -5.17557
473240.0000   -5.88179
473280.0000   -4.95107
473320.0000   -4.81574
473360.0000   -6.13491
473400.0000   -6.80291
473440.0000   -5.55919
473480.0000   -6.81281
473520.0000   -7.21187
473560.0000   -6.64184
473600.0000   -6.26845
473640.0000   -6.47267
473680.0000   -6.71389
473720.0000   -6.36284
473760.0000   -5.63895
473800.0000   -6.16207
473840.0000   -5.16599
473880.0000   -5.18492
473920.0000   -5.37734
473960.0000   -4.97978
474000.0000   -4.50046
474040.0000   -6.86239
474080.0000   -5.39534
474120.0000   -5.23892
474160.0000   -4.70505
474200.0000   -3.65898
474240.0000   -5.05545
474280.0000   -4.83532
474320.0000   -4.30418
474360.0000   -4.52808
474400.0000   -4.92841
474440.0000   -5.51650
474480.0000   -5.01453
474520.0000   -5.74087
474560.0000   -4.58035
474600.0000   -4.85997
474640.0000   -5.79776
474680.0000   -5.28640
474720.0000   -6.35703
474760.0000   -5.37567
474800.0000   -6.89126
474840.0000   -6.36355
474880.0000   -6.32846
474920.0000   -5.49384
474960.0000   -5.62509
475000.0000   -5.03569
475040.0000   -4.54458
475080.0000   -5.69615
475120.0000   -5.32773
475160.0000   -5.01896
475200.0000   -4.69607
475240.0000   -4.99985
475280.0000   -5.55345
475320.0000   -5.30909
475360.0000   -5.71807
475400.0000   -6.10821
475440.0000   -5.10734
475480.0000   -6.25549
475520.0000   -5.45421
475560.0000   -6.31336
475600.0000   -5.86108
475640.0000   -5.24960
475680.0000   -4.98355
475720.0000   -4.76992
475760.0000   -5.10254
475800.0000   -5.16319
475840.0000   -5.34534
475880.0000   -4.60019
475920.0000   -5.37405
475960.0000   -5.21131
476000.0000   -5.36721
476040.0000   -4.08926
476080.0000   -4.58212
476120.0000   -4.85711
476160.0000   -5.25716
476200.0000   -3.93653
476240.0000   -4.22027
476280.0000   -4.93222
476320.0000   -4.24528
476360.0000   -4.20927
476400.0000   -4.12654
476440.0000   -4.76364
476480.0000   -4.85771
476520.0000   -4.83054
476560.0000   -4.67820
476600.0000   -4.66903
476640.0000   -3.95938
476680.0000   -4.22136
476720.0000   -5.97562
476760.0000   -4.75767
476800.0000   -4.42264
476840.0000   -5.14694
476880.0000   -6.17720
476920.0000   -6.57070
476960.0000   -5.37537
477000.0000   -6.68959
477040.0000   -5.32191
477080.0000   -4.77224
477120.0000   -5.16275
477160.0000   -5.63612
477200.0000   -5.91332
477240.0000   -5.39561
477280.0000   -5.67626
477320.0000   -5.52718
477360.0000   -5.14495
477400.0000   -5.58983
477440.0000   -5.16799
477480.0000   -6.04419
477520.0000   -6.51270
477560.0000   -6.87345
477600.0000   -6.04354
477640.0000   -5.97648
477680.0000   -6.33690
477720.0000   -5.97212
477760.0000   -5.56909
477800.0000   -6.16030
477840.0000   -5.41795
477880.0000   -5.25928
477920.0000   -6.14394
477960.0000   -6.32405
478000.0000   -5.42419
478040.0000   -5.53608
478080.0000   -4.45059
478120.0000   -5.06288
478160.0000   -6.24567
478200.0000   -6.10621
478240.0000   -5.42516
478280.0000   -4.60425
478320.0000   -4.71267
478360.0000   -5.11941
478400.0000   -4.73047
478440.0000   -5.26947
478480.0000   -5.41131
478520.0000   -5.08027
478560.0000   -5.56250
478600.0000   -5.69373
478640.0000   -6.70956
478680.0000   -6.12069
478720.0000   -5.95660
478760.0000   -6.14212
478800.0000   -6.23649
478840.0000   -6.42057
478880.0000   -7.34485
478920.0000   -7.28211
478960.0000   -6.40999
479000.0000   -5.99015
479040.0000   -5.97604
479080.0000   -6.33761
479120.0000   -6.77085
479160.0000   -6.51296
479200.0000   -5.43927
479240.0000   -7.09615
479280.0000   -6.66462
479320.0000   -5.37587
479360.0000   -5.89798
479400.0000   -4.57001
479440.0000   -4.49667
479480.0000   -5.09688
479520.0000   -4.63357
479560.0000   -4.79278
479600.0000   -5.09784
479640.0000   -6.00316
479680.0000   -5.97313
479720.0000   -5.70615
479760.0000   -5.35268
479800.0000   -4.95036
479840.0000   -5.36360
479880.0000   -6.38732
479920.0000   -5.85885
479960.0000   -6.53984
480000.0000   -6.77690
480040.0000   -6.15788
480080.0000   -5.72457
480120.0000   -5.86037
480160.0000   -6.16113
480200.0000   -5.15442
480240.0000   -5.84351
480280.0000   -5.64381
480320.0000   -6.10170
480360.0000   -6.19798
480400.0000   -6.17055
480440.0000   -6.31094
480480.0000   -6.02268
480520.0000   -5.85594
480560.0000   -6.12901
480600.0000   -6.68123
480640.0000   -5.69654
480680.0000   -5.99740
480720.0000   -6.25809
480760.0000   -5.48673
480800.0000   -6.42605
480840.0000   -5.84146
480880.0000   -5.77335
480920.0000   -6.42612
480960.0000   -5.56040
481000.0000   -6.71954
481040.0000   -6.20744
481080.0000   -4.88235
481120.0000   -6.58296
481160.0000   -6.09477
481200.0000   -6.35119
481240.0000   -6.36741
481280.0000   -5.84440
481320.0000   -5.46632
481360.0000   -6.66629
481400.0000   -6.04831
481440.0000   -6.64910
481480.0000   -6.49137
481520.0000   -5.26995
481560.0000   -5.81332
481600.0000   -5.73168
481640.0000   -6.05893
481680.0000   -5.60326
481720.0000   -5.12520
481760.0000   -5.56889
481800.0000   -6.49676
481840.0000   -6.52893
481880.0000   -5.75585
481920.0000   -6.33412
481960.0000   -6.56073
482000.0000   -6.12864
482040.0000   -5.76267
482080.0000   -5.32577
482120.0000   -5.79665
482160.0000   -5.19134
482200.0000   -5.72906
482240.0000   -6.96258
482280.0000   -6.65849
482320.0000   -6.04915
482360.0000   -5.77606
482400.0000   -5.56878
482440.0000   -5.13531
482480.0000   -5.06833
482520.0000   -5.59324
482560.0000   -5.66411
482600.0000   -5.74557
482640.0000   -6.62151
482680.0000   -6.91626
482720.0000   -6.58926
482760.0000   -6.19391
482800.0000   -6.95839
482840.0000   -6.11495
482880.0000   -5.45642
482920.0000   -6.12956
482960.0000   -6.85877
483000.0000   -6.28598
483040.0000   -5.73471
483080.0000   -5.56855
483120.0000   -6.18385
483160.0000   -6.24634
483200.0000   -5.52282
483240.0000   -6.21061
483280.0000   -5.92963
483320.0000   -6.04459
483360.0000   -5.54597
483400.0000   -5.95237
483440.0000   -4.62051
483480.0000   -5.41635
483520.0000   -5.57626
483560.0000   -5.31866
483600.0000   -6.12000
483640.0000   -6.16169
483680.0000   -6.24141
483720.0000   -6.12201
483760.0000   -5.73952
483800.0000   -6.83356
483840.0000   -5.65579
483880.0000   -5.80619
483920.0000   -6.02045
483960.0000   -5.82619
484000.0000   -6.85572
484040.0000   -5.52406
484080.0000   -6.61705
484120.0000   -5.96961
484160.0000   -5.07183
484200.0000   -4.08231
484240.0000   -5.76120
484280.0000   -5.92403
484320.0000   -5.15627
484360.0000   -5.56018
484400.0000   -5.83421
484440.0000   -5.49570
484480.0000   -5.82475
484520.0000   -5.82996
484560.0000   -5.80030
484600.0000   -5.67023
484640.0000   -5.74306
484680.0000   -4.74770
484720.0000   -5.64307
484760.0000   -6.25212
484800.0000   -6.04535
484840.0000   -5.25679
484880.0000   -5.58685
484920.0000   -5.16447
484960.0000   -4.90100
485000.0000   -4.83182
485040.0000   -4.89472
485080.0000   -5.16259
485120.0000   -5.83959
485160.0000   -5.19478
485200.0000   -5.53221
485240.0000   -6.02383
485280.0000   -5.94815
485320.0000   -4.90426
485360.0000   -4.66144
485400.0000   -4.87579
485440.0000   -5.73786
485480.0000   -5.99724
485520.0000   -6.12878
485560.0000   -5.87384
485600.0000   -5.57923
485640.0000   -5.58285
485680.0000   -5.69597
485720.0000   -5.59927
485760.0000   -5.84796
485800.0000   -6.15313
485840.0000   -5.56235
485880.0000   -5.68343
485920.0000   -5.06573
485960.0000   -4.46768
486000.0000   -5.06155
486040.0000   -5.52606
486080.0000   -5.90487
486120.0000   -5.80134
486160.0000   -5.66072
486200.0000   -6.12095
486240.0000   -5.86656
486280.0000   -5.45070
486320.0000   -5.86578
486360.0000   -5.39955
486400.0000   -4.16071
486440.0000   -4.54967
486480.0000   -5.01621
486520.0000   -6.01744
486560.0000   -5.31109
486600.0000   -5.14291
486640.0000   -5.52645
486680.0000   -5.09972
486720.0000   -5.50405
486760.0000   -5.99653
486800.0000   -6.29328
486840.0000   -5.50860
486880.0000   -6.22767
486920.0000   -5.13287
486960.0000   -5.53437
487000.0000   -6.84480
487040.0000   -5.87749
487080.0000   -6.49382
487120.0000   -6.16338
487160.0000   -4.93662
487200.0000   -5.85339
487240.0000   -5.80970
487280.0000   -5.50144
487320.0000   -5.90551
487360.0000   -4.17624
487400.0000   -5.10218
487440.0000   -5.05233
487480.0000   -5.51938
487520.0000   -5.74827
487560.0000   -4.97448
487600.0000   -4.97962
487640.0000   -5.07360
487680.0000   -4.89033
487720.0000   -4.99671
487760.0000   -4.31656
487800.0000   -5.24985
487840.0000   -5.12702
487880.0000   -5.35889
487920.0000   -5.49860
487960.0000   -5.31881
488000.0000   -5.52732
488040.0000   -4.99161
488080.0000   -5.53347
488120.0000   -5.48454
488160.0000   -4.86822
488200.0000   -5.58091
488240.0000   -5.43758
488280.0000   -5.86055
488320.0000   -5.78388
488360.0000   -6.17369
488400.0000   -5.39863
488440.0000   -5.63145
488480.0000   -5.28099
488520.0000   -5.34657
488560.0000   -5.16197
488600.0000   -5.23023
488640.0000   -5.10075
488680.0000   -4.94929
488720.0000   -5.16752
488760.0000   -5.47453
488800.0000   -5.09467
488840.0000   -5.22296
488880.0000   -5.49650
488920.0000   -5.57769
488960.0000   -5.54523
489000.0000   -5.33863
489040.0000   -5.59640
489080.0000   -6.00596
489120.0000   -6.32378
489160.0000   -5.61317
489200.0000   -5.52013
489240.0000   -5.71776
489280.0000   -6.45823
489320.0000   -5.65376
489360.0000   -5.57407
489400.0000   -5.16827
489440.0000   -4.98049
489480.0000   -5.25064
489520.0000   -6.47487
489560.0000   -6.34792
489600.0000   -5.53356
489640.0000   -5.69693
489680.0000   -5.67264
489720.0000   -6.01339
489760.0000   -4.76521
489800.0000   -5.28906
489840.0000   -5.07704
489880.0000   -5.27570
489920.0000   -5.00638
489960.0000   -5.38917
490000.0000   -4.87855
490040.0000   -4.75414
490080.0000   -5.04589
490120.0000   -5.82681
490160.0000   -6.30742
490200.0000   -6.59447
490240.0000   -6.93812
490280.0000   -5.18235
490320.0000   -5.28693
490360.0000   -5.63763
490400.0000   -5.82316
490440.0000   -5.86120
490480.0000   -5.34338
490520.0000   -4.82654
490560.0000   -5.89293
490600.0000   -5.65556
490640.0000   -5.78660
490680.0000   -5.93267
490720.0000   -5.27383
490760.0000   -4.96171
490800.0000   -4.76839
490840.0000   -5.48825
490880.0000   -5.82542
490920.0000   -5.55485
490960.0000   -5.80336
491000.0000   -5.40632
491040.0000   -4.61896
491080.0000   -4.71895
491120.0000   -4.96249
491160.0000   -4.10935
491200.0000   -5.41287
491240.0000   -5.63634
491280.0000   -5.35932
491320.0000   -5.90390
491360.0000   -6.80958
491400.0000   -5.45758
491440.0000   -6.41118
491480.0000   -5.62404
491520.0000   -5.60616
491560.0000   -6.43935
491600.0000   -5.53942
491640.0000   -6.01873
491680.0000   -5.69093
491720.0000   -5.11748
491760.0000   -5.40653
491800.0000   -6.01437
491840.0000   -4.63278
491880.0000   -5.83074
491920.0000   -5.09482
491960.0000   -3.90586
492000.0000   -4.21783
492040.0000   -4.61807
492080.0000   -4.38930
492120.0000   -5.29436
492160.0000   -4.44912
492200.0000   -5.01315
492240.0000   -5.16745
492280.0000   -5.25090
492320.0000   -5.59085
492360.0000   -4.70960
492400.0000   -4.39424
492440.0000   -5.61946
492480.0000   -5.12052
492520.0000   -4.38761
492560.0000   -4.98927
492600.0000   -5.46055
492640.0000   -4.86431
492680.0000   -5.06705
492720.0000   -4.23648
492760.0000   -4.69838
492800.0000   -5.32640
492840.0000   -5.49539
492880.0000   -4.66405
492920.0000   -4.94739
492960.0000   -5.03879
493000.0000   -5.59365
493040.0000   -5.45397
493080.0000   -5.99512
493120.0000   -6.09164
493160.0000   -5.94637
493200.0000   -6.14885
493240.0000   -6.21901
493280.0000   -6.54342
493320.0000   -6.13655
493360.0000   -5.13179
493400.0000   -5.36477
493440.0000   -5.87642
493480.0000   -5.78934
493520.0000   -5.74756
493560.0000   -5.67558
493600.0000   -5.57461
493640.0000   -6.10082
493680.0000   -5.39544
493720.0000   -5.15739
493760.0000   -5.15922
493800.0000   -6.13269
493840.0000   -5.83428
493880.0000   -5.66139
493920.0000   -6.06497
493960.0000   -5.90849
494000.0000   -6.12642
494040.0000   -5.83277
494080.0000   -5.51046
494120.0000   -5.50189
494160.0000   -5.56317
494200.0000   -5.16020
494240.0000   -4.07086
494280.0000   -5.23923
494320.0000   -5.18720
494360.0000   -4.98055
494400.0000   -5.48004
494440.0000   -4.67136
494480.0000   -6.01838
494520.0000   -5.32829
494560.0000   -5.34215
494600.0000   -6.60818
494640.0000   -6.84208
494680.0000   -6.59277
494720.0000   -5.18350
494760.0000   -5.57968
494800.0000   -6.07886
494840.0000   -5.97604
494880.0000   -6.69290
494920.0000   -5.81619
494960.0000   -5.98844
495000.0000   -5.19869
495040.0000   -5.37112
495080.0000   -6.08779
495120.0000   -5.30829
495160.0000   -5.38299
495200.0000   -5.55069
495240.0000   -5.66162
495280.0000   -5.37567
495320.0000   -5.36219
495360.0000   -6.13314
495400.0000   -5.80506
495440.0000   -5.31861
495480.0000   -5.50605
495520.0000   -5.86249
495560.0000   -6.23456
495600.0000   -6.04133
495640.0000   -5.60618
495680.0000   -5.69154
495720.0000   -4.97815
495760.0000   -5.15280
495800.0000   -5.01841
495840.0000   -5.38013
495880.0000   -6.21008
495920.0000   -5.12044
495960.0000   -4.64075
496000.0000   -4.64540
496040.0000   -5.78653
496080.0000   -5.04634
496120.0000   -5.42014
496160.0000   -5.46556
496200.0000   -5.06216
496240.0000   -5.01840
496280.0000   -4.41487
496320.0000   -5.23408
496360.0000   -5.09949
496400.0000   -5.59031
496440.0000   -5.08752
496480.0000   -5.20405
496520.0000   -4.61650
496560.0000   -5.54812
496600.0000   -5.08978
496640.0000   -4.66141
496680.0000   -5.00461
496720.0000   -5.15872
496760.0000   -5.26293
496800.0000   -5.07593
496840.0000   -4.24640
496880.0000   -4.89659
496920.0000   -5.66325
496960.0000   -4.72343
497000.0000   -4.96531
497040.0000   -4.70383
497080.0000   -5.15765
497120.0000   -6.05475
497160.0000   -6.28845
497200.0000   -6.14303
497240.0000   -4.99453
497280.0000   -5.98590
497320.0000   -6.26530
497360.0000   -5.56270
497400.0000   -5.78584
497440.0000   -5.81099
497480.0000   -5.50727
497520.0000   -6.37948
497560.0000   -5.46958
497600.0000   -5.39042
497640.0000   -5.46590
497680.0000   -4.74533
497720.0000   -4.55193
497760.0000   -5.98326
497800.0000   -5.52974
497840.0000   -5.80269
497880.0000   -6.33064
497920.0000   -5.44791
497960.0000   -5.98658
498000.0000   -5.87824
498040.0000   -6.37778
498080.0000   -5.97515
498120.0000   -5.98263
498160.0000   -5.63956
498200.0000   -5.01743
498240.0000   -5.75079
498280.0000   -5.83799
498320.0000   -5.70382
498360.0000   -6.35335
498400.0000   -6.17413
498440.0000   -6.62086
498480.0000   -6.03405
498520.0000   -5.39926
498560.0000   -6.12389
498600.0000   -5.23042
498640.0000   -5.52625
498680.0000   -5.68343
498720.0000   -4.81177
498760.0000   -5.42845
498800.0000   -5.89530
498840.0000   -5.83886
498880.0000   -5.65457
498920.0000   -5.96123
498960.0000   -5.43438
499000.0000   -5.12051
499040.0000   -4.85999
499080.0000   -5.06815
499120.0000   -5.70843
499160.0000   -5.02622
499200.0000   -4.61012
499240.0000   -4.63468
499280.0000   -5.80048
499320.0000   -5.13003
499360.0000   -5.08813
499400.0000   -6.15928
499440.0000   -6.35188
499480.0000   -6.23380
499520.0000   -6.56766
499560.0000   -6.40768
499600.0000   -6.39877
499640.0000   -5.93306
499680.0000   -5.88233
499720.0000   -5.91711
499760.0000   -5.77607
499800.0000   -6.14710
499840.0000   -5.47442
499880.0000   -6.73069
499920.0000   -5.20364
499960.0000   -6.10348
500000.0000   -5.79709
500040.0000   -4.96926
500080.0000   -6.37369
500120.0000   -5.08904
500160.0000   -6.58897
500200.0000   -7.00759
500240.0000   -6.36692
500280.0000   -6.39091
500320.0000   -6.53959
500360.0000   -5.72431
500400.0000   -6.00224
500440.0000   -6.03697
500480.0000   -6.04880
500520.0000   -5.18728
500560.0000   -5.82145
500600.0000   -6.27037
500640.0000   -5.88526
500680.0000   -6.44041
500720.0000   -5.23758
500760.0000   -5.48945
500800.0000   -5.96844
500840.0000   -5.58367
500880.0000   -6.10282
500920.0000   -5.90842
500960.0000   -5.15845
501000.0000   -4.28358
501040.0000   -5.51906
501080.0000   -4.18823
501120.0000   -4.16818
501160.0000   -4.96919
501200.0000   -5.71534
501240.0000   -5.20024
501280.0000   -5.80655
501320.0000   -5.85864
501360.0000   -6.01586
501400.0000   -5.61434
501440.0000   -5.92165
501480.0000   -5.05046
501520.0000   -4.69639
501560.0000   -4.99781
501600.0000   -5.04725
501640.0000   -5.94615
501680.0000   -5.86153
501720.0000   -5.99896
501760.0000   -5.60164
501800.0000   -6.04742
501840.0000   -5.07061
501880.0000   -5.06447
501920.0000   -5.57377
501960.0000   -4.77902
502000.0000   -4.65879
502040.0000   -6.16805
502080.0000   -6.01692
502120.0000   -6.17807
502160.0000   -5.81708
502200.0000   -4.71120
502240.0000   -5.20407
502280.0000   -4.07541
502320.0000   -4.23792
502360.0000   -5.13258
502400.0000   -5.02113
502440.0000   -5.19020
502480.0000   -4.91052
502520.0000   -5.23182
502560.0000   -6.12672
502600.0000   -5.77861
502640.0000   -5.22379
502680.0000   -5.06620
502720.0000   -4.62119
502760.0000   -5.54253
502800.0000   -5.23770
502840.0000   -5.61775
502880.0000   -5.14488
502920.0000   -5.51115
502960.0000   -5.27498
503000.0000   -5.74511
503040.0000   -6.68897
503080.0000   -5.67044
503120.0000   -5.86371
503160.0000   -5.69577
503200.0000   -5.94474
503240.0000   -5.45778
503280.0000   -4.88578
503320.0000   -6.05587
503360.0000   -4.37685
503400.0000   -4.55437
503440.0000   -4.79865
503480.0000   -4.97470
503520.0000   -3.81378
503560.0000   -5.04667
503600.0000   -4.87876
503640.0000   -4.49798
503680.0000   -3.82506
503720.0000   -4.05069
503760.0000   -4.47407
503800.0000   -4.50938
503840.0000   -5.15800
503880.0000   -4.97749
503920.0000   -4.87770
503960.0000   -5.39406
504000.0000   -5.72689
504040.0000   -5.59978
504080.0000   -5.19124
504120.0000   -5.86604
504160.0000   -5.93843
504200.0000   -5.31253
504240.0000   -4.58307
504280.0000   -4.77459
504320.0000   -5.35780
504360.0000   -5.45226
504400.0000   -6.05858
504440.0000   -4.96688
504480.0000   -5.02765
504520.0000   -6.80289
504560.0000   -5.26018
504600.0000   -5.60632
504640.0000   -5.58038
504680.0000   -5.26847
504720.0000   -5.26750
504760.0000   -5.02100
504800.0000   -4.94434
504840.0000   -4.88586
504880.0000   -5.40753
504920.0000   -4.94510
504960.0000   -4.73688
505000.0000   -5.30931
505040.0000   -5.62139
505080.0000   -6.24934
505120.0000   -5.71592
505160.0000   -4.76607
505200.0000   -5.44210
505240.0000   -5.28702
505280.0000   -4.86979
505320.0000   -5.79850
505360.0000   -5.97928
505400.0000   -6.55988
505440.0000   -6.51178
505480.0000   -6.34981
505520.0000   -6.09639
505560.0000   -6.22891
505600.0000   -6.16040
505640.0000   -6.41779
505680.0000   -5.61089
505720.0000   -5.98043
505760.0000   -6.05337
505800.0000   -6.11929
505840.0000   -5.57318
505880.0000   -6.47420
505920.0000   -6.15179
505960.0000   -5.39317
506000.0000   -5.47737
506040.0000   -5.11311
506080.0000   -6.07670
506120.0000   -5.14905
506160.0000   -5.02080
506200.0000   -6.26817
506240.0000   -5.38352
506280.0000   -5.80906
506320.0000   -5.78874
506360.0000   -5.56910
506400.0000   -4.50204
506440.0000   -5.19788
506480.0000   -6.00565
506520.0000   -6.06858
506560.0000   -6.23755
506600.0000   -5.58425
506640.0000   -4.96462
506680.0000   -4.61675
506720.0000   -5.06320
506760.0000   -4.07973
506800.0000   -5.10544
506840.0000   -5.29707
506880.0000   -6.51788
506920.0000   -5.59567
506960.0000   -5.25484
507000.0000   -5.19074
507040.0000   -5.36878
507080.0000   -4.70501
507120.0000   -4.88404
507160.0000   -5.57385
507200.0000   -5.23909
507240.0000   -5.75298
507280.0000   -5.45969
507320.0000   -5.19067
507360.0000   -5.13207
507400.0000   -5.56324
507440.0000   -5.02525
507480.0000   -4.69603
507520.0000   -4.86149
507560.0000   -5.16329
507600.0000   -4.92545
507640.0000   -4.56213
507680.0000   -5.15538
507720.0000   -4.06882
507760.0000   -4.93042
507800.0000   -4.99905
507840.0000   -5.62095
507880.0000   -6.04566
507920.0000   -4.71710
507960.0000   -4.78730
508000.0000   -4.43441
508040.0000   -4.11810
508080.0000   -4.91945
508120.0000   -4.34680
508160.0000   -3.88766
508200.0000   -5.14761
508240.0000   -4.81643
508280.0000   -4.89046
508320.0000   -5.17941
508360.0000   -4.93598
508400.0000   -5.44638
508440.0000   -4.46475
508480.0000   -3.73759
508520.0000   -4.08031
508560.0000   -4.75427
508600.0000   -5.28690
508640.0000   -4.69964
508680.0000   -4.23737
508720.0000   -5.99401
508760.0000   -5.39448
508800.0000   -4.88999
508840.0000   -5.80552
508880.0000   -6.01821
508920.0000   -5.40942
508960.0000   -4.29190
509000.0000   -4.74890
509040.0000   -4.58035
509080.0000   -4.41762
509120.0000   -4.39096
509160.0000   -4.38051
509200.0000   -4.88488
509240.0000   -5.18946
509280.0000   -5.33706
509320.0000   -5.26650
509360.0000   -5.94460
509400.0000   -6.19366
509440.0000   -5.36537
509480.0000   -6.05955
509520.0000   -5.96103
509560.0000   -4.94969
509600.0000   -5.16476
509640.0000   -5.00259
509680.0000   -4.72062
509720.0000   -4.70144
509760.0000   -5.38548
509800.0000   -4.82801
509840.0000   -5.02688
509880.0000   -5.01199
509920.0000   -5.74450
509960.0000   -5.07161
510000.0000   -4.44477
510040.0000   -4.62934
510080.0000   -4.97833
510120.0000   -5.46442
510160.0000   -5.98091
510200.0000   -5.50529
510240.0000   -5.23997
510280.0000   -5.24131
510320.0000   -6.32963
510360.0000   -5.00574
510400.0000   -5.67117
510440.0000   -5.23382
510480.0000   -5.11431
510520.0000   -4.83541
510560.0000   -5.11771
510600.0000   -5.42278
510640.0000   -5.13993
510680.0000   -4.41423
510720.0000   -4.92628
510760.0000   -5.66586
510800.0000   -5.49260
510840.0000   -5.08241
510880.0000   -5.38212
510920.0000   -5.48443
510960.0000   -4.91349
511000.0000   -5.02045
511040.0000   -5.00170
511080.0000   -5.46984
511120.0000   -5.23077
511160.0000   -5.98916
511200.0000   -5.50236
511240.0000   -5.43194
511280.0000   -6.03951
511320.0000   -5.11710
511360.0000   -6.31783
511400.0000   -5.48834
511440.0000   -5.25716
511480.0000   -4.84557
511520.0000   -4.92848
511560.0000   -4.86134
511600.0000   -5.43075
511640.0000   -5.77611
511680.0000   -5.51167
511720.0000   -4.78703
511760.0000   -5.46701
511800.0000   -5.63399
511840.0000   -6.19149
511880.0000   -5.59391
511920.0000   -5.74892
511960.0000   -5.85811
512000.0000   -6.09514
512040.0000   -5.76150
512080.0000   -6.13846
512120.0000   -6.19638
512160.0000   -5.84292
512200.0000   -5.41010
512240.0000   -6.49585
512280.0000   -5.79743
512320.0000   -5.79897
512360.0000   -6.13946
512400.0000   -6.31667
512440.0000   -5.37415
512480.0000   -4.98168
512520.0000   -5.00466
512560.0000   -5.70904
512600.0000   -5.12628
512640.0000   -5.01086
512680.0000   -4.40282
512720.0000   -4.71801
512760.0000   -4.74351
512800.0000   -4.90580
512840.0000   -4.60427
512880.0000   -4.90999
512920.0000   -5.39214
512960.0000   -4.84718
513000.0000   -5.69703
513040.0000   -5.29505
513080.0000   -4.67344
513120.0000   -4.82731
513160.0000   -5.21269
513200.0000   -4.81216
513240.0000   -4.84537
513280.0000   -5.42916
513320.0000   -5.41428
513360.0000   -5.02736
513400.0000   -5.38532
513440.0000   -4.21634
513480.0000   -4.38635
513520.0000   -5.43998
513560.0000   -4.62023
513600.0000   -4.80707
513640.0000   -5.04165
513680.0000   -4.91614
513720.0000   -6.15260
513760.0000   -4.85285
513800.0000   -5.11819
513840.0000   -4.61074
513880.0000   -4.79161
513920.0000   -5.38080
513960.0000   -4.71365
514000.0000   -4.35793
514040.0000   -3.36567
514080.0000   -4.33471
514120.0000   -3.48226
514160.0000   -3.90960
514200.0000   -3.90507
514240.0000   -4.78996
514280.0000   -5.71769
514320.0000   -4.74851
514360.0000   -5.10342
514400.0000   -4.88499
514440.0000   -4.09400
514480.0000   -4.75797
514520.0000   -5.35640
514560.0000   -6.16772
514600.0000   -5.33185
514640.0000   -4.63800
514680.0000   -4.97955
514720.0000   -4.55101
514760.0000   -4.87565
514800.0000   -5.47669
514840.0000   -5.40600
514880.0000   -4.09649
514920.0000   -5.16757
514960.0000   -5.22249
515000.0000   -4.89073
515040.0000   -4.82850
515080.0000   -5.51729
515120.0000   -4.78355
515160.0000   -4.35354
515200.0000   -5.18046
515240.0000   -5.38190
515280.0000   -5.61707
515320.0000   -4.73860
515360.0000   -4.33736
515400.0000   -4.17424
515440.0000   -4.47323
515480.0000   -4.57106
515520.0000   -5.59295
515560.0000   -5.59291
515600.0000   -4.73154
515640.0000   -5.16998
515680.0000   -5.15116
515720.0000   -5.42113
515760.0000   -4.86997
515800.0000   -4.77096
515840.0000   -5.24469
515880.0000   -5.51138
515920.0000   -5.01230
515960.0000   -5.04421
516000.0000   -5.10076
516040.0000   -5.26084
516080.0000   -5.28031
516120.0000   -4.70057
516160.0000   -5.04428
516200.0000   -4.43191
516240.0000   -4.43078
516280.0000   -4.92102
516320.0000   -5.11092
516360.0000   -5.12814
516400.0000   -5.45485
516440.0000   -4.53873
516480.0000   -4.85630
516520.0000   -4.99690
516560.0000   -3.89982
516600.0000   -4.24332
516640.0000   -3.36695
516680.0000   -4.10799
516720.0000   -3.66227
516760.0000   -4.35521
516800.0000   -3.84189
516840.0000   -4.34471
516880.0000   -4.24495
516920.0000   -3.84765
516960.0000   -3.40668
517000.0000   -5.03569
517040.0000   -5.61139
517080.0000   -4.89723
517120.0000   -4.91608
517160.0000   -4.77701
517200.0000   -4.28493
517240.0000   -5.19797
517280.0000   -5.33531
517320.0000   -5.24963
517360.0000   -5.18618
517400.0000   -5.47815
517440.0000   -5.19348
517480.0000   -5.62374
517520.0000   -5.38545
517560.0000   -4.77672
517600.0000   -4.90338
517640.0000   -4.40268
517680.0000   -4.95272
517720.0000   -4.86614
517760.0000   -4.42491
517800.0000   -4.75498
517840.0000   -5.09269
517880.0000   -4.81976
517920.0000   -4.96483
517960.0000   -5.52469
518000.0000   -5.28829
518040.0000   -5.50524
518080.0000   -5.30875
518120.0000   -5.27719
518160.0000   -4.64647
518200.0000   -5.47068
518240.0000   -5.76124
518280.0000   -4.47166
518320.0000   -5.55375
518360.0000   -4.34188
518400.0000   -5.45833
518440.0000   -5.59766
518480.0000   -5.52619
518520.0000   -5.52879
518560.0000   -5.42421
518600.0000   -5.79646
518640.0000   -6.11283
518680.0000   -5.43599
518720.0000   -5.08296
518760.0000   -5.01282
518800.0000   -5.31636
518840.0000   -4.85037
518880.0000   -4.52534
518920.0000   -5.35985
518960.0000   -5.09025
519000.0000   -4.94057
519040.0000   -5.68025
519080.0000   -4.61388
519120.0000   -5.75984
519160.0000   -4.59634
519200.0000   -4.58723
519240.0000   -4.34381
519280.0000   -4.40657
519320.0000   -5.07258
519360.0000   -5.08720
519400.0000   -4.47297
519440.0000   -5.32297
519480.0000   -4.99432
519520.0000   -5.99633
519560.0000   -5.21819
519600.0000   -5.53192
519640.0000   -5.11769
519680.0000   -5.68600
519720.0000   -4.90196
519760.0000   -4.65236
519800.0000   -5.52023
519840.0000   -5.50496
519880.0000   -5.59248
519920.0000   -5.41574
519960.0000   -5.61447
520000.0000   -5.98106
520040.0000   -5.13757
520080.0000   -5.81198
520120.0000   -5.84889
520160.0000   -5.07186
520200.0000   -5.90488
520240.0000   -5.52594
520280.0000   -6.10714
520320.0000   -5.83368
520360.0000   -6.13450
520400.0000   -6.32273
520440.0000   -6.65665
520480.0000   -5.93279
520520.0000   -6.21167
520560.0000   -6.47379
520600.0000   -6.04293
520640.0000   -5.71716
520680.0000   -6.45901
520720.0000   -6.79822
520760.0000   -7.00830
520800.0000   -6.46945
520840.0000   -5.80143
520880.0000   -6.25982
520920.0000   -7.15442
520960.0000   -7.26151
521000.0000   -6.95484
521040.0000   -6.71083
521080.0000   -5.79624
521120.0000   -6.73435
521160.0000   -6.45376
521200.0000   -6.65001
521240.0000   -6.66942
521280.0000   -6.02199
521320.0000   -6.01590
521360.0000   -6.99213
521400.0000   -7.33416
521440.0000   -6.40533
521480.0000   -7.30002
521520.0000   -6.36139
521560.0000   -6.58065
521600.0000   -5.60394
521640.0000   -6.06326
521680.0000   -5.90621
521720.0000   -5.55253
521760.0000   -6.24288
521800.0000   -5.74358
521840.0000   -5.90114
521880.0000   -6.05384
521920.0000   -5.85737
521960.0000   -6.37019
522000.0000   -5.83677
522040.0000   -6.59976
522080.0000   -4.96535
522120.0000   -4.54757
522160.0000   -5.32666
522200.0000   -5.30154
522240.0000   -5.66299
522280.0000   -5.52062
522320.0000   -5.02757
522360.0000   -5.73478
522400.0000   -6.60353
522440.0000   -6.37686
522480.0000   -5.35036
522520.0000   -6.08849
522560.0000   -5.66752
522600.0000   -5.67605
522640.0000   -5.45606
522680.0000   -5.79266
522720.0000   -6.65704
522760.0000   -5.91946
522800.0000   -5.66945
522840.0000   -5.79579
522880.0000   -5.80249
522920.0000   -4.69874
522960.0000   -5.00704
523000.0000   -5.88181
523040.0000   -4.54151
523080.0000   -5.03324
523120.0000   -4.96719
523160.0000   -4.77519
523200.0000   -5.56419
523240.0000   -5.42459
523280.0000   -5.54324
523320.0000   -5.55455
523360.0000   -5.45165
523400.0000   -5.56652
523440.0000   -5.87792
523480.0000   -5.94975
523520.0000   -5.78636
523560.0000   -5.60704
523600.0000   -7.15297
523640.0000   -5.87356
523680.0000   -6.97775
523720.0000   -5.99874
523760.0000   -5.34179
523800.0000   -5.78168
523840.0000   -5.94406
523880.0000   -4.98003
523920.0000   -6.56086
523960.0000   -5.67340
524000.0000   -4.54365
524040.0000   -5.71135
524080.0000   -6.35647
524120.0000   -4.80564
524160.0000   -5.30680
524200.0000   -5.87523
524240.0000   -5.80568
524280.0000   -5.47122
524320.0000   -4.81950
524360.0000   -5.58095
524400.0000   -5.14290
524440.0000   -5.10234
524480.0000   -5.26507
524520.0000   -4.95784
524560.0000   -5.46931
524600.0000   -5.14949
524640.0000   -5.94005
524680.0000   -5.33347
524720.0000   -5.49072
524760.0000   -6.14179
524800.0000   -5.21835
524840.0000   -6.19456
524880.0000   -5.11081
524920.0000   -5.49626
524960.0000   -5.57400
525000.0000   -5.23463
525040.0000   -5.57738
525080.0000   -5.13068
525120.0000   -4.31921
525160.0000   -5.26008
525200.0000   -5.22888
525240.0000   -5.22308
525280.0000   -5.07856
525320.0000   -5.67357
525360.0000   -5.16173
525400.0000   -4.66723
525440.0000   -4.82736
525480.0000   -4.74536
525520.0000   -4.92667
525560.0000   -5.58394
525600.0000   -4.23928
525640.0000   -4.76467
525680.0000   -4.25027
525720.0000   -4.43837
525760.0000   -4.59590
525800.0000   -4.70774
525840.0000   -4.80775
525880.0000   -4.88880
525920.0000   -5.33746
525960.0000   -5.15732
526000.0000   -5.67755
526040.0000   -5.74758
526080.0000   -5.01072
526120.0000   -4.74485
526160.0000   -4.65477
526200.0000   -5.81864
526240.0000   -4.55776
526280.0000   -4.06403
526320.0000   -4.69124
526360.0000   -4.64213
526400.0000   -4.67960
526440.0000   -4.18918
526480.0000   -4.27658
526520.0000   -4.36724
526560.0000   -5.17907
526600.0000   -5.11479
526640.0000   -5.71643
526680.0000   -5.26309
526720.0000   -5.31804
526760.0000   -4.91199
526800.0000   -4.83679
526840.0000   -4.51976
526880.0000   -4.86469
526920.0000   -5.31732
526960.0000   -5.38793
527000.0000   -4.89787
527040.0000   -5.17973
527080.0000   -5.63307
527120.0000   -5.79834
527160.0000   -5.15817
527200.0000   -5.48399
527240.0000   -4.68301
527280.0000   -5.42152
527320.0000   -5.52888
527360.0000   -5.22243
527400.0000   -5.41007
527440.0000   -4.62809
527480.0000   -5.11526
527520.0000   -5.23966
527560.0000   -5.54176
527600.0000   -5.15189
527640.0000   -5.28702
527680.0000   -5.55317
527720.0000   -4.94364
527760.0000   -4.72528
527800.0000   -3.99307
527840.0000   -4.40104
527880.0000   -5.46460
527920.0000   -6.08879
527960.0000   -5.48860
528000.0000   -6.15016
528040.0000   -5.77694
528080.0000   -6.54305
528120.0000   -5.31466
528160.0000   -6.00863
528200.0000   -5.79332
528240.0000   -5.95895
528280.0000   -5.74134
528320.0000   -5.37834
528360.0000   -5.04377
528400.0000   -4.05546
528440.0000   -4.11190
528480.0000   -4.96295
528520.0000   -4.70598
528560.0000   -5.22209
528600.0000   -6.28027
528640.0000   -6.02903
528680.0000   -6.32201
528720.0000   -5.60505
528760.0000   -5.20388
528800.0000   -6.73072
528840.0000   -5.60080
528880.0000   -5.70900
528920.0000   -5.71188
528960.0000   -6.12783
529000.0000   -5.39291
529040.0000   -4.93810
529080.0000   -6.29377
529120.0000   -6.32240
529160.0000   -5.87144
529200.0000   -5.55094
529240.0000   -6.26582
529280.0000   -5.46403
529320.0000   -5.65222
529360.0000   -6.32969
529400.0000   -6.42889
529440.0000   -4.91716
529480.0000   -4.78142
529520.0000   -4.93125
529560.0000   -4.83691
529600.0000   -4.45653
529640.0000   -4.71546
529680.0000   -4.76006
529720.0000   -4.82212
529760.0000   -4.95670
529800.0000   -5.63256
529840.0000   -6.40022
529880.0000   -6.02392
529920.0000   -5.84441
529960.0000   -4.86400
530000.0000   -5.51996
530040.0000   -6.09098
530080.0000   -4.29800
530120.0000   -5.54842
530160.0000   -5.29776
530200.0000   -4.86763
530240.0000   -5.19703
530280.0000   -5.21364
530320.0000   -5.32287
530360.0000   -5.69988
530400.0000   -5.04344
530440.0000   -5.65177
530480.0000   -6.03835
530520.0000   -5.64691
530560.0000   -5.32030
530600.0000   -5.79716
530640.0000   -6.83150
530680.0000   -6.10728
530720.0000   -6.01378
530760.0000   -6.05497
530800.0000   -6.36485
530840.0000   -6.49846
530880.0000   -6.25926
530920.0000   -6.18722
530960.0000   -5.79091
531000.0000   -5.63909
531040.0000   -5.60401
531080.0000   -5.59160
531120.0000   -5.34139
531160.0000   -6.11119
531200.0000   -5.02289
531240.0000   -5.97115
531280.0000   -6.25207
531320.0000   -5.07831
531360.0000   -5.90731
531400.0000   -5.55135
531440.0000   -6.61620
531480.0000   -5.91500
531520.0000   -6.95421
531560.0000   -6.58685
531600.0000   -6.64173
531640.0000   -5.58631
531680.0000   -4.88427
531720.0000   -4.69913
531760.0000   -5.27642
531800.0000   -4.90770
531840.0000   -6.04941
531880.0000   -5.17915
531920.0000   -5.75954
531960.0000   -4.87504
532000.0000   -5.51454
532040.0000   -5.20858
532080.0000   -5.56296
532120.0000   -6.16694
532160.0000   -6.14863
532200.0000   -5.74027
532240.0000   -5.70909
532280.0000   -6.30707
532320.0000   -6.18899
532360.0000   -5.96304
532400.0000   -6.05128
532440.0000   -6.41786
532480.0000   -6.18732
532520.0000   -5.53268
532560.0000   -5.82513
532600.0000   -5.75645
532640.0000   -6.49156
532680.0000   -5.80524
532720.0000   -6.38717
532760.0000   -5.73003
532800.0000   -6.28580
532840.0000   -5.81696
532880.0000   -5.40670
532920.0000   -5.54290
532960.0000   -6.10131
533000.0000   -5.14546
533040.0000   -5.55729
533080.0000   -3.99746
533120.0000   -4.77607
533160.0000   -4.27598
533200.0000   -5.19406
533240.0000   -5.20305
533280.0000   -5.64071
533320.0000   -5.97548
533360.0000   -4.54511
533400.0000   -5.13350
533440.0000   -5.69768
533480.0000   -4.62083
533520.0000   -4.92425
533560.0000   -4.68852
533600.0000   -5.40681
533640.0000   -5.32442
533680.0000   -5.64210
533720.0000   -5.02115
533760.0000   -5.85372
533800.0000   -4.98158
533840.0000   -5.07104
533880.0000   -4.91522
533920.0000   -5.13015
533960.0000   -5.20471
534000.0000   -4.68531
534040.0000   -5.30360
534080.0000   -5.11325
534120.0000   -4.91589
534160.0000   -4.92703
534200.0000   -5.73478
534240.0000   -5.90524
534280.0000   -5.46204
534320.0000   -4.57435
534360.0000   -4.66537
534400.0000   -4.06676
534440.0000   -5.03777
534480.0000   -4.70652
534520.0000   -4.95551
534560.0000   -5.02496
534600.0000   -5.53257
534640.0000   -4.67724
534680.0000   -5.31207
534720.0000   -5.28674
534760.0000   -4.66146
534800.0000   -5.63389
534840.0000   -5.75771
534880.0000   -5.19369
534920.0000   -5.96314
534960.0000   -4.95797
535000.0000   -5.45898
535040.0000   -5.96806
535080.0000   -5.62628
535120.0000   -5.33584
535160.0000   -6.13809
535200.0000   -6.38417
535240.0000   -6.95615
535280.0000   -7.12379
535320.0000   -6.06883
535360.0000   -5.64420
535400.0000   -5.75581
535440.0000   -5.91022
535480.0000   -5.31980
535520.0000   -4.90953
535560.0000   -5.36724
535600.0000   -6.63372
535640.0000   -6.67476
535680.0000   -6.19190
535720.0000   -6.14657
535760.0000   -5.80350
535800.0000   -6.58625
535840.0000   -6.96133
535880.0000   -7.20905
535920.0000   -7.06942
535960.0000   -7.72357
536000.0000   -7.39272
536040.0000   -6.93120
536080.0000   -6.75005
536120.0000   -6.51074
536160.0000   -6.36450
536200.0000   -6.06639
536240.0000   -5.34308
536280.0000   -6.35422
536320.0000   -5.60514
536360.0000   -6.13069
536400.0000   -5.95637
536440.0000   -6.29423
536480.0000   -5.57981
536520.0000   -6.39856
536560.0000   -5.42783
536600.0000   -5.71671
536640.0000   -6.44825
536680.0000   -5.69738
536720.0000   -5.82901
536760.0000   -6.16044
536800.0000   -5.56892
536840.0000   -5.69357
536880.0000   -4.78762
536920.0000   -5.75992
536960.0000   -5.54693
537000.0000   -5.94828
537040.0000   -5.97336
537080.0000   -6.06672
537120.0000   -5.25065
537160.0000   -5.04269
537200.0000   -5.47207
537240.0000   -5.75625
537280.0000   -5.98508
537320.0000   -5.68059
537360.0000   -5.28121
537400.0000   -4.60589
537440.0000   -5.28606
537480.0000   -5.41112
537520.0000   -5.25940
537560.0000   -6.41603
537600.0000   -6.12005
537640.0000   -5.24167
537680.0000   -6.63499
537720.0000   -5.90631
537760.0000   -5.91386
537800.0000   -5.28342
537840.0000   -4.06066
537880.0000   -5.17087
537920.0000   -4.84691
537960.0000   -4.85739
538000.0000   -5.43309
538040.0000   -5.03410
538080.0000   -5.03430
538120.0000   -4.33424
538160.0000   -5.20377
538200.0000   -5.58719
538240.0000   -5.30497
538280.0000   -5.05887
538320.0000   -5.36764
538360.0000   -4.63539
538400.0000   -5.14836
538440.0000   -5.66913
538480.0000   -4.32195
538520.0000   -5.65149
538560.0000   -5.25495
538600.0000   -5.24976
538640.0000   -5.22820
538680.0000   -5.59418
538720.0000   -4.93419
538760.0000   -5.70370
538800.0000   -4.41971
538840.0000   -5.05332
538880.0000   -5.42673
538920.0000   -6.14359
538960.0000   -5.86456
539000.0000   -6.38827
539040.0000   -6.43465
539080.0000   -5.99736
539120.0000   -5.70690
539160.0000   -5.55794
539200.0000   -5.21185
539240.0000   -5.94882
539280.0000   -5.48713
539320.0000   -5.39560
539360.0000   -6.55588
539400.0000   -6.58856
539440.0000   -6.46534
539480.0000   -5.65344
539520.0000   -5.84294
539560.0000   -4.84192
539600.0000   -5.83846
539640.0000   -4.23040
539680.0000   -5.48726
539720.0000   -5.77361
539760.0000   -6.65885
539800.0000   -5.43597
539840.0000   -6.05037
539880.0000   -5.28962
539920.0000   -5.84069
539960.0000   -5.73271
540000.0000   -5.32902
540040.0000   -5.09962
540080.0000   -5.29676
540120.0000   -7.03336
540160.0000   -6.56304
540200.0000   -5.27399
540240.0000   -5.32520
540280.0000   -4.85442
540320.0000   -5.24314
540360.0000   -5.07997
540400.0000   -5.77567
540440.0000   -4.57814
540480.0000   -5.29586
540520.0000   -5.18678
540560.0000   -5.48765
540600.0000   -6.76065
540640.0000   -6.49649
540680.0000   -6.49130
540720.0000   -6.56030
540760.0000   -5.78296
540800.0000   -5.41610
540840.0000   -5.85070
540880.0000   -6.26975
540920.0000   -5.47538
540960.0000   -4.89742
541000.0000   -6.49910
541040.0000   -5.83044
541080.0000   -5.45407
541120.0000   -6.03444
541160.0000   -4.62563
541200.0000   -5.58047
541240.0000   -5.41273
541280.0000   -5.37305
541320.0000   -5.38095
541360.0000   -5.75404
541400.0000   -4.51628
541440.0000   -4.98012
541480.0000   -5.10465
541520.0000   -4.77179
541560.0000   -5.48790
541600.0000   -5.32900
541640.0000   -5.72668
541680.0000   -6.35323
541720.0000   -6.13741
541760.0000   -5.86663
541800.0000   -5.75090
541840.0000   -4.77984
541880.0000   -4.35595
541920.0000   -4.77666
541960.0000   -4.60508
542000.0000   -4.89393
542040.0000   -5.57045
542080.0000   -4.10071
542120.0000   -4.89428
542160.0000   -5.66318
542200.0000   -5.02987
542240.0000   -6.11694
542280.0000   -5.24277
542320.0000   -5.56319
542360.0000   -5.30729
542400.0000   -6.04194
542440.0000   -5.90306
542480.0000   -5.40942
542520.0000   -4.65666
542560.0000   -5.27527
542600.0000   -4.62905
542640.0000   -4.86522
542680.0000   -4.45058
542720.0000   -4.61011
542760.0000   -4.95300
542800.0000   -5.14100
542840.0000   -5.31389
542880.0000   -4.63886
542920.0000   -4.82783
542960.0000   -5.23241
543000.0000   -5.09445
543040.0000   -5.68862
543080.0000   -5.16338
543120.0000   -5.92699
543160.0000   -5.51616
543200.0000   -5.61799
543240.0000   -4.79706
543280.0000   -6.39987
543320.0000   -5.36607
543360.0000   -5.65648
543400.0000   -5.13765
543440.0000   -5.32184
543480.0000   -6.24908
543520.0000   -5.45536
543560.0000   -5.82997
543600.0000   -5.56694
543640.0000   -5.19948
543680.0000   -5.59007
543720.0000   -3.61124
543760.0000   -4.64053
543800.0000   -4.40970
543840.0000   -4.91348
543880.0000   -4.61778
543920.0000   -5.36188
543960.0000   -5.11683
544000.0000   -5.27870
544040.0000   -5.61571
544080.0000   -5.37903
544120.0000   -4.14860
544160.0000   -5.73417
544200.0000   -6.08807
544240.0000   -5.54833
544280.0000   -5.54128
544320.0000   -5.43263
544360.0000   -5.00594
544400.0000   -6.67614
544440.0000   -5.82689
544480.0000   -5.61420
544520.0000   -5.43729
544560.0000   -4.89524
544600.0000   -5.01709
544640.0000   -4.92740
544680.0000   -5.62645
544720.0000   -5.49101
544760.0000   -5.47098
544800.0000   -5.70958
544840.0000   -5.87317
544880.0000   -5.74653
544920.0000   -5.83924
544960.0000   -5.04874
545000.0000   -6.74880
545040.0000   -5.43738
545080.0000   -6.34641
545120.0000   -5.17150
545160.0000   -5.30521
545200.0000   -5.65544
545240.0000   -6.24871
545280.0000   -6.31340
545320.0000   -5.95821
545360.0000   -5.83988
545400.0000   -5.70127
545440.0000   -4.95489
545480.0000   -5.68925
545520.0000   -5.78489
545560.0000   -5.43797
545600.0000   -5.98516
545640.0000   -6.05820
545680.0000   -5.57044
545720.0000   -5.43113
545760.0000   -5.77311
545800.0000   -5.44353
545840.0000   -6.62341
545880.0000   -6.54279
545920.0000   -6.31432
545960.0000   -5.69472
546000.0000   -5.01146
546040.0000   -5.43257
546080.0000   -5.16518
546120.0000   -4.52797
546160.0000   -5.98857
546200.0000   -6.25606
546240.0000   -6.80582
546280.0000   -6.31987
546320.0000   -6.68171
546360.0000   -6.25169
546400.0000   -6.66592
546440.0000   -5.74399
546480.0000   -5.70563
546520.0000   -6.25547
546560.0000   -6.04577
546600.0000   -5.50800
546640.0000   -6.14223
546680.0000   -5.56395
546720.0000   -5.55567
546760.0000   -5.73360
546800.0000   -6.60419
546840.0000   -5.40393
546880.0000   -6.26236
546920.0000   -6.02191
546960.0000   -5.45560
547000.0000   -5.13085
547040.0000   -5.59752
547080.0000   -4.66378
547120.0000   -5.32013
547160.0000   -4.95698
547200.0000   -5.17572
547240.0000   -4.72983
547280.0000   -5.40367
547320.0000   -5.42681
547360.0000   -6.18701
547400.0000   -6.19601
547440.0000   -6.31945
547480.0000   -6.47565
547520.0000   -5.52418
547560.0000   -5.30051
547600.0000   -6.42376
547640.0000   -6.19796
547680.0000   -5.13450
547720.0000   -4.49386
547760.0000   -5.01386
547800.0000   -5.50412
547840.0000   -4.85361
547880.0000   -6.03364
547920.0000   -5.18149
547960.0000   -5.64601
548000.0000   -5.68515
548040.0000   -5.33791
548080.0000   -5.23291
548120.0000   -5.99823
548160.0000   -6.52557
548200.0000   -5.79892
548240.0000   -6.54534
548280.0000   -6.06458
548320.0000   -5.58345
548360.0000   -5.96800
548400.0000   -5.33312
548440.0000   -5.69338
548480.0000   -5.45028
548520.0000   -5.04091
548560.0000   -5.19854
548600.0000   -4.33408
548640.0000   -4.13028
548680.0000   -4.75759
548720.0000   -5.09503
548760.0000   -4.88023
548800.0000   -4.99950
548840.0000   -4.75861
548880.0000   -4.54935
548920.0000   -5.16228
548960.0000   -5.05731
549000.0000   -5.78382
549040.0000   -5.96425
549080.0000   -5.04943
549120.0000   -5.21848
549160.0000   -6.51003
549200.0000   -7.00486
549240.0000   -6.44133
549280.0000   -5.53684
549320.0000   -5.20075
549360.0000   -5.49968
549400.0000   -5.28858
549440.0000   -4.83962
549480.0000   -4.58895
549520.0000   -4.89770
549560.0000   -5.46555
549600.0000   -4.68762
549640.0000   -5.83141
549680.0000   -4.71116
549720.0000   -5.57699
549760.0000   -5.55860
549800.0000   -5.39791
549840.0000   -5.62867
549880.0000   -6.36045
549920.0000   -5.96963
549960.0000   -5.33520
550000.0000   -6.68722
550040.0000   -6.05455
550080.0000   -5.51609
550120.0000   -5.90277
550160.0000   -5.21000
550200.0000   -5.88222
550240.0000   -5.25454
550280.0000   -4.46855
550320.0000   -4.38097
550360.0000   -5.78830
550400.0000   -4.85681
550440.0000   -5.89920
550480.0000   -5.72714
550520.0000   -5.71687
550560.0000   -5.44764
550600.0000   -5.58710
550640.0000   -6.43362
550680.0000   -5.48931
550720.0000   -5.75915
550760.0000   -5.40851
550800.0000   -6.17518
550840.0000   -5.62257
550880.0000   -5.64468
550920.0000   -5.49149
550960.0000   -6.95282
551000.0000   -6.43118
551040.0000   -5.87521
551080.0000   -5.74064
551120.0000   -6.24139
551160.0000   -5.31972
551200.0000   -6.32609
551240.0000   -5.43933
551280.0000   -6.07413
551320.0000   -5.46636
551360.0000   -4.56055
551400.0000   -5.74657
551440.0000   -5.34508
551480.0000   -5.94360
551520.0000   -5.37656
551560.0000   -5.54485
551600.0000   -5.99186
551640.0000   -5.83033
551680.0000   -6.58517
551720.0000   -6.48141
551760.0000   -5.82343
551800.0000   -5.04051
551840.0000   -5.91380
551880.0000   -5.27932
551920.0000   -6.31236
551960.0000   -5.37107
552000.0000   -5.97247
552040.0000   -4.67723
552080.0000   -4.76360
552120.0000   -5.94633
552160.0000   -5.32904
552200.0000   -4.49465
552240.0000   -5.34318
552280.0000   -6.04354
552320.0000   -5.36235
552360.0000   -5.88194
552400.0000   -5.70237
552440.0000   -6.31997
552480.0000   -5.71983
552520.0000   -5.71286
552560.0000   -6.23305
552600.0000   -6.70177
552640.0000   -5.28667
552680.0000   -6.38673
552720.0000   -5.57999
552760.0000   -5.64528
552800.0000   -5.18527
552840.0000   -5.81995
552880.0000   -5.43492
552920.0000   -5.14218
552960.0000   -5.51985
553000.0000   -5.59459
553040.0000   -5.56986
553080.0000   -5.16935
553120.0000   -5.75036
553160.0000   -5.39479
553200.0000   -4.76636
553240.0000   -4.50252
553280.0000   -6.26145
553320.0000   -6.17482
553360.0000   -4.88685
553400.0000   -4.76046
553440.0000   -5.66853
553480.0000   -5.04441
553520.0000   -4.81086
553560.0000   -4.52192
553600.0000   -4.55989
553640.0000   -5.91911
553680.0000   -6.14129
553720.0000   -5.10597
553760.0000   -5.32883
553800.0000   -5.98722
553840.0000   -6.26907
553880.0000   -5.78524
553920.0000   -6.78307
553960.0000   -5.32731
554000.0000   -5.38774
554040.0000   -4.72547
554080.0000   -5.88027
554120.0000   -5.69899
554160.0000   -6.01033
554200.0000   -6.22447
554240.0000   -4.88638
554280.0000   -4.24421
554320.0000   -4.39595
554360.0000   -5.25038
554400.0000   -4.45149
554440.0000   -4.89926
554480.0000   -4.96498
554520.0000   -4.10670
554560.0000   -5.72121
554600.0000   -4.75893
554640.0000   -5.36617
554680.0000   -4.09688
554720.0000   -4.51787
554760.0000   -4.05961
554800.0000   -3.90650
554840.0000   -4.69806
554880.0000   -4.99542
554920.0000   -4.89683
554960.0000   -4.53890
555000.0000   -4.36371
555040.0000   -3.78264
555080.0000   -4.16238
555120.0000   -4.93951
555160.0000   -4.48952
555200.0000   -5.07496
555240.0000   -5.61369
555280.0000   -5.55235
555320.0000   -4.77021
555360.0000   -3.36900
555400.0000   -4.52140
555440.0000   -5.09666
555480.0000   -4.75778
555520.0000   -5.90939
555560.0000   -5.35651
555600.0000   -5.52886
555640.0000   -6.65391
555680.0000   -6.88850
555720.0000   -6.33725
555760.0000   -5.81891
555800.0000   -5.39104
555840.0000   -5.74948
555880.0000   -5.99447
555920.0000   -5.57020
555960.0000   -5.39648
556000.0000   -5.79343
556040.0000   -5.28808
556080.0000   -5.85275
556120.0000   -5.40375
556160.0000   -6.60333
556200.0000   -5.54326
556240.0000   -5.41864
556280.0000   -5.68150
556320.0000   -5.53295
556360.0000   -5.93050
556400.0000   -5.40403
556440.0000   -4.56633
556480.0000   -4.72059
556520.0000   -4.80102
556560.0000   -5.61935
556600.0000   -6.36552
556640.0000   -5.63004
556680.0000   -5.50823
556720.0000   -5.71958
556760.0000   -5.68346
556800.0000   -6.28778
556840.0000   -5.80894
556880.0000   -6.14997
556920.0000   -5.27287
556960.0000   -5.87616
557000.0000   -5.70627
557040.0000   -5.61036
557080.0000   -5.36988
557120.0000   -5.71961
557160.0000   -4.92770
557200.0000   -5.06869
557240.0000   -4.85203
557280.0000   -5.19271
557320.0000   -4.60035
557360.0000   -5.38420
557400.0000   -5.17700
557440.0000   -5.80605
557480.0000   -5.82986
557520.0000   -4.92297
557560.0000   -5.27207
557600.0000   -5.76332
557640.0000   -5.44810
557680.0000   -4.50700
557720.0000   -5.92303
557760.0000   -6.15674
557800.0000   -5.29092
557840.0000   -4.73317
557880.0000   -5.64968
557920.0000   -5.81225
557960.0000   -5.21080
558000.0000   -5.11356
558040.0000   -5.23415
558080.0000   -5.46965
558120.0000   -4.94306
558160.0000   -5.22733
558200.0000   -4.59822
558240.0000   -5.67497
558280.0000   -5.71406
558320.0000   -5.12760
558360.0000   -4.70802
558400.0000   -5.21107
558440.0000   -5.27207
558480.0000   -5.03397
558520.0000   -5.09581
558560.0000   -6.24688
558600.0000   -5.88281
558640.0000   -5.08733
558680.0000   -5.21744
558720.0000   -5.28515
558760.0000   -5.50503
558800.0000   -5.06724
558840.0000   -5.88801
558880.0000   -4.56261
558920.0000   -4.64320
558960.0000   -4.69384
559000.0000   -5.68961
559040.0000   -5.79032
559080.0000   -5.78810
559120.0000   -5.50634
559160.0000   -5.85411
559200.0000   -6.27079
559240.0000   -5.11833
559280.0000   -5.76254
559320.0000   -5.40109
559360.0000   -6.70958
559400.0000   -5.84438
559440.0000   -6.37490
559480.0000   -5.77827
559520.0000   -6.52735
559560.0000   -5.93440
559600.0000   -6.20906
559640.0000   -6.44511
559680.0000   -5.42927
559720.0000   -5.54312
559760.0000   -5.71395
559800.0000   -5.42273
559840.0000   -5.36416
559880.0000   -4.94842
559920.0000   -5.24834
559960.0000   -5.53495
560000.0000   -4.45537
560040.0000   -5.26524
560080.0000   -5.77460
560120.0000   -5.76649
560160.0000   -5.92303
560200.0000   -4.25345
560240.0000   -5.08068
560280.0000   -4.97638
560320.0000   -6.11140
560360.0000   -5.98638
560400.0000   -6.05880
560440.0000   -5.40693
560480.0000   -5.72833
560520.0000   -5.78968
560560.0000   -5.74454
560600.0000   -5.12926
560640.0000   -6.25758
560680.0000   -5.78426
560720.0000   -5.81482
560760.0000   -4.90506
560800.0000   -5.57809
560840.0000   -5.79575
560880.0000   -5.69875
560920.0000   -5.71950
560960.0000   -6.13227
561000.0000   -6.06207
561040.0000   -5.32801
561080.0000   -4.78445
561120.0000   -5.51295
561160.0000   -6.32142
561200.0000   -5.79471
561240.0000   -5.64621
561280.0000   -5.68694
561320.0000   -5.36955
561360.0000   -5.43173
561400.0000   -6.39148
561440.0000   -6.49979
561480.0000   -4.85264
561520.0000   -5.23346
561560.0000   -5.22705
561600.0000   -5.95105
561640.0000   -6.42346
561680.0000   -6.95774
561720.0000   -6.00925
561760.0000   -5.97015
561800.0000   -5.21265
561840.0000   -6.20552
561880.0000   -5.99124
561920.0000   -5.54217
561960.0000   -5.45459
562000.0000   -5.68447
562040.0000   -4.80765
562080.0000   -5.71422
562120.0000   -5.59142
562160.0000   -5.76087
562200.0000   -5.59147
562240.0000   -5.25550
562280.0000   -6.02297
562320.0000   -6.14479
562360.0000   -6.15928
562400.0000   -6.35518
562440.0000   -6.50110
562480.0000   -6.51548
562520.0000   -5.77326
562560.0000   -5.13154
562600.0000   -5.35072
562640.0000   -5.83307
562680.0000   -6.00931
562720.0000   -6.18760
562760.0000   -5.19702
562800.0000   -5.76458
562840.0000   -6.34900
562880.0000   -5.55273
562920.0000   -5.68200
562960.0000   -5.74701
563000.0000   -5.40953
563040.0000   -5.93132
563080.0000   -5.07721
563120.0000   -6.28080
563160.0000   -6.69203
563200.0000   -5.39439
563240.0000   -5.16701
563280.0000   -5.89296
563320.0000   -6.40276
563360.0000   -6.51645
563400.0000   -6.14469
563440.0000   -5.97024
563480.0000   -5.64703
563520.0000   -6.01193
563560.0000   -6.65717
563600.0000   -5.37674
563640.0000   -5.02524
563680.0000   -5.88658
563720.0000   -5.33509
563760.0000   -5.07686
563800.0000   -6.31187
563840.0000   -5.58208
563880.0000   -6.30657
563920.0000   -7.26119
563960.0000   -5.73192
564000.0000   -6.79962
564040.0000   -6.46371
564080.0000   -6.12541
564120.0000   -5.95607
564160.0000   -6.66179
564200.0000   -6.11664
564240.0000   -6.30214
564280.0000   -6.74378
564320.0000   -6.89603
564360.0000   -5.75899
564400.0000   -6.00168
564440.0000   -6.83595
564480.0000   -6.75570
564520.0000   -7.04408
564560.0000   -6.09792
564600.0000   -5.55588
564640.0000   -5.98579
564680.0000   -6.58579
564720.0000   -6.56814
564760.0000   -5.86001
564800.0000   -6.45199
564840.0000   -7.07099
564880.0000   -7.04465
564920.0000   -6.99540
564960.0000   -6.98514
565000.0000   -6.60930
565040.0000   -6.91682
565080.0000   -6.34882
565120.0000   -7.34805
565160.0000   -6.09366
565200.0000   -7.30122
565240.0000   -6.62700
565280.0000   -5.68497
565320.0000   -5.34455
565360.0000   -5.74738
565400.0000   -6.60264
565440.0000   -6.19403
565480.0000   -5.99526
565520.0000   -6.41528
565560.0000   -6.06916
565600.0000   -6.28706
565640.0000   -6.14819
565680.0000   -5.49336
565720.0000   -5.06802
565760.0000   -5.99510
565800.0000   -6.40676
565840.0000   -5.21856
565880.0000   -5.57198
565920.0000   -5.11227
565960.0000   -5.60205
566000.0000   -5.94420
566040.0000   -5.34073
566080.0000   -6.04268
566120.0000   -5.80958
566160.0000   -6.03320
566200.0000   -5.53511
566240.0000   -5.52841
566280.0000   -6.51746
566320.0000   -6.29373
566360.0000   -6.62894
566400.0000   -5.77678
566440.0000   -5.57781
566480.0000   -5.58202
566520.0000   -5.80350
566560.0000   -5.63333
566600.0000   -6.04580
566640.0000   -6.93124
566680.0000   -5.46912
566720.0000   -5.24325
566760.0000   -5.11078
566800.0000   -5.87634
566840.0000   -6.24004
566880.0000   -5.26601
566920.0000   -6.11910
566960.0000   -5.22881
567000.0000   -5.60942
567040.0000   -6.11410
567080.0000   -6.87696
567120.0000   -6.26852
567160.0000   -5.61776
567200.0000   -5.79642
567240.0000   -5.40270
567280.0000   -4.82258
567320.0000   -4.95735
567360.0000   -4.70946
567400.0000   -5.17317
567440.0000   -5.78939
567480.0000   -5.77779
567520.0000   -5.77097
567560.0000   -5.95990
567600.0000   -6.19241
567640.0000   -6.44552
567680.0000   -6.97138
567720.0000   -4.99788
567760.0000   -6.01625
567800.0000   -5.11537
567840.0000   -5.62888
567880.0000   -5.73333
567920.0000   -5.76692
567960.0000   -5.44626
568000.0000   -5.32664
568040.0000   -5.64631
568080.0000   -6.28371
568120.0000   -5.32265
568160.0000   -5.89691
568200.0000   -5.50031
568240.0000   -6.07198
568280.0000   -6.43481
568320.0000   -6.72665
568360.0000   -5.90610
568400.0000   -5.53685
568440.0000   -5.99276
568480.0000   -5.88480
568520.0000   -5.48857
568560.0000   -5.92922
568600.0000   -6.05946
568640.0000   -5.57341
568680.0000   -5.58678
568720.0000   -5.64275
568760.0000   -6.19381
568800.0000   -5.59392
568840.0000   -5.93791
568880.0000   -6.71282
568920.0000   -5.62928
568960.0000   -5.83675
569000.0000   -5.12161
569040.0000   -5.11783
569080.0000   -5.63865
569120.0000   -5.77985
569160.0000   -5.67715
569200.0000   -6.29263
569240.0000   -4.85173
569280.0000   -6.08354
569320.0000   -5.81992
569360.0000   -6.51926
569400.0000   -5.90829
569440.0000   -5.57515
569480.0000   -5.56517
569520.0000   -5.73460
569560.0000   -4.90663
569600.0000   -5.94962
569640.0000   -5.16809
569680.0000   -5.78041
569720.0000   -5.72431
569760.0000   -5.29344
569800.0000   -5.97323
569840.0000   -5.48671
569880.0000   -5.18157
569920.0000   -5.66380
569960.0000   -5.60459
570000.0000   -6.09405
570040.0000   -6.52251
570080.0000   -5.61142
570120.0000   -5.25771
570160.0000   -5.57899
570200.0000   -6.02164
570240.0000   -4.99484
570280.0000   -5.21791
570320.0000   -4.96485
570360.0000   -5.20388
570400.0000   -5.85407
570440.0000   -5.55635
570480.0000   -5.56716
570520.0000   -5.57244
570560.0000   -5.50412
570600.0000   -5.85032
570640.0000   -5.64767
570680.0000   -5.90743
570720.0000   -5.29596
570760.0000   -6.10347
570800.0000   -5.74507
570840.0000   -5.70621
570880.0000   -4.93963
570920.0000   -5.84286
570960.0000   -5.32436
571000.0000   -5.20379
571040.0000   -6.05489
571080.0000   -5.49250
571120.0000   -5.20407
571160.0000   -5.43294
571200.0000   -5.36460
571240.0000   -6.62078
571280.0000   -6.52162
571320.0000   -5.22833
571360.0000   -6.11166
571400.0000   -5.88011
571440.0000   -6.87853
571480.0000   -6.14271
571520.0000   -6.09709
571560.0000   -6.62198
571600.0000   -6.12749
571640.0000   -6.00177
571680.0000   -5.85371
571720.0000   -5.95148
571760.0000   -5.40092
571800.0000   -5.11730
571840.0000   -5.23548
571880.0000   -5.07448
571920.0000   -4.86475
571960.0000   -5.03858
572000.0000   -4.62265
572040.0000   -4.86057
572080.0000   -5.49778
572120.0000   -4.69671
572160.0000   -4.47776
572200.0000   -5.60783
572240.0000   -6.49944
572280.0000   -5.14281
572320.0000   -5.50926
572360.0000   -5.54500
572400.0000   -5.89027
572440.0000   -5.78415
572480.0000   -5.34075
572520.0000   -6.22300
572560.0000   -5.89403
572600.0000   -6.33822
572640.0000   -6.53094
572680.0000   -5.82306
572720.0000   -6.40428
572760.0000   -5.88297
572800.0000   -6.05287
572840.0000   -6.58591
572880.0000   -6.33482
572920.0000   -6.05171
572960.0000   -5.47195
573000.0000   -5.74646
573040.0000   -5.51396
573080.0000   -4.85920
573120.0000   -4.81967
573160.0000   -5.49619
573200.0000   -5.69368
573240.0000   -5.29530
573280.0000   -5.28277
573320.0000   -5.70985
573360.0000   -5.44286
573400.0000   -4.65248
573440.0000   -4.56916
573480.0000   -4.71251
573520.0000   -4.83609
573560.0000   -5.43029
573600.0000   -4.94613
573640.0000   -5.13814
573680.0000   -5.63011
573720.0000   -4.26032
573760.0000   -4.42345
573800.0000   -4.28822
573840.0000   -4.56355
573880.0000   -4.76075
573920.0000   -5.43378
573960.0000   -5.76506
574000.0000   -4.69325
574040.0000   -5.48861
574080.0000   -5.01609
574120.0000   -5.78782
574160.0000   -5.65781
574200.0000   -4.93290
574240.0000   -5.00709
574280.0000   -5.00343
574320.0000   -5.22512
574360.0000   -4.53917
574400.0000   -4.68382
574440.0000   -5.00860
574480.0000   -4.69915
574520.0000   -5.05843
574560.0000   -4.73957
574600.0000   -5.48896
574640.0000   -5.56152
574680.0000   -5.33631
574720.0000   -5.24183
574760.0000   -5.05282
574800.0000   -5.42065
574840.0000   -5.29396
574880.0000   -5.37580
574920.0000   -4.70099
574960.0000   -5.93324
575000.0000   -4.88973
575040.0000   -5.84832
575080.0000   -6.45028
575120.0000   -5.32372
575160.0000   -5.06113
575200.0000   -6.27023
575240.0000   -5.25472
575280.0000   -5.36198
575320.0000   -5.37649
575360.0000   -6.09833
575400.0000   -5.39316
575440.0000   -5.07650
575480.0000   -5.53199
575520.0000   -5.51823
575560.0000   -4.90386
575600.0000   -4.78290
575640.0000   -4.83335
575680.0000   -4.41597
575720.0000   -5.16045
575760.0000   -5.07704
575800.0000   -4.64256
575840.0000   -4.80551
575880.0000   -4.76941
575920.0000   -5.10017
575960.0000   -4.62041
576000.0000   -4.58785
576040.0000   -5.25916
576080.0000   -5.08658
576120.0000   -5.22371
576160.0000   -5.75341
576200.0000   -5.50629
576240.0000   -5.61415
576280.0000   -4.03670
576320.0000   -4.60553
576360.0000   -5.28716
576400.0000   -4.51280
576440.0000   -5.11861
576480.0000   -4.74115
576520.0000   -5.35486
576560.0000   -4.55044
576600.0000   -4.63456
576640.0000   -4.37361
576680.0000   -5.08592
576720.0000   -5.37643
576760.0000   -5.08138
576800.0000   -4.50323
576840.0000   -3.96744
576880.0000   -4.53074
576920.0000   -3.54662
576960.0000   -4.71149
577000.0000   -5.12849
577040.0000   -5.37693
577080.0000   -5.03973
577120.0000   -4.68959
577160.0000   -4.22213
577200.0000   -6.06368
577240.0000   -5.25408
577280.0000   -5.40026
577320.0000   -5.37475
577360.0000   -5.40821
577400.0000   -6.15897
577440.0000   -5.56611
577480.0000   -5.82532
577520.0000   -5.90584
577560.0000   -5.14666
577600.0000   -5.24026
577640.0000   -5.39915
577680.0000   -5.37832
577720.0000   -5.15366
577760.0000   -4.53976
577800.0000   -5.70494
577840.0000   -4.72659
577880.0000   -4.20342
577920.0000   -4.94848
577960.0000   -4.88489
578000.0000   -4.97613
578040.0000   -4.11778
578080.0000   -4.50355
578120.0000   -5.04476
578160.0000   -5.86643
578200.0000   -4.76837
578240.0000   -4.61129
578280.0000   -5.19252
578320.0000   -5.12594
578360.0000   -5.17489
578400.0000   -5.57953
578440.0000   -6.22353
578480.0000   -6.32800
578520.0000   -5.72733
578560.0000   -5.54406
578600.0000   -6.22206
578640.0000   -5.26888
578680.0000   -5.11413
578720.0000   -6.04042
578760.0000   -5.09873
578800.0000   -5.14309
578840.0000   -6.40182
578880.0000   -5.84196
578920.0000   -5.96106
578960.0000   -5.39526
579000.0000   -5.75565
579040.0000   -5.08842
579080.0000   -5.28169
579120.0000   -4.18361
579160.0000   -5.88300
579200.0000   -5.90215
579240.0000   -6.37490
579280.0000   -5.34901
579320.0000   -5.86971
579360.0000   -5.56402
579400.0000   -6.32188
579440.0000   -5.72683
579480.0000   -5.67275
579520.0000   -5.35828
579560.0000   -5.65077
579600.0000   -5.39694
579640.0000   -5.34930
579680.0000   -5.14365
579720.0000   -5.84700
579760.0000   -6.07266
579800.0000   -5.40357
579840.0000   -5.58129
579880.0000   -6.02946
579920.0000   -6.28150
579960.0000   -5.31799
580000.0000   -5.78479
580040.0000   -6.58888
580080.0000   -5.83784
580120.0000   -6.51787
580160.0000   -5.87903
580200.0000   -6.20693
580240.0000   -5.64103
580280.0000   -5.62510
580320.0000   -4.88595
580360.0000   -4.70099
580400.0000   -4.95177
580440.0000   -4.62035
580480.0000   -3.77330
580520.0000   -4.41259
580560.0000   -4.89736
580600.0000   -5.37922
580640.0000   -5.95888
580680.0000   -5.43982
580720.0000   -6.40390
580760.0000   -5.47503
580800.0000   -5.38966
580840.0000   -5.71942
580880.0000   -5.75987
580920.0000   -5.84122
580960.0000   -6.85252
581000.0000   -6.52839
581040.0000   -5.22301
581080.0000   -5.44411
581120.0000   -5.52295
581160.0000   -5.38348
581200.0000   -6.10997
581240.0000   -5.93782
581280.0000   -6.99337
581320.0000   -5.23688
581360.0000   -5.45253
581400.0000   -5.86230
581440.0000   -5.57621
581480.0000   -5.98990
581520.0000   -6.04667
581560.0000   -5.48289
581600.0000   -4.35886
581640.0000   -5.78420
581680.0000   -5.97852
581720.0000   -4.99509
581760.0000   -5.30926
581800.0000   -5.06186
581840.0000   -5.21403
581880.0000   -4.29454
581920.0000   -4.96316
581960.0000   -4.29045
582000.0000   -4.78248
582040.0000   -5.15358
582080.0000   -4.98870
582120.0000   -5.31422
582160.0000   -5.39999
582200.0000   -4.70314
582240.0000   -5.78535
582280.0000   -5.27313
582320.0000   -6.15206
582360.0000   -5.91071
582400.0000   -5.65257
582440.0000   -6.02804
582480.0000   -5.07694
582520.0000   -6.05411
582560.0000   -6.36998
582600.0000   -5.34071
582640.0000   -4.84372
582680.0000   -5.80229
582720.0000   -4.58436
582760.0000   -6.20113
582800.0000   -6.21066
582840.0000   -5.37987
582880.0000   -5.47261
582920.0000   -5.63581
582960.0000   -6.09243
583000.0000   -6.52682
583040.0000   -6.74747
583080.0000   -5.48659
583120.0000   -5.87448
583160.0000   -5.92550
583200.0000   -4.33238
583240.0000   -5.27214
583280.0000   -5.24790
583320.0000   -5.09885
583360.0000   -5.34191
583400.0000   -5.91677
583440.0000   -5.78835
583480.0000   -5.47285
583520.0000   -5.51369
583560.0000   -4.59527
583600.0000   -5.17189
583640.0000   -5.83554
583680.0000   -5.52753
583720.0000   -5.31559
583760.0000   -5.58117
583800.0000   -4.89987
583840.0000   -5.04258
583880.0000   -4.75075
583920.0000   -4.82168
583960.0000   -5.25299
584000.0000   -5.64580
584040.0000   -5.81344
584080.0000   -5.05223
584120.0000   -4.23115
584160.0000   -4.99718
584200.0000   -5.48070
584240.0000   -5.13505
584280.0000   -5.17845
584320.0000   -5.37688
584360.0000   -6.25998
584400.0000   -5.02705
584440.0000   -5.54751
584480.0000   -4.96922
584520.0000   -5.82246
584560.0000   -5.58386
584600.0000   -5.48290
584640.0000   -5.29733
584680.0000   -5.30142
584720.0000   -4.95243
584760.0000   -5.03845
584800.0000   -5.04469
584840.0000   -5.01110
584880.0000   -5.28638
584920.0000   -5.68358
584960.0000   -5.13891
585000.0000   -5.63025
585040.0000   -5.20284
585080.0000   -6.10260
585120.0000   -5.43429
585160.0000   -5.22608
585200.0000   -5.44008
585240.0000   -5.06116
585280.0000   -5.43910
585320.0000   -4.77389
585360.0000   -4.89436
585400.0000   -4.69351
585440.0000   -4.66074
585480.0000   -4.64692
585520.0000   -4.38498
585560.0000   -5.58730
585600.0000   -5.64664
585640.0000   -4.52756
585680.0000   -5.51479
585720.0000   -4.59508
585760.0000   -5.23031
585800.0000   -5.24930
585840.0000   -5.19507
585880.0000   -4.42513
585920.0000   -4.82735
585960.0000   -5.15427
586000.0000   -5.24831
586040.0000   -5.49501
586080.0000   -5.91067
586120.0000   -5.26829
586160.0000   -4.30393
586200.0000   -4.42685
586240.0000   -4.50083
586280.0000   -5.15556
586320.0000   -5.04561
586360.0000   -5.40809
586400.0000   -5.55729
586440.0000   -4.77703
586480.0000   -5.29653
586520.0000   -4.95410
586560.0000   -4.88956
586600.0000   -5.39854
586640.0000   -6.34170
586680.0000   -6.43572
586720.0000   -5.13117
586760.0000   -5.69951
586800.0000   -5.25144
586840.0000   -5.42706
586880.0000   -5.05167
586920.0000   -5.57158
586960.0000   -5.11688
587000.0000   -5.41486
587040.0000   -5.48695
587080.0000   -5.34252
587120.0000   -4.69719
587160.0000   -5.44236
587200.0000   -4.83329
587240.0000   -4.69559
587280.0000   -4.09472
587320.0000   -5.61512
587360.0000   -4.57447
587400.0000   -5.27268
587440.0000   -4.64611
587480.0000   -4.98285
587520.0000   -5.13210
587560.0000   -6.03403
587600.0000   -5.26997
587640.0000   -4.98191
587680.0000   -5.17065
587720.0000   -4.61797
587760.0000   -5.17720
587800.0000   -4.60950
587840.0000   -5.02468
587880.0000   -5.00294
587920.0000   -5.00191
587960.0000   -4.58358
588000.0000   -4.98075
588040.0000   -5.07403
588080.0000   -5.25655
588120.0000   -5.13708
588160.0000   -5.53884
588200.0000   -4.84078
588240.0000   -5.19981
588280.0000   -4.90839
588320.0000   -5.33094
588360.0000   -5.41759
588400.0000   -5.93373
588440.0000   -5.43117
588480.0000   -5.08820
588520.0000   -4.96257
588560.0000   -5.22428
588600.0000   -5.66864
588640.0000   -4.61287
588680.0000   -4.47496
588720.0000   -5.15242
588760.0000   -4.98129
588800.0000   -5.45784
588840.0000   -6.32175
588880.0000   -5.66619
588920.0000   -6.31612
588960.0000   -5.80639
589000.0000   -5.93280
589040.0000   -5.81898
589080.0000   -5.73383
589120.0000   -6.10608
589160.0000   -5.18863
589200.0000   -4.92252
589240.0000   -6.16884
589280.0000   -5.62996
589320.0000   -5.60191
589360.0000   -6.23484
589400.0000   -5.79327
589440.0000   -6.64708
589480.0000   -5.70016
589520.0000   -7.01751
589560.0000   -6.14720
589600.0000   -5.91231
589640.0000   -6.74808
589680.0000   -5.86406
589720.0000   -5.01012
589760.0000   -4.86095
589800.0000   -5.90696
589840.0000   -6.25762
589880.0000   -5.85528
589920.0000   -5.76444
589960.0000   -5.50200
590000.0000   -5.67747
590040.0000   -4.83169
590080.0000   -5.56896
590120.0000   -6.36944
590160.0000   -5.77571
590200.0000   -5.92657
590240.0000   -5.78303
590280.0000   -4.73903
590320.0000   -5.89947
590360.0000   -5.21341
590400.0000   -6.08880
590440.0000   -5.84608
590480.0000   -5.50799
590520.0000   -6.24907
590560.0000   -5.64506
590600.0000   -5.44884
590640.0000   -5.54253
590680.0000   -5.50131
590720.0000   -5.56771
590760.0000   -5.46872
590800.0000   -5.74510
590840.0000   -4.95919
590880.0000   -5.55363
590920.0000   -5.23355
590960.0000   -5.58113
591000.0000   -5.76337
591040.0000   -5.53521
591080.0000   -5.81257
591120.0000   -6.01271
591160.0000   -5.59313
591200.0000   -5.95501
591240.0000   -4.91324
591280.0000   -5.26638
591320.0000   -6.14589
591360.0000   -5.01603
591400.0000   -5.28914
591440.0000   -6.12921
591480.0000   -5.40327
591520.0000   -5.36327
591560.0000   -5.93708
591600.0000   -5.10126
591640.0000   -4.58193
591680.0000   -4.69618
591720.0000   -5.44950
591760.0000   -5.00783
591800.0000   -5.73076
591840.0000   -4.32256
591880.0000   -5.04093
591920.0000   -4.76328
591960.0000   -5.03927
592000.0000   -5.67302
592040.0000   -5.17483
592080.0000   -5.60226
592120.0000   -4.77519
592160.0000   -5.14630
592200.0000   -6.15051
592240.0000   -5.30738
592280.0000   -5.71732
592320.0000   -6.08349
592360.0000   -6.71423
592400.0000   -6.09481
592440.0000   -5.35676
592480.0000   -6.00996
592520.0000   -7.35875
592560.0000   -5.46987
592600.0000   -5.93042
592640.0000   -5.01365
592680.0000   -5.89143
592720.0000   -5.72078
592760.0000   -6.11031
592800.0000   -5.06002
592840.0000   -5.65477
592880.0000   -4.96645
592920.0000   -5.49000
592960.0000   -5.54998
593000.0000   -6.20180
593040.0000   -6.05072
593080.0000   -6.51226
593120.0000   -5.62978
593160.0000   -5.45812
593200.0000   -5.58224
593240.0000   -4.50560
593280.0000   -5.31331
593320.0000   -5.14429
593360.0000   -5.59263
593400.0000   -6.18663
593440.0000   -5.81074
593480.0000   -5.59857
593520.0000   -4.84826
593560.0000   -5.17374
593600.0000   -4.80079
593640.0000   -5.47069
593680.0000   -6.42335
593720.0000   -5.70321
593760.0000   -5.64354
593800.0000   -5.24796
593840.0000   -5.31624
593880.0000   -5.49705
593920.0000   -5.44547
593960.0000   -5.07312
594000.0000   -4.94277
594040.0000   -5.00232
594080.0000   -4.57112
594120.0000   -4.66287
594160.0000   -4.21933
594200.0000   -5.25921
594240.0000   -6.26023
594280.0000   -5.64660
594320.0000   -6.29673
594360.0000   -6.44270
594400.0000   -6.00653
594440.0000   -4.84389
594480.0000   -5.29231
594520.0000   -4.44293
594560.0000   -6.14976
594600.0000   -5.40042
594640.0000   -5.53078
594680.0000   -7.05311
594720.0000   -5.67447
594760.0000   -4.79335
594800.0000   -5.48129
594840.0000   -5.85997
594880.0000   -5.44156
594920.0000   -5.93861
594960.0000   -5.31250
595000.0000   -5.69621
595040.0000   -5.98822
595080.0000   -5.60502
595120.0000   -6.21669
595160.0000   -5.23650
595200.0000   -5.67552
595240.0000   -5.34783
595280.0000   -4.96959
595320.0000   -4.43360
595360.0000   -5.82996
595400.0000   -5.21355
595440.0000   -4.86822
595480.0000   -4.95751
595520.0000   -5.34344
595560.0000   -5.83170
595600.0000   -5.68867
595640.0000   -5.93736
595680.0000   -4.92447
595720.0000   -4.60034
595760.0000   -5.05548
595800.0000   -5.56151
595840.0000   -6.26540
595880.0000   -5.70286
595920.0000   -4.78299
595960.0000   -4.89183
596000.0000   -4.84325
596040.0000   -4.79731
596080.0000   -6.46939
596120.0000   -6.03847
596160.0000   -6.58002
596200.0000   -5.23372
596240.0000   -5.85950
596280.0000   -5.49904
596320.0000   -5.45246
596360.0000   -5.76254
596400.0000   -5.38930
596440.0000   -5.42398
596480.0000   -6.44545
596520.0000   -5.95802
596560.0000   -6.12715
596600.0000   -6.74453
596640.0000   -7.26935
596680.0000   -7.25063
596720.0000   -6.18554
596760.0000   -6.11202
596800.0000   -6.20364
596840.0000   -5.96220
596880.0000   -5.83727
596920.0000   -5.46945
596960.0000   -5.49973
597000.0000   -5.52537
597040.0000   -6.04781
597080.0000   -6.00849
597120.0000   -5.69653
597160.0000   -5.89488
597200.0000   -6.39909
597240.0000   -6.61144
597280.0000   -6.02807
597320.0000   -6.00959
597360.0000   -5.36226
597400.0000   -5.57711
597440.0000   -5.07395
597480.0000   -5.71472
597520.0000   -5.49762
597560.0000   -4.99182
597600.0000   -5.38185
597640.0000   -5.91399
597680.0000   -6.03827
597720.0000   -5.06277
597760.0000   -5.54762
597800.0000   -4.33746
597840.0000   -5.33693
597880.0000   -4.98009
597920.0000   -5.52442
597960.0000   -5.57730
598000.0000   -4.98508
598040.0000   -6.08183
598080.0000   -6.20387
598120.0000   -6.22643
598160.0000   -6.29956
598200.0000   -6.00785
598240.0000   -5.26361
598280.0000   -5.46878
598320.0000   -5.25851
598360.0000   -5.43765
598400.0000   -4.99220
598440.0000   -4.90976
598480.0000   -5.46549
598520.0000   -6.06815
598560.0000   -5.11962
598600.0000   -5.56338
598640.0000   -4.83228
598680.0000   -4.79176
598720.0000   -5.81176
598760.0000   -4.65374
598800.0000   -5.39881
598840.0000   -5.70557
598880.0000   -5.55306
598920.0000   -5.17301
598960.0000   -5.40695
599000.0000   -6.20298
599040.0000   -5.82593
599080.0000   -5.40070
599120.0000   -5.63343
599160.0000   -6.42578
599200.0000   -6.05402
599240.0000   -5.77539
599280.0000   -6.11196
599320.0000   -5.79828
599360.0000   -5.72339
599400.0000   -4.99577
599440.0000   -5.15134
599480.0000   -4.61515
599520.0000   -5.12201
599560.0000   -4.39707
599600.0000   -5.16965
599640.0000   -5.17017
599680.0000   -5.92343
599720.0000   -6.40699
599760.0000   -6.41889
599800.0000   -5.71692
599840.0000   -5.63405
599880.0000   -5.41495
599920.0000   -5.76211
599960.0000   -5.21469
600000.0000   -6.02850
600040.0000   -6.93613
600080.0000   -5.94772
600120.0000   -5.93676
600160.0000   -6.30281
600200.0000   -5.66411
600240.0000   -5.70553
600280.0000   -6.66920
600320.0000   -5.70264
600360.0000   -5.98611
600400.0000   -5.36662
600440.0000   -5.63048
600480.0000   -5.99949
600520.0000   -4.72300
600560.0000   -5.20449
600600.0000   -4.17102
600640.0000   -5.63298
600680.0000   -5.50117
600720.0000   -4.79909
600760.0000   -5.39487
600800.0000   -5.64003
600840.0000   -4.64602
600880.0000   -5.50998
600920.0000   -5.23106
600960.0000   -4.83596
601000.0000   -5.34260
601040.0000   -6.10482
601080.0000   -5.41423
601120.0000   -5.24196
601160.0000   -5.21633
601200.0000   -5.13870
601240.0000   -5.01592
601280.0000   -4.96159
601320.0000   -4.87553
601360.0000   -5.99236
601400.0000   -5.89374
601440.0000   -5.66114
601480.0000   -5.33329
601520.0000   -5.32911
601560.0000   -5.26552
601600.0000   -5.23217
601640.0000   -5.77564
601680.0000   -6.33929
601720.0000   -5.40099
601760.0000   -5.05752
601800.0000   -5.97000
601840.0000   -5.31338
601880.0000   -4.85360
601920.0000   -6.17322
601960.0000   -5.16300
602000.0000   -5.48806
602040.0000   -4.89385
602080.0000   -6.07588
602120.0000   -4.64425
602160.0000   -5.45473
602200.0000   -4.95730
602240.0000   -5.11234
602280.0000   -5.33570
602320.0000   -4.97335
602360.0000   -4.32025
602400.0000   -4.89038
602440.0000   -5.30015
602480.0000   -5.17105
602520.0000   -5.55088
602560.0000   -5.15412
602600.0000   -4.83974
602640.0000   -4.92444
602680.0000   -5.95542
602720.0000   -4.94373
602760.0000   -5.31358
602800.0000   -6.12608
602840.0000   -6.37574
602880.0000   -5.45829
602920.0000   -5.04996
602960.0000   -5.40124
603000.0000   -5.25746
603040.0000   -6.36467
603080.0000   -5.73427
603120.0000   -5.46443
603160.0000   -5.82949
603200.0000   -5.85711
603240.0000   -5.94803
603280.0000   -5.53550
603320.0000   -5.41821
603360.0000   -5.20582
603400.0000   -5.94357
603440.0000   -5.61481
603480.0000   -4.96393
603520.0000   -5.07433
603560.0000   -4.35414
603600.0000   -4.36494
603640.0000   -5.53383
603680.0000   -5.12371
603720.0000   -5.34624
603760.0000   -5.44936
603800.0000   -6.48873
603840.0000   -4.98307
603880.0000   -4.96622
603920.0000   -5.38732
603960.0000   -5.59347
604000.0000   -5.46266
604040.0000   -5.43844
604080.0000   -6.02035
604120.0000   -4.26568
604160.0000   -5.09634
604200.0000   -5.49419
604240.0000   -5.70127
604280.0000   -4.71143
604320.0000   -6.06019
604360.0000   -6.07738
604400.0000   -6.60725
604440.0000   -5.03296
604480.0000   -5.11200
604520.0000   -6.04399
604560.0000   -5.33285
604600.0000   -5.10366
604640.0000   -6.11721
604680.0000   -5.52172
604720.0000   -5.48685
604760.0000   -6.00060
604800.0000   -5.93081
604840.0000   -5.65060
604880.0000   -6.19281
604920.0000   -6.14490
604960.0000   -4.76940
605000.0000   -4.66765
605040.0000   -5.04619
605080.0000   -5.59005
605120.0000   -5.84835
605160.0000   -5.26353
605200.0000   -5.69051
605240.0000   -5.42471
605280.0000   -5.27966
605320.0000   -6.24359
605360.0000   -5.76894
605400.0000   -6.18160
605440.0000   -6.19003
605480.0000   -4.91469
605520.0000   -5.70101
605560.0000   -6.27996
605600.0000   -5.29698
605640.0000   -5.78059
605680.0000   -4.96017
605720.0000   -5.64674
605760.0000   -5.07204
605800.0000   -4.15438
605840.0000   -5.44256
605880.0000   -5.24591
605920.0000   -5.18283
605960.0000   -4.73756
606000.0000   -5.25715
606040.0000   -5.86493
606080.0000   -5.40268
606120.0000   -5.50417
606160.0000   -5.16616
606200.0000   -5.61769
606240.0000   -5.42471
606280.0000   -5.53401
606320.0000   -5.56190
606360.0000   -6.00104
606400.0000   -5.82667
606440.0000   -5.53441
606480.0000   -4.71114
606520.0000   -6.46356
606560.0000   -4.76490
606600.0000   -5.21701
606640.0000   -5.95459
606680.0000   -6.13822
606720.0000   -5.28079
606760.0000   -5.55270
606800.0000   -6.55862
606840.0000   -6.05007
606880.0000   -6.15717
606920.0000   -6.55155
606960.0000   -4.95633
607000.0000   -4.09042
607040.0000   -5.20058
607080.0000   -4.69097
607120.0000   -4.89054
607160.0000   -4.38021
607200.0000   -5.21625
607240.0000   -5.44737
607280.0000   -4.88244
607320.0000   -4.41059
607360.0000   -6.50826
607400.0000   -5.21791
607440.0000   -4.74419
607480.0000   -4.93089
607520.0000   -5.60202
607560.0000   -5.17442
607600.0000   -5.57784
607640.0000   -5.74299
607680.0000   -4.74522
607720.0000   -4.75334
607760.0000   -4.74512
607800.0000   -5.19398
607840.0000   -5.44472
607880.0000   -5.40101
607920.0000   -5.39142
607960.0000   -5.14361
608000.0000   -6.23516
608040.0000   -6.00211
608080.0000   -5.94772
608120.0000   -6.90283
608160.0000   -6.07042
608200.0000   -5.59366
608240.0000   -5.16722
608280.0000   -4.77809
608320.0000   -4.12155
608360.0000   -4.86351
608400.0000   -5.68361
608440.0000   -6.06119
608480.0000   -5.08883
608520.0000   -4.61124
608560.0000   -5.61135
608600.0000   -6.07249
608640.0000   -6.95180
608680.0000   -6.38261
608720.0000   -6.12308
608760.0000   -6.15621
608800.0000   -6.57666
608840.0000   -5.27060
608880.0000   -6.37696
608920.0000   -6.80920
608960.0000   -6.08783
609000.0000   -6.44087
609040.0000   -6.86414
609080.0000   -6.65595
609120.0000   -6.11490
609160.0000   -5.49446
609200.0000   -5.16385
609240.0000   -5.55307
609280.0000   -5.26317
609320.0000   -5.24406
609360.0000   -6.23816
609400.0000   -4.44830
609440.0000   -5.64756
609480.0000   -5.30765
609520.0000   -5.05120
609560.0000   -5.62733
609600.0000   -4.94738
609640.0000   -4.83483
609680.0000   -5.27186
609720.0000   -6.19862
609760.0000   -6.38861
609800.0000   -4.87654
609840.0000   -5.50685
609880.0000   -5.98948
609920.0000   -5.37550
609960.0000   -5.40116
610000.0000   -5.14946
610040.0000   -5.71697
610080.0000   -5.66816
610120.0000   -5.65196
610160.0000   -5.52562
610200.0000   -5.94435
610240.0000   -6.10550
610280.0000   -5.10854
610320.0000   -5.23958
610360.0000   -5.49125
610400.0000   -5.45947
610440.0000   -6.20661
610480.0000   -6.43608
610520.0000   -5.72074
610560.0000   -7.72277
610600.0000   -6.15947
610640.0000   -5.83908
610680.0000   -5.40213
610720.0000   -5.55431
610760.0000   -5.92923
610800.0000   -6.67282
610840.0000   -5.63952
610880.0000   -6.24100
610920.0000   -6.01589
610960.0000   -6.24821
611000.0000   -6.62426
611040.0000   -6.81831
611080.0000   -5.58705
611120.0000   -6.19893
611160.0000   -5.97790
611200.0000   -5.64437
611240.0000   -5.68761
611280.0000   -5.26726
611320.0000   -5.53969
611360.0000   -4.94256
611400.0000   -6.01399
611440.0000   -4.74611
611480.0000   -5.85835
611520.0000   -6.50215
611560.0000   -5.76464
611600.0000   -5.93663
611640.0000   -6.99001
611680.0000   -5.78777
611720.0000   -5.06796
611760.0000   -5.82018
611800.0000   -4.78439
611840.0000   -5.63248
611880.0000   -5.57682
611920.0000   -5.14668
611960.0000   -5.83019
612000.0000   -6.08390
612040.0000   -5.48660
612080.0000   -5.88633
612120.0000   -6.35279
612160.0000   -5.90677
612200.0000   -5.70891
612240.0000   -5.92541
612280.0000   -6.17094
612320.0000   -6.49640
612360.0000   -6.04991
612400.0000   -6.08969
612440.0000   -6.65241
612480.0000   -7.39397
612520.0000   -7.15605
612560.0000   -6.50150
612600.0000   -6.76784
612640.0000   -6.99069
612680.0000   -5.82923
612720.0000   -6.77190
612760.0000   -7.07324
612800.0000   -8.35736
612840.0000   -6.68556
612880.0000   -6.58211
612920.0000   -6.11090
612960.0000   -6.50111
613000.0000   -6.25099
613040.0000   -6.49064
613080.0000   -6.47068
613120.0000   -5.33772
613160.0000   -5.01863
613200.0000   -5.84237
613240.0000   -5.91745
613280.0000   -5.87180
613320.0000   -5.82743
613360.0000   -7.00537
613400.0000   -6.73941
613440.0000   -6.36555
613480.0000   -6.42822
613520.0000   -5.99221
613560.0000   -5.48324
613600.0000   -6.04740
613640.0000   -5.49636
613680.0000   -6.00790
613720.0000   -5.98248
613760.0000   -6.57325
613800.0000   -6.71534
613840.0000   -6.82191
613880.0000   -5.42487
613920.0000   -5.56050
613960.0000   -5.37045
614000.0000   -6.05874
614040.0000   -5.69067
614080.0000   -6.21023
614120.0000   -5.81089
614160.0000   -5.37539
614200.0000   -5.34466
614240.0000   -5.90879
614280.0000   -6.44997
614320.0000   -5.34680
614360.0000   -5.91855
614400.0000   -5.67120
614440.0000   -5.74224
614480.0000   -4.68876
614520.0000   -5.71321
614560.0000   -4.77197
614600.0000   -4.60411
614640.0000   -6.03176
614680.0000   -5.94521
614720.0000   -5.38566
614760.0000   -5.43456
614800.0000   -5.30517
614840.0000   -5.72781
614880.0000   -5.44203
614920.0000   -5.17176
614960.0000   -4.42802
615000.0000   -5.11331
615040.0000   -4.96207
615080.0000   -5.44850
615120.0000   -5.03590
615160.0000   -5.56739
615200.0000   -5.76733
615240.0000   -5.36051
615280.0000   -5.96987
615320.0000   -6.85136
615360.0000   -6.02866
615400.0000   -6.38534
615440.0000   -5.27841
615480.0000   -6.77515
615520.0000   -6.38676
615560.0000   -6.11408
615600.0000   -5.88247
615640.0000   -6.06427
615680.0000   -6.34215
615720.0000   -6.21234
615760.0000   -6.31456
615800.0000   -5.35917
615840.0000   -5.49027
615880.0000   -5.20636
615920.0000   -5.23099
615960.0000   -5.98706
616000.0000   -5.20152
616040.0000   -5.63664
616080.0000   -5.81344
616120.0000   -7.25999
616160.0000   -6.78536
616200.0000   -5.24007
616240.0000   -5.64191
616280.0000   -5.17445
616320.0000   -5.43256
616360.0000   -5.47680
616400.0000   -5.35809
616440.0000   -5.50606
616480.0000   -5.28609
616520.0000   -4.90867
616560.0000   -5.45484
616600.0000   -5.13725
616640.0000   -5.80687
616680.0000   -5.95594
616720.0000   -5.43376
616760.0000   -5.35654
616800.0000   -5.49686
616840.0000   -4.88778
616880.0000   -6.08525
616920.0000   -5.18971
616960.0000   -4.38561
617000.0000   -5.16230
617040.0000   -5.41720
617080.0000   -4.57085
617120.0000   -5.56081
617160.0000   -4.31358
617200.0000   -5.72181
617240.0000   -6.19342
617280.0000   -5.55368
617320.0000   -5.22643
617360.0000   -6.54676
617400.0000   -5.67447
617440.0000   -6.13440
617480.0000   -5.60150
617520.0000   -6.30272
617560.0000   -6.14688
617600.0000   -5.55928
617640.0000   -5.46970
617680.0000   -5.69222
617720.0000   -4.47442
617760.0000   -5.51890
617800.0000   -5.26904
617840.0000   -5.52886
617880.0000   -4.93368
617920.0000   -5.18186
617960.0000   -4.72498
618000.0000   -4.99228
618040.0000   -4.43369
618080.0000   -4.32612
618120.0000   -4.45525
618160.0000   -4.62898
618200.0000   -4.69355
618240.0000   -4.64619
618280.0000   -5.31451
618320.0000   -5.19732
618360.0000   -5.82741
618400.0000   -4.30127
618440.0000   -5.77851
618480.0000   -4.93867
618520.0000   -5.24863
618560.0000   -5.31179
618600.0000   -5.62241
618640.0000   -5.44319
618680.0000   -4.69448
618720.0000   -5.55285
618760.0000   -4.92382
618800.0000   -5.99267
618840.0000   -6.64613
618880.0000   -5.66838
618920.0000   -4.72270
618960.0000   -5.14901
619000.0000   -4.96498
619040.0000   -5.01573
619080.0000   -4.31657
619120.0000   -4.77109
619160.0000   -5.34213
619200.0000   -5.53233
619240.0000   -5.03227
619280.0000   -5.06367
619320.0000   -4.80790
619360.0000   -4.94118
619400.0000   -5.46969
619440.0000   -5.73786
619480.0000   -6.36425
619520.0000   -4.98414
619560.0000   -5.94045
619600.0000   -5.24337
619640.0000   -5.59835
619680.0000   -4.82734
619720.0000   -5.22702
619760.0000   -5.29628
619800.0000   -5.44533
619840.0000   -6.20462
619880.0000   -5.78861
619920.0000   -5.95741
619960.0000   -5.93423
620000.0000   -6.17105
620040.0000   -5.17921
620080.0000   -5.70759
620120.0000   -5.52181
620160.0000   -5.51338
620200.0000   -5.59914
620240.0000   -5.57195
620280.0000   -5.10009
620320.0000   -5.45396
620360.0000   -5.44490
620400.0000   -5.42079
620440.0000   -5.79993
620480.0000   -5.66975
620520.0000   -5.49066
620560.0000   -5.08129
620600.0000   -6.01066
620640.0000   -5.32799
620680.0000   -5.68555
620720.0000   -6.72709
620760.0000   -5.26572
620800.0000   -5.32284
620840.0000   -5.55177
620880.0000   -5.08390
620920.0000   -4.39153
620960.0000   -5.20152
621000.0000   -4.89224
621040.0000   -4.17292
621080.0000   -4.61326
621120.0000   -5.26527
621160.0000   -5.31563
621200.0000   -5.33972
621240.0000   -5.20306
621280.0000   -4.58821
621320.0000   -4.72097
621360.0000   -4.81391
621400.0000   -4.62634
621440.0000   -5.66082
621480.0000   -6.16997
621520.0000   -5.30812
621560.0000   -6.19929
621600.0000   -6.46823
621640.0000   -6.03279
621680.0000   -5.75528
621720.0000   -5.47072
621760.0000   -4.49450
621800.0000   -5.50167
621840.0000   -5.11918
621880.0000   -5.58967
621920.0000   -5.34126
621960.0000   -5.17396
622000.0000   -4.35243
622040.0000   -4.36992
622080.0000   -5.02905
622120.0000   -4.53808
622160.0000   -4.47899
622200.0000   -5.01264
622240.0000   -4.36066
622280.0000   -5.17666
622320.0000   -4.95418
622360.0000   -4.79728
622400.0000   -4.68112
622440.0000   -5.16784
622480.0000   -5.01457
622520.0000   -4.62163
622560.0000   -5.44700
622600.0000   -5.11919
622640.0000   -5.47782
622680.0000   -5.51793
622720.0000   -5.91396
622760.0000   -6.10204
622800.0000   -5.15397
622840.0000   -5.26022
622880.0000   -5.75187
622920.0000   -4.89226
622960.0000   -5.26147
623000.0000   -5.83598
623040.0000   -6.01229
623080.0000   -5.85366
623120.0000   -5.52726
623160.0000   -5.33137
623200.0000   -5.35166
623240.0000   -5.15915
623280.0000   -5.50123
623320.0000   -4.95689
623360.0000   -5.18147
623400.0000   -4.84536
623440.0000   -3.89868
623480.0000   -4.39857
623520.0000   -4.57053
623560.0000   -5.33764
623600.0000   -4.95987
623640.0000   -5.04391
623680.0000   -4.65499
623720.0000   -5.31212
623760.0000   -4.90311
623800.0000   -5.17145
623840.0000   -5.90845
623880.0000   -5.40729
623920.0000   -5.58911
623960.0000   -5.80053
624000.0000   -5.65831
624040.0000   -5.87419
624080.0000   -5.18171
624120.0000   -5.04827
624160.0000   -4.45755
624200.0000   -5.02675
624240.0000   -4.82071
624280.0000   -4.75205
624320.0000   -5.00689
624360.0000   -4.93440
624400.0000   -4.40150
624440.0000   -4.67849
624480.0000   -4.12261
624520.0000   -5.34599
624560.0000   -4.26287
624600.0000   -3.99226
624640.0000   -4.54109
624680.0000   -4.29054
624720.0000   -4.71751
624760.0000   -4.88703
624800.0000   -5.11165
624840.0000   -5.12468
624880.0000   -4.51295
624920.0000   -4.24862
624960.0000   -5.22223
625000.0000   -4.57645
625040.0000   -4.03091
625080.0000   -4.08926
625120.0000   -4.86470
625160.0000   -4.93584
625200.0000   -5.12992
625240.0000   -4.07239
625280.0000   -4.55748
625320.0000   -5.41881
625360.0000   -4.65897
625400.0000   -4.02882
625440.0000   -5.35466
625480.0000   -4.31857
625520.0000   -4.17317
625560.0000   -4.39203
625600.0000   -5.04936
625640.0000   -4.90277
625680.0000   -4.01267
625720.0000   -4.42121
625760.0000   -4.46056
625800.0000   -4.48893
625840.0000   -3.92616
625880.0000   -4.61505
625920.0000   -4.89814
625960.0000   -5.03703
626000.0000   -5.77739
626040.0000   -4.07779
626080.0000   -5.01246
626120.0000   -4.51124
626160.0000   -3.85269
626200.0000   -4.80187
626240.0000   -5.34831
626280.0000   -5.03281
626320.0000   -4.50590
626360.0000   -5.61628
626400.0000   -4.51258
626440.0000   -4.94336
626480.0000   -5.32946
626520.0000   -5.12632
626560.0000   -4.82032
626600.0000   -5.80061
626640.0000   -4.71101
626680.0000   -5.85790
626720.0000   -5.26414
626760.0000   -5.42170
626800.0000   -4.45283
626840.0000   -4.44496
626880.0000   -4.08001
626920.0000   -4.69914
626960.0000   -4.85287
627000.0000   -5.18844
627040.0000   -5.31628
627080.0000   -6.61795
627120.0000   -6.13494
627160.0000   -6.35608
627200.0000   -5.21653
627240.0000   -5.40907
627280.0000   -5.17208
627320.0000   -5.44543
627360.0000   -4.45652
627400.0000   -4.99283
627440.0000   -5.62828
627480.0000   -4.99090
627520.0000   -5.49933
627560.0000   -6.93193
627600.0000   -5.76937
627640.0000   -6.03820
627680.0000   -6.17202
627720.0000   -5.19048
627760.0000   -5.90712
627800.0000   -5.18996
627840.0000   -5.05475
627880.0000   -5.64175
627920.0000   -4.98647
627960.0000   -5.34820
628000.0000   -5.39428
628040.0000   -5.41321
628080.0000   -5.92294
628120.0000   -6.26990
628160.0000   -6.33660
628200.0000   -6.65555
628240.0000   -5.16571
628280.0000   -6.03798
628320.0000   -5.40459
628360.0000   -5.36140
628400.0000   -6.45719
628440.0000   -5.92357
628480.0000   -6.51094
628520.0000   -4.80273
628560.0000   -4.94810
628600.0000   -3.57087
628640.0000   -4.73382
628680.0000   -4.66979
628720.0000   -5.11099
628760.0000   -5.36605
628800.0000   -5.24973
628840.0000   -5.06947
628880.0000   -4.91329
628920.0000   -5.31806
628960.0000   -5.06773
629000.0000   -5.13467
629040.0000   -5.75206
629080.0000   -6.30030
629120.0000   -5.55555
629160.0000   -5.76843
629200.0000   -5.56820
629240.0000   -5.24764
629280.0000   -5.77211
629320.0000   -5.81927
629360.0000   -6.14112
629400.0000   -5.64090
629440.0000   -4.62514
629480.0000   -5.28868
629520.0000   -5.45265
629560.0000   -4.83287
629600.0000   -6.09752
629640.0000   -4.86957
629680.0000   -5.11580
629720.0000   -5.17765
629760.0000   -5.87909
629800.0000   -5.66783
629840.0000   -5.45575
629880.0000   -5.04276
629920.0000   -5.07542
629960.0000   -4.70619
630000.0000   -5.21444
630040.0000   -5.48485
630080.0000   -5.17448
630120.0000   -4.75281
630160.0000   -5.12873
630200.0000   -5.04039
630240.0000   -5.26588
630280.0000   -5.73585
630320.0000   -5.06524
630360.0000   -4.78765
630400.0000   -5.82177
630440.0000   -4.77157
630480.0000   -6.09603
630520.0000   -5.99368
630560.0000   -7.01438
630600.0000   -6.78566
630640.0000   -6.18363
630680.0000   -6.08593
630720.0000   -5.43718
630760.0000   -5.07661
630800.0000   -5.15346
630840.0000   -4.94617
630880.0000   -5.36274
630920.0000   -5.89302
630960.0000   -5.16174
631000.0000   -5.35225
631040.0000   -4.76047
631080.0000   -5.17455
631120.0000   -4.25959
631160.0000   -4.62272
631200.0000   -4.14567
631240.0000   -5.29673
631280.0000   -5.40464
631320.0000   -5.98287
631360.0000   -5.89644
631400.0000   -5.82754
631440.0000   -4.07871
631480.0000   -4.74689
631520.0000   -4.67418
631560.0000   -4.66459
631600.0000   -5.71996
631640.0000   -5.60944
631680.0000   -4.96394
631720.0000   -5.32876
631760.0000   -5.96347
631800.0000   -5.64267
631840.0000   -5.09516
631880.0000   -5.28133
631920.0000   -5.11182
631960.0000   -5.23204
632000.0000   -5.68672
632040.0000   -4.95484
632080.0000   -4.36575
632120.0000   -5.56458
632160.0000   -5.47442
632200.0000   -4.74379
632240.0000   -4.21975
632280.0000   -4.91057
632320.0000   -4.87506
632360.0000   -4.90210
632400.0000   -5.90729
632440.0000   -5.12059
632480.0000   -4.91027
632520.0000   -5.69795
632560.0000   -5.50046
632600.0000   -5.27186
632640.0000   -5.40545
632680.0000   -4.73935
632720.0000   -5.69421
632760.0000   -4.61886
632800.0000   -5.56654
632840.0000   -4.32299
632880.0000   -4.72084
632920.0000   -4.89726
632960.0000   -4.68898
633000.0000   -5.19870
633040.0000   -4.65018
633080.0000   -4.15070
633120.0000   -5.14192
633160.0000   -5.34565
633200.0000   -6.04495
633240.0000   -5.08326
633280.0000   -5.25325
633320.0000   -5.19258
633360.0000   -4.09829
633400.0000   -4.74033
633440.0000   -5.12827
633480.0000   -4.49850
633520.0000   -4.20142
633560.0000   -4.37383
633600.0000   -4.91028
633640.0000   -4.85336
633680.0000   -4.13638
633720.0000   -4.21712
633760.0000   -5.13319
633800.0000   -4.02830
633840.0000   -4.27040
633880.0000   -4.66898
633920.0000   -4.18905
633960.0000   -5.77871
634000.0000   -5.33750
634040.0000   -5.24705
634080.0000   -5.33277
634120.0000   -4.82140
634160.0000   -4.62033
634200.0000   -5.05446
634240.0000   -5.30497
634280.0000   -5.14526
634320.0000   -4.47521
634360.0000   -4.41882
634400.0000   -5.18086
634440.0000   -5.47687
634480.0000   -4.92792
634520.0000   -4.89689
634560.0000   -5.39258
634600.0000   -4.38597
634640.0000   -5.21422
634680.0000   -4.39298
634720.0000   -4.25584
634760.0000   -5.28309
634800.0000   -5.82026
634840.0000   -6.18990
634880.0000   -5.04279
634920.0000   -5.01467
634960.0000   -3.83855
635000.0000   -4.22202
635040.0000   -3.82335
635080.0000   -5.46260
635120.0000   -4.61303
635160.0000   -4.76656
635200.0000   -4.79262
635240.0000   -5.35398
635280.0000   -5.56143
635320.0000   -5.23027
635360.0000   -4.52791
635400.0000   -4.90250
635440.0000   -5.58531
635480.0000   -4.78703
635520.0000   -4.39195
635560.0000   -4.92491
635600.0000   -4.26696
635640.0000   -6.01269
635680.0000   -4.86277
635720.0000   -5.34627
635760.0000   -4.66797
635800.0000   -4.92753
635840.0000   -4.79919
635880.0000   -4.50595
635920.0000   -5.16129
635960.0000   -3.84238
636000.0000   -4.93613
636040.0000   -4.66965
636080.0000   -5.01054
636120.0000   -4.52250
636160.0000   -5.64623
636200.0000   -4.50253
636240.0000   -4.31086
636280.0000   -4.97959
636320.0000   -5.42416
636360.0000   -4.77536
636400.0000   -3.85973
636440.0000   -5.55270
636480.0000   -5.26660
636520.0000   -4.72835
636560.0000   -4.85033
636600.0000   -4.72772
636640.0000   -5.16584
636680.0000   -5.32570
636720.0000   -5.21020
636760.0000   -5.23526
636800.0000   -4.61757
636840.0000   -5.45427
636880.0000   -5.68853
636920.0000   -5.79806
636960.0000   -5.61436
637000.0000   -6.19763
637040.0000   -5.60507
637080.0000   -5.17309
637120.0000   -5.27329
637160.0000   -4.77864
637200.0000   -4.82581
637240.0000   -4.58851
637280.0000   -4.98105
637320.0000   -5.50654
637360.0000   -4.78299
637400.0000   -4.61010
637440.0000   -5.08906
637480.0000   -5.50576
637520.0000   -4.63174
637560.0000   -5.20815
637600.0000   -5.43270
637640.0000   -4.75315
637680.0000   -4.97728
637720.0000   -5.21445
637760.0000   -5.30448
637800.0000   -6.20154
637840.0000   -5.85904
637880.0000   -5.00520
637920.0000   -4.78814
637960.0000   -5.10240
638000.0000   -4.69000
638040.0000   -6.42044
638080.0000   -5.41489
638120.0000   -5.99952
638160.0000   -5.13324
638200.0000   -6.04255
638240.0000   -6.12132
638280.0000   -6.30136
638320.0000   -5.25252
638360.0000   -6.48609
638400.0000   -5.30636
638440.0000   -5.84443
638480.0000   -5.87175
638520.0000   -5.31148
638560.0000   -5.33478
638600.0000   -5.12928
638640.0000   -5.09840
638680.0000   -5.55047
638720.0000   -5.48817
638760.0000   -5.85703
638800.0000   -6.28609
638840.0000   -5.68752
638880.0000   -4.90158
638920.0000   -5.53829
638960.0000   -6.26400
639000.0000   -6.03177
639040.0000   -5.48361
639080.0000   -5.94309
639120.0000   -6.33119
639160.0000   -5.94551
639200.0000   -6.23141
639240.0000   -6.01546
639280.0000   -6.08502
639320.0000   -5.40066
639360.0000   -4.65742
639400.0000   -5.19217
639440.0000   -5.48674
639480.0000   -6.03285
639520.0000   -4.25242
639560.0000   -4.15506
639600.0000   -4.87094
639640.0000   -5.18904
639680.0000   -5.65510
639720.0000   -5.06333
639760.0000   -5.74002
639800.0000   -5.28610
639840.0000   -5.02479
639880.0000   -5.46894
639920.0000   -5.60282
639960.0000   -5.11838
640000.0000   -4.97265
640040.0000   -5.24704
640080.0000   -5.10357
640120.0000   -4.56449
640160.0000   -5.22299
640200.0000   -5.10580
640240.0000   -4.34405
640280.0000   -4.51037
640320.0000   -4.72476
640360.0000   -4.12906
640400.0000   -3.91575
640440.0000   -3.96655
640480.0000   -4.44071
640520.0000   -4.90426
640560.0000   -3.86916
640600.0000   -4.95914
640640.0000   -4.63739
640680.0000   -4.85985
640720.0000   -4.51295
640760.0000   -4.82517
640800.0000   -5.71537
640840.0000   -5.39425
640880.0000   -5.35755
640920.0000   -5.50163
640960.0000   -4.99046
641000.0000   -5.63496
641040.0000   -5.16568
641080.0000   -4.91588
641120.0000   -5.57435
641160.0000   -5.41960
641200.0000   -5.41862
641240.0000   -5.65008
641280.0000   -5.43749
641320.0000   -5.18726
641360.0000   -5.16989
641400.0000   -3.89059
641440.0000   -5.12177
641480.0000   -5.08080
641520.0000   -4.44504
641560.0000   -4.77735
641600.0000   -6.14559
641640.0000   -5.13094
641680.0000   -4.79965
641720.0000   -4.71018
641760.0000   -5.40067
641800.0000   -4.59819
641840.0000   -4.62571
641880.0000   -4.19596
641920.0000   -5.23708
641960.0000   -5.15148
642000.0000   -3.84552
642040.0000   -5.61430
642080.0000   -5.04461
642120.0000   -5.07375
642160.0000   -4.98039
642200.0000   -5.21813
642240.0000   -4.63891
642280.0000   -5.26635
642320.0000   -5.79257
642360.0000   -5.43641
642400.0000   -6.11222
642440.0000   -5.18204
642480.0000   -5.89719
642520.0000   -5.25243
642560.0000   -4.27194
642600.0000   -5.28542
642640.0000   -4.48401
642680.0000   -4.74363
642720.0000   -4.88228
642760.0000   -4.38666
642800.0000   -3.79409
642840.0000   -4.97861
642880.0000   -4.76616
642920.0000   -5.41189
642960.0000   -5.17249
643000.0000   -4.98024
643040.0000   -4.50085
643080.0000   -5.54212
643120.0000   -4.91214
643160.0000   -4.89583
643200.0000   -5.37056
643240.0000   -4.84041
643280.0000   -4.58958
643320.0000   -4.41235
643360.0000   -4.11679
643400.0000   -4.35764
643440.0000   -4.51546
643480.0000   -4.70320
643520.0000   -5.16094
643560.0000   -5.10841
643600.0000   -5.37514
643640.0000   -5.10344
643680.0000   -5.30547
643720.0000   -5.42282
643760.0000   -5.47805
643800.0000   -5.42303
643840.0000   -6.11144
643880.0000   -4.95113
643920.0000   -4.39678
643960.0000   -4.74092
644000.0000   -5.29060
644040.0000   -5.45173
644080.0000   -5.08227
644120.0000   -5.19941
644160.0000   -5.15418
644200.0000   -5.99378
644240.0000   -5.79434
644280.0000   -5.61187
644320.0000   -4.98904
644360.0000   -5.44314
644400.0000   -4.83454
644440.0000   -5.25885
644480.0000   -5.77229
644520.0000   -6.29813
644560.0000   -5.50591
644600.0000   -6.35135
644640.0000   -5.41733
644680.0000   -6.52030
644720.0000   -6.32794
644760.0000   -6.32553
644800.0000   -5.21654
644840.0000   -5.34035
644880.0000   -5.19884
644920.0000   -5.26995
644960.0000   -5.29205
645000.0000   -4.91998
645040.0000   -3.73999
645080.0000   -4.27869
645120.0000   -4.81877
645160.0000   -5.22413
645200.0000   -5.18949
645240.0000   -4.63177
645280.0000   -4.92263
645320.0000   -3.79894
645360.0000   -6.29903
645400.0000   -5.39473
645440.0000   -5.90324
645480.0000   -5.87215
645520.0000   -5.18606
645560.0000   -5.08805
645600.0000   -5.25924
645640.0000   -4.86414
645680.0000   -5.35138
645720.0000   -5.45597
645760.0000   -5.00169
645800.0000   -4.81246
645840.0000   -4.83510
645880.0000   -4.59413
645920.0000   -5.40872
645960.0000   -4.84756
646000.0000   -6.00804
646040.0000   -5.84122
646080.0000   -5.76377
646120.0000   -5.19785
646160.0000   -5.23282
646200.0000   -4.73939
646240.0000   -5.53395
646280.0000   -4.55530
646320.0000   -4.53136
646360.0000   -4.34983
646400.0000   -5.77603
646440.0000   -5.57509
646480.0000   -5.63978
646520.0000   -5.14793
646560.0000   -5.07791
646600.0000   -5.72801
646640.0000   -5.19964
646680.0000   -4.84514
646720.0000   -4.92066
646760.0000   -4.45530
646800.0000   -4.37534
646840.0000   -5.00204
646880.0000   -4.66438
646920.0000   -5.06104
646960.0000   -5.19580
647000.0000   -6.00595
647040.0000   -6.59489
647080.0000   -5.35939
647120.0000   -5.24816
647160.0000   -5.47632
647200.0000   -4.94506
647240.0000   -6.11803
647280.0000   -5.86177
647320.0000   -5.93982
647360.0000   -5.19950
647400.0000   -5.89226
647440.0000   -4.99524
647480.0000   -5.18619
647520.0000   -5.62910
647560.0000   -5.61519
647600.0000   -5.62802
647640.0000   -5.89796
647680.0000   -5.48149
647720.0000   -6.04341
647760.0000   -6.00641
647800.0000   -5.50519
647840.0000   -5.88723
647880.0000   -6.02907
647920.0000   -5.13405
647960.0000   -5.67303
648000.0000   -4.80701
648040.0000   -4.99306
648080.0000   -4.75162
648120.0000   -5.60750
648160.0000   -5.25392
648200.0000   -5.05561
648240.0000   -6.13964
648280.0000   -5.82608
648320.0000   -5.60638
648360.0000   -4.67814
648400.0000   -4.54111
648440.0000   -4.79642
648480.0000   -5.02571
648520.0000   -5.02609
648560.0000   -5.34891
648600.0000   -4.39992
648640.0000   -5.70070
648680.0000   -5.88126
648720.0000   -5.14316
648760.0000   -5.27873
648800.0000   -5.24969
648840.0000   -5.69653
648880.0000   -4.48895
648920.0000   -4.35360
648960.0000   -5.45725
649000.0000   -5.78640
649040.0000   -6.07067
649080.0000   -5.17041
649120.0000   -6.05340
649160.0000   -6.18980
649200.0000   -5.57688
649240.0000   -5.85939
649280.0000   -5.27634
649320.0000   -4.96428
649360.0000   -5.09382
649400.0000   -5.32600
649440.0000   -5.08832
649480.0000   -5.06511
649520.0000   -4.71905
649560.0000   -4.23016
649600.0000   -5.07848
649640.0000   -5.26359
649680.0000   -4.27144
649720.0000   -6.59859
649760.0000   -4.63161
649800.0000   -4.99062
649840.0000   -4.81509
649880.0000   -6.04114
649920.0000   -4.55745
649960.0000   -4.91593
650000.0000   -4.63496
650040.0000   -4.52081
650080.0000   -4.92791
650120.0000   -5.20174
650160.0000   -4.75703
650200.0000   -5.50983
650240.0000   -5.38972
650280.0000   -6.05506
650320.0000   -5.39364
650360.0000   -4.86671
650400.0000   -5.10799
650440.0000   -4.35161
650480.0000   -5.20570
650520.0000   -5.70402
650560.0000   -4.97479
650600.0000   -4.80589
650640.0000   -5.20852
650680.0000   -5.08338
650720.0000   -5.58730
650760.0000   -5.46917
650800.0000   -5.52479
650840.0000   -5.76321
650880.0000   -6.78374
650920.0000   -5.88269
650960.0000   -5.06013
651000.0000   -5.46845
651040.0000   -5.38079
651080.0000   -5.00138
651120.0000   -4.77932
651160.0000   -5.33188
651200.0000   -5.61571
651240.0000   -6.56351
651280.0000   -5.93495
651320.0000   -5.18942
651360.0000   -5.79846
651400.0000   -5.82249
651440.0000   -5.67133
651480.0000   -6.15712
651520.0000   -6.15974
651560.0000   -5.69321
651600.0000   -5.71320
651640.0000   -6.28731
651680.0000   -5.89251
651720.0000   -6.57427
651760.0000   -5.72785
651800.0000   -6.33297
651840.0000   -6.17896
651880.0000   -6.90611
651920.0000   -6.10587
651960.0000   -7.51164
652000.0000   -7.01406
652040.0000   -6.38308
652080.0000   -6.91279
652120.0000   -5.77519
652160.0000   -5.74341
652200.0000   -5.68526
652240.0000   -6.19495
652280.0000   -5.76309
652320.0000   -5.29269
652360.0000   -5.94359
652400.0000   -5.83248
652440.0000   -5.47080
652480.0000   -6.00820
652520.0000   -6.23627
652560.0000   -6.36349
652600.0000   -5.30646
652640.0000   -5.72292
652680.0000   -4.79632
652720.0000   -5.63763
652760.0000   -5.54727
652800.0000   -4.34778
652840.0000   -5.16181
652880.0000   -5.70807
652920.0000   -4.91701
652960.0000   -4.68569
653000.0000   -5.21646
653040.0000   -4.77210
653080.0000   -4.90442
653120.0000   -5.36873
653160.0000   -4.31256
653200.0000   -4.53969
653240.0000   -5.02295
653280.0000   -4.31448
653320.0000   -4.22311
653360.0000   -4.40358
653400.0000   -5.01451
653440.0000   -4.71102
653480.0000   -4.64040
653520.0000   -4.75932
653560.0000   -5.33581
653600.0000   -4.87818
653640.0000   -4.93988
653680.0000   -5.49001
653720.0000   -6.30773
653760.0000   -6.78352
653800.0000   -6.43120
653840.0000   -5.49880
653880.0000   -6.92776
653920.0000   -6.45938
653960.0000   -5.87070
654000.0000   -6.64380
654040.0000   -6.46890
654080.0000   -4.11136
654120.0000   -5.52916
654160.0000   -5.26771
654200.0000   -5.19745
654240.0000   -5.08468
654280.0000   -4.99996
654320.0000   -5.62749
654360.0000   -4.83775
654400.0000   -5.21285
654440.0000   -5.77487
654480.0000   -5.49017
654520.0000   -5.00879
654560.0000   -5.07971
654600.0000   -4.59681
654640.0000   -4.38538
654680.0000   -4.77242
654720.0000   -4.59240
654760.0000   -5.45415
654800.0000   -5.44233
654840.0000   -5.85486
654880.0000   -5.61145
654920.0000   -5.02464
654960.0000   -5.49939
655000.0000   -5.35719
655040.0000   -5.04070
655080.0000   -5.42719
655120.0000   -5.40600
655160.0000   -5.48439
655200.0000   -4.83024
655240.0000   -4.22116
655280.0000   -4.59702
655320.0000   -5.68525
655360.0000   -5.47276
655400.0000   -5.57737
655440.0000   -5.36503
655480.0000   -3.72142
655520.0000   -5.50947
655560.0000   -5.99731
655600.0000   -5.32881
655640.0000   -5.59724
655680.0000   -5.50805
655720.0000   -4.91784
655760.0000   -4.64336
655800.0000   -4.76452
655840.0000   -4.82607
655880.0000   -5.19724
655920.0000   -4.61802
655960.0000   -5.18156
656000.0000   -4.21825
656040.0000   -5.65631
656080.0000   -5.29273
656120.0000   -6.27881
656160.0000   -5.98630
656200.0000   -5.71704
656240.0000   -5.46293
656280.0000   -5.23341
656320.0000   -5.86945
656360.0000   -5.58162
656400.0000   -6.12233
656440.0000   -5.86206
656480.0000   -5.86262
656520.0000   -6.27463
656560.0000   -5.83674
656600.0000   -5.43409
656640.0000   -5.46957
656680.0000   -5.23278
656720.0000   -6.26619
656760.0000   -5.39292
656800.0000   -4.92293
656840.0000   -5.04682
656880.0000   -6.71962
656920.0000   -5.27376
656960.0000   -5.97876
657000.0000   -5.57138
657040.0000   -5.10392
657080.0000   -5.18008
657120.0000   -5.65061
657160.0000   -5.63461
657200.0000   -5.94017
657240.0000   -5.47940
657280.0000   -5.69669
657320.0000   -5.19447
657360.0000   -5.54088
657400.0000   -4.67261
657440.0000   -5.82587
657480.0000   -5.84391
657520.0000   -5.66743
657560.0000   -7.02838
657600.0000   -5.09758
657640.0000   -5.78192
657680.0000   -5.30593
657720.0000   -5.43625
657760.0000   -4.54624
657800.0000   -4.85332
657840.0000   -5.15503
657880.0000   -5.34311
657920.0000   -5.48237
657960.0000   -5.59362
658000.0000   -4.92045
658040.0000   -4.90640
658080.0000   -4.99204
658120.0000   -4.11539
658160.0000   -4.31505
658200.0000   -5.38404
658240.0000   -5.80371
658280.0000   -5.50311
658320.0000   -4.99260
658360.0000   -4.96458
658400.0000   -5.00651
658440.0000   -5.34923
658480.0000   -4.90977
658520.0000   -4.37639
658560.0000   -5.22560
658600.0000   -4.73871
658640.0000   -4.41574
658680.0000   -4.95099
658720.0000   -4.18942
658760.0000   -4.34066
658800.0000   -4.83237
658840.0000   -4.92157
658880.0000   -4.60641
658920.0000   -4.22331
658960.0000   -4.77500
659000.0000   -4.80726
659040.0000   -4.65489
659080.0000   -4.90876
659120.0000   -5.40241
659160.0000   -5.20397
659200.0000   -5.17017
659240.0000   -5.52093
659280.0000   -5.36915
659320.0000   -5.67496
659360.0000   -4.87070
659400.0000   -3.56516
659440.0000   -5.04295
659480.0000   -4.52670
659520.0000   -4.85824
659560.0000   -4.75133
659600.0000   -5.20775
659640.0000   -4.97983
659680.0000   -4.62437
659720.0000   -5.47964
659760.0000   -6.04913
659800.0000   -4.94834
659840.0000   -4.60497
659880.0000   -4.79119
659920.0000   -4.93396
659960.0000   -5.33378
660000.0000   -5.28243
660040.0000   -4.93694
660080.0000   -4.69031
660120.0000   -4.90872
660160.0000   -5.18447
660200.0000   -5.01942
660240.0000   -5.82030
660280.0000   -6.67180
660320.0000   -5.64862
660360.0000   -5.44815
660400.0000   -6.44430
660440.0000   -5.62045
660480.0000   -5.82214
660520.0000   -4.13743
660560.0000   -4.99621
660600.0000   -5.18815
660640.0000   -5.29047
660680.0000   -4.62252
660720.0000   -5.36753
660760.0000   -6.09622
660800.0000   -5.48195
660840.0000   -5.51004
660880.0000   -4.82543
660920.0000   -4.72621
660960.0000   -4.74114
661000.0000   -4.31760
661040.0000   -4.49908
661080.0000   -3.79091
661120.0000   -5.07222
661160.0000   -4.38751
661200.0000   -5.10233
661240.0000   -5.62970
661280.0000   -4.39065
661320.0000   -3.86805
661360.0000   -4.54160
661400.0000   -4.08046
661440.0000   -4.06965
661480.0000   -3.85535
661520.0000   -4.33830
661560.0000   -5.08410
661600.0000   -5.67615
661640.0000   -5.78121
661680.0000   -4.79712
661720.0000   -4.91950
661760.0000   -5.18127
661800.0000   -5.07853
661840.0000   -4.46213
661880.0000   -5.66324
661920.0000   -5.03064
661960.0000   -5.31659
662000.0000   -5.68847
662040.0000   -5.16342
662080.0000   -5.71433
662120.0000   -4.61247
662160.0000   -5.42238
662200.0000   -4.64345
662240.0000   -5.68133
662280.0000   -5.28582
662320.0000   -4.90280
662360.0000   -5.04973
662400.0000   -6.05546
662440.0000   -6.14613
662480.0000   -5.50499
662520.0000   -5.87983
662560.0000   -5.60265
662600.0000   -5.59353
662640.0000   -5.45757
662680.0000   -4.78207
662720.0000   -4.95425
662760.0000   -5.39979
662800.0000   -5.00828
662840.0000   -5.49225
662880.0000   -4.26751
662920.0000   -4.37124
662960.0000   -4.54978
663000.0000   -4.18360
663040.0000   -4.82463
663080.0000   -4.20273
663120.0000   -5.12357
663160.0000   -4.45134
663200.0000   -4.94501
663240.0000   -4.16245
663280.0000   -4.72777
663320.0000   -4.68589
663360.0000   -5.14564
663400.0000   -4.97269
663440.0000   -5.54615
663480.0000   -5.44703
663520.0000   -5.47242
663560.0000   -5.13598
663600.0000   -4.88539
663640.0000   -5.56791
663680.0000   -6.05620
663720.0000   -6.17286
663760.0000   -6.44747
663800.0000   -5.81193
663840.0000   -5.43936
663880.0000   -5.65750
663920.0000   -5.27031
663960.0000   -4.89957
664000.0000   -5.52004
664040.0000   -4.97776
664080.0000   -5.27247
664120.0000   -5.63067
664160.0000   -5.32523
664200.0000   -5.61003
664240.0000   -4.27768
664280.0000   -5.58904
664320.0000   -5.06561
664360.0000   -4.75924
664400.0000   -4.91057
664440.0000   -5.26007
664480.0000   -5.60307
664520.0000   -5.92606
664560.0000   -5.47910
664600.0000   -4.98099
664640.0000   -5.34874
664680.0000   -5.68435
664720.0000   -5.41856
664760.0000   -5.93077
664800.0000   -5.97994
664840.0000   -6.18107
664880.0000   -6.01238
664920.0000   -5.40088
664960.0000   -5.60650
665000.0000   -5.54622
665040.0000   -5.38566
665080.0000   -4.95588
665120.0000   -5.82858
665160.0000   -6.08538
665200.0000   -5.93046
665240.0000   -6.09859
665280.0000   -5.68762
665320.0000   -5.07992
665360.0000   -6.69043
665400.0000   -6.33607
665440.0000   -6.13727
665480.0000   -6.78617
665520.0000   -6.22923
665560.0000   -6.11425
665600.0000   -6.34567
665640.0000   -5.24578
665680.0000   -5.35853
665720.0000   -5.48569
665760.0000   -6.05931
665800.0000   -6.67772
665840.0000   -4.73517
665880.0000   -5.20563
665920.0000   -5.63703
665960.0000   -6.15811
666000.0000   -5.60957
666040.0000   -5.79562
666080.0000   -5.80787
666120.0000   -5.80482
666160.0000   -6.29114
666200.0000   -6.49948
666240.0000   -6.51711
666280.0000   -5.73480
666320.0000   -5.58050
666360.0000   -5.51659
666400.0000   -6.86586
666440.0000   -5.63370
666480.0000   -5.77229
666520.0000   -5.24203
666560.0000   -5.51503
666600.0000   -4.85526
666640.0000   -5.80620
666680.0000   -5.54015
666720.0000   -6.38587
666760.0000   -6.69948
666800.0000   -5.38980
666840.0000   -5.99976
666880.0000   -5.94095
666920.0000   -5.64421
666960.0000   -5.83387
667000.0000   -6.30329
667040.0000   -5.52418
667080.0000   -6.79883
667120.0000   -5.86661
667160.0000   -6.36657
667200.0000   -7.51961
667240.0000   -7.49557
667280.0000   -5.56704
667320.0000   -6.49669
667360.0000   -6.00025
667400.0000   -6.86761
667440.0000   -5.73005
667480.0000   -6.60636
667520.0000   -6.02482
667560.0000   -6.36196
667600.0000   -5.75999
667640.0000   -5.59243
667680.0000   -4.49499
667720.0000   -5.01797
667760.0000   -4.35089
667800.0000   -4.91547
667840.0000   -5.30890
667880.0000   -5.68698
667920.0000   -5.28636
667960.0000   -5.35689
668000.0000   -5.49983
668040.0000   -5.69411
668080.0000   -5.41667
668120.0000   -6.45365
668160.0000   -6.67104
668200.0000   -5.84083
668240.0000   -5.46237
668280.0000   -6.48515
668320.0000   -6.06924
668360.0000   -6.96210
668400.0000   -6.28728
668440.0000   -5.85562
668480.0000   -6.42844
668520.0000   -5.35879
668560.0000   -5.53621
668600.0000   -5.67278
668640.0000   -6.02690
668680.0000   -5.94047
668720.0000   -6.43888
668760.0000   -5.73748
668800.0000   -6.82371
668840.0000   -5.14337
668880.0000   -6.09480
668920.0000   -5.86237
668960.0000   -6.45293
669000.0000   -6.52923
669040.0000   -6.12593
669080.0000   -5.93746
669120.0000   -6.72719
669160.0000   -5.06109
669200.0000   -5.60814
669240.0000   -5.82910
669280.0000   -5.00247
669320.0000   -5.35561
669360.0000   -5.76023
669400.0000   -6.37966
669440.0000   -5.67904
669480.0000   -6.26689
669520.0000   -5.52681
669560.0000   -5.89933
669600.0000   -6.13714
669640.0000   -5.61730
669680.0000   -6.16705
669720.0000   -6.50355
669760.0000   -7.49488
669800.0000   -5.92170
669840.0000   -6.43612
669880.0000   -5.24754
669920.0000   -4.86361
669960.0000   -4.99716
670000.0000   -5.84814
670040.0000   -4.80677
670080.0000   -5.58311
670120.0000   -5.47186
670160.0000   -5.89837
670200.0000   -5.13480
670240.0000   -5.78272
670280.0000   -5.87839
670320.0000   -5.05830
670360.0000   -5.25927
670400.0000   -5.77645
670440.0000   -5.04377
670480.0000   -5.20674
670520.0000   -5.01200
670560.0000   -4.90542
670600.0000   -4.51674
670640.0000   -4.71277
670680.0000   -5.94644
670720.0000   -5.77153
670760.0000   -5.25862
670800.0000   -5.03394
670840.0000   -5.27955
670880.0000   -5.87661
670920.0000   -5.20137
670960.0000   -4.75541
671000.0000   -5.19375
671040.0000   -4.83955
671080.0000   -5.25205
671120.0000   -5.68337
671160.0000   -5.37841
671200.0000   -6.89626
671240.0000   -5.49514
671280.0000   -6.36643
671320.0000   -5.06181
671360.0000   -5.57893
671400.0000   -4.98581
671440.0000   -5.05922
671480.0000   -5.95536
671520.0000   -5.74620
671560.0000   -5.04636
671600.0000   -6.26654
671640.0000   -5.58428
671680.0000   -4.87970
671720.0000   -5.28810
671760.0000   -5.28857
671800.0000   -5.35670
671840.0000   -5.80446
671880.0000   -5.44952
671920.0000   -4.96045
671960.0000   -5.10011
672000.0000   -5.00091
672040.0000   -4.98867
672080.0000   -5.40131
672120.0000   -5.34566
672160.0000   -5.98406
672200.0000   -5.26073
672240.0000   -5.11961
672280.0000   -5.17117
672320.0000   -5.45027
672360.0000   -5.32944
672400.0000   -5.09417
672440.0000   -4.98894
672480.0000   -5.45948
672520.0000   -5.71145
672560.0000   -5.49117
672600.0000   -4.93786
672640.0000   -4.65370
672680.0000   -6.22908
672720.0000   -5.64407
672760.0000   -4.81789
672800.0000   -5.75757
672840.0000   -5.58466
672880.0000   -5.96738
672920.0000   -6.49163
672960.0000   -6.26008
673000.0000   -5.60447
673040.0000   -5.49188
673080.0000   -5.61936
673120.0000   -6.34230
673160.0000   -5.65908
673200.0000   -5.71155
673240.0000   -5.66552
673280.0000   -5.85345
673320.0000   -6.14863
673360.0000   -5.33285
673400.0000   -5.89861
673440.0000   -6.52315
673480.0000   -6.48146
673520.0000   -5.90028
673560.0000   -6.08278
673600.0000   -5.84053
673640.0000   -6.16812
673680.0000   -5.83783
673720.0000   -5.33903
673760.0000   -6.65384
673800.0000   -5.44387
673840.0000   -5.38782
673880.0000   -5.61310
673920.0000   -6.03855
673960.0000   -5.66661
674000.0000   -5.65673
674040.0000   -5.99459
674080.0000   -5.21327
674120.0000   -5.03008
674160.0000   -5.67082
674200.0000   -5.63940
674240.0000   -4.69025
674280.0000   -4.84812
674320.0000   -5.57357
674360.0000   -5.60454
674400.0000   -5.68314
674440.0000   -5.54780
674480.0000   -5.71905
674520.0000   -6.43066
674560.0000   -5.65277
674600.0000   -5.27535
674640.0000   -4.92837
674680.0000   -5.12727
674720.0000   -5.20539
674760.0000   -5.26259
674800.0000   -4.99543
674840.0000   -4.46766
674880.0000   -5.05044
674920.0000   -5.68395
674960.0000   -4.85216
675000.0000   -5.77486
675040.0000   -6.04261
675080.0000   -6.13991
675120.0000   -6.14272
675160.0000   -6.39392
675200.0000   -6.22135
675240.0000   -6.19082
675280.0000   -6.19194
675320.0000   -4.98672
675360.0000   -5.43417
675400.0000   -4.57360
675440.0000   -6.45215
675480.0000   -5.16025
675520.0000   -6.09861
675560.0000   -6.05396
675600.0000   -5.97539
675640.0000   -5.44189
675680.0000   -6.23179
675720.0000   -6.30114
675760.0000   -6.19416
675800.0000   -5.55296
675840.0000   -6.32140
675880.0000   -6.10415
675920.0000   -5.19773
675960.0000   -5.81093
676000.0000   -6.17964
676040.0000   -6.82858
676080.0000   -6.86577
676120.0000   -6.02374
676160.0000   -5.76930
676200.0000   -6.09119
676240.0000   -5.62039
676280.0000   -5.06372
676320.0000   -5.63607
676360.0000   -5.72067
676400.0000   -5.06584
676440.0000   -4.92891
676480.0000   -5.52636
676520.0000   -5.94516
676560.0000   -6.25735
676600.0000   -5.38535
676640.0000   -5.12125
676680.0000   -4.42442
676720.0000   -5.36382
676760.0000   -5.64535
676800.0000   -5.52673
676840.0000   -5.36221
676880.0000   -5.70727
676920.0000   -5.77607
676960.0000   -5.42966
677000.0000   -5.94599
677040.0000   -5.22167
677080.0000   -5.35197
677120.0000   -4.44338
677160.0000   -5.16783
677200.0000   -5.67324
677240.0000   -5.75499
677280.0000   -6.00180
677320.0000   -6.30246
677360.0000   -6.32609
677400.0000   -5.22227
677440.0000   -5.67803
677480.0000   -6.62087
677520.0000   -5.83954
677560.0000   -5.95189
677600.0000   -4.71190
677640.0000   -5.75820
677680.0000   -5.79896
677720.0000   -6.04154
677760.0000   -5.43763
677800.0000   -5.99238
677840.0000   -5.88327
677880.0000   -5.87352
677920.0000   -5.09532
677960.0000   -5.98144
678000.0000   -5.93417
678040.0000   -5.50555
678080.0000   -5.19157
678120.0000   -5.18084
678160.0000   -5.69714
678200.0000   -4.91046
678240.0000   -5.31759
678280.0000   -6.44019
678320.0000   -5.09098
678360.0000   -5.17558
678400.0000   -5.26564
678440.0000   -4.85425
678480.0000   -5.09427
678520.0000   -5.66851
678560.0000   -5.88430
678600.0000   -5.75532
678640.0000   -6.63294
678680.0000   -6.59398
678720.0000   -5.92400
678760.0000   -5.82263
678800.0000   -5.31679
678840.0000   -6.63696
678880.0000   -5.29983
678920.0000   -6.05203
678960.0000   -5.83455
679000.0000   -5.43778
679040.0000   -5.82602
679080.0000   -5.94477
679120.0000   -5.46323
679160.0000   -5.73276
679200.0000   -5.11846
679240.0000   -5.83188
679280.0000   -6.10449
679320.0000   -5.07767
679360.0000   -6.13520
679400.0000   -5.75300
679440.0000   -5.94635
679480.0000   -5.97318
679520.0000   -6.08417
679560.0000   -4.87724
679600.0000   -5.23414
679640.0000   -5.60519
679680.0000   -5.80835
679720.0000   -6.24770
679760.0000   -5.71169
679800.0000   -4.76599
679840.0000   -5.17123
679880.0000   -6.36791
679920.0000   -5.31035
679960.0000   -5.73867
680000.0000   -4.90357
680040.0000   -4.40269
680080.0000   -5.16857
680120.0000   -5.53314
680160.0000   -6.28759
680200.0000   -5.75512
680240.0000   -5.20981
680280.0000   -5.64932
680320.0000   -5.03227
680360.0000   -4.60685
680400.0000   -6.06148
680440.0000   -5.62263
680480.0000   -5.51733
680520.0000   -5.46976
680560.0000   -5.65123
680600.0000   -5.19076
680640.0000   -6.47933
680680.0000   -6.77129
680720.0000   -5.93217
680760.0000   -5.63038
680800.0000   -7.07928
680840.0000   -5.63184
680880.0000   -6.15818
680920.0000   -6.06886
680960.0000   -6.49770
681000.0000   -6.58060
681040.0000   -5.23455
681080.0000   -6.17250
681120.0000   -6.58078
681160.0000   -6.03284
681200.0000   -6.35256
681240.0000   -5.86415
681280.0000   -6.69807
681320.0000   -6.59289
681360.0000   -5.80586
681400.0000   -5.11324
681440.0000   -6.56768
681480.0000   -4.20955
681520.0000   -4.43662
681560.0000   -5.88461
681600.0000   -5.45696
681640.0000   -4.95799
681680.0000   -5.32211
681720.0000   -4.83961
681760.0000   -5.80527
681800.0000   -5.12991
681840.0000   -5.73228
681880.0000   -5.24721
681920.0000   -4.71382
681960.0000   -5.48139
682000.0000   -5.58350
682040.0000   -5.57295
682080.0000   -5.22176
682120.0000   -4.35507
682160.0000   -5.89452
682200.0000   -6.30624
682240.0000   -5.73642
682280.0000   -6.38586
682320.0000   -4.17623
682360.0000   -6.23085
682400.0000   -5.79357
682440.0000   -5.92622
682480.0000   -5.97245
682520.0000   -5.36013
682560.0000   -5.40302
682600.0000   -6.20710
682640.0000   -5.74727
682680.0000   -5.96640
682720.0000   -6.38383
682760.0000   -5.53083
682800.0000   -5.33912
682840.0000   -5.71909
682880.0000   -6.25627
682920.0000   -6.96481
682960.0000   -5.99967
683000.0000   -5.99234
683040.0000   -6.29383
683080.0000   -6.44820
683120.0000   -5.57678
683160.0000   -6.22607
683200.0000   -6.01326
683240.0000   -6.23834
683280.0000   -6.24739
683320.0000   -6.75422
683360.0000   -6.62831
683400.0000   -5.86590
683440.0000   -5.35385
683480.0000   -6.18621
683520.0000   -5.73337
683560.0000   -6.59826
683600.0000   -5.60232
683640.0000   -5.34255
683680.0000   -6.49177
683720.0000   -6.39234
683760.0000   -5.85984
683800.0000   -6.34597
683840.0000   -6.52985
683880.0000   -5.73543
683920.0000   -6.77229
683960.0000   -5.83521
684000.0000   -5.79711
684040.0000   -5.55645
684080.0000   -4.55988
684120.0000   -5.87320
684160.0000   -5.77021
684200.0000   -5.95963
684240.0000   -6.23610
684280.0000   -5.47521
684320.0000   -6.51625
684360.0000   -5.51263
684400.0000   -6.00718
684440.0000   -5.17837
684480.0000   -5.81309
684520.0000   -5.61132
684560.0000   -6.39214
684600.0000   -6.09216
684640.0000   -6.67991
684680.0000   -6.20944
684720.0000   -5.83915
684760.0000   -5.99646
684800.0000   -6.47164
684840.0000   -5.37677
684880.0000   -6.17993
684920.0000   -5.73818
684960.0000   -6.45432
685000.0000   -5.92832
685040.0000   -5.87228
685080.0000   -5.68676
685120.0000   -6.11106
685160.0000   -5.74705
685200.0000   -6.26631
685240.0000   -5.10659
685280.0000   -5.96619
685320.0000   -5.55414
685360.0000   -6.18586
685400.0000   -6.48553
685440.0000   -5.86460
685480.0000   -5.64352
685520.0000   -5.25356
685560.0000   -5.48595
685600.0000   -5.94584
685640.0000   -5.51444
685680.0000   -6.11606
685720.0000   -6.22211
685760.0000   -5.19280
685800.0000   -5.35168
685840.0000   -5.82261
685880.0000   -6.73638
685920.0000   -5.48478
685960.0000   -5.13386
686000.0000   -5.13435
686040.0000   -5.32706
686080.0000   -5.28101
686120.0000   -6.71788
686160.0000   -5.50559
686200.0000   -5.14045
686240.0000   -5.73894
686280.0000   -5.27566
686320.0000   -5.44884
686360.0000   -6.15384
686400.0000   -5.68839
686440.0000   -5.71096
686480.0000   -5.88626
686520.0000   -5.57745
686560.0000   -5.24522
686600.0000   -5.03431
686640.0000   -5.90406
686680.0000   -5.59325
686720.0000   -4.60598
686760.0000   -5.45571
686800.0000   -5.67460
686840.0000   -5.51472
686880.0000   -5.76773
686920.0000   -5.83957
686960.0000   -5.85543
687000.0000   -5.42083
687040.0000   -5.28476
687080.0000   -5.07773
687120.0000   -5.33643
687160.0000   -6.26461
687200.0000   -6.46565
687240.0000   -5.94056
687280.0000   -6.24827
687320.0000   -5.58245
687360.0000   -6.11497
687400.0000   -5.40413
687440.0000   -5.79431
687480.0000   -6.33172
687520.0000   -5.97498
687560.0000   -6.17195
687600.0000   -5.72003
687640.0000   -7.14393
687680.0000   -6.85736
687720.0000   -6.86429
687760.0000   -6.64189
687800.0000   -5.94197
687840.0000   -5.65668
687880.0000   -5.87400
687920.0000   -5.25192
687960.0000   -5.58582
688000.0000   -5.43138
688040.0000   -5.66809
688080.0000   -6.11063
688120.0000   -6.26308
688160.0000   -6.23258
688200.0000   -6.38475
688240.0000   -7.30169
688280.0000   -6.02735
688320.0000   -5.58527
688360.0000   -4.68849
688400.0000   -6.04294
688440.0000   -5.51803
688480.0000   -5.85667
688520.0000   -5.41723
688560.0000   -4.67175
688600.0000   -5.81783
688640.0000   -5.52683
688680.0000   -5.93121
688720.0000   -6.42093
688760.0000   -5.96253
688800.0000   -6.45418
688840.0000   -6.29864
688880.0000   -5.37004
688920.0000   -5.34029
688960.0000   -6.06815
689000.0000   -5.78072
689040.0000   -4.87541
689080.0000   -5.96662
689120.0000   -6.35222
689160.0000   -5.79557
689200.0000   -6.36131
689240.0000   -6.21871
689280.0000   -6.32635
689320.0000   -6.69736
689360.0000   -5.72927
689400.0000   -6.67463
689440.0000   -6.76225
689480.0000   -6.46394
689520.0000   -5.97141
689560.0000   -5.93194
689600.0000   -6.56541
689640.0000   -6.03633
689680.0000   -7.06018
689720.0000   -6.70262
689760.0000   -7.02667
689800.0000   -6.68752
689840.0000   -6.67052
689880.0000   -6.31720
689920.0000   -6.08708
689960.0000   -6.24309
690000.0000   -6.34387
690040.0000   -5.78982
690080.0000   -5.25311
690120.0000   -5.01027
690160.0000   -5.38498
690200.0000   -5.21074
690240.0000   -6.37648
690280.0000   -6.51692
690320.0000   -6.17528
690360.0000   -6.29920
690400.0000   -5.64838
690440.0000   -5.25198
690480.0000   -5.47226
690520.0000   -6.44415
690560.0000   -5.76558
690600.0000   -6.38606
690640.0000   -5.79400
690680.0000   -6.62154
690720.0000   -5.74174
690760.0000   -5.78627
690800.0000   -5.98870
690840.0000   -5.42281
690880.0000   -6.29129
690920.0000   -5.98256
690960.0000   -6.58322
691000.0000   -5.29653
691040.0000   -6.21326
691080.0000   -5.87018
691120.0000   -4.81387
691160.0000   -5.75457
691200.0000   -6.20273
691240.0000   -5.56801
691280.0000   -5.73144
691320.0000   -5.27763
691360.0000   -5.60451
691400.0000   -5.86297
691440.0000   -5.77637
691480.0000   -5.53724
691520.0000   -5.65704
691560.0000   -5.87946
691600.0000   -6.04249
691640.0000   -5.19828
691680.0000   -6.13422
691720.0000   -5.41706
691760.0000   -5.82591
691800.0000   -5.46670
691840.0000   -6.48957
691880.0000   -5.34549
691920.0000   -5.36026
691960.0000   -4.72793
692000.0000   -5.21386
692040.0000   -5.09017
692080.0000   -5.60653
692120.0000   -4.65812
692160.0000   -5.61285
692200.0000   -5.86891
692240.0000   -5.25624
692280.0000   -5.53024
692320.0000   -4.21161
692360.0000   -4.11209
692400.0000   -5.19475
692440.0000   -5.28714
692480.0000   -5.20508
692520.0000   -4.85421
692560.0000   -4.01148
692600.0000   -3.86278
692640.0000   -4.54620
692680.0000   -4.12676
692720.0000   -4.97472
692760.0000   -4.38218
692800.0000   -4.35282
692840.0000   -5.38880
692880.0000   -5.76996
692920.0000   -5.05873
692960.0000   -4.97330
693000.0000   -4.33376
693040.0000   -4.98803
693080.0000   -5.14573
693120.0000   -4.66288
693160.0000   -4.48178
693200.0000   -5.60076
693240.0000   -5.54162
693280.0000   -5.47140
693320.0000   -5.08488
693360.0000   -4.42537
693400.0000   -4.48434
693440.0000   -5.57796
693480.0000   -4.88708
693520.0000   -4.87172
693560.0000   -6.01062
693600.0000   -5.05518
693640.0000   -5.43145
693680.0000   -5.77157
693720.0000   -5.97386
693760.0000   -5.50974
693800.0000   -5.82300
693840.0000   -5.97178
693880.0000   -5.26541
693920.0000   -5.20806
693960.0000   -5.53569
694000.0000   -5.41569
694040.0000   -5.49751
694080.0000   -4.25540
694120.0000   -5.36869
694160.0000   -4.25012
694200.0000   -5.03933
694240.0000   -5.04866
694280.0000   -5.57152
694320.0000   -5.64820
694360.0000   -4.48219
694400.0000   -5.24827
694440.0000   -4.94898
694480.0000   -4.80122
694520.0000   -4.77064
694560.0000   -5.14071
694600.0000   -4.76543
694640.0000   -5.10854
694680.0000   -5.97401
694720.0000   -5.59360
694760.0000   -5.53506
694800.0000   -6.28589
694840.0000   -5.33072
694880.0000   -4.35322
694920.0000   -4.77532
694960.0000   -6.89627
695000.0000   -6.57494
695040.0000   -5.97048
695080.0000   -5.23975
695120.0000   -6.22335
695160.0000   -5.97592
695200.0000   -5.53167
695240.0000   -5.80809
695280.0000   -6.61213
695320.0000   -6.09244
695360.0000   -7.00598
695400.0000   -6.30248
695440.0000   -6.51481
695480.0000   -5.46798
695520.0000   -6.44363
695560.0000   -6.58991
695600.0000   -6.91352
695640.0000   -6.12852
695680.0000   -5.79063
695720.0000   -6.39207
695760.0000   -7.08412
695800.0000   -5.62481
695840.0000   -6.77078
695880.0000   -6.75285
695920.0000   -5.83630
695960.0000   -5.70715
696000.0000   -6.29263
696040.0000   -5.74160
696080.0000   -7.04734
696120.0000   -5.46387
696160.0000   -6.96255
696200.0000   -5.92651
696240.0000   -5.56026
696280.0000   -5.97987
696320.0000   -5.62505
696360.0000   -5.53938
696400.0000   -5.28295
696440.0000   -5.86366
696480.0000   -6.01736
696520.0000   -5.43958
696560.0000   -6.03024
696600.0000   -6.16760
696640.0000   -5.18382
696680.0000   -5.66709
696720.0000   -5.98085
696760.0000   -5.75656
696800.0000   -5.79975
696840.0000   -6.24262
696880.0000   -5.56004
696920.0000   -7.40586
696960.0000   -6.77661
697000.0000   -6.06532
697040.0000   -5.77211
697080.0000   -5.73131
697120.0000   -5.07875
697160.0000   -5.32324
697200.0000   -5.33627
697240.0000   -5.30042
697280.0000   -4.91163
697320.0000   -5.31773
697360.0000   -5.10704
697400.0000   -5.54629
697440.0000   -5.79746
697480.0000   -4.83678
697520.0000   -5.77581
697560.0000   -4.88280
697600.0000   -5.07408
697640.0000   -5.26777
697680.0000   -5.21203
697720.0000   -5.80142
697760.0000   -5.05929
697800.0000   -5.56147
697840.0000   -4.34234
697880.0000   -5.49577
697920.0000   -5.35688
697960.0000   -5.48125
698000.0000   -5.77941
698040.0000   -6.30066
698080.0000   -6.18703
698120.0000   -5.70686
698160.0000   -5.70595
698200.0000   -5.66567
698240.0000   -5.98670
698280.0000   -5.69168
698320.0000   -6.17665
698360.0000   -5.68522
698400.0000   -5.45256
698440.0000   -5.77561
698480.0000   -5.66398
698520.0000   -5.73642
698560.0000   -5.96272
698600.0000   -6.56464
698640.0000   -6.50072
698680.0000   -5.51181
698720.0000   -5.63766
698760.0000   -5.44698
698800.0000   -5.81740
698840.0000   -5.58495
698880.0000   -5.47730
698920.0000   -5.90147
698960.0000   -5.10371
699000.0000   -5.84825
[truncated: 173,079 more chars]
