# Supplementary material for: Comment on 'Valid molecular dynamics simulations of human hemoglobin require a surprisingly large box size'
Source: eLife. 2019 Jun 20;8:e44718. doi: 10.7554/eLife.44718 (PMC6586461; doi:10.7554/eLife.44718)
Supplement: Figure 1—source data 1. — The zip archive contains a README file describing which source files correspond to the different panels. [file elife-44718-fig1-data1.zip › figure1/panel_C/90A/2/proj.xvg]

@ autoscale onread none
@ with g0
@ g0 on
@ title "projection on eigenvectors (nm)"
@ xaxis  label "Time (ps)"
@ world xmin 0
@ world xmax 1e+06
@ world ymin -10.2435
@ world ymax 18.2005
@ view xmin 0.15
@ view xmax 0.85
@ view ymin 0.15
@ view ymax 0.85
@ yaxis  label "vec 1"
@ xaxis tick major 250000
@ xaxis tick minor 125000
@ xaxis ticklabel start type spec
@ xaxis ticklabel start -0
@ yaxis tick major 10
@ yaxis tick minor 5
@ yaxis ticklabel start type spec
@ yaxis ticklabel start -10
@ zeroxaxis bar on
@ zeroxaxis bar linestyle 3
    0.0000   -5.08866
   40.0000   -4.50767
   80.0000   -4.64692
  120.0000   -5.55548
  160.0000   -5.44570
  200.0000   -4.76120
  240.0000   -4.75730
  280.0000   -5.76313
  320.0000   -5.41047
  360.0000   -5.61802
  400.0000   -5.00040
  440.0000   -4.81239
  480.0000   -5.84750
  520.0000   -5.52885
  560.0000   -5.81583
  600.0000   -6.41292
  640.0000   -5.64653
  680.0000   -6.35404
  720.0000   -6.47214
  760.0000   -6.05025
  800.0000   -5.60282
  840.0000   -6.19468
  880.0000   -4.41368
  920.0000   -5.48801
  960.0000   -5.74980
 1000.0000   -6.07636
 1040.0000   -5.80355
 1080.0000   -4.78972
 1120.0000   -5.31034
 1160.0000   -5.64527
 1200.0000   -5.00962
 1240.0000   -4.25226
 1280.0000   -4.37451
 1320.0000   -4.75085
 1360.0000   -5.22941
 1400.0000   -5.87273
 1440.0000   -5.38473
 1480.0000   -5.68014
 1520.0000   -4.83586
 1560.0000   -5.64268
 1600.0000   -5.78980
 1640.0000   -5.72262
 1680.0000   -5.40383
 1720.0000   -5.04808
 1760.0000   -5.58670
 1800.0000   -5.10299
 1840.0000   -4.95609
 1880.0000   -5.92165
 1920.0000   -5.24354
 1960.0000   -5.52542
 2000.0000   -4.92549
 2040.0000   -5.35675
 2080.0000   -4.37413
 2120.0000   -4.84234
 2160.0000   -5.41471
 2200.0000   -5.59732
 2240.0000   -5.38347
 2280.0000   -6.08980
 2320.0000   -5.90877
 2360.0000   -6.48018
 2400.0000   -6.17015
 2440.0000   -6.15349
 2480.0000   -5.61999
 2520.0000   -5.67243
 2560.0000   -5.59288
 2600.0000   -6.18764
 2640.0000   -5.11671
 2680.0000   -5.82409
 2720.0000   -5.57167
 2760.0000   -6.13728
 2800.0000   -5.63320
 2840.0000   -5.22210
 2880.0000   -5.01295
 2920.0000   -5.16427
 2960.0000   -5.96913
 3000.0000   -5.75522
 3040.0000   -5.98809
 3080.0000   -6.51667
 3120.0000   -6.62793
 3160.0000   -6.34538
 3200.0000   -5.94518
 3240.0000   -6.07408
 3280.0000   -5.36755
 3320.0000   -5.62787
 3360.0000   -5.91368
 3400.0000   -6.05868
 3440.0000   -6.12015
 3480.0000   -5.66654
 3520.0000   -6.22305
 3560.0000   -5.90219
 3600.0000   -5.66470
 3640.0000   -5.72392
 3680.0000   -5.99361
 3720.0000   -6.34300
 3760.0000   -5.86014
 3800.0000   -5.05158
 3840.0000   -5.38856
 3880.0000   -4.53099
 3920.0000   -5.35561
 3960.0000   -6.29286
 4000.0000   -5.10596
 4040.0000   -5.75230
 4080.0000   -4.94724
 4120.0000   -4.95825
 4160.0000   -4.82723
 4200.0000   -6.09541
 4240.0000   -5.75015
 4280.0000   -5.47167
 4320.0000   -5.58728
 4360.0000   -5.78401
 4400.0000   -5.33213
 4440.0000   -5.91659
 4480.0000   -5.85220
 4520.0000   -6.09011
 4560.0000   -5.78852
 4600.0000   -5.15837
 4640.0000   -6.22373
 4680.0000   -6.53412
 4720.0000   -6.46432
 4760.0000   -5.81414
 4800.0000   -5.73785
 4840.0000   -6.16223
 4880.0000   -6.73305
 4920.0000   -6.65707
 4960.0000   -7.34015
 5000.0000   -6.72547
 5040.0000   -6.20440
 5080.0000   -5.27621
 5120.0000   -6.38238
 5160.0000   -5.97765
 5200.0000   -6.14479
 5240.0000   -6.15932
 5280.0000   -5.66724
 5320.0000   -5.69162
 5360.0000   -5.66551
 5400.0000   -5.98569
 5440.0000   -6.56955
 5480.0000   -5.30316
 5520.0000   -5.83599
 5560.0000   -5.10437
 5600.0000   -5.18551
 5640.0000   -4.84907
 5680.0000   -5.72711
 5720.0000   -6.88069
 5760.0000   -5.64137
 5800.0000   -5.91561
 5840.0000   -5.03615
 5880.0000   -5.16460
 5920.0000   -4.89538
 5960.0000   -5.39220
 6000.0000   -5.18059
 6040.0000   -5.17782
 6080.0000   -6.00958
 6120.0000   -6.05716
 6160.0000   -5.85294
 6200.0000   -6.07723
 6240.0000   -6.15852
 6280.0000   -6.40577
 6320.0000   -6.21177
 6360.0000   -6.27529
 6400.0000   -5.83319
 6440.0000   -6.37321
 6480.0000   -6.06410
 6520.0000   -6.78512
 6560.0000   -6.32024
 6600.0000   -6.81693
 6640.0000   -5.71286
 6680.0000   -5.77381
 6720.0000   -5.45083
 6760.0000   -5.92037
 6800.0000   -5.74312
 6840.0000   -5.88361
 6880.0000   -5.45232
 6920.0000   -5.72363
 6960.0000   -6.43230
 7000.0000   -5.72010
 7040.0000   -6.05994
 7080.0000   -6.29128
 7120.0000   -6.21776
 7160.0000   -7.19735
 7200.0000   -6.50707
 7240.0000   -7.01208
 7280.0000   -6.66128
 7320.0000   -6.40128
 7360.0000   -5.33536
 7400.0000   -6.14870
 7440.0000   -5.95695
 7480.0000   -6.26885
 7520.0000   -5.95013
 7560.0000   -6.67287
 7600.0000   -5.46356
 7640.0000   -5.68240
 7680.0000   -6.04043
 7720.0000   -5.71203
 7760.0000   -5.43322
 7800.0000   -4.78558
 7840.0000   -4.69368
 7880.0000   -4.43791
 7920.0000   -5.26370
 7960.0000   -5.14738
 8000.0000   -5.95406
 8040.0000   -5.66601
 8080.0000   -5.29505
 8120.0000   -5.43515
 8160.0000   -4.92136
 8200.0000   -6.48216
 8240.0000   -5.42956
 8280.0000   -5.20592
 8320.0000   -6.05344
 8360.0000   -5.41587
 8400.0000   -5.14223
 8440.0000   -5.59915
 8480.0000   -5.09844
 8520.0000   -4.88317
 8560.0000   -5.26910
 8600.0000   -5.67636
 8640.0000   -5.33683
 8680.0000   -5.90283
 8720.0000   -6.13326
 8760.0000   -5.49639
 8800.0000   -5.02129
 8840.0000   -4.96432
 8880.0000   -5.89227
 8920.0000   -5.91513
 8960.0000   -5.67250
 9000.0000   -6.35634
 9040.0000   -5.78018
 9080.0000   -6.58989
 9120.0000   -5.87380
 9160.0000   -6.25823
 9200.0000   -6.61720
 9240.0000   -6.17622
 9280.0000   -6.46421
 9320.0000   -6.48896
 9360.0000   -6.19612
 9400.0000   -6.99670
 9440.0000   -5.71581
 9480.0000   -5.08573
 9520.0000   -5.33691
 9560.0000   -5.22376
 9600.0000   -5.84692
 9640.0000   -5.22800
 9680.0000   -5.77121
 9720.0000   -6.24179
 9760.0000   -6.04090
 9800.0000   -5.38026
 9840.0000   -5.42662
 9880.0000   -5.47874
 9920.0000   -5.39452
 9960.0000   -5.85956
10000.0000   -5.41041
10040.0000   -5.92488
10080.0000   -5.37391
10120.0000   -5.77321
10160.0000   -5.54297
10200.0000   -6.54947
10240.0000   -5.37474
10280.0000   -5.94750
10320.0000   -5.65980
10360.0000   -5.07811
10400.0000   -5.80636
10440.0000   -5.14989
10480.0000   -6.24532
10520.0000   -5.45877
10560.0000   -4.93028
10600.0000   -5.02858
10640.0000   -4.94037
10680.0000   -5.53201
10720.0000   -5.65595
10760.0000   -6.53347
10800.0000   -6.80371
10840.0000   -5.39348
10880.0000   -6.24937
10920.0000   -6.10619
10960.0000   -6.52257
11000.0000   -5.97252
11040.0000   -6.72437
11080.0000   -5.92395
11120.0000   -6.33945
11160.0000   -5.99265
11200.0000   -5.61027
11240.0000   -5.57025
11280.0000   -5.35557
11320.0000   -6.31328
11360.0000   -5.75111
11400.0000   -5.30388
11440.0000   -5.42940
11480.0000   -5.46271
11520.0000   -4.96256
11560.0000   -5.79351
11600.0000   -5.19145
11640.0000   -5.41543
11680.0000   -5.30874
11720.0000   -6.56054
11760.0000   -6.51425
11800.0000   -5.52639
11840.0000   -4.73375
11880.0000   -5.16492
11920.0000   -4.87457
11960.0000   -5.69562
12000.0000   -5.53497
12040.0000   -5.29773
12080.0000   -5.59438
12120.0000   -4.36387
12160.0000   -4.92221
12200.0000   -4.94822
12240.0000   -5.55884
12280.0000   -5.56401
12320.0000   -5.13179
12360.0000   -5.36072
12400.0000   -5.10547
12440.0000   -5.26160
12480.0000   -5.81070
12520.0000   -5.37218
12560.0000   -5.77054
12600.0000   -5.60227
12640.0000   -5.59997
12680.0000   -5.91931
12720.0000   -5.03530
12760.0000   -5.31432
12800.0000   -6.05970
12840.0000   -5.33790
12880.0000   -5.91392
12920.0000   -5.34616
12960.0000   -5.89618
13000.0000   -5.75169
13040.0000   -5.66446
13080.0000   -6.18979
13120.0000   -7.19065
13160.0000   -5.89208
13200.0000   -4.84152
13240.0000   -6.35753
13280.0000   -6.03381
13320.0000   -6.10378
13360.0000   -5.24639
13400.0000   -6.22718
13440.0000   -6.32471
13480.0000   -5.73990
13520.0000   -6.63878
13560.0000   -5.98420
13600.0000   -6.18411
13640.0000   -5.86674
13680.0000   -5.44513
13720.0000   -6.20688
13760.0000   -5.18205
13800.0000   -5.70106
13840.0000   -6.21018
13880.0000   -5.59365
13920.0000   -5.81510
13960.0000   -6.00419
14000.0000   -5.72308
14040.0000   -4.93869
14080.0000   -5.04426
14120.0000   -4.96986
14160.0000   -5.74521
14200.0000   -5.82227
14240.0000   -5.64925
14280.0000   -6.43564
14320.0000   -5.27373
14360.0000   -5.66064
14400.0000   -5.69876
14440.0000   -5.81781
14480.0000   -5.71867
14520.0000   -5.47603
14560.0000   -6.12973
14600.0000   -5.92845
14640.0000   -5.84169
14680.0000   -5.92326
14720.0000   -6.59955
14760.0000   -5.72018
14800.0000   -5.13337
14840.0000   -6.19178
14880.0000   -6.30399
14920.0000   -5.54087
14960.0000   -6.27139
15000.0000   -5.19346
15040.0000   -5.42428
15080.0000   -5.71987
15120.0000   -6.36823
15160.0000   -5.93740
15200.0000   -5.22876
15240.0000   -5.59765
15280.0000   -5.14981
15320.0000   -5.18723
15360.0000   -5.56753
15400.0000   -4.81363
15440.0000   -5.20013
15480.0000   -5.25657
15520.0000   -5.30470
15560.0000   -5.48856
15600.0000   -5.68067
15640.0000   -5.67877
15680.0000   -5.30428
15720.0000   -5.88859
15760.0000   -5.72922
15800.0000   -6.54426
15840.0000   -5.80099
15880.0000   -5.11978
15920.0000   -5.70727
15960.0000   -4.93964
16000.0000   -6.08928
16040.0000   -5.72494
16080.0000   -6.12287
16120.0000   -5.34580
16160.0000   -5.51099
16200.0000   -5.92392
16240.0000   -5.35983
16280.0000   -5.95022
16320.0000   -5.69704
16360.0000   -5.56283
16400.0000   -5.85597
16440.0000   -5.85490
16480.0000   -5.16018
16520.0000   -5.53180
16560.0000   -5.38862
16600.0000   -5.59665
16640.0000   -6.07431
16680.0000   -5.87148
16720.0000   -5.94312
16760.0000   -5.93441
16800.0000   -5.76108
16840.0000   -5.84609
16880.0000   -5.86013
16920.0000   -5.38639
16960.0000   -5.08747
17000.0000   -5.46078
17040.0000   -5.27497
17080.0000   -6.44138
17120.0000   -5.34821
17160.0000   -5.32280
17200.0000   -5.96061
17240.0000   -4.93130
17280.0000   -5.72770
17320.0000   -5.97092
17360.0000   -5.48444
17400.0000   -6.56207
17440.0000   -5.69724
17480.0000   -5.38035
17520.0000   -5.42497
17560.0000   -6.08305
17600.0000   -6.58533
17640.0000   -6.00129
17680.0000   -5.87056
17720.0000   -5.45095
17760.0000   -6.15277
17800.0000   -5.75660
17840.0000   -5.28732
17880.0000   -5.67886
17920.0000   -6.49642
17960.0000   -5.06293
18000.0000   -4.80401
18040.0000   -4.84597
18080.0000   -5.04371
18120.0000   -5.63470
18160.0000   -5.52070
18200.0000   -4.91729
18240.0000   -5.03355
18280.0000   -4.24478
18320.0000   -5.20918
18360.0000   -5.87688
18400.0000   -5.40662
18440.0000   -5.36189
18480.0000   -5.28223
18520.0000   -5.50394
18560.0000   -5.97835
18600.0000   -5.80218
18640.0000   -5.54668
18680.0000   -5.73196
18720.0000   -5.27269
18760.0000   -5.34846
18800.0000   -4.80733
18840.0000   -5.19608
18880.0000   -4.98838
18920.0000   -5.11577
18960.0000   -5.81482
19000.0000   -6.08386
19040.0000   -6.79470
19080.0000   -5.87125
19120.0000   -4.65053
19160.0000   -5.01871
19200.0000   -5.70867
19240.0000   -5.52709
19280.0000   -5.61738
19320.0000   -5.98718
19360.0000   -5.30223
19400.0000   -4.80770
19440.0000   -5.70460
19480.0000   -5.66886
19520.0000   -5.28537
19560.0000   -5.27863
19600.0000   -5.31019
19640.0000   -5.19006
19680.0000   -5.42426
19720.0000   -4.87213
19760.0000   -6.21854
19800.0000   -5.31640
19840.0000   -5.44320
19880.0000   -5.68219
19920.0000   -5.06796
19960.0000   -6.22480
20000.0000   -5.95783
20040.0000   -5.87488
20080.0000   -5.89743
20120.0000   -6.01438
20160.0000   -6.27086
20200.0000   -6.36697
20240.0000   -6.73095
20280.0000   -5.32288
20320.0000   -6.01368
20360.0000   -5.45064
20400.0000   -5.81210
20440.0000   -6.32422
20480.0000   -5.54600
20520.0000   -5.66146
20560.0000   -6.11101
20600.0000   -5.78044
20640.0000   -6.16525
20680.0000   -6.65185
20720.0000   -4.98771
20760.0000   -5.88299
20800.0000   -5.47144
20840.0000   -6.36771
20880.0000   -5.12855
20920.0000   -5.94793
20960.0000   -5.97568
21000.0000   -5.54615
21040.0000   -5.92489
21080.0000   -5.47272
21120.0000   -5.42765
21160.0000   -4.78442
21200.0000   -5.55697
21240.0000   -5.42537
21280.0000   -6.16605
21320.0000   -5.36046
21360.0000   -5.89393
21400.0000   -5.46881
21440.0000   -4.88815
21480.0000   -5.06258
21520.0000   -5.93880
21560.0000   -5.16541
21600.0000   -5.56742
21640.0000   -5.76623
21680.0000   -6.31750
21720.0000   -5.99860
21760.0000   -5.83860
21800.0000   -4.82164
21840.0000   -5.43964
21880.0000   -5.79058
21920.0000   -5.72808
21960.0000   -6.05641
22000.0000   -5.85212
22040.0000   -5.98674
22080.0000   -5.17067
22120.0000   -5.15942
22160.0000   -4.90511
22200.0000   -6.19741
22240.0000   -5.05097
22280.0000   -5.68157
22320.0000   -5.40074
22360.0000   -5.70398
22400.0000   -5.50034
22440.0000   -6.32067
22480.0000   -6.03040
22520.0000   -6.64380
22560.0000   -5.89004
22600.0000   -5.61560
22640.0000   -5.98021
22680.0000   -5.48214
22720.0000   -5.73779
22760.0000   -5.65923
22800.0000   -4.76159
22840.0000   -5.37195
22880.0000   -5.23523
22920.0000   -5.13544
22960.0000   -6.05249
23000.0000   -5.71602
23040.0000   -4.98289
23080.0000   -5.88220
23120.0000   -6.36009
23160.0000   -5.93444
23200.0000   -6.06680
23240.0000   -6.33045
23280.0000   -6.08799
23320.0000   -5.98944
23360.0000   -6.66915
23400.0000   -6.47144
23440.0000   -5.69504
23480.0000   -5.78335
23520.0000   -6.42341
23560.0000   -5.90152
23600.0000   -5.33203
23640.0000   -6.17266
23680.0000   -6.54436
23720.0000   -6.94630
23760.0000   -6.88925
23800.0000   -7.30964
23840.0000   -5.36242
23880.0000   -5.76906
23920.0000   -6.50919
23960.0000   -6.32540
24000.0000   -6.72763
24040.0000   -6.26211
24080.0000   -5.74019
24120.0000   -5.78601
24160.0000   -6.37123
24200.0000   -6.67298
24240.0000   -5.83884
24280.0000   -6.66766
24320.0000   -6.40921
24360.0000   -5.54012
24400.0000   -5.76110
24440.0000   -5.46053
24480.0000   -5.80822
24520.0000   -5.80294
24560.0000   -6.11088
24600.0000   -6.50610
24640.0000   -6.08208
24680.0000   -6.28437
24720.0000   -6.69292
24760.0000   -5.67646
24800.0000   -6.14814
24840.0000   -6.01180
24880.0000   -5.23595
24920.0000   -5.65099
24960.0000   -5.06928
25000.0000   -5.15054
25040.0000   -5.43931
25080.0000   -6.29824
25120.0000   -6.40237
25160.0000   -6.12877
25200.0000   -6.96519
25240.0000   -5.76254
25280.0000   -5.68098
25320.0000   -5.60257
25360.0000   -5.67745
25400.0000   -5.60680
25440.0000   -4.93092
25480.0000   -5.16648
25520.0000   -5.85075
25560.0000   -6.26239
25600.0000   -5.20980
25640.0000   -5.27350
25680.0000   -6.07623
25720.0000   -5.66629
25760.0000   -5.29929
25800.0000   -6.09965
25840.0000   -6.53728
25880.0000   -6.32199
25920.0000   -5.08867
25960.0000   -5.23513
26000.0000   -5.36099
26040.0000   -5.63674
26080.0000   -5.83302
26120.0000   -5.80772
26160.0000   -6.18957
26200.0000   -5.56754
26240.0000   -5.61027
26280.0000   -5.63727
26320.0000   -5.90244
26360.0000   -6.01069
26400.0000   -5.65152
26440.0000   -6.12201
26480.0000   -6.08833
26520.0000   -5.44647
26560.0000   -6.02744
26600.0000   -6.14186
26640.0000   -5.67829
26680.0000   -5.86500
26720.0000   -5.73574
26760.0000   -6.46605
26800.0000   -6.00629
26840.0000   -6.34281
26880.0000   -6.66087
26920.0000   -6.44908
26960.0000   -6.59229
27000.0000   -6.62347
27040.0000   -5.94306
27080.0000   -6.03611
27120.0000   -5.87862
27160.0000   -5.62828
27200.0000   -6.27641
27240.0000   -6.24955
27280.0000   -6.05413
27320.0000   -5.26656
27360.0000   -6.61904
27400.0000   -6.48447
27440.0000   -6.54346
27480.0000   -6.04196
27520.0000   -5.69716
27560.0000   -7.03856
27600.0000   -6.22258
27640.0000   -7.10733
27680.0000   -6.30949
27720.0000   -5.63209
27760.0000   -6.47048
27800.0000   -5.93197
27840.0000   -6.06171
27880.0000   -6.23947
27920.0000   -6.38840
27960.0000   -5.50499
28000.0000   -6.50388
28040.0000   -6.06694
28080.0000   -6.25111
28120.0000   -5.90912
28160.0000   -6.16870
28200.0000   -5.35566
28240.0000   -5.32271
28280.0000   -6.13475
28320.0000   -7.12756
28360.0000   -5.63223
28400.0000   -5.93054
28440.0000   -5.47242
28480.0000   -5.43664
28520.0000   -6.13339
28560.0000   -5.95618
28600.0000   -5.73254
28640.0000   -5.51742
28680.0000   -5.76145
28720.0000   -6.01178
28760.0000   -5.33584
28800.0000   -4.47545
28840.0000   -5.18483
28880.0000   -5.89273
28920.0000   -5.80554
28960.0000   -5.35965
29000.0000   -5.36856
29040.0000   -6.21247
29080.0000   -5.50984
29120.0000   -6.58801
29160.0000   -6.10282
29200.0000   -5.86877
29240.0000   -6.15536
29280.0000   -5.45203
29320.0000   -6.29482
29360.0000   -5.61729
29400.0000   -5.94210
29440.0000   -5.85010
29480.0000   -6.41663
29520.0000   -5.68081
29560.0000   -6.43357
29600.0000   -6.22636
29640.0000   -5.57296
29680.0000   -6.58880
29720.0000   -6.12984
29760.0000   -6.80439
29800.0000   -5.64049
29840.0000   -5.98682
29880.0000   -6.12758
29920.0000   -5.86753
29960.0000   -5.22098
30000.0000   -5.72922
30040.0000   -5.17826
30080.0000   -5.01956
30120.0000   -5.99998
30160.0000   -5.73832
30200.0000   -5.18777
30240.0000   -5.69436
30280.0000   -5.72940
30320.0000   -6.52070
30360.0000   -5.16334
30400.0000   -5.89108
30440.0000   -5.42933
30480.0000   -6.59720
30520.0000   -5.58580
30560.0000   -5.47332
30600.0000   -5.94585
30640.0000   -5.81689
30680.0000   -6.40636
30720.0000   -5.58485
30760.0000   -5.74618
30800.0000   -5.24596
30840.0000   -5.67805
30880.0000   -5.95262
30920.0000   -4.87266
30960.0000   -5.66285
31000.0000   -5.63798
31040.0000   -5.34632
31080.0000   -5.42131
31120.0000   -5.69390
31160.0000   -5.01075
31200.0000   -6.15691
31240.0000   -5.68146
31280.0000   -5.23033
31320.0000   -5.15597
31360.0000   -5.33059
31400.0000   -5.27182
31440.0000   -4.64516
31480.0000   -4.74376
31520.0000   -4.62630
31560.0000   -5.51388
31600.0000   -4.96231
31640.0000   -5.50177
31680.0000   -5.07587
31720.0000   -4.78278
31760.0000   -5.27411
31800.0000   -5.69670
31840.0000   -5.53417
31880.0000   -4.62412
31920.0000   -5.67753
31960.0000   -6.49063
32000.0000   -6.01646
32040.0000   -6.15331
32080.0000   -5.43033
32120.0000   -5.80623
32160.0000   -5.00472
32200.0000   -5.05100
32240.0000   -5.00719
32280.0000   -5.34333
32320.0000   -6.28739
32360.0000   -5.81819
32400.0000   -4.87702
32440.0000   -5.54968
32480.0000   -5.31155
32520.0000   -5.77313
32560.0000   -4.71460
32600.0000   -5.82465
32640.0000   -5.72430
32680.0000   -6.74832
32720.0000   -5.53752
32760.0000   -5.54984
32800.0000   -5.97315
32840.0000   -6.81031
32880.0000   -6.48437
32920.0000   -6.55674
32960.0000   -5.67876
33000.0000   -6.08816
33040.0000   -6.77557
33080.0000   -6.28305
33120.0000   -6.80323
33160.0000   -6.00599
33200.0000   -5.66772
33240.0000   -5.89537
33280.0000   -6.50911
33320.0000   -6.77274
33360.0000   -6.63094
33400.0000   -5.98386
33440.0000   -7.14567
33480.0000   -5.99233
33520.0000   -5.24646
33560.0000   -6.09241
33600.0000   -6.46243
33640.0000   -6.49800
33680.0000   -5.75288
33720.0000   -6.41878
33760.0000   -5.48365
33800.0000   -5.71198
33840.0000   -5.35890
33880.0000   -6.44512
33920.0000   -6.94472
33960.0000   -6.11605
34000.0000   -6.11539
34040.0000   -5.55669
34080.0000   -6.70719
34120.0000   -5.85786
34160.0000   -5.02653
34200.0000   -6.21531
34240.0000   -6.35415
34280.0000   -5.40602
34320.0000   -4.94178
34360.0000   -5.58794
34400.0000   -5.66413
34440.0000   -4.74812
34480.0000   -5.27904
34520.0000   -5.38564
34560.0000   -6.05838
34600.0000   -5.37101
34640.0000   -6.59695
34680.0000   -5.28847
34720.0000   -5.44175
34760.0000   -5.42272
34800.0000   -6.55771
34840.0000   -5.20395
34880.0000   -5.64241
34920.0000   -6.11305
34960.0000   -4.31796
35000.0000   -5.31734
35040.0000   -4.84082
35080.0000   -5.07661
35120.0000   -6.22636
35160.0000   -5.99843
35200.0000   -5.60881
35240.0000   -5.37318
35280.0000   -6.72090
35320.0000   -6.31117
35360.0000   -6.38595
35400.0000   -5.66637
35440.0000   -6.34587
35480.0000   -6.31450
35520.0000   -6.12827
35560.0000   -6.22043
35600.0000   -6.09866
35640.0000   -5.11939
35680.0000   -5.90126
35720.0000   -5.74215
35760.0000   -6.84621
35800.0000   -5.18555
35840.0000   -5.95102
35880.0000   -5.59250
35920.0000   -6.26911
35960.0000   -5.88905
36000.0000   -5.32697
36040.0000   -5.79199
36080.0000   -6.27119
36120.0000   -5.94664
36160.0000   -5.39390
36200.0000   -6.01202
36240.0000   -4.58279
36280.0000   -5.04339
36320.0000   -5.96777
36360.0000   -5.16379
36400.0000   -5.52585
36440.0000   -4.90690
36480.0000   -6.04545
36520.0000   -5.63668
36560.0000   -5.24241
36600.0000   -5.57162
36640.0000   -5.50342
36680.0000   -5.76167
36720.0000   -5.60503
36760.0000   -5.36690
36800.0000   -5.43344
36840.0000   -4.53690
36880.0000   -4.86960
36920.0000   -5.53111
36960.0000   -6.15601
37000.0000   -5.99349
37040.0000   -4.97572
37080.0000   -5.07953
37120.0000   -5.19232
37160.0000   -5.16448
37200.0000   -5.13553
37240.0000   -5.38756
37280.0000   -5.46760
37320.0000   -5.21196
37360.0000   -6.33627
37400.0000   -6.77615
37440.0000   -5.47599
37480.0000   -5.73174
37520.0000   -5.69240
37560.0000   -5.98473
37600.0000   -5.10949
37640.0000   -5.61776
37680.0000   -5.35098
37720.0000   -5.90087
37760.0000   -5.81003
37800.0000   -5.58421
37840.0000   -5.23749
37880.0000   -5.54109
37920.0000   -5.66884
37960.0000   -5.25227
38000.0000   -5.61760
38040.0000   -5.72515
38080.0000   -6.30330
38120.0000   -6.36823
38160.0000   -5.74832
38200.0000   -6.80668
38240.0000   -5.55492
38280.0000   -6.37449
38320.0000   -5.65281
38360.0000   -5.14501
38400.0000   -5.13690
38440.0000   -5.35706
38480.0000   -5.61831
38520.0000   -5.43919
38560.0000   -5.58495
38600.0000   -5.56945
38640.0000   -5.59130
38680.0000   -4.86037
38720.0000   -6.29225
38760.0000   -5.97214
38800.0000   -6.03385
38840.0000   -5.75886
38880.0000   -5.57336
38920.0000   -6.01836
38960.0000   -6.44759
39000.0000   -5.49584
39040.0000   -5.61989
39080.0000   -4.86815
39120.0000   -5.69669
39160.0000   -5.77706
39200.0000   -5.16207
39240.0000   -4.77478
39280.0000   -5.20846
39320.0000   -6.00514
39360.0000   -5.55271
39400.0000   -5.68995
39440.0000   -6.36574
39480.0000   -6.35523
39520.0000   -5.88122
39560.0000   -5.37370
39600.0000   -4.75402
39640.0000   -5.17109
39680.0000   -5.55261
39720.0000   -5.81875
39760.0000   -5.25194
39800.0000   -6.25905
39840.0000   -5.54934
39880.0000   -5.61137
39920.0000   -5.28700
39960.0000   -5.67642
40000.0000   -5.62011
40040.0000   -5.53551
40080.0000   -5.19340
40120.0000   -5.17607
40160.0000   -4.70172
40200.0000   -3.99157
40240.0000   -5.41534
40280.0000   -5.66461
40320.0000   -6.64549
40360.0000   -5.89694
40400.0000   -6.10860
40440.0000   -5.18866
40480.0000   -6.15179
40520.0000   -6.00751
40560.0000   -6.18430
40600.0000   -6.29603
40640.0000   -6.52537
40680.0000   -6.11606
40720.0000   -6.00336
40760.0000   -5.57136
40800.0000   -5.34910
40840.0000   -5.09350
40880.0000   -5.35393
40920.0000   -5.69021
40960.0000   -4.88060
41000.0000   -5.79708
41040.0000   -5.92339
41080.0000   -4.93247
41120.0000   -4.55214
41160.0000   -4.32347
41200.0000   -4.88478
41240.0000   -5.48316
41280.0000   -4.76605
41320.0000   -5.28799
41360.0000   -5.44926
41400.0000   -5.47552
41440.0000   -5.03889
41480.0000   -4.96192
41520.0000   -5.67405
41560.0000   -5.35985
41600.0000   -4.30697
41640.0000   -4.05891
41680.0000   -5.59093
41720.0000   -5.59049
41760.0000   -5.07545
41800.0000   -5.38399
41840.0000   -4.57612
41880.0000   -5.50493
41920.0000   -5.57655
41960.0000   -5.08624
42000.0000   -5.65185
42040.0000   -6.49856
42080.0000   -5.36444
42120.0000   -6.02837
42160.0000   -6.88455
42200.0000   -6.03132
42240.0000   -6.34170
42280.0000   -5.41456
42320.0000   -6.28506
42360.0000   -6.49359
42400.0000   -6.22110
42440.0000   -6.22277
42480.0000   -5.35626
42520.0000   -5.26464
42560.0000   -6.06424
42600.0000   -5.73371
42640.0000   -5.73617
42680.0000   -6.15318
42720.0000   -6.68029
42760.0000   -6.17257
42800.0000   -6.06275
42840.0000   -5.22629
42880.0000   -5.23524
42920.0000   -5.76731
42960.0000   -5.78911
43000.0000   -5.71673
43040.0000   -5.73284
43080.0000   -5.52979
43120.0000   -6.08292
43160.0000   -6.39284
43200.0000   -6.68713
43240.0000   -5.95852
43280.0000   -5.97488
43320.0000   -4.57625
43360.0000   -5.51066
43400.0000   -6.24010
43440.0000   -5.78646
43480.0000   -6.06409
43520.0000   -6.71225
43560.0000   -5.94761
43600.0000   -4.65036
43640.0000   -6.45663
43680.0000   -5.90434
43720.0000   -6.11920
43760.0000   -5.85209
43800.0000   -5.63811
43840.0000   -5.79936
43880.0000   -6.88060
43920.0000   -6.83218
43960.0000   -7.58589
44000.0000   -7.89273
44040.0000   -6.13206
44080.0000   -6.06193
44120.0000   -5.62133
44160.0000   -5.06112
44200.0000   -5.14631
44240.0000   -5.86153
44280.0000   -5.98685
44320.0000   -5.84099
44360.0000   -5.08277
44400.0000   -6.42926
44440.0000   -6.11060
44480.0000   -5.72863
44520.0000   -6.40509
44560.0000   -5.76220
44600.0000   -6.62122
44640.0000   -5.67947
44680.0000   -6.83482
44720.0000   -6.59627
44760.0000   -6.09022
44800.0000   -4.59328
44840.0000   -5.67348
44880.0000   -6.00547
44920.0000   -6.04893
44960.0000   -5.34504
45000.0000   -5.24891
45040.0000   -5.50627
45080.0000   -4.46248
45120.0000   -5.48837
45160.0000   -5.77026
45200.0000   -5.86912
45240.0000   -5.09594
45280.0000   -4.70215
45320.0000   -4.35785
45360.0000   -4.88394
45400.0000   -5.93935
45440.0000   -5.36932
45480.0000   -5.45429
45520.0000   -4.97326
45560.0000   -5.70463
45600.0000   -5.00932
45640.0000   -5.15888
45680.0000   -5.62540
45720.0000   -5.80228
45760.0000   -5.23989
45800.0000   -5.50837
45840.0000   -6.24223
45880.0000   -6.76099
45920.0000   -4.89750
45960.0000   -4.99842
46000.0000   -5.85581
46040.0000   -5.14901
46080.0000   -4.90129
46120.0000   -5.73433
46160.0000   -5.74044
46200.0000   -5.95182
46240.0000   -6.33457
46280.0000   -5.62185
46320.0000   -5.90466
46360.0000   -6.11245
46400.0000   -6.33123
46440.0000   -6.63926
46480.0000   -5.33656
46520.0000   -4.98126
46560.0000   -5.97595
46600.0000   -6.52054
46640.0000   -6.25253
46680.0000   -5.90847
46720.0000   -6.67952
46760.0000   -6.07184
46800.0000   -6.05626
46840.0000   -6.00455
46880.0000   -5.35820
46920.0000   -5.94237
46960.0000   -6.89016
47000.0000   -6.02848
47040.0000   -5.88235
47080.0000   -5.47026
47120.0000   -5.30509
47160.0000   -5.22706
47200.0000   -5.45311
47240.0000   -5.69504
47280.0000   -5.61368
47320.0000   -5.82195
47360.0000   -5.85443
47400.0000   -5.21465
47440.0000   -5.72284
47480.0000   -4.83474
47520.0000   -5.85023
47560.0000   -5.52691
47600.0000   -5.57317
47640.0000   -5.45542
47680.0000   -5.81852
47720.0000   -6.33566
47760.0000   -5.74392
47800.0000   -5.76637
47840.0000   -5.18821
47880.0000   -6.17973
47920.0000   -5.97800
47960.0000   -5.69326
48000.0000   -5.56903
48040.0000   -5.91061
48080.0000   -5.93467
48120.0000   -5.95341
48160.0000   -5.41072
48200.0000   -5.85214
48240.0000   -5.37133
48280.0000   -4.91127
48320.0000   -6.06027
48360.0000   -5.80046
48400.0000   -6.14214
48440.0000   -6.05036
48480.0000   -5.85666
48520.0000   -6.54728
48560.0000   -6.35130
48600.0000   -5.90984
48640.0000   -6.78484
48680.0000   -5.59280
48720.0000   -5.39072
48760.0000   -5.45344
48800.0000   -5.74591
48840.0000   -5.25002
48880.0000   -6.17887
48920.0000   -5.45778
48960.0000   -5.30896
49000.0000   -6.18374
49040.0000   -6.14539
49080.0000   -5.07060
49120.0000   -5.31611
49160.0000   -4.68593
49200.0000   -5.65450
49240.0000   -5.31864
49280.0000   -4.91126
49320.0000   -5.45226
49360.0000   -6.06197
49400.0000   -6.88060
49440.0000   -6.10334
49480.0000   -7.36812
49520.0000   -7.16243
49560.0000   -5.81036
49600.0000   -5.83697
49640.0000   -5.93100
49680.0000   -5.31949
49720.0000   -4.97081
49760.0000   -5.81003
49800.0000   -6.68934
49840.0000   -5.39499
49880.0000   -5.40442
49920.0000   -6.12230
49960.0000   -6.58643
50000.0000   -6.51422
50040.0000   -5.68799
50080.0000   -6.08462
50120.0000   -6.15349
50160.0000   -6.09795
50200.0000   -5.44857
50240.0000   -5.76453
50280.0000   -6.04935
50320.0000   -5.79033
50360.0000   -5.91409
50400.0000   -5.97719
50440.0000   -5.73961
50480.0000   -6.33382
50520.0000   -5.98609
50560.0000   -6.90206
50600.0000   -6.55715
50640.0000   -6.41051
50680.0000   -5.58542
50720.0000   -6.39871
50760.0000   -6.07862
50800.0000   -6.65894
50840.0000   -6.30435
50880.0000   -6.63282
50920.0000   -5.68620
50960.0000   -5.60917
51000.0000   -5.07724
51040.0000   -6.02362
51080.0000   -7.17591
51120.0000   -6.42181
51160.0000   -6.54978
51200.0000   -5.82105
51240.0000   -5.77124
51280.0000   -5.55216
51320.0000   -6.40178
51360.0000   -6.13169
51400.0000   -6.34652
51440.0000   -5.50862
51480.0000   -5.54979
51520.0000   -5.95518
51560.0000   -6.04805
51600.0000   -5.89437
51640.0000   -5.27469
51680.0000   -5.44100
51720.0000   -5.86594
51760.0000   -6.00633
51800.0000   -6.26404
51840.0000   -6.33400
51880.0000   -6.75705
51920.0000   -6.74150
51960.0000   -6.46142
52000.0000   -6.65801
52040.0000   -6.47390
52080.0000   -6.35112
52120.0000   -5.76996
52160.0000   -6.77246
52200.0000   -6.30481
52240.0000   -6.72878
52280.0000   -6.27140
52320.0000   -5.54767
52360.0000   -5.82472
52400.0000   -6.77643
52440.0000   -5.36660
52480.0000   -5.04898
52520.0000   -5.95323
52560.0000   -5.82209
52600.0000   -5.60484
52640.0000   -5.79453
52680.0000   -6.15222
52720.0000   -5.36142
52760.0000   -4.79762
52800.0000   -5.40153
52840.0000   -5.65415
52880.0000   -5.99590
52920.0000   -5.19782
52960.0000   -5.28943
53000.0000   -6.42397
53040.0000   -6.14354
53080.0000   -5.26457
53120.0000   -6.36801
53160.0000   -4.86056
53200.0000   -6.05917
53240.0000   -5.54344
53280.0000   -4.40629
53320.0000   -4.85177
53360.0000   -4.36528
53400.0000   -5.72459
53440.0000   -5.31024
53480.0000   -5.23540
53520.0000   -6.15309
53560.0000   -5.77735
53600.0000   -5.33170
53640.0000   -5.59243
53680.0000   -6.66818
53720.0000   -5.43506
53760.0000   -5.98177
53800.0000   -6.00308
53840.0000   -5.83357
53880.0000   -5.74615
53920.0000   -6.00037
53960.0000   -6.32701
54000.0000   -5.46385
54040.0000   -6.23339
54080.0000   -5.37053
54120.0000   -5.57444
54160.0000   -6.23369
54200.0000   -5.96534
54240.0000   -5.83993
54280.0000   -5.94772
54320.0000   -5.80030
54360.0000   -5.08551
54400.0000   -5.99364
54440.0000   -5.67153
54480.0000   -5.84815
54520.0000   -6.01703
54560.0000   -6.09988
54600.0000   -5.19094
54640.0000   -5.23077
54680.0000   -5.63122
54720.0000   -5.98690
54760.0000   -5.71665
54800.0000   -5.14247
54840.0000   -6.12248
54880.0000   -6.09489
54920.0000   -6.84713
54960.0000   -5.87597
55000.0000   -5.73551
55040.0000   -5.21777
55080.0000   -5.69899
55120.0000   -5.93726
55160.0000   -5.42639
55200.0000   -5.46425
55240.0000   -5.94550
55280.0000   -5.92647
55320.0000   -5.44572
55360.0000   -5.74606
55400.0000   -5.50152
55440.0000   -5.21514
55480.0000   -6.12759
55520.0000   -6.47734
55560.0000   -6.47274
55600.0000   -7.21423
55640.0000   -5.82575
55680.0000   -6.33254
55720.0000   -6.13307
55760.0000   -6.26877
55800.0000   -5.80436
55840.0000   -6.16668
55880.0000   -5.57363
55920.0000   -5.59750
55960.0000   -6.68150
56000.0000   -6.28163
56040.0000   -5.46850
56080.0000   -6.20956
56120.0000   -5.87166
56160.0000   -4.96629
56200.0000   -5.47649
56240.0000   -5.21091
56280.0000   -5.16068
56320.0000   -5.44435
56360.0000   -5.78802
56400.0000   -5.56598
56440.0000   -5.63616
56480.0000   -5.39826
56520.0000   -4.64933
56560.0000   -5.09886
56600.0000   -5.41281
56640.0000   -4.72235
56680.0000   -5.01012
56720.0000   -4.67409
56760.0000   -6.01724
56800.0000   -5.64340
56840.0000   -6.38104
56880.0000   -5.91993
56920.0000   -5.88598
56960.0000   -5.87330
57000.0000   -5.53952
57040.0000   -6.10905
57080.0000   -5.86699
57120.0000   -6.24865
57160.0000   -5.70826
57200.0000   -5.75723
57240.0000   -6.36163
57280.0000   -5.59541
57320.0000   -6.35617
57360.0000   -5.90184
57400.0000   -6.30091
57440.0000   -6.25460
57480.0000   -5.17149
57520.0000   -5.59406
57560.0000   -5.48997
57600.0000   -5.36141
57640.0000   -5.01150
57680.0000   -4.88580
57720.0000   -4.56463
57760.0000   -5.20348
57800.0000   -5.78872
57840.0000   -6.96798
57880.0000   -6.46354
57920.0000   -5.68129
57960.0000   -5.78766
58000.0000   -5.80832
58040.0000   -6.41872
58080.0000   -6.00241
58120.0000   -5.04121
58160.0000   -5.71712
58200.0000   -6.03161
58240.0000   -6.06694
58280.0000   -5.68229
58320.0000   -6.23125
58360.0000   -5.50500
58400.0000   -5.85416
58440.0000   -5.57293
58480.0000   -6.02727
58520.0000   -5.18986
58560.0000   -5.49119
58600.0000   -6.00638
58640.0000   -6.01401
58680.0000   -6.12465
58720.0000   -5.70278
58760.0000   -5.73590
58800.0000   -5.68900
58840.0000   -5.47008
58880.0000   -5.50543
58920.0000   -5.30383
58960.0000   -6.38264
59000.0000   -5.70658
59040.0000   -5.38808
59080.0000   -5.76222
59120.0000   -5.19029
59160.0000   -5.11675
59200.0000   -5.43238
59240.0000   -5.05362
59280.0000   -5.90306
59320.0000   -6.21424
59360.0000   -6.76527
59400.0000   -5.59786
59440.0000   -4.85919
59480.0000   -5.08519
59520.0000   -5.56910
59560.0000   -4.70936
59600.0000   -5.46625
59640.0000   -5.35940
59680.0000   -5.00813
59720.0000   -5.01506
59760.0000   -6.21066
59800.0000   -6.00702
59840.0000   -5.17326
59880.0000   -6.26570
59920.0000   -5.57941
59960.0000   -4.95832
60000.0000   -4.91090
60040.0000   -5.00024
60080.0000   -5.77502
60120.0000   -5.96185
60160.0000   -6.20120
60200.0000   -6.19996
60240.0000   -6.29068
60280.0000   -6.58708
60320.0000   -6.16084
60360.0000   -6.04059
60400.0000   -6.13214
60440.0000   -6.95858
60480.0000   -5.84241
60520.0000   -6.53710
60560.0000   -5.56366
60600.0000   -6.47506
60640.0000   -5.96979
60680.0000   -6.06920
60720.0000   -5.62896
60760.0000   -5.70103
60800.0000   -5.90403
60840.0000   -6.67807
60880.0000   -6.55064
60920.0000   -6.24848
60960.0000   -5.84907
61000.0000   -5.39160
61040.0000   -5.54909
61080.0000   -5.29908
61120.0000   -5.71334
61160.0000   -5.17981
61200.0000   -6.14635
61240.0000   -6.04072
61280.0000   -5.19695
61320.0000   -5.67386
61360.0000   -6.38139
61400.0000   -6.29723
61440.0000   -6.54687
61480.0000   -5.41599
61520.0000   -5.31301
61560.0000   -5.54358
61600.0000   -6.41922
61640.0000   -5.92280
61680.0000   -5.21229
61720.0000   -6.23288
61760.0000   -6.34435
61800.0000   -5.86842
61840.0000   -7.06618
61880.0000   -5.70974
61920.0000   -6.34151
61960.0000   -6.02707
62000.0000   -4.78572
62040.0000   -5.58358
62080.0000   -4.43221
62120.0000   -5.32685
62160.0000   -5.83071
62200.0000   -5.70189
62240.0000   -6.36178
62280.0000   -6.09829
62320.0000   -5.67736
62360.0000   -5.53322
62400.0000   -6.17782
62440.0000   -5.88421
62480.0000   -5.37778
62520.0000   -5.68132
62560.0000   -5.61228
62600.0000   -5.43258
62640.0000   -6.13042
62680.0000   -6.02467
62720.0000   -5.48844
62760.0000   -5.12397
62800.0000   -5.35745
62840.0000   -5.08399
62880.0000   -5.13388
62920.0000   -5.04426
62960.0000   -5.98677
63000.0000   -4.85128
63040.0000   -4.89369
63080.0000   -6.12341
63120.0000   -5.37187
63160.0000   -5.56509
63200.0000   -5.74776
63240.0000   -5.61972
63280.0000   -4.83219
63320.0000   -5.06040
63360.0000   -5.01401
63400.0000   -5.03332
63440.0000   -5.50726
63480.0000   -5.15269
63520.0000   -5.36431
63560.0000   -6.12513
63600.0000   -5.10511
63640.0000   -5.90903
63680.0000   -5.42588
63720.0000   -5.41750
63760.0000   -5.17970
63800.0000   -6.25790
63840.0000   -5.47126
63880.0000   -5.92788
63920.0000   -4.75817
63960.0000   -6.06276
64000.0000   -5.40809
64040.0000   -5.31735
64080.0000   -5.60417
64120.0000   -4.68916
64160.0000   -5.29712
64200.0000   -5.38810
64240.0000   -5.60983
64280.0000   -5.27781
64320.0000   -5.11480
64360.0000   -4.52889
64400.0000   -4.82993
64440.0000   -5.49129
64480.0000   -5.17603
64520.0000   -4.83593
64560.0000   -5.07298
64600.0000   -5.03038
64640.0000   -4.92021
64680.0000   -5.56559
64720.0000   -5.24608
64760.0000   -4.87370
64800.0000   -4.87196
64840.0000   -5.02910
64880.0000   -5.46021
64920.0000   -5.71809
64960.0000   -4.91555
65000.0000   -5.21005
65040.0000   -5.05805
65080.0000   -4.66226
65120.0000   -5.88926
65160.0000   -5.37961
65200.0000   -5.40843
65240.0000   -5.67731
65280.0000   -5.38687
65320.0000   -5.48889
65360.0000   -5.57334
65400.0000   -5.50410
65440.0000   -6.05913
65480.0000   -5.88813
65520.0000   -5.72541
65560.0000   -5.77468
65600.0000   -5.22720
65640.0000   -5.70590
65680.0000   -5.90105
65720.0000   -4.94542
65760.0000   -5.66161
65800.0000   -5.39207
65840.0000   -5.63260
65880.0000   -5.92060
65920.0000   -5.39277
65960.0000   -5.49093
66000.0000   -5.24938
66040.0000   -5.05349
66080.0000   -6.27494
66120.0000   -5.95111
66160.0000   -6.67905
66200.0000   -6.77862
66240.0000   -6.54757
66280.0000   -5.39644
66320.0000   -5.76469
66360.0000   -5.63741
66400.0000   -6.71683
66440.0000   -5.77962
66480.0000   -5.49165
66520.0000   -5.56421
66560.0000   -5.15399
66600.0000   -5.63198
66640.0000   -5.57814
66680.0000   -5.12227
66720.0000   -5.24553
66760.0000   -5.46965
66800.0000   -5.58007
66840.0000   -6.04586
66880.0000   -5.88920
66920.0000   -5.16624
66960.0000   -6.38171
67000.0000   -6.92790
67040.0000   -6.68661
67080.0000   -6.69195
67120.0000   -6.12714
67160.0000   -6.70091
67200.0000   -6.93047
67240.0000   -7.00108
67280.0000   -6.60284
67320.0000   -6.05619
67360.0000   -6.52335
67400.0000   -5.98351
67440.0000   -6.19032
67480.0000   -6.43780
67520.0000   -6.43560
67560.0000   -6.43483
67600.0000   -6.15991
67640.0000   -5.13413
67680.0000   -6.26344
67720.0000   -5.70678
67760.0000   -5.71733
67800.0000   -6.26019
67840.0000   -5.31465
67880.0000   -5.58510
67920.0000   -5.28818
67960.0000   -6.14855
68000.0000   -5.74088
68040.0000   -6.57800
68080.0000   -6.00742
68120.0000   -5.80696
68160.0000   -5.09701
68200.0000   -6.03632
68240.0000   -5.32711
68280.0000   -5.72011
68320.0000   -5.20746
68360.0000   -5.05042
68400.0000   -5.70398
68440.0000   -6.12809
68480.0000   -5.61428
68520.0000   -6.22936
68560.0000   -6.04259
68600.0000   -6.35147
68640.0000   -6.35851
68680.0000   -5.15348
68720.0000   -7.20644
68760.0000   -4.56067
68800.0000   -4.86181
68840.0000   -6.48874
68880.0000   -5.64761
68920.0000   -5.98884
68960.0000   -5.57189
69000.0000   -5.23391
69040.0000   -5.08101
69080.0000   -5.29732
69120.0000   -4.37655
69160.0000   -4.30690
69200.0000   -4.47053
69240.0000   -4.80770
69280.0000   -5.01968
69320.0000   -4.42875
69360.0000   -4.47100
69400.0000   -5.28447
69440.0000   -5.63415
69480.0000   -5.43729
69520.0000   -5.75391
69560.0000   -5.56314
69600.0000   -6.00085
69640.0000   -6.65730
69680.0000   -6.48819
69720.0000   -6.88425
69760.0000   -6.39008
69800.0000   -5.47160
69840.0000   -6.36635
69880.0000   -6.41654
69920.0000   -5.96765
69960.0000   -5.75879
70000.0000   -5.36670
70040.0000   -5.13529
70080.0000   -5.92331
70120.0000   -5.92046
70160.0000   -5.92724
70200.0000   -5.43424
70240.0000   -6.19716
70280.0000   -5.93787
70320.0000   -5.42086
70360.0000   -5.77108
70400.0000   -6.54383
70440.0000   -4.95616
70480.0000   -5.95883
70520.0000   -5.66646
70560.0000   -5.46158
70600.0000   -6.14923
70640.0000   -5.71850
70680.0000   -5.44443
70720.0000   -5.32160
70760.0000   -6.30552
70800.0000   -5.58099
70840.0000   -5.84916
70880.0000   -4.43199
70920.0000   -4.99807
70960.0000   -5.05068
71000.0000   -4.57339
71040.0000   -5.05292
71080.0000   -5.34224
71120.0000   -4.95071
71160.0000   -4.90923
71200.0000   -5.25454
71240.0000   -4.73001
71280.0000   -5.54678
71320.0000   -5.46424
71360.0000   -5.32306
71400.0000   -4.56923
71440.0000   -3.29521
71480.0000   -4.50128
71520.0000   -4.37596
71560.0000   -4.34399
71600.0000   -3.94703
71640.0000   -3.52383
71680.0000   -3.47910
71720.0000   -4.45222
71760.0000   -2.85503
71800.0000   -3.26417
71840.0000   -3.83581
71880.0000   -3.63561
71920.0000   -3.21331
71960.0000   -4.52872
72000.0000   -5.02220
72040.0000   -4.71393
72080.0000   -5.61239
72120.0000   -4.65018
72160.0000   -5.26099
72200.0000   -5.91650
72240.0000   -5.88448
72280.0000   -5.93590
72320.0000   -5.06808
72360.0000   -4.86398
72400.0000   -6.09220
72440.0000   -6.50279
72480.0000   -5.68265
72520.0000   -6.59816
72560.0000   -6.78883
72600.0000   -5.31259
72640.0000   -5.28958
72680.0000   -5.10940
72720.0000   -4.80349
72760.0000   -4.02707
72800.0000   -4.48986
72840.0000   -4.65295
72880.0000   -4.96097
72920.0000   -5.73545
72960.0000   -6.21773
73000.0000   -5.50201
73040.0000   -5.59374
73080.0000   -6.53663
73120.0000   -5.43349
73160.0000   -4.56352
73200.0000   -5.43574
73240.0000   -5.12231
73280.0000   -5.71464
73320.0000   -4.39260
73360.0000   -4.65377
73400.0000   -5.08557
73440.0000   -5.01407
73480.0000   -4.55650
73520.0000   -5.29252
73560.0000   -5.09438
73600.0000   -4.81039
73640.0000   -3.82435
73680.0000   -5.00168
73720.0000   -4.53484
73760.0000   -4.41874
73800.0000   -4.19223
73840.0000   -4.55169
73880.0000   -4.29235
73920.0000   -5.45542
73960.0000   -5.08978
74000.0000   -5.06536
74040.0000   -4.90214
74080.0000   -5.41829
74120.0000   -5.51677
74160.0000   -6.17076
74200.0000   -5.43493
74240.0000   -6.24411
74280.0000   -5.74211
74320.0000   -4.97787
74360.0000   -5.39006
74400.0000   -4.41285
74440.0000   -4.85789
74480.0000   -4.43793
74520.0000   -5.71054
74560.0000   -6.61281
74600.0000   -6.11861
74640.0000   -4.99384
74680.0000   -4.96044
74720.0000   -4.38951
74760.0000   -5.16772
74800.0000   -4.90443
74840.0000   -4.85478
74880.0000   -5.35044
74920.0000   -5.21715
74960.0000   -5.51100
75000.0000   -5.42850
75040.0000   -5.25997
75080.0000   -5.46207
75120.0000   -5.41953
75160.0000   -5.06584
75200.0000   -4.73810
75240.0000   -5.20846
75280.0000   -4.56048
75320.0000   -4.20281
75360.0000   -5.09735
75400.0000   -5.14228
75440.0000   -4.87573
75480.0000   -4.99961
75520.0000   -3.51331
75560.0000   -4.07429
75600.0000   -3.91130
75640.0000   -4.70375
75680.0000   -4.83657
75720.0000   -4.90776
75760.0000   -4.76103
75800.0000   -4.84563
75840.0000   -4.35970
75880.0000   -5.42955
75920.0000   -4.63268
75960.0000   -5.27741
76000.0000   -5.32745
76040.0000   -6.00830
76080.0000   -6.35746
76120.0000   -5.48390
76160.0000   -5.32113
76200.0000   -4.55980
76240.0000   -5.31352
76280.0000   -5.57465
76320.0000   -5.47083
76360.0000   -4.81293
76400.0000   -4.99488
76440.0000   -5.12087
76480.0000   -5.19708
76520.0000   -5.31486
76560.0000   -5.55413
76600.0000   -5.71584
76640.0000   -4.86640
76680.0000   -3.85822
76720.0000   -4.37898
76760.0000   -4.82858
76800.0000   -4.41760
76840.0000   -4.49286
76880.0000   -4.42608
76920.0000   -4.57022
76960.0000   -4.64142
77000.0000   -5.19843
77040.0000   -4.85198
77080.0000   -4.36585
77120.0000   -4.34661
77160.0000   -4.62873
77200.0000   -4.31664
77240.0000   -5.05079
77280.0000   -4.67839
77320.0000   -4.57385
77360.0000   -4.76664
77400.0000   -4.62498
77440.0000   -4.93515
77480.0000   -4.89851
77520.0000   -4.82528
77560.0000   -5.35031
77600.0000   -5.43328
77640.0000   -5.07110
77680.0000   -5.48284
77720.0000   -4.82948
77760.0000   -4.53813
77800.0000   -4.21162
77840.0000   -4.65698
77880.0000   -4.17937
77920.0000   -4.40303
77960.0000   -4.48229
78000.0000   -5.13333
78040.0000   -4.70982
78080.0000   -5.15739
78120.0000   -4.69410
78160.0000   -4.03505
78200.0000   -4.59450
78240.0000   -4.65921
78280.0000   -4.52911
78320.0000   -4.80398
78360.0000   -4.24182
78400.0000   -5.06129
78440.0000   -4.62421
78480.0000   -5.05138
78520.0000   -4.20918
78560.0000   -5.74755
78600.0000   -4.22202
78640.0000   -4.47297
78680.0000   -4.78132
78720.0000   -5.34233
78760.0000   -5.37760
78800.0000   -5.35753
78840.0000   -5.31376
78880.0000   -4.73252
78920.0000   -4.60682
78960.0000   -5.13816
79000.0000   -5.57418
79040.0000   -4.52824
79080.0000   -5.86584
79120.0000   -5.18205
79160.0000   -4.63397
79200.0000   -4.86220
79240.0000   -4.50246
79280.0000   -4.79214
79320.0000   -4.74306
79360.0000   -5.46140
79400.0000   -4.61470
79440.0000   -4.54532
79480.0000   -4.24432
79520.0000   -3.61525
79560.0000   -4.54496
79600.0000   -4.62025
79640.0000   -4.92200
79680.0000   -5.03474
79720.0000   -5.53302
79760.0000   -4.68950
79800.0000   -5.26462
79840.0000   -6.38652
79880.0000   -4.48195
79920.0000   -4.78995
79960.0000   -5.14067
80000.0000   -5.37517
80040.0000   -5.00606
80080.0000   -5.04056
80120.0000   -5.51553
80160.0000   -5.78881
80200.0000   -4.90752
80240.0000   -4.76971
80280.0000   -4.38375
80320.0000   -4.70502
80360.0000   -4.47461
80400.0000   -3.41951
80440.0000   -4.72673
80480.0000   -5.05348
80520.0000   -4.85796
80560.0000   -4.84653
80600.0000   -4.68120
80640.0000   -5.43820
80680.0000   -4.80681
80720.0000   -4.80794
80760.0000   -4.50236
80800.0000   -4.40401
80840.0000   -3.82745
80880.0000   -4.66683
80920.0000   -4.31493
80960.0000   -4.19136
81000.0000   -4.66000
81040.0000   -4.18595
81080.0000   -4.14727
81120.0000   -5.05462
81160.0000   -4.59869
81200.0000   -5.12763
81240.0000   -6.47370
81280.0000   -5.87981
81320.0000   -6.07847
81360.0000   -5.48949
81400.0000   -5.25739
81440.0000   -4.89601
81480.0000   -4.78964
81520.0000   -4.64102
81560.0000   -4.40139
81600.0000   -4.71002
81640.0000   -4.98963
81680.0000   -4.87649
81720.0000   -4.92519
81760.0000   -4.35555
81800.0000   -4.82736
81840.0000   -5.52875
81880.0000   -5.22323
81920.0000   -5.58859
81960.0000   -5.98205
82000.0000   -4.68825
82040.0000   -4.27396
82080.0000   -4.16937
82120.0000   -5.52419
82160.0000   -5.18060
82200.0000   -4.43701
82240.0000   -5.23405
82280.0000   -5.55094
82320.0000   -5.20247
82360.0000   -4.58829
82400.0000   -4.57747
82440.0000   -4.82078
82480.0000   -4.16399
82520.0000   -5.33812
82560.0000   -4.89787
82600.0000   -5.29876
82640.0000   -5.99200
82680.0000   -5.42053
82720.0000   -5.18579
82760.0000   -5.69257
82800.0000   -5.23426
82840.0000   -4.18648
82880.0000   -5.19537
82920.0000   -4.01187
82960.0000   -4.79137
83000.0000   -4.62401
83040.0000   -4.79028
83080.0000   -4.46891
83120.0000   -5.33121
83160.0000   -5.32061
83200.0000   -5.44202
83240.0000   -5.29840
83280.0000   -6.11406
83320.0000   -4.93021
83360.0000   -5.25881
83400.0000   -4.13212
83440.0000   -5.57851
83480.0000   -4.49374
83520.0000   -4.34447
83560.0000   -4.50960
83600.0000   -4.59008
83640.0000   -4.99693
83680.0000   -4.82281
83720.0000   -4.40983
83760.0000   -3.90948
83800.0000   -5.20369
83840.0000   -4.86113
83880.0000   -4.52809
83920.0000   -4.52953
83960.0000   -4.65815
84000.0000   -4.53063
84040.0000   -4.15762
84080.0000   -4.50192
84120.0000   -4.95160
84160.0000   -4.20812
84200.0000   -4.80581
84240.0000   -4.90341
84280.0000   -3.83933
84320.0000   -3.62788
84360.0000   -3.45310
84400.0000   -3.87099
84440.0000   -4.71202
84480.0000   -4.30268
84520.0000   -4.53860
84560.0000   -4.03832
84600.0000   -3.80393
84640.0000   -4.31169
84680.0000   -4.44450
84720.0000   -4.55340
84760.0000   -5.52558
84800.0000   -3.88611
84840.0000   -4.61424
84880.0000   -4.62200
84920.0000   -4.87768
84960.0000   -4.93297
85000.0000   -4.46952
85040.0000   -3.98597
85080.0000   -3.27415
85120.0000   -4.76241
85160.0000   -4.70911
85200.0000   -4.16124
85240.0000   -5.07786
85280.0000   -5.30290
85320.0000   -4.39221
85360.0000   -5.69773
85400.0000   -5.50121
85440.0000   -5.49864
85480.0000   -5.34319
85520.0000   -5.18149
85560.0000   -4.79665
85600.0000   -4.77712
85640.0000   -5.01121
85680.0000   -5.66522
85720.0000   -6.05817
85760.0000   -6.05957
85800.0000   -5.19537
85840.0000   -4.66201
85880.0000   -6.39412
85920.0000   -5.76575
85960.0000   -5.69481
86000.0000   -5.22917
86040.0000   -5.01775
86080.0000   -4.61567
86120.0000   -5.50800
86160.0000   -4.01664
86200.0000   -4.57923
86240.0000   -3.87800
86280.0000   -3.92310
86320.0000   -4.46208
86360.0000   -5.25363
86400.0000   -4.67438
86440.0000   -4.59790
86480.0000   -4.31025
86520.0000   -3.80020
86560.0000   -3.82892
86600.0000   -4.33203
86640.0000   -5.05605
86680.0000   -4.75699
86720.0000   -4.19633
86760.0000   -4.79542
86800.0000   -5.05702
86840.0000   -3.40965
86880.0000   -4.69720
86920.0000   -4.69688
86960.0000   -4.22485
87000.0000   -4.01371
87040.0000   -3.65088
87080.0000   -3.82020
87120.0000   -4.08180
87160.0000   -4.02284
87200.0000   -3.32476
87240.0000   -2.90714
87280.0000   -2.45428
87320.0000   -1.86818
87360.0000   -4.02133
87400.0000   -2.89805
87440.0000   -3.04122
87480.0000   -3.40841
87520.0000   -2.39584
87560.0000   -2.96329
87600.0000   -2.88589
87640.0000   -3.74429
87680.0000   -3.62381
87720.0000   -3.25485
87760.0000   -2.94917
87800.0000   -3.76764
87840.0000   -3.67042
87880.0000   -4.29077
87920.0000   -4.58005
87960.0000   -4.44569
88000.0000   -4.13878
88040.0000   -4.22641
88080.0000   -3.99901
88120.0000   -4.76315
88160.0000   -4.64317
88200.0000   -3.64164
88240.0000   -3.75033
88280.0000   -4.13634
88320.0000   -3.13106
88360.0000   -3.03110
88400.0000   -3.74461
88440.0000   -4.24564
88480.0000   -3.28094
88520.0000   -4.11716
88560.0000   -3.73625
88600.0000   -4.40174
88640.0000   -4.48660
88680.0000   -3.48708
88720.0000   -4.59373
88760.0000   -4.79134
88800.0000   -5.11849
88840.0000   -4.56769
88880.0000   -4.41794
88920.0000   -4.13348
88960.0000   -2.91177
89000.0000   -3.00285
89040.0000   -4.07082
89080.0000   -4.31218
89120.0000   -3.96279
89160.0000   -3.26250
89200.0000   -4.26775
89240.0000   -2.87155
89280.0000   -3.02005
89320.0000   -2.88329
89360.0000   -4.09210
89400.0000   -4.73467
89440.0000   -4.06089
89480.0000   -2.64153
89520.0000   -3.39808
89560.0000   -3.40017
89600.0000   -4.33873
89640.0000   -4.40070
89680.0000   -4.03149
89720.0000   -2.70246
89760.0000   -3.22781
89800.0000   -3.07398
89840.0000   -4.41048
89880.0000   -2.94767
89920.0000   -3.46741
89960.0000   -3.83518
90000.0000   -3.12713
90040.0000   -3.45216
90080.0000   -3.03672
90120.0000   -3.99314
90160.0000   -3.60358
90200.0000   -4.26078
90240.0000   -4.10697
90280.0000   -3.84288
90320.0000   -3.48348
90360.0000   -3.05828
90400.0000   -3.43599
90440.0000   -3.64814
90480.0000   -3.22973
90520.0000   -3.78561
90560.0000   -3.85657
90600.0000   -3.81365
90640.0000   -4.19889
90680.0000   -3.03565
90720.0000   -3.55902
90760.0000   -3.55804
90800.0000   -3.00349
90840.0000   -3.56629
90880.0000   -1.63133
90920.0000   -3.16084
90960.0000   -4.11120
91000.0000   -3.94022
91040.0000   -2.86539
91080.0000   -2.52066
91120.0000   -3.22681
91160.0000   -1.96058
91200.0000   -2.40675
91240.0000   -3.02053
91280.0000   -3.69755
91320.0000   -3.20910
91360.0000   -2.97461
91400.0000   -3.04509
91440.0000   -3.27484
91480.0000   -3.62752
91520.0000   -4.17194
91560.0000   -2.93699
91600.0000   -2.28019
91640.0000   -2.86277
91680.0000   -2.62968
91720.0000   -3.23217
91760.0000   -3.23849
91800.0000   -3.21131
91840.0000   -2.69926
91880.0000   -2.86409
91920.0000   -2.21636
91960.0000   -2.31538
92000.0000   -2.22044
92040.0000   -3.36958
92080.0000   -2.57727
92120.0000   -2.12613
92160.0000   -2.74036
92200.0000   -2.16826
92240.0000   -3.20216
92280.0000   -4.56387
92320.0000   -4.15764
92360.0000   -3.54226
92400.0000   -3.22631
92440.0000   -3.66768
92480.0000   -2.76542
92520.0000   -3.13037
92560.0000   -2.87038
92600.0000   -3.77873
92640.0000   -2.93789
92680.0000   -3.38104
92720.0000   -3.75666
92760.0000   -2.95414
92800.0000   -2.91312
92840.0000   -3.05721
92880.0000   -3.24024
92920.0000   -3.75326
92960.0000   -3.15162
93000.0000   -3.53550
93040.0000   -3.66207
93080.0000   -3.48388
93120.0000   -3.54072
93160.0000   -4.37911
93200.0000   -5.25847
93240.0000   -4.84543
93280.0000   -5.39548
93320.0000   -4.32169
93360.0000   -3.61808
93400.0000   -3.73494
93440.0000   -4.36766
93480.0000   -3.72771
93520.0000   -4.37140
93560.0000   -4.51640
93600.0000   -4.67019
93640.0000   -3.84856
93680.0000   -3.04311
93720.0000   -3.03409
93760.0000   -4.20286
93800.0000   -4.22645
93840.0000   -5.19106
93880.0000   -4.20703
93920.0000   -4.36261
93960.0000   -4.34282
94000.0000   -4.22024
94040.0000   -4.29463
94080.0000   -4.11567
94120.0000   -4.67051
94160.0000   -4.72918
94200.0000   -3.61387
94240.0000   -2.90243
94280.0000   -3.10449
94320.0000   -3.34202
94360.0000   -2.76966
94400.0000   -2.44180
94440.0000   -3.47511
94480.0000   -3.74973
94520.0000   -3.47167
94560.0000   -3.92735
94600.0000   -3.32612
94640.0000   -3.90962
94680.0000   -4.17848
94720.0000   -2.56417
94760.0000   -3.17029
94800.0000   -3.41438
94840.0000   -3.48331
94880.0000   -4.26493
94920.0000   -4.22049
94960.0000   -3.18641
95000.0000   -3.85686
95040.0000   -3.56157
95080.0000   -3.87529
95120.0000   -4.68224
95160.0000   -3.62702
95200.0000   -3.10122
95240.0000   -3.86644
95280.0000   -4.69655
95320.0000   -4.21472
95360.0000   -4.61970
95400.0000   -3.58468
95440.0000   -3.41830
95480.0000   -3.18072
95520.0000   -3.63154
95560.0000   -3.96754
95600.0000   -3.43804
95640.0000   -4.04748
95680.0000   -3.48524
95720.0000   -4.25791
95760.0000   -3.85082
95800.0000   -3.30880
95840.0000   -2.63427
95880.0000   -3.77525
95920.0000   -2.13525
95960.0000   -2.97459
96000.0000   -3.81126
96040.0000   -2.74110
96080.0000   -2.79389
96120.0000   -3.28522
96160.0000   -2.41599
96200.0000   -3.55023
96240.0000   -2.45437
96280.0000   -2.92078
96320.0000   -2.43892
96360.0000   -2.78385
96400.0000   -2.17253
96440.0000   -2.36905
96480.0000   -3.07842
96520.0000   -3.25625
96560.0000   -2.07379
96600.0000   -1.75018
96640.0000   -1.56119
96680.0000   -2.00003
96720.0000   -1.25533
96760.0000   -2.28978
96800.0000   -1.91606
96840.0000   -2.34375
96880.0000   -2.00672
96920.0000   -1.85770
96960.0000   -2.10035
97000.0000   -1.46874
97040.0000   -0.87347
97080.0000   -1.58218
97120.0000   -1.20367
97160.0000   -1.15132
97200.0000   -1.72620
97240.0000   -1.45943
97280.0000   -0.80191
97320.0000   -1.14159
97360.0000   -1.80249
97400.0000   -2.05988
97440.0000   -1.96898
97480.0000   -2.46167
97520.0000   -2.32876
97560.0000   -2.50933
97600.0000   -2.54536
97640.0000   -2.67061
97680.0000   -3.63079
97720.0000   -3.12578
97760.0000   -2.87516
97800.0000   -3.41312
97840.0000   -3.38116
97880.0000   -2.85340
97920.0000   -3.27940
97960.0000   -2.77470
98000.0000   -3.97569
98040.0000   -3.77956
98080.0000   -3.55708
98120.0000   -3.55351
98160.0000   -3.18942
98200.0000   -3.00628
98240.0000   -2.96054
98280.0000   -3.73819
98320.0000   -2.09611
98360.0000   -2.67110
98400.0000   -2.93307
98440.0000   -3.42942
98480.0000   -2.21989
98520.0000   -2.70506
98560.0000   -2.96524
98600.0000   -2.45405
98640.0000   -1.89996
98680.0000   -1.65110
98720.0000   -1.96381
98760.0000   -2.72053
98800.0000   -2.57725
98840.0000   -3.10388
98880.0000   -2.07144
98920.0000   -2.44161
98960.0000   -2.75236
99000.0000   -2.76902
99040.0000   -4.12830
99080.0000   -2.23196
99120.0000   -1.94914
99160.0000   -2.91357
99200.0000   -2.56213
99240.0000   -2.94293
99280.0000   -1.86459
99320.0000   -1.91596
99360.0000   -1.56932
99400.0000   -2.73178
99440.0000   -3.00429
99480.0000   -3.48285
99520.0000   -2.82855
99560.0000   -3.25121
99600.0000   -3.68375
99640.0000   -1.97503
99680.0000   -2.27719
99720.0000   -2.04518
99760.0000   -2.05577
99800.0000   -2.70588
99840.0000   -3.63456
99880.0000   -3.37987
99920.0000   -3.23303
99960.0000   -2.66794
100000.0000   -2.56828
100040.0000   -2.61964
100080.0000   -2.83819
100120.0000   -2.94203
100160.0000   -2.93107
100200.0000   -2.27560
100240.0000   -2.70634
100280.0000   -3.29597
100320.0000   -2.41599
100360.0000   -3.06020
100400.0000   -3.05390
100440.0000   -3.05874
100480.0000   -3.49798
100520.0000   -2.91456
100560.0000   -2.38974
100600.0000   -3.12871
100640.0000   -2.67757
100680.0000   -2.96634
100720.0000   -2.76378
100760.0000   -2.53375
100800.0000   -3.09494
100840.0000   -3.32751
100880.0000   -2.83808
100920.0000   -3.31494
100960.0000   -2.13741
101000.0000   -2.80529
101040.0000   -2.60853
101080.0000   -2.74290
101120.0000   -1.96358
101160.0000   -2.73616
101200.0000   -2.27409
101240.0000   -1.76004
101280.0000   -2.40996
101320.0000   -2.16905
101360.0000   -1.27751
101400.0000   -2.85001
101440.0000   -2.16205
101480.0000   -1.68520
101520.0000   -1.65464
101560.0000   -2.67237
101600.0000   -2.65978
101640.0000   -2.72188
101680.0000   -2.25535
101720.0000   -2.89651
101760.0000   -2.45057
101800.0000   -2.21971
101840.0000   -1.76118
101880.0000   -2.34751
101920.0000   -2.20370
101960.0000   -1.78045
102000.0000   -3.06707
102040.0000   -2.52247
102080.0000   -1.41354
102120.0000   -3.33934
102160.0000   -1.90910
102200.0000   -2.57766
102240.0000   -2.68687
102280.0000   -3.07701
102320.0000   -3.41995
102360.0000   -3.42297
102400.0000   -3.59794
102440.0000   -3.03272
102480.0000   -2.41750
102520.0000   -3.28850
102560.0000   -2.95435
102600.0000   -3.25852
102640.0000   -3.65184
102680.0000   -3.18154
102720.0000   -2.62649
102760.0000   -2.86089
102800.0000   -2.47601
102840.0000   -1.81958
102880.0000   -2.98963
102920.0000   -2.20829
102960.0000   -2.55493
103000.0000   -2.95023
103040.0000   -2.82907
103080.0000   -2.17706
103120.0000   -2.28979
103160.0000   -2.88645
103200.0000   -3.42687
103240.0000   -2.53883
103280.0000   -3.86942
103320.0000   -3.64188
103360.0000   -4.04620
103400.0000   -3.82671
103440.0000   -2.15737
103480.0000   -2.02072
103520.0000   -2.35927
103560.0000   -2.64266
103600.0000   -1.93996
103640.0000   -2.40870
103680.0000   -2.64685
103720.0000   -2.50351
103760.0000   -2.40058
103800.0000   -2.24323
103840.0000   -2.26129
103880.0000   -3.37553
103920.0000   -2.86750
103960.0000   -3.15298
104000.0000   -2.32038
104040.0000   -2.80605
104080.0000   -3.19858
104120.0000   -2.41507
104160.0000   -3.05954
104200.0000   -3.33398
104240.0000   -2.14383
104280.0000   -2.86420
104320.0000   -3.30410
104360.0000   -3.23173
104400.0000   -2.65466
104440.0000   -2.93554
104480.0000   -2.98435
104520.0000   -2.04243
104560.0000   -1.73999
104600.0000   -3.32126
104640.0000   -3.83102
104680.0000   -1.80643
104720.0000   -2.64498
104760.0000   -2.80540
104800.0000   -2.31037
104840.0000   -2.30673
104880.0000   -2.17450
104920.0000   -1.42025
104960.0000   -1.95189
105000.0000   -3.02823
105040.0000   -2.86964
105080.0000   -2.89753
105120.0000   -3.86315
105160.0000   -3.42258
105200.0000   -2.37736
105240.0000   -2.72651
105280.0000   -1.67114
105320.0000   -1.45466
105360.0000   -1.01106
105400.0000   -1.23778
105440.0000   -2.78309
105480.0000   -2.63278
105520.0000   -1.49122
105560.0000   -1.88699
105600.0000   -2.22770
105640.0000   -1.86701
105680.0000   -2.40596
105720.0000   -1.95830
105760.0000   -1.62581
105800.0000   -2.53006
105840.0000   -1.76723
105880.0000   -2.14791
105920.0000   -2.42996
105960.0000   -2.98788
106000.0000   -2.79326
106040.0000   -2.45522
106080.0000   -3.09085
106120.0000   -2.82025
106160.0000   -2.97562
106200.0000   -2.31145
106240.0000   -2.91047
106280.0000   -2.57267
106320.0000   -2.97407
106360.0000   -3.15081
106400.0000   -2.54874
106440.0000   -2.28234
106480.0000   -3.35345
106520.0000   -2.58623
106560.0000   -2.72471
106600.0000   -2.18555
106640.0000   -2.72114
106680.0000   -2.79961
106720.0000   -2.22647
106760.0000   -2.10849
106800.0000   -2.68023
106840.0000   -2.28840
106880.0000   -2.66240
106920.0000   -1.87971
106960.0000   -1.96562
107000.0000   -1.61806
107040.0000   -2.45574
107080.0000   -1.40136
107120.0000   -1.39398
107160.0000   -1.60878
107200.0000   -0.79310
107240.0000   -1.88520
107280.0000   -2.31358
107320.0000   -1.80162
107360.0000   -1.52742
107400.0000   -1.60271
107440.0000   -1.04240
107480.0000   -1.09993
107520.0000   -1.57638
107560.0000   -1.43299
107600.0000   -1.81172
107640.0000   -2.01647
107680.0000   -1.33273
107720.0000   -0.99073
107760.0000   -0.18962
107800.0000   -0.96493
107840.0000   -0.68200
107880.0000   -0.85461
107920.0000   -0.67876
107960.0000   -0.83445
108000.0000   -1.84555
108040.0000   -1.69766
108080.0000   -2.68807
108120.0000   -1.96445
108160.0000   -2.13463
108200.0000   -1.17197
108240.0000   -1.34085
108280.0000   -0.61334
108320.0000   -2.94324
108360.0000   -1.80440
108400.0000   -1.93332
108440.0000   -1.11694
108480.0000   -1.28311
108520.0000   -1.43900
108560.0000   -2.02158
108600.0000   -1.20944
108640.0000   -1.82368
108680.0000   -2.18135
108720.0000   -1.41730
108760.0000   -1.44436
108800.0000   -1.45522
108840.0000   -1.36021
108880.0000   -1.45424
108920.0000   -2.40319
108960.0000   -1.30664
109000.0000   -0.89166
109040.0000   -2.54792
109080.0000   -2.00754
109120.0000   -2.73931
109160.0000   -1.96354
109200.0000   -1.23076
109240.0000   -1.77025
109280.0000   -1.32992
109320.0000   -1.82224
109360.0000   -0.84239
109400.0000   -0.54998
109440.0000   -0.93491
109480.0000   -2.29120
109520.0000   -1.66770
109560.0000   -1.01561
109600.0000   -2.26568
109640.0000   -2.68492
109680.0000   -1.87255
109720.0000   -2.12068
109760.0000   -2.11429
109800.0000   -0.16663
109840.0000   -1.93651
109880.0000   -1.53536
109920.0000   -1.45201
109960.0000   -1.61838
110000.0000   -0.32036
110040.0000   -0.81963
110080.0000   -0.12366
110120.0000    0.14704
110160.0000   -0.44106
110200.0000   -1.13376
110240.0000   -0.80232
110280.0000   -1.17295
110320.0000   -1.10256
110360.0000   -0.77351
110400.0000   -1.58065
110440.0000   -0.84524
110480.0000   -1.52365
110520.0000   -1.28060
110560.0000   -1.82048
110600.0000   -1.35934
110640.0000   -1.82916
110680.0000   -0.47563
110720.0000   -0.56332
110760.0000   -1.23693
110800.0000   -1.66012
110840.0000   -2.01642
110880.0000   -2.08606
110920.0000   -1.45168
110960.0000   -1.66320
111000.0000   -2.71523
111040.0000   -2.19053
111080.0000   -1.69789
111120.0000   -1.18316
111160.0000   -0.84172
111200.0000   -1.52881
111240.0000   -2.07901
111280.0000   -1.60554
111320.0000   -1.66892
111360.0000   -0.66822
111400.0000   -1.63924
111440.0000   -1.32944
111480.0000   -1.13283
111520.0000   -1.33529
111560.0000   -1.58177
111600.0000   -2.26262
111640.0000   -1.70204
111680.0000   -1.29793
111720.0000   -0.86183
111760.0000   -0.95393
111800.0000   -1.29668
111840.0000   -0.85157
111880.0000   -1.36118
111920.0000   -1.25059
111960.0000   -0.87894
112000.0000   -1.62761
112040.0000   -1.46642
112080.0000   -0.97717
112120.0000   -2.28695
112160.0000   -2.47097
112200.0000   -1.70289
112240.0000   -2.03092
112280.0000   -1.58898
112320.0000   -1.34414
112360.0000   -0.97327
112400.0000   -1.29895
112440.0000   -1.69193
112480.0000   -0.97551
112520.0000   -1.50859
112560.0000   -0.91839
112600.0000   -0.54123
112640.0000   -0.58912
112680.0000   -0.33032
112720.0000   -1.56454
112760.0000   -1.60951
112800.0000   -1.50152
112840.0000   -1.33555
112880.0000   -0.54749
112920.0000   -1.19428
112960.0000   -1.71910
113000.0000   -0.89042
113040.0000   -0.96216
113080.0000   -1.78905
113120.0000   -1.93662
113160.0000   -1.75368
113200.0000   -1.42269
113240.0000   -2.44888
113280.0000   -2.20027
113320.0000   -1.07292
113360.0000   -0.74569
113400.0000   -1.46884
113440.0000   -1.17951
113480.0000   -1.31794
113520.0000   -0.84468
113560.0000   -0.81163
113600.0000   -1.75779
113640.0000   -0.97273
113680.0000   -0.85296
113720.0000   -0.50286
113760.0000   -0.04487
113800.0000    0.26527
113840.0000    0.63867
113880.0000    0.19149
113920.0000    0.07499
113960.0000   -0.37466
114000.0000    0.34420
114040.0000   -0.24258
114080.0000   -0.16552
114120.0000   -0.20311
114160.0000    0.01442
114200.0000    0.11241
114240.0000    0.27142
114280.0000   -0.61427
114320.0000   -0.77908
114360.0000   -0.33706
114400.0000   -0.20554
114440.0000   -1.00820
114480.0000   -0.73741
114520.0000   -0.23386
114560.0000   -0.66542
114600.0000   -1.22371
114640.0000   -0.31304
114680.0000   -0.92530
114720.0000   -1.11755
114760.0000   -0.35706
114800.0000   -0.32986
114840.0000   -1.24448
114880.0000   -1.09131
114920.0000   -0.68281
114960.0000   -0.83347
115000.0000   -1.18259
115040.0000   -0.61871
115080.0000   -1.58164
115120.0000   -0.33678
115160.0000   -0.09282
115200.0000   -1.02290
115240.0000   -1.14659
115280.0000   -1.29883
115320.0000   -0.97900
115360.0000   -1.34324
115400.0000   -1.30026
115440.0000   -0.46824
115480.0000   -1.31278
115520.0000   -1.16848
115560.0000   -1.69858
115600.0000   -1.12394
115640.0000   -1.21245
115680.0000   -1.21519
115720.0000   -0.74915
115760.0000   -1.05114
115800.0000   -0.73740
115840.0000   -0.49890
115880.0000   -0.67193
115920.0000   -0.76583
115960.0000   -0.54663
116000.0000   -1.07917
116040.0000   -1.43875
116080.0000   -0.86905
116120.0000   -1.36490
116160.0000   -1.33179
116200.0000   -1.05961
116240.0000   -1.59085
116280.0000   -0.79012
116320.0000    0.07126
116360.0000   -0.88998
116400.0000   -0.99170
116440.0000   -0.36753
116480.0000   -0.89157
116520.0000   -0.46477
116560.0000   -0.63356
116600.0000   -1.54884
116640.0000   -0.80452
116680.0000   -0.92940
116720.0000   -0.98982
116760.0000   -0.73267
116800.0000   -0.71923
116840.0000   -0.29032
116880.0000   -0.89444
116920.0000   -0.97981
116960.0000   -0.62822
117000.0000   -0.19130
117040.0000   -1.30251
117080.0000   -1.22993
117120.0000   -0.60770
117160.0000   -0.96318
117200.0000   -1.02834
117240.0000   -0.94667
117280.0000   -1.22258
117320.0000   -0.80375
117360.0000   -0.94808
117400.0000   -0.90764
117440.0000   -0.66551
117480.0000   -0.90279
117520.0000   -1.12138
117560.0000   -1.03593
117600.0000   -0.98866
117640.0000   -0.89075
117680.0000   -1.31981
117720.0000   -0.59705
117760.0000   -0.67727
117800.0000   -0.61459
117840.0000   -0.14540
117880.0000   -0.85026
117920.0000   -0.50093
117960.0000   -1.04425
118000.0000   -0.89060
118040.0000   -1.44104
118080.0000   -0.53633
118120.0000   -0.56269
118160.0000   -0.36047
118200.0000   -0.18206
118240.0000    0.00022
118280.0000   -0.88958
118320.0000   -1.30438
118360.0000   -0.39875
118400.0000   -0.74697
118440.0000    0.01567
118480.0000   -0.59567
118520.0000   -0.70529
118560.0000   -0.50473
118600.0000   -1.38459
118640.0000   -1.72338
118680.0000   -0.33771
118720.0000   -1.32746
118760.0000   -0.37889
118800.0000   -0.24478
118840.0000   -0.35614
118880.0000   -0.51035
118920.0000    0.28883
118960.0000   -0.32422
119000.0000   -0.28660
119040.0000   -0.54073
119080.0000   -1.26009
119120.0000   -1.48847
119160.0000   -0.67476
119200.0000   -1.73730
119240.0000   -1.05842
119280.0000   -0.89843
119320.0000   -1.84234
119360.0000   -1.02767
119400.0000   -0.76180
119440.0000   -0.91684
119480.0000   -0.96148
119520.0000   -0.62647
119560.0000   -0.55645
119600.0000   -0.77744
119640.0000   -0.12609
119680.0000    0.33141
119720.0000   -0.57499
119760.0000   -1.81807
119800.0000   -1.81393
119840.0000   -1.21215
119880.0000   -0.94087
119920.0000   -0.67865
119960.0000   -1.39933
120000.0000   -0.97253
120040.0000   -1.21176
120080.0000   -1.44777
120120.0000   -1.20579
120160.0000   -1.18109
120200.0000   -1.33733
120240.0000   -1.86326
120280.0000   -2.13007
120320.0000   -1.68213
120360.0000   -2.22580
120400.0000   -1.51028
120440.0000   -0.96967
120480.0000   -2.28434
120520.0000   -1.61385
120560.0000   -1.70777
120600.0000   -1.71460
120640.0000   -1.32762
120680.0000   -1.06170
120720.0000   -1.22666
120760.0000   -1.59142
120800.0000   -1.03755
120840.0000   -1.58546
120880.0000   -1.56701
120920.0000   -2.41323
120960.0000   -2.50627
121000.0000   -2.16642
121040.0000   -1.49265
121080.0000   -1.17792
121120.0000   -1.37346
121160.0000   -1.00621
121200.0000   -1.37169
121240.0000   -2.04733
121280.0000   -1.53203
121320.0000   -1.42890
121360.0000   -2.77285
121400.0000   -1.90198
121440.0000   -1.53549
121480.0000   -1.84743
121520.0000   -2.62901
121560.0000   -1.35477
121600.0000   -1.73073
121640.0000   -1.00452
121680.0000   -1.76737
121720.0000    0.35939
121760.0000   -0.00624
121800.0000    0.97086
121840.0000    0.97383
121880.0000    0.58136
121920.0000    1.29482
121960.0000    0.67974
122000.0000    1.07436
122040.0000    0.37224
122080.0000    0.78061
122120.0000   -0.10334
122160.0000    0.74681
122200.0000    0.09084
122240.0000    0.56682
122280.0000   -0.99277
122320.0000   -0.40183
122360.0000    0.48892
122400.0000    0.82402
122440.0000    0.22998
122480.0000    0.68051
122520.0000    0.46372
122560.0000    0.72824
122600.0000    0.55969
122640.0000   -0.21147
122680.0000    0.39202
122720.0000   -0.97970
122760.0000   -0.55462
122800.0000    0.00740
122840.0000   -0.28313
122880.0000   -0.40915
122920.0000    0.14130
122960.0000   -0.76653
123000.0000   -0.10825
123040.0000   -0.92550
123080.0000   -0.86385
123120.0000    0.09446
123160.0000   -0.95703
123200.0000   -1.50169
123240.0000   -1.58622
123280.0000   -1.82792
123320.0000   -1.61107
123360.0000   -2.34591
123400.0000   -2.21959
123440.0000   -2.51015
123480.0000   -1.60850
123520.0000   -1.15067
123560.0000   -0.54106
123600.0000   -1.39917
123640.0000   -1.53842
123680.0000   -0.87044
123720.0000   -0.96228
123760.0000   -0.11300
123800.0000   -1.51780
123840.0000   -1.15823
123880.0000   -0.29543
123920.0000   -0.63944
123960.0000   -1.54002
124000.0000   -2.39238
124040.0000   -2.43162
124080.0000   -1.47950
124120.0000   -1.10229
124160.0000   -1.22698
124200.0000   -0.54048
124240.0000   -1.48022
124280.0000   -0.22355
124320.0000   -1.11186
124360.0000   -0.59397
124400.0000   -0.52186
124440.0000   -0.56711
124480.0000   -0.68133
124520.0000   -0.99592
124560.0000   -1.05586
124600.0000   -0.56646
124640.0000   -1.47541
124680.0000   -0.95680
124720.0000   -0.44601
124760.0000   -1.19995
124800.0000    0.28863
124840.0000   -0.29446
124880.0000   -0.86363
124920.0000    0.14727
124960.0000   -1.23856
125000.0000   -1.50295
125040.0000   -0.68944
125080.0000   -0.90728
125120.0000   -0.65576
125160.0000   -1.52679
125200.0000   -1.42253
125240.0000   -1.15681
125280.0000   -1.08598
125320.0000   -1.69639
125360.0000   -1.21015
125400.0000   -1.51416
125440.0000   -1.31761
125480.0000   -0.92016
125520.0000   -1.53972
125560.0000   -1.64872
125600.0000   -0.97764
125640.0000   -1.82403
125680.0000   -1.21402
125720.0000   -1.50239
125760.0000   -0.99024
125800.0000   -1.59397
125840.0000   -1.17108
125880.0000   -0.96428
125920.0000   -1.19445
125960.0000   -1.11222
126000.0000   -1.54675
126040.0000   -1.40545
126080.0000   -0.92477
126120.0000   -0.95161
126160.0000   -1.56936
126200.0000    0.16423
126240.0000   -0.16720
126280.0000   -0.30402
126320.0000    0.13028
126360.0000   -0.09283
126400.0000   -1.13148
126440.0000   -0.65893
126480.0000   -0.41020
126520.0000   -0.73458
126560.0000   -0.95682
126600.0000   -0.65202
126640.0000   -0.80422
126680.0000   -0.50624
126720.0000   -1.23500
126760.0000   -0.49316
126800.0000   -0.15872
126840.0000   -1.17315
126880.0000   -0.75809
126920.0000   -0.69929
126960.0000   -0.01456
127000.0000   -0.93179
127040.0000   -1.46946
127080.0000   -1.32504
127120.0000   -0.79985
127160.0000   -1.04721
127200.0000   -0.93436
127240.0000   -0.77029
127280.0000   -0.78775
127320.0000    0.04761
127360.0000   -0.12511
127400.0000    0.29750
127440.0000   -0.41974
127480.0000   -0.35813
127520.0000   -0.93667
127560.0000   -0.77918
127600.0000   -1.04551
127640.0000   -1.37146
127680.0000   -0.76902
127720.0000   -0.53206
127760.0000   -0.71506
127800.0000   -1.49264
127840.0000   -1.29438
127880.0000   -1.02036
127920.0000   -0.51840
127960.0000   -1.04700
128000.0000   -0.62485
128040.0000   -0.91153
128080.0000   -1.03871
128120.0000   -1.12403
128160.0000   -1.46522
128200.0000   -1.04587
128240.0000   -0.70215
128280.0000   -0.89025
128320.0000   -1.06295
128360.0000   -0.81746
128400.0000   -1.09201
128440.0000   -1.19967
128480.0000   -1.15174
128520.0000   -1.28575
128560.0000   -1.14170
128600.0000   -0.72031
128640.0000   -1.41281
128680.0000   -0.41657
128720.0000   -0.90478
128760.0000   -1.04617
128800.0000   -0.98407
128840.0000   -1.58434
128880.0000   -1.01125
128920.0000   -1.74888
128960.0000   -2.38821
129000.0000   -1.32740
129040.0000   -1.79803
129080.0000   -1.06550
129120.0000   -0.19258
129160.0000   -1.28547
129200.0000   -1.44303
129240.0000   -1.26058
129280.0000   -0.84105
129320.0000   -1.46627
129360.0000   -0.72976
129400.0000   -0.65184
129440.0000   -0.27827
129480.0000   -1.06007
129520.0000   -1.26936
129560.0000   -1.20443
129600.0000   -1.01539
129640.0000   -1.22662
129680.0000   -0.99994
129720.0000   -0.15664
129760.0000   -0.34439
129800.0000   -0.81224
129840.0000   -0.53891
129880.0000   -0.30285
129920.0000   -1.15258
129960.0000   -1.99680
130000.0000   -0.87233
130040.0000   -1.05723
130080.0000   -1.32937
130120.0000   -0.72542
130160.0000   -0.89729
130200.0000   -0.82704
130240.0000   -0.17845
130280.0000   -0.40893
130320.0000   -0.80466
130360.0000   -1.15269
130400.0000   -0.81978
130440.0000   -1.09913
130480.0000   -2.03636
130520.0000   -1.75195
130560.0000   -1.94894
130600.0000   -0.74716
130640.0000   -1.39597
130680.0000   -1.77708
130720.0000   -2.15783
130760.0000   -1.32626
130800.0000   -1.84153
130840.0000   -2.45353
130880.0000   -2.84920
130920.0000   -3.47040
130960.0000   -2.89611
131000.0000   -2.63656
131040.0000   -2.28472
131080.0000   -2.35275
131120.0000   -0.81190
131160.0000   -1.34265
131200.0000   -1.65954
131240.0000   -2.13824
131280.0000   -2.13952
131320.0000   -2.16180
131360.0000   -1.53704
131400.0000   -2.27193
131440.0000   -1.77266
131480.0000   -2.75294
131520.0000   -2.41649
131560.0000   -2.35576
131600.0000   -2.56674
131640.0000   -2.53077
131680.0000   -1.73030
131720.0000   -2.30970
131760.0000   -2.43501
131800.0000   -2.64646
131840.0000   -2.64669
131880.0000   -2.59560
131920.0000   -3.43766
131960.0000   -3.43682
132000.0000   -2.61221
132040.0000   -3.90894
132080.0000   -3.76322
132120.0000   -3.30904
132160.0000   -3.47113
132200.0000   -3.17021
132240.0000   -3.50887
132280.0000   -3.09682
132320.0000   -2.34057
132360.0000   -3.54878
132400.0000   -2.72644
132440.0000   -2.28468
132480.0000   -2.48728
132520.0000   -1.69254
132560.0000   -2.33657
132600.0000   -1.98834
132640.0000   -2.53196
132680.0000   -1.48528
132720.0000   -2.55676
132760.0000   -3.22145
132800.0000   -3.06970
132840.0000   -4.01357
132880.0000   -4.47610
132920.0000   -3.12700
132960.0000   -2.29012
133000.0000   -2.54381
133040.0000   -3.29714
133080.0000   -3.05767
133120.0000   -2.68172
133160.0000   -1.66296
133200.0000   -1.50676
133240.0000   -2.49516
133280.0000   -2.99945
133320.0000   -2.40946
133360.0000   -3.08870
133400.0000   -2.41976
133440.0000   -3.00926
133480.0000   -2.08095
133520.0000   -2.42401
133560.0000   -2.33820
133600.0000   -2.17247
133640.0000   -1.64238
133680.0000   -1.33104
133720.0000   -1.47176
133760.0000   -0.69936
133800.0000   -1.63605
133840.0000   -1.72826
133880.0000   -2.42598
133920.0000   -1.57574
133960.0000   -2.89480
134000.0000   -2.62199
134040.0000   -3.03917
134080.0000   -3.69466
134120.0000   -2.72500
134160.0000   -2.45785
134200.0000   -2.20204
134240.0000   -2.27385
134280.0000   -2.72219
134320.0000   -2.78286
134360.0000   -3.21720
134400.0000   -2.46492
134440.0000   -2.40240
134480.0000   -3.75161
134520.0000   -4.36351
134560.0000   -3.19643
134600.0000   -3.40881
134640.0000   -3.63647
134680.0000   -3.63881
134720.0000   -3.19726
134760.0000   -4.00831
134800.0000   -3.65179
134840.0000   -1.99352
134880.0000   -2.19217
134920.0000   -3.16261
134960.0000   -3.11814
135000.0000   -2.48631
135040.0000   -3.70577
135080.0000   -3.94131
135120.0000   -3.69639
135160.0000   -2.64996
135200.0000   -2.66594
135240.0000   -3.07370
135280.0000   -2.97821
135320.0000   -2.80325
135360.0000   -3.38726
135400.0000   -2.94776
135440.0000   -2.41992
135480.0000   -2.62237
135520.0000   -3.64121
135560.0000   -3.56438
135600.0000   -4.60256
135640.0000   -3.27139
135680.0000   -2.41563
135720.0000   -3.02545
135760.0000   -2.83533
135800.0000   -2.92904
135840.0000   -2.00746
135880.0000   -2.30197
135920.0000   -3.31009
135960.0000   -1.50643
136000.0000   -2.35196
136040.0000   -2.63461
136080.0000   -2.87565
136120.0000   -2.08045
136160.0000   -2.95380
136200.0000   -2.30452
136240.0000   -3.18058
136280.0000   -2.89424
136320.0000   -3.07573
136360.0000   -2.88364
136400.0000   -3.07596
136440.0000   -2.60608
136480.0000   -2.93991
136520.0000   -2.40822
136560.0000   -1.96663
136600.0000   -2.26470
136640.0000   -2.80221
136680.0000   -2.51729
136720.0000   -2.71828
136760.0000   -2.45563
136800.0000   -2.62910
136840.0000   -3.32337
136880.0000   -2.48063
136920.0000   -2.92180
136960.0000   -3.64454
137000.0000   -1.93047
137040.0000   -3.10505
137080.0000   -2.56769
137120.0000   -2.59233
137160.0000   -2.35948
137200.0000   -2.73239
137240.0000   -2.63867
137280.0000   -2.03034
137320.0000   -2.59918
137360.0000   -1.70222
137400.0000   -2.04666
137440.0000   -2.77863
137480.0000   -2.56906
137520.0000   -2.61614
137560.0000   -3.40726
137600.0000   -2.62703
137640.0000   -2.69507
137680.0000   -2.91310
137720.0000   -2.77769
137760.0000   -3.07008
137800.0000   -2.70891
137840.0000   -2.64428
137880.0000   -3.08883
137920.0000   -3.06733
137960.0000   -3.52380
138000.0000   -2.85042
138040.0000   -2.96460
138080.0000   -2.10929
138120.0000   -2.42917
138160.0000   -2.99581
138200.0000   -2.67707
138240.0000   -3.53784
138280.0000   -2.66173
138320.0000   -2.05940
138360.0000   -3.35428
138400.0000   -2.60133
138440.0000   -3.78277
138480.0000   -3.25099
138520.0000   -2.53829
138560.0000   -2.73080
138600.0000   -2.35036
138640.0000   -2.32162
138680.0000   -2.65955
138720.0000   -2.12225
138760.0000   -1.94423
138800.0000   -2.20410
138840.0000   -1.13374
138880.0000   -2.05607
138920.0000   -2.02680
138960.0000   -2.04181
139000.0000   -2.02724
139040.0000   -1.87732
139080.0000   -2.70711
139120.0000   -1.99540
139160.0000   -1.61229
139200.0000   -1.95945
139240.0000   -1.68102
139280.0000   -1.53995
139320.0000   -1.55862
139360.0000   -3.09023
139400.0000   -2.88906
139440.0000   -1.99754
139480.0000   -2.17770
139520.0000   -2.50105
139560.0000   -2.69764
139600.0000   -3.40527
139640.0000   -3.26160
139680.0000   -3.61326
139720.0000   -3.53693
139760.0000   -2.88389
139800.0000   -1.79086
139840.0000   -2.04679
139880.0000   -2.93609
139920.0000   -2.72447
139960.0000   -2.05682
140000.0000   -2.71954
140040.0000   -2.67318
140080.0000   -1.92358
140120.0000   -2.06900
140160.0000   -2.12198
140200.0000   -2.35388
140240.0000   -1.50110
140280.0000   -1.59601
140320.0000   -1.86125
140360.0000   -1.46934
140400.0000   -1.90588
140440.0000   -1.88286
140480.0000   -1.96403
140520.0000   -1.97534
140560.0000   -2.00659
140600.0000   -0.70120
140640.0000   -1.65659
140680.0000   -2.30563
140720.0000   -2.90728
140760.0000   -2.33835
140800.0000   -2.60720
140840.0000   -2.55017
140880.0000   -2.42503
140920.0000   -2.13115
140960.0000   -1.99150
141000.0000   -2.08998
141040.0000   -2.34046
141080.0000   -1.44004
141120.0000   -2.40484
141160.0000   -2.81892
141200.0000   -2.94146
141240.0000   -3.39386
141280.0000   -2.45758
141320.0000   -2.99131
141360.0000   -2.96457
141400.0000   -1.89362
141440.0000   -2.51734
141480.0000   -2.29858
141520.0000   -3.08150
141560.0000   -3.03971
141600.0000   -2.99679
141640.0000   -3.00614
141680.0000   -2.99945
141720.0000   -2.47578
141760.0000   -2.46273
141800.0000   -2.51480
141840.0000   -2.36694
141880.0000   -2.92662
141920.0000   -3.79064
141960.0000   -3.01953
142000.0000   -2.87995
142040.0000   -3.02279
142080.0000   -3.54263
142120.0000   -3.26844
142160.0000   -2.79658
142200.0000   -2.68844
142240.0000   -2.24441
142280.0000   -3.40984
142320.0000   -2.68446
142360.0000   -3.79723
142400.0000   -3.57656
142440.0000   -2.69324
142480.0000   -3.16480
142520.0000   -3.22914
142560.0000   -3.52316
142600.0000   -3.14445
142640.0000   -3.02908
142680.0000   -3.02454
142720.0000   -3.05210
142760.0000   -3.25172
142800.0000   -2.99008
142840.0000   -2.83144
142880.0000   -3.06825
142920.0000   -2.82175
142960.0000   -2.65922
143000.0000   -2.76780
143040.0000   -2.62190
143080.0000   -2.61159
143120.0000   -2.58991
143160.0000   -1.87787
143200.0000   -2.60260
143240.0000   -2.74521
143280.0000   -3.38774
143320.0000   -3.03010
143360.0000   -3.14597
143400.0000   -3.46760
143440.0000   -3.57585
143480.0000   -3.25616
143520.0000   -3.85139
143560.0000   -1.84863
143600.0000   -2.55217
143640.0000   -2.99535
143680.0000   -2.67983
143720.0000   -3.00964
143760.0000   -2.56781
143800.0000   -1.75883
143840.0000   -2.76219
143880.0000   -2.98715
143920.0000   -2.90271
143960.0000   -2.65834
144000.0000   -2.01149
144040.0000   -3.16743
144080.0000   -2.71378
144120.0000   -4.04148
144160.0000   -2.93312
144200.0000   -2.71174
144240.0000   -3.11394
144280.0000   -2.88915
144320.0000   -1.97249
144360.0000   -3.28359
144400.0000   -2.92417
144440.0000   -2.46165
144480.0000   -2.32350
144520.0000   -2.64193
144560.0000   -3.52081
144600.0000   -2.67934
144640.0000   -2.88264
144680.0000   -2.62699
144720.0000   -2.57838
144760.0000   -2.73300
144800.0000   -1.97572
144840.0000   -2.68142
144880.0000   -3.35731
144920.0000   -3.42546
144960.0000   -3.73767
145000.0000   -3.54208
145040.0000   -3.66012
145080.0000   -3.21076
145120.0000   -4.73466
145160.0000   -3.08971
145200.0000   -3.23668
145240.0000   -3.27356
145280.0000   -3.01151
145320.0000   -2.67091
145360.0000   -2.19241
145400.0000   -3.01375
145440.0000   -1.12868
145480.0000   -2.31098
145520.0000   -2.94329
145560.0000   -2.72447
145600.0000   -2.57030
145640.0000   -2.04778
145680.0000   -2.48458
145720.0000   -1.68192
145760.0000   -2.20737
145800.0000   -2.10958
145840.0000   -2.70703
145880.0000   -2.62212
145920.0000   -2.54545
145960.0000   -2.12275
146000.0000   -1.64006
146040.0000   -2.04184
146080.0000   -1.95024
146120.0000   -2.05307
146160.0000   -2.37241
146200.0000   -2.09601
146240.0000   -2.05879
146280.0000   -2.36070
146320.0000   -2.54333
146360.0000   -1.78554
146400.0000   -2.40177
146440.0000   -2.74444
146480.0000   -2.91483
146520.0000   -2.53576
146560.0000   -2.21371
146600.0000   -2.00265
146640.0000   -1.48080
146680.0000   -1.03103
146720.0000   -1.80200
146760.0000   -2.02797
146800.0000   -2.07889
146840.0000   -2.31324
146880.0000   -1.87779
146920.0000   -2.36321
146960.0000   -1.91688
147000.0000   -1.23857
147040.0000   -1.72318
147080.0000   -1.64825
147120.0000   -1.80448
147160.0000   -1.75781
147200.0000   -2.27372
147240.0000   -1.83874
147280.0000   -1.85798
147320.0000   -0.45427
147360.0000   -1.27674
147400.0000   -0.65341
147440.0000   -1.22208
147480.0000   -0.90448
147520.0000   -0.64332
147560.0000   -0.37589
147600.0000   -1.37690
147640.0000   -1.71466
147680.0000   -1.77601
147720.0000   -2.00257
147760.0000   -1.92272
147800.0000   -2.53600
147840.0000   -2.08725
147880.0000   -1.69766
147920.0000   -3.15603
147960.0000   -2.18755
148000.0000   -1.98928
148040.0000   -1.96517
148080.0000   -2.05489
148120.0000   -1.60018
148160.0000   -1.27614
148200.0000   -2.18282
148240.0000   -2.70847
148280.0000   -2.24750
148320.0000   -3.09302
148360.0000   -2.04555
148400.0000   -2.74548
148440.0000   -2.98533
148480.0000   -2.28342
148520.0000   -2.59211
148560.0000   -2.83802
148600.0000   -1.90784
148640.0000   -2.14427
148680.0000   -2.60973
148720.0000   -3.33166
148760.0000   -3.43159
148800.0000   -2.84215
148840.0000   -3.72733
148880.0000   -2.47918
148920.0000   -1.98272
148960.0000   -2.20061
149000.0000   -2.78024
149040.0000   -2.59264
149080.0000   -3.14142
149120.0000   -3.26032
149160.0000   -2.88908
149200.0000   -2.41167
149240.0000   -3.41012
149280.0000   -2.92526
149320.0000   -3.69421
149360.0000   -4.37904
149400.0000   -4.20355
149440.0000   -2.52451
149480.0000   -3.35398
149520.0000   -2.54923
149560.0000   -3.06483
149600.0000   -3.35677
149640.0000   -3.81779
149680.0000   -3.62113
149720.0000   -3.52602
149760.0000   -3.66608
149800.0000   -3.68692
149840.0000   -3.19266
149880.0000   -2.59966
149920.0000   -3.27215
149960.0000   -3.19294
150000.0000   -2.88413
150040.0000   -4.10204
150080.0000   -3.42724
150120.0000   -3.11290
150160.0000   -3.07011
150200.0000   -3.76418
150240.0000   -3.10810
150280.0000   -3.64278
150320.0000   -3.65098
150360.0000   -2.95192
150400.0000   -2.47947
150440.0000   -3.52517
150480.0000   -2.71340
150520.0000   -2.80504
150560.0000   -3.06215
150600.0000   -2.77638
150640.0000   -3.31711
150680.0000   -3.48632
150720.0000   -2.66559
150760.0000   -1.32467
150800.0000   -2.50464
150840.0000   -2.90027
150880.0000   -3.07028
150920.0000   -2.62513
150960.0000   -2.10735
151000.0000   -2.39843
151040.0000   -3.80406
151080.0000   -2.73381
151120.0000   -3.21438
151160.0000   -2.68967
151200.0000   -3.33697
151240.0000   -3.72407
151280.0000   -4.19661
151320.0000   -3.66119
151360.0000   -3.41549
151400.0000   -3.36098
151440.0000   -3.03638
151480.0000   -3.03767
151520.0000   -3.76744
151560.0000   -3.00100
151600.0000   -3.90601
151640.0000   -3.90501
151680.0000   -3.94194
151720.0000   -3.31332
151760.0000   -2.41167
151800.0000   -2.53961
151840.0000   -2.70005
151880.0000   -2.22103
151920.0000   -3.17956
151960.0000   -2.48871
152000.0000   -2.83189
152040.0000   -3.16011
152080.0000   -3.04847
152120.0000   -3.13717
152160.0000   -2.68542
152200.0000   -2.54445
152240.0000   -2.87112
152280.0000   -1.80765
152320.0000   -2.52877
152360.0000   -2.34481
152400.0000   -2.45612
152440.0000   -2.73449
152480.0000   -2.39571
152520.0000   -3.07152
152560.0000   -3.22271
152600.0000   -3.18034
152640.0000   -3.07690
152680.0000   -3.08945
152720.0000   -2.96644
152760.0000   -3.05888
152800.0000   -2.17832
152840.0000   -2.21182
152880.0000   -2.40911
152920.0000   -3.40822
152960.0000   -3.16378
153000.0000   -3.23892
153040.0000   -3.10228
153080.0000   -3.41327
153120.0000   -3.67647
153160.0000   -3.49643
153200.0000   -3.43733
153240.0000   -3.47533
153280.0000   -3.15426
153320.0000   -3.25724
153360.0000   -3.37357
153400.0000   -3.14277
153440.0000   -3.55730
153480.0000   -2.43332
153520.0000   -2.77624
153560.0000   -2.62574
153600.0000   -3.46305
153640.0000   -2.93431
153680.0000   -3.07972
153720.0000   -3.10246
153760.0000   -2.61895
153800.0000   -2.70002
153840.0000   -1.33388
153880.0000   -2.46540
153920.0000   -2.68909
153960.0000   -2.77812
154000.0000   -3.73999
154040.0000   -3.71769
154080.0000   -3.10073
154120.0000   -3.61968
154160.0000   -3.25540
154200.0000   -3.13161
154240.0000   -3.05195
154280.0000   -3.53661
154320.0000   -4.37108
154360.0000   -3.46918
154400.0000   -2.50334
154440.0000   -3.44060
154480.0000   -3.35535
154520.0000   -2.41338
154560.0000   -2.84386
154600.0000   -4.13636
154640.0000   -3.13072
154680.0000   -3.72002
154720.0000   -4.07689
154760.0000   -3.89940
154800.0000   -3.67659
154840.0000   -4.04366
154880.0000   -3.80788
154920.0000   -4.17687
154960.0000   -4.03269
155000.0000   -3.74810
155040.0000   -3.74306
155080.0000   -3.75270
155120.0000   -3.43472
155160.0000   -4.17904
155200.0000   -4.05189
155240.0000   -3.56676
155280.0000   -2.95951
155320.0000   -3.16596
155360.0000   -3.48801
155400.0000   -3.35517
155440.0000   -3.66601
155480.0000   -3.83173
155520.0000   -2.87029
155560.0000   -3.99761
155600.0000   -3.40958
155640.0000   -3.84220
155680.0000   -3.28411
155720.0000   -3.44660
155760.0000   -1.58214
155800.0000   -2.66197
155840.0000   -2.36462
155880.0000   -2.79448
155920.0000   -2.68762
155960.0000   -2.80298
156000.0000   -2.66276
156040.0000   -2.36224
156080.0000   -2.30328
156120.0000   -2.68023
156160.0000   -2.21508
156200.0000   -2.05718
156240.0000   -2.62542
156280.0000   -2.46312
156320.0000   -2.83370
156360.0000   -2.70655
156400.0000   -3.14694
156440.0000   -3.79421
156480.0000   -3.07710
156520.0000   -2.60616
156560.0000   -2.42485
156600.0000   -2.66738
156640.0000   -3.93053
156680.0000   -2.77764
156720.0000   -3.32926
156760.0000   -2.98992
156800.0000   -2.43299
156840.0000   -2.97772
156880.0000   -2.85210
156920.0000   -3.11645
156960.0000   -2.77947
157000.0000   -3.55138
157040.0000   -3.93789
157080.0000   -3.46773
157120.0000   -4.32485
157160.0000   -3.81160
157200.0000   -3.25745
157240.0000   -3.58132
157280.0000   -3.78686
157320.0000   -2.83853
157360.0000   -3.11353
157400.0000   -2.60848
157440.0000   -3.23502
157480.0000   -3.36123
157520.0000   -3.30839
157560.0000   -3.86443
157600.0000   -4.25283
157640.0000   -3.79635
157680.0000   -3.49759
157720.0000   -2.93238
157760.0000   -2.62172
157800.0000   -3.01093
157840.0000   -3.52492
157880.0000   -3.01203
157920.0000   -3.13341
157960.0000   -3.97497
158000.0000   -4.16013
158040.0000   -4.14096
158080.0000   -4.43820
158120.0000   -3.46299
158160.0000   -3.60228
158200.0000   -3.28082
158240.0000   -4.69215
158280.0000   -3.87109
158320.0000   -4.13399
158360.0000   -3.79545
158400.0000   -3.47526
158440.0000   -4.81708
158480.0000   -4.73818
158520.0000   -4.59998
158560.0000   -4.09208
158600.0000   -4.72088
158640.0000   -3.78154
158680.0000   -4.30439
158720.0000   -4.94484
158760.0000   -4.30861
158800.0000   -3.83835
158840.0000   -3.76279
158880.0000   -3.92757
158920.0000   -2.46112
158960.0000   -2.98426
159000.0000   -3.16750
159040.0000   -2.45582
159080.0000   -2.19569
159120.0000   -2.79594
159160.0000   -3.10594
159200.0000   -2.68974
159240.0000   -2.51883
159280.0000   -1.99787
159320.0000   -2.56197
159360.0000   -3.40119
159400.0000   -3.12674
159440.0000   -3.21545
159480.0000   -2.91111
159520.0000   -2.12927
159560.0000   -1.91200
159600.0000   -2.18343
159640.0000   -2.92378
159680.0000   -2.89891
159720.0000   -2.96557
159760.0000   -2.66029
159800.0000   -2.40803
159840.0000   -2.18611
159880.0000   -2.52501
159920.0000   -1.75335
159960.0000   -2.81766
160000.0000   -2.55720
160040.0000   -1.98194
160080.0000   -2.69643
160120.0000   -2.80592
160160.0000   -2.40483
160200.0000   -3.07254
160240.0000   -2.08313
160280.0000   -2.82992
160320.0000   -2.53442
160360.0000   -2.02753
160400.0000   -2.17615
160440.0000   -2.20081
160480.0000   -2.08745
160520.0000   -2.03406
160560.0000   -1.42361
160600.0000   -2.20294
160640.0000   -2.42011
160680.0000   -2.44938
160720.0000   -2.53186
160760.0000   -2.55254
160800.0000   -3.52341
160840.0000   -3.56226
160880.0000   -2.88315
160920.0000   -3.14363
160960.0000   -3.32983
161000.0000   -3.09562
161040.0000   -2.90897
161080.0000   -3.21008
161120.0000   -3.46306
161160.0000   -2.70708
161200.0000   -2.49076
161240.0000   -2.39315
161280.0000   -3.09223
161320.0000   -2.74906
161360.0000   -3.18353
161400.0000   -3.49542
161440.0000   -3.17314
161480.0000   -4.05176
161520.0000   -3.02924
161560.0000   -3.12617
161600.0000   -2.39153
161640.0000   -3.07802
161680.0000   -3.22262
161720.0000   -3.13786
161760.0000   -2.52524
161800.0000   -2.92760
161840.0000   -1.64139
161880.0000   -1.96613
161920.0000   -2.71764
161960.0000   -2.69282
162000.0000   -2.51340
162040.0000   -2.70606
162080.0000   -2.85063
162120.0000   -3.23403
162160.0000   -3.26359
162200.0000   -2.83081
162240.0000   -3.19889
162280.0000   -3.78793
162320.0000   -4.00530
162360.0000   -3.83683
162400.0000   -3.04283
162440.0000   -3.40310
162480.0000   -2.84365
162520.0000   -3.52920
162560.0000   -3.63859
162600.0000   -3.55262
162640.0000   -3.15806
162680.0000   -3.31829
162720.0000   -3.10105
162760.0000   -3.41796
162800.0000   -3.18072
162840.0000   -3.54499
162880.0000   -3.47408
162920.0000   -2.84266
162960.0000   -3.24391
163000.0000   -2.86243
163040.0000   -3.48291
163080.0000   -3.41127
163120.0000   -2.69125
163160.0000   -2.72865
163200.0000   -1.56732
163240.0000   -1.91463
163280.0000   -2.81412
163320.0000   -3.46085
163360.0000   -3.64507
163400.0000   -2.99999
163440.0000   -3.17618
163480.0000   -3.28575
163520.0000   -3.38319
163560.0000   -2.97888
163600.0000   -3.00866
163640.0000   -2.80827
163680.0000   -2.44959
163720.0000   -2.97313
163760.0000   -2.76692
163800.0000   -3.00989
163840.0000   -3.10593
163880.0000   -3.72328
163920.0000   -3.63278
163960.0000   -3.01189
164000.0000   -4.15292
164040.0000   -3.46327
164080.0000   -3.25529
164120.0000   -2.80687
164160.0000   -2.85389
164200.0000   -3.95085
164240.0000   -2.73557
164280.0000   -2.79876
164320.0000   -2.38405
164360.0000   -3.02619
164400.0000   -2.02194
164440.0000   -2.57606
164480.0000   -2.83618
164520.0000   -2.32558
164560.0000   -2.39607
164600.0000   -2.55047
164640.0000   -2.47684
164680.0000   -3.30298
164720.0000   -3.20372
164760.0000   -2.95724
164800.0000   -2.96735
164840.0000   -3.35420
164880.0000   -2.23820
164920.0000   -3.41848
164960.0000   -3.09390
165000.0000   -2.53670
165040.0000   -3.33424
165080.0000   -3.52338
165120.0000   -3.65859
165160.0000   -2.45577
165200.0000   -3.30957
165240.0000   -3.50081
165280.0000   -3.24210
165320.0000   -3.44046
165360.0000   -2.72521
165400.0000   -3.40229
165440.0000   -3.81786
165480.0000   -2.93277
165520.0000   -4.30620
165560.0000   -3.50370
165600.0000   -3.41471
165640.0000   -3.07880
165680.0000   -2.55989
165720.0000   -3.90319
165760.0000   -3.03297
165800.0000   -2.73128
165840.0000   -3.15213
165880.0000   -2.63154
165920.0000   -2.51362
165960.0000   -2.84762
166000.0000   -2.33729
166040.0000   -2.23762
166080.0000   -2.36530
166120.0000   -3.23103
166160.0000   -2.90700
166200.0000   -2.60726
166240.0000   -2.79970
166280.0000   -2.96030
166320.0000   -3.16917
166360.0000   -2.94887
166400.0000   -3.12129
166440.0000   -3.67319
166480.0000   -3.54462
166520.0000   -2.87197
166560.0000   -2.25602
166600.0000   -2.44708
166640.0000   -3.14498
166680.0000   -3.67676
166720.0000   -2.87961
166760.0000   -2.53833
166800.0000   -2.63898
166840.0000   -3.59682
166880.0000   -3.24154
166920.0000   -1.93396
166960.0000   -2.82684
167000.0000   -2.19474
167040.0000   -3.00898
167080.0000   -2.66775
167120.0000   -1.71896
167160.0000   -2.45028
167200.0000   -2.64695
167240.0000   -2.50759
167280.0000   -2.40811
167320.0000   -2.42079
167360.0000   -1.66060
167400.0000   -1.98539
167440.0000   -1.39702
167480.0000   -2.29384
167520.0000   -2.07070
167560.0000   -1.79625
167600.0000   -1.72365
167640.0000   -2.39886
167680.0000   -1.49625
167720.0000   -1.11627
167760.0000   -1.17445
167800.0000   -1.79674
167840.0000   -1.51474
167880.0000   -1.52187
167920.0000   -2.02918
167960.0000   -1.93921
168000.0000   -2.19403
168040.0000   -1.87433
168080.0000   -0.96419
168120.0000   -1.70468
168160.0000   -1.64436
168200.0000   -2.52779
168240.0000   -1.87556
168280.0000   -2.18513
168320.0000   -2.16171
168360.0000   -2.45963
168400.0000   -2.27433
168440.0000   -2.22045
168480.0000   -2.00582
168520.0000   -3.06697
168560.0000   -3.47716
168600.0000   -2.16651
168640.0000   -2.57466
168680.0000   -2.43132
168720.0000   -1.86301
168760.0000   -1.83738
168800.0000   -2.69681
168840.0000   -3.51553
168880.0000   -2.95361
168920.0000   -2.99318
168960.0000   -2.41566
169000.0000   -2.78477
169040.0000   -2.38210
169080.0000   -2.85565
169120.0000   -2.79263
169160.0000   -2.18013
169200.0000   -2.66188
169240.0000   -2.63155
169280.0000   -1.76705
169320.0000   -2.38749
169360.0000   -2.97777
169400.0000   -2.71960
169440.0000   -2.13105
169480.0000   -2.61868
169520.0000   -2.45045
169560.0000   -2.67942
169600.0000   -3.40518
169640.0000   -3.54137
169680.0000   -3.43086
169720.0000   -3.48447
169760.0000   -3.74252
169800.0000   -3.96618
169840.0000   -3.84216
169880.0000   -3.14350
169920.0000   -4.63017
169960.0000   -3.74242
170000.0000   -3.62172
170040.0000   -3.11337
170080.0000   -3.83183
170120.0000   -2.43000
170160.0000   -3.29298
170200.0000   -3.16282
170240.0000   -2.90445
170280.0000   -3.50180
170320.0000   -2.83926
170360.0000   -3.12037
170400.0000   -3.05857
170440.0000   -2.38177
170480.0000   -2.04320
170520.0000   -1.95785
170560.0000   -2.03625
170600.0000   -2.04984
170640.0000   -2.73407
170680.0000   -2.55836
170720.0000   -1.80374
170760.0000   -1.68029
170800.0000   -1.65036
170840.0000   -1.94512
170880.0000   -2.52700
170920.0000   -2.90518
170960.0000   -2.36596
171000.0000   -2.03691
171040.0000   -2.47128
171080.0000   -2.65378
171120.0000   -2.43948
171160.0000   -2.29701
171200.0000   -2.18594
171240.0000   -2.53262
171280.0000   -2.27844
171320.0000   -1.96821
171360.0000   -2.08319
171400.0000   -2.17357
171440.0000   -1.99377
171480.0000   -2.21157
171520.0000   -1.64630
171560.0000   -1.80681
171600.0000   -1.42072
171640.0000   -1.24007
171680.0000   -1.09638
171720.0000   -1.98586
171760.0000   -1.78816
171800.0000   -1.08967
171840.0000   -1.29163
171880.0000   -1.28310
171920.0000   -1.57195
171960.0000   -2.13986
172000.0000   -2.36803
172040.0000   -2.57737
172080.0000   -2.22255
172120.0000   -2.46953
172160.0000   -2.48164
172200.0000   -0.89727
172240.0000   -1.50224
172280.0000   -2.21686
172320.0000   -2.62324
172360.0000   -1.66334
172400.0000   -2.20937
172440.0000   -2.40866
172480.0000   -1.88938
172520.0000   -2.86803
172560.0000   -2.75962
172600.0000   -2.79898
172640.0000   -2.58466
172680.0000   -3.15570
172720.0000   -2.72878
172760.0000   -2.15811
172800.0000   -2.85698
172840.0000   -2.15190
172880.0000   -2.66655
172920.0000   -2.70378
172960.0000   -3.08970
173000.0000   -2.40413
173040.0000   -2.82126
173080.0000   -1.86165
173120.0000   -1.83936
173160.0000   -2.04035
173200.0000   -2.07432
173240.0000   -2.51951
173280.0000   -2.16052
173320.0000   -2.59509
173360.0000   -2.06802
173400.0000   -2.05893
173440.0000   -2.32809
173480.0000   -2.13520
173520.0000   -2.23270
173560.0000   -2.10102
173600.0000   -1.72314
173640.0000   -2.13088
173680.0000   -1.72796
173720.0000   -1.64673
173760.0000   -2.13601
173800.0000   -2.27907
173840.0000   -2.56468
173880.0000   -2.07924
173920.0000   -2.49819
173960.0000   -1.80361
174000.0000   -2.31460
174040.0000   -2.57247
174080.0000   -1.94513
174120.0000   -2.52468
174160.0000   -1.40569
174200.0000   -2.06992
174240.0000   -1.77096
174280.0000   -2.18458
174320.0000   -2.56992
174360.0000   -2.30889
174400.0000   -2.57729
174440.0000   -1.69678
174480.0000   -2.31440
174520.0000   -1.74674
174560.0000   -1.97230
174600.0000   -1.94112
174640.0000   -2.29866
174680.0000   -1.86700
174720.0000   -2.50748
174760.0000   -2.64191
174800.0000   -2.51848
174840.0000   -1.94614
174880.0000   -1.72814
174920.0000   -2.04050
174960.0000   -2.28110
175000.0000   -2.05765
175040.0000   -1.63508
175080.0000   -2.08694
175120.0000   -2.18214
175160.0000   -1.47361
175200.0000   -2.66986
175240.0000   -2.23112
175280.0000   -2.59418
175320.0000   -2.53928
175360.0000   -2.53736
175400.0000   -3.10927
175440.0000   -3.26960
175480.0000   -3.74712
175520.0000   -3.43189
175560.0000   -3.82868
175600.0000   -3.41076
175640.0000   -3.65407
175680.0000   -3.51322
175720.0000   -3.93438
175760.0000   -3.98331
175800.0000   -3.54180
175840.0000   -3.39599
175880.0000   -3.65298
175920.0000   -3.73180
175960.0000   -4.44912
176000.0000   -3.07066
176040.0000   -3.75259
176080.0000   -4.24412
176120.0000   -4.34940
176160.0000   -3.94198
176200.0000   -3.66633
176240.0000   -4.03348
176280.0000   -4.36196
176320.0000   -4.18103
176360.0000   -3.28136
176400.0000   -3.19419
176440.0000   -3.43642
176480.0000   -3.78676
176520.0000   -3.82292
176560.0000   -3.42895
176600.0000   -2.92506
176640.0000   -3.11828
176680.0000   -2.27040
176720.0000   -2.46681
176760.0000   -2.69707
176800.0000   -2.88421
176840.0000   -2.76635
176880.0000   -2.76121
176920.0000   -2.47367
176960.0000   -2.78453
177000.0000   -2.50706
177040.0000   -2.23412
177080.0000   -2.11487
177120.0000   -2.59966
177160.0000   -2.37159
177200.0000   -3.08046
177240.0000   -2.33612
177280.0000   -2.76852
177320.0000   -3.59050
177360.0000   -2.72628
177400.0000   -2.55757
177440.0000   -2.24273
177480.0000   -3.44388
177520.0000   -3.26353
177560.0000   -2.66766
177600.0000   -2.98889
177640.0000   -3.28333
177680.0000   -2.91297
177720.0000   -2.51782
177760.0000   -3.14618
177800.0000   -3.63059
177840.0000   -2.79568
177880.0000   -3.14386
177920.0000   -3.04442
177960.0000   -3.50242
178000.0000   -2.70868
178040.0000   -3.07186
178080.0000   -3.16728
178120.0000   -2.10970
178160.0000   -2.31116
178200.0000   -2.57564
178240.0000   -2.43352
178280.0000   -3.38893
178320.0000   -2.57762
178360.0000   -2.40694
178400.0000   -2.97570
178440.0000   -2.78911
178480.0000   -2.73112
178520.0000   -2.46169
178560.0000   -3.33019
178600.0000   -2.82529
178640.0000   -2.91730
178680.0000   -2.76300
178720.0000   -3.70099
178760.0000   -2.35636
178800.0000   -2.98436
178840.0000   -2.77223
178880.0000   -3.01794
178920.0000   -3.18728
178960.0000   -3.30512
179000.0000   -2.68320
179040.0000   -2.38044
179080.0000   -2.72343
179120.0000   -3.26328
179160.0000   -3.57575
179200.0000   -2.58507
179240.0000   -2.48428
179280.0000   -2.35540
179320.0000   -2.82975
179360.0000   -2.37018
179400.0000   -1.23458
179440.0000   -1.73549
179480.0000   -2.42379
179520.0000   -2.97709
179560.0000   -1.48918
179600.0000   -3.12263
179640.0000   -3.46785
179680.0000   -3.27982
179720.0000   -3.32074
179760.0000   -4.05529
179800.0000   -2.90558
179840.0000   -3.40667
179880.0000   -3.07238
179920.0000   -3.16630
179960.0000   -2.82269
180000.0000   -3.00416
180040.0000   -3.18980
180080.0000   -2.90022
180120.0000   -2.00191
180160.0000   -3.01933
180200.0000   -3.53294
180240.0000   -3.32138
180280.0000   -3.14173
180320.0000   -3.60445
180360.0000   -2.97088
180400.0000   -3.34994
180440.0000   -2.91948
180480.0000   -2.36086
180520.0000   -2.48818
180560.0000   -2.48833
180600.0000   -2.24847
180640.0000   -2.88605
180680.0000   -1.91895
180720.0000   -2.13730
180760.0000   -2.54996
180800.0000   -3.17448
180840.0000   -3.36898
180880.0000   -3.28034
180920.0000   -2.25516
180960.0000   -2.37319
181000.0000   -2.02057
181040.0000   -2.63430
181080.0000   -2.51653
181120.0000   -2.20404
181160.0000   -2.38144
181200.0000   -1.65080
181240.0000   -2.18700
181280.0000   -2.27792
181320.0000   -2.57167
181360.0000   -2.50777
181400.0000   -2.19857
181440.0000   -2.65316
181480.0000   -3.19138
181520.0000   -2.05301
181560.0000   -2.86420
181600.0000   -2.64815
181640.0000   -2.87113
181680.0000   -2.03229
181720.0000   -2.90656
181760.0000   -2.41535
181800.0000   -2.86901
181840.0000   -3.04304
181880.0000   -3.73218
181920.0000   -3.07089
181960.0000   -2.74266
182000.0000   -3.35806
182040.0000   -2.47902
182080.0000   -2.66516
182120.0000   -2.76642
182160.0000   -3.01630
182200.0000   -2.94939
182240.0000   -3.47531
182280.0000   -3.94220
182320.0000   -3.51156
182360.0000   -2.91674
182400.0000   -3.78592
182440.0000   -3.14470
182480.0000   -3.09571
182520.0000   -3.24400
182560.0000   -3.64290
182600.0000   -4.03095
182640.0000   -4.83690
182680.0000   -3.68588
182720.0000   -2.77706
182760.0000   -3.09139
182800.0000   -3.60226
182840.0000   -3.77473
182880.0000   -2.84210
182920.0000   -3.04453
182960.0000   -3.12457
183000.0000   -3.14586
183040.0000   -3.96371
183080.0000   -3.07719
183120.0000   -3.29742
183160.0000   -2.43862
183200.0000   -2.95200
183240.0000   -2.85733
183280.0000   -2.40695
183320.0000   -3.81926
183360.0000   -2.71240
183400.0000   -2.72488
183440.0000   -2.88307
183480.0000   -3.00496
183520.0000   -2.98466
183560.0000   -3.17992
183600.0000   -3.42053
183640.0000   -2.31312
183680.0000   -4.12776
183720.0000   -2.30082
183760.0000   -3.32403
183800.0000   -3.57326
183840.0000   -2.92238
183880.0000   -2.59178
183920.0000   -2.90571
183960.0000   -3.10187
184000.0000   -3.10909
184040.0000   -2.70048
184080.0000   -3.02235
184120.0000   -2.69561
184160.0000   -3.19935
184200.0000   -2.42098
184240.0000   -2.22060
184280.0000   -2.15245
184320.0000   -1.82379
184360.0000   -2.68328
184400.0000   -3.29978
184440.0000   -3.05437
184480.0000   -3.43454
184520.0000   -3.70173
184560.0000   -3.06780
184600.0000   -3.14683
184640.0000   -3.11279
184680.0000   -2.52837
184720.0000   -2.36729
184760.0000   -2.88509
184800.0000   -3.69367
184840.0000   -3.29358
184880.0000   -3.97040
184920.0000   -4.16282
184960.0000   -3.79478
185000.0000   -3.05757
185040.0000   -2.71677
185080.0000   -2.27819
185120.0000   -3.37437
185160.0000   -3.83634
185200.0000   -3.07527
185240.0000   -2.18471
185280.0000   -2.99360
185320.0000   -3.30428
185360.0000   -2.48870
185400.0000   -2.02191
185440.0000   -3.36237
185480.0000   -1.86866
185520.0000   -1.57386
185560.0000   -2.20786
185600.0000   -2.07417
185640.0000   -1.77793
185680.0000   -2.89054
185720.0000   -1.98814
185760.0000   -3.66306
185800.0000   -2.60953
185840.0000   -3.05223
185880.0000   -2.30080
185920.0000   -3.08706
185960.0000   -3.07510
186000.0000   -2.38677
186040.0000   -2.37574
186080.0000   -2.65808
186120.0000   -2.62180
186160.0000   -2.56011
186200.0000   -2.09454
186240.0000   -2.30890
186280.0000   -2.64463
186320.0000   -2.07970
186360.0000   -2.69874
186400.0000   -3.52593
186440.0000   -3.05989
186480.0000   -2.93467
186520.0000   -2.93707
186560.0000   -2.83407
186600.0000   -2.69382
186640.0000   -3.13344
186680.0000   -2.52012
186720.0000   -2.56127
186760.0000   -2.16619
186800.0000   -2.65563
186840.0000   -2.35712
186880.0000   -1.88148
186920.0000   -2.59239
186960.0000   -3.81560
187000.0000   -2.14645
187040.0000   -2.47389
187080.0000   -2.68677
187120.0000   -2.56097
187160.0000   -2.11888
187200.0000   -2.73838
187240.0000   -2.28697
187280.0000   -2.28277
187320.0000   -2.83917
187360.0000   -2.57779
187400.0000   -2.77264
187440.0000   -2.35167
187480.0000   -1.92763
187520.0000   -1.78793
187560.0000   -1.48447
187600.0000   -1.04496
187640.0000   -1.25335
187680.0000   -2.51739
187720.0000   -1.50428
187760.0000   -1.90817
187800.0000   -2.93293
187840.0000   -1.24849
187880.0000   -1.62073
187920.0000   -1.71309
187960.0000   -1.67414
188000.0000   -2.29457
188040.0000   -1.14386
188080.0000   -1.62402
188120.0000   -2.09201
188160.0000   -2.64921
188200.0000   -2.50181
188240.0000   -2.91497
188280.0000   -2.47554
188320.0000   -2.15165
188360.0000   -2.29902
188400.0000   -1.67017
188440.0000   -2.27092
188480.0000   -1.42209
188520.0000   -2.14996
188560.0000   -2.05818
188600.0000   -2.06148
188640.0000   -1.77871
188680.0000   -2.06312
188720.0000   -1.73103
188760.0000   -1.85018
188800.0000   -2.14922
188840.0000   -2.35485
188880.0000   -1.78475
188920.0000   -1.62855
188960.0000   -1.28341
189000.0000   -1.42573
189040.0000   -2.34778
189080.0000   -2.43224
189120.0000   -2.13711
189160.0000   -1.45886
189200.0000   -2.50263
189240.0000   -1.82157
189280.0000   -2.37355
189320.0000   -2.09679
189360.0000   -1.80466
189400.0000   -1.85218
189440.0000   -1.89468
189480.0000   -2.59247
189520.0000   -2.33018
189560.0000   -1.82005
189600.0000   -2.00313
189640.0000   -1.69593
189680.0000   -1.20633
189720.0000   -1.80128
189760.0000   -1.71716
189800.0000   -2.15321
189840.0000   -2.25791
189880.0000   -1.89776
189920.0000   -1.74133
189960.0000   -1.88127
190000.0000   -1.02872
190040.0000   -1.36612
190080.0000   -2.10035
190120.0000   -0.18367
190160.0000   -1.67144
190200.0000   -0.84280
190240.0000   -0.44826
190280.0000   -0.09012
190320.0000   -1.59853
190360.0000   -1.59868
190400.0000   -1.15648
190440.0000   -1.19917
190480.0000   -1.52620
190520.0000   -2.16061
190560.0000   -1.69258
190600.0000   -1.50624
190640.0000   -1.56598
190680.0000   -1.10362
190720.0000   -1.34767
190760.0000   -2.73900
190800.0000   -1.66694
190840.0000   -1.92242
190880.0000   -1.25894
190920.0000   -1.26688
190960.0000   -1.49959
191000.0000   -1.02375
191040.0000   -1.61557
191080.0000   -1.43748
191120.0000   -1.25934
191160.0000   -2.13785
191200.0000   -0.88209
191240.0000   -0.11162
191280.0000   -1.54421
191320.0000   -1.63083
191360.0000   -1.60222
191400.0000   -1.12917
191440.0000   -2.39576
191480.0000   -1.70318
191520.0000   -1.94921
191560.0000   -1.91240
191600.0000   -2.69044
191640.0000   -2.22497
191680.0000   -1.44262
191720.0000   -1.51596
191760.0000   -2.59758
191800.0000   -2.62430
191840.0000   -2.27974
191880.0000   -2.95749
191920.0000   -3.26004
191960.0000   -3.07218
192000.0000   -3.33891
192040.0000   -1.92789
192080.0000   -3.04013
192120.0000   -2.42859
192160.0000   -2.11801
192200.0000   -2.26200
192240.0000   -2.15984
192280.0000   -2.24511
192320.0000   -2.30240
192360.0000   -2.16015
192400.0000   -1.34432
192440.0000   -2.13807
192480.0000   -1.88734
192520.0000   -1.85923
192560.0000   -0.62843
192600.0000   -1.61325
192640.0000   -1.93918
192680.0000   -1.97641
192720.0000   -2.35140
192760.0000   -2.09059
192800.0000   -1.38034
192840.0000   -1.52279
192880.0000   -1.82724
192920.0000   -2.11545
192960.0000   -1.23466
193000.0000   -1.67583
193040.0000   -2.27936
193080.0000   -2.06893
193120.0000   -1.79131
193160.0000   -1.19444
193200.0000   -1.44847
193240.0000   -0.95632
193280.0000   -2.36370
193320.0000   -2.91796
193360.0000   -2.57401
193400.0000   -2.39830
193440.0000   -2.49686
193480.0000   -1.62206
193520.0000   -1.47777
193560.0000   -1.39950
193600.0000   -1.13690
193640.0000   -0.66098
193680.0000   -2.54671
193720.0000   -2.66842
193760.0000   -2.40429
193800.0000   -1.61981
193840.0000   -0.94022
193880.0000   -2.49221
193920.0000   -1.28137
193960.0000   -1.10122
194000.0000   -1.54393
194040.0000   -1.48071
194080.0000   -1.80230
194120.0000   -1.85782
194160.0000   -0.87252
194200.0000   -0.90568
194240.0000   -1.20602
194280.0000   -1.32068
194320.0000   -0.91814
194360.0000   -1.08142
194400.0000   -1.02090
194440.0000   -1.71737
194480.0000   -1.12010
194520.0000   -1.79341
194560.0000   -1.42870
194600.0000   -1.65339
194640.0000   -1.48801
194680.0000   -1.05032
194720.0000   -1.41176
194760.0000   -0.66003
194800.0000   -1.45509
194840.0000   -0.87458
194880.0000   -0.95307
194920.0000   -1.62027
194960.0000   -1.62132
195000.0000   -1.62901
195040.0000   -1.60992
195080.0000   -1.48741
195120.0000   -0.31816
195160.0000   -0.71532
195200.0000   -0.99040
195240.0000   -1.49416
195280.0000   -2.03071
195320.0000   -1.91097
195360.0000   -2.52720
195400.0000   -2.89372
195440.0000   -2.87518
195480.0000   -3.65620
195520.0000   -2.85608
195560.0000   -3.02653
195600.0000   -2.80437
195640.0000   -2.92304
195680.0000   -3.26463
195720.0000   -3.13253
195760.0000   -2.48305
195800.0000   -2.32629
195840.0000   -2.56221
195880.0000   -2.69191
195920.0000   -2.01007
195960.0000   -2.14577
196000.0000   -3.27709
196040.0000   -2.26425
196080.0000   -1.78986
196120.0000   -3.00816
196160.0000   -3.28106
196200.0000   -3.34729
196240.0000   -2.16926
196280.0000   -3.06234
196320.0000   -2.73369
196360.0000   -1.83060
196400.0000   -2.09715
196440.0000   -1.40704
196480.0000   -0.99867
196520.0000   -0.57719
196560.0000   -1.31706
196600.0000   -1.46991
196640.0000   -2.36914
196680.0000   -2.79895
196720.0000   -2.78426
196760.0000   -2.12541
196800.0000   -1.60661
196840.0000   -1.49764
196880.0000   -1.76232
196920.0000   -2.30595
196960.0000   -2.72576
197000.0000   -2.18152
197040.0000   -1.79950
197080.0000   -1.69251
197120.0000   -2.88477
197160.0000   -2.43715
197200.0000   -2.27569
197240.0000   -3.04184
197280.0000   -2.79247
197320.0000   -2.76332
197360.0000   -2.42002
197400.0000   -2.41940
197440.0000   -1.69417
197480.0000   -1.48756
197520.0000   -1.50739
197560.0000   -1.82675
197600.0000   -2.29691
197640.0000   -2.77468
197680.0000   -2.32228
197720.0000   -2.42235
197760.0000   -3.10621
197800.0000   -2.65294
197840.0000   -2.95101
197880.0000   -1.55678
197920.0000   -1.92209
197960.0000   -2.86390
198000.0000   -2.45029
198040.0000   -2.55605
198080.0000   -1.92405
198120.0000   -3.24690
198160.0000   -1.91176
198200.0000   -1.96832
198240.0000   -2.98535
198280.0000   -1.90619
198320.0000   -1.88839
198360.0000   -2.00370
198400.0000   -1.40656
198440.0000   -1.19849
198480.0000   -1.83765
198520.0000   -2.33272
198560.0000   -1.51104
198600.0000   -2.06945
198640.0000   -1.19479
198680.0000   -1.42370
198720.0000   -1.63898
198760.0000   -2.20659
198800.0000   -1.54163
198840.0000   -1.46453
198880.0000   -2.03969
198920.0000   -1.60412
198960.0000   -1.67999
199000.0000   -1.45225
199040.0000   -1.51881
199080.0000   -2.18356
199120.0000   -2.97467
199160.0000   -1.68422
199200.0000   -2.00607
199240.0000   -1.99588
199280.0000   -2.49100
199320.0000   -2.56831
199360.0000   -2.41573
199400.0000   -1.87639
199440.0000   -2.14257
199480.0000   -2.43494
199520.0000   -2.24540
199560.0000   -1.11073
199600.0000   -2.63866
199640.0000   -1.82769
199680.0000   -1.96637
199720.0000   -2.94281
199760.0000   -3.01980
199800.0000   -2.11046
199840.0000   -2.23259
199880.0000   -1.38570
199920.0000   -1.59901
199960.0000   -2.36972
200000.0000   -1.53022
200040.0000   -2.22332
200080.0000   -2.42530
200120.0000   -2.34222
200160.0000   -1.33087
200200.0000   -1.74522
200240.0000   -1.23580
200280.0000   -2.24572
200320.0000   -2.42244
200360.0000   -2.37706
200400.0000   -1.50594
200440.0000   -1.01306
200480.0000   -1.30870
200520.0000   -1.22258
200560.0000   -2.20371
200600.0000   -2.47560
200640.0000   -2.81148
200680.0000   -2.96388
200720.0000   -2.95714
200760.0000   -0.98319
200800.0000   -1.87416
200840.0000   -2.53791
200880.0000   -3.35899
200920.0000   -2.33274
200960.0000   -1.80167
201000.0000   -1.35094
201040.0000   -1.26555
201080.0000   -1.79297
201120.0000   -0.90013
201160.0000   -1.52286
201200.0000   -1.93713
201240.0000   -1.49103
201280.0000   -1.97411
201320.0000   -1.90673
201360.0000   -2.30916
201400.0000   -1.55743
201440.0000   -2.03481
201480.0000   -1.63088
201520.0000   -0.93203
201560.0000   -1.77453
201600.0000   -0.99056
201640.0000   -0.61163
201680.0000   -1.39756
201720.0000   -2.18054
201760.0000   -1.46859
201800.0000   -1.08930
201840.0000   -0.51921
201880.0000   -1.69428
201920.0000   -1.54007
201960.0000   -1.85295
202000.0000   -1.67302
202040.0000   -0.64679
202080.0000   -1.23005
202120.0000   -1.37255
202160.0000   -1.70083
202200.0000   -2.21450
202240.0000   -2.31424
202280.0000   -2.21114
202320.0000   -2.22809
202360.0000   -1.74824
202400.0000   -2.70227
202440.0000   -1.97815
202480.0000   -2.32520
202520.0000   -2.70238
202560.0000   -2.92208
202600.0000   -2.08786
202640.0000   -2.32476
202680.0000   -1.47837
202720.0000   -2.82681
202760.0000   -3.20121
202800.0000   -2.53882
202840.0000   -3.16517
202880.0000   -2.90775
202920.0000   -2.39677
202960.0000   -2.77480
203000.0000   -2.23963
203040.0000   -2.00440
203080.0000   -1.80483
203120.0000   -1.14032
203160.0000   -2.40699
203200.0000   -1.20959
203240.0000   -0.81741
203280.0000   -2.09198
203320.0000   -1.23106
203360.0000   -1.81221
203400.0000   -1.61842
203440.0000   -2.14938
203480.0000   -1.67935
203520.0000   -2.28137
203560.0000   -2.22029
203600.0000   -2.15071
203640.0000   -1.41618
203680.0000   -2.19675
203720.0000   -1.64923
203760.0000   -1.87116
203800.0000   -1.40080
203840.0000   -1.24197
203880.0000   -1.62819
203920.0000   -2.04021
203960.0000   -1.59796
204000.0000   -1.63442
204040.0000   -1.45389
204080.0000   -0.85422
204120.0000   -1.58025
204160.0000   -2.01322
204200.0000   -1.70094
204240.0000   -1.17602
204280.0000   -1.71258
204320.0000   -0.90874
204360.0000   -1.81587
204400.0000   -2.14754
204440.0000   -1.33707
204480.0000   -1.10556
204520.0000   -1.71066
204560.0000   -2.05447
204600.0000   -2.23647
204640.0000   -1.99313
204680.0000   -1.67047
204720.0000   -1.61585
204760.0000   -1.77404
204800.0000   -0.72903
204840.0000   -1.71403
204880.0000   -1.20762
204920.0000   -0.91893
204960.0000   -1.17549
205000.0000   -0.68644
205040.0000   -0.71396
205080.0000   -0.80394
205120.0000   -2.27700
205160.0000   -2.02393
205200.0000   -0.91447
205240.0000   -0.79582
205280.0000   -0.94602
205320.0000   -0.84848
205360.0000   -1.43313
205400.0000   -1.63932
205440.0000   -0.76434
205480.0000   -0.90750
205520.0000   -1.18727
205560.0000   -1.80754
205600.0000   -1.24963
205640.0000   -1.50560
205680.0000   -1.67072
205720.0000   -1.39743
205760.0000   -1.95392
205800.0000   -2.42994
205840.0000   -1.75666
205880.0000   -1.49441
205920.0000   -1.42473
205960.0000   -0.85052
206000.0000   -1.15205
206040.0000   -0.97187
206080.0000   -0.96154
206120.0000   -1.57031
206160.0000   -1.66538
206200.0000   -2.17355
206240.0000   -0.93494
206280.0000   -0.81364
206320.0000   -1.45193
206360.0000   -0.62289
206400.0000   -1.65910
206440.0000   -1.98825
206480.0000   -1.61178
206520.0000   -1.15087
206560.0000   -1.29602
206600.0000   -1.23937
206640.0000   -0.86443
206680.0000   -1.43975
206720.0000   -1.21135
206760.0000   -1.72877
206800.0000   -2.13391
206840.0000   -1.66875
206880.0000   -1.59322
206920.0000   -0.67125
206960.0000   -1.66278
207000.0000   -1.22687
207040.0000   -1.74407
207080.0000   -1.54088
207120.0000   -1.47662
207160.0000   -1.28569
207200.0000   -1.49335
207240.0000   -0.67391
207280.0000   -1.43049
207320.0000   -1.26864
207360.0000   -1.40381
207400.0000   -1.34961
207440.0000   -0.78540
207480.0000   -1.42220
207520.0000   -1.02276
207560.0000   -1.69411
207600.0000   -0.90044
207640.0000   -0.94723
207680.0000   -1.76715
207720.0000   -1.91191
207760.0000   -1.79580
207800.0000   -1.43061
207840.0000   -2.22648
207880.0000   -2.39362
207920.0000   -1.36946
207960.0000   -1.46839
208000.0000   -1.29096
208040.0000   -1.71901
208080.0000   -1.28467
208120.0000   -1.50107
208160.0000   -1.58570
208200.0000   -1.35390
208240.0000   -1.14754
208280.0000   -1.61532
208320.0000   -0.98425
208360.0000   -1.37408
208400.0000   -0.14200
208440.0000   -0.87676
208480.0000   -0.13921
208520.0000   -1.49353
208560.0000   -1.47246
208600.0000   -1.72857
208640.0000   -2.74381
208680.0000   -1.87976
208720.0000   -1.90788
208760.0000   -1.98188
208800.0000   -2.96589
208840.0000   -2.16243
208880.0000   -2.25022
208920.0000   -1.54850
208960.0000   -0.85286
209000.0000   -1.27594
209040.0000   -1.81722
209080.0000   -1.78181
209120.0000   -1.25876
209160.0000   -1.70936
209200.0000   -1.32144
209240.0000   -1.34847
209280.0000   -0.35624
209320.0000   -1.02839
209360.0000   -1.03306
209400.0000   -1.24565
209440.0000   -0.91834
209480.0000   -1.72046
209520.0000   -0.32726
209560.0000   -0.99371
209600.0000   -0.67745
209640.0000   -1.23209
209680.0000   -0.29872
209720.0000   -0.07357
209760.0000   -0.83817
209800.0000   -0.72892
209840.0000   -1.44041
209880.0000   -1.14486
209920.0000   -0.49651
209960.0000   -1.19586
210000.0000   -1.33088
210040.0000   -1.40760
210080.0000   -2.06528
210120.0000   -1.72746
210160.0000   -1.54124
210200.0000   -0.77081
210240.0000   -1.40485
210280.0000   -0.72189
210320.0000   -1.01789
210360.0000   -0.45655
210400.0000   -0.99045
210440.0000   -1.00497
210480.0000   -1.65555
210520.0000   -0.76993
210560.0000   -0.98679
210600.0000   -1.13643
210640.0000   -1.12752
210680.0000   -1.63083
210720.0000   -1.28452
210760.0000   -1.38425
210800.0000   -1.24693
210840.0000   -1.33299
210880.0000   -1.08140
210920.0000   -1.14523
210960.0000   -1.44899
211000.0000   -1.32181
211040.0000   -1.83147
211080.0000   -1.97194
211120.0000   -1.84002
211160.0000   -1.19328
211200.0000   -1.83072
211240.0000   -2.51800
211280.0000   -1.89565
211320.0000   -1.57121
211360.0000   -1.31638
211400.0000   -1.16033
211440.0000   -1.66047
211480.0000   -0.63424
211520.0000   -1.31904
211560.0000   -1.40547
211600.0000   -1.64005
211640.0000   -2.06565
211680.0000   -1.78232
211720.0000   -1.62429
211760.0000   -2.84159
211800.0000   -1.50013
211840.0000   -1.89782
211880.0000   -2.95333
211920.0000   -1.86551
211960.0000   -1.11558
212000.0000   -2.26591
212040.0000   -2.92237
212080.0000   -1.73168
212120.0000   -0.76642
212160.0000   -1.05145
212200.0000   -1.63902
212240.0000   -1.93138
212280.0000   -0.92749
212320.0000   -1.17161
212360.0000   -1.76320
212400.0000   -1.50336
212440.0000   -1.48368
212480.0000   -1.59904
212520.0000   -1.15138
212560.0000   -1.25610
212600.0000   -1.57934
212640.0000   -1.60582
212680.0000   -2.00810
212720.0000   -1.75009
212760.0000   -1.69915
212800.0000   -1.91621
212840.0000   -1.55321
212880.0000   -1.65197
212920.0000    0.02855
212960.0000   -1.32640
213000.0000   -1.66623
213040.0000   -0.94724
213080.0000   -1.86022
213120.0000   -1.67636
213160.0000   -0.78067
213200.0000   -2.09272
213240.0000   -1.44089
213280.0000   -1.01223
213320.0000   -1.48707
213360.0000   -1.65265
213400.0000   -2.03090
213440.0000   -1.43742
213480.0000   -2.51725
213520.0000   -2.72572
213560.0000   -1.52936
213600.0000   -2.44908
213640.0000   -2.19382
213680.0000   -2.00966
213720.0000   -1.96142
213760.0000   -1.71852
213800.0000   -2.26586
213840.0000   -1.28370
213880.0000   -1.19935
213920.0000   -0.54144
213960.0000   -1.01424
214000.0000   -0.47964
214040.0000   -1.11863
214080.0000   -1.74157
214120.0000   -2.30323
214160.0000   -1.91398
214200.0000   -1.56042
214240.0000   -1.68326
214280.0000   -0.99480
214320.0000   -1.59216
214360.0000   -2.03751
214400.0000   -2.44937
214440.0000   -1.80525
214480.0000   -2.00859
214520.0000   -1.70908
214560.0000   -1.92024
214600.0000   -2.07670
214640.0000   -1.75583
214680.0000   -1.41484
214720.0000   -2.13825
214760.0000   -2.06832
214800.0000   -1.77357
214840.0000   -2.17677
214880.0000   -2.83876
214920.0000   -2.24488
214960.0000   -2.89877
215000.0000   -2.86855
215040.0000   -2.86314
215080.0000   -3.57819
215120.0000   -3.06975
215160.0000   -1.79582
215200.0000   -2.05321
215240.0000   -2.15327
215280.0000   -1.70165
215320.0000   -1.84597
215360.0000   -1.94301
215400.0000   -1.74976
215440.0000   -1.45504
215480.0000   -1.63141
215520.0000   -1.79400
215560.0000   -0.41347
215600.0000   -0.36775
215640.0000   -0.49554
215680.0000   -0.82576
215720.0000   -2.15555
215760.0000   -2.43134
215800.0000   -1.48263
215840.0000   -1.95347
215880.0000   -1.63431
215920.0000   -1.91150
215960.0000   -1.58250
216000.0000   -1.95511
216040.0000   -1.08113
216080.0000   -1.62582
216120.0000   -1.07720
216160.0000   -1.31530
216200.0000   -2.42560
216240.0000   -1.28475
216280.0000   -0.95250
216320.0000   -1.04209
216360.0000   -0.35195
216400.0000   -1.36245
216440.0000   -0.49395
216480.0000   -0.54974
216520.0000   -0.95471
216560.0000   -0.59892
216600.0000   -2.06958
216640.0000   -2.39529
216680.0000   -2.58171
216720.0000   -1.12607
216760.0000   -1.59213
216800.0000   -1.91227
216840.0000   -1.54761
216880.0000   -1.33132
216920.0000   -1.59023
216960.0000   -2.43911
217000.0000   -2.42603
217040.0000   -1.81387
217080.0000   -1.91518
217120.0000   -2.35176
217160.0000   -2.31798
217200.0000   -2.87027
217240.0000   -2.52192
217280.0000   -1.79097
217320.0000   -2.42954
217360.0000   -2.47932
217400.0000   -1.23036
217440.0000   -1.76812
217480.0000   -1.47175
217520.0000   -0.95581
217560.0000   -0.35033
217600.0000   -0.98853
217640.0000   -1.11824
217680.0000   -0.93599
217720.0000   -0.71608
217760.0000   -0.14089
217800.0000   -0.13217
217840.0000   -0.20773
217880.0000   -0.45193
217920.0000   -0.94921
217960.0000   -1.42819
218000.0000   -0.74988
218040.0000   -1.60074
218080.0000   -2.26371
218120.0000   -0.80544
218160.0000   -1.50431
218200.0000   -0.73020
218240.0000   -0.37118
218280.0000   -1.11927
218320.0000   -1.07939
218360.0000   -1.70729
218400.0000   -1.60449
218440.0000   -1.16707
218480.0000   -1.17717
218520.0000   -0.29580
218560.0000   -1.89233
218600.0000   -1.53362
218640.0000   -1.36013
218680.0000   -0.52055
218720.0000   -1.20876
218760.0000   -1.14949
218800.0000   -0.80456
218840.0000   -1.27417
218880.0000   -0.84167
218920.0000   -1.28943
218960.0000   -0.34037
219000.0000   -0.53353
219040.0000   -0.76776
219080.0000   -0.73451
219120.0000   -1.73032
219160.0000   -2.11265
219200.0000   -2.95477
219240.0000   -1.75621
219280.0000   -2.40867
219320.0000   -2.27379
219360.0000   -2.25748
219400.0000   -2.54506
219440.0000   -1.80879
219480.0000   -1.55301
219520.0000   -1.07160
219560.0000   -1.20727
219600.0000   -1.69626
219640.0000   -2.15622
219680.0000   -1.92241
219720.0000   -1.56490
219760.0000   -1.53677
219800.0000   -2.03722
219840.0000   -1.21994
219880.0000   -0.65627
219920.0000   -0.27969
219960.0000   -0.79913
220000.0000   -1.11792
220040.0000   -1.10842
220080.0000   -1.23475
220120.0000   -2.32558
220160.0000   -0.35699
220200.0000   -1.35520
220240.0000   -1.57825
220280.0000   -2.57217
220320.0000   -2.00761
220360.0000   -2.17589
220400.0000   -2.24024
220440.0000   -1.10188
220480.0000   -0.89598
220520.0000   -1.72401
220560.0000   -1.10971
220600.0000   -1.83033
220640.0000   -0.98444
220680.0000   -1.18135
220720.0000   -2.16051
220760.0000   -1.52629
220800.0000   -1.89402
220840.0000   -1.81944
220880.0000   -1.67861
220920.0000   -1.21657
220960.0000   -1.96726
221000.0000   -2.25574
221040.0000   -2.43338
221080.0000   -2.98296
221120.0000   -2.65435
221160.0000   -2.62454
221200.0000   -2.45828
221240.0000   -2.44729
221280.0000   -1.96465
221320.0000   -2.90353
221360.0000   -2.38327
221400.0000   -2.31387
221440.0000   -2.68082
221480.0000   -2.31343
221520.0000   -2.50487
221560.0000   -2.70452
221600.0000   -1.50162
221640.0000   -1.50769
221680.0000   -1.60679
221720.0000   -1.34212
221760.0000   -1.26094
221800.0000   -1.16769
221840.0000   -1.95399
221880.0000   -1.62236
221920.0000   -1.69274
221960.0000   -1.76967
222000.0000   -2.16856
222040.0000   -1.84169
222080.0000   -2.26298
222120.0000   -2.36771
222160.0000   -1.63154
222200.0000   -1.78751
222240.0000   -1.17080
222280.0000   -1.55866
222320.0000   -1.73626
222360.0000   -1.41289
222400.0000   -1.29278
222440.0000   -1.26198
222480.0000   -1.62750
222520.0000   -0.88621
222560.0000   -1.29694
222600.0000   -1.44243
222640.0000    0.07961
222680.0000   -1.06811
222720.0000   -1.76453
222760.0000   -1.69416
222800.0000   -1.18911
222840.0000   -1.40275
222880.0000   -2.41217
222920.0000   -1.57232
222960.0000   -1.19510
223000.0000   -2.37036
223040.0000   -2.30187
223080.0000   -2.09879
223120.0000   -2.37022
223160.0000   -2.54462
223200.0000   -2.65162
223240.0000   -3.22865
223280.0000   -2.82779
223320.0000   -3.18876
223360.0000   -1.92745
223400.0000   -2.79785
223440.0000   -3.07559
223480.0000   -3.06548
223520.0000   -3.20301
223560.0000   -2.83146
223600.0000   -3.44399
223640.0000   -3.53274
223680.0000   -2.71236
223720.0000   -2.78641
223760.0000   -3.13727
223800.0000   -2.67814
223840.0000   -2.67315
223880.0000   -2.90681
223920.0000   -2.35956
223960.0000   -2.84826
224000.0000   -2.37187
224040.0000   -2.55484
224080.0000   -3.32603
224120.0000   -2.86488
224160.0000   -3.21303
224200.0000   -2.64855
224240.0000   -2.06244
224280.0000   -2.72429
224320.0000   -2.55575
224360.0000   -2.44808
224400.0000   -2.98816
224440.0000   -2.59174
224480.0000   -1.96312
224520.0000   -2.47500
224560.0000   -2.15837
224600.0000   -2.66734
224640.0000   -2.84160
224680.0000   -1.62597
224720.0000   -1.41015
224760.0000   -2.30433
224800.0000   -2.42762
224840.0000   -1.86874
224880.0000   -1.35204
224920.0000   -1.98548
224960.0000   -1.87177
225000.0000   -1.18682
225040.0000   -1.99646
225080.0000   -1.83392
225120.0000   -2.12759
225160.0000   -1.09426
225200.0000   -1.63942
225240.0000   -2.65300
225280.0000   -2.09996
225320.0000   -3.17371
225360.0000   -2.59279
225400.0000   -2.65481
225440.0000   -3.02041
225480.0000   -3.09421
225520.0000   -2.37932
225560.0000   -2.34564
225600.0000   -2.08576
225640.0000   -1.40107
225680.0000   -2.58819
225720.0000   -2.12258
225760.0000   -2.09761
225800.0000   -1.99286
225840.0000   -1.62999
225880.0000   -2.18866
225920.0000   -2.17263
225960.0000   -2.50996
226000.0000   -4.04363
226040.0000   -1.80731
226080.0000   -2.46203
226120.0000   -2.50391
226160.0000   -2.79999
226200.0000   -2.03258
226240.0000   -1.72595
226280.0000   -2.30979
226320.0000   -2.03711
226360.0000   -1.26143
226400.0000   -2.34405
226440.0000   -2.30494
226480.0000   -1.65696
226520.0000   -2.02357
226560.0000   -1.46809
226600.0000   -2.03986
226640.0000   -1.91819
226680.0000   -2.30604
226720.0000   -1.08671
226760.0000   -1.42137
226800.0000   -1.84215
226840.0000   -2.34292
226880.0000   -2.06835
226920.0000   -1.98945
226960.0000   -1.25043
227000.0000   -2.34475
227040.0000   -2.36944
227080.0000   -1.86138
227120.0000   -1.54411
227160.0000   -1.91210
227200.0000   -0.71013
227240.0000   -2.27686
227280.0000   -2.34126
227320.0000   -1.27654
227360.0000   -1.78817
227400.0000   -2.29538
227440.0000   -1.75059
227480.0000   -0.96290
227520.0000   -1.62936
227560.0000   -1.52629
227600.0000   -0.95758
227640.0000   -1.27764
227680.0000   -1.45347
227720.0000   -1.72227
227760.0000   -1.35326
227800.0000   -1.89851
227840.0000   -1.57551
227880.0000   -0.32536
227920.0000   -0.96026
227960.0000   -1.15525
228000.0000   -2.19032
228040.0000   -1.98075
228080.0000   -1.00202
228120.0000   -1.73212
228160.0000   -2.03990
228200.0000   -1.41727
228240.0000   -0.81786
228280.0000   -1.48897
228320.0000   -1.37465
228360.0000   -0.86438
228400.0000   -1.63911
228440.0000   -2.07519
228480.0000   -1.22664
228520.0000   -1.37483
228560.0000   -1.98405
228600.0000   -2.16276
228640.0000   -1.93898
228680.0000   -2.13518
228720.0000   -1.52881
228760.0000   -1.95583
228800.0000   -2.30211
228840.0000   -2.74291
228880.0000   -2.78517
228920.0000   -2.09074
228960.0000   -2.01489
229000.0000   -2.66480
229040.0000   -2.22268
229080.0000   -2.18095
229120.0000   -1.44409
229160.0000   -1.67452
229200.0000   -1.86038
229240.0000   -1.63567
229280.0000   -1.54792
229320.0000   -0.58973
229360.0000   -1.04740
229400.0000   -1.24973
229440.0000   -1.73960
229480.0000   -2.22996
229520.0000   -1.43644
229560.0000   -0.96080
229600.0000   -1.02179
229640.0000   -1.65946
229680.0000   -1.55973
229720.0000   -2.01966
229760.0000   -2.41591
229800.0000   -2.04548
229840.0000   -1.85938
229880.0000   -1.93574
229920.0000   -2.20915
229960.0000   -0.73724
230000.0000   -0.77644
230040.0000   -1.19347
230080.0000   -1.34132
230120.0000   -1.39831
230160.0000   -2.10776
230200.0000   -0.85560
230240.0000   -1.69569
230280.0000   -0.60993
230320.0000   -1.23893
230360.0000   -1.92133
230400.0000   -1.88890
230440.0000   -1.59153
230480.0000   -1.41453
230520.0000   -1.61462
230560.0000   -1.36754
230600.0000    0.11677
230640.0000   -0.90166
230680.0000   -0.85389
230720.0000   -0.43414
230760.0000   -0.03838
230800.0000   -0.69097
230840.0000   -0.40954
230880.0000   -0.50819
230920.0000   -0.17811
230960.0000   -0.44362
231000.0000   -0.20567
231040.0000   -0.24671
231080.0000   -0.39613
231120.0000   -1.05503
231160.0000    0.50981
231200.0000   -1.29081
231240.0000   -0.06302
231280.0000   -0.55093
231320.0000    0.03108
231360.0000   -0.22328
231400.0000    0.17559
231440.0000    0.01567
231480.0000   -0.35903
231520.0000   -0.77538
231560.0000   -1.61490
231600.0000   -0.51517
231640.0000   -1.24217
231680.0000   -0.95815
231720.0000   -1.95955
231760.0000   -2.26527
231800.0000   -3.22064
231840.0000   -2.82021
231880.0000   -3.18253
231920.0000   -2.86031
231960.0000   -1.98335
232000.0000   -2.12799
232040.0000   -1.99871
232080.0000   -1.26044
232120.0000   -2.79545
232160.0000   -1.91647
232200.0000   -2.52109
232240.0000   -3.02517
232280.0000   -2.08095
232320.0000   -1.55023
232360.0000   -2.68352
232400.0000   -2.94166
232440.0000   -2.72479
232480.0000   -1.91700
232520.0000   -1.49960
232560.0000   -1.54926
232600.0000   -1.49251
232640.0000   -2.63934
232680.0000   -1.88975
232720.0000   -2.04110
232760.0000   -3.34853
232800.0000   -2.93858
232840.0000   -3.44410
232880.0000   -2.52968
232920.0000   -3.02766
232960.0000   -3.48681
233000.0000   -3.05776
233040.0000   -2.18683
233080.0000   -2.46967
233120.0000   -2.72069
233160.0000   -2.87295
233200.0000   -2.21762
233240.0000   -1.72128
233280.0000   -2.35299
233320.0000   -2.20144
233360.0000   -2.33875
233400.0000   -2.64766
233440.0000   -2.36595
233480.0000   -2.38892
233520.0000   -2.42900
233560.0000   -3.44291
233600.0000   -3.64802
233640.0000   -2.37000
233680.0000   -2.79531
233720.0000   -2.76002
233760.0000   -3.39875
233800.0000   -2.29691
233840.0000   -3.01993
233880.0000   -3.09137
233920.0000   -3.12452
233960.0000   -1.88188
234000.0000   -2.29182
234040.0000   -3.15094
234080.0000   -2.12543
234120.0000   -3.08814
234160.0000   -3.10309
234200.0000   -2.88662
234240.0000   -1.66004
234280.0000   -3.34810
234320.0000   -2.63859
234360.0000   -2.57213
234400.0000   -3.46482
234440.0000   -2.70167
234480.0000   -2.96498
234520.0000   -3.82820
234560.0000   -2.52180
234600.0000   -1.64071
234640.0000   -2.60552
234680.0000   -2.61597
234720.0000   -2.85922
234760.0000   -1.28589
234800.0000   -2.39888
234840.0000   -2.16430
234880.0000   -2.28155
234920.0000   -2.52826
234960.0000   -3.10162
235000.0000   -2.99415
235040.0000   -1.43305
235080.0000   -1.58529
235120.0000   -2.55830
235160.0000   -1.96886
235200.0000   -1.37294
235240.0000   -2.34858
235280.0000   -1.50522
235320.0000   -2.23686
235360.0000   -2.82172
235400.0000   -2.53633
235440.0000   -2.53761
235480.0000   -2.41428
235520.0000   -2.85901
235560.0000   -2.45883
235600.0000   -3.65550
235640.0000   -2.90898
235680.0000   -2.95066
235720.0000   -1.94123
235760.0000   -1.32846
235800.0000   -1.24518
235840.0000   -2.10110
235880.0000   -3.17081
235920.0000   -2.44301
235960.0000   -1.08508
236000.0000   -2.22786
236040.0000   -2.81357
236080.0000   -2.81978
236120.0000   -2.29124
236160.0000   -2.69988
236200.0000   -3.25546
236240.0000   -3.55497
236280.0000   -3.53072
236320.0000   -3.41462
236360.0000   -3.17609
236400.0000   -3.13022
236440.0000   -2.98253
236480.0000   -3.48732
236520.0000   -3.20125
236560.0000   -2.78503
236600.0000   -3.04738
236640.0000   -3.22258
236680.0000   -2.95688
236720.0000   -3.51683
236760.0000   -2.64672
236800.0000   -3.18585
236840.0000   -2.33287
236880.0000   -2.42808
236920.0000   -2.58643
236960.0000   -2.53841
237000.0000   -2.19820
237040.0000   -3.63961
237080.0000   -2.25398
237120.0000   -3.42116
237160.0000   -2.42090
237200.0000   -3.30116
237240.0000   -3.60534
237280.0000   -3.08133
237320.0000   -2.54149
237360.0000   -2.71512
237400.0000   -2.96174
237440.0000   -3.07154
237480.0000   -2.64507
237520.0000   -2.00434
237560.0000   -2.56992
237600.0000   -1.67071
237640.0000   -1.97662
237680.0000   -2.50911
237720.0000   -1.72252
237760.0000   -2.05240
237800.0000   -1.59245
237840.0000   -0.54737
237880.0000   -1.92025
237920.0000   -2.64780
237960.0000   -2.94665
238000.0000   -1.35395
238040.0000   -1.60668
238080.0000   -1.07323
238120.0000   -1.48873
238160.0000   -1.33523
238200.0000   -0.96039
238240.0000   -0.76559
238280.0000   -1.32298
238320.0000   -1.56055
238360.0000   -2.06905
238400.0000   -1.39758
238440.0000   -1.61244
238480.0000   -2.14954
238520.0000   -2.60534
238560.0000   -1.89555
238600.0000   -1.75873
238640.0000   -1.47412
238680.0000   -2.51052
238720.0000   -2.01486
238760.0000   -3.55089
238800.0000   -2.03623
238840.0000   -2.50910
238880.0000   -3.12140
238920.0000   -3.60716
238960.0000   -2.66673
239000.0000   -2.74071
239040.0000   -2.77972
239080.0000   -2.86212
239120.0000   -2.29422
239160.0000   -2.42013
239200.0000   -2.21760
239240.0000   -1.36520
239280.0000   -1.52938
239320.0000   -1.85997
239360.0000   -2.38695
239400.0000   -2.56947
239440.0000   -2.12178
239480.0000   -3.40286
239520.0000   -2.63431
239560.0000   -2.47963
239600.0000   -1.43123
239640.0000   -1.62937
239680.0000   -1.87103
239720.0000   -1.30256
239760.0000   -2.10354
239800.0000   -1.89239
239840.0000   -2.57490
239880.0000   -2.29202
239920.0000   -2.36204
239960.0000   -2.33683
240000.0000   -2.61237
240040.0000   -2.23500
240080.0000   -2.67971
240120.0000   -2.34684
240160.0000   -3.42206
240200.0000   -3.52788
240240.0000   -1.77951
240280.0000   -2.59624
240320.0000   -2.44423
240360.0000   -2.39484
240400.0000   -2.88895
240440.0000   -2.02762
240480.0000   -1.56758
240520.0000   -1.90347
240560.0000   -2.39630
240600.0000   -2.88973
240640.0000   -2.68790
240680.0000   -2.48103
240720.0000   -2.71071
240760.0000   -1.45891
240800.0000   -1.66671
240840.0000   -0.99870
240880.0000   -2.33950
240920.0000   -2.22686
240960.0000   -2.20282
241000.0000   -1.47326
241040.0000   -1.70985
241080.0000   -1.57403
241120.0000   -2.73273
241160.0000   -2.72044
241200.0000   -3.16615
241240.0000   -2.46431
241280.0000   -2.64510
241320.0000   -1.68820
241360.0000   -2.51388
241400.0000   -3.40216
241440.0000   -2.65194
241480.0000   -2.74972
241520.0000   -2.78826
241560.0000   -2.71181
241600.0000   -1.90956
241640.0000   -2.03053
241680.0000   -2.12926
241720.0000   -1.43535
241760.0000   -1.21850
241800.0000   -1.51375
241840.0000   -2.53562
241880.0000   -1.31240
241920.0000   -0.70860
241960.0000   -1.78094
242000.0000   -2.16494
242040.0000   -1.37952
242080.0000   -2.27796
242120.0000   -1.68775
242160.0000   -2.41439
242200.0000   -2.37918
242240.0000   -2.12762
242280.0000   -2.02532
242320.0000   -2.31441
242360.0000   -1.76186
242400.0000   -3.10527
242440.0000   -1.94764
242480.0000   -2.11901
242520.0000   -1.65106
242560.0000   -2.37070
242600.0000   -2.72686
242640.0000   -2.93319
242680.0000   -2.15890
242720.0000   -2.28458
242760.0000   -2.51153
242800.0000   -3.23946
242840.0000   -3.22679
242880.0000   -2.13654
242920.0000   -2.52157
242960.0000   -1.74305
243000.0000   -1.95395
243040.0000   -2.14741
243080.0000   -1.71994
243120.0000   -3.14935
243160.0000   -1.40972
243200.0000   -2.98732
243240.0000   -2.08926
243280.0000   -1.72220
243320.0000   -1.11372
243360.0000   -1.54131
243400.0000   -1.13723
243440.0000   -1.60130
243480.0000   -1.94596
243520.0000   -1.35018
243560.0000   -1.12412
243600.0000   -0.99774
243640.0000   -2.17154
243680.0000   -2.28593
243720.0000   -2.01678
243760.0000   -0.71774
243800.0000   -2.05275
243840.0000   -1.10969
243880.0000   -1.33681
243920.0000   -1.24116
243960.0000   -1.90744
244000.0000   -1.91438
244040.0000   -2.00819
244080.0000   -1.99711
244120.0000   -2.12122
244160.0000   -1.77624
244200.0000   -2.01287
244240.0000   -2.54579
244280.0000   -2.07579
244320.0000   -1.34172
244360.0000   -1.65275
244400.0000   -2.21405
244440.0000   -1.43073
244480.0000   -2.55339
244520.0000   -1.87044
244560.0000   -1.74370
244600.0000   -1.87146
244640.0000   -2.19065
244680.0000   -1.53935
244720.0000   -1.42528
244760.0000   -2.07127
244800.0000   -1.93249
244840.0000   -1.66341
244880.0000   -2.27456
244920.0000   -1.99308
244960.0000   -1.51688
245000.0000   -1.25810
245040.0000   -1.56316
245080.0000   -1.12097
245120.0000   -1.56577
245160.0000   -1.59599
245200.0000   -1.44997
245240.0000   -1.81964
245280.0000   -2.62672
245320.0000   -2.31681
245360.0000   -2.50377
245400.0000   -2.77948
245440.0000   -3.47839
245480.0000   -2.34188
245520.0000   -2.73841
245560.0000   -2.01426
245600.0000   -2.03043
245640.0000   -2.53426
245680.0000   -2.58850
245720.0000   -2.45586
245760.0000   -2.05094
245800.0000   -2.98649
245840.0000   -2.44660
245880.0000   -2.67494
245920.0000   -2.25492
245960.0000   -2.17577
246000.0000   -2.90905
246040.0000   -2.02686
246080.0000   -2.57342
246120.0000   -2.46092
246160.0000   -2.69211
246200.0000   -1.93888
246240.0000   -2.60964
246280.0000   -2.19478
246320.0000   -1.93898
246360.0000   -1.91645
246400.0000   -1.47280
246440.0000   -1.61739
246480.0000   -1.15774
246520.0000   -0.67423
246560.0000   -1.84454
246600.0000   -2.33685
246640.0000   -1.78570
246680.0000   -2.27491
246720.0000   -2.30214
246760.0000   -2.94619
246800.0000   -2.26466
246840.0000   -1.94913
246880.0000   -1.39109
246920.0000   -1.84564
246960.0000   -1.95562
247000.0000   -2.41662
247040.0000   -2.65069
247080.0000   -2.09113
247120.0000   -2.35891
247160.0000   -2.69562
247200.0000   -2.01363
247240.0000   -1.61321
247280.0000   -1.52328
247320.0000   -1.20723
247360.0000   -1.45017
247400.0000   -2.10729
247440.0000   -2.91849
247480.0000   -2.32668
247520.0000   -2.23320
247560.0000   -2.32545
247600.0000   -1.84040
247640.0000   -1.79170
247680.0000   -0.94545
247720.0000   -1.59229
247760.0000   -1.89463
247800.0000   -0.95048
247840.0000   -1.67596
247880.0000   -2.00635
247920.0000   -2.20319
247960.0000   -2.06673
248000.0000   -2.18125
248040.0000   -1.94429
248080.0000   -1.19045
248120.0000   -2.05862
248160.0000   -1.64048
248200.0000   -1.42491
248240.0000   -1.86514
248280.0000   -1.64739
248320.0000   -2.58560
248360.0000   -1.78172
248400.0000   -1.84698
248440.0000   -2.32889
248480.0000   -1.90362
248520.0000   -2.54948
248560.0000   -2.47661
248600.0000   -2.99769
248640.0000   -2.30216
248680.0000   -1.31664
248720.0000   -1.92891
248760.0000   -1.43970
248800.0000   -1.76565
248840.0000   -1.10698
248880.0000   -2.20074
248920.0000   -1.57890
248960.0000   -1.66879
249000.0000   -2.54780
249040.0000   -1.83565
249080.0000   -2.09124
249120.0000   -2.07303
249160.0000   -1.54532
249200.0000   -1.69205
249240.0000   -0.96911
249280.0000   -1.39989
249320.0000   -0.49526
249360.0000   -1.38893
249400.0000   -1.63181
249440.0000   -1.86767
249480.0000   -1.16773
249520.0000   -0.60923
249560.0000   -1.29446
249600.0000   -1.42534
249640.0000   -1.77590
249680.0000   -1.96782
249720.0000   -1.82278
249760.0000   -2.58832
249800.0000   -2.09770
249840.0000   -2.45870
249880.0000   -2.14816
249920.0000   -2.25907
249960.0000   -1.65392
250000.0000   -1.35219
250040.0000   -2.50006
250080.0000   -1.92934
250120.0000   -2.40270
250160.0000   -1.55190
250200.0000   -2.00740
250240.0000   -1.47797
250280.0000   -1.57754
250320.0000   -2.04381
250360.0000   -1.78325
250400.0000   -1.45160
250440.0000   -2.09933
250480.0000   -1.98287
250520.0000   -1.77456
250560.0000   -1.71659
250600.0000   -2.07270
250640.0000   -2.11813
250680.0000   -1.80966
250720.0000   -1.39536
250760.0000   -1.50535
250800.0000   -1.28546
250840.0000   -1.38108
250880.0000   -1.19665
250920.0000   -1.09879
250960.0000   -1.31383
251000.0000   -2.39466
251040.0000   -1.22401
251080.0000   -1.08275
251120.0000   -1.72056
251160.0000   -1.26389
251200.0000   -1.16853
251240.0000   -0.91166
251280.0000   -2.29737
251320.0000   -2.11223
251360.0000   -2.09973
251400.0000   -2.37268
251440.0000   -1.11283
251480.0000   -1.73969
251520.0000   -2.58981
251560.0000   -2.34437
251600.0000   -2.24125
251640.0000   -1.97354
251680.0000   -1.96776
251720.0000   -2.48807
251760.0000   -2.61804
251800.0000   -2.29337
251840.0000   -2.42087
251880.0000   -2.20422
251920.0000   -1.85018
251960.0000   -2.53750
252000.0000   -2.82907
252040.0000   -3.76709
252080.0000   -3.54519
252120.0000   -3.50176
252160.0000   -1.53908
252200.0000   -2.47782
252240.0000   -2.87765
252280.0000   -3.14886
252320.0000   -2.85527
252360.0000   -2.82698
252400.0000   -2.07278
252440.0000   -1.38119
252480.0000   -1.72869
252520.0000   -2.64917
252560.0000   -2.81349
252600.0000   -1.97313
252640.0000   -2.55497
252680.0000   -1.73390
252720.0000   -2.64574
252760.0000   -2.55180
252800.0000   -3.20950
252840.0000   -2.44752
252880.0000   -3.03521
252920.0000   -2.75637
252960.0000   -3.37380
253000.0000   -2.46827
253040.0000   -1.82779
253080.0000   -2.40908
253120.0000   -2.36588
253160.0000   -1.85259
253200.0000   -2.61343
253240.0000   -2.37573
253280.0000   -2.71327
253320.0000   -3.39426
253360.0000   -3.08385
253400.0000   -4.17253
253440.0000   -2.30740
253480.0000   -2.12309
253520.0000   -2.73997
253560.0000   -1.97474
253600.0000   -2.76982
253640.0000   -2.62990
253680.0000   -3.23971
253720.0000   -1.87539
253760.0000   -1.45930
253800.0000   -1.56066
253840.0000   -1.63646
253880.0000   -1.86511
253920.0000   -1.68751
253960.0000   -1.88803
254000.0000   -1.85839
254040.0000   -1.85703
254080.0000   -1.46248
254120.0000   -1.89362
254160.0000   -1.95848
254200.0000   -0.84391
254240.0000   -2.07229
254280.0000   -2.06627
254320.0000   -1.66948
254360.0000   -1.61017
254400.0000   -0.65286
254440.0000   -0.06462
254480.0000   -1.63514
254520.0000   -0.24042
254560.0000   -1.46406
254600.0000   -0.26944
254640.0000   -0.47871
254680.0000   -1.60430
254720.0000   -1.95474
254760.0000   -1.12609
254800.0000   -1.74320
254840.0000   -1.63503
254880.0000   -1.65383
254920.0000   -1.60522
254960.0000   -2.14301
255000.0000   -1.85536
255040.0000   -2.48816
255080.0000   -2.14805
255120.0000   -2.09838
255160.0000   -1.46519
255200.0000   -1.17321
255240.0000   -1.78185
255280.0000   -1.31802
255320.0000   -1.43597
255360.0000   -2.03290
255400.0000   -1.29636
255440.0000   -1.74349
255480.0000   -0.79926
255520.0000   -1.61946
255560.0000   -2.17225
255600.0000   -1.64752
255640.0000   -1.42864
255680.0000   -1.80382
255720.0000   -2.29699
255760.0000   -2.08586
255800.0000   -0.91008
255840.0000   -1.73501
255880.0000   -2.67167
255920.0000   -2.48363
255960.0000   -1.77051
256000.0000   -2.08952
256040.0000   -2.04525
256080.0000   -1.38433
256120.0000   -2.19264
256160.0000   -2.84144
256200.0000   -2.61335
256240.0000   -2.90402
256280.0000   -2.31274
256320.0000   -2.44793
256360.0000   -3.19283
256400.0000   -1.36516
256440.0000   -2.52807
256480.0000   -1.66686
256520.0000   -1.79593
256560.0000   -1.82256
256600.0000   -2.25478
256640.0000   -2.00728
256680.0000   -1.46918
256720.0000   -1.75650
256760.0000   -2.34957
256800.0000   -3.00925
256840.0000   -2.48786
256880.0000   -2.85515
256920.0000   -1.77369
256960.0000   -1.78977
257000.0000   -2.73097
257040.0000   -2.14128
257080.0000   -2.28140
257120.0000   -2.28114
257160.0000   -2.15592
257200.0000   -2.10120
257240.0000   -1.60037
257280.0000   -1.15600
257320.0000   -1.64710
257360.0000   -1.57905
257400.0000   -1.05454
257440.0000   -1.11656
257480.0000   -1.17450
257520.0000   -2.43110
257560.0000   -1.51304
257600.0000   -1.79820
257640.0000   -2.73302
257680.0000   -2.43171
257720.0000   -2.22410
257760.0000   -2.53823
257800.0000   -1.55805
257840.0000   -1.12528
257880.0000   -0.87908
257920.0000   -0.44214
257960.0000   -1.59657
258000.0000   -0.60548
258040.0000   -0.88320
258080.0000   -1.36078
258120.0000   -0.99353
258160.0000   -0.58717
258200.0000   -1.03686
258240.0000   -1.87366
258280.0000   -2.25868
258320.0000   -1.61295
258360.0000   -0.96696
258400.0000   -1.41492
258440.0000   -1.65059
258480.0000   -1.57770
258520.0000   -1.73103
258560.0000   -0.52091
258600.0000   -0.36005
258640.0000   -0.27050
258680.0000   -0.79780
258720.0000   -1.19685
258760.0000   -1.49921
258800.0000   -2.00534
258840.0000   -1.87774
258880.0000   -1.76260
258920.0000   -2.38452
258960.0000   -1.70242
259000.0000   -2.04777
259040.0000   -1.57974
259080.0000   -1.01176
259120.0000   -2.47690
259160.0000   -1.94736
259200.0000   -1.31735
259240.0000   -1.88001
259280.0000   -2.40901
259320.0000   -2.16713
259360.0000   -1.93954
259400.0000   -2.14827
259440.0000   -2.16406
259480.0000   -1.43416
259520.0000   -0.94741
259560.0000   -0.28938
259600.0000   -1.33622
259640.0000   -2.53187
259680.0000   -2.21620
259720.0000   -1.90052
259760.0000   -2.60162
259800.0000   -1.51727
259840.0000   -2.62024
259880.0000   -2.75973
259920.0000   -2.27363
259960.0000   -1.81989
260000.0000   -2.64753
260040.0000   -1.30994
260080.0000   -1.91839
260120.0000   -2.81262
260160.0000   -2.70064
260200.0000   -2.12536
260240.0000   -1.89302
260280.0000   -1.96766
260320.0000   -2.42962
260360.0000   -1.78713
260400.0000   -2.70278
260440.0000   -1.92354
260480.0000   -1.52443
260520.0000   -2.46499
260560.0000   -1.81477
260600.0000   -2.41190
260640.0000   -2.12068
260680.0000   -2.61774
260720.0000   -2.36633
260760.0000   -2.30885
260800.0000   -2.33574
260840.0000   -1.88460
260880.0000   -1.84168
260920.0000   -2.04343
260960.0000   -2.00127
261000.0000   -1.64747
261040.0000   -2.28285
261080.0000   -1.79742
261120.0000   -2.28120
261160.0000   -1.65443
261200.0000   -2.23540
261240.0000   -2.81961
261280.0000   -1.22915
261320.0000   -2.52413
261360.0000   -2.39249
261400.0000   -1.72884
261440.0000   -1.92863
261480.0000   -2.22342
261520.0000   -1.08192
261560.0000   -2.08955
261600.0000   -1.65699
261640.0000   -1.67923
261680.0000   -2.44773
261720.0000   -1.81118
261760.0000   -1.86218
261800.0000   -1.83217
261840.0000   -1.60504
261880.0000   -2.06284
261920.0000   -1.42852
261960.0000   -1.68238
262000.0000   -1.49513
262040.0000   -1.69648
262080.0000   -1.82500
262120.0000   -2.00898
262160.0000   -1.90918
262200.0000   -1.30661
262240.0000   -1.89845
262280.0000   -1.70460
262320.0000   -1.82990
262360.0000   -2.02054
262400.0000   -3.01152
262440.0000   -2.02188
262480.0000   -3.26359
262520.0000   -1.79306
262560.0000   -1.42630
262600.0000   -1.46304
262640.0000   -2.25340
262680.0000   -1.99378
262720.0000   -1.48027
262760.0000   -0.98379
262800.0000   -2.00807
262840.0000   -2.30975
262880.0000   -2.16908
262920.0000   -1.15318
262960.0000   -1.21641
263000.0000   -1.30665
263040.0000   -1.86976
263080.0000   -1.36561
263120.0000   -1.07113
263160.0000   -2.11617
263200.0000   -2.03496
263240.0000   -1.72498
263280.0000   -2.47390
263320.0000   -1.62376
263360.0000   -1.34779
263400.0000   -1.93210
263440.0000   -2.16656
263480.0000   -2.22188
263520.0000   -2.13775
263560.0000   -1.56049
263600.0000   -1.78889
263640.0000   -1.72577
263680.0000   -1.14438
263720.0000   -2.48841
263760.0000   -2.62468
263800.0000   -2.39097
263840.0000   -2.40606
263880.0000   -2.34521
263920.0000   -2.38492
263960.0000   -2.13735
264000.0000   -2.27789
264040.0000   -2.55702
264080.0000   -2.57830
264120.0000   -2.82445
264160.0000   -1.94361
264200.0000   -1.94012
264240.0000   -1.88083
264280.0000   -2.67971
264320.0000   -1.94934
264360.0000   -1.38607
264400.0000   -2.23540
264440.0000   -0.97430
264480.0000   -1.59205
264520.0000   -1.70711
264560.0000   -1.23754
264600.0000   -1.89477
264640.0000   -2.29150
264680.0000   -1.50416
264720.0000   -1.17784
264760.0000   -1.81376
264800.0000   -1.27241
264840.0000   -0.96829
264880.0000   -0.37211
264920.0000   -0.99220
264960.0000   -0.77131
265000.0000   -1.02767
265040.0000   -0.99612
265080.0000   -2.02442
265120.0000   -1.93554
265160.0000   -2.05309
265200.0000   -1.96666
265240.0000   -1.71812
265280.0000   -1.79388
265320.0000   -1.69652
265360.0000   -2.28698
265400.0000   -1.56003
265440.0000   -2.36845
265480.0000   -1.74422
265520.0000   -2.12651
265560.0000   -2.16879
265600.0000   -1.66310
265640.0000   -2.42993
265680.0000   -1.81439
265720.0000   -1.76106
265760.0000   -3.06673
265800.0000   -2.77319
265840.0000   -3.04715
265880.0000   -2.52291
265920.0000   -1.76480
265960.0000   -2.55382
266000.0000   -1.86736
266040.0000   -2.92317
266080.0000   -2.46700
266120.0000   -2.30370
266160.0000   -2.62112
266200.0000   -2.56877
266240.0000   -2.68112
266280.0000   -2.18863
266320.0000   -2.32804
266360.0000   -2.05161
266400.0000   -2.54156
266440.0000   -2.27390
266480.0000   -2.35034
266520.0000   -2.24573
266560.0000   -2.39323
266600.0000   -2.31547
266640.0000   -1.87964
266680.0000   -2.28171
266720.0000   -2.37975
266760.0000   -2.49641
266800.0000   -2.33998
266840.0000   -1.64688
266880.0000   -1.91104
266920.0000   -2.18250
266960.0000   -2.37776
267000.0000   -2.36021
267040.0000   -2.11009
267080.0000   -2.63820
267120.0000   -2.16255
267160.0000   -1.94276
267200.0000   -2.69616
267240.0000   -2.35655
267280.0000   -2.44409
267320.0000   -2.54680
267360.0000   -2.09032
267400.0000   -2.22786
267440.0000   -3.22677
267480.0000   -2.41202
267520.0000   -2.51773
267560.0000   -1.08701
267600.0000   -1.69840
267640.0000   -1.19252
267680.0000   -1.98751
267720.0000   -2.11680
267760.0000   -2.39896
267800.0000   -2.55832
267840.0000   -1.56546
267880.0000   -1.90295
267920.0000   -2.53699
267960.0000   -1.76538
268000.0000   -1.73484
268040.0000   -1.26984
268080.0000   -2.66197
268120.0000   -2.86370
268160.0000   -2.72275
268200.0000   -2.48730
268240.0000   -2.42515
268280.0000   -2.11928
268320.0000   -1.68159
268360.0000   -2.45599
268400.0000   -2.04410
268440.0000   -1.43169
268480.0000   -2.53489
268520.0000   -2.37015
268560.0000   -2.42917
268600.0000   -1.71537
268640.0000   -2.43391
268680.0000   -2.28151
268720.0000   -2.24356
268760.0000   -2.66641
268800.0000   -2.08824
268840.0000   -2.20454
268880.0000   -2.01575
268920.0000   -2.85517
268960.0000   -2.58201
269000.0000   -2.11336
269040.0000   -2.71959
269080.0000   -1.92130
269120.0000   -2.48357
269160.0000   -1.25236
269200.0000   -1.78390
269240.0000   -1.60029
269280.0000   -1.50387
269320.0000   -1.15320
269360.0000   -0.87386
269400.0000   -2.76516
269440.0000   -1.35202
269480.0000   -1.50655
269520.0000   -1.59053
269560.0000   -1.16147
269600.0000   -2.20338
269640.0000   -1.08393
269680.0000   -1.97788
269720.0000   -0.91185
269760.0000   -0.84340
269800.0000   -1.83470
269840.0000   -1.40988
269880.0000   -1.74623
269920.0000   -2.28528
269960.0000   -2.02511
270000.0000   -1.45841
270040.0000   -1.45582
270080.0000   -0.95433
270120.0000   -1.83122
270160.0000   -2.03736
270200.0000   -2.15740
270240.0000   -1.88092
270280.0000   -1.34702
270320.0000   -2.19707
270360.0000   -1.62202
270400.0000   -1.26354
270440.0000   -1.84220
270480.0000   -1.25706
270520.0000   -0.79797
270560.0000   -2.07889
270600.0000   -2.32465
270640.0000   -1.52664
270680.0000   -1.51159
270720.0000   -1.45799
270760.0000   -2.19261
270800.0000   -2.13756
270840.0000   -1.96602
270880.0000   -2.28018
270920.0000   -2.17955
270960.0000   -1.04358
271000.0000   -1.67364
271040.0000   -0.97379
271080.0000   -1.50571
271120.0000   -0.69105
271160.0000   -0.65774
271200.0000   -0.88696
271240.0000   -0.70730
271280.0000   -0.68347
271320.0000   -0.17054
271360.0000   -0.87969
271400.0000   -0.94775
271440.0000   -1.89106
271480.0000   -1.19115
271520.0000   -0.93210
271560.0000   -0.33592
271600.0000    0.22634
271640.0000   -1.17651
271680.0000   -1.75498
271720.0000   -1.21812
271760.0000   -1.20985
271800.0000   -1.58628
271840.0000   -1.55744
271880.0000   -1.84329
271920.0000   -1.92042
271960.0000   -2.73308
272000.0000   -2.96362
272040.0000   -1.43289
272080.0000   -1.61861
272120.0000   -2.28132
272160.0000   -1.41048
272200.0000   -1.15867
272240.0000   -1.66882
272280.0000   -1.67099
272320.0000   -1.57948
272360.0000   -1.94018
272400.0000   -1.72689
272440.0000   -2.16130
272480.0000   -1.85621
272520.0000   -1.58584
272560.0000   -1.64366
272600.0000   -1.91073
272640.0000   -1.52789
272680.0000   -2.18391
272720.0000   -1.39265
272760.0000   -0.82363
272800.0000   -1.78717
272840.0000   -1.48677
272880.0000   -1.96885
272920.0000   -1.32587
272960.0000   -2.33494
273000.0000   -2.55015
273040.0000   -2.43182
273080.0000   -2.32092
273120.0000   -1.38191
273160.0000   -1.68221
273200.0000   -2.40776
273240.0000   -1.98563
273280.0000   -0.80489
273320.0000   -0.30284
273360.0000   -0.76056
273400.0000   -1.14145
273440.0000   -1.75011
273480.0000   -1.55994
273520.0000   -1.57212
273560.0000   -2.29038
273600.0000   -2.71152
273640.0000   -0.64994
273680.0000   -1.48770
273720.0000   -1.87706
273760.0000   -1.72664
273800.0000   -1.84805
273840.0000   -1.36046
273880.0000   -1.85273
273920.0000   -1.50895
273960.0000   -0.06589
274000.0000   -0.72617
274040.0000   -0.86295
274080.0000   -0.40281
274120.0000   -1.38058
274160.0000   -1.44399
274200.0000   -0.78118
274240.0000   -1.02381
274280.0000   -1.66811
274320.0000   -1.08438
274360.0000   -1.51502
274400.0000   -1.86206
274440.0000   -1.65518
274480.0000   -0.85852
274520.0000   -0.79962
274560.0000   -1.20187
274600.0000   -1.43215
274640.0000   -0.48650
274680.0000   -0.81896
274720.0000   -1.71587
274760.0000   -1.46698
274800.0000   -1.31292
274840.0000   -1.17055
274880.0000   -1.71080
274920.0000   -1.53965
274960.0000   -1.35315
275000.0000   -1.32119
275040.0000   -0.60460
275080.0000   -0.55803
275120.0000    0.20176
275160.0000    0.37842
275200.0000   -0.42021
275240.0000   -0.50298
275280.0000   -1.22805
275320.0000   -0.00105
275360.0000   -1.51206
275400.0000   -1.28571
275440.0000   -1.21519
275480.0000   -1.49179
275520.0000   -1.60633
275560.0000   -0.64897
275600.0000   -0.68009
275640.0000   -0.79330
275680.0000   -0.71160
275720.0000   -0.08605
275760.0000   -0.13730
275800.0000   -0.37485
275840.0000   -0.46535
275880.0000    0.01296
275920.0000   -0.29661
275960.0000    0.06317
276000.0000   -0.22762
276040.0000    0.10542
276080.0000   -0.67700
276120.0000   -0.86324
276160.0000   -0.77093
276200.0000   -1.12466
276240.0000   -0.38818
276280.0000   -0.84885
276320.0000   -1.02323
276360.0000   -0.59066
276400.0000   -0.34254
276440.0000   -1.16321
276480.0000   -2.09805
276520.0000   -2.13608
276560.0000   -1.35856
276600.0000   -1.45937
276640.0000   -1.96609
276680.0000   -1.88626
276720.0000   -1.45531
276760.0000   -0.88521
276800.0000   -1.52688
276840.0000   -1.08384
276880.0000   -0.20092
276920.0000   -0.52234
276960.0000   -1.21411
277000.0000   -0.74043
277040.0000   -0.86991
277080.0000   -0.89766
277120.0000   -0.25672
277160.0000   -1.41626
277200.0000   -1.70397
277240.0000   -0.69421
277280.0000   -0.71632
277320.0000   -0.63200
277360.0000   -0.39754
277400.0000   -0.46652
277440.0000   -0.88404
277480.0000   -1.08939
277520.0000   -0.29654
277560.0000   -0.26642
277600.0000   -0.14934
277640.0000   -0.42908
277680.0000   -0.33272
277720.0000   -0.92305
277760.0000   -1.54347
277800.0000   -1.33671
277840.0000   -1.79920
277880.0000   -0.98344
277920.0000   -1.05224
277960.0000   -0.42044
278000.0000   -0.20828
278040.0000   -0.28755
278080.0000    0.05576
278120.0000    0.05471
278160.0000   -0.36831
278200.0000    0.24065
278240.0000   -0.52145
278280.0000   -0.97378
278320.0000   -0.56395
278360.0000   -0.80994
278400.0000   -0.44156
278440.0000   -0.68479
278480.0000   -1.07863
278520.0000   -1.41199
278560.0000   -0.47049
278600.0000   -0.53779
278640.0000   -1.26236
278680.0000   -0.82287
278720.0000   -0.71196
278760.0000   -1.36046
278800.0000   -1.13235
278840.0000   -1.18641
278880.0000   -1.66340
278920.0000   -1.02962
278960.0000   -1.46574
279000.0000   -0.57377
279040.0000   -0.62669
279080.0000   -1.67912
279120.0000   -1.86869
279160.0000   -1.57341
279200.0000   -1.03649
279240.0000   -1.25138
279280.0000   -0.68303
279320.0000   -2.02308
279360.0000   -1.93956
279400.0000   -1.27136
279440.0000   -0.90092
279480.0000   -1.83721
279520.0000   -1.59537
279560.0000   -0.90614
279600.0000   -0.81251
279640.0000   -0.12598
279680.0000   -1.68874
279720.0000   -1.91497
279760.0000   -1.07933
279800.0000   -1.57562
279840.0000   -0.99202
279880.0000   -0.14890
279920.0000   -0.17795
279960.0000   -0.00037
280000.0000   -0.89335
280040.0000   -0.26722
280080.0000   -1.55037
280120.0000   -0.61136
280160.0000   -0.62016
280200.0000   -0.35115
280240.0000   -1.28678
280280.0000   -0.55579
280320.0000   -1.83558
280360.0000   -1.73584
280400.0000   -0.36981
280440.0000   -0.57405
280480.0000   -0.75667
280520.0000   -0.47234
280560.0000   -0.22543
280600.0000   -1.09163
280640.0000   -1.01630
280680.0000   -1.03400
280720.0000   -1.62311
280760.0000   -0.35727
280800.0000   -0.76869
280840.0000   -0.74912
280880.0000   -0.80338
280920.0000   -1.20307
280960.0000   -1.10237
281000.0000   -0.56760
281040.0000   -0.75788
281080.0000   -1.06121
281120.0000   -0.49669
281160.0000   -0.52759
281200.0000   -1.87642
281240.0000   -1.07104
281280.0000   -1.26618
281320.0000   -1.31040
281360.0000   -1.33628
281400.0000   -0.53423
281440.0000   -1.08836
281480.0000   -0.60728
281520.0000   -0.71532
281560.0000   -1.21703
281600.0000   -1.00110
281640.0000   -1.12631
281680.0000   -0.68737
281720.0000   -0.51431
281760.0000   -1.81712
281800.0000   -1.61894
281840.0000   -1.42291
281880.0000   -0.40704
281920.0000   -0.16087
281960.0000   -1.07356
282000.0000   -0.98214
282040.0000   -1.08826
282080.0000   -1.13784
282120.0000   -0.89484
282160.0000   -0.87382
282200.0000   -0.90734
282240.0000   -1.73830
282280.0000   -1.35582
282320.0000   -1.57010
282360.0000   -0.31800
282400.0000   -1.26131
282440.0000   -0.97878
282480.0000   -1.68576
282520.0000   -1.14936
282560.0000   -1.48647
282600.0000   -0.85031
282640.0000   -1.06030
282680.0000   -0.59888
282720.0000   -1.17059
282760.0000   -0.14083
282800.0000   -0.22930
282840.0000   -1.19261
282880.0000   -0.35454
282920.0000   -0.53120
282960.0000   -0.89101
283000.0000   -2.31690
283040.0000   -0.94712
283080.0000   -1.06381
283120.0000   -0.81961
283160.0000   -0.19694
283200.0000    0.59092
283240.0000   -0.37835
283280.0000   -0.32554
283320.0000   -0.26899
283360.0000   -0.64886
283400.0000    0.04501
283440.0000   -0.27265
283480.0000   -0.67541
283520.0000   -0.04684
283560.0000    0.93001
283600.0000   -0.33856
283640.0000   -0.21148
283680.0000    0.69862
283720.0000   -0.47340
283760.0000   -0.35048
283800.0000    0.55591
283840.0000   -0.13532
283880.0000   -0.59673
283920.0000   -0.47568
283960.0000   -0.10049
284000.0000   -0.37424
284040.0000   -0.29274
284080.0000   -0.88373
284120.0000   -0.43678
284160.0000    0.08188
284200.0000    0.17845
284240.0000   -0.06946
284280.0000   -0.20594
284320.0000    0.18435
284360.0000   -0.60520
284400.0000   -0.45194
284440.0000   -0.74924
284480.0000   -1.29850
284520.0000   -0.82867
284560.0000   -0.26629
284600.0000   -1.19037
284640.0000    0.14262
284680.0000   -0.23762
284720.0000   -0.80959
284760.0000   -0.25132
284800.0000   -0.28874
284840.0000   -0.91806
284880.0000   -0.28970
284920.0000   -1.22514
284960.0000   -0.93761
285000.0000   -0.38943
285040.0000   -0.36286
285080.0000   -0.71375
285120.0000   -0.52136
285160.0000   -0.78495
285200.0000   -0.44349
285240.0000   -0.25951
285280.0000   -0.32015
285320.0000   -0.90876
285360.0000   -1.06479
285400.0000   -1.09862
285440.0000   -0.93482
285480.0000   -0.52185
285520.0000   -0.21024
285560.0000   -0.52952
285600.0000   -0.15095
285640.0000   -0.21647
285680.0000    0.51904
285720.0000   -0.29625
285760.0000   -0.00361
285800.0000   -0.85820
285840.0000   -0.63320
285880.0000   -0.07951
285920.0000   -0.00028
285960.0000   -0.17551
286000.0000   -0.14642
286040.0000   -0.63485
286080.0000   -1.24396
286120.0000   -0.60419
286160.0000   -0.60371
286200.0000   -0.67394
286240.0000    0.13290
286280.0000   -0.13318
286320.0000    0.29777
286360.0000    0.48027
286400.0000   -0.11258
286440.0000    0.31411
286480.0000   -0.04807
286520.0000   -0.11194
286560.0000   -0.02801
286600.0000   -0.09397
286640.0000    0.03413
286680.0000    0.18809
286720.0000    0.03571
286760.0000   -0.07925
286800.0000    0.23789
286840.0000    0.24640
286880.0000   -0.66036
286920.0000   -0.39754
286960.0000   -0.56376
287000.0000    0.12847
287040.0000   -1.04540
287080.0000   -0.32191
287120.0000    0.37762
287160.0000    1.00982
287200.0000    0.27794
287240.0000    0.43883
287280.0000    0.87591
287320.0000    0.37770
287360.0000   -0.24444
287400.0000   -0.81854
287440.0000   -0.17650
287480.0000   -0.08407
287520.0000    0.53073
287560.0000   -0.40099
287600.0000   -0.75895
287640.0000   -0.05808
287680.0000   -0.62870
287720.0000   -0.35995
287760.0000    0.11499
287800.0000    0.02906
287840.0000   -0.08588
287880.0000   -0.15229
287920.0000   -0.33985
287960.0000   -0.13586
288000.0000   -0.80590
288040.0000   -0.38466
288080.0000    0.17403
288120.0000   -0.47445
288160.0000   -0.48604
288200.0000   -0.37601
288240.0000   -1.35398
288280.0000   -0.66252
288320.0000   -0.44755
288360.0000    0.14475
288400.0000    0.09831
288440.0000   -0.15692
288480.0000   -0.08097
288520.0000    0.34981
288560.0000    0.07738
288600.0000   -0.05651
288640.0000    0.48369
288680.0000    0.11771
288720.0000   -0.66948
288760.0000    0.30148
288800.0000    0.96664
288840.0000    0.32048
288880.0000    0.51364
288920.0000   -0.11479
288960.0000    0.15713
289000.0000    0.24380
289040.0000    0.57982
289080.0000    0.01679
289120.0000    0.39773
289160.0000   -0.02005
289200.0000   -1.20024
289240.0000   -1.13113
289280.0000   -0.66520
289320.0000    0.39061
289360.0000   -1.02914
289400.0000   -0.49923
289440.0000   -0.53266
289480.0000    0.06247
289520.0000   -0.45651
289560.0000   -1.02725
289600.0000   -1.07984
289640.0000   -0.61569
289680.0000   -1.13211
289720.0000   -0.21758
289760.0000   -0.60598
289800.0000   -0.95350
289840.0000   -0.29238
289880.0000    0.22768
289920.0000    0.34529
289960.0000   -0.73788
290000.0000   -1.63327
290040.0000   -1.14381
290080.0000   -0.58205
290120.0000   -0.53987
290160.0000    0.09315
290200.0000    0.06281
290240.0000   -0.57213
290280.0000   -0.46786
290320.0000   -0.11281
290360.0000    0.22066
290400.0000    0.21917
290440.0000    0.37315
290480.0000   -0.49984
290520.0000    0.39675
290560.0000   -0.15670
290600.0000   -1.34662
290640.0000   -1.43767
290680.0000   -0.46248
290720.0000    0.07241
290760.0000   -0.18539
290800.0000   -0.31098
290840.0000   -0.12020
290880.0000   -1.21926
290920.0000   -0.34885
290960.0000   -0.67756
291000.0000   -0.67503
291040.0000    0.35375
291080.0000   -0.91084
291120.0000   -1.10570
291160.0000   -0.54304
291200.0000   -0.18006
291240.0000   -0.96203
291280.0000   -0.72632
291320.0000   -0.83477
291360.0000   -0.77329
291400.0000   -1.31602
291440.0000   -0.56288
291480.0000   -0.25824
291520.0000   -0.98927
291560.0000   -0.49645
291600.0000   -0.88519
291640.0000   -1.59586
291680.0000   -1.19049
291720.0000   -0.84411
291760.0000   -0.54941
291800.0000   -0.35306
291840.0000   -0.54476
291880.0000   -0.92042
291920.0000   -1.79724
291960.0000   -0.40253
292000.0000   -0.89363
292040.0000   -0.58865
292080.0000   -1.43984
292120.0000   -0.88164
292160.0000   -1.04630
292200.0000   -0.65991
292240.0000   -0.50547
292280.0000    0.17397
292320.0000   -0.50912
292360.0000   -0.78718
292400.0000   -0.62938
292440.0000   -0.80576
292480.0000    0.12114
292520.0000   -0.08134
292560.0000   -0.76400
292600.0000   -0.74729
292640.0000   -0.46088
292680.0000   -0.13677
292720.0000    0.05182
292760.0000   -0.16624
292800.0000    0.11937
292840.0000   -0.42871
292880.0000    0.48716
292920.0000    0.40391
292960.0000    0.10625
293000.0000    0.26290
293040.0000   -0.00387
293080.0000   -0.53712
293120.0000   -1.29042
293160.0000   -0.29776
293200.0000   -1.01694
293240.0000   -1.02268
293280.0000   -0.56136
293320.0000   -1.53999
293360.0000   -1.18270
293400.0000   -0.53328
293440.0000   -0.91003
293480.0000   -1.06843
293520.0000   -1.95753
293560.0000   -1.43450
293600.0000   -1.40418
293640.0000   -1.15582
293680.0000   -1.45544
293720.0000   -2.02855
293760.0000   -1.08755
293800.0000   -1.45241
293840.0000   -0.26044
293880.0000   -0.79148
293920.0000   -1.69239
293960.0000   -1.01891
294000.0000   -1.55503
294040.0000   -1.74032
294080.0000   -1.59674
294120.0000   -1.92738
294160.0000   -1.90264
294200.0000   -1.40148
294240.0000   -1.07436
294280.0000   -1.82291
294320.0000   -0.65230
294360.0000   -0.67224
294400.0000   -0.93610
294440.0000   -1.09304
294480.0000   -1.10940
294520.0000   -1.21509
294560.0000   -0.79808
294600.0000   -0.91519
294640.0000   -1.49471
294680.0000   -1.23016
294720.0000   -1.29534
294760.0000   -0.81415
294800.0000   -0.67834
294840.0000   -2.35883
294880.0000   -0.90642
294920.0000   -0.72105
294960.0000   -1.12003
295000.0000   -0.73984
295040.0000   -0.35150
295080.0000   -0.96967
295120.0000   -1.05722
295160.0000   -0.32193
295200.0000   -0.65106
295240.0000   -0.59583
295280.0000   -0.32096
295320.0000   -0.31902
295360.0000   -0.09815
295400.0000   -1.04472
295440.0000   -0.75779
295480.0000   -0.31528
295520.0000    0.03974
295560.0000    0.51982
295600.0000    0.06562
295640.0000   -0.94834
295680.0000   -1.22216
295720.0000   -0.80731
295760.0000   -0.63781
295800.0000   -0.64214
295840.0000   -0.84671
295880.0000   -1.19810
295920.0000   -0.87508
295960.0000   -1.60163
296000.0000   -1.32792
296040.0000   -0.24174
296080.0000   -0.63741
296120.0000   -0.85862
296160.0000   -1.30128
296200.0000   -0.23184
296240.0000   -1.89074
296280.0000   -0.67412
296320.0000   -1.36779
296360.0000   -0.28872
296400.0000   -0.80727
296440.0000   -0.83402
296480.0000   -0.35918
296520.0000   -0.29223
296560.0000   -0.39703
296600.0000   -0.81973
296640.0000   -0.87348
296680.0000   -0.34162
296720.0000   -0.75120
296760.0000   -0.70944
296800.0000   -0.70154
296840.0000   -1.38238
296880.0000    0.24331
296920.0000   -0.04823
296960.0000   -0.40102
297000.0000   -1.64401
297040.0000   -0.58147
297080.0000   -0.22054
297120.0000    0.46661
297160.0000   -0.97334
297200.0000   -1.25768
297240.0000   -1.19534
297280.0000   -0.61491
297320.0000   -0.99387
297360.0000   -1.16692
297400.0000    0.43087
297440.0000   -0.55740
297480.0000   -1.29016
297520.0000   -0.39675
297560.0000   -0.87211
297600.0000   -1.51629
297640.0000   -0.99774
297680.0000   -1.20530
297720.0000   -1.06306
297760.0000   -1.10534
297800.0000   -0.48064
297840.0000   -0.66157
297880.0000    0.13709
297920.0000   -0.30999
297960.0000   -0.35733
298000.0000   -0.56378
298040.0000    0.15149
298080.0000    0.25702
298120.0000    1.08136
298160.0000   -0.18383
298200.0000   -0.09695
298240.0000   -0.47996
298280.0000   -0.13919
298320.0000   -0.01825
298360.0000   -1.11477
298400.0000   -0.64181
298440.0000   -0.45956
298480.0000   -0.24155
298520.0000   -0.36019
298560.0000   -0.22373
298600.0000   -1.42198
298640.0000   -1.11709
298680.0000   -0.67077
298720.0000   -1.24188
298760.0000    0.00538
298800.0000   -0.52888
298840.0000   -0.69079
298880.0000   -0.22196
298920.0000   -0.56161
298960.0000   -1.04593
299000.0000   -1.83796
299040.0000   -1.36257
299080.0000   -0.98708
299120.0000   -1.58944
299160.0000   -0.55086
299200.0000   -0.43911
299240.0000   -0.73247
299280.0000   -0.94371
299320.0000   -0.44701
299360.0000   -0.68161
299400.0000   -0.54959
299440.0000   -0.96907
299480.0000   -0.64452
299520.0000   -1.32508
299560.0000   -1.16588
299600.0000   -1.91606
299640.0000   -1.00094
299680.0000   -1.53627
299720.0000   -1.23808
299760.0000   -1.67809
299800.0000   -0.70854
299840.0000   -1.40442
299880.0000   -1.20701
299920.0000   -1.05106
299960.0000   -0.86011
300000.0000   -0.83525
300040.0000   -1.04952
300080.0000   -1.34588
300120.0000   -1.31160
300160.0000   -1.48411
300200.0000   -0.94401
300240.0000   -1.30398
300280.0000   -1.70682
300320.0000   -1.63119
300360.0000   -1.49279
300400.0000   -1.33610
300440.0000    0.07416
300480.0000   -1.05116
300520.0000   -0.88798
300560.0000   -1.34722
300600.0000   -0.34931
300640.0000   -0.58758
300680.0000   -1.09597
300720.0000   -2.14845
300760.0000   -2.72980
300800.0000   -0.88659
300840.0000   -1.56878
300880.0000   -1.05543
300920.0000   -0.52001
300960.0000   -1.11106
301000.0000   -0.13828
301040.0000   -0.57955
301080.0000   -0.98728
301120.0000   -1.63488
301160.0000   -0.93601
301200.0000   -0.67976
301240.0000    0.59110
301280.0000    0.63430
301320.0000   -0.26169
301360.0000   -0.48595
301400.0000   -0.67728
301440.0000    0.06519
301480.0000   -1.04137
301520.0000    0.12217
301560.0000   -0.45095
301600.0000   -1.17072
301640.0000    0.17774
301680.0000   -1.02504
301720.0000    0.03031
301760.0000    0.27152
301800.0000    0.29708
301840.0000   -0.59457
301880.0000   -0.66077
301920.0000   -1.23516
301960.0000   -2.01264
302000.0000   -1.59689
302040.0000   -1.10890
302080.0000   -1.42500
302120.0000   -0.91284
302160.0000   -1.19388
302200.0000   -1.15957
302240.0000   -1.52059
302280.0000   -0.56471
302320.0000   -1.46028
302360.0000   -1.10109
302400.0000   -0.83310
302440.0000   -0.94327
302480.0000   -1.02790
302520.0000   -1.08877
302560.0000   -0.34289
302600.0000   -0.25467
302640.0000   -0.51114
302680.0000   -1.03056
302720.0000   -1.32150
302760.0000   -0.87542
302800.0000   -1.31714
302840.0000   -1.23125
302880.0000   -1.84877
302920.0000   -1.38179
302960.0000   -2.09815
303000.0000   -1.89787
303040.0000   -1.32421
303080.0000   -1.36968
303120.0000   -0.71729
303160.0000   -0.80893
303200.0000    0.05293
303240.0000   -0.12586
303280.0000   -0.55585
303320.0000    0.26680
303360.0000   -0.81386
303400.0000   -1.14148
303440.0000   -0.29618
303480.0000   -0.38802
303520.0000    0.44646
303560.0000    0.24209
303600.0000   -0.16888
303640.0000    0.30498
303680.0000   -0.20962
303720.0000    0.49010
303760.0000    0.68170
303800.0000   -0.11557
303840.0000    0.16251
303880.0000    0.22618
303920.0000    0.39068
303960.0000    0.43210
304000.0000   -0.90820
304040.0000   -0.44236
304080.0000    0.25148
304120.0000    0.03120
304160.0000    0.00132
304200.0000   -0.59529
304240.0000   -0.55123
304280.0000   -0.02602
304320.0000   -0.23867
304360.0000   -0.80809
304400.0000   -0.53721
304440.0000   -0.52659
304480.0000   -1.18365
304520.0000   -0.80347
304560.0000   -0.79229
304600.0000   -0.64407
304640.0000   -0.24001
304680.0000   -1.54539
304720.0000   -1.25844
304760.0000   -0.98884
304800.0000   -1.17396
304840.0000   -0.74447
304880.0000   -0.21452
304920.0000   -1.45522
304960.0000   -1.51972
305000.0000   -1.16193
305040.0000   -1.24557
305080.0000   -1.06131
305120.0000   -1.42110
305160.0000   -0.62734
305200.0000   -0.70717
305240.0000   -1.11384
305280.0000   -1.18674
305320.0000   -1.55989
305360.0000   -0.69849
305400.0000   -1.10226
305440.0000   -1.33873
305480.0000   -1.38895
305520.0000   -1.29954
305560.0000   -0.92705
305600.0000    0.18280
305640.0000   -0.74254
305680.0000   -0.50731
305720.0000   -1.23265
305760.0000   -1.14879
305800.0000   -0.52671
305840.0000   -0.62535
305880.0000   -0.58664
305920.0000   -0.37713
305960.0000   -0.65944
306000.0000   -0.01514
306040.0000   -0.38834
306080.0000   -0.69921
306120.0000   -0.01828
306160.0000   -0.29913
306200.0000    0.88912
306240.0000    0.49529
306280.0000    0.18471
306320.0000    0.19015
306360.0000   -0.34765
306400.0000   -0.33122
306440.0000   -0.43332
306480.0000    0.10610
306520.0000   -0.35124
306560.0000    0.10232
306600.0000   -0.56318
306640.0000   -0.43912
306680.0000    1.03336
306720.0000   -0.05698
306760.0000    0.39892
306800.0000    0.16087
306840.0000    0.52926
306880.0000    0.46504
306920.0000    0.07827
306960.0000    0.36835
307000.0000    0.57064
307040.0000    0.87476
307080.0000    0.38320
307120.0000    0.75302
307160.0000    0.90382
307200.0000   -0.31416
307240.0000    0.59780
307280.0000    0.46506
307320.0000    0.78106
307360.0000    0.56140
307400.0000    0.29909
307440.0000    0.33382
307480.0000    0.46207
307520.0000    1.46467
307560.0000    0.14992
307600.0000    0.32267
307640.0000    0.30721
307680.0000    1.02083
307720.0000    1.40435
307760.0000    1.54051
307800.0000    1.45001
307840.0000    1.31136
307880.0000    0.55936
307920.0000    1.38742
307960.0000    0.32445
308000.0000    0.82882
308040.0000   -0.54443
308080.0000   -0.28223
308120.0000   -1.11269
308160.0000   -0.35948
308200.0000    0.12675
308240.0000   -0.79975
308280.0000   -0.24233
308320.0000    0.21262
308360.0000   -0.22468
308400.0000   -0.02756
308440.0000    0.04933
308480.0000    0.50224
308520.0000   -0.50468
308560.0000    0.03494
308600.0000   -0.23248
308640.0000   -0.00168
308680.0000   -0.11561
308720.0000   -0.26242
308760.0000   -0.33412
308800.0000    0.11737
308840.0000   -0.45070
308880.0000    1.12315
308920.0000   -0.14045
308960.0000    0.00329
309000.0000    0.87317
309040.0000   -0.10338
309080.0000    0.52184
309120.0000    0.63822
309160.0000    0.33361
309200.0000    0.70550
309240.0000    0.59741
309280.0000    0.47263
309320.0000   -0.28852
309360.0000   -0.32530
309400.0000    0.22365
309440.0000   -0.15881
309480.0000    0.07139
309520.0000   -0.25148
309560.0000   -0.46969
309600.0000    0.70018
309640.0000   -0.22094
309680.0000    0.33329
309720.0000    0.17989
309760.0000   -0.42499
309800.0000   -0.22327
309840.0000    0.36996
309880.0000    1.03868
309920.0000   -0.44969
309960.0000    0.40011
310000.0000    0.67779
310040.0000    0.14187
310080.0000    0.20519
310120.0000    1.20500
310160.0000    0.10092
310200.0000    0.62282
310240.0000    0.09566
310280.0000    1.11941
310320.0000    0.44536
310360.0000   -0.23996
310400.0000   -0.16749
310440.0000    0.30975
310480.0000   -0.40153
310520.0000   -0.08750
310560.0000   -0.32842
310600.0000   -0.07185
310640.0000    0.40853
310680.0000    0.59592
310720.0000    0.73898
310760.0000   -0.65974
310800.0000   -1.12738
310840.0000   -0.27957
310880.0000   -0.79455
310920.0000   -0.11940
310960.0000   -0.90257
311000.0000   -0.77815
311040.0000   -1.38467
311080.0000   -0.11643
311120.0000    0.01390
311160.0000    0.01668
311200.0000   -1.00567
311240.0000   -1.07558
311280.0000   -0.87930
311320.0000   -0.91049
311360.0000    0.71220
311400.0000    0.03166
311440.0000   -0.36593
311480.0000   -0.47438
311520.0000   -0.88193
311560.0000   -0.28258
311600.0000   -0.76916
311640.0000    0.36338
311680.0000    0.79567
311720.0000    0.54541
311760.0000   -0.04588
311800.0000   -0.17684
311840.0000    0.11566
311880.0000   -0.24037
311920.0000   -0.84049
311960.0000   -0.37893
312000.0000   -0.40563
312040.0000    0.41588
312080.0000    0.42379
312120.0000    0.16848
312160.0000   -0.21319
312200.0000    0.33922
312240.0000   -0.47797
312280.0000   -0.33886
312320.0000   -0.02343
312360.0000    0.18986
312400.0000   -0.42420
312440.0000   -0.73528
312480.0000   -0.55976
312520.0000   -0.33337
312560.0000   -0.56241
312600.0000    0.13401
312640.0000   -0.22165
312680.0000   -0.74121
312720.0000   -0.33619
312760.0000   -0.22522
312800.0000   -0.26583
312840.0000   -0.00636
312880.0000   -0.39001
312920.0000   -0.52571
312960.0000    0.04634
313000.0000   -0.26894
313040.0000   -0.05685
313080.0000   -0.43139
313120.0000   -0.90116
313160.0000   -0.88660
313200.0000   -0.23022
313240.0000    0.05137
313280.0000    0.33855
313320.0000    0.17426
313360.0000   -0.29951
313400.0000    0.39420
313440.0000   -0.56244
313480.0000   -0.75969
313520.0000    0.53788
313560.0000    0.40223
313600.0000    0.31046
313640.0000    0.17836
313680.0000    0.01267
313720.0000    0.69001
313760.0000    0.58833
313800.0000    0.83194
313840.0000    0.38532
313880.0000   -0.08298
313920.0000    0.38383
313960.0000   -0.14297
314000.0000   -0.33789
314040.0000   -0.42506
314080.0000   -0.86920
314120.0000   -0.14845
314160.0000   -0.59863
314200.0000   -0.08282
314240.0000   -0.38532
314280.0000   -0.18792
314320.0000    0.88285
314360.0000    0.06724
314400.0000    0.72218
314440.0000    0.37739
314480.0000    0.89772
314520.0000    0.74748
314560.0000    0.96099
314600.0000    0.53116
314640.0000    0.00894
314680.0000    0.06840
314720.0000    0.60646
314760.0000    0.57924
314800.0000    0.40056
314840.0000    0.16951
314880.0000    0.61855
314920.0000    0.59553
314960.0000    0.67279
315000.0000    0.22046
315040.0000    0.63037
315080.0000   -0.08945
315120.0000    0.44965
315160.0000    0.60873
315200.0000    0.03666
315240.0000   -0.06122
315280.0000   -0.33510
315320.0000   -0.63123
315360.0000   -0.23225
315400.0000   -0.40345
315440.0000   -0.96002
315480.0000   -0.26584
315520.0000   -0.27924
315560.0000    0.10107
315600.0000    0.80474
315640.0000    0.53974
315680.0000   -0.50146
315720.0000    0.11918
315760.0000    0.54949
315800.0000    0.39770
315840.0000   -0.16666
315880.0000    0.10669
315920.0000    0.41498
315960.0000    0.75216
316000.0000   -0.33522
316040.0000   -0.62575
316080.0000   -0.05492
316120.0000    0.12900
316160.0000    0.73772
316200.0000   -0.09592
316240.0000   -0.18705
316280.0000    0.11107
316320.0000   -0.00597
316360.0000    0.42883
316400.0000   -0.11939
316440.0000    0.13919
316480.0000    0.15026
316520.0000   -0.12004
316560.0000   -0.47374
316600.0000   -0.60270
316640.0000    0.11474
316680.0000    0.59324
316720.0000    0.52707
316760.0000    0.01538
316800.0000    0.26611
316840.0000   -0.37247
316880.0000    0.89153
316920.0000    0.26792
316960.0000   -0.09681
317000.0000   -0.61529
317040.0000   -0.35715
317080.0000   -0.65760
317120.0000   -0.26988
317160.0000   -0.12512
317200.0000    1.23826
317240.0000   -0.04352
317280.0000   -0.31866
317320.0000   -0.70871
317360.0000   -0.80096
317400.0000    0.11138
317440.0000   -0.08971
317480.0000    0.28513
317520.0000   -0.24082
317560.0000   -0.30986
317600.0000   -0.28681
317640.0000   -0.33205
317680.0000   -0.17760
317720.0000    0.15597
317760.0000   -0.54776
317800.0000   -0.45775
317840.0000   -0.21118
317880.0000   -1.06037
317920.0000   -0.83636
317960.0000   -0.46054
318000.0000   -0.02977
318040.0000    0.28105
318080.0000   -0.66264
318120.0000    0.29666
318160.0000    0.07003
318200.0000    0.12918
318240.0000   -0.73060
318280.0000   -0.10095
318320.0000   -1.36830
318360.0000   -1.59940
318400.0000   -1.53511
318440.0000   -0.59095
318480.0000   -0.77178
318520.0000   -0.37337
318560.0000    0.02606
318600.0000   -0.03741
318640.0000    0.20604
318680.0000    0.08131
318720.0000    1.02354
318760.0000    0.68406
318800.0000    1.52767
318840.0000    0.53014
318880.0000    0.00880
318920.0000    0.05205
318960.0000   -0.10585
319000.0000   -0.73372
319040.0000   -0.84019
319080.0000   -0.74230
319120.0000   -0.83561
319160.0000   -0.38542
319200.0000    0.21426
319240.0000    0.59878
319280.0000    0.21879
319320.0000    0.04935
319360.0000   -0.04566
319400.0000    0.73440
319440.0000    0.13336
319480.0000   -1.02560
319520.0000    0.07621
319560.0000   -0.18894
319600.0000    1.09434
319640.0000    0.79550
319680.0000    1.30520
319720.0000    0.24367
319760.0000    0.55488
319800.0000    0.62519
319840.0000   -0.02877
319880.0000    0.50270
319920.0000   -0.03315
319960.0000    0.00306
320000.0000    0.86020
320040.0000    1.02035
320080.0000    0.50092
320120.0000    1.64641
320160.0000    0.70522
320200.0000    0.54445
320240.0000    0.13942
320280.0000    0.20068
320320.0000    0.49499
320360.0000    0.26232
320400.0000    0.60933
320440.0000   -0.25879
320480.0000   -0.13128
320520.0000    0.44686
320560.0000   -0.02146
320600.0000    0.74370
320640.0000    1.18726
320680.0000    1.29075
320720.0000    0.42488
320760.0000    0.37490
320800.0000    1.23467
320840.0000    0.44658
320880.0000    0.13175
320920.0000    0.14142
320960.0000    0.70299
321000.0000    0.29015
321040.0000   -0.03433
321080.0000    0.67335
321120.0000    0.56747
321160.0000    0.14857
321200.0000   -0.71185
321240.0000   -0.11115
321280.0000   -0.75231
321320.0000   -0.70072
321360.0000    0.57138
321400.0000   -0.10650
321440.0000    0.46956
321480.0000    0.19055
321520.0000   -0.98291
321560.0000    0.14042
321600.0000    0.27011
321640.0000   -0.23112
321680.0000    0.02506
321720.0000   -0.80174
321760.0000   -0.88272
321800.0000   -0.47277
321840.0000   -0.89453
321880.0000   -0.19487
321920.0000   -0.58566
321960.0000   -0.67845
322000.0000   -0.37695
322040.0000   -0.74562
322080.0000   -0.87361
322120.0000   -0.51659
322160.0000   -0.86774
322200.0000   -1.05781
322240.0000    0.34212
322280.0000    0.55640
322320.0000   -0.58244
322360.0000   -0.74690
322400.0000   -0.18042
322440.0000   -0.16605
322480.0000   -0.20084
322520.0000   -0.84686
322560.0000   -0.72693
322600.0000   -0.59887
322640.0000    0.16315
322680.0000    0.02828
322720.0000   -0.24204
322760.0000    0.10582
322800.0000    0.54815
322840.0000   -0.66819
322880.0000   -0.80943
322920.0000   -0.53569
322960.0000    0.01475
323000.0000   -0.58999
323040.0000    0.11735
323080.0000    0.29958
323120.0000    0.26044
323160.0000    0.08372
323200.0000    0.29911
323240.0000    0.07434
323280.0000    0.37544
323320.0000   -0.18235
323360.0000   -0.19339
323400.0000    0.32289
323440.0000    0.83804
323480.0000   -0.21718
323520.0000    0.47433
323560.0000    0.36776
323600.0000    1.12515
323640.0000   -0.07371
323680.0000   -0.12544
323720.0000   -0.37469
323760.0000    0.00242
323800.0000    0.22893
323840.0000   -0.23989
323880.0000    0.18319
323920.0000    0.25273
323960.0000    0.34733
324000.0000    0.14792
324040.0000   -0.05583
324080.0000   -0.25556
324120.0000   -0.16754
324160.0000   -0.01643
324200.0000   -0.73828
324240.0000   -0.88491
324280.0000   -0.95441
324320.0000   -0.61397
324360.0000   -0.34788
324400.0000    0.22485
324440.0000   -0.41776
324480.0000   -0.32133
324520.0000   -0.45153
324560.0000   -0.26570
324600.0000    0.53325
324640.0000   -0.35659
324680.0000   -0.30952
324720.0000   -0.20844
324760.0000   -0.91328
324800.0000   -0.79167
324840.0000   -0.46678
324880.0000   -0.75208
324920.0000    0.30297
324960.0000   -0.31679
325000.0000    0.35446
325040.0000    1.26060
325080.0000    0.16042
325120.0000   -0.21639
325160.0000   -0.69475
325200.0000   -0.81222
325240.0000   -1.43602
325280.0000   -1.30402
325320.0000   -1.25490
325360.0000   -0.82910
325400.0000   -0.59244
325440.0000   -0.54239
325480.0000   -0.08485
325520.0000   -0.40175
325560.0000   -1.08713
325600.0000   -0.87677
325640.0000   -0.76593
325680.0000   -0.94611
325720.0000   -1.80757
325760.0000   -2.07127
325800.0000   -0.75275
325840.0000   -1.08560
325880.0000   -1.80729
325920.0000   -1.83098
325960.0000   -0.89877
326000.0000   -0.51824
326040.0000    0.17187
326080.0000   -1.14140
326120.0000   -0.89047
326160.0000   -0.54792
326200.0000   -0.26707
326240.0000   -0.69579
326280.0000    0.44588
326320.0000    0.22963
326360.0000   -0.05445
326400.0000    0.58112
326440.0000   -0.06227
326480.0000   -0.12763
326520.0000    0.07235
326560.0000    0.07061
326600.0000    0.48566
326640.0000   -0.21906
326680.0000   -0.51185
326720.0000    0.03874
326760.0000    0.82010
326800.0000    0.76866
326840.0000    0.64382
326880.0000    0.06286
326920.0000    0.52503
326960.0000    0.29647
327000.0000    0.33199
327040.0000   -0.96570
327080.0000   -0.43018
327120.0000   -0.32629
327160.0000   -0.76399
327200.0000   -0.96491
327240.0000    0.04720
327280.0000    0.73939
327320.0000   -0.09558
327360.0000    0.36082
327400.0000   -0.34920
327440.0000   -0.29120
327480.0000   -0.25205
327520.0000   -0.29388
327560.0000   -0.32668
327600.0000   -0.37848
327640.0000   -0.03801
327680.0000   -0.66001
327720.0000   -0.18845
327760.0000   -0.73556
327800.0000   -0.41489
327840.0000   -1.09989
327880.0000   -1.34221
327920.0000   -0.23306
327960.0000   -1.05249
328000.0000   -0.37181
328040.0000    0.21341
328080.0000    0.58165
328120.0000   -0.88369
328160.0000   -0.82900
328200.0000   -0.69234
328240.0000    0.05702
328280.0000    0.23771
328320.0000    0.70539
328360.0000    0.46904
328400.0000    0.89533
328440.0000    0.77677
328480.0000    0.94089
328520.0000   -0.33424
328560.0000   -0.75199
328600.0000    0.70882
328640.0000    0.44570
328680.0000   -0.33042
328720.0000   -0.86606
328760.0000   -0.73522
328800.0000    0.08954
328840.0000    0.73881
328880.0000    0.39327
328920.0000   -0.64468
328960.0000   -1.15980
329000.0000   -1.79788
329040.0000   -0.18775
329080.0000   -1.03249
329120.0000   -0.97939
329160.0000   -1.16781
329200.0000   -0.18299
329240.0000   -0.22955
329280.0000   -0.43792
329320.0000   -0.20213
329360.0000   -0.17814
329400.0000   -1.34280
329440.0000   -1.20621
329480.0000   -0.77448
329520.0000   -0.89264
329560.0000   -0.43708
329600.0000   -1.13223
329640.0000   -1.78244
329680.0000   -1.73630
329720.0000   -1.75259
329760.0000   -1.93794
329800.0000   -1.24282
329840.0000   -1.58403
329880.0000   -0.71582
329920.0000   -0.77784
329960.0000   -0.52447
330000.0000   -1.04368
330040.0000   -1.00023
330080.0000   -1.21352
330120.0000   -1.00324
330160.0000   -2.20039
330200.0000   -1.07203
330240.0000   -0.55696
330280.0000   -0.15075
330320.0000   -0.48669
330360.0000   -0.01385
330400.0000   -0.82969
330440.0000    0.61828
330480.0000    0.27727
330520.0000   -0.23464
330560.0000   -0.48030
330600.0000    0.51277
330640.0000   -0.32062
330680.0000    0.01464
330720.0000   -0.80057
330760.0000   -0.07599
330800.0000    0.40787
330840.0000   -0.09422
330880.0000   -0.85564
330920.0000   -0.45537
330960.0000   -1.12757
331000.0000   -0.83018
331040.0000   -0.92462
331080.0000   -0.61873
331120.0000   -0.07401
331160.0000   -1.41875
331200.0000   -0.79230
331240.0000    0.04346
331280.0000    0.43382
331320.0000    0.15739
331360.0000    0.38178
331400.0000    0.01022
331440.0000   -0.01175
331480.0000   -0.99789
331520.0000   -0.10351
331560.0000   -0.00230
331600.0000    1.16462
331640.0000    0.42629
331680.0000    0.03963
331720.0000    0.55385
331760.0000    1.31522
331800.0000    0.90096
331840.0000    1.17731
331880.0000    0.10831
331920.0000    0.71162
331960.0000   -0.06221
332000.0000   -0.49182
332040.0000   -1.24749
332080.0000   -1.05077
332120.0000    0.25130
332160.0000   -0.50280
332200.0000   -0.52448
332240.0000   -1.16421
332280.0000   -1.18826
332320.0000   -0.47767
332360.0000   -1.05312
332400.0000   -0.41833
332440.0000    0.94328
332480.0000   -0.40572
332520.0000    0.15641
332560.0000   -0.00673
332600.0000    0.17263
332640.0000   -0.57900
332680.0000   -0.20352
332720.0000   -0.21415
332760.0000   -0.12289
332800.0000    0.44915
332840.0000   -1.27142
332880.0000   -0.56187
332920.0000   -0.79096
332960.0000   -0.16007
333000.0000   -1.10918
333040.0000   -0.35703
333080.0000   -0.38241
333120.0000   -1.12244
333160.0000   -0.80325
333200.0000   -0.42243
333240.0000   -1.31520
333280.0000   -0.53049
333320.0000   -1.00648
333360.0000   -0.71955
333400.0000   -0.12812
333440.0000   -0.30067
333480.0000    0.09065
333520.0000   -1.27070
333560.0000    0.10634
333600.0000    0.37656
333640.0000   -0.05750
333680.0000   -0.09280
333720.0000   -0.29569
333760.0000   -0.17204
333800.0000   -0.64459
333840.0000   -0.67610
333880.0000   -0.97134
333920.0000   -0.79161
333960.0000   -0.06008
334000.0000   -0.56509
334040.0000   -0.66329
334080.0000   -0.34399
334120.0000   -0.54766
334160.0000   -0.30775
334200.0000   -0.45322
334240.0000    0.12315
334280.0000   -0.66756
334320.0000   -1.35180
334360.0000   -0.47076
334400.0000    0.04557
334440.0000   -0.13593
334480.0000   -0.40489
334520.0000   -0.71411
334560.0000   -1.14937
334600.0000   -1.48113
334640.0000   -1.16627
334680.0000   -1.10872
334720.0000    0.02465
334760.0000   -0.76961
334800.0000   -0.66483
334840.0000   -1.22946
334880.0000   -0.69609
334920.0000    0.16948
334960.0000   -0.93766
335000.0000   -0.48737
335040.0000   -1.68569
335080.0000   -0.67185
335120.0000   -0.73636
335160.0000   -0.35752
335200.0000   -0.37316
335240.0000   -0.74855
335280.0000   -0.97498
335320.0000   -0.54738
335360.0000   -0.20676
335400.0000   -1.23869
335440.0000   -0.77075
335480.0000   -0.38277
335520.0000   -0.51810
335560.0000   -0.38032
335600.0000    0.71421
335640.0000   -0.08023
335680.0000   -0.75100
335720.0000   -0.98111
335760.0000   -0.79949
335800.0000   -0.54620
335840.0000   -0.44126
335880.0000   -1.03709
335920.0000    0.17231
335960.0000   -0.49213
336000.0000   -0.93611
336040.0000   -0.50382
336080.0000   -1.59448
336120.0000   -0.45230
336160.0000   -1.43565
336200.0000   -0.58405
336240.0000   -0.81148
336280.0000   -0.22153
336320.0000   -0.55569
336360.0000   -1.05982
336400.0000    0.01768
336440.0000   -0.09315
336480.0000   -1.08914
336520.0000   -0.53886
336560.0000   -1.56457
336600.0000   -1.62625
336640.0000   -1.13324
336680.0000   -2.03376
336720.0000   -1.23580
336760.0000   -2.23155
336800.0000   -1.60459
336840.0000   -1.47336
336880.0000   -1.60777
336920.0000   -1.86510
336960.0000   -1.29251
337000.0000   -1.55046
337040.0000   -0.68268
337080.0000   -1.02228
337120.0000   -1.26798
337160.0000   -0.69747
337200.0000   -0.93185
337240.0000   -1.00062
337280.0000   -1.41168
337320.0000   -1.03452
337360.0000   -0.40149
337400.0000   -0.99264
337440.0000   -1.61051
337480.0000   -1.21340
337520.0000   -1.90207
337560.0000   -0.90196
337600.0000   -1.94138
337640.0000   -1.49870
337680.0000   -1.75295
337720.0000   -1.64295
337760.0000   -1.27041
337800.0000   -0.97609
337840.0000   -1.01128
337880.0000   -0.55805
337920.0000   -1.02362
337960.0000   -1.32853
338000.0000   -1.09127
338040.0000   -1.46964
338080.0000   -2.03591
338120.0000   -1.33788
338160.0000   -2.78113
338200.0000   -1.37173
338240.0000   -0.65530
338280.0000   -0.66311
338320.0000   -1.67279
338360.0000   -1.30906
338400.0000   -0.44652
338440.0000   -0.87059
338480.0000   -0.89698
338520.0000   -0.96295
338560.0000   -1.36115
338600.0000   -1.95010
338640.0000   -0.60993
338680.0000   -0.43357
338720.0000   -0.65898
338760.0000   -1.77940
338800.0000   -1.41068
338840.0000   -1.63770
338880.0000   -1.19125
338920.0000   -0.92653
338960.0000   -0.91009
339000.0000   -1.44667
339040.0000   -0.72600
339080.0000   -1.69037
339120.0000   -1.77731
339160.0000   -1.61074
339200.0000   -1.23953
339240.0000   -0.83119
339280.0000   -0.93492
339320.0000   -1.18716
339360.0000    0.44367
339400.0000   -0.18592
339440.0000   -0.62211
339480.0000    0.70853
339520.0000   -0.51525
339560.0000    0.64247
339600.0000    0.00154
339640.0000   -0.19346
339680.0000   -0.51591
339720.0000   -0.76181
339760.0000   -0.42622
339800.0000   -0.69769
339840.0000   -0.42567
339880.0000   -1.01947
339920.0000   -1.39776
339960.0000   -0.98376
340000.0000   -0.99228
340040.0000   -1.33100
340080.0000    0.14412
340120.0000   -1.14948
340160.0000   -1.42130
340200.0000   -1.25346
340240.0000   -1.12691
340280.0000   -0.53529
340320.0000   -0.48261
340360.0000   -1.19526
340400.0000   -1.06833
340440.0000   -0.85892
340480.0000   -0.88355
340520.0000   -1.48557
340560.0000   -0.86381
340600.0000    0.07150
340640.0000   -0.92987
340680.0000   -0.65635
340720.0000   -0.38040
340760.0000   -0.53345
340800.0000   -0.65678
340840.0000   -1.11445
340880.0000   -0.21666
340920.0000    0.56356
340960.0000   -0.07919
341000.0000    0.87717
341040.0000    0.00044
341080.0000   -0.65560
341120.0000   -0.88348
341160.0000    0.41794
341200.0000   -0.13136
341240.0000   -0.09557
341280.0000   -0.53535
341320.0000   -0.70307
341360.0000   -0.86589
341400.0000   -1.37269
341440.0000   -1.33340
341480.0000   -2.57890
341520.0000   -1.63730
341560.0000   -0.87374
341600.0000   -0.25564
341640.0000   -0.50004
341680.0000   -0.59595
341720.0000   -0.90411
341760.0000   -1.35556
341800.0000   -0.52873
341840.0000   -0.92296
341880.0000   -0.93502
341920.0000   -1.17227
341960.0000   -1.72891
342000.0000   -1.46553
342040.0000   -1.65093
342080.0000   -1.51266
342120.0000   -1.35415
342160.0000   -0.72244
342200.0000   -0.87952
342240.0000   -1.18353
342280.0000   -1.45187
342320.0000   -2.10563
342360.0000   -2.89217
342400.0000   -1.43865
342440.0000   -2.12361
342480.0000   -1.67425
342520.0000   -1.36153
342560.0000   -1.48882
342600.0000   -0.78547
342640.0000   -1.25449
342680.0000   -1.59075
342720.0000   -1.25261
342760.0000   -0.93570
342800.0000   -0.50681
342840.0000   -1.37902
342880.0000   -1.97598
342920.0000   -1.63038
342960.0000   -1.10830
343000.0000   -1.32908
343040.0000   -1.62255
343080.0000   -1.24371
343120.0000   -1.86571
343160.0000   -2.10997
343200.0000   -1.60605
343240.0000   -2.88735
343280.0000   -2.86069
343320.0000   -1.68698
343360.0000   -1.86689
343400.0000   -1.46968
343440.0000   -1.49286
343480.0000   -2.13376
343520.0000   -1.07622
343560.0000   -1.27230
343600.0000   -2.33149
343640.0000   -1.14630
343680.0000   -1.53212
343720.0000   -1.90341
343760.0000   -1.06881
343800.0000   -1.41604
343840.0000   -0.88453
343880.0000   -1.75181
343920.0000   -1.46372
343960.0000   -1.49237
344000.0000   -1.94562
344040.0000   -2.00227
344080.0000   -1.13402
344120.0000   -0.72196
344160.0000   -0.88200
344200.0000   -1.22943
344240.0000   -0.88463
344280.0000   -1.32039
344320.0000   -2.14410
344360.0000   -1.41296
344400.0000   -1.56120
344440.0000   -1.44785
344480.0000   -2.28864
344520.0000   -1.88444
344560.0000   -1.08921
344600.0000   -1.22550
344640.0000   -1.81733
344680.0000   -1.20307
344720.0000   -2.33004
344760.0000   -1.43579
344800.0000   -2.10192
344840.0000   -1.93109
344880.0000   -0.61288
344920.0000   -1.38471
344960.0000   -1.09436
345000.0000   -1.04411
345040.0000   -1.30491
345080.0000   -1.84084
345120.0000   -1.63731
345160.0000   -1.60309
345200.0000   -1.35486
345240.0000   -1.00511
345280.0000   -2.50108
345320.0000   -2.42465
345360.0000   -1.88734
345400.0000   -2.68512
345440.0000   -2.43766
345480.0000   -2.70338
345520.0000   -2.72419
345560.0000   -2.45794
345600.0000   -2.03780
345640.0000   -2.20337
345680.0000   -2.26349
345720.0000   -1.98924
345760.0000   -1.28784
345800.0000   -1.69479
345840.0000   -2.46789
345880.0000   -1.61266
345920.0000   -1.25914
345960.0000   -1.13792
346000.0000   -0.19521
346040.0000    0.34678
346080.0000   -0.17482
346120.0000    0.99647
346160.0000    0.38875
346200.0000    0.35713
346240.0000    0.49211
346280.0000    0.81031
346320.0000    1.83783
346360.0000    0.67428
346400.0000    0.38489
346440.0000    0.99411
346480.0000    0.86594
346520.0000    0.04899
346560.0000    0.68852
346600.0000    0.75984
346640.0000    1.06855
346680.0000    1.08842
346720.0000    1.08291
346760.0000    0.07991
346800.0000    0.12964
346840.0000    0.80217
346880.0000    0.11814
346920.0000    1.05737
346960.0000    1.16638
347000.0000    0.87547
347040.0000    1.36958
347080.0000    0.70433
347120.0000    1.20626
347160.0000    0.98176
347200.0000   -0.02953
347240.0000    0.55903
347280.0000    0.59550
347320.0000    0.73871
347360.0000    0.28572
347400.0000   -1.13215
347440.0000    0.30382
347480.0000    0.08951
347520.0000    0.66059
347560.0000    0.48603
347600.0000    0.13733
347640.0000    0.52775
347680.0000   -0.12824
347720.0000    0.39291
347760.0000    0.51051
347800.0000   -0.10612
347840.0000   -0.67268
347880.0000   -0.53194
347920.0000   -0.46871
347960.0000   -0.29500
348000.0000    0.00795
348040.0000    0.28338
348080.0000   -0.46570
348120.0000   -0.18972
348160.0000    0.36323
348200.0000   -0.09008
348240.0000    0.21886
348280.0000   -1.09137
348320.0000    0.11241
348360.0000   -0.33381
348400.0000    0.35258
348440.0000    0.39556
348480.0000   -0.01673
348520.0000   -0.56259
348560.0000   -0.00291
348600.0000    0.10649
348640.0000   -0.45937
348680.0000    0.07091
348720.0000   -0.11185
348760.0000    0.25215
348800.0000    0.81532
348840.0000    0.04769
348880.0000    0.28387
348920.0000    0.72690
348960.0000    0.88003
349000.0000   -0.03416
349040.0000    0.38419
349080.0000    0.61063
349120.0000    0.46828
349160.0000    0.54694
349200.0000    0.21051
349240.0000    0.64790
349280.0000    0.70875
349320.0000    1.34875
349360.0000    0.91230
349400.0000   -0.04267
349440.0000    0.38147
349480.0000    0.34901
349520.0000    1.05611
349560.0000    2.16984
349600.0000    2.27074
349640.0000    2.00096
349680.0000    1.30481
349720.0000    1.42002
349760.0000    0.48063
349800.0000    0.03352
349840.0000   -0.24180
349880.0000    0.20301
349920.0000   -0.41329
349960.0000   -0.23465
350000.0000   -0.52687
350040.0000   -1.36205
350080.0000   -0.79480
350120.0000    0.41674
350160.0000    0.16250
350200.0000    0.06857
350240.0000   -0.21518
350280.0000   -0.26277
350320.0000    0.65462
350360.0000   -0.21190
350400.0000    0.78872
350440.0000   -0.82738
350480.0000   -0.31429
350520.0000   -0.37308
350560.0000   -0.56083
350600.0000   -0.32301
350640.0000   -0.71481
350680.0000   -0.33433
350720.0000   -0.01690
350760.0000    0.28111
350800.0000   -1.09636
350840.0000    0.44661
350880.0000    0.16419
350920.0000    0.52410
350960.0000    1.24645
351000.0000    1.15449
351040.0000    1.30236
351080.0000    0.99756
351120.0000    1.36567
351160.0000    0.48394
351200.0000    1.93772
351240.0000    1.25307
351280.0000    1.11470
351320.0000    0.29406
351360.0000    1.42823
351400.0000    1.13893
351440.0000    2.28982
351480.0000    1.13870
351520.0000    1.02944
351560.0000    1.39651
351600.0000    1.22701
351640.0000    0.84206
351680.0000    0.50935
351720.0000    0.56694
351760.0000    0.84275
351800.0000   -0.13054
351840.0000    0.55717
351880.0000    0.00793
351920.0000    0.72482
351960.0000    0.88743
352000.0000    0.15450
352040.0000    0.14788
352080.0000    0.84596
352120.0000    0.38447
352160.0000    1.11332
352200.0000    0.53695
352240.0000    2.05827
352280.0000    1.30819
352320.0000    1.94699
352360.0000    2.08626
352400.0000    1.36768
352440.0000    0.15428
352480.0000   -0.05002
352520.0000    0.24781
352560.0000    0.58826
352600.0000    0.88229
352640.0000    0.67235
352680.0000    0.63879
352720.0000    0.84132
352760.0000    0.91213
352800.0000    0.55607
352840.0000    0.14786
352880.0000    0.76383
352920.0000    0.83668
352960.0000    1.04511
353000.0000    1.31442
353040.0000    1.10526
353080.0000    1.08887
353120.0000    0.08431
353160.0000    1.14027
353200.0000    0.76991
353240.0000    1.64942
353280.0000    1.31902
353320.0000    1.97572
353360.0000    1.65641
353400.0000    0.86876
353440.0000    1.30497
353480.0000   -0.61928
353520.0000    0.77251
353560.0000    0.68155
353600.0000    0.31415
353640.0000   -0.00274
353680.0000    1.15242
353720.0000    2.18565
353760.0000    2.34940
353800.0000    1.76927
353840.0000    0.91012
353880.0000    1.06370
353920.0000    1.16944
353960.0000    0.95438
354000.0000    1.42162
354040.0000    1.54827
354080.0000    2.66970
354120.0000    2.17434
354160.0000    0.95603
354200.0000    1.23943
354240.0000    1.74947
354280.0000    1.86478
354320.0000    1.27394
354360.0000    0.59997
354400.0000    0.65163
354440.0000    0.82530
354480.0000    1.07133
354520.0000    0.83333
354560.0000    1.27053
354600.0000    0.85784
354640.0000   -0.22754
354680.0000    1.42460
354720.0000    0.89848
354760.0000    1.05102
354800.0000    0.69687
354840.0000    2.18403
354880.0000    1.17247
354920.0000    1.35023
354960.0000    1.46990
355000.0000    1.31694
355040.0000    1.53845
355080.0000    1.28012
355120.0000    0.04814
355160.0000   -0.60316
355200.0000    0.83807
355240.0000    0.49320
355280.0000    0.02699
355320.0000   -0.09524
355360.0000    1.20003
355400.0000    1.01625
355440.0000    0.11815
355480.0000   -0.50117
355520.0000    0.71347
355560.0000   -0.02816
355600.0000    0.61211
355640.0000    0.14163
355680.0000   -0.22830
355720.0000    0.80524
355760.0000    0.57042
355800.0000    0.59960
355840.0000    1.19146
355880.0000    1.50252
355920.0000    0.51074
355960.0000    0.41928
356000.0000    0.01767
356040.0000   -0.69077
356080.0000   -0.19402
356120.0000    0.27299
356160.0000   -0.31897
356200.0000    0.88215
356240.0000    1.68992
356280.0000    0.62829
356320.0000    0.05518
356360.0000    0.73864
356400.0000    0.30295
356440.0000    0.26783
356480.0000    0.92356
356520.0000    0.86755
356560.0000    1.38568
356600.0000    1.32699
356640.0000    2.31198
356680.0000    2.33204
356720.0000    2.80317
356760.0000    2.39571
356800.0000    1.32725
356840.0000    0.96421
356880.0000    1.65318
356920.0000    1.13699
356960.0000    0.57946
357000.0000    1.38150
357040.0000    1.99490
357080.0000    1.88999
357120.0000    1.88319
357160.0000    2.01487
357200.0000    1.68466
357240.0000    1.48774
357280.0000    1.65527
357320.0000    2.02831
357360.0000    2.64110
357400.0000    2.25467
357440.0000    1.85778
357480.0000    2.19771
357520.0000    1.87427
357560.0000    2.44223
357600.0000    1.61059
357640.0000    1.26761
357680.0000    1.51301
357720.0000    1.86835
357760.0000    2.26899
357800.0000    1.49004
357840.0000    2.46650
357880.0000    2.50070
357920.0000    1.87143
357960.0000    2.80045
358000.0000    1.15480
358040.0000    1.22046
358080.0000    1.04006
358120.0000    1.23389
358160.0000    1.89550
358200.0000    1.12531
358240.0000    1.14737
358280.0000    1.56623
358320.0000    0.92019
358360.0000    1.37952
358400.0000    1.53933
358440.0000    1.67356
358480.0000    2.32331
358520.0000    2.16666
358560.0000    1.86428
358600.0000    1.68100
358640.0000    2.02447
358680.0000    1.71920
358720.0000    1.54514
358760.0000    0.92616
358800.0000    1.58817
358840.0000    1.24870
358880.0000    1.30175
358920.0000    1.15823
358960.0000    1.16407
359000.0000    1.31297
359040.0000    1.82294
359080.0000    1.72607
359120.0000    1.76492
359160.0000    0.96019
359200.0000    2.42414
359240.0000    1.68721
359280.0000    0.90751
359320.0000    0.76984
359360.0000    1.91178
359400.0000    2.58344
359440.0000    1.03133
359480.0000    1.24520
359520.0000    2.48058
359560.0000    1.44658
359600.0000    1.97073
359640.0000    1.82240
359680.0000    1.62281
359720.0000    1.09550
359760.0000    0.50820
359800.0000    1.81560
359840.0000    1.22518
359880.0000    1.59493
359920.0000    1.56853
359960.0000    1.65678
360000.0000    0.85933
360040.0000    1.68939
360080.0000    1.22993
360120.0000    1.48706
360160.0000    1.85007
360200.0000    2.00032
360240.0000    1.57591
360280.0000    1.77711
360320.0000    0.82247
360360.0000    1.03591
360400.0000    1.37568
360440.0000    0.98567
360480.0000    1.20416
360520.0000    0.89892
360560.0000    0.17823
360600.0000    1.55926
360640.0000    0.67122
360680.0000    1.33480
360720.0000    1.16540
360760.0000    1.40937
360800.0000    1.48227
360840.0000    1.89057
360880.0000    1.76362
360920.0000    2.35214
360960.0000    2.25994
361000.0000    3.21393
361040.0000    1.66156
361080.0000    1.88288
361120.0000    1.58008
361160.0000    0.17403
361200.0000    1.09452
361240.0000    0.60966
361280.0000    0.86071
361320.0000    1.70268
361360.0000    0.68762
361400.0000    0.45721
361440.0000    0.26140
361480.0000    0.14215
361520.0000    0.30033
361560.0000   -0.26622
361600.0000    0.90397
361640.0000    0.48037
361680.0000    1.06520
361720.0000    0.19847
361760.0000    0.87626
361800.0000    1.49076
361840.0000    1.14920
361880.0000    0.70481
361920.0000    1.46143
361960.0000    1.22837
362000.0000    1.85582
362040.0000    1.29412
362080.0000    1.16479
362120.0000    1.51290
362160.0000    1.93735
362200.0000    1.48435
362240.0000    1.52837
362280.0000    1.57896
362320.0000    1.73372
362360.0000    1.54505
362400.0000    3.14349
362440.0000    2.30990
362480.0000    2.70732
362520.0000    1.90301
362560.0000    0.77903
362600.0000    1.09471
362640.0000    0.98333
362680.0000    2.74908
362720.0000    1.74158
362760.0000    0.64291
362800.0000    1.33787
362840.0000    1.79120
362880.0000    1.10801
362920.0000    1.63819
362960.0000    1.74725
363000.0000    1.46582
363040.0000    1.30965
363080.0000    1.00949
363120.0000    1.61581
363160.0000    1.49410
363200.0000    2.55346
363240.0000    1.61072
363280.0000    1.91671
363320.0000    1.01538
363360.0000    2.15495
363400.0000    1.91034
363440.0000    0.51652
363480.0000    0.45679
363520.0000    0.46141
363560.0000    0.74057
363600.0000    0.13279
363640.0000    0.26772
363680.0000    1.07855
363720.0000    0.11110
363760.0000    0.61919
363800.0000    0.98532
363840.0000    1.24417
363880.0000    1.11249
363920.0000    1.50081
363960.0000    0.90265
364000.0000    1.47049
364040.0000    0.76265
364080.0000    0.64879
364120.0000    1.17711
364160.0000    1.78205
364200.0000    1.03326
364240.0000    0.78532
364280.0000    1.56911
364320.0000    1.57744
364360.0000    0.63485
364400.0000    2.36494
364440.0000    1.80898
364480.0000    1.31716
364520.0000    1.91208
364560.0000    1.71532
364600.0000    1.54443
364640.0000    1.20095
364680.0000    1.62477
364720.0000    1.59949
364760.0000    1.33927
364800.0000    1.63768
364840.0000    1.14300
364880.0000    1.84101
364920.0000    1.67440
364960.0000    1.70892
365000.0000    1.78163
365040.0000    2.51888
365080.0000    2.18722
365120.0000    2.62123
365160.0000    2.74899
365200.0000    3.02232
365240.0000    2.22323
365280.0000    2.22576
365320.0000    2.57847
365360.0000    3.08490
365400.0000    2.55538
365440.0000    3.20012
365480.0000    2.03382
365520.0000    2.22377
365560.0000    2.78788
365600.0000    2.89301
365640.0000    2.76394
365680.0000    2.77289
365720.0000    1.65443
365760.0000    2.52757
365800.0000    2.21769
365840.0000    2.24903
365880.0000    1.96682
365920.0000    2.31808
365960.0000    2.74772
366000.0000    2.08470
366040.0000    2.37717
366080.0000    1.86129
366120.0000    1.24426
366160.0000    1.84972
366200.0000    1.97132
366240.0000    2.11821
366280.0000    1.58199
366320.0000    0.91372
366360.0000    1.24503
366400.0000    1.67859
366440.0000    1.41591
366480.0000    0.90950
366520.0000    1.75115
366560.0000    2.46359
366600.0000    2.59384
366640.0000    2.59770
366680.0000    2.47185
366720.0000    1.46964
366760.0000    1.43791
366800.0000    1.35982
366840.0000    0.86758
366880.0000    0.67420
366920.0000    1.22836
366960.0000    1.96680
367000.0000    2.50441
367040.0000    1.83481
367080.0000    1.89758
367120.0000    1.67925
367160.0000    3.09811
367200.0000    2.06910
367240.0000    2.48724
367280.0000    1.55161
367320.0000    2.81564
367360.0000    1.77273
367400.0000    2.15789
367440.0000    2.53609
367480.0000    2.50871
367520.0000    2.95944
367560.0000    2.53532
367600.0000    2.25043
367640.0000    3.23888
367680.0000    1.63721
367720.0000    0.65156
367760.0000    2.70705
367800.0000    1.13930
367840.0000    1.84851
367880.0000    1.76682
367920.0000    1.84626
367960.0000    1.70487
368000.0000    2.83571
368040.0000    3.03255
368080.0000    2.59725
368120.0000    2.01390
368160.0000    2.60617
368200.0000    2.37763
368240.0000    2.04754
368280.0000    2.38272
368320.0000    1.40530
368360.0000    1.92616
368400.0000    1.36229
368440.0000    1.96313
368480.0000    1.65471
368520.0000    1.37143
368560.0000    2.06989
368600.0000    2.40867
368640.0000    2.54115
368680.0000    2.89366
368720.0000    1.83573
368760.0000    2.05937
368800.0000    2.19155
368840.0000    2.05376
368880.0000    2.61064
368920.0000    2.42325
368960.0000    3.40857
369000.0000    2.35303
369040.0000    3.32505
369080.0000    3.37036
369120.0000    3.66775
369160.0000    2.88710
369200.0000    3.55633
369240.0000    2.27312
369280.0000    2.09352
369320.0000    3.24306
369360.0000    2.75609
369400.0000    2.02583
369440.0000    2.79069
369480.0000    2.21931
369520.0000    2.94933
369560.0000    2.81832
369600.0000    2.44019
369640.0000    2.41318
369680.0000    1.93597
369720.0000    1.44847
369760.0000    2.10360
369800.0000    2.22185
369840.0000    1.86930
369880.0000    1.48256
369920.0000    1.70673
369960.0000    1.48684
370000.0000    2.03174
370040.0000    3.01795
370080.0000    2.59422
370120.0000    2.50340
370160.0000    1.67922
370200.0000    2.51771
370240.0000    2.09789
370280.0000    2.53639
370320.0000    2.44854
370360.0000    1.65476
370400.0000    2.68588
370440.0000    1.90637
370480.0000    1.65534
370520.0000    2.22072
370560.0000    2.52992
370600.0000    1.68679
370640.0000    1.12460
370680.0000    1.50064
370720.0000    1.97364
370760.0000    1.44842
370800.0000    1.73113
370840.0000    1.35813
370880.0000    1.56715
370920.0000    2.29352
370960.0000    1.55928
371000.0000    2.09152
371040.0000    2.09457
371080.0000    3.35707
371120.0000    0.82446
371160.0000    1.00002
371200.0000    1.33334
371240.0000    1.40618
371280.0000    0.99226
371320.0000    0.23977
371360.0000    0.68061
371400.0000    0.55101
371440.0000    1.38520
371480.0000    1.86298
371520.0000    2.41552
371560.0000    2.35100
371600.0000    2.73231
371640.0000    2.29021
371680.0000    3.04583
371720.0000    3.26245
371760.0000    2.49462
371800.0000    2.80121
371840.0000    2.01092
371880.0000    2.07943
371920.0000    1.87729
371960.0000    1.36109
372000.0000    1.02113
372040.0000    1.42372
372080.0000    1.19788
372120.0000    1.18840
372160.0000    1.15641
372200.0000    1.95849
372240.0000    1.50079
372280.0000    2.47337
372320.0000    1.33775
372360.0000    1.43508
372400.0000    1.66142
372440.0000    0.90266
372480.0000    1.66525
372520.0000    1.75817
372560.0000    0.97969
372600.0000    2.15731
372640.0000    2.01221
372680.0000    2.31609
372720.0000    3.25915
372760.0000    3.25844
372800.0000    2.82598
372840.0000    2.27727
372880.0000    1.96115
372920.0000    2.22880
372960.0000    2.77582
373000.0000    2.32432
373040.0000    3.39381
373080.0000    3.51118
373120.0000    2.94358
373160.0000    2.80476
373200.0000    2.93743
373240.0000    1.94474
373280.0000    2.60464
373320.0000    2.06546
373360.0000    2.68369
373400.0000    1.34781
373440.0000    1.91174
373480.0000    2.32162
373520.0000    2.14719
373560.0000    2.14459
373600.0000    2.31133
373640.0000    2.55913
373680.0000    1.99455
373720.0000    1.54075
373760.0000    2.25365
373800.0000    2.18181
373840.0000    1.28125
373880.0000    1.67247
373920.0000    0.71391
373960.0000    0.80897
374000.0000    1.38705
374040.0000    1.47350
374080.0000    1.99180
374120.0000    1.62990
374160.0000    1.21392
374200.0000    1.89198
374240.0000    2.12426
374280.0000    2.33513
374320.0000    2.19300
374360.0000    1.71992
374400.0000    2.24374
374440.0000    1.66518
374480.0000    1.58226
374520.0000    1.78928
374560.0000    0.95334
374600.0000    2.25980
374640.0000    2.04103
374680.0000    1.56267
374720.0000    1.74292
374760.0000    1.79319
374800.0000    2.61380
374840.0000    2.58512
374880.0000    1.81272
374920.0000    1.26441
374960.0000    2.06440
375000.0000    1.12396
375040.0000    1.86524
375080.0000    1.98381
375120.0000    1.44340
375160.0000    1.08720
375200.0000    1.56617
375240.0000    1.04086
375280.0000    1.44180
375320.0000    1.13884
375360.0000    1.50213
375400.0000    1.62694
375440.0000    0.81382
375480.0000    1.22770
375520.0000    1.07803
375560.0000    0.18770
375600.0000    1.35052
375640.0000    2.54961
375680.0000    2.14582
375720.0000    3.31987
375760.0000    2.00175
375800.0000    1.84181
375840.0000    1.47536
375880.0000    2.32454
375920.0000    1.27868
375960.0000    2.13931
376000.0000    1.70844
376040.0000    2.44649
376080.0000    1.95310
376120.0000    3.33727
376160.0000    2.12968
376200.0000    2.39340
376240.0000    1.49180
376280.0000    1.84175
376320.0000    2.34443
376360.0000    2.72380
376400.0000    2.49831
376440.0000    3.06696
376480.0000    3.56586
376520.0000    2.01606
376560.0000    3.45908
376600.0000    3.50866
376640.0000    2.78983
376680.0000    1.71446
376720.0000    2.21360
376760.0000    1.87870
376800.0000    2.11889
376840.0000    2.58747
376880.0000    2.45437
376920.0000    2.43936
376960.0000    2.98199
377000.0000    2.58592
377040.0000    2.43466
377080.0000    2.25964
377120.0000    1.94954
377160.0000    1.23708
377200.0000    1.83681
377240.0000    1.46879
377280.0000    0.71249
377320.0000    1.72365
377360.0000    1.81747
377400.0000    1.76744
377440.0000    2.23636
377480.0000    1.99364
377520.0000    2.63067
377560.0000    1.86786
377600.0000    2.16021
377640.0000    2.19787
377680.0000    2.39969
377720.0000    2.08320
377760.0000    1.84417
377800.0000    1.48279
377840.0000    2.57578
377880.0000    2.07254
377920.0000    0.97652
377960.0000    1.94673
378000.0000    1.98422
378040.0000    2.11387
378080.0000    2.98734
378120.0000    2.65428
378160.0000    1.98774
378200.0000    2.11396
378240.0000    1.59892
378280.0000    2.70404
378320.0000    3.35156
378360.0000    3.21269
378400.0000    2.74282
378440.0000    1.72911
378480.0000    2.60598
378520.0000    1.52559
378560.0000    2.35313
378600.0000    2.72771
378640.0000    2.74240
378680.0000    2.68164
378720.0000    2.71026
378760.0000    2.73220
378800.0000    3.56511
378840.0000    2.77032
378880.0000    3.11318
378920.0000    3.64829
378960.0000    2.98322
379000.0000    2.42098
379040.0000    2.52654
379080.0000    2.79237
379120.0000    2.16446
379160.0000    2.92167
379200.0000    2.87296
379240.0000    2.30314
379280.0000    1.11225
379320.0000    2.31586
379360.0000    2.05450
379400.0000    2.47634
379440.0000    3.01005
379480.0000    2.09352
379520.0000    2.85726
379560.0000    3.10925
379600.0000    2.41415
379640.0000    2.56838
379680.0000    2.98726
379720.0000    2.61650
379760.0000    2.13349
379800.0000    2.54641
379840.0000    2.55963
379880.0000    3.19132
379920.0000    4.20909
379960.0000    4.72156
380000.0000    3.40842
380040.0000    4.31115
380080.0000    3.30077
380120.0000    4.28373
380160.0000    4.06511
380200.0000    4.68518
380240.0000    4.81233
380280.0000    3.62234
380320.0000    3.35098
380360.0000    3.62289
380400.0000    4.07263
380440.0000    4.48071
380480.0000    4.65999
380520.0000    5.08017
380560.0000    4.94353
380600.0000    5.03358
380640.0000    5.11662
380680.0000    4.77093
380720.0000    4.65527
380760.0000    3.76497
380800.0000    3.88628
380840.0000    4.27519
380880.0000    4.49071
380920.0000    3.83014
380960.0000    2.94254
381000.0000    3.41838
381040.0000    3.37127
381080.0000    4.18708
381120.0000    4.58005
381160.0000    4.67324
381200.0000    4.33559
381240.0000    3.33721
381280.0000    3.93240
381320.0000    4.29200
381360.0000    4.36405
381400.0000    4.02383
381440.0000    4.55385
381480.0000    4.51477
381520.0000    4.30179
381560.0000    3.97519
381600.0000    4.19248
381640.0000    3.98122
381680.0000    3.21560
381720.0000    2.93556
381760.0000    2.64231
381800.0000    3.48196
381840.0000    2.56566
381880.0000    3.64300
381920.0000    3.25999
381960.0000    3.76826
382000.0000    3.91316
382040.0000    3.21190
382080.0000    4.66166
382120.0000    4.81296
382160.0000    4.04267
382200.0000    2.81871
382240.0000    3.48472
382280.0000    3.03493
382320.0000    3.27591
382360.0000    3.25021
382400.0000    3.49895
382440.0000    3.80574
382480.0000    3.20393
382520.0000    3.17443
382560.0000    2.74385
382600.0000    2.86528
382640.0000    3.05964
382680.0000    2.86471
382720.0000    3.99661
382760.0000    3.19915
382800.0000    2.33731
382840.0000    3.36779
382880.0000    4.00237
382920.0000    3.70406
382960.0000    3.78465
383000.0000    3.24283
383040.0000    2.61685
383080.0000    2.24998
383120.0000    2.93566
383160.0000    3.64733
383200.0000    3.92939
383240.0000    3.94892
383280.0000    3.91220
383320.0000    3.96009
383360.0000    3.82302
383400.0000    3.74759
383440.0000    3.67996
383480.0000    3.17319
383520.0000    3.83105
383560.0000    3.24348
383600.0000    2.93446
383640.0000    3.11892
383680.0000    3.23386
383720.0000    2.95276
383760.0000    2.80050
383800.0000    3.83663
383840.0000    2.53899
383880.0000    1.64285
383920.0000    3.06212
383960.0000    3.12186
384000.0000    3.68089
384040.0000    3.10438
384080.0000    2.87664
384120.0000    3.48068
384160.0000    2.81302
384200.0000    2.38780
384240.0000    2.74596
384280.0000    2.06024
384320.0000    2.09633
384360.0000    3.89879
384400.0000    1.76926
384440.0000    3.22676
384480.0000    1.98155
384520.0000    3.85005
384560.0000    3.85637
384600.0000    3.76297
384640.0000    3.64384
384680.0000    2.25796
384720.0000    3.72901
384760.0000    4.05411
384800.0000    3.69190
384840.0000    5.24147
384880.0000    4.36689
384920.0000    3.78263
384960.0000    2.91995
385000.0000    4.30904
385040.0000    2.79472
385080.0000    3.40436
385120.0000    3.10602
385160.0000    3.04516
385200.0000    3.83696
385240.0000    2.87365
385280.0000    3.78800
385320.0000    2.58161
385360.0000    2.69755
385400.0000    3.30699
385440.0000    2.76813
385480.0000    3.82442
385520.0000    2.39377
385560.0000    3.20706
385600.0000    2.92260
385640.0000    2.68729
385680.0000    2.54974
385720.0000    1.83882
385760.0000    1.12235
385800.0000    2.04328
385840.0000    2.15254
385880.0000    2.43531
385920.0000    2.44154
385960.0000    2.32357
386000.0000    2.35430
386040.0000    2.94376
386080.0000    3.89342
386120.0000    2.60320
386160.0000    2.94025
386200.0000    2.86159
386240.0000    2.09205
386280.0000    1.82614
386320.0000    2.92846
386360.0000    2.94607
386400.0000    2.41785
386440.0000    2.89784
386480.0000    4.65043
386520.0000    4.94597
386560.0000    3.27238
386600.0000    3.56509
386640.0000    2.98670
386680.0000    3.48128
386720.0000    3.69304
386760.0000    3.17725
386800.0000    3.57284
386840.0000    2.50226
386880.0000    3.19325
386920.0000    1.84892
386960.0000    2.91659
387000.0000    3.12476
387040.0000    2.36067
387080.0000    4.31536
387120.0000    5.56431
387160.0000    3.32547
387200.0000    3.25798
387240.0000    2.52844
387280.0000    3.80831
387320.0000    2.88691
387360.0000    2.86267
387400.0000    3.13569
387440.0000    2.36215
387480.0000    2.97307
387520.0000    3.99850
387560.0000    2.56344
387600.0000    2.36308
387640.0000    4.44004
387680.0000    5.10579
387720.0000    4.44411
387760.0000    3.91542
387800.0000    3.42350
387840.0000    3.87754
387880.0000    5.06023
387920.0000    4.50580
387960.0000    5.50752
388000.0000    4.16890
388040.0000    5.02358
388080.0000    5.17854
388120.0000    4.52635
388160.0000    5.03513
388200.0000    5.00274
388240.0000    4.68082
388280.0000    3.41207
388320.0000    4.22550
388360.0000    4.75300
388400.0000    5.81749
388440.0000    4.82999
388480.0000    5.65574
388520.0000    4.88167
388560.0000    4.52744
388600.0000    5.07120
388640.0000    4.16934
388680.0000    4.65037
388720.0000    4.70500
388760.0000    4.60784
388800.0000    4.05647
388840.0000    4.02766
388880.0000    3.93427
388920.0000    4.19702
388960.0000    3.30770
389000.0000    4.28557
389040.0000    4.48385
389080.0000    3.58610
389120.0000    5.30897
389160.0000    5.42647
389200.0000    5.10610
389240.0000    4.82162
389280.0000    5.53915
389320.0000    5.20991
389360.0000    3.99424
389400.0000    5.45698
389440.0000    5.49261
389480.0000    7.52371
389520.0000    5.96359
389560.0000    4.67313
389600.0000    6.17362
389640.0000    5.50707
389680.0000    5.92361
389720.0000    5.70496
389760.0000    6.21977
389800.0000    6.19003
389840.0000    5.18660
389880.0000    6.02083
389920.0000    5.92055
389960.0000    6.94171
390000.0000    6.67137
390040.0000    5.88687
390080.0000    7.17599
390120.0000    7.48356
390160.0000    7.50591
390200.0000    6.61836
390240.0000    6.30725
390280.0000    5.99607
390320.0000    6.60960
390360.0000    7.15828
390400.0000    7.52381
390440.0000    6.44786
390480.0000    6.40941
390520.0000    6.75875
390560.0000    6.25845
390600.0000    6.13573
390640.0000    6.65270
390680.0000    7.23374
390720.0000    6.19957
390760.0000    6.66309
390800.0000    7.23968
390840.0000    7.86793
390880.0000    7.01625
390920.0000    5.00917
390960.0000    5.95708
391000.0000    5.31868
391040.0000    4.95449
391080.0000    5.21577
391120.0000    6.10900
391160.0000    6.07705
391200.0000    5.97889
391240.0000    5.72803
391280.0000    4.67869
391320.0000    5.46079
391360.0000    4.76612
391400.0000    5.21311
391440.0000    6.57605
391480.0000    7.36074
391520.0000    7.21847
391560.0000    6.61110
391600.0000    5.77569
391640.0000    4.63089
391680.0000    4.67326
391720.0000    5.20301
391760.0000    5.57643
391800.0000    5.10923
391840.0000    4.79780
391880.0000    5.65640
391920.0000    5.84350
391960.0000    5.08545
392000.0000    4.70657
392040.0000    4.18390
392080.0000    4.92102
392120.0000    5.64461
392160.0000    4.86387
392200.0000    5.60172
392240.0000    3.97418
392280.0000    5.28008
392320.0000    4.89619
392360.0000    5.28294
392400.0000    5.24207
392440.0000    5.21874
392480.0000    6.00997
392520.0000    5.69807
392560.0000    5.02868
392600.0000    4.12026
392640.0000    4.38040
392680.0000    5.51555
392720.0000    5.46133
392760.0000    4.51659
392800.0000    4.40112
392840.0000    4.80045
392880.0000    4.04440
392920.0000    4.55943
392960.0000    4.38636
393000.0000    4.43241
393040.0000    4.77394
393080.0000    4.89332
393120.0000    3.76588
393160.0000    5.36294
393200.0000    5.78408
393240.0000    4.78095
393280.0000    6.12986
393320.0000    6.39280
393360.0000    6.24107
393400.0000    5.13256
393440.0000    6.90854
393480.0000    5.63487
393520.0000    5.94404
393560.0000    6.33810
393600.0000    5.45408
393640.0000    5.48824
393680.0000    6.25406
393720.0000    6.23111
393760.0000    5.65879
393800.0000    5.45675
393840.0000    5.55770
393880.0000    5.01593
393920.0000    5.99945
393960.0000    5.09700
394000.0000    6.22980
394040.0000    6.50258
394080.0000    6.02544
394120.0000    6.15632
394160.0000    6.54636
394200.0000    6.87009
394240.0000    5.47940
394280.0000    5.74022
394320.0000    4.90195
394360.0000    5.22595
394400.0000    4.54274
394440.0000    5.22431
394480.0000    5.23833
394520.0000    4.95927
394560.0000    5.28022
394600.0000    4.11491
394640.0000    4.64160
394680.0000    6.08147
394720.0000    5.61184
394760.0000    4.87565
394800.0000    5.96045
394840.0000    5.66824
394880.0000    6.90859
394920.0000    6.95052
394960.0000    6.03906
395000.0000    5.80322
395040.0000    5.40235
395080.0000    4.40353
395120.0000    5.68745
395160.0000    6.76908
395200.0000    7.58436
395240.0000    7.19911
395280.0000    6.87015
395320.0000    6.53729
395360.0000    6.36556
395400.0000    5.44775
395440.0000    6.23993
395480.0000    6.67343
395520.0000    6.07656
395560.0000    4.86763
395600.0000    6.52823
395640.0000    6.47692
395680.0000    6.15614
395720.0000    5.34233
395760.0000    5.89707
395800.0000    6.10662
395840.0000    6.21732
395880.0000    6.31194
395920.0000    6.47440
395960.0000    6.91298
396000.0000    6.74773
396040.0000    6.61934
396080.0000    7.39128
396120.0000    7.52169
396160.0000    7.18835
396200.0000    7.58690
396240.0000    8.63435
396280.0000    8.57493
396320.0000    8.89998
396360.0000    8.18956
396400.0000    7.82650
396440.0000    8.77634
396480.0000    9.34154
396520.0000    8.52759
396560.0000    7.80457
396600.0000    8.90180
396640.0000    9.04622
396680.0000    7.80444
396720.0000    7.89021
396760.0000    8.40767
396800.0000    8.79029
396840.0000    7.20305
396880.0000    7.38506
396920.0000    7.58532
396960.0000    8.34043
397000.0000    9.47864
397040.0000    7.93562
397080.0000    8.21726
397120.0000    7.74194
397160.0000    8.02851
397200.0000    9.92286
397240.0000    9.97813
397280.0000    9.05402
397320.0000    8.69532
397360.0000    8.18431
397400.0000    7.79818
397440.0000    8.69828
397480.0000    8.45046
397520.0000    9.54874
397560.0000    9.20617
397600.0000    9.48408
397640.0000    9.06543
397680.0000    9.27619
397720.0000    9.36900
397760.0000    9.87700
397800.0000    9.01529
397840.0000    9.91745
397880.0000    9.02158
397920.0000    8.87873
397960.0000    8.96833
398000.0000    9.72458
398040.0000    9.89525
398080.0000   10.12333
398120.0000    9.96150
398160.0000    9.76708
398200.0000    9.96192
398240.0000    9.86194
398280.0000   10.48084
398320.0000    9.48082
398360.0000   10.58268
398400.0000    9.60329
398440.0000    9.97019
398480.0000    9.41296
398520.0000    8.58537
398560.0000    9.06119
398600.0000    9.95149
398640.0000    9.32039
398680.0000    9.78189
398720.0000    8.37626
398760.0000    9.33604
398800.0000   10.28237
398840.0000   10.61595
398880.0000   10.30929
398920.0000   10.50767
398960.0000   10.34359
399000.0000    9.61802
399040.0000    9.68682
399080.0000    9.99819
399120.0000   10.01146
399160.0000   10.23337
399200.0000    9.14116
399240.0000   10.26535
399280.0000    9.78017
399320.0000    8.58364
399360.0000    9.04013
399400.0000    9.32280
399440.0000    8.84982
399480.0000    9.25578
399520.0000    7.99428
399560.0000    7.54749
399600.0000    8.88665
399640.0000    8.65404
399680.0000    9.07143
399720.0000    6.54359
399760.0000    8.60929
399800.0000    9.51678
399840.0000    8.63579
399880.0000    8.89695
399920.0000    9.08540
399960.0000    9.11909
400000.0000    9.34975
400040.0000    8.81493
400080.0000   10.01102
400120.0000    8.86811
400160.0000    9.22958
400200.0000    8.53457
400240.0000    9.97038
400280.0000   10.01287
400320.0000    9.48344
400360.0000    8.59495
400400.0000    9.74815
400440.0000   10.72626
400480.0000   10.17437
400520.0000   10.49985
400560.0000    9.86843
400600.0000    8.69203
400640.0000   10.10559
400680.0000    9.14823
400720.0000   10.19815
400760.0000    9.95410
400800.0000   10.04831
400840.0000   10.33116
400880.0000    9.16854
400920.0000    8.76293
400960.0000    9.24067
401000.0000    8.92682
401040.0000    8.50772
401080.0000    8.02479
401120.0000    9.43463
401160.0000    8.15442
401200.0000    7.44094
401240.0000    8.95779
401280.0000    9.91417
401320.0000    9.83451
401360.0000    8.51021
401400.0000    9.37857
401440.0000    9.58663
401480.0000   10.40353
401520.0000    9.47125
401560.0000    9.05311
401600.0000    8.91216
401640.0000    9.58544
401680.0000    9.75653
401720.0000   10.34557
401760.0000   10.37841
401800.0000    8.85032
401840.0000    9.94633
401880.0000    9.83254
401920.0000    9.42614
401960.0000   10.13380
402000.0000   10.04199
402040.0000   10.12557
402080.0000    9.82339
402120.0000    7.59982
402160.0000    8.08804
402200.0000    8.60482
402240.0000    8.34367
402280.0000    8.43155
402320.0000    9.31988
402360.0000    8.80608
402400.0000    9.66766
402440.0000    9.92385
402480.0000    8.96068
402520.0000    8.22264
402560.0000    7.37997
402600.0000    7.20355
402640.0000    7.23009
402680.0000    7.76378
402720.0000    7.33931
402760.0000    7.04491
402800.0000    8.39881
402840.0000    8.90950
402880.0000    7.89977
402920.0000    8.67777
402960.0000    8.24390
403000.0000    8.19048
403040.0000    7.28818
403080.0000    9.05748
403120.0000    8.09759
403160.0000    7.74412
403200.0000    7.61871
403240.0000    8.04279
403280.0000    8.31308
403320.0000    8.84073
403360.0000    7.51392
403400.0000    7.98459
403440.0000    8.89576
403480.0000    9.00100
403520.0000    8.25800
403560.0000    8.92620
403600.0000    8.73828
403640.0000    8.67276
403680.0000    8.76357
403720.0000    8.78790
403760.0000    9.17262
403800.0000    9.11444
403840.0000    8.71428
403880.0000    8.89751
403920.0000    9.47538
403960.0000    8.87342
404000.0000    8.74603
404040.0000    8.63718
404080.0000    7.66077
404120.0000    7.72084
404160.0000    7.43939
404200.0000    7.69153
404240.0000    7.40503
404280.0000    7.69576
404320.0000    8.29688
404360.0000    9.73236
404400.0000    8.89762
404440.0000    9.16698
404480.0000    8.93251
404520.0000    9.42325
404560.0000    8.21730
404600.0000    7.50790
404640.0000    7.23333
404680.0000    7.45807
404720.0000    7.96456
404760.0000    7.29044
404800.0000    7.53064
404840.0000    8.16966
404880.0000    8.03790
404920.0000    7.63143
404960.0000    7.86586
405000.0000    8.11948
405040.0000    8.46841
405080.0000    7.94390
405120.0000    7.17936
405160.0000    7.96850
405200.0000    6.46988
405240.0000    7.38128
405280.0000    6.59704
405320.0000    6.09024
405360.0000    5.72298
405400.0000    5.03785
405440.0000    5.79077
405480.0000    5.44749
405520.0000    5.11644
405560.0000    6.67740
405600.0000    9.12085
405640.0000    7.60113
405680.0000    7.84464
405720.0000    8.16973
405760.0000    8.62611
405800.0000    8.94869
405840.0000    7.83960
405880.0000    8.17867
405920.0000    7.80141
405960.0000    7.50232
406000.0000    8.12583
406040.0000    7.48966
406080.0000    8.07306
406120.0000    7.55504
406160.0000    6.44061
406200.0000    7.39027
406240.0000    7.99059
406280.0000    6.94270
406320.0000    7.90149
406360.0000    8.67395
406400.0000    9.80466
406440.0000    8.57770
406480.0000    9.16794
406520.0000    9.88786
406560.0000   10.88851
406600.0000   10.44989
406640.0000    9.20506
406680.0000    8.41715
406720.0000    8.70263
406760.0000    8.38499
406800.0000    7.07134
406840.0000    7.71225
406880.0000    6.46919
406920.0000    7.30400
406960.0000    7.60796
407000.0000    7.01425
407040.0000    7.69992
407080.0000    7.43927
407120.0000    7.22638
407160.0000    6.75157
407200.0000    7.73609
407240.0000    6.94803
407280.0000    7.30681
407320.0000    5.94676
407360.0000    7.23324
407400.0000    8.38003
407440.0000    7.11274
407480.0000    6.08948
407520.0000    8.04358
407560.0000    7.30972
407600.0000    7.18266
407640.0000    8.09984
407680.0000    8.30244
407720.0000    8.75702
407760.0000    7.77712
407800.0000    7.35396
407840.0000    8.36994
407880.0000    8.31415
407920.0000    8.61727
407960.0000    9.34642
408000.0000    8.21115
408040.0000    6.90548
408080.0000    6.73172
408120.0000    7.45526
408160.0000    7.62000
408200.0000    8.06862
408240.0000    7.09932
408280.0000    7.88950
408320.0000    7.58585
408360.0000    7.95572
408400.0000    7.86410
408440.0000    8.38949
408480.0000    7.99976
408520.0000    7.50064
408560.0000    7.10620
408600.0000    6.31486
408640.0000    6.04650
408680.0000    5.89484
408720.0000    6.28681
408760.0000    7.00133
408800.0000    7.53399
408840.0000    6.70331
408880.0000    7.05270
408920.0000    6.96142
408960.0000    7.13355
409000.0000    7.20625
409040.0000    7.87829
409080.0000    7.64107
409120.0000    8.21461
409160.0000    8.81742
409200.0000    7.61820
409240.0000    7.74702
409280.0000    7.60378
409320.0000    7.36022
409360.0000    6.80945
409400.0000    7.28472
409440.0000    7.13226
409480.0000    6.40754
409520.0000    7.50838
409560.0000    7.90664
409600.0000    9.04267
409640.0000    7.82529
409680.0000    8.33105
409720.0000    8.04079
409760.0000    8.67554
409800.0000    8.28821
409840.0000    7.20981
409880.0000    8.21448
409920.0000    7.97838
409960.0000    7.98205
410000.0000    7.13145
410040.0000    7.43382
410080.0000    7.36255
410120.0000    7.37176
410160.0000    7.50394
410200.0000    7.32572
410240.0000    7.85600
410280.0000    7.72211
410320.0000    6.85877
410360.0000    6.80934
410400.0000    7.31842
410440.0000    7.03170
410480.0000    8.03463
410520.0000    7.18785
410560.0000    7.05760
410600.0000    6.10675
410640.0000    6.81666
410680.0000    7.03275
410720.0000    7.62722
410760.0000    6.66196
410800.0000    7.93690
410840.0000    7.73957
410880.0000    7.66116
410920.0000    7.17184
410960.0000    7.82808
411000.0000    6.71001
411040.0000    6.90565
411080.0000    6.80886
411120.0000    6.87015
411160.0000    6.43757
411200.0000    7.36072
411240.0000    7.52713
411280.0000    6.75046
411320.0000    6.99549
411360.0000    5.94791
411400.0000    6.12295
411440.0000    6.98541
411480.0000    6.57726
411520.0000    6.63032
411560.0000    7.33501
411600.0000    7.22832
411640.0000    6.63393
411680.0000    6.76839
411720.0000    6.23211
411760.0000    6.89638
411800.0000    6.13854
411840.0000    6.18315
411880.0000    6.27254
411920.0000    6.95551
411960.0000    6.65747
412000.0000    7.17336
412040.0000    7.74953
412080.0000    8.32981
412120.0000    8.31530
412160.0000    7.20648
412200.0000    8.28792
412240.0000    7.74317
412280.0000    7.58197
412320.0000    7.14452
412360.0000    7.11683
412400.0000    7.49246
412440.0000    7.16823
412480.0000    7.20752
412520.0000    7.52249
412560.0000    8.35321
412600.0000    7.26629
412640.0000    8.00722
412680.0000    6.79247
412720.0000    7.48145
412760.0000    6.87257
412800.0000    6.81020
412840.0000    7.70937
412880.0000    7.41416
412920.0000    7.72993
412960.0000    7.38960
413000.0000    8.82764
413040.0000    7.63098
413080.0000    7.81265
413120.0000    8.38297
413160.0000    8.74620
413200.0000    8.93173
413240.0000    9.05627
413280.0000    9.06331
413320.0000    9.42473
413360.0000    8.14430
413400.0000    8.55457
413440.0000    8.35271
413480.0000    7.80842
413520.0000    8.51776
413560.0000    8.56409
413600.0000    9.80250
413640.0000    9.35074
413680.0000   10.21207
413720.0000    9.53623
413760.0000   10.29646
413800.0000    9.94364
413840.0000    9.15592
413880.0000    8.45961
413920.0000    8.67884
413960.0000   10.14953
414000.0000   10.42958
414040.0000   10.72541
414080.0000   11.11934
414120.0000   10.50941
414160.0000   10.43510
414200.0000    9.57996
414240.0000   10.63720
414280.0000   10.32823
414320.0000    9.94135
414360.0000    9.13943
414400.0000    9.82960
414440.0000    9.58053
414480.0000    9.65961
414520.0000    9.69178
414560.0000    9.19006
414600.0000    9.61808
414640.0000    9.33610
414680.0000    9.10118
414720.0000    9.65084
414760.0000    9.31631
414800.0000   10.11561
414840.0000    8.79869
414880.0000    8.60862
414920.0000    9.05702
414960.0000    8.55743
415000.0000    8.56373
415040.0000    8.54372
415080.0000    8.10600
415120.0000    9.54177
415160.0000   10.09196
415200.0000    9.92635
415240.0000    9.39866
415280.0000    9.32094
415320.0000    9.26538
415360.0000    9.72989
415400.0000    9.38309
415440.0000    9.97498
415480.0000   10.54307
415520.0000    8.98913
415560.0000    9.66305
415600.0000    9.87308
415640.0000   11.01612
415680.0000   10.58795
415720.0000   10.03269
415760.0000    9.49214
415800.0000   10.36573
415840.0000   10.54474
415880.0000   10.03357
415920.0000   10.54758
415960.0000   10.23289
416000.0000   10.92435
416040.0000   10.50202
416080.0000   10.81408
416120.0000   11.19778
416160.0000   11.07715
416200.0000   10.97919
416240.0000   10.38312
416280.0000   12.28403
416320.0000   11.67814
416360.0000   10.95541
416400.0000   11.30649
416440.0000   11.54254
416480.0000   11.07913
416520.0000   11.03593
416560.0000   10.69267
416600.0000   10.77500
416640.0000   10.51555
416680.0000   10.85104
416720.0000   10.32423
416760.0000   10.30918
416800.0000    9.21754
416840.0000    8.57266
416880.0000    8.68420
416920.0000    8.30039
416960.0000    8.19075
417000.0000    8.11977
417040.0000    8.20377
417080.0000    7.20495
417120.0000    7.45813
417160.0000    7.62189
417200.0000    7.66066
417240.0000    7.44846
417280.0000    8.63952
417320.0000    8.83980
417360.0000    8.44124
417400.0000    8.35151
417440.0000    7.63675
417480.0000    8.31724
417520.0000    8.15170
417560.0000    7.75914
417600.0000    8.71099
417640.0000    6.87916
417680.0000    6.54769
417720.0000    7.00995
417760.0000    6.65078
417800.0000    7.15562
417840.0000    6.27330
417880.0000    6.44943
417920.0000    5.63281
417960.0000    6.35311
418000.0000    5.65736
418040.0000    5.87036
418080.0000    6.37085
418120.0000    6.97291
418160.0000    5.66483
418200.0000    6.74286
418240.0000    6.34655
418280.0000    6.63793
418320.0000    7.37130
418360.0000    7.58174
418400.0000    7.59436
418440.0000    7.06148
418480.0000    6.57875
418520.0000    6.77206
418560.0000    7.29067
418600.0000    7.01595
418640.0000    6.71905
418680.0000    6.95786
418720.0000    6.82083
418760.0000    6.30148
418800.0000    6.81025
418840.0000    7.19044
418880.0000    6.99979
418920.0000    7.21068
418960.0000    7.19139
419000.0000    7.15408
419040.0000    7.31211
419080.0000    7.31228
419120.0000    6.83183
419160.0000    7.67097
419200.0000    7.21404
419240.0000    7.56395
419280.0000    7.40645
419320.0000    6.48173
419360.0000    6.05737
419400.0000    7.36827
419440.0000    7.63116
419480.0000    7.57841
419520.0000    7.94803
419560.0000    7.64977
419600.0000    6.99673
419640.0000    6.71862
419680.0000    7.79388
419720.0000    7.39953
419760.0000    8.57192
419800.0000    6.77413
419840.0000    7.87500
419880.0000    8.26516
419920.0000    9.11042
419960.0000    7.96483
420000.0000    6.90001
420040.0000    6.83892
420080.0000    7.05188
420120.0000    5.12457
420160.0000    6.27298
420200.0000    6.47170
420240.0000    5.75570
420280.0000    4.11528
420320.0000    4.28127
420360.0000    5.38403
420400.0000    4.99245
420440.0000    6.41480
420480.0000    7.17605
420520.0000    8.20787
420560.0000    7.63324
420600.0000    8.38007
420640.0000    7.51918
420680.0000    6.97260
420720.0000    6.99665
420760.0000    7.12770
420800.0000    8.19420
420840.0000    7.92788
420880.0000    8.80005
420920.0000    8.03312
420960.0000    7.13175
421000.0000    7.58254
421040.0000    7.40019
421080.0000    7.35132
421120.0000    7.09318
421160.0000    6.64263
421200.0000    6.73490
421240.0000    7.00148
421280.0000    7.32099
421320.0000    6.83111
421360.0000    7.61171
421400.0000    6.52428
421440.0000    6.77308
421480.0000    7.27503
421520.0000    7.18510
421560.0000    6.83359
421600.0000    6.22292
421640.0000    6.44555
421680.0000    7.02929
421720.0000    6.44503
421760.0000    6.24246
421800.0000    7.10231
421840.0000    7.34300
421880.0000    6.76318
421920.0000    6.85387
421960.0000    7.12013
422000.0000    5.97537
422040.0000    7.19394
422080.0000    6.04032
422120.0000    6.49494
422160.0000    6.43662
422200.0000    6.91750
422240.0000    7.15782
422280.0000    7.33702
422320.0000    7.26905
422360.0000    7.34770
422400.0000    7.44013
422440.0000    7.86478
422480.0000    8.67869
422520.0000    6.74950
422560.0000    7.36063
422600.0000    7.02822
422640.0000    7.25197
422680.0000    7.25551
422720.0000    7.26503
422760.0000    6.99939
422800.0000    8.35892
422840.0000    7.94789
422880.0000    8.16380
422920.0000    8.39696
422960.0000    8.82672
423000.0000    8.43733
423040.0000    7.61504
423080.0000    8.80303
423120.0000    9.09150
423160.0000    8.93698
423200.0000    9.51992
423240.0000    8.69969
423280.0000    8.73963
423320.0000    8.51947
423360.0000    9.11194
423400.0000    8.74575
423440.0000    9.36109
423480.0000    8.55777
423520.0000    8.18836
423560.0000    8.06891
423600.0000    8.12395
423640.0000    8.50278
423680.0000    9.23030
423720.0000    9.20719
423760.0000    8.97684
423800.0000    8.97997
423840.0000    9.45783
423880.0000    9.06028
423920.0000    9.37930
423960.0000    9.45265
424000.0000    9.17944
424040.0000    9.04823
424080.0000    9.20426
424120.0000    8.33005
424160.0000    8.18009
424200.0000    9.37238
424240.0000    8.14155
424280.0000    8.57538
424320.0000    9.38008
424360.0000    8.90807
424400.0000    9.12512
424440.0000    9.70645
424480.0000    7.27639
424520.0000    8.06394
424560.0000    7.55277
424600.0000    8.14658
424640.0000    8.45631
424680.0000    8.20381
424720.0000    8.99573
424760.0000    8.81607
424800.0000    9.05711
424840.0000    7.56726
424880.0000    7.61401
424920.0000    8.58149
424960.0000    7.76279
425000.0000    8.09640
425040.0000    8.53742
425080.0000    8.38290
425120.0000    7.99605
425160.0000    7.54368
425200.0000    8.68951
425240.0000    7.74558
425280.0000    7.67990
425320.0000    7.05229
425360.0000    7.14007
425400.0000    8.03223
425440.0000    9.52940
425480.0000   10.96236
425520.0000   10.80984
425560.0000    9.66266
425600.0000    9.23001
425640.0000    9.17139
425680.0000    9.56240
425720.0000   10.43660
425760.0000    9.06501
425800.0000    8.90325
425840.0000    7.50341
425880.0000    7.91833
425920.0000    8.46990
425960.0000    8.57856
426000.0000    8.53219
426040.0000    8.55611
426080.0000    9.17657
426120.0000    8.05220
426160.0000    8.79021
426200.0000    9.04133
426240.0000    8.59195
426280.0000    9.16224
426320.0000    8.24611
426360.0000    8.26220
426400.0000    6.48158
426440.0000    7.29773
426480.0000    7.26643
426520.0000    5.76714
426560.0000    7.06292
426600.0000    5.91418
426640.0000    6.47497
426680.0000    6.48167
426720.0000    6.48596
426760.0000    7.01659
426800.0000    7.84577
426840.0000    8.24008
426880.0000    7.01958
426920.0000    8.42783
426960.0000    8.39531
427000.0000    7.44311
427040.0000    7.99710
427080.0000    7.34116
427120.0000    6.91563
427160.0000    6.89450
427200.0000    6.65706
427240.0000    6.39953
427280.0000    8.61981
427320.0000    8.65776
427360.0000    8.95708
427400.0000    9.05132
427440.0000    8.94486
427480.0000    9.35324
427520.0000    7.86969
427560.0000    8.35578
427600.0000    8.35290
427640.0000    8.47380
427680.0000    6.99333
427720.0000    7.03895
427760.0000    7.29971
427800.0000    7.00256
427840.0000    7.10184
427880.0000    7.15566
427920.0000    7.36789
427960.0000    7.82272
428000.0000    7.96755
428040.0000    8.60054
428080.0000    8.94721
428120.0000    8.76979
428160.0000    7.89482
428200.0000    7.72000
428240.0000    8.80635
428280.0000    8.76839
428320.0000    8.29323
428360.0000    7.40089
428400.0000    8.49476
428440.0000    8.78900
428480.0000    8.64914
428520.0000    8.68337
428560.0000    8.08912
428600.0000    7.39070
428640.0000    7.70925
428680.0000    6.22368
428720.0000    6.45819
428760.0000    6.71766
428800.0000    7.79442
428840.0000    7.32244
428880.0000    7.76130
428920.0000    7.76381
428960.0000    8.19767
429000.0000    7.40409
429040.0000    7.34936
429080.0000    7.08070
429120.0000    6.92499
429160.0000    7.27922
429200.0000    7.50434
429240.0000    6.82869
429280.0000    6.82423
429320.0000    6.55573
429360.0000    7.43777
429400.0000    7.96700
429440.0000    7.07562
429480.0000    7.53736
429520.0000    7.53432
429560.0000    6.59146
429600.0000    6.49620
429640.0000    6.79272
429680.0000    6.83734
429720.0000    7.81846
429760.0000    7.76992
429800.0000    6.79923
429840.0000    7.18564
429880.0000    6.54465
429920.0000    7.28039
429960.0000    6.08143
430000.0000    6.86703
430040.0000    6.47645
430080.0000    7.10214
430120.0000    6.37861
430160.0000    5.61459
430200.0000    5.81453
430240.0000    7.26161
430280.0000    6.97771
430320.0000    7.83129
430360.0000    7.26728
430400.0000    8.44802
430440.0000    7.68295
430480.0000    6.63866
430520.0000    6.29958
430560.0000    6.26607
430600.0000    6.12865
430640.0000    6.27270
430680.0000    7.19801
430720.0000    6.99590
430760.0000    7.18653
430800.0000    6.96703
430840.0000    6.32295
430880.0000    6.30480
430920.0000    6.89335
430960.0000    6.16047
431000.0000    6.82820
431040.0000    5.85047
431080.0000    6.14520
431120.0000    6.73685
431160.0000    7.41975
431200.0000    6.24334
431240.0000    6.33903
431280.0000    6.20333
431320.0000    6.75281
431360.0000    6.55800
431400.0000    6.36195
431440.0000    5.79162
431480.0000    6.07221
431520.0000    6.64777
431560.0000    7.25607
431600.0000    7.10285
431640.0000    7.39632
431680.0000    7.45671
431720.0000    7.10093
431760.0000    6.89195
431800.0000    6.30691
431840.0000    7.04990
431880.0000    6.27730
431920.0000    6.91597
431960.0000    7.19043
432000.0000    7.17333
432040.0000    7.49041
432080.0000    7.90339
432120.0000    6.94265
432160.0000    7.26239
432200.0000    7.48516
432240.0000    7.11764
432280.0000    6.51352
432320.0000    7.93001
432360.0000    8.45366
432400.0000    6.71875
432440.0000    7.39935
432480.0000    6.19937
432520.0000    6.50402
432560.0000    7.33516
432600.0000    7.68600
432640.0000    7.42194
432680.0000    8.27572
432720.0000    7.79134
432760.0000    7.10975
432800.0000    7.16925
432840.0000    6.90437
432880.0000    7.39755
432920.0000    7.13001
432960.0000    7.64324
433000.0000    6.96569
433040.0000    7.61703
433080.0000    7.84035
433120.0000    6.93059
433160.0000    7.65779
433200.0000    7.60251
433240.0000    7.73027
433280.0000    7.01702
433320.0000    7.85458
433360.0000    8.46513
433400.0000    7.33399
433440.0000    6.75644
433480.0000    7.40707
433520.0000    7.50099
433560.0000    7.55479
433600.0000    6.73766
433640.0000    7.03476
433680.0000    8.21178
433720.0000    7.01452
433760.0000    6.33874
433800.0000    7.51831
433840.0000    7.60137
433880.0000    8.04018
433920.0000    7.68551
433960.0000    7.86868
434000.0000    7.85601
434040.0000    7.77433
434080.0000    8.27823
434120.0000    8.56872
434160.0000    6.92872
434200.0000    7.98261
434240.0000    7.90045
434280.0000    8.13972
434320.0000    6.93153
434360.0000    7.48004
434400.0000    6.75724
434440.0000    7.20304
434480.0000    6.16496
434520.0000    6.72246
434560.0000    5.87793
434600.0000    6.82703
434640.0000    6.82579
434680.0000    7.09369
434720.0000    6.91891
434760.0000    6.85905
434800.0000    6.71534
434840.0000    6.22168
434880.0000    6.61277
434920.0000    6.90467
434960.0000    6.42890
435000.0000    7.56442
435040.0000    6.80602
435080.0000    7.34894
435120.0000    7.15393
435160.0000    6.37619
435200.0000    6.96852
435240.0000    6.98108
435280.0000    7.33915
435320.0000    7.37081
435360.0000    6.95613
435400.0000    6.37231
435440.0000    6.82089
435480.0000    7.28336
435520.0000    7.01514
435560.0000    7.72672
435600.0000    6.66167
435640.0000    7.06869
435680.0000    7.51846
435720.0000    7.16893
435760.0000    7.18009
435800.0000    7.50549
435840.0000    6.83147
435880.0000    7.67684
435920.0000    8.09047
435960.0000    7.48635
436000.0000    8.31315
436040.0000    8.27154
436080.0000    9.17978
436120.0000    8.48232
436160.0000    7.73433
436200.0000    7.48187
436240.0000    7.99333
436280.0000    8.19514
436320.0000    7.66239
436360.0000    7.03289
436400.0000    7.16393
436440.0000    7.18308
436480.0000    7.03270
436520.0000    7.15360
436560.0000    6.93851
436600.0000    7.37366
436640.0000    8.06731
436680.0000    7.03120
436720.0000    6.16552
436760.0000    5.98622
436800.0000    5.76470
436840.0000    4.72160
436880.0000    5.21231
436920.0000    6.04310
436960.0000    7.05324
437000.0000    6.19094
437040.0000    6.14422
437080.0000    5.37931
437120.0000    5.08654
437160.0000    5.44494
437200.0000    5.46252
437240.0000    6.93458
437280.0000    6.39061
437320.0000    6.43091
437360.0000    6.29073
437400.0000    5.55937
437440.0000    5.80873
437480.0000    5.52246
437520.0000    5.77666
437560.0000    5.74672
437600.0000    6.07296
437640.0000    6.37440
437680.0000    6.51377
437720.0000    6.52058
437760.0000    6.76564
437800.0000    7.52321
437840.0000    6.83247
437880.0000    7.53359
437920.0000    7.66664
437960.0000    8.23111
438000.0000    7.93468
438040.0000    8.24568
438080.0000    8.68662
438120.0000    8.23567
438160.0000   10.59093
438200.0000   10.07134
438240.0000   10.11744
438280.0000    8.64302
438320.0000    8.50837
438360.0000    7.99001
438400.0000    8.71880
438440.0000    8.81139
438480.0000    9.03743
438520.0000    9.12960
438560.0000    9.10504
438600.0000    8.69246
438640.0000    8.52453
438680.0000    9.10341
438720.0000    8.56802
438760.0000    8.07460
438800.0000    8.41839
438840.0000    8.51570
438880.0000    8.39849
438920.0000    7.26470
438960.0000    7.13096
439000.0000    8.44280
439040.0000    8.56196
439080.0000    8.02647
439120.0000    9.23456
439160.0000    8.41116
439200.0000    8.62653
439240.0000    8.51439
439280.0000    8.35067
439320.0000    8.91872
439360.0000    7.05847
439400.0000    7.33854
439440.0000    6.84019
439480.0000    6.10518
439520.0000    6.29703
439560.0000    6.96705
439600.0000    6.83187
439640.0000    6.95191
439680.0000    7.32493
439720.0000    7.88813
439760.0000    7.06329
439800.0000    7.03523
439840.0000    6.57010
439880.0000    7.34752
439920.0000    7.26727
439960.0000    7.47795
440000.0000    7.30207
440040.0000    6.46934
440080.0000    7.86233
440120.0000    7.25307
440160.0000    6.23466
440200.0000    7.06070
440240.0000    6.78355
440280.0000    7.05281
440320.0000    6.82933
440360.0000    7.37389
440400.0000    6.36862
440440.0000    6.87700
440480.0000    6.08110
440520.0000    7.22459
440560.0000    7.98262
440600.0000    7.13101
440640.0000    7.38449
440680.0000    6.99088
440720.0000    7.62401
440760.0000    7.76762
440800.0000    8.09043
440840.0000    7.59285
440880.0000    8.37814
440920.0000    8.11793
440960.0000    7.52858
441000.0000    7.96467
441040.0000    7.37550
441080.0000    7.48795
441120.0000    7.96815
441160.0000    8.32138
441200.0000    8.03802
441240.0000    8.28874
441280.0000    7.79743
441320.0000    8.26949
441360.0000    8.01442
441400.0000    8.67426
441440.0000    8.51504
441480.0000    8.42189
441520.0000    9.04369
441560.0000    8.77961
441600.0000    9.52420
441640.0000    9.48199
441680.0000    9.16719
441720.0000    9.42571
441760.0000    9.28817
441800.0000    9.69026
441840.0000   10.30643
441880.0000    9.14550
441920.0000    8.71826
441960.0000    8.89804
442000.0000    8.67371
442040.0000    8.50630
442080.0000    9.33232
442120.0000    9.24666
442160.0000   10.94732
442200.0000   11.04010
442240.0000    9.77525
442280.0000    9.35467
442320.0000    9.35598
442360.0000    9.26952
442400.0000    8.50437
442440.0000    8.77451
442480.0000    9.23634
442520.0000    8.12476
442560.0000    7.69876
442600.0000    7.44190
442640.0000    8.66889
442680.0000    9.49535
442720.0000   10.02324
442760.0000   10.26330
442800.0000    8.92434
442840.0000    8.76965
442880.0000    8.80083
442920.0000    9.12854
442960.0000    8.16063
443000.0000    9.78888
443040.0000    9.98678
443080.0000    9.34907
443120.0000    9.28209
443160.0000    9.83388
443200.0000    8.77874
443240.0000    8.95233
443280.0000    9.53631
443320.0000    9.17919
443360.0000    8.81202
443400.0000    9.47949
443440.0000    8.59466
443480.0000    9.05408
443520.0000    8.12430
443560.0000    8.90697
443600.0000    8.62212
443640.0000    9.70579
443680.0000    9.34970
443720.0000    8.74476
443760.0000    8.61948
443800.0000    9.03285
443840.0000    9.41963
443880.0000    8.99792
443920.0000   10.18506
443960.0000   10.86813
444000.0000    9.01028
444040.0000    8.86435
444080.0000    8.86783
444120.0000    9.40928
444160.0000    8.36006
444200.0000    7.68846
444240.0000    8.77042
444280.0000    9.23987
444320.0000    9.35121
444360.0000    9.05732
444400.0000    8.85005
444440.0000    8.05711
444480.0000    7.73988
444520.0000    8.80562
444560.0000    8.21076
444600.0000    8.07345
444640.0000    7.61620
444680.0000    8.83718
444720.0000    8.77626
444760.0000    8.44373
444800.0000    8.66042
444840.0000    8.33698
444880.0000    9.57392
444920.0000    8.78450
444960.0000    9.71236
445000.0000    8.37197
445040.0000    7.35916
445080.0000    8.21266
445120.0000    8.35155
445160.0000    8.83734
445200.0000    8.47122
445240.0000    8.15288
445280.0000    9.35513
445320.0000    8.35513
445360.0000    8.21196
445400.0000    7.26580
445440.0000    8.32311
445480.0000    7.17830
445520.0000    8.37115
445560.0000    9.03433
445600.0000    8.30077
445640.0000    8.69174
445680.0000    8.00670
445720.0000    8.00843
445760.0000    9.55479
445800.0000    8.36469
445840.0000    8.35668
445880.0000    9.71933
445920.0000    8.92785
445960.0000    8.98009
446000.0000    9.20487
446040.0000   10.01880
446080.0000    9.50829
446120.0000   10.32337
446160.0000   10.15736
446200.0000    9.34732
446240.0000    9.48792
446280.0000    8.71278
446320.0000    9.06230
446360.0000    8.39487
446400.0000    8.30521
446440.0000    8.36785
446480.0000    9.27617
446520.0000    8.75445
446560.0000    8.51146
446600.0000    8.17742
446640.0000    8.53213
446680.0000    7.83779
446720.0000    8.35629
446760.0000    8.50536
446800.0000    7.94990
446840.0000    7.09053
446880.0000    6.89800
446920.0000    7.35869
446960.0000    7.17016
447000.0000    7.49546
447040.0000    6.82171
447080.0000    6.54005
447120.0000    7.99247
447160.0000    7.00864
447200.0000    7.64037
447240.0000    7.13349
447280.0000    7.44088
447320.0000    7.47325
447360.0000    7.67363
447400.0000    7.81713
447440.0000    8.82146
447480.0000    8.12774
447520.0000    7.59405
447560.0000    8.16674
447600.0000    8.59895
447640.0000    6.97729
447680.0000    8.22074
447720.0000    7.68303
447760.0000    7.98311
447800.0000    7.77053
447840.0000    8.07072
447880.0000    8.15874
447920.0000    7.03477
447960.0000    7.67024
448000.0000    9.37363
448040.0000    8.09449
448080.0000    7.68562
448120.0000    7.40688
448160.0000    8.50054
448200.0000    8.33066
448240.0000    8.28550
448280.0000    9.11277
448320.0000    8.42955
448360.0000    8.36118
448400.0000    7.99616
448440.0000    7.30527
448480.0000    6.87382
448520.0000    6.57599
448560.0000    7.27110
448600.0000    7.21500
448640.0000    7.11278
448680.0000    5.74104
448720.0000    5.99157
448760.0000    6.23205
448800.0000    6.77281
448840.0000    6.88492
448880.0000    6.50719
448920.0000    6.41635
448960.0000    7.13199
449000.0000    7.35040
449040.0000    6.47152
449080.0000    6.87426
449120.0000    7.08314
449160.0000    5.90949
449200.0000    6.13147
449240.0000    7.07672
449280.0000    6.88017
449320.0000    6.42264
449360.0000    7.53039
449400.0000    6.89914
449440.0000    7.46771
449480.0000    7.18903
449520.0000    7.45554
449560.0000    6.72925
449600.0000    7.67454
449640.0000    8.02232
449680.0000    8.35046
449720.0000    8.20145
449760.0000    7.14788
449800.0000    7.54591
449840.0000    7.86030
449880.0000    8.34541
449920.0000    7.77168
449960.0000    7.83674
450000.0000    7.54693
450040.0000    7.62121
450080.0000    7.32891
450120.0000    8.68177
450160.0000    7.38897
450200.0000    6.71455
450240.0000    7.27801
450280.0000    7.17916
450320.0000    7.55454
450360.0000    7.14399
450400.0000    7.00776
450440.0000    7.42691
450480.0000    6.86169
450520.0000    7.31000
450560.0000    7.12853
450600.0000    7.40362
450640.0000    7.74208
450680.0000    8.56589
450720.0000    7.30868
450760.0000    7.91612
450800.0000    7.51115
450840.0000    6.96830
450880.0000    6.94157
450920.0000    7.00493
450960.0000    8.02740
451000.0000    7.51668
451040.0000    8.32921
451080.0000    8.14837
451120.0000    8.45125
451160.0000    9.36125
451200.0000    8.57173
451240.0000    7.96209
451280.0000    8.24187
451320.0000    7.74482
451360.0000    9.00745
451400.0000    9.07580
451440.0000    8.12085
451480.0000    8.64258
451520.0000    9.22848
451560.0000    9.70981
451600.0000    9.80055
451640.0000    9.45231
451680.0000    8.43468
451720.0000    9.47544
451760.0000    8.93804
451800.0000    8.98409
451840.0000    8.06373
451880.0000    8.71391
451920.0000    8.27045
451960.0000    8.93384
452000.0000    9.43389
452040.0000    8.98122
452080.0000    8.52698
452120.0000    8.83635
452160.0000    8.27864
452200.0000    9.47987
452240.0000    9.27622
452280.0000    9.88183
452320.0000    8.68950
452360.0000    9.49112
452400.0000    9.61661
452440.0000    9.81556
452480.0000    9.61279
452520.0000    9.14440
452560.0000    9.68055
452600.0000   10.00439
452640.0000   10.08350
452680.0000    9.76858
452720.0000    9.51569
452760.0000    9.17230
452800.0000    9.09538
452840.0000    9.19023
452880.0000    9.73519
452920.0000    8.95312
452960.0000    9.69009
453000.0000    9.54480
453040.0000   10.12420
453080.0000   10.15687
453120.0000   10.45112
453160.0000   10.26016
453200.0000   10.66913
453240.0000   10.05117
453280.0000   10.64824
453320.0000    9.80303
453360.0000    9.91427
453400.0000    9.01231
453440.0000    8.08253
453480.0000    8.40310
453520.0000    9.56645
453560.0000    9.04736
453600.0000    9.20610
453640.0000    9.56475
453680.0000    9.36701
453720.0000    9.76639
453760.0000    8.01422
453800.0000    8.75290
453840.0000    9.52360
453880.0000    8.51556
453920.0000    9.75253
453960.0000    8.85541
454000.0000    8.95954
454040.0000    9.62936
454080.0000    8.89352
454120.0000    9.66082
454160.0000    9.38715
454200.0000    9.22594
454240.0000    8.82656
454280.0000    9.31522
454320.0000   10.52066
454360.0000   10.06731
454400.0000    9.79659
454440.0000    9.32654
454480.0000   10.01595
454520.0000    9.67319
454560.0000    9.45475
454600.0000   10.12180
454640.0000    9.72466
454680.0000    9.64644
454720.0000    9.22741
454760.0000    9.35149
454800.0000    9.43108
454840.0000    8.25919
454880.0000    8.52701
454920.0000    8.73603
454960.0000    8.70488
455000.0000   10.09278
455040.0000   10.17579
455080.0000    9.52341
455120.0000    8.57997
455160.0000    9.86379
455200.0000    9.54410
455240.0000    9.07045
455280.0000    9.77883
455320.0000    9.89927
455360.0000    9.64478
455400.0000    9.54895
455440.0000    9.66313
455480.0000    8.97168
455520.0000   10.34007
455560.0000   10.41230
455600.0000   10.73298
455640.0000   10.81838
455680.0000   10.91650
455720.0000   10.45864
455760.0000   10.53195
455800.0000   10.00902
455840.0000   10.28078
455880.0000    9.91613
455920.0000   10.12351
455960.0000   10.37124
456000.0000   10.47863
456040.0000   10.78193
456080.0000    9.66136
456120.0000    8.71359
456160.0000    9.18857
456200.0000    9.25609
456240.0000   10.03439
456280.0000    9.40602
456320.0000    9.40560
456360.0000    9.38719
456400.0000    9.19048
456440.0000    8.97757
456480.0000    8.60361
456520.0000    8.76351
456560.0000    8.48403
456600.0000    9.47174
456640.0000    8.69619
456680.0000    9.19236
456720.0000    8.70416
456760.0000    8.54651
456800.0000    8.21480
456840.0000    7.98398
456880.0000    7.88590
456920.0000    8.47804
456960.0000    8.58769
457000.0000    7.63062
457040.0000    7.68517
457080.0000    7.87790
457120.0000    7.85563
457160.0000    8.23503
457200.0000    7.72941
457240.0000    8.21862
457280.0000    8.55287
457320.0000    7.74134
457360.0000    8.75043
457400.0000    7.94792
457440.0000    8.51078
457480.0000    8.41156
457520.0000    8.00289
457560.0000    8.51426
457600.0000    9.00780
457640.0000    8.04737
457680.0000    9.13641
457720.0000    8.91115
457760.0000    8.46574
457800.0000    7.59036
457840.0000    7.94754
457880.0000    7.02001
457920.0000    6.41791
457960.0000    6.94951
458000.0000    7.00222
458040.0000    7.16685
458080.0000    7.35237
458120.0000    7.36756
458160.0000    7.62490
458200.0000    7.15611
458240.0000    8.19272
458280.0000    7.64265
458320.0000    6.98414
458360.0000    7.33465
458400.0000    7.69614
458440.0000    7.48630
458480.0000    7.15079
458520.0000    7.12798
458560.0000    7.32957
458600.0000    7.38317
458640.0000    7.56378
458680.0000    7.45739
458720.0000    8.63579
458760.0000    8.58549
458800.0000    8.32917
458840.0000    8.11626
458880.0000    8.54489
458920.0000    8.69347
458960.0000    8.15876
459000.0000    8.11689
459040.0000    8.31812
459080.0000    7.93482
459120.0000    7.26406
459160.0000    8.15409
459200.0000    7.16847
459240.0000    7.92153
459280.0000    7.32939
459320.0000    7.68928
459360.0000    7.86523
459400.0000    7.04864
459440.0000    7.67114
459480.0000    7.57379
459520.0000    6.91314
459560.0000    7.32712
459600.0000    7.47546
459640.0000    7.40139
459680.0000    7.50601
459720.0000    7.98363
459760.0000    7.42427
459800.0000    6.90803
459840.0000    7.51821
459880.0000    7.67696
459920.0000    8.03143
459960.0000    7.58223
460000.0000    8.15846
460040.0000    7.83344
460080.0000    7.55124
460120.0000    8.16539
460160.0000    8.21868
460200.0000    7.71016
460240.0000    7.60237
460280.0000    8.00775
460320.0000    7.62500
460360.0000    7.12770
460400.0000    7.57390
460440.0000    7.59966
460480.0000    7.96322
460520.0000    7.54543
460560.0000    7.81878
460600.0000    7.86705
460640.0000    7.51915
460680.0000    7.41500
460720.0000    8.38524
460760.0000    7.48261
460800.0000    7.92385
460840.0000    6.85561
460880.0000    7.05124
460920.0000    7.35773
460960.0000    7.89145
461000.0000    7.39069
461040.0000    7.65727
461080.0000    6.98649
461120.0000    7.70101
461160.0000    7.75891
461200.0000    7.86623
461240.0000    7.61265
461280.0000    7.94570
461320.0000    7.80278
461360.0000    7.58401
461400.0000    8.17327
461440.0000    7.83174
461480.0000    8.24565
461520.0000    7.99625
461560.0000    8.59991
461600.0000    8.30416
461640.0000    8.35925
461680.0000    7.49766
461720.0000    8.24626
461760.0000    8.37193
461800.0000    8.19476
461840.0000    8.28085
461880.0000    8.54660
461920.0000    8.40815
461960.0000    8.07910
462000.0000    7.67366
462040.0000    8.27748
462080.0000    7.28276
462120.0000    8.07296
462160.0000    8.39030
462200.0000    8.14317
462240.0000    8.33354
462280.0000    7.90038
462320.0000    6.86949
462360.0000    8.54289
462400.0000    8.38514
462440.0000    7.47748
462480.0000    7.98372
462520.0000    7.69068
462560.0000    7.76081
462600.0000    7.82662
462640.0000    7.76252
462680.0000    7.64068
462720.0000    8.11944
462760.0000    7.94017
462800.0000    8.06807
462840.0000    8.66531
462880.0000    8.74853
462920.0000    8.62238
462960.0000    8.40116
463000.0000    8.47465
463040.0000    8.30094
463080.0000    7.53813
463120.0000    7.41786
463160.0000    7.33955
463200.0000    7.19473
463240.0000    8.26300
463280.0000    8.53866
463320.0000    8.13394
463360.0000    8.44743
463400.0000    7.85292
463440.0000    7.96028
463480.0000    7.77906
463520.0000    7.83552
463560.0000    8.36294
463600.0000    7.29795
463640.0000    6.62929
463680.0000    7.45286
463720.0000    7.66820
463760.0000    7.15636
463800.0000    7.53872
463840.0000    7.51796
463880.0000    8.28445
463920.0000    7.50100
463960.0000    7.55178
464000.0000    7.84466
464040.0000    7.36964
464080.0000    7.26244
464120.0000    7.04457
464160.0000    7.38144
464200.0000    7.12235
464240.0000    7.09984
464280.0000    7.56250
464320.0000    7.26339
464360.0000    7.34579
464400.0000    7.61688
464440.0000    7.38346
464480.0000    7.46272
464520.0000    7.19179
464560.0000    7.96576
464600.0000    7.53428
464640.0000    7.79592
464680.0000    7.41001
464720.0000    7.73736
464760.0000    6.70686
464800.0000    8.21956
464840.0000    8.14271
464880.0000    8.01712
464920.0000    7.87369
464960.0000    7.64113
465000.0000    7.91341
465040.0000    8.77717
465080.0000    8.80634
465120.0000    8.32608
465160.0000    7.32415
465200.0000    7.66487
465240.0000    7.38030
465280.0000    8.02456
465320.0000    8.04386
465360.0000    7.40551
465400.0000    7.73950
465440.0000    7.98730
465480.0000    7.27095
465520.0000    7.88511
465560.0000    8.54472
465600.0000    7.73702
465640.0000    7.84121
465680.0000    8.44395
465720.0000    8.42859
465760.0000    8.74857
465800.0000    8.54798
465840.0000    7.52765
465880.0000    8.30091
465920.0000    8.24258
465960.0000    8.62069
466000.0000    7.59923
466040.0000    8.31228
466080.0000    7.72897
466120.0000    8.01360
466160.0000    7.90252
466200.0000    7.83628
466240.0000    7.97684
466280.0000    7.80580
466320.0000    7.72184
466360.0000    7.96513
466400.0000    8.55410
466440.0000    8.52167
466480.0000    8.04784
466520.0000    7.96847
466560.0000    7.41978
466600.0000    7.26384
466640.0000    7.53462
466680.0000    7.49032
466720.0000    7.26330
466760.0000    7.04296
466800.0000    7.26847
466840.0000    7.43769
466880.0000    8.03850
466920.0000    7.33997
466960.0000    7.42874
467000.0000    7.48760
467040.0000    7.19492
467080.0000    7.10058
467120.0000    7.43621
467160.0000    7.73709
467200.0000    7.99544
467240.0000    7.11541
467280.0000    7.76249
467320.0000    8.29921
467360.0000    7.89742
467400.0000    7.43599
467440.0000    7.69571
467480.0000    8.08168
467520.0000    8.21122
467560.0000    8.63543
467600.0000    7.85035
467640.0000    9.34275
467680.0000    8.73039
467720.0000    9.13865
467760.0000    8.46596
467800.0000    9.09907
467840.0000    8.74966
467880.0000    8.76074
467920.0000    9.43444
467960.0000    8.84963
468000.0000    9.20619
468040.0000    8.56011
468080.0000    9.39799
468120.0000    9.07319
468160.0000    8.87822
468200.0000    8.70384
468240.0000    8.48672
468280.0000    8.88057
468320.0000    9.05786
468360.0000    8.66833
468400.0000    8.47310
468440.0000    8.80045
468480.0000    9.11666
468520.0000    8.56427
468560.0000    8.38837
468600.0000    8.86949
468640.0000    9.35054
468680.0000    9.45376
468720.0000    9.35918
468760.0000    9.99307
468800.0000    9.37856
468840.0000   10.50469
468880.0000   10.75576
468920.0000    8.59162
468960.0000    8.81985
469000.0000    9.37085
469040.0000    9.51129
469080.0000    8.93847
469120.0000    8.70644
469160.0000   10.10968
469200.0000    9.64912
469240.0000    8.64841
469280.0000    9.00315
469320.0000    9.20701
469360.0000    8.73990
469400.0000    7.97405
469440.0000    8.34870
469480.0000    8.36069
469520.0000    9.08215
469560.0000    8.79725
469600.0000    7.95897
469640.0000    7.46228
469680.0000    7.46431
469720.0000    8.37022
469760.0000    8.05243
469800.0000    7.39032
469840.0000    7.81442
469880.0000    8.40468
469920.0000    8.45014
469960.0000    8.56830
470000.0000    9.35354
470040.0000    8.43680
470080.0000    8.87618
470120.0000    9.30603
470160.0000    8.49573
470200.0000    8.54826
470240.0000    7.31606
470280.0000    8.39729
470320.0000    8.20470
470360.0000    8.45010
470400.0000    7.64828
470440.0000    7.69365
470480.0000    5.80239
470520.0000    6.03090
470560.0000    6.93376
470600.0000    6.09076
470640.0000    6.43985
470680.0000    5.65230
470720.0000    6.13700
470760.0000    5.67386
470800.0000    6.09794
470840.0000    6.58636
470880.0000    5.77281
470920.0000    7.21853
470960.0000    6.15233
471000.0000    6.91548
471040.0000    5.83915
471080.0000    6.19311
471120.0000    6.05245
471160.0000    5.28738
471200.0000    6.30106
471240.0000    5.07168
471280.0000    5.38899
471320.0000    6.22977
471360.0000    7.90127
471400.0000    7.35827
471440.0000    6.87894
471480.0000    6.07312
471520.0000    7.07857
471560.0000    7.83335
471600.0000    6.36690
471640.0000    6.58532
471680.0000    6.28711
471720.0000    6.64616
471760.0000    6.87014
471800.0000    6.72306
471840.0000    6.97274
471880.0000    6.03980
471920.0000    6.57887
471960.0000    6.72763
472000.0000    7.63599
472040.0000    7.05066
472080.0000    7.14341
472120.0000    7.02344
472160.0000    7.16857
472200.0000    6.48335
472240.0000    7.09737
472280.0000    6.84065
472320.0000    7.03191
472360.0000    7.68489
472400.0000    7.14943
472440.0000    7.74446
472480.0000    7.46927
472520.0000    7.75980
472560.0000    7.44634
472600.0000    7.70347
472640.0000    8.03301
472680.0000    8.01348
472720.0000    8.03064
472760.0000    7.38417
472800.0000    6.90796
472840.0000    7.46105
472880.0000    7.91391
472920.0000    7.47703
472960.0000    6.78696
473000.0000    7.40036
473040.0000    6.91044
473080.0000    6.70079
473120.0000    6.38385
473160.0000    5.31172
473200.0000    5.61961
473240.0000    6.91199
473280.0000    6.92417
473320.0000    6.18438
473360.0000    7.01952
473400.0000    6.77884
473440.0000    7.39978
473480.0000    7.25566
473520.0000    7.46248
473560.0000    8.20496
473600.0000    7.30433
473640.0000    6.49978
473680.0000    6.78016
473720.0000    6.58040
473760.0000    7.55997
473800.0000    7.10901
473840.0000    6.21265
473880.0000    7.18036
473920.0000    7.12660
473960.0000    7.31252
474000.0000    7.47787
474040.0000    7.00491
474080.0000    7.34495
474120.0000    7.71349
474160.0000    6.29521
474200.0000    6.31051
474240.0000    6.39707
474280.0000    6.85299
474320.0000    6.35087
474360.0000    6.24542
474400.0000    6.31993
474440.0000    5.91289
474480.0000    6.44146
474520.0000    5.99083
474560.0000    5.42769
474600.0000    5.94761
474640.0000    6.25921
474680.0000    7.02752
474720.0000    6.17212
474760.0000    6.10770
474800.0000    6.73051
474840.0000    7.16001
474880.0000    6.60729
474920.0000    7.26193
474960.0000    6.68739
475000.0000    5.97282
475040.0000    6.52451
475080.0000    7.26557
475120.0000    7.18755
475160.0000    5.76719
475200.0000    6.06374
475240.0000    5.71513
475280.0000    6.43305
475320.0000    4.88966
475360.0000    5.42932
475400.0000    5.62081
475440.0000    6.75591
475480.0000    7.10448
475520.0000    6.66351
475560.0000    6.49424
475600.0000    6.81071
475640.0000    7.73312
475680.0000    7.73383
475720.0000    6.98419
475760.0000    6.48737
475800.0000    6.27867
475840.0000    8.28138
475880.0000    8.35231
475920.0000    7.53309
475960.0000    6.96946
476000.0000    6.87911
476040.0000    7.10907
476080.0000    7.72569
476120.0000    8.07775
476160.0000    8.05706
476200.0000    8.03898
476240.0000    8.98472
476280.0000    8.67214
476320.0000    8.08241
476360.0000    8.57172
476400.0000    8.58830
476440.0000    9.75480
476480.0000    8.36927
476520.0000    8.82491
476560.0000    8.61592
476600.0000    9.32144
476640.0000    8.54323
476680.0000    9.53285
476720.0000    8.67472
476760.0000    9.25171
476800.0000    8.13515
476840.0000    8.86667
476880.0000    8.33594
476920.0000    9.39524
476960.0000    8.84046
477000.0000    9.71415
477040.0000    9.83462
477080.0000    8.78219
477120.0000   10.09246
477160.0000   10.24650
477200.0000   10.31345
477240.0000    9.51522
477280.0000   10.49586
477320.0000    9.57026
477360.0000   10.30920
477400.0000   10.05473
477440.0000    9.00342
477480.0000    9.98813
477520.0000    9.84979
477560.0000    9.18853
477600.0000   10.11899
477640.0000    9.34278
477680.0000    9.78362
477720.0000    9.10102
477760.0000    9.73769
477800.0000    9.63384
477840.0000   10.17334
477880.0000    9.44243
477920.0000   10.05046
477960.0000    8.76301
478000.0000    9.14314
478040.0000    9.34480
478080.0000    8.51059
478120.0000    8.38263
478160.0000    8.09032
478200.0000    8.47778
478240.0000    8.82040
478280.0000    9.47470
478320.0000    8.47307
478360.0000    7.88899
478400.0000    7.31663
478440.0000    8.45043
478480.0000    6.99097
478520.0000    7.51803
478560.0000    8.03607
478600.0000    7.52184
478640.0000    8.09466
478680.0000    8.10593
478720.0000    9.09312
478760.0000    8.22415
478800.0000    8.29955
478840.0000    9.24953
478880.0000    8.35326
478920.0000    8.13045
478960.0000   10.04004
479000.0000    8.80585
479040.0000    9.46265
479080.0000   10.23613
479120.0000    9.80139
479160.0000    9.89754
479200.0000    8.94975
479240.0000    8.41446
479280.0000    9.48945
479320.0000   10.07904
479360.0000   10.03486
479400.0000    9.94866
479440.0000    9.55697
479480.0000    9.87262
479520.0000   10.31525
479560.0000   10.49081
479600.0000    9.23454
479640.0000    9.36477
479680.0000    8.40678
479720.0000    8.45721
479760.0000    9.49184
479800.0000   10.33859
479840.0000   10.51857
479880.0000    8.54317
479920.0000    9.16715
479960.0000    9.78264
480000.0000    8.86330
480040.0000    9.24692
480080.0000    9.19475
480120.0000    9.08169
480160.0000    8.72593
480200.0000    8.89904
480240.0000    8.16897
480280.0000    7.60609
480320.0000    8.06393
480360.0000    8.25124
480400.0000    9.17678
480440.0000    8.50018
480480.0000    8.19805
480520.0000    8.43707
480560.0000    8.68840
480600.0000    9.55094
480640.0000    8.51480
480680.0000    8.85611
480720.0000    8.23342
480760.0000    8.94026
480800.0000    9.27168
480840.0000    9.40489
480880.0000    8.93896
480920.0000    8.58617
480960.0000    7.90969
481000.0000    8.56414
481040.0000    9.49939
481080.0000    9.50415
481120.0000    9.59963
481160.0000    9.62064
481200.0000   10.04131
481240.0000    8.83369
481280.0000    9.81835
481320.0000   10.70061
481360.0000    8.96589
481400.0000    9.88920
481440.0000    9.73468
481480.0000    9.82808
481520.0000    9.63781
481560.0000    9.51323
481600.0000    9.71441
481640.0000    8.73146
481680.0000    9.21957
481720.0000    8.75849
481760.0000   10.14360
481800.0000    9.65385
481840.0000    8.95854
481880.0000    8.58592
481920.0000    7.68936
481960.0000   10.32728
482000.0000   10.86877
482040.0000   10.73354
482080.0000   10.79298
482120.0000   10.85025
482160.0000   11.72349
482200.0000   10.73726
482240.0000    9.87406
482280.0000   10.34087
482320.0000   10.38735
482360.0000   10.13464
482400.0000    8.95590
482440.0000    9.52428
482480.0000    9.55354
482520.0000    8.22631
482560.0000    8.92448
482600.0000    9.05528
482640.0000    9.42209
482680.0000    8.12539
482720.0000   10.38384
482760.0000   11.02462
482800.0000    9.19034
482840.0000    8.07553
482880.0000    7.76791
482920.0000    8.92610
482960.0000   10.02580
483000.0000    9.45258
483040.0000    9.87126
483080.0000    9.85518
483120.0000    8.13434
483160.0000    9.20098
483200.0000    8.96776
483240.0000    8.88082
483280.0000    8.32016
483320.0000    8.13723
483360.0000   10.39777
483400.0000    9.58909
483440.0000   10.07792
483480.0000    9.22084
483520.0000    8.20853
483560.0000    8.88931
483600.0000    9.42812
483640.0000    8.37329
483680.0000    8.80698
483720.0000    8.88966
483760.0000    8.93445
483800.0000    7.79889
483840.0000    8.39612
483880.0000    8.31567
483920.0000    7.63300
483960.0000    8.28933
484000.0000    8.43265
484040.0000    8.78782
484080.0000    8.21674
484120.0000    9.14117
484160.0000    9.56686
484200.0000    9.19829
484240.0000    9.92728
484280.0000    9.26325
484320.0000    8.33843
484360.0000    8.34511
484400.0000    7.69539
484440.0000    9.36504
484480.0000    9.92614
484520.0000   10.57854
484560.0000   10.21975
484600.0000    9.54145
484640.0000    9.85895
484680.0000    9.02290
484720.0000   10.18644
484760.0000    9.95043
484800.0000    9.45055
484840.0000    9.53817
484880.0000   10.06553
484920.0000   10.22040
484960.0000    9.48250
485000.0000    9.75518
485040.0000    9.38782
485080.0000    9.00840
485120.0000    9.46632
485160.0000    9.97974
485200.0000    9.95908
485240.0000    8.90935
485280.0000    9.00625
485320.0000    9.72352
485360.0000    9.43975
485400.0000    8.96026
485440.0000    9.74981
485480.0000    9.74872
485520.0000   10.04667
485560.0000    9.92926
485600.0000    9.35202
485640.0000    9.38385
485680.0000    9.53993
485720.0000    9.38433
485760.0000    9.27183
485800.0000    9.76240
485840.0000   10.45117
485880.0000   10.46893
485920.0000    9.56699
485960.0000   10.27091
486000.0000    9.57324
486040.0000    9.39959
486080.0000    9.33012
486120.0000    9.69547
486160.0000   10.20188
486200.0000   10.65851
486240.0000   11.24591
486280.0000   10.26475
486320.0000   10.49498
486360.0000    9.26622
486400.0000   10.07277
486440.0000   10.78131
486480.0000    8.50421
486520.0000    9.25280
486560.0000    8.41372
486600.0000   10.16667
486640.0000    9.84949
486680.0000   10.18127
486720.0000   10.41622
486760.0000    9.33593
486800.0000   10.25731
486840.0000   10.56633
486880.0000   10.94762
486920.0000   10.36586
486960.0000   10.19782
487000.0000    9.52796
487040.0000    9.41370
487080.0000    9.26282
487120.0000    9.70115
487160.0000    9.63375
487200.0000   11.27189
487240.0000   11.16267
487280.0000   10.85303
487320.0000   10.16103
487360.0000    9.43029
487400.0000    9.73058
487440.0000   10.19232
487480.0000   11.00833
487520.0000    9.84098
487560.0000   10.61567
487600.0000    9.73363
487640.0000    9.83893
487680.0000    9.53212
487720.0000    9.84181
487760.0000    9.93936
487800.0000   11.14755
487840.0000   10.51188
487880.0000   10.32915
487920.0000   10.82471
487960.0000   11.83115
488000.0000   11.45417
488040.0000   11.26073
488080.0000   10.35404
488120.0000    9.58560
488160.0000   10.68597
488200.0000   10.89127
488240.0000   10.10228
488280.0000   10.35190
488320.0000    9.30371
488360.0000    8.98970
488400.0000    8.59444
488440.0000    8.12695
488480.0000    7.93074
488520.0000    8.28401
488560.0000    9.00605
488600.0000    8.79414
488640.0000   10.67142
488680.0000   10.20633
488720.0000    9.91291
488760.0000    7.88044
488800.0000    8.61403
488840.0000    9.93496
488880.0000   10.04486
488920.0000    9.71911
488960.0000    9.47528
489000.0000    8.80344
489040.0000    9.46330
489080.0000   10.66943
489120.0000   11.55144
489160.0000   10.58819
489200.0000    8.44092
489240.0000    8.90314
489280.0000    9.11407
489320.0000    9.75267
489360.0000    8.65890
489400.0000    8.71508
489440.0000    7.56003
489480.0000    7.13322
489520.0000    7.33109
489560.0000    9.20899
489600.0000    9.45907
489640.0000    9.97005
489680.0000   10.33847
489720.0000    8.94144
489760.0000    9.48080
489800.0000   11.66276
489840.0000   10.21306
489880.0000    9.02930
489920.0000   10.56463
489960.0000    9.63652
490000.0000    8.37335
490040.0000    8.78020
490080.0000   10.62615
490120.0000    9.62026
490160.0000    9.19290
490200.0000    9.59531
490240.0000    9.58059
490280.0000   10.06137
490320.0000   10.13912
490360.0000    9.74162
490400.0000    8.67344
490440.0000    8.92904
490480.0000    8.44637
490520.0000    9.23477
490560.0000   10.04679
490600.0000   10.45385
490640.0000   10.50321
490680.0000   10.85049
490720.0000   10.70866
490760.0000   10.08933
490800.0000    8.47141
490840.0000    9.44992
490880.0000    9.33105
490920.0000    9.22420
490960.0000    9.81855
491000.0000    8.94216
491040.0000    8.58516
491080.0000    9.70526
491120.0000    9.97370
491160.0000   11.17499
491200.0000   11.74379
491240.0000   11.42233
491280.0000   11.77739
491320.0000   10.66195
491360.0000   10.92290
491400.0000   10.01678
491440.0000    9.93700
491480.0000   10.39153
491520.0000    9.63164
491560.0000    8.87610
491600.0000    8.61172
491640.0000    7.45146
491680.0000    8.45687
491720.0000    8.52164
491760.0000    9.21033
491800.0000    8.87510
491840.0000    9.44935
491880.0000    9.20983
491920.0000    9.77116
491960.0000    9.67786
492000.0000   10.89338
492040.0000    9.03628
492080.0000    8.72465
492120.0000    9.80474
492160.0000   10.34668
492200.0000   10.46053
492240.0000   10.02100
492280.0000   10.68760
492320.0000   10.30135
492360.0000    9.87557
492400.0000   10.13350
492440.0000   10.39652
492480.0000   10.02117
492520.0000   10.22686
492560.0000    8.39588
492600.0000    8.46293
492640.0000    9.13452
492680.0000    7.84906
492720.0000    9.69118
492760.0000    9.43312
492800.0000    9.51707
492840.0000    9.01243
492880.0000    8.86321
492920.0000    9.14861
492960.0000    8.33754
493000.0000    8.95611
493040.0000    9.31775
493080.0000    9.17629
493120.0000    9.30695
493160.0000    8.83563
493200.0000    8.56313
493240.0000    8.71272
493280.0000    9.13439
493320.0000   10.82463
493360.0000    9.57869
493400.0000    9.86931
493440.0000   10.17875
493480.0000    9.68796
493520.0000   10.25958
493560.0000    8.92062
493600.0000   10.13954
493640.0000    8.95944
493680.0000    9.49202
493720.0000    9.87861
493760.0000   10.03344
493800.0000    9.24985
493840.0000    9.62060
493880.0000    9.55551
493920.0000    8.88237
493960.0000    8.24139
494000.0000    7.99526
494040.0000    8.75860
494080.0000    7.49939
494120.0000    9.05858
494160.0000    8.58688
494200.0000    8.24333
494240.0000    8.59064
494280.0000    9.93646
494320.0000    8.85331
494360.0000    9.15285
494400.0000    9.13437
494440.0000    9.80331
494480.0000    9.17440
494520.0000    8.10301
494560.0000   10.52614
494600.0000   10.86611
494640.0000    8.94942
494680.0000   10.06920
494720.0000    9.87333
494760.0000    8.84302
494800.0000    8.48328
494840.0000    6.88669
494880.0000    8.06652
494920.0000    8.94594
494960.0000    8.79090
495000.0000    9.36841
495040.0000    9.68048
495080.0000   10.18768
495120.0000   10.06020
495160.0000    8.97313
495200.0000    9.37226
495240.0000    9.10336
495280.0000    8.35577
495320.0000    9.43456
495360.0000    8.58151
495400.0000    9.95312
495440.0000    9.83529
495480.0000    8.64160
495520.0000    8.32241
495560.0000    8.94077
495600.0000    8.96989
495640.0000    8.86928
495680.0000    8.38656
495720.0000    7.64738
495760.0000    7.81557
495800.0000    8.44229
495840.0000    8.35531
495880.0000    9.22309
495920.0000    8.58776
495960.0000    9.37753
496000.0000    9.32540
496040.0000    9.50353
496080.0000    9.90739
496120.0000    9.30019
496160.0000   10.52166
496200.0000    9.59452
496240.0000    9.81624
496280.0000   11.36535
496320.0000   10.15362
496360.0000    9.01378
496400.0000    9.17012
496440.0000    9.02433
496480.0000    9.52506
496520.0000    9.36538
496560.0000    9.25480
496600.0000    8.21883
496640.0000    7.32952
496680.0000    8.10797
496720.0000    7.93162
496760.0000    6.92881
496800.0000    6.57854
496840.0000    6.20979
496880.0000    6.69618
496920.0000    7.42029
496960.0000    7.63108
497000.0000    7.62382
497040.0000    8.61916
497080.0000    8.49034
497120.0000    9.17731
497160.0000   10.16714
497200.0000    8.18136
497240.0000    9.83560
497280.0000   10.00803
497320.0000    9.73580
497360.0000    9.42659
497400.0000   10.13350
497440.0000    9.91684
497480.0000   10.06005
497520.0000    9.43248
497560.0000    9.66344
497600.0000   10.06366
497640.0000    9.56805
497680.0000    9.19614
497720.0000    8.72380
497760.0000    8.82852
497800.0000    8.70910
497840.0000   10.17380
497880.0000   10.63343
497920.0000   10.19745
497960.0000   10.98360
498000.0000   10.76433
498040.0000   10.55704
498080.0000    9.36458
498120.0000   10.34820
498160.0000   10.17698
498200.0000    9.35353
498240.0000   11.11063
498280.0000    9.94741
498320.0000    9.05378
498360.0000   10.26330
498400.0000    8.98586
498440.0000    9.06139
498480.0000    9.35823
498520.0000    9.62340
498560.0000    9.90308
498600.0000   10.53237
498640.0000   10.60317
498680.0000   10.76775
498720.0000    9.65662
498760.0000    9.72320
498800.0000    8.88362
498840.0000    9.97613
498880.0000    9.46926
498920.0000    9.45715
498960.0000    9.64681
499000.0000    9.37453
499040.0000   10.06012
499080.0000    8.62926
499120.0000    8.79985
499160.0000    9.53262
499200.0000    9.55367
499240.0000   10.88665
499280.0000   10.70010
499320.0000   10.55545
499360.0000    9.90057
499400.0000    9.37955
499440.0000    9.93788
499480.0000   10.11261
499520.0000    9.73391
499560.0000   10.40775
499600.0000    7.49745
499640.0000    8.46572
499680.0000    9.09310
499720.0000    9.93937
499760.0000    9.42824
499800.0000    9.16386
499840.0000    9.16805
499880.0000   10.48846
499920.0000    9.57988
499960.0000    9.09313
500000.0000    9.56001
500040.0000    8.96008
500080.0000   10.18138
500120.0000    8.63507
500160.0000    9.18441
500200.0000    8.18809
500240.0000    9.29590
500280.0000    9.46419
500320.0000    9.68392
500360.0000    8.44875
500400.0000    9.03097
500440.0000   10.35272
500480.0000    9.53128
500520.0000    9.86386
500560.0000    9.46113
500600.0000   10.85107
500640.0000    9.68093
500680.0000    9.95895
500720.0000    9.75753
500760.0000    9.64769
500800.0000   10.28041
500840.0000   10.26007
500880.0000   10.25884
500920.0000   11.10133
500960.0000   10.65319
501000.0000   10.80442
501040.0000    9.76198
501080.0000    9.30283
501120.0000    9.76114
501160.0000   10.22935
501200.0000    8.61417
501240.0000   10.10201
501280.0000   10.74606
501320.0000    9.46022
501360.0000    9.71341
501400.0000    9.22522
501440.0000    9.35213
501480.0000    9.32057
501520.0000    8.84100
501560.0000    8.88954
501600.0000    9.03776
501640.0000   10.12498
501680.0000    9.65341
501720.0000   10.97931
501760.0000   10.06657
501800.0000   10.42499
501840.0000    9.79909
501880.0000    8.92292
501920.0000    9.45438
501960.0000    9.55410
502000.0000    9.75764
502040.0000   10.07727
502080.0000    9.70578
502120.0000    9.57058
502160.0000   10.31073
502200.0000   10.29420
502240.0000    9.99063
502280.0000   10.02737
502320.0000   11.22526
502360.0000    9.69223
502400.0000    9.45275
502440.0000   10.23475
502480.0000    9.58637
502520.0000    9.71159
502560.0000   10.58839
502600.0000    9.31057
502640.0000    9.77488
502680.0000    9.55352
502720.0000   10.77229
502760.0000   11.30327
502800.0000   10.82398
502840.0000   11.47300
502880.0000   10.92799
502920.0000   10.44076
502960.0000   11.75748
503000.0000   11.58427
503040.0000   10.73013
503080.0000   11.64726
503120.0000   11.57685
503160.0000   11.04577
503200.0000   12.31327
503240.0000   11.91754
503280.0000   12.35950
503320.0000   11.26324
503360.0000    9.95944
503400.0000   11.90713
503440.0000   10.94359
503480.0000   11.70911
503520.0000   11.01573
503560.0000   10.78361
503600.0000   11.86081
503640.0000   11.46548
503680.0000   10.35884
503720.0000   11.80749
503760.0000   10.78599
503800.0000   10.92682
503840.0000   11.19517
503880.0000   10.98786
503920.0000   11.09370
503960.0000   11.67709
504000.0000   10.77062
504040.0000   10.61896
504080.0000   10.60892
504120.0000   10.25113
504160.0000   11.58000
504200.0000   12.10263
504240.0000   10.43507
504280.0000   11.27267
504320.0000   11.64207
504360.0000    9.98808
504400.0000   10.98107
504440.0000   10.52407
504480.0000   10.23381
504520.0000    9.50193
504560.0000   10.47659
504600.0000   11.79056
504640.0000   11.11249
504680.0000   10.61095
504720.0000   10.50915
504760.0000   12.41887
504800.0000   12.14225
504840.0000   11.43060
504880.0000   10.68030
504920.0000   11.39297
504960.0000   11.92499
505000.0000   10.83728
505040.0000   10.97347
505080.0000   10.51253
505120.0000   10.36108
505160.0000    9.79157
505200.0000   10.44231
505240.0000    9.86380
505280.0000   11.38058
505320.0000   10.59655
505360.0000   10.79376
505400.0000   11.24272
505440.0000   10.31941
505480.0000    9.58031
505520.0000   10.02357
505560.0000   10.73475
505600.0000   11.85300
505640.0000   10.93480
505680.0000   10.19063
505720.0000   10.32701
505760.0000   10.57239
505800.0000   10.77164
505840.0000   12.17256
505880.0000   11.96773
505920.0000   11.12635
505960.0000   10.41399
506000.0000    9.36562
506040.0000   10.14629
506080.0000    8.20797
506120.0000    8.40497
506160.0000    8.58553
506200.0000    9.15996
506240.0000    8.74867
506280.0000    9.31568
506320.0000    9.20009
506360.0000    8.62438
506400.0000    9.55343
506440.0000    7.97105
506480.0000    8.91380
506520.0000    8.95870
506560.0000    9.64480
506600.0000    9.00644
506640.0000   10.66413
506680.0000    8.22284
506720.0000    9.21257
506760.0000   10.07533
506800.0000    9.52254
506840.0000    9.45071
506880.0000   10.05059
506920.0000   10.25983
506960.0000   10.25716
507000.0000   10.48554
507040.0000   10.89954
507080.0000   11.02124
507120.0000   10.79376
507160.0000   10.57218
507200.0000    8.86812
507240.0000    9.55592
507280.0000    8.78105
507320.0000    8.96638
507360.0000    9.61536
507400.0000   10.61470
507440.0000   10.39865
507480.0000   11.22664
507520.0000   11.16499
507560.0000   11.08865
507600.0000   10.75926
507640.0000    9.86530
507680.0000   10.01407
507720.0000   10.24691
507760.0000   10.25787
507800.0000   10.22393
507840.0000   11.22303
507880.0000   11.10822
507920.0000   10.25740
507960.0000   10.67741
508000.0000    9.75577
508040.0000    9.49064
508080.0000    9.46548
508120.0000    8.77268
508160.0000    8.70227
508200.0000    9.72292
508240.0000   10.45110
508280.0000   10.77448
508320.0000   11.09340
508360.0000   10.72216
508400.0000    9.22235
508440.0000    9.74437
508480.0000   10.10458
508520.0000   10.26764
508560.0000    9.87041
508600.0000    9.55830
508640.0000    9.76314
508680.0000   10.84905
508720.0000    9.54950
508760.0000    9.17988
508800.0000    8.91100
508840.0000    7.65397
508880.0000    8.41298
508920.0000    7.59306
508960.0000    8.05449
509000.0000    7.70792
509040.0000    9.38224
509080.0000    8.92533
509120.0000    8.90407
509160.0000   10.61212
509200.0000   10.08884
509240.0000   11.38026
509280.0000    9.82723
509320.0000   10.69149
509360.0000    9.88036
509400.0000   10.75288
509440.0000   10.95710
509480.0000   10.49349
509520.0000    9.69224
509560.0000    9.86918
509600.0000    9.59148
509640.0000   10.54132
509680.0000   10.00734
509720.0000   10.36094
509760.0000   11.41221
509800.0000   10.97793
509840.0000   11.36106
509880.0000   11.10708
509920.0000   10.69346
509960.0000   11.23074
510000.0000   11.17095
510040.0000   10.94934
510080.0000   10.98599
510120.0000   11.40122
510160.0000   10.34130
510200.0000   11.08977
510240.0000   11.63153
510280.0000   11.30327
510320.0000   12.54290
510360.0000   11.98825
510400.0000   12.38327
510440.0000   11.34969
510480.0000   11.42379
510520.0000    9.80743
510560.0000    9.12944
510600.0000    6.92123
510640.0000    7.76224
510680.0000    9.10148
510720.0000   10.11294
510760.0000    8.93922
510800.0000    9.52036
510840.0000   10.20943
510880.0000   10.17688
510920.0000   10.69425
510960.0000   11.32174
511000.0000   10.34537
511040.0000   10.44515
511080.0000   11.77271
511120.0000   11.10793
511160.0000   10.61811
511200.0000   11.17781
511240.0000   10.00994
511280.0000    9.85763
511320.0000   10.04393
511360.0000   10.50648
511400.0000    9.39558
511440.0000    9.90887
511480.0000   10.24375
511520.0000   11.27090
511560.0000   10.79313
511600.0000   12.13132
511640.0000   11.58272
511680.0000    9.80150
511720.0000   11.11762
511760.0000    9.01916
511800.0000    8.91900
511840.0000    8.54866
511880.0000   10.41278
511920.0000    9.49426
511960.0000    9.14047
512000.0000    9.80981
512040.0000    9.25477
512080.0000    8.11468
512120.0000    8.24006
512160.0000   10.75285
512200.0000   11.48001
512240.0000   11.56073
512280.0000   10.51627
512320.0000   10.35157
512360.0000   10.85608
512400.0000   10.81095
512440.0000   10.62308
512480.0000   10.67322
512520.0000   11.18743
512560.0000   11.18255
512600.0000    9.49218
512640.0000    8.37682
512680.0000   11.63253
512720.0000   12.59743
512760.0000   12.48421
512800.0000   13.05666
512840.0000   13.15879
512880.0000   11.96576
512920.0000   13.87868
512960.0000   12.42998
513000.0000   12.14512
513040.0000   11.55266
513080.0000   10.77799
513120.0000   10.73256
513160.0000   10.14994
513200.0000    9.44853
513240.0000   11.33405
513280.0000   11.43997
513320.0000   10.02810
513360.0000    9.86265
513400.0000   10.97161
513440.0000   11.24768
513480.0000   12.30115
513520.0000   11.74756
513560.0000   12.16480
513600.0000   10.82307
513640.0000   10.59422
513680.0000   10.65215
513720.0000   10.15303
513760.0000   10.29886
513800.0000    9.33885
513840.0000   10.28600
513880.0000    9.13223
513920.0000    9.40211
513960.0000    8.67690
514000.0000    8.71218
514040.0000    8.41095
514080.0000    9.12469
514120.0000    9.68602
514160.0000   10.16334
514200.0000   10.14156
514240.0000   10.15461
514280.0000   10.28620
514320.0000   10.55251
514360.0000   10.08768
514400.0000   10.70422
514440.0000    9.64359
514480.0000    9.99568
514520.0000   11.24278
514560.0000   10.96174
514600.0000   11.71112
514640.0000   13.00834
514680.0000   13.43048
514720.0000   11.11791
514760.0000   11.12584
514800.0000   11.48978
514840.0000   11.87627
514880.0000   12.64463
514920.0000   11.47324
514960.0000   11.50428
515000.0000   11.67066
515040.0000   10.96905
515080.0000   10.85189
515120.0000   12.28619
515160.0000   10.83401
515200.0000   11.42181
515240.0000   11.73766
515280.0000   11.10785
515320.0000   11.85189
515360.0000   11.14747
515400.0000   10.33541
515440.0000   10.21242
515480.0000   10.19432
515520.0000    9.54945
515560.0000    9.14375
515600.0000    9.00909
515640.0000    8.94829
515680.0000    8.11714
515720.0000    8.64468
515760.0000    6.88328
515800.0000    8.17077
515840.0000    6.55831
515880.0000    9.58266
515920.0000   10.48857
515960.0000    9.81110
516000.0000    9.77774
516040.0000   10.35812
516080.0000   10.84139
516120.0000   10.83071
516160.0000    8.33544
516200.0000   10.39344
516240.0000   10.54189
516280.0000   10.73970
516320.0000    9.94686
516360.0000   10.94617
516400.0000   10.40590
516440.0000   10.24048
516480.0000    9.19452
516520.0000    7.19849
516560.0000    8.35628
516600.0000    8.32255
516640.0000    8.89555
516680.0000    8.72763
516720.0000   11.68447
516760.0000   10.74921
516800.0000   12.12847
516840.0000   10.11778
516880.0000   10.68817
516920.0000   10.98042
516960.0000    9.76701
517000.0000    8.91548
517040.0000   10.30762
517080.0000    9.83719
517120.0000    9.08363
517160.0000    9.23601
517200.0000   10.44156
517240.0000   11.00283
517280.0000   11.50752
517320.0000   11.21924
517360.0000   10.98362
517400.0000   10.71648
517440.0000    9.31347
517480.0000    8.98370
517520.0000    9.28179
517560.0000   10.04447
517600.0000    9.76241
517640.0000   10.11796
517680.0000    9.79216
517720.0000    9.38237
517760.0000    9.78676
517800.0000    9.13953
517840.0000   10.23479
517880.0000   10.77168
517920.0000   10.40305
517960.0000   10.54794
518000.0000   10.27413
518040.0000    9.19643
518080.0000    9.84510
518120.0000   10.10924
518160.0000    9.62465
518200.0000   11.01868
518240.0000   11.22707
518280.0000   11.32016
518320.0000    9.46478
518360.0000    9.38569
518400.0000   10.91346
518440.0000   10.19653
518480.0000    8.51031
518520.0000    9.45273
518560.0000    8.07867
518600.0000    7.46433
518640.0000    8.99006
518680.0000    6.86707
518720.0000    6.81962
518760.0000    6.86634
518800.0000    8.54215
518840.0000    8.41208
518880.0000    9.15862
518920.0000    8.38845
518960.0000    8.50632
519000.0000    8.25812
519040.0000    7.17749
519080.0000    8.95209
519120.0000    9.18119
519160.0000    9.26646
519200.0000    8.92616
519240.0000    8.62708
519280.0000    6.22792
519320.0000    6.18819
519360.0000    8.70623
519400.0000    9.05673
519440.0000   10.83088
519480.0000   10.62418
519520.0000   11.93535
519560.0000   11.50330
519600.0000   11.45170
519640.0000   11.15288
519680.0000   12.60108
519720.0000   11.74616
519760.0000   11.17901
519800.0000    9.58700
519840.0000    9.98216
519880.0000   11.35073
519920.0000   11.31674
519960.0000   10.62584
520000.0000   11.21368
520040.0000    9.88249
520080.0000    9.29223
520120.0000    9.69411
520160.0000    9.64348
520200.0000    9.91274
520240.0000   11.21531
520280.0000   11.27174
520320.0000   11.20092
520360.0000   11.08620
520400.0000   11.18714
520440.0000   10.95954
520480.0000   10.00333
520520.0000   11.25611
520560.0000   12.43119
520600.0000   11.74374
520640.0000   11.55470
520680.0000   12.40909
520720.0000   11.82772
520760.0000   12.51224
520800.0000   11.81056
520840.0000   12.16284
520880.0000   12.04954
520920.0000   11.31729
520960.0000   11.46229
521000.0000   12.31701
521040.0000   12.04218
521080.0000   11.64392
521120.0000   12.94339
521160.0000   11.60153
521200.0000   11.64589
521240.0000   12.00648
521280.0000   12.32826
521320.0000   12.56591
521360.0000   12.76705
521400.0000   12.72134
521440.0000   12.60911
521480.0000   13.27491
521520.0000   12.67897
521560.0000   11.73613
521600.0000   12.15532
521640.0000   11.53508
521680.0000   13.32167
521720.0000   13.12391
521760.0000   12.33069
521800.0000   11.00528
521840.0000   11.94371
521880.0000   11.11573
521920.0000   11.71317
521960.0000   12.02207
522000.0000   11.30808
522040.0000   10.77192
522080.0000   10.69736
522120.0000   11.56187
522160.0000   10.66501
522200.0000   12.34734
522240.0000   11.09826
522280.0000   11.55934
522320.0000   11.63191
522360.0000   12.72631
522400.0000   12.49604
522440.0000   13.24815
522480.0000   13.56655
522520.0000   12.50024
522560.0000   12.43775
522600.0000   12.11304
522640.0000   11.31951
522680.0000   11.10823
522720.0000   11.16313
522760.0000   12.57093
522800.0000   11.60488
522840.0000   12.33080
522880.0000   13.41524
522920.0000   13.83202
522960.0000   12.99535
523000.0000   12.02511
523040.0000   12.39104
523080.0000   12.79117
523120.0000   11.91162
523160.0000   10.78947
523200.0000   11.41820
523240.0000   11.13046
523280.0000    9.87839
523320.0000   11.92871
523360.0000   12.20760
523400.0000   13.07777
523440.0000   12.97160
523480.0000   11.73008
523520.0000   11.52250
523560.0000   12.43379
523600.0000   12.52936
523640.0000   12.13253
523680.0000   12.41572
523720.0000   12.29982
523760.0000   12.28658
523800.0000   11.85409
523840.0000   10.93844
523880.0000   11.42043
523920.0000   11.61412
523960.0000   11.34129
524000.0000   11.07529
524040.0000   12.06263
524080.0000   11.62310
524120.0000   10.95046
524160.0000   11.75340
524200.0000   10.15886
524240.0000   11.45922
524280.0000   11.26956
524320.0000   12.04267
524360.0000   10.67348
524400.0000   10.66751
524440.0000   10.61363
524480.0000   11.74537
524520.0000   10.70167
524560.0000   12.25064
524600.0000   11.77273
524640.0000   10.74051
524680.0000   11.89443
524720.0000   12.17459
524760.0000   13.85727
524800.0000   12.08102
524840.0000   12.50368
524880.0000   12.19909
524920.0000   13.15124
524960.0000   12.56878
525000.0000   12.27191
525040.0000   12.12962
525080.0000   11.16187
525120.0000   11.99178
525160.0000   10.94969
525200.0000   12.04485
525240.0000   11.44994
525280.0000   11.39201
525320.0000   11.13401
525360.0000   12.68702
525400.0000   11.99305
525440.0000   12.70590
525480.0000   12.63104
525520.0000   10.60496
525560.0000   11.48050
525600.0000   12.47227
525640.0000   12.38957
525680.0000   12.20083
525720.0000   11.03701
525760.0000   11.71104
525800.0000   12.10041
525840.0000   12.44684
525880.0000   11.41693
525920.0000   12.22238
525960.0000   11.88086
526000.0000   11.02790
526040.0000   11.08414
526080.0000   10.86115
526120.0000   12.21758
526160.0000   11.57878
526200.0000   10.63958
526240.0000   10.59250
526280.0000   10.40532
526320.0000    9.07336
526360.0000    9.01409
526400.0000    9.52644
526440.0000    9.83151
526480.0000    9.27692
526520.0000    9.98469
526560.0000    9.88181
526600.0000    9.88341
526640.0000   11.21621
526680.0000   11.12391
526720.0000   11.61241
526760.0000   10.79799
526800.0000   11.63299
526840.0000   11.81692
526880.0000   11.53260
526920.0000   11.07060
526960.0000   10.38214
527000.0000   10.73936
527040.0000   11.56496
527080.0000   12.50282
527120.0000   11.89308
527160.0000   12.41808
527200.0000   12.51579
527240.0000   11.92586
527280.0000   12.98994
527320.0000   11.98128
527360.0000   11.91544
527400.0000   11.58859
527440.0000   11.83568
527480.0000   12.37886
527520.0000   13.05646
527560.0000   12.08788
527600.0000    9.14493
527640.0000    8.42721
527680.0000    7.39711
527720.0000    9.28705
527760.0000   10.06574
527800.0000   10.06136
527840.0000   10.70254
527880.0000   10.10794
527920.0000   10.79876
527960.0000   10.31138
528000.0000    9.36791
528040.0000    8.45094
528080.0000    8.10645
528120.0000    8.54928
528160.0000    9.13463
528200.0000   10.71878
528240.0000    8.77866
528280.0000    8.72105
528320.0000    7.55230
528360.0000    7.77345
528400.0000    7.70596
528440.0000    8.53702
528480.0000    8.87161
528520.0000   10.11658
528560.0000    9.34583
528600.0000    9.94932
528640.0000   10.00723
528680.0000    9.09458
528720.0000   10.07981
528760.0000   10.11038
528800.0000   10.04228
528840.0000   10.54584
528880.0000   10.60267
528920.0000   10.16299
528960.0000    9.86039
529000.0000    9.72530
529040.0000   10.34546
529080.0000    9.50660
529120.0000   11.53491
529160.0000   10.48064
529200.0000   11.00145
529240.0000   10.89998
529280.0000   11.40482
529320.0000   10.86452
529360.0000   11.68763
529400.0000   10.47418
529440.0000   11.35784
529480.0000   10.83032
529520.0000   11.16947
529560.0000   11.22732
529600.0000   11.58299
529640.0000   10.58862
529680.0000   10.92585
529720.0000   11.49654
529760.0000    8.92027
529800.0000    8.23457
529840.0000    8.19977
529880.0000    7.26472
529920.0000    9.36613
529960.0000    8.60253
530000.0000    9.45239
530040.0000    7.93484
530080.0000    8.31628
530120.0000    9.59428
530160.0000   10.48515
530200.0000   11.99655
530240.0000   12.54561
530280.0000   11.14952
530320.0000   11.03615
530360.0000   11.11472
530400.0000    9.54725
530440.0000    8.76064
530480.0000    8.27018
530520.0000    8.23990
530560.0000    7.56909
530600.0000    8.93913
530640.0000    9.22414
530680.0000    9.53077
530720.0000    9.53910
530760.0000    8.74742
530800.0000    8.80232
530840.0000    8.03150
530880.0000    8.95043
530920.0000    8.81990
530960.0000    8.28083
531000.0000    9.73161
531040.0000    9.56523
531080.0000    9.27059
531120.0000    8.85473
531160.0000    8.98877
531200.0000   10.56884
531240.0000   11.24140
531280.0000   10.96905
531320.0000   10.61414
531360.0000    8.65684
531400.0000    8.22863
531440.0000    9.00381
531480.0000    9.96116
531520.0000   10.85099
531560.0000    8.48795
531600.0000    8.66710
531640.0000    9.64801
531680.0000   10.40617
531720.0000   10.28702
531760.0000   10.27821
531800.0000   10.00320
531840.0000    9.94122
531880.0000    9.62850
531920.0000    8.69026
531960.0000    9.97925
532000.0000   10.27647
532040.0000    8.58891
532080.0000    9.73723
532120.0000   10.18948
532160.0000   10.36529
532200.0000    7.86009
532240.0000    8.63333
532280.0000    8.31892
532320.0000    8.43876
532360.0000    9.47733
532400.0000    9.03199
532440.0000    9.65979
532480.0000   10.49629
532520.0000   10.38656
532560.0000    8.06155
532600.0000    8.41898
532640.0000    7.34174
532680.0000    6.47923
532720.0000    7.27567
532760.0000    8.29143
532800.0000    9.28760
532840.0000    9.43045
532880.0000    8.25825
532920.0000    9.04445
532960.0000   11.12617
533000.0000   11.77778
533040.0000    9.57920
533080.0000    9.69489
533120.0000   10.58028
533160.0000   10.16997
533200.0000    9.52146
533240.0000    9.50653
533280.0000    9.34638
533320.0000   10.22560
533360.0000    9.77852
533400.0000    7.89666
533440.0000    7.79166
533480.0000    7.84570
533520.0000    9.25186
533560.0000    8.79786
533600.0000    9.81279
533640.0000    9.88575
533680.0000    9.11897
533720.0000    8.85635
533760.0000    8.47023
533800.0000    8.57794
533840.0000    7.72857
533880.0000    6.72304
533920.0000    7.41841
533960.0000    7.84821
534000.0000    7.83361
534040.0000    8.33253
534080.0000    9.05694
534120.0000    7.89004
534160.0000    8.63573
534200.0000    8.13259
534240.0000    8.05423
534280.0000    8.34480
534320.0000    8.05664
534360.0000    8.57043
534400.0000    9.76946
534440.0000    9.04337
534480.0000    7.74277
534520.0000    9.19049
534560.0000    8.67842
534600.0000    8.16522
534640.0000    8.89034
534680.0000    8.93448
534720.0000    9.06323
534760.0000    8.79557
534800.0000   10.58312
534840.0000   11.69008
534880.0000   11.72551
534920.0000    9.73482
534960.0000   12.32918
535000.0000   10.68948
535040.0000   10.90794
535080.0000   10.14010
535120.0000   10.32847
535160.0000    9.95740
535200.0000   10.94083
535240.0000   10.06921
535280.0000   10.02569
535320.0000   10.66706
535360.0000   10.90620
535400.0000    9.97794
535440.0000    9.88497
535480.0000   11.62282
535520.0000   10.08458
535560.0000    8.46132
535600.0000    7.76083
535640.0000    8.04945
535680.0000    9.31591
535720.0000    8.37825
535760.0000    9.05523
535800.0000    9.38180
535840.0000   10.56344
535880.0000    9.60312
535920.0000   11.21706
535960.0000    9.14256
536000.0000   10.49715
536040.0000   10.16760
536080.0000    9.64268
536120.0000   10.42833
536160.0000   11.11720
536200.0000   11.11776
536240.0000   10.41019
536280.0000   11.09159
536320.0000   11.42692
536360.0000   11.25812
536400.0000   11.32456
536440.0000   11.26531
536480.0000   11.57723
536520.0000   11.76103
536560.0000   11.70636
536600.0000   11.03819
536640.0000   11.46891
536680.0000   11.24515
536720.0000   11.30705
536760.0000   11.38742
536800.0000   11.23885
536840.0000   12.06602
536880.0000   11.76652
536920.0000   12.49592
536960.0000   11.67392
537000.0000   12.23035
537040.0000   12.02852
537080.0000   11.30107
537120.0000   10.84355
537160.0000   11.02730
537200.0000   11.23270
537240.0000    9.89919
537280.0000   10.69681
537320.0000   11.07552
537360.0000   10.39888
537400.0000   11.35233
537440.0000   11.35183
537480.0000   11.77168
537520.0000   11.85896
537560.0000   10.94596
537600.0000   11.02991
537640.0000   10.72731
537680.0000    9.30535
537720.0000   10.29472
537760.0000   11.55895
537800.0000   11.67344
537840.0000   12.08822
537880.0000   13.40473
537920.0000   12.18576
537960.0000   11.85572
538000.0000   11.63017
538040.0000   11.42677
538080.0000   11.36551
538120.0000   11.04988
538160.0000   11.52091
538200.0000   11.03059
538240.0000   10.35194
538280.0000   11.17138
538320.0000   11.07354
538360.0000   11.18256
538400.0000   10.72766
538440.0000   11.66941
538480.0000   11.10841
538520.0000   11.18256
538560.0000   10.29826
538600.0000    9.99582
538640.0000   10.83627
538680.0000    9.67686
538720.0000    8.85860
538760.0000    9.47739
538800.0000    9.05615
538840.0000    9.19381
538880.0000    8.63293
538920.0000    7.98247
538960.0000    9.04932
539000.0000    9.05499
539040.0000    9.23271
539080.0000    8.64306
539120.0000    8.07337
539160.0000    7.04107
539200.0000    7.48522
539240.0000    8.19894
539280.0000    9.27159
539320.0000    7.78593
539360.0000    7.40633
539400.0000    8.66694
539440.0000    8.65785
539480.0000    8.26618
539520.0000    7.98490
539560.0000    7.09218
539600.0000    7.33843
539640.0000    6.82490
539680.0000    8.08428
539720.0000    6.53888
539760.0000    6.47787
539800.0000    7.49963
539840.0000    7.60147
539880.0000    7.24267
539920.0000    7.10824
539960.0000    7.80774
540000.0000    7.62958
540040.0000    7.36671
540080.0000    6.63510
540120.0000    6.51434
540160.0000    8.10269
540200.0000    7.27903
540240.0000    7.57735
540280.0000    8.73598
540320.0000    8.36962
540360.0000    8.24185
540400.0000    8.27031
540440.0000    7.62192
540480.0000    8.43021
540520.0000    9.22635
540560.0000    8.42900
540600.0000    8.02549
540640.0000    8.05615
540680.0000    7.40699
540720.0000    7.82212
540760.0000    8.62664
540800.0000    8.60685
540840.0000    7.39323
540880.0000    7.58862
540920.0000    8.44701
540960.0000    7.98888
541000.0000    7.26108
541040.0000    7.83073
541080.0000    7.61902
541120.0000    9.30506
541160.0000    8.76989
541200.0000    8.62477
541240.0000    7.94214
541280.0000    9.10183
541320.0000    9.28106
541360.0000    9.33942
541400.0000    8.84427
541440.0000    8.36056
541480.0000    9.19702
541520.0000    9.20661
541560.0000    9.54229
541600.0000    9.11349
541640.0000    8.83460
541680.0000    8.79857
541720.0000    8.99501
541760.0000   10.32476
541800.0000    8.74716
541840.0000    8.89713
541880.0000    8.77297
541920.0000    8.71802
541960.0000    8.17430
542000.0000    8.75371
542040.0000    8.69741
542080.0000    8.19170
542120.0000    9.62403
542160.0000    8.48666
542200.0000    9.22510
542240.0000   11.09360
542280.0000    9.52277
542320.0000   10.07372
542360.0000   10.49219
542400.0000    9.58000
542440.0000    9.78327
542480.0000   10.51811
542520.0000    9.99748
542560.0000    9.76027
542600.0000    9.69669
542640.0000   10.66200
542680.0000    9.66390
542720.0000   10.24253
542760.0000    9.21399
542800.0000    8.34638
542840.0000    9.55364
542880.0000    9.14670
542920.0000    9.58718
542960.0000    9.45462
543000.0000    9.70845
543040.0000   10.60960
543080.0000   10.55002
543120.0000   10.74349
543160.0000   10.47726
543200.0000   10.40222
543240.0000   10.24298
543280.0000   10.58455
543320.0000   11.40689
543360.0000   11.32781
543400.0000   10.73204
543440.0000   10.46336
543480.0000   10.40199
543520.0000   10.30032
543560.0000   10.08691
543600.0000    9.76365
543640.0000   11.14542
543680.0000   11.43354
543720.0000   10.74430
543760.0000   10.51427
543800.0000   11.40997
543840.0000   10.56900
543880.0000   10.66160
543920.0000   11.33244
543960.0000   10.42764
544000.0000   10.12797
544040.0000    9.41526
544080.0000   10.39362
544120.0000    9.27027
544160.0000   10.30970
544200.0000   10.21860
544240.0000   10.40123
544280.0000   10.61641
544320.0000   10.82405
544360.0000   10.73117
544400.0000    9.83228
544440.0000   10.97160
544480.0000   10.63519
544520.0000   11.11846
544560.0000   10.21314
544600.0000   10.07058
544640.0000   10.31652
544680.0000   10.34714
544720.0000   10.58012
544760.0000   10.31941
544800.0000    9.90679
544840.0000    9.84987
544880.0000    9.58398
544920.0000    9.25590
544960.0000    9.45690
545000.0000    8.96454
545040.0000    8.27463
545080.0000    8.94602
545120.0000    9.09025
545160.0000    8.69176
545200.0000    8.74855
545240.0000    9.78417
545280.0000    8.28825
545320.0000    9.04804
545360.0000    9.22321
545400.0000    9.88066
545440.0000    8.65088
545480.0000    9.27763
545520.0000    9.31715
545560.0000    9.90209
545600.0000    9.31158
545640.0000    8.03304
545680.0000    8.97454
545720.0000    8.54585
545760.0000    9.66113
545800.0000    8.77057
545840.0000    9.87323
545880.0000   10.23333
545920.0000    9.21519
545960.0000    9.10088
546000.0000    9.27000
546040.0000   10.22032
546080.0000   10.54025
546120.0000   10.44037
546160.0000   10.74170
546200.0000    8.87281
546240.0000    9.26931
546280.0000    9.62099
546320.0000    8.39832
546360.0000    9.13908
546400.0000    9.09452
546440.0000    8.67636
546480.0000    9.41974
546520.0000    8.63664
546560.0000    7.47173
546600.0000    8.50051
546640.0000    9.68560
546680.0000    8.15248
546720.0000    9.37050
546760.0000    9.88592
546800.0000    9.82904
546840.0000    9.37084
546880.0000    7.86305
546920.0000    6.40241
546960.0000    8.10652
547000.0000    8.41661
547040.0000    7.79557
547080.0000    8.27219
547120.0000    7.43704
547160.0000    7.06367
547200.0000    6.81219
547240.0000    7.87856
547280.0000    6.44972
547320.0000    7.90133
547360.0000    7.94197
547400.0000    7.38622
547440.0000    6.81696
547480.0000    8.31797
547520.0000    7.22202
547560.0000    6.66446
547600.0000    8.30952
547640.0000    7.87994
547680.0000    8.09954
547720.0000    7.56498
547760.0000    7.98311
547800.0000    9.26252
547840.0000    8.97690
547880.0000    9.77015
547920.0000    9.91509
547960.0000    9.41467
548000.0000   11.05157
548040.0000    9.43889
548080.0000   10.33159
548120.0000    9.69959
548160.0000    9.39623
548200.0000   10.63518
548240.0000    9.04835
548280.0000    8.41045
548320.0000    8.32990
548360.0000    9.11314
548400.0000    8.30928
548440.0000    9.71196
548480.0000    9.15128
548520.0000    9.87783
548560.0000   10.64294
548600.0000    9.51950
548640.0000   10.33242
548680.0000    9.56176
548720.0000    9.89438
548760.0000   10.17732
548800.0000    9.91190
548840.0000   10.17469
548880.0000    9.80770
548920.0000   10.22310
548960.0000   11.80708
549000.0000   10.98980
549040.0000   10.36887
549080.0000   10.00126
549120.0000   10.60758
549160.0000   10.18640
549200.0000   10.31488
549240.0000    9.72777
549280.0000    9.86311
549320.0000    9.95167
549360.0000   10.43595
549400.0000   10.79825
549440.0000    9.74770
549480.0000    9.06740
549520.0000    9.48076
549560.0000    9.79992
549600.0000   10.08701
549640.0000   11.37820
549680.0000    9.98596
549720.0000   10.40740
549760.0000   11.54102
549800.0000   11.82391
549840.0000   10.35156
549880.0000   10.82419
549920.0000   10.46269
549960.0000    9.49133
550000.0000    9.38032
550040.0000    9.33239
550080.0000   10.25845
550120.0000    9.70807
550160.0000    9.40354
550200.0000    8.49504
550240.0000    7.85290
550280.0000    9.18940
550320.0000    9.27274
550360.0000    9.74996
550400.0000   10.62321
550440.0000    9.76953
550480.0000    9.91659
550520.0000    9.90076
550560.0000   10.49694
550600.0000   10.81450
550640.0000   10.36312
550680.0000    9.85101
550720.0000    9.22492
550760.0000    8.96555
550800.0000    9.74076
550840.0000   10.42130
550880.0000    9.23431
550920.0000    9.17569
550960.0000    9.51522
551000.0000   10.57903
551040.0000    9.85071
551080.0000    9.36930
551120.0000   10.18013
551160.0000    9.63155
551200.0000   10.45276
551240.0000   10.67384
551280.0000   10.78281
551320.0000    9.82276
551360.0000   10.51061
551400.0000   10.28950
551440.0000    9.06159
551480.0000    8.76203
551520.0000    9.34492
551560.0000    9.16819
551600.0000    8.31066
551640.0000    9.45109
551680.0000    8.80860
551720.0000    8.31196
551760.0000    9.02428
551800.0000    9.45453
551840.0000    9.73038
551880.0000    9.21475
551920.0000   10.05190
551960.0000    8.94492
552000.0000    6.75779
552040.0000    7.81460
552080.0000    7.56365
552120.0000    7.59352
552160.0000    7.04829
552200.0000    8.88924
552240.0000    8.54031
552280.0000    8.78609
552320.0000    8.75359
552360.0000    8.73349
552400.0000    9.44222
552440.0000    9.34118
552480.0000    7.71310
552520.0000    7.27397
552560.0000    7.62788
552600.0000    7.70059
552640.0000    8.23227
552680.0000    7.35304
552720.0000    8.85694
552760.0000    8.20969
552800.0000    8.99404
552840.0000    9.94969
552880.0000    8.91648
552920.0000    8.27878
552960.0000    9.20747
553000.0000    8.72003
553040.0000    7.70033
553080.0000    8.66322
553120.0000    9.31492
553160.0000    9.87580
553200.0000    9.65261
553240.0000    8.09850
553280.0000    8.17113
553320.0000    9.32461
553360.0000    9.72421
553400.0000    8.77871
553440.0000    9.55767
553480.0000    9.83553
553520.0000   10.43778
553560.0000   11.27283
553600.0000   11.37479
553640.0000   10.29648
553680.0000   10.33884
553720.0000    9.34416
553760.0000    8.76042
553800.0000    9.67051
553840.0000    8.46611
553880.0000    7.82768
553920.0000    7.77922
553960.0000    7.47600
554000.0000    8.52073
554040.0000    7.75269
554080.0000    7.59042
554120.0000    6.72509
554160.0000    7.36978
554200.0000    7.26380
554240.0000    8.06311
554280.0000    7.03581
554320.0000    8.30336
554360.0000    9.27544
554400.0000   10.20828
554440.0000   10.60010
554480.0000    8.89583
554520.0000    9.02255
554560.0000   10.23458
554600.0000   10.49312
554640.0000    9.65965
554680.0000   10.12194
554720.0000   10.13290
554760.0000   10.40217
554800.0000   10.36276
554840.0000    9.44945
554880.0000    9.41082
554920.0000   11.34909
554960.0000    9.99554
555000.0000    9.78092
555040.0000   10.55733
555080.0000   10.59744
555120.0000    9.71496
555160.0000   10.12734
555200.0000    8.89084
555240.0000    9.75374
555280.0000    9.80044
555320.0000    9.90149
555360.0000   10.08626
555400.0000   10.19012
555440.0000   11.58979
555480.0000   10.71964
555520.0000   11.16577
555560.0000   10.66466
555600.0000    9.99385
555640.0000    9.72540
555680.0000   10.11825
555720.0000   10.23653
555760.0000   11.28250
555800.0000   11.37538
555840.0000   10.58684
555880.0000   10.57525
555920.0000   11.10229
555960.0000   10.91360
556000.0000   10.53033
556040.0000   11.63762
556080.0000   10.43695
556120.0000   10.19378
556160.0000   10.06709
556200.0000    8.97167
556240.0000    9.51724
556280.0000   10.54566
556320.0000    9.59708
556360.0000   10.33631
556400.0000   10.58720
556440.0000    9.36217
556480.0000   11.37311
556520.0000   10.04876
556560.0000   10.44594
556600.0000    9.54549
556640.0000   10.15748
556680.0000    8.78922
556720.0000    8.59070
556760.0000   10.50574
556800.0000    9.59860
556840.0000    9.93813
556880.0000   10.10418
556920.0000    9.52066
556960.0000    9.48935
557000.0000    9.25717
557040.0000    9.56488
557080.0000   10.49028
557120.0000    9.30966
557160.0000    8.99353
557200.0000    8.64994
557240.0000    9.09242
557280.0000    9.70306
557320.0000    8.69017
557360.0000    8.18004
557400.0000    8.68481
557440.0000    8.70568
557480.0000    8.30689
557520.0000   10.19155
557560.0000    9.43628
557600.0000    9.61477
557640.0000    8.38056
557680.0000    9.03633
557720.0000    8.86983
557760.0000    7.84392
557800.0000    7.94676
557840.0000    8.01681
557880.0000    8.20940
557920.0000    7.87011
557960.0000    7.25323
558000.0000    7.39350
558040.0000    7.32515
558080.0000    7.49599
558120.0000    5.82191
558160.0000    6.11345
558200.0000    6.62525
558240.0000    5.90385
558280.0000    6.61152
558320.0000    5.63269
558360.0000    6.54720
558400.0000    7.57526
558440.0000    6.54352
558480.0000    8.73579
558520.0000    7.75509
558560.0000    9.11926
558600.0000    8.07389
558640.0000    7.25297
558680.0000    8.40044
558720.0000    8.52750
558760.0000    7.90911
558800.0000    7.22940
558840.0000    7.46197
558880.0000    7.75810
558920.0000    8.24640
558960.0000    8.07512
559000.0000    8.15566
559040.0000    7.63583
559080.0000    7.29560
559120.0000    7.54722
559160.0000    7.32099
559200.0000    6.55114
559240.0000    6.83368
559280.0000    8.55591
559320.0000    7.91515
559360.0000    7.36420
559400.0000    8.24721
559440.0000    8.30133
559480.0000    7.97691
559520.0000    7.29212
559560.0000    8.55197
559600.0000    8.83394
559640.0000    8.80278
559680.0000    9.06541
559720.0000    9.73404
559760.0000    9.89283
559800.0000    9.46726
559840.0000    8.53557
559880.0000    9.28410
559920.0000    9.04163
559960.0000    8.90780
560000.0000    8.43949
560040.0000    9.36536
560080.0000    8.75103
560120.0000    8.33822
560160.0000    8.81277
560200.0000    9.10237
560240.0000    8.96535
560280.0000    8.83071
560320.0000    8.69069
560360.0000    8.93543
560400.0000    8.83573
560440.0000    9.63054
560480.0000    9.14492
560520.0000    9.43759
560560.0000    8.20440
560600.0000    8.85227
560640.0000    9.04142
560680.0000    8.75163
560720.0000    8.38900
560760.0000    8.18157
560800.0000    9.49471
560840.0000    9.31966
560880.0000    9.74207
560920.0000    8.52807
560960.0000    8.42307
561000.0000    8.08122
561040.0000    8.56062
561080.0000    8.70962
561120.0000    6.95953
561160.0000    9.19004
561200.0000    8.28723
561240.0000    8.43600
561280.0000    9.44123
561320.0000    8.07377
561360.0000    9.14600
561400.0000    7.50133
561440.0000    7.96252
561480.0000    7.86768
561520.0000    6.27593
561560.0000    8.06426
561600.0000    6.96351
561640.0000    8.12835
561680.0000    7.96496
561720.0000    8.42338
561760.0000    8.62916
561800.0000    8.78270
561840.0000    9.33518
561880.0000    9.05074
561920.0000    8.74744
561960.0000    8.47809
562000.0000    8.54672
562040.0000    8.51804
562080.0000    7.78490
562120.0000    9.74583
562160.0000    8.95469
562200.0000    7.77770
562240.0000    8.21387
562280.0000    9.13616
562320.0000    9.04670
562360.0000    8.82811
562400.0000    8.48263
562440.0000    9.34279
562480.0000    9.01970
562520.0000    8.55282
562560.0000    8.91440
562600.0000    8.73222
562640.0000    7.96498
562680.0000   10.26051
562720.0000    9.82422
562760.0000    8.96835
562800.0000    9.04839
562840.0000    8.25241
562880.0000    8.20807
562920.0000    7.97395
562960.0000    8.40530
563000.0000    8.48984
563040.0000    8.03785
563080.0000    8.69670
563120.0000   10.17458
563160.0000   10.01138
563200.0000    8.17698
563240.0000    7.17219
563280.0000    6.94761
563320.0000    6.60866
563360.0000    5.96241
563400.0000    7.45718
563440.0000    7.66958
563480.0000    6.49772
563520.0000    7.34044
563560.0000    7.03634
563600.0000    6.71843
563640.0000    6.36318
563680.0000    7.51275
563720.0000    8.18534
563760.0000    6.96796
563800.0000    6.41880
563840.0000    8.38514
563880.0000    8.16631
563920.0000    7.80585
563960.0000    8.13605
564000.0000    8.54313
564040.0000    8.65305
564080.0000    9.30605
564120.0000    9.07912
564160.0000    8.15474
564200.0000    7.65031
564240.0000    7.83868
564280.0000    9.12097
564320.0000    6.87801
564360.0000    8.03352
564400.0000    9.43402
564440.0000   10.65789
564480.0000   11.39286
564520.0000   10.00192
564560.0000    9.32786
564600.0000    9.28081
564640.0000   10.16380
564680.0000    9.39520
564720.0000    9.61026
564760.0000    9.02611
564800.0000    9.37622
564840.0000   11.24109
564880.0000   10.57337
564920.0000   10.88406
564960.0000    9.45814
565000.0000    9.35265
565040.0000   10.46805
565080.0000    8.91899
565120.0000    6.43088
565160.0000    6.95303
565200.0000    7.32624
565240.0000    7.74770
565280.0000    8.15009
565320.0000    8.03431
565360.0000    8.24697
565400.0000    7.61335
565440.0000    9.03198
565480.0000    8.17738
565520.0000    8.22077
565560.0000    8.58830
565600.0000    8.89299
565640.0000    8.26134
565680.0000    8.53497
565720.0000    9.36951
565760.0000    9.60502
565800.0000    8.67944
565840.0000    7.42735
565880.0000    6.57290
565920.0000    5.97245
565960.0000    6.94760
566000.0000    6.93156
566040.0000    7.42891
566080.0000    7.35776
566120.0000    8.34075
566160.0000    8.56444
566200.0000    9.53477
566240.0000    7.95770
566280.0000    8.07611
566320.0000    6.04284
566360.0000    7.71831
566400.0000    6.29049
566440.0000    8.23760
566480.0000    7.31366
566520.0000    7.59159
566560.0000    8.63939
566600.0000    8.75571
566640.0000    9.56088
566680.0000    9.63160
566720.0000    9.15225
566760.0000    7.77169
566800.0000    9.13397
566840.0000    8.19497
566880.0000    7.13432
566920.0000    7.18519
566960.0000    7.57004
567000.0000    7.88021
567040.0000    7.63914
567080.0000    8.92738
567120.0000    7.78340
567160.0000    9.04646
567200.0000    8.22371
567240.0000    8.98825
567280.0000    7.31809
567320.0000    9.62462
567360.0000    8.92542
567400.0000   10.33156
567440.0000    8.50039
567480.0000    7.99781
567520.0000    8.15161
567560.0000    8.81292
567600.0000    7.67315
567640.0000    8.40196
567680.0000    8.55888
567720.0000    9.57661
567760.0000   10.04892
567800.0000    8.89674
567840.0000   10.04622
567880.0000    9.06293
567920.0000    8.10983
567960.0000    7.78159
568000.0000    9.70438
568040.0000    8.57675
568080.0000    8.29572
568120.0000    8.53957
568160.0000    6.72932
568200.0000    8.65139
568240.0000    8.87299
568280.0000   10.19592
568320.0000    8.77588
568360.0000    9.05095
568400.0000    9.10246
568440.0000    9.65976
568480.0000    8.83460
568520.0000    8.98093
568560.0000    9.67651
568600.0000    8.95646
568640.0000    9.16204
568680.0000    9.75245
568720.0000    9.51650
568760.0000    9.63268
568800.0000    9.98591
568840.0000    9.88546
568880.0000    9.32971
568920.0000   10.30422
568960.0000   11.13803
569000.0000    9.54489
569040.0000   10.00441
569080.0000   10.74984
569120.0000   10.29299
569160.0000   10.33053
569200.0000    9.17693
569240.0000    9.77059
569280.0000    9.72239
569320.0000    9.29723
569360.0000   10.94155
569400.0000   11.04146
569440.0000    8.67213
569480.0000    9.10631
569520.0000   11.92634
569560.0000   12.64097
569600.0000   13.70679
569640.0000   11.91504
569680.0000   11.93487
569720.0000   11.58087
569760.0000   10.34360
569800.0000    9.95024
569840.0000    9.05620
569880.0000   10.31074
569920.0000   10.49474
569960.0000    9.85723
570000.0000    9.36496
570040.0000    8.96879
570080.0000    8.88847
570120.0000    8.14741
570160.0000    7.99172
570200.0000    8.99208
570240.0000    7.46353
570280.0000    9.30315
570320.0000    9.71587
570360.0000    9.04323
570400.0000    9.62233
570440.0000    8.69928
570480.0000    7.46180
570520.0000    7.85261
570560.0000    8.42801
570600.0000    7.80773
570640.0000    8.81755
570680.0000    8.20998
570720.0000    8.67521
570760.0000    8.46127
570800.0000    9.21939
570840.0000    8.68621
570880.0000    8.70031
570920.0000    8.47886
570960.0000    8.25593
571000.0000    8.93179
571040.0000    8.29700
571080.0000    8.99809
571120.0000    9.18213
571160.0000    8.86787
571200.0000   10.06437
571240.0000   10.19338
571280.0000    9.22999
571320.0000   11.29509
571360.0000    9.83824
571400.0000    9.41532
571440.0000    9.58818
571480.0000    8.97770
571520.0000    8.17717
571560.0000    8.95337
571600.0000    9.35596
571640.0000   10.55278
571680.0000    9.61597
571720.0000    9.07449
571760.0000    8.42057
571800.0000    7.20141
571840.0000    7.20452
571880.0000    7.30894
571920.0000    7.02914
571960.0000    6.75359
572000.0000    8.07775
572040.0000    8.40088
572080.0000    8.72393
572120.0000    8.99708
572160.0000    8.59006
572200.0000    7.64294
572240.0000    7.06392
572280.0000    8.69945
572320.0000    8.35142
572360.0000    7.46695
572400.0000    6.38306
572440.0000    7.39812
572480.0000    6.79017
572520.0000    7.31891
572560.0000    6.59717
572600.0000    5.96904
572640.0000    6.94153
572680.0000    7.77150
572720.0000    7.54325
572760.0000    7.94040
572800.0000    8.99755
572840.0000    7.88430
572880.0000    9.35712
572920.0000   10.17538
572960.0000    8.80178
573000.0000    7.98717
573040.0000    7.87266
573080.0000    8.55294
573120.0000    8.67717
573160.0000    8.73199
573200.0000    8.65941
573240.0000    7.74501
573280.0000    6.42528
573320.0000    7.48809
573360.0000    7.79340
573400.0000    8.22091
573440.0000    7.96724
573480.0000    9.46394
573520.0000    9.05908
573560.0000    8.33010
573600.0000    8.25536
573640.0000    9.44532
573680.0000    7.06536
573720.0000    8.49114
573760.0000    7.61360
573800.0000    6.68557
573840.0000    8.31093
573880.0000    9.26927
573920.0000    9.36122
573960.0000    9.53815
574000.0000    9.94726
574040.0000    8.61518
574080.0000    9.17868
574120.0000    8.79828
574160.0000    7.87913
574200.0000    8.64163
574240.0000    9.78697
574280.0000   10.09470
574320.0000    8.74348
574360.0000    8.39268
574400.0000    9.07969
574440.0000    8.99329
574480.0000    8.49792
574520.0000    6.20816
574560.0000    5.84043
574600.0000    6.67770
574640.0000    8.12335
574680.0000    8.01967
574720.0000    8.59826
574760.0000    8.02536
574800.0000    8.22273
574840.0000    9.56779
574880.0000    8.79671
574920.0000    8.23555
574960.0000    8.58720
575000.0000    7.25606
575040.0000    7.50710
575080.0000    8.72845
575120.0000    9.24763
575160.0000   10.81155
575200.0000    8.77840
575240.0000    8.32852
575280.0000    8.77147
575320.0000    9.63906
575360.0000    9.99057
575400.0000    9.41063
575440.0000    9.36478
575480.0000    9.40348
575520.0000    9.82496
575560.0000    9.47661
575600.0000    8.71451
575640.0000    9.42286
575680.0000    9.85788
575720.0000    8.79090
575760.0000    7.77154
575800.0000    8.77656
575840.0000    7.24691
575880.0000    7.14452
575920.0000    7.95936
575960.0000    7.53727
576000.0000    7.30628
576040.0000    6.61194
576080.0000    6.84301
576120.0000    7.54609
576160.0000    7.43548
576200.0000    7.81917
576240.0000    6.88839
576280.0000    7.36613
576320.0000    7.57546
576360.0000    8.50008
576400.0000    7.96449
576440.0000    8.67960
576480.0000   10.13339
576520.0000    9.66890
576560.0000    9.66721
576600.0000    8.41560
576640.0000    8.73894
576680.0000    7.97813
576720.0000    7.77862
576760.0000    6.88645
576800.0000    5.57224
576840.0000    7.62654
576880.0000    7.59120
576920.0000    8.10029
576960.0000    8.59082
577000.0000    7.29776
577040.0000    7.06902
577080.0000    7.06394
577120.0000    6.62329
577160.0000    5.05366
577200.0000    5.96963
577240.0000    5.47388
577280.0000    6.44657
577320.0000    6.43982
577360.0000    6.78972
577400.0000    6.64676
577440.0000    6.19379
577480.0000    6.23231
577520.0000    7.06784
577560.0000    7.95062
577600.0000    7.27028
577640.0000    6.70583
577680.0000    7.53461
577720.0000    8.11811
577760.0000    8.68952
577800.0000    8.05994
577840.0000    7.92916
577880.0000    8.41885
577920.0000    7.81659
577960.0000    9.34568
578000.0000    9.37008
578040.0000    9.06238
578080.0000    8.56506
578120.0000    7.89726
578160.0000    8.19830
578200.0000    8.47555
578240.0000    9.33605
578280.0000    7.46780
578320.0000    7.64098
578360.0000    7.92055
578400.0000    6.01272
578440.0000    8.08001
578480.0000    8.51266
578520.0000    8.51265
578560.0000    9.82634
578600.0000    7.68452
578640.0000    8.42307
578680.0000    9.23036
578720.0000    8.98593
578760.0000    8.85387
578800.0000    8.88470
578840.0000    8.43250
578880.0000    9.38318
578920.0000    8.34267
578960.0000    8.08291
579000.0000    9.49898
579040.0000    8.45096
579080.0000    8.24643
579120.0000    8.14856
579160.0000    9.34569
579200.0000    8.79201
579240.0000    8.41192
579280.0000    8.81560
579320.0000    9.69567
579360.0000    8.53147
579400.0000    9.90749
579440.0000    9.55218
579480.0000    8.12905
579520.0000    9.00780
579560.0000    8.81950
579600.0000    7.21942
579640.0000    8.57943
579680.0000    7.83986
579720.0000    7.67642
579760.0000    6.89537
579800.0000    7.81889
579840.0000    7.46140
579880.0000    7.26377
579920.0000    7.32299
579960.0000    8.16748
580000.0000    8.23122
580040.0000    7.50669
580080.0000    8.89826
580120.0000    9.27188
580160.0000    8.83552
580200.0000   10.06980
580240.0000    9.67945
580280.0000    8.92000
580320.0000   10.18248
580360.0000   10.22518
580400.0000    9.81540
580440.0000    9.65084
580480.0000   10.12542
580520.0000    9.38404
580560.0000    8.68619
580600.0000    9.65428
580640.0000   10.34679
580680.0000    9.96030
580720.0000   10.15288
580760.0000   10.20906
580800.0000   10.85130
580840.0000   11.23621
580880.0000   10.01190
580920.0000    8.85065
580960.0000    8.73940
581000.0000    8.39855
581040.0000    8.08658
581080.0000    8.99896
581120.0000    8.10721
581160.0000    8.61092
581200.0000    9.88690
581240.0000    8.42136
581280.0000    8.64529
581320.0000    9.13221
581360.0000    8.54199
581400.0000    9.73160
581440.0000    9.11289
581480.0000    9.63363
581520.0000    8.44018
581560.0000    7.93081
581600.0000    7.92024
581640.0000    8.61911
581680.0000    7.56683
581720.0000    9.50586
581760.0000    8.98029
581800.0000   10.66770
581840.0000    8.97450
581880.0000   10.02725
581920.0000   10.83614
581960.0000   11.27497
582000.0000   11.13566
582040.0000   11.27131
582080.0000   11.80166
582120.0000   10.99112
582160.0000   10.19297
582200.0000   10.92704
582240.0000   10.76774
582280.0000   10.38350
582320.0000   10.53320
582360.0000    9.00265
582400.0000   10.00775
582440.0000   10.10449
582480.0000    9.55620
582520.0000    9.66161
582560.0000    9.55857
582600.0000   10.03891
582640.0000    9.37982
582680.0000    9.93230
582720.0000   10.15811
582760.0000   10.55242
582800.0000    9.29250
582840.0000    8.79927
582880.0000    8.37457
582920.0000    8.58650
582960.0000    9.02062
583000.0000   10.25997
583040.0000    8.12326
583080.0000    8.19317
583120.0000    8.91571
583160.0000    9.83581
583200.0000    9.34017
583240.0000    8.33441
583280.0000    8.28819
583320.0000    8.38501
583360.0000    8.64142
583400.0000    6.76986
583440.0000    6.91700
583480.0000    7.19109
583520.0000    6.64339
583560.0000    5.71786
583600.0000    7.99453
583640.0000    7.59465
583680.0000    7.76301
583720.0000    9.21060
583760.0000    8.48395
583800.0000    9.85873
583840.0000    9.57681
583880.0000   10.48544
583920.0000    9.70182
583960.0000   10.03709
584000.0000    9.45049
584040.0000   10.46620
584080.0000   10.10864
584120.0000    9.08258
584160.0000    8.71235
584200.0000    8.79504
584240.0000    8.30253
584280.0000    8.23328
584320.0000    9.52367
584360.0000    7.97118
584400.0000    7.83027
584440.0000    6.97354
584480.0000    7.79130
584520.0000    9.33907
584560.0000    8.67083
584600.0000    7.50654
584640.0000    8.61901
584680.0000    8.33439
584720.0000    7.82060
584760.0000    9.19665
584800.0000    9.89100
584840.0000   10.09887
584880.0000    7.92676
584920.0000    7.24901
584960.0000    9.92063
585000.0000   10.10903
585040.0000    9.20064
585080.0000    9.32386
585120.0000    9.12603
585160.0000    9.37943
585200.0000    9.04402
585240.0000    8.89581
585280.0000    8.97513
585320.0000    9.17215
585360.0000   10.58075
585400.0000   10.29366
585440.0000    9.82483
585480.0000    8.49994
585520.0000    8.69463
585560.0000   10.11581
585600.0000   10.26114
585640.0000    9.88127
585680.0000   10.00912
585720.0000    9.68853
585760.0000   10.29186
585800.0000   10.31905
585840.0000    9.71847
585880.0000   10.05372
585920.0000   10.75111
585960.0000   10.73503
586000.0000   10.37286
586040.0000   10.09400
586080.0000    9.47449
586120.0000    9.92073
586160.0000   10.21617
586200.0000    9.54786
586240.0000    9.16745
586280.0000    9.02218
586320.0000    8.09717
586360.0000    8.73709
586400.0000    9.18493
586440.0000   10.98529
586480.0000    9.00611
586520.0000   10.28161
586560.0000    8.20019
586600.0000   10.29762
586640.0000    8.48723
586680.0000    7.72083
586720.0000    9.01269
586760.0000    9.23522
586800.0000    9.75273
586840.0000    8.87230
586880.0000   10.47273
586920.0000    9.34291
586960.0000    9.72040
587000.0000    8.95173
587040.0000    9.37916
587080.0000    7.85129
587120.0000    7.58343
587160.0000    8.28780
587200.0000    8.04185
587240.0000    9.50614
587280.0000    9.38723
587320.0000    7.51269
587360.0000    7.36450
587400.0000    7.88103
587440.0000    6.51663
587480.0000    8.48362
587520.0000    8.87949
587560.0000    7.94515
587600.0000    7.90095
587640.0000    8.80545
587680.0000    8.71811
587720.0000    8.64883
587760.0000    7.67368
587800.0000    7.69823
587840.0000    8.14295
587880.0000    8.12575
587920.0000    8.18358
587960.0000    8.82763
588000.0000    9.09223
588040.0000    8.54796
588080.0000    8.18886
588120.0000    8.35695
588160.0000    7.61866
588200.0000    8.83234
588240.0000    9.14931
588280.0000   10.11470
588320.0000    8.96467
588360.0000   10.35222
588400.0000    9.74244
588440.0000    9.18478
588480.0000    7.52924
588520.0000    9.11173
588560.0000    9.16361
588600.0000    8.86691
588640.0000    9.56721
588680.0000    9.73724
588720.0000    8.82231
588760.0000    8.41896
588800.0000    8.24844
588840.0000    9.37443
588880.0000    7.90987
588920.0000    7.38969
588960.0000    7.89871
589000.0000    8.92307
589040.0000    7.51205
589080.0000    7.92162
589120.0000    9.11904
589160.0000    9.42383
589200.0000    8.60405
589240.0000    7.38026
589280.0000    8.10119
589320.0000    8.29111
589360.0000    8.14507
589400.0000    8.16649
589440.0000    7.14099
589480.0000    9.12900
589520.0000    9.31789
589560.0000   10.03653
589600.0000   10.20286
589640.0000    8.97532
589680.0000    7.86871
589720.0000    8.69847
589760.0000    8.87979
589800.0000   10.79558
589840.0000   10.09083
589880.0000   10.76963
589920.0000    9.92741
589960.0000   10.67163
590000.0000   10.08346
590040.0000   10.55169
590080.0000   11.54921
590120.0000   10.19307
590160.0000   10.62778
590200.0000   11.28191
590240.0000    9.41941
590280.0000   10.26993
590320.0000    9.30052
590360.0000    9.82586
590400.0000    9.84088
590440.0000   10.32036
590480.0000    9.15869
590520.0000    8.98602
590560.0000    9.42923
590600.0000    9.47544
590640.0000    9.34191
590680.0000   10.54212
590720.0000    9.30579
590760.0000    8.27694
590800.0000    9.90412
590840.0000    8.67185
590880.0000    9.20218
590920.0000    8.54827
590960.0000    9.42372
591000.0000   10.98348
591040.0000   10.46397
591080.0000    9.66706
591120.0000    9.78212
591160.0000    9.78024
591200.0000    8.40647
591240.0000   10.46319
591280.0000   11.38620
591320.0000   10.26443
591360.0000    9.48661
591400.0000   10.46018
591440.0000    9.91727
591480.0000    9.88244
591520.0000    9.89669
591560.0000    9.64539
591600.0000   10.35270
591640.0000    9.98664
591680.0000    9.54392
591720.0000    9.75743
591760.0000   10.27132
591800.0000   10.25941
591840.0000    9.66480
591880.0000    9.05631
591920.0000    9.53953
591960.0000    9.54562
592000.0000   10.20326
592040.0000   11.32819
592080.0000   10.67481
592120.0000   11.51342
592160.0000    9.70990
592200.0000    8.24264
592240.0000    9.23868
592280.0000    9.99991
592320.0000   10.07691
592360.0000    9.13175
592400.0000    9.85771
592440.0000   10.17214
592480.0000   10.24588
592520.0000    9.27106
592560.0000   10.42927
592600.0000   10.15819
592640.0000    9.96594
592680.0000    8.86935
592720.0000    9.77646
592760.0000   12.48973
592800.0000   11.16905
592840.0000   11.54543
592880.0000   11.42543
592920.0000   10.45943
592960.0000    9.75434
593000.0000   10.50478
593040.0000   10.39058
593080.0000   11.53294
593120.0000   10.37848
593160.0000   10.07215
593200.0000   10.86025
593240.0000    9.60352
593280.0000   11.55894
593320.0000   11.13090
593360.0000   10.07542
593400.0000   10.16238
593440.0000    9.51513
593480.0000   10.93505
593520.0000   10.44093
593560.0000    9.60044
593600.0000   10.21201
593640.0000    9.34235
593680.0000   10.06569
593720.0000   10.16642
593760.0000    9.78049
593800.0000   10.32027
593840.0000   10.03490
593880.0000   10.55852
593920.0000    9.32523
593960.0000    9.66133
594000.0000   10.76197
594040.0000   11.01577
594080.0000    9.64109
594120.0000   10.08421
594160.0000   10.10846
594200.0000   10.07637
594240.0000   10.29323
594280.0000   10.54570
594320.0000    9.32912
594360.0000   10.34007
594400.0000   10.61489
594440.0000   10.00158
594480.0000   10.58861
594520.0000    9.91353
594560.0000    9.31119
594600.0000   11.41170
594640.0000   10.21131
594680.0000   10.34699
594720.0000   10.17547
594760.0000   10.47676
594800.0000    9.18477
594840.0000   10.50904
594880.0000    9.66982
594920.0000   10.34674
594960.0000   10.27009
595000.0000   10.28077
595040.0000   10.47713
595080.0000   10.78620
595120.0000   10.97139
595160.0000   10.54252
595200.0000   10.28005
595240.0000    9.60618
595280.0000    9.83351
595320.0000    9.55090
595360.0000   10.79243
595400.0000    9.93972
595440.0000   10.33264
595480.0000   11.07439
595520.0000    9.79309
595560.0000    8.86931
595600.0000   10.08461
595640.0000   10.21875
595680.0000   10.40544
595720.0000    9.27326
595760.0000    9.27041
595800.0000   10.91102
595840.0000   10.32228
595880.0000    9.79414
595920.0000   10.32605
595960.0000   11.39666
596000.0000   10.75336
596040.0000   10.48805
596080.0000   10.99317
596120.0000   10.82971
596160.0000    8.45319
596200.0000    9.63240
596240.0000   10.88919
596280.0000    9.67613
596320.0000    9.13990
596360.0000    9.01041
596400.0000    8.98721
596440.0000    9.18665
596480.0000   10.38458
596520.0000   11.32974
596560.0000   11.19180
596600.0000   12.39068
596640.0000   10.87576
596680.0000   11.26908
596720.0000    9.82119
596760.0000   10.75591
596800.0000   10.78837
596840.0000    8.50672
596880.0000    9.17403
596920.0000    9.70533
596960.0000   10.85400
597000.0000    9.27881
597040.0000    9.49602
597080.0000    9.05140
597120.0000    9.07897
597160.0000    9.73778
597200.0000    9.75380
597240.0000   10.31819
597280.0000    9.25051
597320.0000    9.03260
597360.0000    8.03030
597400.0000    8.14684
597440.0000    8.88082
597480.0000    9.61199
597520.0000    9.00320
597560.0000    7.71047
597600.0000    8.54596
597640.0000    9.21422
597680.0000    8.84380
597720.0000    9.28217
597760.0000    7.87377
597800.0000   10.15338
597840.0000    8.83276
597880.0000    9.26177
597920.0000    8.24277
597960.0000    8.01659
598000.0000    8.80167
598040.0000    9.49957
598080.0000    9.45190
598120.0000    8.43418
598160.0000    7.73275
598200.0000    9.17065
598240.0000    7.90760
598280.0000    7.53160
598320.0000    7.63044
598360.0000    7.84052
598400.0000    8.46371
598440.0000    8.53846
598480.0000    7.67858
598520.0000    6.93088
598560.0000    9.45676
598600.0000    8.05566
598640.0000    8.21595
598680.0000    7.99763
598720.0000    7.91427
598760.0000    8.03332
598800.0000    7.42378
598840.0000    8.58567
598880.0000    8.43660
598920.0000    9.80288
598960.0000    8.01938
599000.0000    9.17691
599040.0000    9.11222
599080.0000    9.30746
599120.0000    8.79649
599160.0000    8.47737
599200.0000    8.59598
599240.0000    8.27953
599280.0000    8.97371
599320.0000    9.82756
599360.0000    9.25345
599400.0000    8.96827
599440.0000    9.00475
599480.0000   10.67445
599520.0000   11.11870
599560.0000   10.77498
599600.0000    9.48618
599640.0000   10.47657
599680.0000   10.12760
599720.0000   10.51448
599760.0000    9.16385
599800.0000   10.24685
599840.0000    9.19842
599880.0000    9.55989
599920.0000   10.18496
599960.0000   10.65177
600000.0000    9.89598
600040.0000   10.70262
600080.0000   10.23276
600120.0000   10.52392
600160.0000   10.00600
600200.0000   10.51201
600240.0000   10.97989
600280.0000    9.55879
600320.0000    9.95853
600360.0000   10.68344
600400.0000   10.47402
600440.0000    8.82715
600480.0000    9.09179
600520.0000    9.54052
600560.0000    8.26848
600600.0000    9.08295
600640.0000   10.00837
600680.0000   10.87233
600720.0000   10.47347
600760.0000   10.17799
600800.0000   10.53433
600840.0000   10.97849
600880.0000    9.41767
600920.0000    9.38698
600960.0000   10.36229
601000.0000   10.26727
601040.0000   10.12049
601080.0000   11.01072
601120.0000   11.42201
601160.0000   10.56387
601200.0000   11.46089
601240.0000   10.48534
601280.0000   10.63546
601320.0000   10.30104
601360.0000   10.04675
601400.0000    9.85060
601440.0000    9.12686
601480.0000    9.49946
601520.0000   10.89806
601560.0000   10.24495
601600.0000   10.61008
601640.0000   11.07027
601680.0000    9.15129
601720.0000   10.33162
601760.0000    9.32088
601800.0000    9.56594
601840.0000    9.83627
601880.0000    9.64871
601920.0000    9.35298
601960.0000   10.27613
602000.0000   10.94105
602040.0000   10.56331
602080.0000    9.36776
602120.0000   11.00938
602160.0000    9.14093
602200.0000    8.57906
602240.0000    7.68079
602280.0000    7.74025
602320.0000    8.56632
602360.0000    8.96811
602400.0000    7.61819
602440.0000    8.07238
602480.0000    9.75047
602520.0000    9.45019
602560.0000    9.80410
602600.0000   10.08230
602640.0000    9.27291
602680.0000    9.72693
602720.0000    9.43853
602760.0000    7.61887
602800.0000    8.04861
602840.0000    9.50451
602880.0000    9.68492
602920.0000   10.32638
602960.0000    9.82184
603000.0000   10.26742
603040.0000   10.90860
603080.0000    8.26868
603120.0000    9.16142
603160.0000    8.76976
603200.0000    9.80094
603240.0000    9.37088
603280.0000    9.23989
603320.0000    9.42314
603360.0000   10.26361
603400.0000   10.43332
603440.0000   10.17167
603480.0000    8.84210
603520.0000    8.84668
603560.0000    9.42097
603600.0000    8.34040
603640.0000    9.00706
603680.0000    8.57339
603720.0000   10.55267
603760.0000    8.76910
603800.0000    9.58951
603840.0000    8.71623
603880.0000    7.93768
603920.0000    8.58179
603960.0000    9.16362
604000.0000   10.46400
604040.0000   10.31778
604080.0000    9.88459
604120.0000    9.41301
604160.0000    9.08451
604200.0000    8.94884
604240.0000    9.19038
604280.0000    9.76228
604320.0000    8.69894
604360.0000    8.29094
604400.0000    8.90736
604440.0000    9.41905
604480.0000    7.97856
604520.0000    9.33290
604560.0000    9.93290
604600.0000    9.51110
604640.0000    8.99694
604680.0000    9.28352
604720.0000    9.63902
604760.0000    9.80341
604800.0000   10.61212
604840.0000   11.39866
604880.0000   10.42868
604920.0000    8.95468
604960.0000   10.12772
605000.0000    9.16254
605040.0000   10.70243
605080.0000   10.60678
605120.0000   10.73985
605160.0000   10.01789
605200.0000    9.99191
605240.0000   10.49277
605280.0000   10.24116
605320.0000   11.33711
605360.0000    9.99703
605400.0000   10.39051
605440.0000   11.07561
605480.0000   11.29326
605520.0000   10.59911
605560.0000   11.43787
605600.0000    9.87873
605640.0000   10.68186
605680.0000   10.19196
605720.0000    8.45140
605760.0000    7.88622
605800.0000    8.15587
605840.0000    7.45978
605880.0000    7.79841
605920.0000    8.41158
605960.0000    9.05209
606000.0000    9.84857
606040.0000    9.61898
606080.0000   10.47440
606120.0000    9.00620
606160.0000   10.34621
606200.0000    9.71961
606240.0000    9.69163
606280.0000    8.56590
606320.0000    9.54742
606360.0000    8.74904
606400.0000    8.91391
606440.0000    9.25705
606480.0000    7.47813
606520.0000    8.58203
606560.0000    8.86997
606600.0000    9.20270
606640.0000    9.49692
606680.0000    9.62661
606720.0000    9.56166
606760.0000    9.48213
606800.0000   10.08679
606840.0000    9.21624
606880.0000    9.45184
606920.0000    7.91399
606960.0000    9.03326
607000.0000    8.80584
607040.0000    8.30464
607080.0000    8.02212
607120.0000    7.65787
607160.0000    9.41922
607200.0000    8.28998
607240.0000    9.98664
607280.0000    8.68957
607320.0000    6.80061
607360.0000    7.67692
607400.0000    6.99737
607440.0000    8.28985
607480.0000    8.95439
607520.0000    9.42770
607560.0000   10.12324
607600.0000    9.82953
607640.0000    9.77855
607680.0000    9.88314
607720.0000    8.74335
607760.0000    9.65906
607800.0000    9.27192
607840.0000    9.83645
607880.0000    9.16155
607920.0000    9.10368
607960.0000    8.90645
608000.0000    9.60238
608040.0000    9.10279
608080.0000    9.00338
608120.0000    8.58194
608160.0000    9.02746
608200.0000    9.36716
608240.0000    9.44949
608280.0000   10.23269
608320.0000    8.91978
608360.0000   10.93776
608400.0000    9.74329
608440.0000   10.09688
608480.0000    9.57358
608520.0000    9.48539
608560.0000    9.71669
608600.0000    9.68561
608640.0000    9.89932
608680.0000    9.37575
608720.0000    7.98887
608760.0000    9.05305
608800.0000    8.98187
608840.0000    8.87623
608880.0000    9.02788
608920.0000   10.08009
608960.0000    8.31432
609000.0000    8.61681
609040.0000    9.71112
609080.0000    9.08776
609120.0000    9.75058
609160.0000    9.49189
609200.0000   10.04727
609240.0000    9.88076
609280.0000   10.22954
609320.0000    9.70330
609360.0000   10.45687
609400.0000   10.86884
609440.0000   10.50975
609480.0000    9.98299
609520.0000    9.44569
609560.0000   10.01560
609600.0000   10.68850
609640.0000    9.55165
609680.0000   10.72911
609720.0000   10.25686
609760.0000   11.09602
609800.0000   10.23264
609840.0000   10.78674
609880.0000    9.94511
609920.0000    9.65677
609960.0000    9.76963
610000.0000   10.26138
610040.0000   10.47186
610080.0000    9.92883
610120.0000    9.54150
610160.0000   10.30750
610200.0000   10.43709
610240.0000   10.50415
610280.0000    9.31718
610320.0000    9.73029
610360.0000    9.84101
610400.0000   10.50287
610440.0000   10.38306
610480.0000   10.00347
610520.0000   10.25485
610560.0000    9.50315
610600.0000    9.43811
610640.0000    9.58093
610680.0000    8.83309
610720.0000    9.07202
610760.0000   10.37627
610800.0000    9.65131
610840.0000    9.50636
610880.0000    9.11071
610920.0000   10.88083
610960.0000    9.92288
611000.0000    8.75381
611040.0000    9.27739
611080.0000    7.62171
611120.0000    8.67982
611160.0000    8.73710
611200.0000    9.64839
611240.0000   10.52584
611280.0000    8.58213
611320.0000    9.08720
611360.0000    8.39831
611400.0000    8.71494
611440.0000    9.34613
611480.0000    8.97611
611520.0000    9.51505
611560.0000   10.09205
611600.0000   10.21528
611640.0000    8.98322
611680.0000    7.57035
611720.0000    7.59650
611760.0000    8.31289
611800.0000    8.25747
611840.0000    9.03984
611880.0000    7.74305
611920.0000    9.07375
611960.0000    6.83794
612000.0000    7.23089
612040.0000    6.63428
612080.0000    7.45994
612120.0000    7.39284
612160.0000    7.48085
612200.0000    6.60448
612240.0000    9.44345
612280.0000    9.61765
612320.0000   10.00245
612360.0000    9.01898
612400.0000    9.66534
612440.0000    8.01570
612480.0000    9.14497
612520.0000    9.08003
612560.0000    9.29938
612600.0000    9.42027
612640.0000    9.02631
612680.0000    8.46986
612720.0000    9.22457
612760.0000    8.36233
612800.0000    8.88143
612840.0000    7.11001
612880.0000    8.62558
612920.0000    9.33288
612960.0000    8.28279
613000.0000    9.54720
613040.0000    9.80197
613080.0000    9.67757
613120.0000    8.69329
613160.0000    9.39458
613200.0000    8.77627
613240.0000    9.38199
613280.0000   10.07946
613320.0000    9.59034
613360.0000    8.97376
613400.0000    9.29655
613440.0000   10.50150
613480.0000   10.82065
613520.0000   11.98437
613560.0000   10.26847
613600.0000   12.07900
613640.0000   11.85808
613680.0000   10.27005
613720.0000   10.02234
613760.0000    9.24017
613800.0000   10.07377
613840.0000   10.51587
613880.0000    9.58546
613920.0000    9.13770
613960.0000    9.53796
614000.0000    9.82001
614040.0000   10.73474
614080.0000    9.45850
614120.0000    9.43029
614160.0000    9.79950
614200.0000    9.29019
614240.0000   10.39881
614280.0000    8.98073
614320.0000    8.94250
614360.0000    8.36323
614400.0000    7.84487
614440.0000    7.82270
614480.0000    8.14676
614520.0000    8.37272
614560.0000    8.37686
614600.0000    7.10283
614640.0000    6.47357
614680.0000    6.74222
614720.0000    7.76992
614760.0000    6.41975
614800.0000    7.80333
614840.0000    7.28621
614880.0000    8.12648
614920.0000    7.77315
614960.0000    6.97822
615000.0000    9.68044
615040.0000    9.19441
615080.0000    9.89439
615120.0000    8.80221
615160.0000    8.04512
615200.0000    8.91683
615240.0000    7.33373
615280.0000    7.58110
615320.0000    7.70915
615360.0000    7.81167
615400.0000    9.53316
615440.0000    9.54048
615480.0000    8.58023
615520.0000    9.04194
615560.0000    9.52755
615600.0000    9.98598
615640.0000    8.73428
615680.0000    8.91438
615720.0000    8.16287
615760.0000    8.80694
615800.0000    9.19341
615840.0000    9.14196
615880.0000    8.37468
615920.0000    8.31012
615960.0000    8.68091
616000.0000    8.39962
616040.0000    8.68975
616080.0000    8.60926
616120.0000    7.23538
616160.0000    8.35000
616200.0000    9.58158
616240.0000    9.73912
616280.0000    8.96787
616320.0000    9.64898
616360.0000    9.55084
616400.0000   10.92456
616440.0000   11.54459
616480.0000   10.94086
616520.0000   10.33727
616560.0000    8.87996
616600.0000   10.19823
616640.0000    9.64843
616680.0000   10.53121
616720.0000   10.49830
616760.0000    9.68782
616800.0000    9.59541
616840.0000    9.59135
616880.0000   10.28522
616920.0000   11.19714
616960.0000   10.51765
617000.0000   10.25823
617040.0000    8.66923
617080.0000   10.16370
617120.0000   10.98378
617160.0000   10.96608
617200.0000   10.32553
617240.0000    9.53273
617280.0000    9.45669
617320.0000   11.45049
617360.0000   10.41482
617400.0000    9.43328
617440.0000    9.61880
617480.0000    9.27656
617520.0000   10.38380
617560.0000    9.79665
617600.0000    9.87744
617640.0000    9.13457
617680.0000    8.17944
617720.0000    8.77851
617760.0000    7.61781
617800.0000    8.30153
617840.0000    8.22978
617880.0000    8.23286
617920.0000    7.58519
617960.0000    9.68045
618000.0000    9.13698
618040.0000    9.58113
618080.0000    9.35529
618120.0000    8.08615
618160.0000    8.25947
618200.0000    8.19340
618240.0000    7.78881
618280.0000    8.72053
618320.0000    8.74949
618360.0000    8.67299
618400.0000    7.54453
618440.0000    8.44863
618480.0000    9.09390
618520.0000    7.83329
618560.0000    8.20164
618600.0000    8.52488
618640.0000    8.47924
618680.0000    7.71488
618720.0000    7.62713
618760.0000    6.81298
618800.0000    7.63899
618840.0000    7.22932
618880.0000    8.61490
618920.0000    8.81937
618960.0000    8.66939
619000.0000    8.61346
619040.0000    9.83373
619080.0000    9.52750
619120.0000    9.35731
619160.0000    8.00008
619200.0000    7.96150
619240.0000    7.25786
619280.0000    9.40150
619320.0000    8.64504
619360.0000    8.87197
619400.0000    8.61654
619440.0000    8.74847
619480.0000    6.32542
619520.0000    6.46343
619560.0000    6.31922
619600.0000    6.39865
619640.0000    6.06261
619680.0000    7.48424
619720.0000    7.29864
619760.0000    6.71812
619800.0000    6.49749
619840.0000    7.05832
619880.0000    6.68201
619920.0000    7.83629
619960.0000    6.83437
620000.0000    7.80868
620040.0000    8.08026
620080.0000    7.54934
620120.0000    7.76947
620160.0000    7.39833
620200.0000    7.43807
620240.0000    7.48831
620280.0000    7.61034
620320.0000    8.26657
620360.0000    8.21899
620400.0000    8.97275
620440.0000    9.36073
620480.0000    9.05471
620520.0000    8.98784
620560.0000    8.04425
620600.0000    8.63594
620640.0000    8.98570
620680.0000    8.76651
620720.0000    9.91431
620760.0000    8.95989
620800.0000    9.27183
620840.0000    9.62188
620880.0000    9.30172
620920.0000    8.90630
620960.0000    9.88531
621000.0000    9.48984
621040.0000    9.75448
621080.0000    9.08491
621120.0000    9.41055
621160.0000    9.28174
621200.0000    9.12859
621240.0000   10.52150
621280.0000    9.24384
621320.0000    8.41622
621360.0000    9.18863
621400.0000    8.95525
621440.0000    8.36150
621480.0000    8.94660
621520.0000    8.71312
621560.0000    8.65488
621600.0000    8.74958
621640.0000    9.36228
621680.0000    8.92040
621720.0000    8.35515
621760.0000    9.22024
621800.0000    8.41198
621840.0000    9.00893
621880.0000   10.46657
621920.0000   10.13901
621960.0000   10.97930
622000.0000   10.38163
622040.0000   10.63534
622080.0000   11.11037
622120.0000    9.19198
622160.0000    9.87450
622200.0000    9.90454
622240.0000   10.87370
622280.0000    9.36511
622320.0000    9.47103
622360.0000    9.64810
622400.0000    8.58389
622440.0000    9.47069
622480.0000   10.05703
622520.0000    9.51462
622560.0000    9.97286
622600.0000   10.24363
622640.0000    9.67979
622680.0000    9.31945
622720.0000    9.51905
622760.0000    9.47269
622800.0000   10.84182
622840.0000   10.27816
622880.0000    8.84861
622920.0000    8.53971
622960.0000    9.47410
623000.0000   10.07160
623040.0000   11.78172
623080.0000   10.89522
623120.0000   11.53114
623160.0000   10.84781
623200.0000    9.98989
623240.0000    9.22813
623280.0000    9.20855
623320.0000    8.93092
623360.0000    9.49545
623400.0000    9.43312
623440.0000    9.61171
623480.0000   10.44007
623520.0000   11.31035
623560.0000    9.55843
623600.0000    9.37695
623640.0000    9.66254
623680.0000    8.80763
623720.0000    9.35243
623760.0000    9.62628
623800.0000    9.51158
623840.0000    9.29524
623880.0000    7.99479
623920.0000    8.04467
623960.0000    6.73871
624000.0000    8.12995
624040.0000    7.92971
624080.0000    8.10073
624120.0000    7.86716
624160.0000    8.27716
624200.0000    8.09870
624240.0000    8.01535
624280.0000    7.81668
624320.0000    7.52568
624360.0000    8.90428
624400.0000    8.36522
624440.0000    8.07689
624480.0000    7.22319
624520.0000    8.18177
624560.0000    8.59694
624600.0000    8.35313
624640.0000    8.30068
624680.0000    7.78944
624720.0000    9.01431
624760.0000    8.87185
624800.0000    7.91941
624840.0000    8.59995
624880.0000    7.56855
624920.0000    7.54838
624960.0000    8.77583
625000.0000    8.68040
625040.0000    9.51510
625080.0000    9.28790
625120.0000   10.22151
625160.0000   10.23217
625200.0000    7.92382
625240.0000    7.14108
625280.0000    8.44490
625320.0000    8.15779
625360.0000    7.84131
625400.0000    9.60650
625440.0000    9.49319
625480.0000    8.75263
625520.0000    8.99419
625560.0000    9.29324
625600.0000    9.90648
625640.0000    9.38480
625680.0000    8.94683
625720.0000    8.91953
625760.0000    9.87333
625800.0000    8.30641
625840.0000    8.16979
625880.0000    8.09147
625920.0000    8.20352
625960.0000    8.22655
626000.0000    8.51635
626040.0000    8.60385
626080.0000    8.12970
626120.0000    8.14095
626160.0000    8.44326
626200.0000    7.13295
626240.0000    8.31006
626280.0000    9.16144
626320.0000   10.10758
626360.0000    8.86943
626400.0000    8.95366
626440.0000    8.70908
626480.0000    9.11276
626520.0000    7.48733
626560.0000    7.72971
626600.0000    8.15673
626640.0000    7.25641
626680.0000    6.48027
626720.0000    8.11769
626760.0000    8.53763
626800.0000    8.47740
626840.0000    8.24274
626880.0000    8.07897
626920.0000    7.35261
626960.0000    7.94182
627000.0000    7.80037
627040.0000    6.70931
627080.0000    6.66969
627120.0000    6.76184
627160.0000    6.57843
627200.0000    7.53924
627240.0000    7.89699
627280.0000    8.50387
627320.0000    8.84317
627360.0000    8.51148
627400.0000    8.38784
627440.0000    8.54028
627480.0000    9.22886
627520.0000    8.53852
627560.0000    9.69603
627600.0000    9.29932
627640.0000    9.60023
627680.0000    8.16119
627720.0000    8.10961
627760.0000    8.23093
627800.0000    7.84364
627840.0000    6.83004
627880.0000    8.50488
627920.0000    9.71037
627960.0000    9.01629
628000.0000    9.14649
628040.0000    9.07477
628080.0000    9.63780
628120.0000   10.21517
628160.0000   10.86111
628200.0000   10.29175
628240.0000   10.21974
628280.0000    9.05148
628320.0000    8.08919
628360.0000    9.57076
628400.0000    8.88081
628440.0000    9.31793
628480.0000    9.66139
628520.0000    9.42860
628560.0000    8.98473
628600.0000    9.51352
628640.0000    9.08010
628680.0000    8.85355
628720.0000    6.93156
628760.0000    7.77603
628800.0000    8.49352
628840.0000    7.40991
628880.0000    9.59552
628920.0000    9.48627
628960.0000    9.70766
629000.0000    8.21105
629040.0000   10.11913
629080.0000    9.56750
629120.0000    9.43449
629160.0000    9.21588
629200.0000    9.53808
629240.0000    9.21286
629280.0000   10.24661
629320.0000    8.79009
629360.0000    8.93406
629400.0000    8.82703
629440.0000    9.22447
629480.0000    8.66513
629520.0000    8.86096
629560.0000    9.34710
629600.0000   10.24894
629640.0000   10.21228
629680.0000   10.29871
629720.0000   10.04229
629760.0000    9.64108
629800.0000   10.22987
629840.0000   10.32930
629880.0000   10.85274
629920.0000   10.27768
629960.0000   11.64271
630000.0000   11.30031
630040.0000   11.93848
630080.0000   11.16856
630120.0000   10.95356
630160.0000   11.04950
630200.0000   10.91045
630240.0000   10.35380
630280.0000   11.18804
630320.0000   11.00129
630360.0000   10.58231
630400.0000   10.21410
630440.0000   11.34366
630480.0000   11.14031
630520.0000   11.36604
630560.0000   11.66403
630600.0000   11.45880
630640.0000   11.43124
630680.0000   10.52952
630720.0000   11.39674
630760.0000   12.12846
630800.0000   11.71397
630840.0000   11.12430
630880.0000    9.63536
630920.0000    9.67995
630960.0000    8.12537
631000.0000    8.86382
631040.0000    8.40907
631080.0000    8.39191
631120.0000    9.12502
631160.0000    8.72961
631200.0000    7.63682
631240.0000    9.30433
631280.0000    8.32028
631320.0000    8.76925
631360.0000    9.28581
631400.0000    7.71727
631440.0000    8.67445
631480.0000    7.15463
631520.0000    8.12930
631560.0000    8.17457
631600.0000    8.53970
631640.0000    7.58132
631680.0000    6.11904
631720.0000    6.94951
631760.0000    6.25861
631800.0000    7.09467
631840.0000    6.67914
631880.0000    5.60207
631920.0000    6.40449
631960.0000    7.56272
632000.0000    7.72707
632040.0000    8.08541
632080.0000    8.31056
632120.0000    8.87413
632160.0000    6.71236
632200.0000    7.27854
632240.0000    8.33138
632280.0000    9.89701
632320.0000    8.49741
632360.0000    7.98077
632400.0000    8.88731
632440.0000    8.34424
632480.0000    9.00610
632520.0000    9.82633
632560.0000    9.36069
632600.0000   10.16530
632640.0000    8.83225
632680.0000    7.25749
632720.0000    9.29128
632760.0000    8.19077
632800.0000    9.56409
632840.0000    8.11913
632880.0000    8.08734
632920.0000    9.54544
632960.0000    9.65491
633000.0000    8.50604
633040.0000    9.96092
633080.0000    9.53728
633120.0000    7.72133
633160.0000    9.88439
633200.0000    8.34939
633240.0000    9.71094
633280.0000    9.31716
633320.0000    8.07672
633360.0000    7.79251
633400.0000    8.63696
633440.0000    8.33207
633480.0000    8.97537
633520.0000    9.10315
633560.0000   10.26860
633600.0000    9.19545
633640.0000    9.33005
633680.0000   10.89939
633720.0000   10.87210
633760.0000   10.08251
633800.0000   10.13953
633840.0000   10.40651
633880.0000    9.85708
633920.0000    8.65675
633960.0000    9.79910
634000.0000    9.67713
634040.0000   10.20205
634080.0000    9.82016
634120.0000   11.13876
634160.0000   10.39595
634200.0000   11.06304
634240.0000    9.86091
634280.0000   10.38628
634320.0000    9.66796
634360.0000    9.62812
634400.0000   10.76173
634440.0000   10.44566
634480.0000   10.37187
634520.0000   10.16309
634560.0000   11.15657
634600.0000   10.17395
634640.0000    9.80895
634680.0000   10.47884
634720.0000   10.13575
634760.0000   10.25972
634800.0000   10.38134
634840.0000    9.33089
634880.0000    9.71217
634920.0000    9.60586
634960.0000    8.16147
635000.0000    8.99095
635040.0000    9.30485
635080.0000    9.75480
635120.0000    9.32281
635160.0000    9.04885
635200.0000    9.05190
635240.0000   10.16824
635280.0000   10.24739
635320.0000    9.28490
635360.0000    9.11005
635400.0000    8.85356
635440.0000    8.61379
635480.0000    9.37316
635520.0000    9.55564
635560.0000    8.04132
635600.0000    9.01198
635640.0000    7.96477
635680.0000    7.99235
635720.0000    7.78735
635760.0000    8.35048
635800.0000    9.74108
635840.0000    8.85441
635880.0000    9.18377
635920.0000    9.39227
635960.0000   10.56948
636000.0000    9.58141
636040.0000   10.25615
636080.0000   10.10599
636120.0000    9.77859
636160.0000    9.75435
636200.0000   10.16061
636240.0000   10.67774
636280.0000   10.32205
636320.0000   10.39625
636360.0000   10.52778
636400.0000   10.26034
636440.0000   10.13277
636480.0000    9.83459
636520.0000   10.00116
636560.0000    9.63574
636600.0000    9.32841
636640.0000    8.03888
636680.0000    9.70297
636720.0000   10.46931
636760.0000   10.41523
636800.0000    9.56472
636840.0000    9.54819
636880.0000    9.27433
636920.0000    9.04897
636960.0000    8.32912
637000.0000    8.78093
637040.0000    9.21402
637080.0000    9.63870
637120.0000    9.64295
637160.0000   10.06756
637200.0000   10.66633
637240.0000    9.45277
637280.0000   10.46658
637320.0000   10.74741
637360.0000   11.23991
637400.0000   10.69458
637440.0000    9.19388
637480.0000    8.88448
637520.0000    9.73160
637560.0000   10.52245
637600.0000   11.02502
637640.0000    9.67685
637680.0000   10.71229
637720.0000    9.94901
637760.0000   10.79172
637800.0000   11.53022
637840.0000   11.06795
637880.0000   12.45578
637920.0000   11.27593
637960.0000   10.61776
638000.0000   11.13148
638040.0000   10.45184
638080.0000   11.08731
638120.0000   11.60483
638160.0000   10.95508
638200.0000   11.75160
638240.0000   11.11535
638280.0000   10.58948
638320.0000   10.89528
638360.0000   11.14861
638400.0000   11.87214
638440.0000   11.72930
638480.0000   12.38215
638520.0000   11.65942
638560.0000   10.60411
638600.0000   10.38103
638640.0000    9.81880
638680.0000   10.78747
638720.0000   11.42383
638760.0000   10.61641
638800.0000    9.46151
638840.0000   10.05638
638880.0000   10.98986
638920.0000   10.80239
638960.0000   10.92952
639000.0000   11.17171
639040.0000   10.38557
639080.0000   10.87605
639120.0000   10.59225
639160.0000   11.34811
639200.0000   10.27116
639240.0000   10.23858
639280.0000   10.00527
639320.0000   10.42568
639360.0000   11.04418
639400.0000    9.93827
639440.0000   10.73098
639480.0000   10.84178
639520.0000    9.91369
639560.0000   10.70422
639600.0000   10.41260
639640.0000   10.02965
639680.0000   10.04041
639720.0000    9.61930
639760.0000   11.04523
639800.0000   10.77768
639840.0000   10.76629
639880.0000    9.48950
639920.0000   10.55355
639960.0000   10.13562
640000.0000   10.29449
640040.0000    9.75961
640080.0000    8.35266
640120.0000    8.46918
640160.0000    9.66051
640200.0000    9.36801
640240.0000    9.18986
640280.0000   10.56610
640320.0000    9.58009
640360.0000    8.51144
640400.0000    9.71589
640440.0000    9.12895
640480.0000    9.60977
640520.0000    8.56705
640560.0000    8.51110
640600.0000    9.96595
640640.0000    9.68286
640680.0000    9.72296
640720.0000    9.84739
640760.0000    9.86025
640800.0000    9.83938
640840.0000    9.51518
640880.0000    9.95165
640920.0000    9.40077
640960.0000    9.76026
641000.0000   10.26294
641040.0000    9.47285
641080.0000    9.98202
641120.0000   10.81566
641160.0000   10.76156
641200.0000   11.02084
641240.0000   11.57485
641280.0000   10.63092
641320.0000    9.87927
641360.0000    9.48069
641400.0000    9.63780
641440.0000    9.76677
641480.0000   10.24292
641520.0000   10.59324
641560.0000   10.33177
641600.0000   10.12133
641640.0000   11.22419
641680.0000   10.22170
641720.0000   10.80990
641760.0000   10.58327
641800.0000   11.26748
641840.0000   11.64257
641880.0000   11.09064
641920.0000   11.24052
641960.0000    9.05402
642000.0000   10.44054
642040.0000   10.22745
642080.0000   11.29808
642120.0000    9.45066
642160.0000   10.36495
642200.0000    9.06439
642240.0000    9.84143
642280.0000   10.06790
642320.0000   10.23647
642360.0000    9.67519
642400.0000    9.84292
642440.0000   11.81435
642480.0000   11.75670
642520.0000   12.33017
642560.0000   11.17044
642600.0000   11.30940
642640.0000   12.08012
642680.0000   12.28592
642720.0000   12.05344
642760.0000   11.12364
642800.0000   11.80345
642840.0000   10.46909
642880.0000   11.02006
642920.0000   10.36064
642960.0000   11.21582
643000.0000   11.53667
643040.0000   11.69930
643080.0000   11.46050
643120.0000   12.01495
643160.0000   10.84235
643200.0000   12.80699
643240.0000   11.76106
643280.0000   12.76131
643320.0000   11.97807
643360.0000   12.13009
643400.0000   12.42116
643440.0000   11.91343
643480.0000   11.57444
643520.0000   10.35703
643560.0000   10.56817
643600.0000   11.30344
643640.0000   11.19131
643680.0000   11.32991
643720.0000   11.37398
643760.0000   10.92857
643800.0000    9.83299
643840.0000    9.80360
643880.0000    9.06735
643920.0000    9.70384
643960.0000   10.50684
644000.0000   10.87078
644040.0000   11.19151
644080.0000    9.58257
644120.0000    9.62489
644160.0000    8.45668
644200.0000    9.99847
644240.0000   10.55781
644280.0000    9.92887
644320.0000    9.71885
644360.0000    8.95533
644400.0000    7.61137
644440.0000    8.97888
644480.0000   10.02165
644520.0000    9.56604
644560.0000   10.22294
644600.0000    9.38864
644640.0000    8.49158
644680.0000    8.92771
644720.0000    9.01280
644760.0000    8.84069
644800.0000    8.80605
644840.0000    8.62568
644880.0000    9.84969
644920.0000    7.90668
644960.0000    9.19213
645000.0000    9.12543
645040.0000    8.86114
645080.0000    9.58318
645120.0000    9.42258
645160.0000    9.36984
645200.0000    9.50503
645240.0000   10.26600
645280.0000   10.85734
645320.0000   10.09066
645360.0000   10.26338
645400.0000    8.92146
645440.0000    9.33082
645480.0000    8.81959
645520.0000    9.82369
645560.0000   10.07102
645600.0000   10.18323
645640.0000   10.03880
645680.0000    8.97341
645720.0000    9.81159
645760.0000    9.59903
645800.0000    9.46196
645840.0000    9.44014
645880.0000    8.43021
645920.0000    9.63605
645960.0000    9.87034
646000.0000   10.31867
646040.0000   10.16030
646080.0000   10.18622
646120.0000    9.33396
646160.0000    9.53020
646200.0000    9.47540
646240.0000    8.58652
646280.0000    8.17828
646320.0000    8.06044
646360.0000    8.33952
646400.0000    9.16255
646440.0000    8.86431
646480.0000    9.64745
646520.0000    9.24911
646560.0000    8.71144
646600.0000    9.73266
646640.0000    8.97772
646680.0000    9.51401
646720.0000    8.45963
646760.0000   10.39326
646800.0000    9.96616
646840.0000   10.53623
646880.0000    9.87278
646920.0000    9.75464
646960.0000    9.53050
647000.0000   10.09638
647040.0000    9.28370
647080.0000    9.89312
647120.0000   10.12084
647160.0000    8.72955
647200.0000    9.66114
647240.0000    9.25608
647280.0000    9.35868
647320.0000   10.04889
647360.0000    9.37883
647400.0000    9.53190
647440.0000    9.91719
647480.0000    8.98211
647520.0000    9.38507
647560.0000    9.71194
647600.0000   10.04281
647640.0000    9.68794
647680.0000    9.33780
647720.0000    9.81785
647760.0000    9.73965
647800.0000    8.88724
647840.0000    9.66644
647880.0000   10.93122
647920.0000    9.47466
647960.0000   10.33816
648000.0000   10.55728
648040.0000    9.71505
648080.0000    9.72250
648120.0000   10.13846
648160.0000    9.84765
648200.0000    9.82647
648240.0000    9.56239
648280.0000   10.16097
648320.0000    9.06433
648360.0000    9.01880
648400.0000   10.01463
648440.0000    9.15967
648480.0000    9.87865
648520.0000    9.67018
648560.0000   11.20857
648600.0000   10.66000
648640.0000    9.88081
648680.0000   10.45711
648720.0000    9.90222
648760.0000    9.85234
648800.0000    8.94842
648840.0000    9.88217
648880.0000    9.90694
648920.0000   10.16465
648960.0000   10.38081
649000.0000    8.91839
649040.0000   10.05856
649080.0000   10.20067
649120.0000   10.55972
649160.0000   11.32988
649200.0000   11.37606
649240.0000   10.83868
649280.0000   11.53550
649320.0000   10.61010
649360.0000   10.47597
649400.0000   10.64370
649440.0000    9.56910
649480.0000   10.31108
649520.0000   10.14784
649560.0000   10.58310
649600.0000   10.17141
649640.0000    9.79903
649680.0000    9.40211
649720.0000   10.33229
649760.0000   11.98937
649800.0000   10.70225
649840.0000   10.33534
649880.0000    9.55803
649920.0000    9.38848
649960.0000   10.03955
650000.0000   11.03924
650040.0000    9.52259
650080.0000   10.91041
650120.0000   10.20694
650160.0000   10.57891
650200.0000    9.77591
650240.0000    9.89759
650280.0000    9.38186
650320.0000    8.95849
650360.0000    9.64919
650400.0000    9.93466
650440.0000    8.45840
650480.0000   10.28193
650520.0000    9.91282
650560.0000   10.27913
650600.0000   11.13974
650640.0000   10.25262
650680.0000   10.43396
650720.0000   10.14865
650760.0000    9.64994
650800.0000   10.12186
650840.0000   10.15951
650880.0000   10.14255
650920.0000    9.86113
650960.0000   10.19942
651000.0000    9.65088
651040.0000    9.43806
651080.0000    9.96882
651120.0000    8.66136
651160.0000    8.78905
651200.0000    8.36018
651240.0000    9.66364
651280.0000    8.69364
651320.0000    7.61973
651360.0000    8.41175
651400.0000    8.33940
651440.0000    9.18538
651480.0000    9.73417
651520.0000   10.38384
651560.0000   10.56368
651600.0000   10.52279
651640.0000    9.37267
651680.0000   10.26482
651720.0000   11.40136
651760.0000   11.99714
651800.0000   10.86944
651840.0000    9.20836
651880.0000    9.53940
651920.0000    9.32965
651960.0000    9.26098
652000.0000    8.97794
652040.0000    9.90501
652080.0000   10.11988
652120.0000    9.21079
652160.0000    9.15261
652200.0000   10.33658
652240.0000    8.59957
652280.0000   10.20195
652320.0000   10.57159
652360.0000   11.04489
652400.0000    9.28517
652440.0000    9.07545
652480.0000    9.85457
652520.0000    9.46501
652560.0000   11.07409
652600.0000   12.10495
652640.0000   10.28675
652680.0000   10.91805
652720.0000   10.78700
652760.0000   11.71134
652800.0000   10.87878
652840.0000   11.33244
652880.0000   10.33209
652920.0000   10.76864
652960.0000    9.77151
653000.0000    9.88777
653040.0000   10.53125
653080.0000    9.72970
653120.0000    9.91795
653160.0000   10.40379
653200.0000    9.98641
653240.0000   11.13599
653280.0000    9.70365
653320.0000   11.20780
653360.0000    9.52547
653400.0000   10.65007
653440.0000   10.08184
653480.0000   11.09587
653520.0000    9.76845
653560.0000   10.81399
653600.0000    9.79122
653640.0000   10.67960
653680.0000   10.88031
653720.0000    9.83537
653760.0000    9.04581
653800.0000    9.76815
653840.0000    9.21112
653880.0000   10.14885
653920.0000    9.40157
653960.0000   10.02302
654000.0000    9.34173
654040.0000   10.01179
654080.0000   11.17320
654120.0000   11.41821
654160.0000   10.27051
654200.0000    9.38922
654240.0000   10.39664
654280.0000   10.19519
654320.0000   11.60936
654360.0000   11.63450
654400.0000   10.98631
654440.0000   10.50475
654480.0000   10.47388
654520.0000   11.78517
654560.0000   11.71736
654600.0000   11.29175
654640.0000   10.64770
654680.0000    9.97964
654720.0000   10.57769
654760.0000   11.40181
654800.0000    9.86930
654840.0000    9.93783
654880.0000   10.06717
654920.0000   10.11187
654960.0000   11.86228
655000.0000   12.33192
655040.0000   11.25552
655080.0000   12.50007
655120.0000   10.97923
655160.0000   11.50473
655200.0000   10.74793
655240.0000   10.87343
655280.0000   11.86622
655320.0000   10.65692
655360.0000   10.26591
655400.0000   10.52503
655440.0000   10.36151
655480.0000    9.49495
655520.0000    9.16940
655560.0000    9.91925
655600.0000   10.17281
655640.0000   10.24398
655680.0000   10.76453
655720.0000   10.79040
655760.0000   10.14616
655800.0000   10.56599
655840.0000    8.83546
655880.0000    9.68967
655920.0000   10.30832
655960.0000   10.24620
656000.0000   10.43095
656040.0000   10.04974
656080.0000   10.61246
656120.0000   10.80017
656160.0000   11.39883
656200.0000   11.52683
656240.0000   11.95808
656280.0000   11.92041
656320.0000   11.03411
656360.0000   11.90344
656400.0000   11.73361
656440.0000   12.31648
656480.0000   11.32069
656520.0000   11.55915
656560.0000   10.18593
656600.0000   11.46822
656640.0000   11.10874
656680.0000   10.95778
656720.0000   10.42765
656760.0000   10.74328
656800.0000    9.52684
656840.0000   10.74761
656880.0000   11.81180
656920.0000   11.88152
656960.0000   11.08042
657000.0000   10.70152
657040.0000   10.69141
657080.0000   12.24032
657120.0000   12.67652
657160.0000   12.55256
657200.0000   11.91044
657240.0000   11.71423
657280.0000   10.58672
657320.0000   11.22107
657360.0000   11.43339
657400.0000   12.63983
657440.0000   11.95027
657480.0000   11.81101
657520.0000   10.42963
657560.0000   11.36292
657600.0000   11.63477
657640.0000   11.65259
657680.0000   12.94571
657720.0000   11.80632
657760.0000   11.35147
657800.0000   11.65367
657840.0000   12.11215
657880.0000   11.36625
657920.0000   10.74883
657960.0000   12.98161
658000.0000   13.08863
658040.0000   12.23344
658080.0000   13.32935
658120.0000   12.65422
658160.0000   12.42786
658200.0000   12.21354
658240.0000   12.24488
658280.0000   12.70963
658320.0000   11.48307
658360.0000   10.29101
658400.0000   11.15246
658440.0000   12.28326
658480.0000   11.01014
658520.0000   11.13754
658560.0000   10.82501
658600.0000   10.63623
658640.0000   10.82053
658680.0000   11.50897
658720.0000   10.39977
658760.0000   10.39533
658800.0000   11.30147
658840.0000   11.75707
658880.0000   11.98191
658920.0000   12.13542
658960.0000   12.28102
659000.0000   12.20948
659040.0000   13.07014
659080.0000   12.22373
659120.0000   12.20956
659160.0000   11.85778
659200.0000   10.47757
659240.0000   12.01579
659280.0000   11.01976
659320.0000   11.76932
659360.0000   11.46807
659400.0000   10.72094
659440.0000   11.74686
659480.0000   12.80521
659520.0000   12.56530
659560.0000   11.33403
659600.0000   10.73415
659640.0000   10.72311
659680.0000   10.20846
659720.0000   11.02757
659760.0000   10.85707
659800.0000   10.99192
659840.0000   12.34230
659880.0000   14.81907
659920.0000   14.72742
659960.0000   13.55434
660000.0000   13.68144
660040.0000   13.27516
660080.0000   13.51568
660120.0000   11.78639
660160.0000   12.94997
660200.0000   12.32454
660240.0000   11.19021
660280.0000   12.50855
660320.0000   13.36945
660360.0000   14.23463
660400.0000   13.34084
660440.0000   12.83284
660480.0000   10.39908
660520.0000   12.09592
660560.0000   12.73963
660600.0000   12.66609
660640.0000   14.21574
660680.0000   13.53793
660720.0000   13.11872
660760.0000   13.05840
660800.0000   13.86001
660840.0000   13.81328
660880.0000   13.32109
660920.0000   13.04698
660960.0000   11.22446
661000.0000   13.29064
661040.0000   12.72406
661080.0000   12.72057
661120.0000   12.31952
661160.0000   13.17800
661200.0000   12.85190
661240.0000   12.44993
661280.0000   13.82057
661320.0000   11.97497
661360.0000   12.65767
661400.0000   12.33496
661440.0000   12.12371
661480.0000   11.70692
661520.0000   12.47834
661560.0000   13.12084
661600.0000   12.76744
661640.0000   12.77906
661680.0000   12.52073
661720.0000   12.22330
661760.0000   11.69407
661800.0000   12.58459
661840.0000   11.91288
661880.0000   12.31194
661920.0000   12.90910
661960.0000   12.16095
662000.0000   10.81623
662040.0000   12.18123
662080.0000   11.80717
662120.0000   11.30166
662160.0000   11.85018
662200.0000   11.07379
662240.0000   11.76963
662280.0000   12.22924
662320.0000   11.74546
662360.0000   12.54135
662400.0000   12.53160
662440.0000   14.28099
662480.0000   13.08718
662520.0000   13.15678
662560.0000   14.11222
662600.0000   13.48972
662640.0000   12.10705
662680.0000   12.74830
662720.0000   13.75073
662760.0000   13.27691
662800.0000   13.44571
662840.0000   13.78799
662880.0000   12.75709
662920.0000   12.35715
662960.0000   13.84695
663000.0000   13.12691
663040.0000   13.44112
663080.0000   13.34009
663120.0000   13.96087
663160.0000   13.61337
663200.0000   14.71602
663240.0000   13.65451
663280.0000   13.90989
663320.0000   15.00327
663360.0000   14.32100
663400.0000   13.43303
663440.0000   12.93482
663480.0000   13.52607
663520.0000   13.66967
663560.0000   14.13807
663600.0000   14.44843
663640.0000   14.09677
663680.0000   13.95615
663720.0000   15.61465
663760.0000   15.45652
663800.0000   15.14745
663840.0000   13.73157
663880.0000   15.19689
663920.0000   14.30538
663960.0000   13.40195
664000.0000   14.08558
664040.0000   13.30364
664080.0000   13.04586
664120.0000   12.72329
664160.0000   12.97447
664200.0000   12.74286
664240.0000   12.20781
664280.0000   11.18360
664320.0000   10.64208
664360.0000   10.71898
664400.0000   10.53244
664440.0000   11.49670
664480.0000   12.10358
664520.0000   11.78073
664560.0000   11.87203
664600.0000   12.05948
664640.0000   13.24906
664680.0000   13.24779
664720.0000   14.37926
664760.0000   13.70807
664800.0000   13.40843
664840.0000   12.52383
664880.0000   13.32536
664920.0000   13.21403
664960.0000   14.16045
665000.0000   14.21989
665040.0000   12.28597
665080.0000   12.53357
665120.0000   12.30563
665160.0000   11.88635
665200.0000   12.04807
665240.0000   12.62936
665280.0000   12.01364
665320.0000   13.80991
665360.0000   13.49557
665400.0000   13.19713
665440.0000   13.54413
665480.0000   13.80376
665520.0000   13.71973
665560.0000   13.65177
665600.0000   14.51414
665640.0000   13.38307
665680.0000   12.96316
665720.0000   13.25104
665760.0000   12.75019
665800.0000   12.93450
665840.0000   11.66495
665880.0000   11.43918
665920.0000   12.67396
665960.0000   13.02727
666000.0000   13.12176
666040.0000   12.65269
666080.0000   13.00491
666120.0000   11.98749
666160.0000   14.18452
666200.0000   13.76579
666240.0000   13.38206
666280.0000   12.81559
666320.0000   13.99393
666360.0000   13.21743
666400.0000   13.79003
666440.0000   12.47783
666480.0000   11.96691
666520.0000   11.55628
666560.0000   12.39967
666600.0000   11.42843
666640.0000   12.60928
666680.0000   14.03717
666720.0000   12.85947
666760.0000   13.66127
666800.0000   15.03671
666840.0000   13.28649
666880.0000   14.06120
666920.0000   13.52356
666960.0000   14.07757
667000.0000   14.04376
667040.0000   14.59496
667080.0000   13.76870
667120.0000   14.13910
667160.0000   14.17653
667200.0000   13.71554
667240.0000   13.11715
667280.0000   13.55109
667320.0000   13.43160
667360.0000   13.31750
667400.0000   14.10897
667440.0000   13.07559
667480.0000   13.41586
667520.0000   13.35030
667560.0000   12.20352
667600.0000   11.45722
667640.0000   12.52796
667680.0000   12.61647
667720.0000   11.81591
667760.0000   11.68503
667800.0000   11.11580
667840.0000   10.78443
667880.0000   10.90549
667920.0000   11.52389
667960.0000   10.91791
668000.0000   11.37100
668040.0000   10.18010
668080.0000    9.61353
668120.0000    8.18516
668160.0000    9.57834
668200.0000    9.36514
668240.0000    9.71535
668280.0000   10.66043
668320.0000   10.72301
668360.0000   10.83930
668400.0000   10.28057
668440.0000   10.74312
668480.0000   10.39782
668520.0000   10.19452
668560.0000   11.81296
668600.0000   11.03204
668640.0000   11.37210
668680.0000   11.99679
668720.0000   12.82038
668760.0000   10.19163
668800.0000    9.80139
668840.0000   11.21391
668880.0000   10.14814
668920.0000   10.32916
668960.0000   11.80593
669000.0000   11.98224
669040.0000   12.36670
669080.0000   11.87800
669120.0000   12.22607
669160.0000   11.90856
669200.0000   11.73985
669240.0000   10.72064
669280.0000   11.24499
669320.0000   10.27719
669360.0000   10.60456
669400.0000    9.77567
669440.0000   10.68100
669480.0000   10.08832
669520.0000   10.62977
669560.0000   11.24671
669600.0000   11.13602
669640.0000   10.59766
669680.0000   10.13672
669720.0000   11.53953
669760.0000   11.20896
669800.0000   11.39887
669840.0000   12.20362
669880.0000   10.84308
669920.0000    9.71934
669960.0000   10.41319
670000.0000    9.88975
670040.0000   10.39917
670080.0000   11.18118
670120.0000   11.34086
670160.0000   10.47356
670200.0000   10.98579
670240.0000   10.81511
670280.0000    9.57345
670320.0000   10.19700
670360.0000   10.72476
670400.0000   10.49063
670440.0000    9.77877
670480.0000    9.50895
670520.0000    9.52800
670560.0000   10.05753
670600.0000   10.75842
670640.0000    9.73168
670680.0000   10.53013
670720.0000   10.66707
670760.0000   10.59145
670800.0000    9.82952
670840.0000   11.52614
670880.0000   10.31311
670920.0000   11.13266
670960.0000   10.62954
671000.0000   10.04530
671040.0000   10.96962
671080.0000   10.55887
671120.0000   10.69737
671160.0000   10.56166
671200.0000   10.05451
671240.0000   11.16373
671280.0000   10.40548
671320.0000   10.80249
671360.0000    9.41989
671400.0000    9.49172
671440.0000    9.54240
671480.0000   10.45721
671520.0000   11.02666
671560.0000   10.66664
671600.0000   10.37268
671640.0000    9.94570
671680.0000    9.90361
671720.0000   10.32047
671760.0000    9.88816
671800.0000    8.93954
671840.0000    8.89744
671880.0000    9.26513
671920.0000    9.44196
671960.0000    9.36930
672000.0000    8.91577
672040.0000    7.84567
672080.0000    9.43211
672120.0000    9.58610
672160.0000    9.78823
672200.0000    9.06235
672240.0000   10.14726
672280.0000   10.24658
672320.0000    9.80014
672360.0000   10.32157
672400.0000   10.54731
672440.0000   10.13258
672480.0000   10.59317
672520.0000   10.42596
672560.0000   10.80697
672600.0000    9.72339
672640.0000    9.57876
672680.0000    8.97891
672720.0000    9.60467
672760.0000   10.17319
672800.0000    9.15271
672840.0000    9.96250
672880.0000   10.34385
672920.0000    9.33958
672960.0000    9.81436
673000.0000   10.41538
673040.0000   10.40557
673080.0000   10.16494
673120.0000   10.02463
673160.0000   10.60962
673200.0000   11.47550
673240.0000   10.75504
673280.0000    9.84233
673320.0000    9.86817
673360.0000   10.50247
673400.0000   10.56741
673440.0000   10.44121
673480.0000   10.33118
673520.0000   10.24532
673560.0000   10.19442
673600.0000    9.76515
673640.0000    9.64610
673680.0000   11.45014
673720.0000   10.79297
673760.0000   11.14391
673800.0000   11.49002
673840.0000   11.73982
673880.0000   11.74778
673920.0000   11.19978
673960.0000   11.67585
674000.0000   11.67475
674040.0000   12.40147
674080.0000   11.21187
674120.0000   11.27923
674160.0000   11.41543
674200.0000   10.08270
674240.0000   10.10601
674280.0000   10.62839
674320.0000   11.00547
674360.0000   10.61653
674400.0000   10.86081
674440.0000    9.44695
674480.0000   10.59214
674520.0000   10.15775
674560.0000   10.50117
674600.0000   11.27830
674640.0000   10.52005
674680.0000    9.68983
674720.0000   10.49074
674760.0000   10.64895
674800.0000   11.06293
674840.0000   10.51675
674880.0000    9.26216
674920.0000   10.36560
674960.0000   10.35918
675000.0000   10.74624
675040.0000   12.02301
675080.0000   11.12934
675120.0000   10.53078
675160.0000    9.53916
675200.0000    8.64697
675240.0000    8.17926
675280.0000    9.23698
675320.0000   10.17296
675360.0000   11.12831
675400.0000   11.39431
675440.0000   10.95939
675480.0000   11.30713
675520.0000    9.88783
675560.0000   10.36163
675600.0000   11.14997
675640.0000   10.52168
675680.0000   11.68205
675720.0000   10.66330
675760.0000   10.29807
675800.0000   10.51945
675840.0000   10.77036
675880.0000   11.04334
675920.0000   11.19152
675960.0000   10.56747
676000.0000   10.06825
676040.0000    9.28150
676080.0000   10.14277
676120.0000    9.71998
676160.0000    9.12055
676200.0000    9.27966
676240.0000    9.20801
676280.0000   10.06740
676320.0000   10.02382
676360.0000   11.21761
676400.0000   11.14201
676440.0000   11.16393
676480.0000   10.46715
676520.0000   10.44613
676560.0000   10.00760
676600.0000    9.33680
676640.0000    9.83222
676680.0000   10.04377
676720.0000    9.98476
676760.0000   10.78945
676800.0000   10.47584
676840.0000   11.47954
676880.0000   10.87496
676920.0000   11.28096
676960.0000   11.88249
677000.0000   11.28023
677040.0000   11.39609
677080.0000   10.17277
677120.0000    9.16341
677160.0000   10.10903
677200.0000   11.20636
677240.0000   11.94065
677280.0000   10.71987
677320.0000   11.05516
677360.0000   11.37734
677400.0000   12.44646
677440.0000   12.32596
677480.0000   12.47915
677520.0000   11.90146
677560.0000   12.46519
677600.0000   10.93077
677640.0000   11.28433
677680.0000   11.83313
677720.0000   12.23001
677760.0000   10.70414
677800.0000   10.67678
677840.0000   11.01353
677880.0000   11.00469
677920.0000   10.34498
677960.0000   11.42225
678000.0000   11.31668
678040.0000   10.89780
678080.0000   10.92076
678120.0000   10.98757
678160.0000   10.68125
678200.0000   10.66038
678240.0000   11.30820
678280.0000   11.14032
678320.0000   10.10211
678360.0000   10.14834
678400.0000   10.68307
678440.0000   11.13021
678480.0000    9.62235
678520.0000   10.54717
678560.0000    9.89289
678600.0000    9.39436
678640.0000    9.35243
678680.0000    9.36941
678720.0000   10.23218
678760.0000   10.22676
678800.0000    9.80300
678840.0000    9.90840
678880.0000    9.22799
678920.0000    9.24506
678960.0000    9.39390
679000.0000    9.56195
679040.0000   11.40068
679080.0000   10.74815
679120.0000   10.52627
679160.0000   11.29936
679200.0000   11.04325
679240.0000   11.64155
679280.0000   11.73082
679320.0000   10.29324
679360.0000   11.94968
679400.0000   11.71027
679440.0000   11.21762
679480.0000   10.25376
679520.0000   11.96559
679560.0000   11.37832
679600.0000   11.51848
679640.0000   11.52903
679680.0000   12.65164
679720.0000   11.73643
679760.0000   11.87887
679800.0000   11.04676
679840.0000   12.28792
679880.0000   10.97535
679920.0000   11.83459
679960.0000   11.18536
680000.0000   11.92255
680040.0000   12.02501
680080.0000   12.07036
680120.0000   11.78668
680160.0000   10.74362
680200.0000   10.63649
680240.0000    9.81782
680280.0000    8.54331
680320.0000    9.74637
680360.0000    9.50323
680400.0000   10.41413
680440.0000   10.02582
680480.0000    8.96121
680520.0000    9.22749
680560.0000    9.82576
680600.0000   10.17711
680640.0000    9.98887
680680.0000    8.71427
680720.0000    9.49952
680760.0000    9.62689
680800.0000    9.40556
680840.0000   10.26094
680880.0000    9.02907
680920.0000    9.78076
680960.0000   10.45191
681000.0000   10.47108
681040.0000    9.38712
681080.0000    8.69024
681120.0000    9.19371
681160.0000    8.39021
681200.0000    8.80834
681240.0000    8.91246
681280.0000    8.66858
681320.0000    8.49304
681360.0000    7.90813
681400.0000    8.47184
681440.0000    9.83931
681480.0000    9.22134
681520.0000    8.48309
681560.0000    9.44829
681600.0000   10.19302
681640.0000   10.12538
681680.0000   10.40926
681720.0000    9.87414
681760.0000   10.79844
681800.0000    9.85035
681840.0000   10.05849
681880.0000   10.35948
681920.0000    9.32637
681960.0000    9.50425
682000.0000    9.93010
682040.0000    9.88000
682080.0000   10.12782
682120.0000    9.30772
682160.0000    8.80408
682200.0000    9.62751
682240.0000    9.31515
682280.0000    8.99759
682320.0000    9.36359
682360.0000    8.56316
682400.0000    9.86014
682440.0000    9.87059
682480.0000    8.58146
682520.0000    9.26892
682560.0000    9.94407
682600.0000    9.39742
682640.0000    9.50083
682680.0000    9.08804
682720.0000   10.37025
682760.0000    9.65383
682800.0000   10.12240
682840.0000   10.46150
682880.0000   10.42423
682920.0000    9.88827
682960.0000   10.33486
683000.0000   10.15412
683040.0000   10.49988
683080.0000    9.67412
683120.0000    9.62157
683160.0000    9.52919
683200.0000    9.42307
683240.0000    9.84208
683280.0000    9.13557
683320.0000    9.06329
683360.0000    8.63973
683400.0000    8.63957
683440.0000    9.25519
683480.0000    8.38588
683520.0000    8.77731
683560.0000    8.20055
683600.0000    8.84671
683640.0000    8.99092
683680.0000    8.72578
683720.0000   10.19864
683760.0000    9.42007
683800.0000    9.85156
683840.0000    8.70628
683880.0000    9.61413
683920.0000    8.18399
683960.0000    8.61251
684000.0000    8.45724
684040.0000    8.17039
684080.0000    8.59936
684120.0000    7.47427
684160.0000    7.99319
684200.0000    8.62227
684240.0000    7.30604
684280.0000    7.29690
684320.0000    7.26449
684360.0000    6.00749
684400.0000    7.41411
684440.0000    7.61384
684480.0000    8.20067
684520.0000    9.47579
684560.0000    9.13896
684600.0000    9.10391
684640.0000    9.81637
684680.0000    9.89439
684720.0000    8.56249
684760.0000    9.06884
684800.0000    9.29242
684840.0000   10.09348
684880.0000    8.73567
684920.0000    8.80737
684960.0000    8.89365
685000.0000    8.33284
685040.0000    7.52700
685080.0000    8.60612
685120.0000    8.53153
685160.0000    8.63560
685200.0000    8.38930
685240.0000    7.87309
685280.0000    8.30757
685320.0000    8.78805
685360.0000    8.32744
685400.0000    8.00774
685440.0000    8.74587
685480.0000    8.52680
685520.0000    9.60791
685560.0000    9.31856
685600.0000    8.83296
685640.0000    9.24125
685680.0000    9.13255
685720.0000    9.11843
685760.0000    9.23841
685800.0000    9.55360
685840.0000    8.85953
685880.0000    8.42658
685920.0000    9.03993
685960.0000    9.14806
686000.0000    9.54945
686040.0000    8.32649
686080.0000    9.05647
686120.0000    9.03713
686160.0000    8.16742
686200.0000    8.89263
686240.0000    8.75285
686280.0000    8.04276
686320.0000    8.73896
686360.0000    8.97610
686400.0000    9.93962
686440.0000    9.29524
686480.0000   10.28943
686520.0000   10.25777
686560.0000    9.52437
686600.0000    9.95860
686640.0000    9.50184
686680.0000    9.28712
686720.0000   10.25806
686760.0000   10.32776
686800.0000   10.16841
686840.0000   10.06988
686880.0000   10.03492
686920.0000   10.33977
686960.0000   11.55472
687000.0000    9.96679
687040.0000    9.62251
687080.0000    9.08738
687120.0000    9.34783
687160.0000    8.78114
687200.0000    9.09181
687240.0000    9.06627
687280.0000    8.96312
687320.0000    8.69306
687360.0000    8.47100
687400.0000    8.77588
687440.0000   10.87987
687480.0000    9.91400
687520.0000   10.59208
687560.0000   10.69178
687600.0000   10.53743
687640.0000   10.27078
687680.0000   10.31092
687720.0000   11.31791
687760.0000   11.14470
687800.0000   10.57622
687840.0000    9.37592
687880.0000    9.37239
687920.0000    9.12293
687960.0000    8.52081
688000.0000    8.52766
688040.0000    9.37926
688080.0000    9.20592
688120.0000    8.60224
688160.0000    7.91584
688200.0000    8.56622
688240.0000    8.64054
688280.0000    7.27274
688320.0000    8.91895
688360.0000    8.94947
688400.0000    9.46580
688440.0000    9.50479
688480.0000    9.29313
688520.0000    9.67170
688560.0000    9.70149
688600.0000   10.50615
688640.0000    8.71032
688680.0000   10.84252
688720.0000    9.83793
688760.0000    9.77266
688800.0000    9.46730
688840.0000    9.12325
688880.0000    9.29962
688920.0000    9.27705
688960.0000   10.51890
689000.0000    8.81341
689040.0000    7.52629
689080.0000    7.85677
689120.0000    7.15918
689160.0000    7.51083
689200.0000    7.42088
689240.0000    8.60990
689280.0000    9.13101
689320.0000    8.49279
689360.0000    7.21967
689400.0000    7.32221
689440.0000    8.24340
689480.0000    8.28339
689520.0000    7.93424
689560.0000    9.47950
689600.0000    8.78962
689640.0000    8.16119
689680.0000    7.00621
689720.0000    8.47177
689760.0000   10.41716
689800.0000    9.38470
689840.0000    8.52680
689880.0000    9.46763
689920.0000    9.18289
689960.0000    9.19780
690000.0000    8.86356
690040.0000    8.48550
690080.0000    8.87809
690120.0000    8.94544
690160.0000    8.42392
690200.0000    9.52612
690240.0000    9.20200
690280.0000    9.75365
690320.0000    8.87816
690360.0000    9.05766
690400.0000    7.36459
690440.0000    9.59276
690480.0000    9.29582
690520.0000    9.30187
690560.0000    9.53202
690600.0000    9.44755
690640.0000    9.21361
690680.0000    9.47760
690720.0000    8.91271
690760.0000    9.32313
690800.0000    9.70236
690840.0000   10.09621
690880.0000    9.07098
690920.0000    9.62319
690960.0000    9.83041
691000.0000    8.81438
691040.0000    9.62994
691080.0000    8.85316
691120.0000    9.45330
691160.0000    9.26804
691200.0000   10.51122
691240.0000    9.04737
691280.0000    9.96227
691320.0000    9.80050
691360.0000   10.18289
691400.0000   10.18368
691440.0000   10.03699
691480.0000   10.54964
691520.0000   10.38953
691560.0000   10.35201
691600.0000   11.51416
691640.0000   11.26362
691680.0000   10.53917
691720.0000   10.98444
691760.0000   10.22214
691800.0000   10.54001
691840.0000    9.48799
691880.0000   10.46681
691920.0000   10.30440
691960.0000   11.03675
692000.0000   10.27266
692040.0000   10.48620
692080.0000   10.03685
692120.0000   10.19976
692160.0000   10.83728
692200.0000    8.52837
692240.0000    9.29906
692280.0000   10.42780
692320.0000   10.22980
692360.0000   10.02713
692400.0000   10.37845
692440.0000   10.87652
692480.0000   10.48456
692520.0000   11.94505
692560.0000   10.35002
692600.0000   10.83820
692640.0000   11.57296
692680.0000   11.05532
692720.0000   10.00704
692760.0000   10.29786
692800.0000   10.64544
692840.0000   10.76617
692880.0000   10.07485
692920.0000   10.39615
692960.0000   11.63393
693000.0000    9.80059
693040.0000   10.33173
693080.0000   11.41736
693120.0000   11.29017
693160.0000   11.77426
693200.0000   11.69758
693240.0000   11.98550
693280.0000   12.08619
693320.0000   12.14171
693360.0000   11.08941
693400.0000   10.26928
693440.0000   11.45450
693480.0000   11.24282
693520.0000   10.62520
693560.0000   10.90455
693600.0000    9.91921
693640.0000   10.27149
693680.0000   10.83041
693720.0000   10.47867
693760.0000   11.52206
693800.0000   11.27095
693840.0000   10.40679
693880.0000   11.51715
693920.0000   10.52242
693960.0000    9.52142
694000.0000   10.37967
694040.0000   10.51145
694080.0000   11.04323
694120.0000   11.49718
694160.0000   10.94575
694200.0000   10.78363
694240.0000   10.90374
694280.0000   10.88017
694320.0000   10.04683
694360.0000    9.50958
694400.0000   11.53549
694440.0000   11.22509
694480.0000   10.56111
694520.0000   11.94833
694560.0000   12.14705
694600.0000   11.37911
694640.0000   11.57932
694680.0000   12.86102
694720.0000   12.39309
694760.0000   11.44414
694800.0000   11.23033
694840.0000    9.92548
694880.0000   10.00758
694920.0000   10.15162
694960.0000   10.27112
695000.0000   10.54800
695040.0000   10.24834
695080.0000   10.32111
695120.0000   11.47361
695160.0000   12.08867
695200.0000   11.32110
695240.0000   10.88480
695280.0000   11.96955
695320.0000   11.71612
695360.0000   11.95245
695400.0000   11.50201
695440.0000   11.46227
695480.0000   11.28450
695520.0000   11.32728
695560.0000   11.76360
695600.0000   11.79344
695640.0000   11.14330
695680.0000   10.95083
695720.0000   11.63232
695760.0000   11.12375
695800.0000   11.71632
695840.0000   12.23826
695880.0000   12.16449
695920.0000   12.54930
695960.0000   12.33034
696000.0000   12.44934
696040.0000   11.35663
696080.0000   11.42785
696120.0000   12.44253
696160.0000   11.77967
696200.0000   12.25203
696240.0000   11.76785
696280.0000   11.38771
696320.0000   10.93739
696360.0000   11.30686
696400.0000   12.65938
696440.0000   11.35992
696480.0000   11.02216
696520.0000   11.35044
696560.0000   10.91237
696600.0000   11.07578
696640.0000   11.22958
696680.0000   10.43039
696720.0000    9.78829
696760.0000    9.03908
696800.0000   10.12895
696840.0000    9.05910
696880.0000   10.31521
696920.0000   10.02881
696960.0000    9.47526
697000.0000   11.75965
697040.0000    9.84076
697080.0000   10.72016
697120.0000   10.11535
697160.0000   10.97962
697200.0000   10.82968
697240.0000   11.99217
697280.0000   11.55300
697320.0000   11.19988
697360.0000   11.70679
697400.0000   11.04659
697440.0000   11.62236
697480.0000   12.83388
697520.0000   11.98805
697560.0000   11.81783
697600.0000   11.16423
697640.0000   11.94457
697680.0000   12.50128
697720.0000   11.85053
697760.0000   12.39003
697800.0000   11.81197
697840.0000   11.97754
697880.0000   12.97105
697920.0000   13.31170
697960.0000   11.73115
698000.0000   12.28764
698040.0000   12.58186
698080.0000   11.82738
698120.0000   12.92434
698160.0000   12.21412
698200.0000   11.29029
698240.0000   10.91382
698280.0000   11.50981
698320.0000   12.25793
698360.0000   11.18707
698400.0000   11.31060
698440.0000   11.61848
698480.0000   11.69489
698520.0000   11.66553
698560.0000   10.05721
698600.0000    9.37695
698640.0000    9.61218
698680.0000    8.83453
698720.0000    9.54650
698760.0000   10.54367
698800.0000   11.01418
698840.0000   11.49163
698880.0000   12.64539
698920.0000   11.68797
698960.0000   11.09836
699000.0000   10.46899
[truncated: 173,079 more chars]
