# Supplementary material for: Comment on 'Valid molecular dynamics simulations of human hemoglobin require a surprisingly large box size'
Source: eLife. 2019 Jun 20;8:e44718. doi: 10.7554/eLife.44718 (PMC6586461; doi:10.7554/eLife.44718)
Supplement: Figure 1—source data 1. — The zip archive contains a README file describing which source files correspond to the different panels. [file elife-44718-fig1-data1.zip › figure1/panel_C/90A/i/proj.xvg]

@ autoscale onread none
@ with g0
@ g0 on
@ title "projection on eigenvectors (nm)"
@ xaxis  label "Time (ps)"
@ world xmin 0
@ world xmax 1e+06
@ world ymin -8.54007
@ world ymax 2.87343
@ view xmin 0.15
@ view xmax 0.85
@ view ymin 0.15
@ view ymax 0.85
@ yaxis  label "vec 1"
@ xaxis tick major 250000
@ xaxis tick minor 125000
@ xaxis ticklabel start type spec
@ xaxis ticklabel start -0
@ yaxis tick major 5
@ yaxis tick minor 2.5
@ yaxis ticklabel start type spec
@ yaxis ticklabel start -5
@ zeroxaxis bar on
@ zeroxaxis bar linestyle 3
    0.0000   -5.08866
   40.0000   -6.46742
   80.0000   -5.45515
  120.0000   -5.52110
  160.0000   -4.13311
  200.0000   -5.46537
  240.0000   -5.75731
  280.0000   -5.74433
  320.0000   -5.84005
  360.0000   -5.36100
  400.0000   -5.55815
  440.0000   -5.15596
  480.0000   -5.31434
  520.0000   -5.39378
  560.0000   -5.58634
  600.0000   -5.80883
  640.0000   -5.28053
  680.0000   -4.96961
  720.0000   -5.47359
  760.0000   -5.60629
  800.0000   -4.87092
  840.0000   -5.57669
  880.0000   -4.96483
  920.0000   -5.21423
  960.0000   -4.56187
 1000.0000   -5.07930
 1040.0000   -4.25424
 1080.0000   -5.54926
 1120.0000   -5.28116
 1160.0000   -4.49062
 1200.0000   -4.89668
 1240.0000   -5.36370
 1280.0000   -4.79072
 1320.0000   -5.07922
 1360.0000   -4.68613
 1400.0000   -5.90527
 1440.0000   -5.69068
 1480.0000   -5.45742
 1520.0000   -5.99339
 1560.0000   -5.71203
 1600.0000   -5.80943
 1640.0000   -5.42088
 1680.0000   -5.55572
 1720.0000   -5.52821
 1760.0000   -5.45735
 1800.0000   -5.13275
 1840.0000   -5.38233
 1880.0000   -5.47861
 1920.0000   -4.81143
 1960.0000   -4.62764
 2000.0000   -6.28868
 2040.0000   -5.77449
 2080.0000   -5.25139
 2120.0000   -6.36396
 2160.0000   -6.21677
 2200.0000   -5.44745
 2240.0000   -5.79449
 2280.0000   -6.53883
 2320.0000   -5.55844
 2360.0000   -5.26417
 2400.0000   -5.43773
 2440.0000   -6.18385
 2480.0000   -5.91159
 2520.0000   -6.43661
 2560.0000   -5.45759
 2600.0000   -4.85225
 2640.0000   -4.98518
 2680.0000   -5.71888
 2720.0000   -6.37289
 2760.0000   -5.96119
 2800.0000   -6.51531
 2840.0000   -5.35916
 2880.0000   -5.69597
 2920.0000   -6.07417
 2960.0000   -7.04448
 3000.0000   -6.22352
 3040.0000   -5.94459
 3080.0000   -6.45817
 3120.0000   -5.65223
 3160.0000   -5.08116
 3200.0000   -5.60020
 3240.0000   -5.51921
 3280.0000   -5.31692
 3320.0000   -5.21050
 3360.0000   -5.19915
 3400.0000   -4.46082
 3440.0000   -5.34525
 3480.0000   -4.97568
 3520.0000   -5.92476
 3560.0000   -5.44504
 3600.0000   -5.21324
 3640.0000   -4.72169
 3680.0000   -5.47554
 3720.0000   -5.61409
 3760.0000   -6.00713
 3800.0000   -5.71314
 3840.0000   -6.09727
 3880.0000   -5.65153
 3920.0000   -6.32878
 3960.0000   -5.70277
 4000.0000   -5.22136
 4040.0000   -5.69144
 4080.0000   -5.72124
 4120.0000   -6.43467
 4160.0000   -5.86887
 4200.0000   -5.48132
 4240.0000   -5.62345
 4280.0000   -5.69612
 4320.0000   -4.99207
 4360.0000   -4.28524
 4400.0000   -4.62607
 4440.0000   -4.24914
 4480.0000   -4.85436
 4520.0000   -5.39652
 4560.0000   -5.81494
 4600.0000   -5.26563
 4640.0000   -5.86841
 4680.0000   -5.48437
 4720.0000   -5.87079
 4760.0000   -6.28967
 4800.0000   -6.18942
 4840.0000   -5.74305
 4880.0000   -5.94377
 4920.0000   -5.53679
 4960.0000   -5.51867
 5000.0000   -5.54397
 5040.0000   -4.30454
 5080.0000   -5.19439
 5120.0000   -4.50969
 5160.0000   -5.87616
 5200.0000   -5.42734
 5240.0000   -6.02914
 5280.0000   -5.15226
 5320.0000   -5.44791
 5360.0000   -5.96988
 5400.0000   -5.33132
 5440.0000   -5.24097
 5480.0000   -5.19920
 5520.0000   -4.98228
 5560.0000   -5.57650
 5600.0000   -5.31020
 5640.0000   -6.29536
 5680.0000   -5.90228
 5720.0000   -5.50966
 5760.0000   -5.36807
 5800.0000   -6.36114
 5840.0000   -5.43851
 5880.0000   -5.55176
 5920.0000   -5.99889
 5960.0000   -5.77647
 6000.0000   -6.09345
 6040.0000   -5.86331
 6080.0000   -5.16947
 6120.0000   -6.20769
 6160.0000   -5.91895
 6200.0000   -4.81364
 6240.0000   -5.85384
 6280.0000   -5.02285
 6320.0000   -4.26950
 6360.0000   -4.88521
 6400.0000   -5.10972
 6440.0000   -6.13183
 6480.0000   -5.52964
 6520.0000   -5.60518
 6560.0000   -5.91241
 6600.0000   -5.90928
 6640.0000   -5.53643
 6680.0000   -4.61820
 6720.0000   -5.17021
 6760.0000   -6.01383
 6800.0000   -5.55975
 6840.0000   -5.38440
 6880.0000   -5.94511
 6920.0000   -4.46656
 6960.0000   -5.69867
 7000.0000   -5.53415
 7040.0000   -5.83196
 7080.0000   -6.50251
 7120.0000   -5.94894
 7160.0000   -5.50569
 7200.0000   -6.43449
 7240.0000   -6.90244
 7280.0000   -5.51566
 7320.0000   -6.77714
 7360.0000   -6.00223
 7400.0000   -5.97960
 7440.0000   -6.05716
 7480.0000   -6.36194
 7520.0000   -6.48566
 7560.0000   -5.62005
 7600.0000   -6.21948
 7640.0000   -6.05459
 7680.0000   -6.06789
 7720.0000   -6.85153
 7760.0000   -6.26216
 7800.0000   -5.51960
 7840.0000   -6.17408
 7880.0000   -6.06475
 7920.0000   -5.74847
 7960.0000   -6.18034
 8000.0000   -5.80052
 8040.0000   -6.27856
 8080.0000   -6.26233
 8120.0000   -6.13285
 8160.0000   -6.55987
 8200.0000   -6.46297
 8240.0000   -6.55063
 8280.0000   -6.02807
 8320.0000   -6.25991
 8360.0000   -6.33204
 8400.0000   -6.50841
 8440.0000   -5.68021
 8480.0000   -4.81487
 8520.0000   -5.11543
 8560.0000   -5.76474
 8600.0000   -5.02480
 8640.0000   -6.30923
 8680.0000   -5.42684
 8720.0000   -5.60286
 8760.0000   -6.32720
 8800.0000   -6.07602
 8840.0000   -4.58595
 8880.0000   -5.36825
 8920.0000   -5.99314
 8960.0000   -6.15768
 9000.0000   -6.31260
 9040.0000   -6.47550
 9080.0000   -6.99229
 9120.0000   -6.23364
 9160.0000   -6.83242
 9200.0000   -6.49732
 9240.0000   -6.55776
 9280.0000   -5.71313
 9320.0000   -5.85172
 9360.0000   -5.92202
 9400.0000   -6.49506
 9440.0000   -4.86583
 9480.0000   -5.50404
 9520.0000   -5.38048
 9560.0000   -6.35053
 9600.0000   -6.64553
 9640.0000   -5.63045
 9680.0000   -6.76325
 9720.0000   -6.44045
 9760.0000   -6.17310
 9800.0000   -6.20054
 9840.0000   -5.21434
 9880.0000   -5.78593
 9920.0000   -5.31973
 9960.0000   -4.98590
10000.0000   -5.18956
10040.0000   -5.66525
10080.0000   -5.53274
10120.0000   -4.93333
10160.0000   -6.47125
10200.0000   -6.10296
10240.0000   -6.57062
10280.0000   -6.06741
10320.0000   -5.69510
10360.0000   -5.74679
10400.0000   -5.45724
10440.0000   -5.25018
10480.0000   -5.37332
10520.0000   -5.57230
10560.0000   -6.29784
10600.0000   -5.49996
10640.0000   -6.35468
10680.0000   -6.48226
10720.0000   -6.07258
10760.0000   -6.65062
10800.0000   -5.75741
10840.0000   -6.00016
10880.0000   -5.44799
10920.0000   -5.67126
10960.0000   -6.10771
11000.0000   -5.70174
11040.0000   -5.83629
11080.0000   -5.46964
11120.0000   -6.13638
11160.0000   -6.61541
11200.0000   -5.76295
11240.0000   -5.67931
11280.0000   -6.16486
11320.0000   -5.90229
11360.0000   -6.35495
11400.0000   -5.52750
11440.0000   -5.36133
11480.0000   -4.93724
11520.0000   -5.64376
11560.0000   -6.53895
11600.0000   -5.77480
11640.0000   -5.86018
11680.0000   -6.00236
11720.0000   -6.63990
11760.0000   -7.10300
11800.0000   -6.69021
11840.0000   -6.33019
11880.0000   -6.65455
11920.0000   -6.08670
11960.0000   -6.21710
12000.0000   -7.21874
12040.0000   -5.65081
12080.0000   -7.16842
12120.0000   -7.59681
12160.0000   -6.70934
12200.0000   -7.42021
12240.0000   -6.13479
12280.0000   -6.03241
12320.0000   -6.36336
12360.0000   -6.21427
12400.0000   -6.05275
12440.0000   -6.25777
12480.0000   -6.13638
12520.0000   -5.75758
12560.0000   -5.86696
12600.0000   -5.35638
12640.0000   -6.83647
12680.0000   -5.82322
12720.0000   -6.20681
12760.0000   -7.15971
12800.0000   -7.20543
12840.0000   -6.43659
12880.0000   -5.98360
12920.0000   -6.95738
12960.0000   -6.56219
13000.0000   -6.19347
13040.0000   -6.53616
13080.0000   -5.98546
13120.0000   -6.40155
13160.0000   -5.54550
13200.0000   -6.44391
13240.0000   -5.83293
13280.0000   -6.71640
13320.0000   -6.14652
13360.0000   -6.77895
13400.0000   -5.37882
13440.0000   -6.90881
13480.0000   -5.70417
13520.0000   -5.64025
13560.0000   -5.23476
13600.0000   -4.96143
13640.0000   -5.56215
13680.0000   -5.65617
13720.0000   -6.74673
13760.0000   -7.00906
13800.0000   -5.65007
13840.0000   -6.30793
13880.0000   -5.94977
13920.0000   -5.35182
13960.0000   -5.17740
14000.0000   -5.68530
14040.0000   -5.75727
14080.0000   -5.29426
14120.0000   -5.50821
14160.0000   -5.96456
14200.0000   -5.56334
14240.0000   -5.63849
14280.0000   -5.53681
14320.0000   -5.02473
14360.0000   -4.92087
14400.0000   -4.85628
14440.0000   -5.76270
14480.0000   -5.81061
14520.0000   -5.16606
14560.0000   -4.89465
14600.0000   -5.79972
14640.0000   -5.36842
14680.0000   -5.69331
14720.0000   -6.46703
14760.0000   -6.42075
14800.0000   -5.33624
14840.0000   -5.27740
14880.0000   -5.39534
14920.0000   -5.35377
14960.0000   -4.80845
15000.0000   -6.14082
15040.0000   -5.78304
15080.0000   -4.95863
15120.0000   -5.09271
15160.0000   -5.23694
15200.0000   -4.97380
15240.0000   -5.22146
15280.0000   -5.13773
15320.0000   -4.47299
15360.0000   -5.29981
15400.0000   -4.77980
15440.0000   -4.98612
15480.0000   -4.83620
15520.0000   -5.64756
15560.0000   -5.56630
15600.0000   -5.10576
15640.0000   -5.02010
15680.0000   -5.49887
15720.0000   -5.47805
15760.0000   -5.73178
15800.0000   -4.71432
15840.0000   -5.18221
15880.0000   -5.96215
15920.0000   -5.97760
15960.0000   -6.09590
16000.0000   -6.06564
16040.0000   -5.30050
16080.0000   -5.55629
16120.0000   -5.80604
16160.0000   -4.93404
16200.0000   -5.27841
16240.0000   -5.59924
16280.0000   -5.79342
16320.0000   -5.60171
16360.0000   -5.03160
16400.0000   -5.66268
16440.0000   -5.45573
16480.0000   -4.91936
16520.0000   -5.94717
16560.0000   -5.72759
16600.0000   -4.84253
16640.0000   -4.91341
16680.0000   -4.38134
16720.0000   -4.91480
16760.0000   -5.64235
16800.0000   -5.42324
16840.0000   -5.05468
16880.0000   -5.15146
16920.0000   -4.95750
16960.0000   -4.95695
17000.0000   -4.55203
17040.0000   -4.77413
17080.0000   -5.13119
17120.0000   -5.10487
17160.0000   -5.02539
17200.0000   -5.23006
17240.0000   -5.77536
17280.0000   -5.04656
17320.0000   -5.84693
17360.0000   -5.84480
17400.0000   -5.58750
17440.0000   -5.47484
17480.0000   -5.69562
17520.0000   -5.81284
17560.0000   -5.71603
17600.0000   -5.43744
17640.0000   -5.44068
17680.0000   -5.38455
17720.0000   -4.40120
17760.0000   -5.95276
17800.0000   -5.86302
17840.0000   -5.16452
17880.0000   -5.08755
17920.0000   -5.64713
17960.0000   -5.19609
18000.0000   -4.99334
18040.0000   -5.54244
18080.0000   -4.38160
18120.0000   -4.91274
18160.0000   -4.21491
18200.0000   -4.65291
18240.0000   -5.22997
18280.0000   -4.62375
18320.0000   -6.28333
18360.0000   -5.89615
18400.0000   -4.69996
18440.0000   -4.74329
18480.0000   -5.03461
18520.0000   -4.78845
18560.0000   -4.49069
18600.0000   -5.29727
18640.0000   -4.74055
18680.0000   -4.50887
18720.0000   -3.98129
18760.0000   -5.01325
18800.0000   -5.08820
18840.0000   -4.92566
18880.0000   -5.12613
18920.0000   -5.24621
18960.0000   -5.25412
19000.0000   -5.49755
19040.0000   -5.39971
19080.0000   -5.28510
19120.0000   -4.99047
19160.0000   -4.62143
19200.0000   -5.05871
19240.0000   -4.58952
19280.0000   -4.56690
19320.0000   -5.34113
19360.0000   -5.54949
19400.0000   -5.14363
19440.0000   -4.96750
19480.0000   -4.95162
19520.0000   -5.89976
19560.0000   -4.94265
19600.0000   -5.32347
19640.0000   -5.53582
19680.0000   -5.13700
19720.0000   -4.89244
19760.0000   -4.89387
19800.0000   -4.84236
19840.0000   -4.64718
19880.0000   -5.25503
19920.0000   -4.92561
19960.0000   -4.48705
20000.0000   -4.33262
20040.0000   -4.17367
20080.0000   -3.89431
20120.0000   -4.78616
20160.0000   -4.78344
20200.0000   -4.54666
20240.0000   -4.05495
20280.0000   -4.51593
20320.0000   -4.81235
20360.0000   -4.27367
20400.0000   -4.31020
20440.0000   -5.23182
20480.0000   -5.31901
20520.0000   -5.12253
20560.0000   -5.01782
20600.0000   -4.55122
20640.0000   -5.19447
20680.0000   -4.02499
20720.0000   -3.86258
20760.0000   -4.49194
20800.0000   -4.91381
20840.0000   -4.20863
20880.0000   -5.48563
20920.0000   -5.20199
20960.0000   -5.40778
21000.0000   -5.14601
21040.0000   -4.55718
21080.0000   -4.77158
21120.0000   -4.26575
21160.0000   -4.66465
21200.0000   -4.24434
21240.0000   -3.62970
21280.0000   -3.74127
21320.0000   -3.72123
21360.0000   -4.28747
21400.0000   -4.24592
21440.0000   -4.56450
21480.0000   -5.21199
21520.0000   -4.58629
21560.0000   -5.21396
21600.0000   -5.10054
21640.0000   -4.75912
21680.0000   -4.58574
21720.0000   -4.36005
21760.0000   -4.49799
21800.0000   -4.43521
21840.0000   -4.55516
21880.0000   -6.03686
21920.0000   -5.29137
21960.0000   -4.90085
22000.0000   -3.68797
22040.0000   -4.39852
22080.0000   -4.57240
22120.0000   -5.15390
22160.0000   -5.13525
22200.0000   -4.85241
22240.0000   -4.50447
22280.0000   -4.85069
22320.0000   -5.20717
22360.0000   -5.10069
22400.0000   -5.58430
22440.0000   -5.38573
22480.0000   -5.14782
22520.0000   -6.39309
22560.0000   -4.15698
22600.0000   -4.98953
22640.0000   -4.88228
22680.0000   -5.44400
22720.0000   -5.50989
22760.0000   -5.85191
22800.0000   -6.23567
22840.0000   -5.86142
22880.0000   -5.81700
22920.0000   -5.40235
22960.0000   -5.29549
23000.0000   -4.62577
23040.0000   -5.27219
23080.0000   -4.88114
23120.0000   -4.27803
23160.0000   -4.13119
23200.0000   -4.28741
23240.0000   -4.53951
23280.0000   -4.73708
23320.0000   -4.89091
23360.0000   -5.52507
23400.0000   -5.45089
23440.0000   -4.32701
23480.0000   -4.58444
23520.0000   -4.77455
23560.0000   -4.56966
23600.0000   -4.26414
23640.0000   -5.10130
23680.0000   -4.85246
23720.0000   -5.00033
23760.0000   -4.84708
23800.0000   -5.00540
23840.0000   -5.64505
23880.0000   -5.04918
23920.0000   -5.19362
23960.0000   -5.43368
24000.0000   -6.05827
24040.0000   -5.80522
24080.0000   -5.31574
24120.0000   -4.85759
24160.0000   -5.84693
24200.0000   -5.91970
24240.0000   -5.11214
24280.0000   -4.20749
24320.0000   -4.77881
24360.0000   -5.49442
24400.0000   -5.68924
24440.0000   -5.34228
24480.0000   -5.73300
24520.0000   -5.47370
24560.0000   -4.77334
24600.0000   -5.80589
24640.0000   -5.30474
24680.0000   -5.95510
24720.0000   -5.25376
24760.0000   -4.96456
24800.0000   -4.64518
24840.0000   -4.39981
24880.0000   -4.94379
24920.0000   -4.75200
24960.0000   -4.90522
25000.0000   -4.68851
25040.0000   -6.46164
25080.0000   -5.53718
25120.0000   -5.59067
25160.0000   -4.97403
25200.0000   -4.84496
25240.0000   -5.58295
25280.0000   -4.00136
25320.0000   -4.67795
25360.0000   -4.70471
25400.0000   -5.45806
25440.0000   -5.37703
25480.0000   -5.82295
25520.0000   -4.67407
25560.0000   -5.18190
25600.0000   -5.57031
25640.0000   -5.02714
25680.0000   -5.69377
25720.0000   -4.32173
25760.0000   -5.19979
25800.0000   -3.76520
25840.0000   -5.07206
25880.0000   -5.13107
25920.0000   -5.25546
25960.0000   -5.51793
26000.0000   -5.63261
26040.0000   -6.39012
26080.0000   -5.90095
26120.0000   -5.13542
26160.0000   -5.61832
26200.0000   -5.21130
26240.0000   -5.47031
26280.0000   -5.39640
26320.0000   -5.77521
26360.0000   -4.68902
26400.0000   -4.87258
26440.0000   -6.15525
26480.0000   -5.70255
26520.0000   -4.89683
26560.0000   -5.10708
26600.0000   -5.40564
26640.0000   -5.46231
26680.0000   -4.60165
26720.0000   -4.54560
26760.0000   -5.76935
26800.0000   -5.10652
26840.0000   -5.04607
26880.0000   -4.61096
26920.0000   -5.31937
26960.0000   -4.84649
27000.0000   -4.97210
27040.0000   -4.70825
27080.0000   -4.25417
27120.0000   -4.32182
27160.0000   -4.38964
27200.0000   -4.42939
27240.0000   -5.07638
27280.0000   -5.25994
27320.0000   -5.82949
27360.0000   -5.69006
27400.0000   -5.76676
27440.0000   -5.06072
27480.0000   -4.56409
27520.0000   -5.40832
27560.0000   -6.49133
27600.0000   -6.28332
27640.0000   -5.22547
27680.0000   -5.16655
27720.0000   -5.60299
27760.0000   -4.79522
27800.0000   -4.97095
27840.0000   -5.76293
27880.0000   -5.41600
27920.0000   -5.51558
27960.0000   -5.40087
28000.0000   -6.03811
28040.0000   -5.72243
28080.0000   -5.42296
28120.0000   -4.66033
28160.0000   -5.48268
28200.0000   -4.79917
28240.0000   -4.61904
28280.0000   -4.95142
28320.0000   -4.97963
28360.0000   -4.84323
28400.0000   -4.55565
28440.0000   -4.57124
28480.0000   -3.86866
28520.0000   -3.95959
28560.0000   -4.86567
28600.0000   -4.45718
28640.0000   -5.35930
28680.0000   -5.23369
28720.0000   -4.84008
28760.0000   -5.21674
28800.0000   -4.66101
28840.0000   -4.65124
28880.0000   -5.37486
28920.0000   -5.21088
28960.0000   -6.08079
29000.0000   -5.44779
29040.0000   -4.99956
29080.0000   -5.08184
29120.0000   -4.72455
29160.0000   -4.31293
29200.0000   -5.10671
29240.0000   -4.61979
29280.0000   -4.60370
29320.0000   -5.27466
29360.0000   -5.59767
29400.0000   -4.33848
29440.0000   -4.28117
29480.0000   -4.34167
29520.0000   -5.71586
29560.0000   -5.72855
29600.0000   -5.11429
29640.0000   -4.55683
29680.0000   -4.68593
29720.0000   -4.65422
29760.0000   -4.48463
29800.0000   -4.90801
29840.0000   -4.46624
29880.0000   -3.98500
29920.0000   -5.11206
29960.0000   -5.06281
30000.0000   -4.41558
30040.0000   -5.04889
30080.0000   -4.90952
30120.0000   -5.40068
30160.0000   -6.14838
30200.0000   -5.21798
30240.0000   -4.68159
30280.0000   -4.58843
30320.0000   -5.38260
30360.0000   -5.60312
30400.0000   -5.25308
30440.0000   -5.07628
30480.0000   -4.62504
30520.0000   -5.38521
30560.0000   -4.70543
30600.0000   -5.06714
30640.0000   -4.65612
30680.0000   -5.42707
30720.0000   -4.88661
30760.0000   -5.16503
30800.0000   -5.54846
30840.0000   -5.52884
30880.0000   -5.63851
30920.0000   -4.62578
30960.0000   -4.18266
31000.0000   -4.00111
31040.0000   -3.90383
31080.0000   -4.27909
31120.0000   -4.49320
31160.0000   -3.95041
31200.0000   -4.48555
31240.0000   -4.81039
31280.0000   -4.56587
31320.0000   -4.86971
31360.0000   -4.95678
31400.0000   -4.63249
31440.0000   -3.62484
31480.0000   -3.95537
31520.0000   -3.14799
31560.0000   -3.73123
31600.0000   -3.97672
31640.0000   -3.68924
31680.0000   -4.26067
31720.0000   -3.91671
31760.0000   -4.15121
31800.0000   -4.00106
31840.0000   -3.74160
31880.0000   -4.02266
31920.0000   -4.01240
31960.0000   -4.21015
32000.0000   -4.58845
32040.0000   -5.20161
32080.0000   -4.51678
32120.0000   -4.83878
32160.0000   -4.23390
32200.0000   -4.26222
32240.0000   -3.99455
32280.0000   -4.28708
32320.0000   -4.06306
32360.0000   -4.33293
32400.0000   -3.45303
32440.0000   -4.17106
32480.0000   -4.52083
32520.0000   -4.38964
32560.0000   -5.01172
32600.0000   -3.89842
32640.0000   -4.50649
32680.0000   -5.05352
32720.0000   -5.13761
32760.0000   -4.73266
32800.0000   -4.66878
32840.0000   -4.07095
32880.0000   -4.21209
32920.0000   -4.23734
32960.0000   -4.32814
33000.0000   -4.89437
33040.0000   -4.06263
33080.0000   -5.46453
33120.0000   -4.43263
33160.0000   -4.91622
33200.0000   -5.15487
33240.0000   -5.11623
33280.0000   -4.54540
33320.0000   -4.66638
33360.0000   -5.04819
33400.0000   -4.66327
33440.0000   -4.62527
33480.0000   -5.77861
33520.0000   -4.11716
33560.0000   -4.92502
33600.0000   -5.47927
33640.0000   -5.34134
33680.0000   -4.99357
33720.0000   -4.69196
33760.0000   -4.02868
33800.0000   -3.96257
33840.0000   -4.12205
33880.0000   -4.82708
33920.0000   -5.29016
33960.0000   -5.06295
34000.0000   -4.99434
34040.0000   -4.92609
34080.0000   -4.80072
34120.0000   -4.16422
34160.0000   -3.83392
34200.0000   -4.08647
34240.0000   -4.01204
34280.0000   -5.01211
34320.0000   -3.82141
34360.0000   -4.46266
34400.0000   -4.74035
34440.0000   -4.76938
34480.0000   -5.01253
34520.0000   -5.53550
34560.0000   -4.80279
34600.0000   -3.93662
34640.0000   -4.45473
34680.0000   -3.87019
34720.0000   -3.86599
34760.0000   -3.64461
34800.0000   -4.47778
34840.0000   -4.81982
34880.0000   -4.24948
34920.0000   -4.05549
34960.0000   -2.82872
35000.0000   -4.92641
35040.0000   -4.42034
35080.0000   -4.36739
35120.0000   -4.69736
35160.0000   -5.71107
35200.0000   -4.94065
35240.0000   -5.32246
35280.0000   -5.67366
35320.0000   -5.57196
35360.0000   -6.02721
35400.0000   -6.54115
35440.0000   -5.10640
35480.0000   -6.32282
35520.0000   -6.34775
35560.0000   -5.89174
35600.0000   -6.79971
35640.0000   -5.39286
35680.0000   -5.98266
35720.0000   -6.68618
35760.0000   -6.72823
35800.0000   -6.72949
35840.0000   -6.06619
35880.0000   -6.55464
35920.0000   -5.60847
35960.0000   -5.97013
36000.0000   -5.72294
36040.0000   -5.21923
36080.0000   -5.04059
36120.0000   -6.19389
36160.0000   -6.20992
36200.0000   -5.75289
36240.0000   -5.22778
36280.0000   -6.09598
36320.0000   -6.10561
36360.0000   -5.67503
36400.0000   -6.34981
36440.0000   -6.08927
36480.0000   -6.44022
36520.0000   -5.27705
36560.0000   -5.55562
36600.0000   -5.43632
36640.0000   -5.51262
36680.0000   -5.05166
36720.0000   -5.06870
36760.0000   -5.28135
36800.0000   -5.64971
36840.0000   -5.32586
36880.0000   -5.75602
36920.0000   -5.69024
36960.0000   -4.66244
37000.0000   -5.29557
37040.0000   -4.66744
37080.0000   -4.49276
37120.0000   -4.48950
37160.0000   -5.22592
37200.0000   -5.21832
37240.0000   -4.96214
37280.0000   -4.66916
37320.0000   -5.15160
37360.0000   -5.54512
37400.0000   -5.17777
37440.0000   -5.31001
37480.0000   -5.46307
37520.0000   -5.33518
37560.0000   -5.08976
37600.0000   -5.65118
37640.0000   -5.95902
37680.0000   -6.54090
37720.0000   -4.47357
37760.0000   -5.16667
37800.0000   -4.74451
37840.0000   -5.07065
37880.0000   -5.96921
37920.0000   -6.03742
37960.0000   -4.87865
38000.0000   -4.60094
38040.0000   -3.67745
38080.0000   -4.92237
38120.0000   -4.66424
38160.0000   -4.20131
38200.0000   -4.66671
38240.0000   -4.92203
38280.0000   -4.40667
38320.0000   -4.72952
38360.0000   -5.16455
38400.0000   -4.42927
38440.0000   -4.45921
38480.0000   -5.04973
38520.0000   -5.33934
38560.0000   -4.72117
38600.0000   -5.56844
38640.0000   -5.54316
38680.0000   -5.54595
38720.0000   -5.69911
38760.0000   -5.85795
38800.0000   -4.42478
38840.0000   -5.21774
38880.0000   -5.22536
38920.0000   -5.09538
38960.0000   -5.12166
39000.0000   -4.21790
39040.0000   -3.61965
39080.0000   -3.19732
39120.0000   -4.60407
39160.0000   -3.63118
39200.0000   -4.52491
39240.0000   -3.91378
39280.0000   -5.11588
39320.0000   -4.62632
39360.0000   -4.61599
39400.0000   -4.79473
39440.0000   -4.44615
39480.0000   -4.13349
39520.0000   -3.24081
39560.0000   -4.15915
39600.0000   -4.79312
39640.0000   -4.27714
39680.0000   -5.00751
39720.0000   -4.77900
39760.0000   -6.35000
39800.0000   -5.36917
39840.0000   -5.28442
39880.0000   -4.61340
39920.0000   -5.15173
39960.0000   -4.28684
40000.0000   -4.46727
40040.0000   -4.44400
40080.0000   -5.49840
40120.0000   -5.76836
40160.0000   -4.97581
40200.0000   -4.68379
40240.0000   -4.79711
40280.0000   -4.38825
40320.0000   -5.63988
40360.0000   -5.65664
40400.0000   -5.29842
40440.0000   -5.04289
40480.0000   -5.28254
40520.0000   -4.75907
40560.0000   -4.37402
40600.0000   -4.77547
40640.0000   -5.56761
40680.0000   -5.27739
40720.0000   -4.66867
40760.0000   -4.53889
40800.0000   -5.86186
40840.0000   -5.93272
40880.0000   -4.93238
40920.0000   -5.31286
40960.0000   -6.34070
41000.0000   -5.31950
41040.0000   -6.24867
41080.0000   -5.42928
41120.0000   -5.38718
41160.0000   -5.55998
41200.0000   -6.27337
41240.0000   -5.87146
41280.0000   -5.51206
41320.0000   -4.56184
41360.0000   -5.22074
41400.0000   -4.52740
41440.0000   -5.61138
41480.0000   -5.24486
41520.0000   -5.36968
41560.0000   -5.09131
41600.0000   -4.43474
41640.0000   -4.07211
41680.0000   -4.22807
41720.0000   -6.14804
41760.0000   -5.67697
41800.0000   -5.24116
41840.0000   -4.70380
41880.0000   -6.66379
41920.0000   -6.11520
41960.0000   -5.61109
42000.0000   -5.32478
42040.0000   -5.70286
42080.0000   -5.44293
42120.0000   -6.42470
42160.0000   -6.06398
42200.0000   -5.38531
42240.0000   -5.87036
42280.0000   -5.77782
42320.0000   -6.32706
42360.0000   -6.59901
42400.0000   -4.87701
42440.0000   -5.33396
42480.0000   -5.39487
42520.0000   -4.59347
42560.0000   -5.74305
42600.0000   -5.76029
42640.0000   -5.83010
42680.0000   -5.99881
42720.0000   -6.21799
42760.0000   -6.34698
42800.0000   -6.12606
42840.0000   -5.61885
42880.0000   -5.71279
42920.0000   -4.87180
42960.0000   -6.27697
43000.0000   -4.94197
43040.0000   -4.98753
43080.0000   -4.18096
43120.0000   -5.10555
43160.0000   -5.14678
43200.0000   -5.20882
43240.0000   -5.43173
43280.0000   -5.20575
43320.0000   -4.56315
43360.0000   -5.24145
43400.0000   -4.20743
43440.0000   -5.55734
43480.0000   -4.83158
43520.0000   -4.67626
43560.0000   -5.13262
43600.0000   -4.61936
43640.0000   -5.41985
43680.0000   -4.58080
43720.0000   -5.15691
43760.0000   -5.72856
43800.0000   -4.94298
43840.0000   -4.81135
43880.0000   -4.70298
43920.0000   -5.37931
43960.0000   -5.54640
44000.0000   -5.08514
44040.0000   -5.50598
44080.0000   -5.77831
44120.0000   -5.00253
44160.0000   -5.60205
44200.0000   -5.28280
44240.0000   -5.35457
44280.0000   -5.85343
44320.0000   -6.06749
44360.0000   -5.14557
44400.0000   -4.70385
44440.0000   -5.47163
44480.0000   -4.67077
44520.0000   -5.46931
44560.0000   -5.60631
44600.0000   -5.48132
44640.0000   -4.64124
44680.0000   -4.92246
44720.0000   -3.71707
44760.0000   -4.60833
44800.0000   -4.65827
44840.0000   -5.26121
44880.0000   -5.26062
44920.0000   -5.22010
44960.0000   -5.22740
45000.0000   -5.07225
45040.0000   -5.74339
45080.0000   -4.78213
45120.0000   -4.95636
45160.0000   -4.87988
45200.0000   -4.63294
45240.0000   -5.65401
45280.0000   -5.29614
45320.0000   -3.91099
45360.0000   -4.29955
45400.0000   -5.46623
45440.0000   -5.14142
45480.0000   -5.02764
45520.0000   -5.46713
45560.0000   -4.52053
45600.0000   -4.96087
45640.0000   -5.49974
45680.0000   -5.80742
45720.0000   -4.73336
45760.0000   -5.05543
45800.0000   -5.07645
45840.0000   -5.13739
45880.0000   -5.88161
45920.0000   -6.01641
45960.0000   -5.54648
46000.0000   -6.07713
46040.0000   -5.47164
46080.0000   -5.12950
46120.0000   -4.84684
46160.0000   -4.86455
46200.0000   -5.20930
46240.0000   -5.71254
46280.0000   -5.88564
46320.0000   -5.40412
46360.0000   -5.51838
46400.0000   -5.30826
46440.0000   -5.03945
46480.0000   -4.75332
46520.0000   -5.35582
46560.0000   -4.38541
46600.0000   -4.98422
46640.0000   -5.34037
46680.0000   -5.15132
46720.0000   -5.96633
46760.0000   -5.12012
46800.0000   -4.20652
46840.0000   -4.42643
46880.0000   -5.70943
46920.0000   -6.13082
46960.0000   -5.66479
47000.0000   -5.79967
47040.0000   -5.61464
47080.0000   -4.79018
47120.0000   -5.97098
47160.0000   -5.41651
47200.0000   -5.11527
47240.0000   -5.24463
47280.0000   -6.10795
47320.0000   -5.44240
47360.0000   -5.93386
47400.0000   -4.99124
47440.0000   -5.21947
47480.0000   -5.16692
47520.0000   -4.73102
47560.0000   -5.11878
47600.0000   -5.32780
47640.0000   -5.89263
47680.0000   -5.28699
47720.0000   -5.42436
47760.0000   -5.06603
47800.0000   -4.64878
47840.0000   -4.99697
47880.0000   -4.42336
47920.0000   -5.34472
47960.0000   -4.94372
48000.0000   -4.77514
48040.0000   -5.58575
48080.0000   -5.67823
48120.0000   -5.13521
48160.0000   -5.28394
48200.0000   -5.72502
48240.0000   -5.93152
48280.0000   -5.48752
48320.0000   -4.48044
48360.0000   -5.00985
48400.0000   -5.16924
48440.0000   -6.34399
48480.0000   -5.90343
48520.0000   -6.07028
48560.0000   -5.74259
48600.0000   -5.60462
48640.0000   -5.76088
48680.0000   -5.86581
48720.0000   -5.69839
48760.0000   -5.09269
48800.0000   -5.47071
48840.0000   -5.70088
48880.0000   -6.11113
48920.0000   -5.92316
48960.0000   -5.34494
49000.0000   -5.23758
49040.0000   -5.47104
49080.0000   -5.78049
49120.0000   -5.44917
49160.0000   -5.86376
49200.0000   -5.80274
49240.0000   -5.79452
49280.0000   -5.83964
49320.0000   -5.61695
49360.0000   -5.03674
49400.0000   -5.37087
49440.0000   -5.72197
49480.0000   -4.66760
49520.0000   -4.58148
49560.0000   -5.34525
49600.0000   -5.18951
49640.0000   -5.26786
49680.0000   -4.98015
49720.0000   -5.28625
49760.0000   -5.53797
49800.0000   -4.61276
49840.0000   -4.67833
49880.0000   -5.45612
49920.0000   -4.98492
49960.0000   -3.96723
50000.0000   -4.40030
50040.0000   -5.06801
50080.0000   -5.00971
50120.0000   -5.93974
50160.0000   -5.31745
50200.0000   -5.22013
50240.0000   -5.84036
50280.0000   -4.79479
50320.0000   -5.31142
50360.0000   -4.93255
50400.0000   -4.34432
50440.0000   -4.20297
50480.0000   -5.64078
50520.0000   -5.70192
50560.0000   -5.03206
50600.0000   -5.50286
50640.0000   -4.37119
50680.0000   -5.13013
50720.0000   -5.14512
50760.0000   -5.05597
50800.0000   -5.08069
50840.0000   -5.96522
50880.0000   -5.17729
50920.0000   -5.00816
50960.0000   -5.52441
51000.0000   -5.63957
51040.0000   -4.73182
51080.0000   -6.17406
51120.0000   -5.54463
51160.0000   -6.19748
51200.0000   -5.30255
51240.0000   -5.22227
51280.0000   -6.04451
51320.0000   -5.27128
51360.0000   -5.44335
51400.0000   -4.79801
51440.0000   -4.83079
51480.0000   -5.21320
51520.0000   -5.11359
51560.0000   -4.98749
51600.0000   -5.20383
51640.0000   -6.30266
51680.0000   -5.24449
51720.0000   -5.91573
51760.0000   -6.19330
51800.0000   -5.50094
51840.0000   -5.07927
51880.0000   -5.51885
51920.0000   -5.64612
51960.0000   -6.17914
52000.0000   -4.91908
52040.0000   -5.68821
52080.0000   -5.64457
52120.0000   -6.22881
52160.0000   -5.47749
52200.0000   -5.43108
52240.0000   -5.33701
52280.0000   -5.44790
52320.0000   -5.72316
52360.0000   -5.25030
52400.0000   -6.01176
52440.0000   -5.99625
52480.0000   -5.61610
52520.0000   -5.91125
52560.0000   -5.68705
52600.0000   -5.25907
52640.0000   -5.65664
52680.0000   -5.22571
52720.0000   -5.24699
52760.0000   -5.48407
52800.0000   -5.52309
52840.0000   -5.23673
52880.0000   -5.73181
52920.0000   -5.98536
52960.0000   -6.82997
53000.0000   -5.92176
53040.0000   -5.66252
53080.0000   -5.28780
53120.0000   -5.61263
53160.0000   -4.63053
53200.0000   -4.67665
53240.0000   -4.91471
53280.0000   -5.36376
53320.0000   -5.20330
53360.0000   -4.94934
53400.0000   -4.41693
53440.0000   -4.71656
53480.0000   -5.60827
53520.0000   -5.97192
53560.0000   -5.47845
53600.0000   -5.71194
53640.0000   -5.84069
53680.0000   -5.92182
53720.0000   -6.61208
53760.0000   -5.39455
53800.0000   -5.28831
53840.0000   -5.69919
53880.0000   -4.83360
53920.0000   -5.63821
53960.0000   -5.23569
54000.0000   -5.20522
54040.0000   -4.65062
54080.0000   -3.92953
54120.0000   -5.08603
54160.0000   -3.90305
54200.0000   -4.33870
54240.0000   -4.19350
54280.0000   -4.04225
54320.0000   -4.64583
54360.0000   -4.97590
54400.0000   -4.78196
54440.0000   -5.19820
54480.0000   -5.54762
54520.0000   -5.60176
54560.0000   -5.06796
54600.0000   -4.52168
54640.0000   -4.59463
54680.0000   -5.69034
54720.0000   -5.29024
54760.0000   -4.20135
54800.0000   -4.42621
54840.0000   -5.06390
54880.0000   -4.89913
54920.0000   -5.10115
54960.0000   -5.07309
55000.0000   -4.91724
55040.0000   -5.32899
55080.0000   -4.74066
55120.0000   -5.04147
55160.0000   -4.31700
55200.0000   -4.80221
55240.0000   -4.30314
55280.0000   -4.83989
55320.0000   -5.24326
55360.0000   -5.30863
55400.0000   -5.04935
55440.0000   -5.15335
55480.0000   -5.31065
55520.0000   -5.51198
55560.0000   -5.81182
55600.0000   -5.46298
55640.0000   -4.87567
55680.0000   -5.10011
55720.0000   -5.30052
55760.0000   -5.19963
55800.0000   -5.86033
55840.0000   -5.43587
55880.0000   -4.47132
55920.0000   -5.40622
55960.0000   -5.98396
56000.0000   -5.26378
56040.0000   -6.04965
56080.0000   -5.91255
56120.0000   -5.83849
56160.0000   -5.26914
56200.0000   -4.69496
56240.0000   -5.54128
56280.0000   -6.03412
56320.0000   -4.51878
56360.0000   -5.58998
56400.0000   -4.96038
56440.0000   -5.46254
56480.0000   -4.55098
56520.0000   -4.81243
56560.0000   -4.36033
56600.0000   -5.05885
56640.0000   -5.39761
56680.0000   -4.59030
56720.0000   -4.43204
56760.0000   -4.31861
56800.0000   -4.50333
56840.0000   -5.26237
56880.0000   -4.78181
56920.0000   -5.08106
56960.0000   -5.95906
57000.0000   -5.15525
57040.0000   -4.56397
57080.0000   -4.75296
57120.0000   -5.43844
57160.0000   -3.84539
57200.0000   -4.75915
57240.0000   -4.65137
57280.0000   -4.24621
57320.0000   -4.67489
57360.0000   -4.35549
57400.0000   -4.67113
57440.0000   -3.96380
57480.0000   -4.32651
57520.0000   -4.21531
57560.0000   -4.10366
57600.0000   -5.03440
57640.0000   -4.66525
57680.0000   -5.34211
57720.0000   -4.98785
57760.0000   -4.67337
57800.0000   -5.63997
57840.0000   -4.50470
57880.0000   -4.53322
57920.0000   -4.01882
57960.0000   -4.82680
58000.0000   -3.72222
58040.0000   -4.06362
58080.0000   -4.41855
58120.0000   -4.22245
58160.0000   -3.85484
58200.0000   -3.81218
58240.0000   -4.13901
58280.0000   -4.87986
58320.0000   -4.91508
58360.0000   -5.92970
58400.0000   -5.74253
58440.0000   -4.02455
58480.0000   -4.69944
58520.0000   -5.45791
58560.0000   -4.93634
58600.0000   -5.47138
58640.0000   -4.99188
58680.0000   -4.77004
58720.0000   -5.37937
58760.0000   -5.26416
58800.0000   -5.65728
58840.0000   -4.13908
58880.0000   -5.36964
58920.0000   -5.67027
58960.0000   -4.63807
59000.0000   -4.54387
59040.0000   -5.39086
59080.0000   -4.72577
59120.0000   -5.78328
59160.0000   -5.11500
59200.0000   -5.18485
59240.0000   -4.51923
59280.0000   -4.37988
59320.0000   -5.11014
59360.0000   -4.41240
59400.0000   -4.81056
59440.0000   -4.70436
59480.0000   -5.33438
59520.0000   -4.89856
59560.0000   -4.07184
59600.0000   -5.03422
59640.0000   -4.51436
59680.0000   -5.26187
59720.0000   -5.45763
59760.0000   -5.71369
59800.0000   -5.30418
59840.0000   -4.94822
59880.0000   -5.88548
59920.0000   -4.37637
59960.0000   -4.90914
60000.0000   -4.92515
60040.0000   -5.81831
60080.0000   -4.35351
60120.0000   -4.66499
60160.0000   -4.83881
60200.0000   -4.62915
60240.0000   -5.38858
60280.0000   -5.47121
60320.0000   -4.64824
60360.0000   -5.08547
60400.0000   -4.84320
60440.0000   -4.32494
60480.0000   -5.39303
60520.0000   -5.16560
60560.0000   -5.06277
60600.0000   -4.32173
60640.0000   -5.17744
60680.0000   -5.26967
60720.0000   -5.75377
60760.0000   -5.55605
60800.0000   -4.77665
60840.0000   -5.08194
60880.0000   -4.74244
60920.0000   -4.19458
60960.0000   -5.07801
61000.0000   -5.05653
61040.0000   -4.45005
61080.0000   -4.65397
61120.0000   -4.90641
61160.0000   -5.60920
61200.0000   -5.41060
61240.0000   -4.29912
61280.0000   -5.55338
61320.0000   -4.66871
61360.0000   -5.92107
61400.0000   -5.61043
61440.0000   -5.88446
61480.0000   -5.74674
61520.0000   -5.10055
61560.0000   -5.27643
61600.0000   -4.51284
61640.0000   -4.11366
61680.0000   -5.09874
61720.0000   -5.14808
61760.0000   -5.48326
61800.0000   -5.58507
61840.0000   -5.16608
61880.0000   -5.90488
61920.0000   -5.49676
61960.0000   -4.45498
62000.0000   -4.70862
62040.0000   -5.33629
62080.0000   -4.98832
62120.0000   -5.46183
62160.0000   -4.79535
62200.0000   -5.27902
62240.0000   -5.55836
62280.0000   -4.72504
62320.0000   -4.71548
62360.0000   -4.57185
62400.0000   -5.26935
62440.0000   -4.36208
62480.0000   -4.99101
62520.0000   -5.03167
62560.0000   -4.01048
62600.0000   -5.01724
62640.0000   -5.27151
62680.0000   -4.79191
62720.0000   -4.79497
62760.0000   -5.03648
62800.0000   -5.82620
62840.0000   -5.35694
62880.0000   -5.18028
62920.0000   -5.99313
62960.0000   -5.42577
63000.0000   -6.04837
63040.0000   -6.57728
63080.0000   -6.02516
63120.0000   -6.78310
63160.0000   -5.90448
63200.0000   -6.53543
63240.0000   -6.43531
63280.0000   -5.43794
63320.0000   -6.07923
63360.0000   -6.43133
63400.0000   -7.20864
63440.0000   -6.42110
63480.0000   -5.36149
63520.0000   -5.73491
63560.0000   -6.63885
63600.0000   -6.16019
63640.0000   -4.93880
63680.0000   -5.33790
63720.0000   -5.22318
63760.0000   -5.65132
63800.0000   -5.91914
63840.0000   -5.25847
63880.0000   -5.10459
63920.0000   -5.57835
63960.0000   -5.58752
64000.0000   -5.59482
64040.0000   -5.83975
64080.0000   -4.77685
64120.0000   -5.50868
64160.0000   -5.23377
64200.0000   -5.89018
64240.0000   -7.17619
64280.0000   -5.49349
64320.0000   -5.12958
64360.0000   -4.98874
64400.0000   -5.36846
64440.0000   -6.21568
64480.0000   -5.41019
64520.0000   -5.29156
64560.0000   -5.08940
64600.0000   -5.64221
64640.0000   -5.38748
64680.0000   -5.20601
64720.0000   -5.45028
64760.0000   -5.45669
64800.0000   -5.73392
64840.0000   -5.80203
64880.0000   -5.38764
64920.0000   -5.04264
64960.0000   -5.42511
65000.0000   -5.51071
65040.0000   -5.25749
65080.0000   -5.76199
65120.0000   -5.84702
65160.0000   -4.84212
65200.0000   -4.82599
65240.0000   -5.84593
65280.0000   -5.74985
65320.0000   -4.97777
65360.0000   -5.26617
65400.0000   -4.98968
65440.0000   -4.64215
65480.0000   -5.42707
65520.0000   -5.91830
65560.0000   -5.48674
65600.0000   -5.48287
65640.0000   -5.87493
65680.0000   -5.67711
65720.0000   -5.12076
65760.0000   -5.66618
65800.0000   -5.80936
65840.0000   -4.55395
65880.0000   -5.03774
65920.0000   -4.35226
65960.0000   -4.69008
66000.0000   -4.85444
66040.0000   -4.90985
66080.0000   -5.03908
66120.0000   -4.83566
66160.0000   -5.45701
66200.0000   -5.64188
66240.0000   -4.69340
66280.0000   -4.91711
66320.0000   -5.32834
66360.0000   -5.62399
66400.0000   -5.75284
66440.0000   -4.91842
66480.0000   -5.84805
66520.0000   -5.97695
66560.0000   -6.17005
66600.0000   -5.24214
66640.0000   -5.19467
66680.0000   -4.67404
66720.0000   -4.84306
66760.0000   -5.49130
66800.0000   -6.08671
66840.0000   -6.15793
66880.0000   -5.02735
66920.0000   -5.26259
66960.0000   -5.70758
67000.0000   -4.86945
67040.0000   -4.36502
67080.0000   -5.04871
67120.0000   -4.48741
67160.0000   -5.43674
67200.0000   -5.16609
67240.0000   -4.40290
67280.0000   -4.61326
67320.0000   -5.11318
67360.0000   -5.44497
67400.0000   -4.98567
67440.0000   -5.18903
67480.0000   -5.76175
67520.0000   -4.98561
67560.0000   -5.69768
67600.0000   -5.52537
67640.0000   -5.76033
67680.0000   -4.49369
67720.0000   -5.60927
67760.0000   -5.26534
67800.0000   -5.47556
67840.0000   -5.77649
67880.0000   -5.23515
67920.0000   -5.47058
67960.0000   -5.49261
68000.0000   -4.67192
68040.0000   -5.67556
68080.0000   -5.97546
68120.0000   -6.42868
68160.0000   -6.37313
68200.0000   -5.50635
68240.0000   -5.71249
68280.0000   -5.65509
68320.0000   -6.09133
68360.0000   -6.47611
68400.0000   -5.99228
68440.0000   -5.29642
68480.0000   -4.66521
68520.0000   -4.52889
68560.0000   -5.20129
68600.0000   -5.88550
68640.0000   -6.17900
68680.0000   -5.71169
68720.0000   -5.24599
68760.0000   -5.69747
68800.0000   -5.29308
68840.0000   -5.29895
68880.0000   -4.60328
68920.0000   -5.03739
68960.0000   -4.77695
69000.0000   -5.27538
69040.0000   -4.66120
69080.0000   -5.08573
69120.0000   -4.52346
69160.0000   -5.62759
69200.0000   -4.57097
69240.0000   -4.55105
69280.0000   -4.67663
69320.0000   -5.01964
69360.0000   -5.40952
69400.0000   -5.28745
69440.0000   -5.52874
69480.0000   -3.85679
69520.0000   -4.23024
69560.0000   -5.09466
69600.0000   -4.68177
69640.0000   -4.54368
69680.0000   -5.02272
69720.0000   -5.64172
69760.0000   -5.74623
69800.0000   -4.44983
69840.0000   -5.38763
69880.0000   -4.79390
69920.0000   -5.20541
69960.0000   -5.59814
70000.0000   -5.04714
70040.0000   -4.63869
70080.0000   -5.38185
70120.0000   -4.47796
70160.0000   -5.63693
70200.0000   -5.74781
70240.0000   -5.38525
70280.0000   -4.58685
70320.0000   -4.49221
70360.0000   -4.72493
70400.0000   -6.96708
70440.0000   -5.72893
70480.0000   -5.22865
70520.0000   -5.57978
70560.0000   -6.45253
70600.0000   -6.34353
70640.0000   -5.74791
70680.0000   -5.11452
70720.0000   -4.94336
70760.0000   -5.18530
70800.0000   -5.59668
70840.0000   -5.14914
70880.0000   -5.01069
70920.0000   -4.98083
70960.0000   -5.07954
71000.0000   -4.99032
71040.0000   -5.36501
71080.0000   -4.77033
71120.0000   -4.85518
71160.0000   -4.41844
71200.0000   -4.70829
71240.0000   -4.62277
71280.0000   -4.92964
71320.0000   -4.52587
71360.0000   -4.90434
71400.0000   -4.67639
71440.0000   -5.02152
71480.0000   -5.93758
71520.0000   -5.78598
71560.0000   -5.16385
71600.0000   -5.93647
71640.0000   -5.39107
71680.0000   -5.88166
71720.0000   -4.57256
71760.0000   -5.17055
71800.0000   -5.81062
71840.0000   -5.01784
71880.0000   -5.49618
71920.0000   -4.82425
71960.0000   -3.76465
72000.0000   -5.13372
72040.0000   -4.94705
72080.0000   -5.20382
72120.0000   -4.99253
72160.0000   -5.84914
72200.0000   -5.34807
72240.0000   -5.67838
72280.0000   -4.51969
72320.0000   -4.65518
72360.0000   -4.85264
72400.0000   -5.77923
72440.0000   -5.92851
72480.0000   -6.19979
72520.0000   -5.17092
72560.0000   -5.87808
72600.0000   -5.64474
72640.0000   -5.21094
72680.0000   -4.96355
72720.0000   -4.97026
72760.0000   -5.37699
72800.0000   -4.13725
72840.0000   -4.97982
72880.0000   -5.03954
72920.0000   -4.17912
72960.0000   -4.76472
73000.0000   -5.29603
73040.0000   -5.84805
73080.0000   -4.05942
73120.0000   -3.69162
73160.0000   -5.40369
73200.0000   -5.36051
73240.0000   -5.23985
73280.0000   -4.29747
73320.0000   -5.00504
73360.0000   -5.47206
73400.0000   -4.72521
73440.0000   -5.41278
73480.0000   -5.59249
73520.0000   -4.83821
73560.0000   -5.31537
73600.0000   -5.27232
73640.0000   -4.99632
73680.0000   -5.16560
73720.0000   -5.13658
73760.0000   -4.61690
73800.0000   -4.41769
73840.0000   -3.95495
73880.0000   -4.77183
73920.0000   -4.69353
73960.0000   -4.42650
74000.0000   -5.77691
74040.0000   -4.88375
74080.0000   -5.73109
74120.0000   -5.75133
74160.0000   -6.09392
74200.0000   -4.79442
74240.0000   -4.89005
74280.0000   -4.20634
74320.0000   -4.89245
74360.0000   -4.22783
74400.0000   -5.10930
74440.0000   -4.61720
74480.0000   -4.02560
74520.0000   -4.40659
74560.0000   -5.69265
74600.0000   -5.14189
74640.0000   -4.87058
74680.0000   -4.81682
74720.0000   -4.82017
74760.0000   -4.57598
74800.0000   -4.61007
74840.0000   -5.02178
74880.0000   -5.07259
74920.0000   -4.96620
74960.0000   -4.56153
75000.0000   -4.63024
75040.0000   -3.61596
75080.0000   -5.72751
75120.0000   -6.54123
75160.0000   -4.69648
75200.0000   -4.52500
75240.0000   -4.17183
75280.0000   -4.62013
75320.0000   -3.86127
75360.0000   -4.56584
75400.0000   -3.97149
75440.0000   -3.56402
75480.0000   -4.01836
75520.0000   -4.82761
75560.0000   -3.99505
75600.0000   -4.23210
75640.0000   -4.65589
75680.0000   -4.76154
75720.0000   -4.35771
75760.0000   -4.00838
75800.0000   -4.52259
75840.0000   -3.88551
75880.0000   -4.05016
75920.0000   -5.43353
75960.0000   -6.01556
76000.0000   -4.51796
76040.0000   -5.44662
76080.0000   -5.18583
76120.0000   -4.11585
76160.0000   -4.28872
76200.0000   -4.77873
76240.0000   -4.37738
76280.0000   -4.20607
76320.0000   -3.50807
76360.0000   -4.39444
76400.0000   -4.59451
76440.0000   -4.38186
76480.0000   -4.68208
76520.0000   -4.31817
76560.0000   -4.00842
76600.0000   -3.78480
76640.0000   -4.52941
76680.0000   -4.52011
76720.0000   -4.29644
76760.0000   -4.89822
76800.0000   -5.56969
76840.0000   -4.64255
76880.0000   -4.51104
76920.0000   -4.47561
76960.0000   -4.94177
77000.0000   -4.40231
77040.0000   -5.29876
77080.0000   -4.50249
77120.0000   -4.02062
77160.0000   -4.75503
77200.0000   -4.10878
77240.0000   -5.32797
77280.0000   -5.46858
77320.0000   -4.99576
77360.0000   -4.73861
77400.0000   -4.95950
77440.0000   -4.95445
77480.0000   -5.02693
77520.0000   -4.83764
77560.0000   -4.55527
77600.0000   -4.11859
77640.0000   -4.01459
77680.0000   -4.06585
77720.0000   -4.90047
77760.0000   -5.10584
77800.0000   -4.50035
77840.0000   -4.82928
77880.0000   -4.50581
77920.0000   -5.37921
77960.0000   -4.59880
78000.0000   -4.57618
78040.0000   -3.54466
78080.0000   -3.55942
78120.0000   -3.40698
78160.0000   -3.81863
78200.0000   -4.16114
78240.0000   -3.95164
78280.0000   -4.58049
78320.0000   -4.87735
78360.0000   -5.74540
78400.0000   -4.88305
78440.0000   -4.72040
78480.0000   -5.22542
78520.0000   -5.53705
78560.0000   -4.11765
78600.0000   -4.57949
78640.0000   -5.30028
78680.0000   -5.14384
78720.0000   -5.43324
78760.0000   -5.29061
78800.0000   -5.80524
78840.0000   -4.61841
78880.0000   -4.98773
78920.0000   -4.68839
78960.0000   -4.84425
79000.0000   -5.00048
79040.0000   -4.80233
79080.0000   -4.25751
79120.0000   -4.30360
79160.0000   -4.24157
79200.0000   -4.92591
79240.0000   -4.82723
79280.0000   -4.87245
79320.0000   -4.50795
79360.0000   -4.52395
79400.0000   -5.61388
79440.0000   -5.00286
79480.0000   -4.01180
79520.0000   -4.84190
79560.0000   -4.03452
79600.0000   -4.73873
79640.0000   -3.67779
79680.0000   -4.51982
79720.0000   -4.36580
79760.0000   -3.95311
79800.0000   -4.88874
79840.0000   -4.90992
79880.0000   -4.05661
79920.0000   -4.56172
79960.0000   -4.33565
80000.0000   -4.48504
80040.0000   -3.92152
80080.0000   -4.94271
80120.0000   -4.78938
80160.0000   -5.68624
80200.0000   -5.37189
80240.0000   -5.59371
80280.0000   -5.42614
80320.0000   -6.16344
80360.0000   -5.98525
80400.0000   -4.84279
80440.0000   -6.11241
80480.0000   -4.91822
80520.0000   -5.74447
80560.0000   -4.76519
80600.0000   -4.82956
80640.0000   -5.68731
80680.0000   -5.87152
80720.0000   -4.61432
80760.0000   -6.01854
80800.0000   -5.45580
80840.0000   -5.55345
80880.0000   -5.19399
80920.0000   -4.93223
80960.0000   -5.27050
81000.0000   -6.15421
81040.0000   -4.60553
81080.0000   -5.09866
81120.0000   -5.68614
81160.0000   -5.92290
81200.0000   -5.39826
81240.0000   -5.51941
81280.0000   -4.87209
81320.0000   -5.28770
81360.0000   -5.57396
81400.0000   -5.10664
81440.0000   -3.70861
81480.0000   -4.63061
81520.0000   -4.97708
81560.0000   -3.98348
81600.0000   -3.79654
81640.0000   -3.80544
81680.0000   -3.17417
81720.0000   -4.18255
81760.0000   -3.96218
81800.0000   -4.30043
81840.0000   -5.01631
81880.0000   -4.89645
81920.0000   -5.17180
81960.0000   -4.86630
82000.0000   -5.25852
82040.0000   -4.55058
82080.0000   -4.94530
82120.0000   -5.50125
82160.0000   -5.72821
82200.0000   -5.08181
82240.0000   -4.31564
82280.0000   -4.68076
82320.0000   -4.59399
82360.0000   -4.85342
82400.0000   -4.94424
82440.0000   -4.56717
82480.0000   -4.56134
82520.0000   -4.55876
82560.0000   -4.16421
82600.0000   -3.81610
82640.0000   -3.99291
82680.0000   -4.52319
82720.0000   -3.92595
82760.0000   -4.54774
82800.0000   -4.37915
82840.0000   -4.44416
82880.0000   -4.22230
82920.0000   -4.74293
82960.0000   -4.41859
83000.0000   -4.75897
83040.0000   -4.43654
83080.0000   -4.54862
83120.0000   -4.12135
83160.0000   -4.34142
83200.0000   -4.62590
83240.0000   -3.99536
83280.0000   -4.26236
83320.0000   -4.67961
83360.0000   -4.94546
83400.0000   -4.69291
83440.0000   -5.64746
83480.0000   -4.54688
83520.0000   -4.83764
83560.0000   -5.38590
83600.0000   -4.79413
83640.0000   -5.27306
83680.0000   -5.20510
83720.0000   -4.81535
83760.0000   -5.21998
83800.0000   -4.75589
83840.0000   -6.17492
83880.0000   -5.09144
83920.0000   -5.02093
83960.0000   -4.65436
84000.0000   -3.87777
84040.0000   -4.08581
84080.0000   -4.08728
84120.0000   -3.50629
84160.0000   -3.06343
84200.0000   -3.99486
84240.0000   -4.56405
84280.0000   -4.24655
84320.0000   -4.77978
84360.0000   -3.22466
84400.0000   -3.93984
84440.0000   -4.88538
84480.0000   -4.90906
84520.0000   -5.61524
84560.0000   -4.18361
84600.0000   -4.31093
84640.0000   -4.59355
84680.0000   -3.99683
84720.0000   -4.21132
84760.0000   -3.26123
84800.0000   -3.39109
84840.0000   -4.29959
84880.0000   -3.98010
84920.0000   -5.06520
84960.0000   -4.00727
85000.0000   -4.73551
85040.0000   -4.52788
85080.0000   -3.00362
85120.0000   -3.06488
85160.0000   -3.98755
85200.0000   -2.92397
85240.0000   -3.51586
85280.0000   -3.72302
85320.0000   -4.55753
85360.0000   -4.33730
85400.0000   -3.88418
85440.0000   -4.06058
85480.0000   -3.25369
85520.0000   -4.19584
85560.0000   -2.96274
85600.0000   -3.01266
85640.0000   -3.21995
85680.0000   -3.51567
85720.0000   -3.97485
85760.0000   -4.01714
85800.0000   -3.36770
85840.0000   -3.68024
85880.0000   -4.34045
85920.0000   -3.64093
85960.0000   -4.01573
86000.0000   -4.25072
86040.0000   -4.09053
86080.0000   -3.24067
86120.0000   -2.94999
86160.0000   -2.43805
86200.0000   -2.59885
86240.0000   -3.19984
86280.0000   -3.46768
86320.0000   -2.91809
86360.0000   -3.68934
86400.0000   -4.00604
86440.0000   -3.47287
86480.0000   -3.77220
86520.0000   -4.47241
86560.0000   -3.58290
86600.0000   -3.73883
86640.0000   -3.34521
86680.0000   -4.30406
86720.0000   -5.16383
86760.0000   -5.10254
86800.0000   -4.67081
86840.0000   -4.32250
86880.0000   -4.48690
86920.0000   -4.23857
86960.0000   -4.41442
87000.0000   -4.42948
87040.0000   -3.77156
87080.0000   -3.68470
87120.0000   -4.17080
87160.0000   -4.11972
87200.0000   -4.34403
87240.0000   -5.02798
87280.0000   -4.59414
87320.0000   -4.76239
87360.0000   -4.56374
87400.0000   -4.84690
87440.0000   -4.42261
87480.0000   -4.81391
87520.0000   -4.39801
87560.0000   -3.55779
87600.0000   -3.43388
87640.0000   -5.27424
87680.0000   -5.05889
87720.0000   -4.27529
87760.0000   -4.43210
87800.0000   -4.25178
87840.0000   -4.68985
87880.0000   -4.24021
87920.0000   -4.66848
87960.0000   -5.31800
88000.0000   -4.51340
88040.0000   -4.79878
88080.0000   -4.86987
88120.0000   -4.27154
88160.0000   -4.35571
88200.0000   -4.43551
88240.0000   -4.33419
88280.0000   -4.57783
88320.0000   -5.02427
88360.0000   -4.77180
88400.0000   -4.38089
88440.0000   -5.09953
88480.0000   -5.89443
88520.0000   -4.60546
88560.0000   -5.05800
88600.0000   -4.51877
88640.0000   -4.96216
88680.0000   -4.65116
88720.0000   -4.56809
88760.0000   -5.07374
88800.0000   -4.69378
88840.0000   -5.51176
88880.0000   -3.84371
88920.0000   -3.81743
88960.0000   -4.20524
89000.0000   -4.49302
89040.0000   -4.92399
89080.0000   -5.23787
89120.0000   -4.13682
89160.0000   -4.63462
89200.0000   -4.27349
89240.0000   -3.87991
89280.0000   -4.63566
89320.0000   -3.29754
89360.0000   -3.59360
89400.0000   -4.29869
89440.0000   -2.84137
89480.0000   -3.10079
89520.0000   -3.52100
89560.0000   -3.65016
89600.0000   -3.15262
89640.0000   -3.04739
89680.0000   -4.06760
89720.0000   -4.48198
89760.0000   -4.41823
89800.0000   -4.26383
89840.0000   -3.75796
89880.0000   -4.08693
89920.0000   -4.47634
89960.0000   -4.12630
90000.0000   -4.01317
90040.0000   -3.57159
90080.0000   -3.32113
90120.0000   -4.14988
90160.0000   -4.12881
90200.0000   -3.23692
90240.0000   -4.36923
90280.0000   -4.72898
90320.0000   -5.34988
90360.0000   -4.35492
90400.0000   -5.36103
90440.0000   -5.09312
90480.0000   -4.97998
90520.0000   -5.09997
90560.0000   -4.48258
90600.0000   -4.69408
90640.0000   -4.87180
90680.0000   -4.17185
90720.0000   -4.06676
90760.0000   -4.92087
90800.0000   -3.51473
90840.0000   -4.39729
90880.0000   -4.94189
90920.0000   -4.27199
90960.0000   -3.62316
91000.0000   -3.12650
91040.0000   -4.35744
91080.0000   -4.76845
91120.0000   -4.35570
91160.0000   -5.38654
91200.0000   -4.95896
91240.0000   -5.38259
91280.0000   -4.83097
91320.0000   -4.51781
91360.0000   -4.63899
91400.0000   -4.52096
91440.0000   -4.24559
91480.0000   -4.40080
91520.0000   -5.41778
91560.0000   -4.33406
91600.0000   -4.07581
91640.0000   -5.82505
91680.0000   -4.57827
91720.0000   -4.42240
91760.0000   -3.80763
91800.0000   -3.78890
91840.0000   -2.96060
91880.0000   -4.60844
91920.0000   -3.79126
91960.0000   -4.22327
92000.0000   -2.96733
92040.0000   -2.82574
92080.0000   -4.89553
92120.0000   -3.36641
92160.0000   -2.83994
92200.0000   -3.83435
92240.0000   -3.57750
92280.0000   -4.50472
92320.0000   -4.18421
92360.0000   -4.00136
92400.0000   -2.58624
92440.0000   -3.43029
92480.0000   -4.18767
92520.0000   -3.07434
92560.0000   -4.15930
92600.0000   -3.34344
92640.0000   -2.95031
92680.0000   -3.61477
92720.0000   -3.22984
92760.0000   -3.33442
92800.0000   -2.98703
92840.0000   -2.67722
92880.0000   -3.79828
92920.0000   -3.14226
92960.0000   -4.26408
93000.0000   -2.52530
93040.0000   -2.61900
93080.0000   -3.69540
93120.0000   -3.19457
93160.0000   -4.44768
93200.0000   -3.56728
93240.0000   -3.72516
93280.0000   -3.83622
93320.0000   -3.63677
93360.0000   -3.51606
93400.0000   -3.10272
93440.0000   -2.78834
93480.0000   -3.86028
93520.0000   -3.11252
93560.0000   -4.40779
93600.0000   -3.19802
93640.0000   -4.25175
93680.0000   -3.60039
93720.0000   -4.40359
93760.0000   -3.16164
93800.0000   -4.35805
93840.0000   -4.14247
93880.0000   -5.40934
93920.0000   -4.65021
93960.0000   -3.94667
94000.0000   -4.25787
94040.0000   -3.82693
94080.0000   -3.70455
94120.0000   -4.37282
94160.0000   -3.43794
94200.0000   -3.10306
94240.0000   -3.21561
94280.0000   -3.86225
94320.0000   -2.67060
94360.0000   -3.64970
94400.0000   -3.15435
94440.0000   -3.33356
94480.0000   -3.21423
94520.0000   -3.16254
94560.0000   -3.61076
94600.0000   -3.55733
94640.0000   -3.08503
94680.0000   -3.64095
94720.0000   -2.83965
94760.0000   -3.09546
94800.0000   -4.09932
94840.0000   -3.38247
94880.0000   -3.02000
94920.0000   -2.93630
94960.0000   -1.95479
95000.0000   -3.42355
95040.0000   -2.04061
95080.0000   -3.59970
95120.0000   -2.37209
95160.0000   -2.33124
95200.0000   -1.24690
95240.0000   -1.96310
95280.0000   -1.02907
95320.0000   -0.71770
95360.0000   -1.02802
95400.0000   -0.95500
95440.0000   -1.45804
95480.0000   -1.50316
95520.0000   -2.13410
95560.0000   -2.93111
95600.0000   -2.84941
95640.0000   -1.31834
95680.0000   -1.73432
95720.0000   -2.37248
95760.0000   -1.31919
95800.0000   -2.77188
95840.0000   -2.49677
95880.0000   -1.83924
95920.0000   -1.68545
95960.0000   -1.49702
96000.0000   -1.59694
96040.0000   -2.61568
96080.0000   -3.68635
96120.0000   -3.16759
96160.0000   -2.16163
96200.0000   -2.07891
96240.0000   -1.78851
96280.0000   -2.07938
96320.0000   -2.50378
96360.0000   -2.25566
96400.0000   -3.06903
96440.0000   -2.38772
96480.0000   -2.40793
96520.0000   -1.83388
96560.0000   -3.25304
96600.0000   -3.11793
96640.0000   -2.69617
96680.0000   -2.64119
96720.0000   -2.27277
96760.0000   -2.35227
96800.0000   -2.14235
96840.0000   -1.94267
96880.0000   -2.47103
96920.0000   -2.43838
96960.0000   -2.85196
97000.0000   -2.73113
97040.0000   -2.33888
97080.0000   -1.71220
97120.0000   -1.30184
97160.0000   -2.14575
97200.0000   -2.11809
97240.0000   -2.84935
97280.0000   -1.94179
97320.0000   -2.78698
97360.0000   -2.06244
97400.0000   -2.87076
97440.0000   -3.68427
97480.0000   -3.95664
97520.0000   -4.07245
97560.0000   -3.06096
97600.0000   -3.12006
97640.0000   -2.96035
97680.0000   -3.20660
97720.0000   -3.20337
97760.0000   -3.66561
97800.0000   -3.58204
97840.0000   -3.93217
97880.0000   -4.20772
97920.0000   -2.76764
97960.0000   -3.91288
98000.0000   -4.01342
98040.0000   -3.50682
98080.0000   -4.09330
98120.0000   -4.50683
98160.0000   -4.06506
98200.0000   -3.78638
98240.0000   -4.29303
98280.0000   -3.89259
98320.0000   -3.87833
98360.0000   -4.28109
98400.0000   -3.81965
98440.0000   -4.06068
98480.0000   -3.23443
98520.0000   -3.25538
98560.0000   -4.15096
98600.0000   -4.43921
98640.0000   -3.92639
98680.0000   -3.06955
98720.0000   -3.47349
98760.0000   -4.52300
98800.0000   -3.70908
98840.0000   -2.95727
98880.0000   -3.80427
98920.0000   -3.11322
98960.0000   -3.93776
99000.0000   -4.13639
99040.0000   -3.70918
99080.0000   -4.04713
99120.0000   -3.98092
99160.0000   -3.62975
99200.0000   -3.87738
99240.0000   -4.21536
99280.0000   -4.48663
99320.0000   -3.12034
99360.0000   -3.47872
99400.0000   -3.91627
99440.0000   -3.94406
99480.0000   -4.21075
99520.0000   -4.46001
99560.0000   -3.68565
99600.0000   -3.27348
99640.0000   -4.30150
99680.0000   -4.36758
99720.0000   -4.02719
99760.0000   -4.08672
99800.0000   -4.25642
99840.0000   -4.11894
99880.0000   -5.04616
99920.0000   -4.73732
99960.0000   -3.86358
100000.0000   -3.45725
100040.0000   -3.99351
100080.0000   -3.45951
100120.0000   -3.89463
100160.0000   -4.02537
100200.0000   -4.18427
100240.0000   -4.23010
100280.0000   -4.68541
100320.0000   -4.39737
100360.0000   -4.58324
100400.0000   -3.60652
100440.0000   -3.37790
100480.0000   -2.30454
100520.0000   -3.04606
100560.0000   -2.57294
100600.0000   -3.09614
100640.0000   -3.86158
100680.0000   -4.72711
100720.0000   -3.38848
100760.0000   -3.48605
100800.0000   -4.16907
100840.0000   -3.28661
100880.0000   -4.35072
100920.0000   -4.13377
100960.0000   -3.74013
101000.0000   -4.18534
101040.0000   -2.98674
101080.0000   -4.08656
101120.0000   -4.61539
101160.0000   -4.00083
101200.0000   -4.91785
101240.0000   -3.85779
101280.0000   -4.57334
101320.0000   -3.68567
101360.0000   -4.99479
101400.0000   -4.95167
101440.0000   -4.99033
101480.0000   -4.39051
101520.0000   -5.03139
101560.0000   -3.92303
101600.0000   -3.36992
101640.0000   -4.44649
101680.0000   -4.14357
101720.0000   -4.40965
101760.0000   -4.35157
101800.0000   -5.12962
101840.0000   -4.92097
101880.0000   -4.63910
101920.0000   -5.37147
101960.0000   -6.26550
102000.0000   -5.62014
102040.0000   -5.54966
102080.0000   -4.88799
102120.0000   -5.15628
102160.0000   -5.71872
102200.0000   -4.73797
102240.0000   -3.95212
102280.0000   -4.00895
102320.0000   -4.24642
102360.0000   -5.13428
102400.0000   -4.83680
102440.0000   -5.04158
102480.0000   -4.70518
102520.0000   -4.45970
102560.0000   -4.67592
102600.0000   -3.78242
102640.0000   -3.95552
102680.0000   -4.57101
102720.0000   -3.96617
102760.0000   -3.15096
102800.0000   -3.88531
102840.0000   -3.41794
102880.0000   -3.71566
102920.0000   -3.46101
102960.0000   -3.36640
103000.0000   -3.50917
103040.0000   -4.13251
103080.0000   -4.22126
103120.0000   -4.75632
103160.0000   -4.83432
103200.0000   -4.79662
103240.0000   -4.06858
103280.0000   -4.79971
103320.0000   -3.19278
103360.0000   -3.50092
103400.0000   -3.77604
103440.0000   -3.55573
103480.0000   -4.48501
103520.0000   -4.47206
103560.0000   -4.11892
103600.0000   -3.92541
103640.0000   -3.34809
103680.0000   -3.72759
103720.0000   -3.74065
103760.0000   -4.52447
103800.0000   -4.85730
103840.0000   -5.18751
103880.0000   -3.88068
103920.0000   -4.06918
103960.0000   -4.67487
104000.0000   -5.77811
104040.0000   -4.66935
104080.0000   -4.99910
104120.0000   -3.88601
104160.0000   -3.56154
104200.0000   -3.40797
104240.0000   -3.56213
104280.0000   -4.43231
104320.0000   -3.90147
104360.0000   -4.74336
104400.0000   -3.50566
104440.0000   -3.48307
104480.0000   -3.75651
104520.0000   -3.60440
104560.0000   -3.34473
104600.0000   -3.23985
104640.0000   -4.14438
104680.0000   -4.09569
104720.0000   -3.50614
104760.0000   -4.16808
104800.0000   -4.21672
104840.0000   -4.94620
104880.0000   -4.87215
104920.0000   -4.06895
104960.0000   -4.89277
105000.0000   -4.26989
105040.0000   -5.30114
105080.0000   -4.97907
105120.0000   -4.45837
105160.0000   -3.26206
105200.0000   -4.53647
105240.0000   -4.09081
105280.0000   -4.35444
105320.0000   -3.20068
105360.0000   -3.23740
105400.0000   -4.89691
105440.0000   -3.56048
105480.0000   -4.49727
105520.0000   -3.84268
105560.0000   -3.52640
105600.0000   -2.76340
105640.0000   -3.73238
105680.0000   -2.73817
105720.0000   -2.96027
105760.0000   -3.33862
105800.0000   -3.61831
105840.0000   -3.77783
105880.0000   -4.44238
105920.0000   -4.90033
105960.0000   -4.20260
106000.0000   -4.79905
106040.0000   -3.36877
106080.0000   -3.68949
106120.0000   -4.33633
106160.0000   -3.96933
106200.0000   -3.46885
106240.0000   -5.24427
106280.0000   -4.52878
106320.0000   -5.22723
106360.0000   -4.64222
106400.0000   -4.66169
106440.0000   -3.88392
106480.0000   -3.77884
106520.0000   -3.77812
106560.0000   -4.59539
106600.0000   -4.51945
106640.0000   -4.31387
106680.0000   -5.06395
106720.0000   -5.66516
106760.0000   -4.70358
106800.0000   -4.35388
106840.0000   -4.59822
106880.0000   -4.58411
106920.0000   -3.97008
106960.0000   -4.70435
107000.0000   -5.19554
107040.0000   -3.99094
107080.0000   -3.79977
107120.0000   -3.91409
107160.0000   -4.75136
107200.0000   -4.36316
107240.0000   -4.07817
107280.0000   -3.58096
107320.0000   -3.93305
107360.0000   -3.82390
107400.0000   -4.33772
107440.0000   -4.35955
107480.0000   -3.92878
107520.0000   -4.48616
107560.0000   -5.04966
107600.0000   -4.36438
107640.0000   -4.62880
107680.0000   -4.45970
107720.0000   -4.53167
107760.0000   -4.12246
107800.0000   -4.80217
107840.0000   -4.28197
107880.0000   -4.29598
107920.0000   -4.07027
107960.0000   -4.43699
108000.0000   -4.97400
108040.0000   -4.66941
108080.0000   -4.37200
108120.0000   -5.22188
108160.0000   -4.33906
108200.0000   -3.61257
108240.0000   -4.04558
108280.0000   -4.15690
108320.0000   -4.18989
108360.0000   -4.66780
108400.0000   -5.34253
108440.0000   -4.40799
108480.0000   -4.64431
108520.0000   -4.53455
108560.0000   -5.00532
108600.0000   -5.43722
108640.0000   -3.80918
108680.0000   -4.60078
108720.0000   -5.02358
108760.0000   -5.85016
108800.0000   -5.12591
108840.0000   -4.52779
108880.0000   -3.91573
108920.0000   -4.27285
108960.0000   -4.47660
109000.0000   -4.18297
109040.0000   -3.95915
109080.0000   -3.73270
109120.0000   -4.63005
109160.0000   -4.81320
109200.0000   -4.61578
109240.0000   -4.76152
109280.0000   -4.30071
109320.0000   -4.56359
109360.0000   -4.57349
109400.0000   -3.76948
109440.0000   -3.88019
109480.0000   -4.93091
109520.0000   -4.42872
109560.0000   -3.86116
109600.0000   -4.07644
109640.0000   -4.87217
109680.0000   -4.57306
109720.0000   -4.90761
109760.0000   -3.97587
109800.0000   -4.83834
109840.0000   -5.30964
109880.0000   -5.26155
109920.0000   -4.38574
109960.0000   -4.64216
110000.0000   -4.32278
110040.0000   -4.63417
110080.0000   -5.24351
110120.0000   -3.31672
110160.0000   -4.54717
110200.0000   -3.84467
110240.0000   -3.93334
110280.0000   -4.04404
110320.0000   -3.79312
110360.0000   -3.47327
110400.0000   -3.94391
110440.0000   -4.17908
110480.0000   -4.32124
110520.0000   -5.25162
110560.0000   -4.54203
110600.0000   -4.18113
110640.0000   -4.91190
110680.0000   -3.80527
110720.0000   -4.99908
110760.0000   -4.88038
110800.0000   -4.32959
110840.0000   -4.97775
110880.0000   -3.90389
110920.0000   -4.16591
110960.0000   -4.64159
111000.0000   -4.19884
111040.0000   -3.85496
111080.0000   -4.43870
111120.0000   -4.92230
111160.0000   -4.04828
111200.0000   -3.24161
111240.0000   -4.88869
111280.0000   -4.70808
111320.0000   -4.34192
111360.0000   -3.73056
111400.0000   -3.24891
111440.0000   -4.46594
111480.0000   -3.66975
111520.0000   -3.41486
111560.0000   -4.28177
111600.0000   -4.37506
111640.0000   -3.72199
111680.0000   -3.80789
111720.0000   -3.54024
111760.0000   -3.53466
111800.0000   -4.73693
111840.0000   -4.43312
111880.0000   -4.19705
111920.0000   -4.75222
111960.0000   -5.06349
112000.0000   -4.56289
112040.0000   -3.97146
112080.0000   -5.01145
112120.0000   -5.79358
112160.0000   -5.97365
112200.0000   -4.96581
112240.0000   -5.03773
112280.0000   -5.90353
112320.0000   -4.45857
112360.0000   -4.74834
112400.0000   -4.82689
112440.0000   -4.68037
112480.0000   -4.15990
112520.0000   -4.45604
112560.0000   -4.45934
112600.0000   -4.52849
112640.0000   -4.45555
112680.0000   -3.90296
112720.0000   -3.81271
112760.0000   -4.04286
112800.0000   -3.59601
112840.0000   -4.28425
112880.0000   -4.10906
112920.0000   -4.01210
112960.0000   -4.98784
113000.0000   -5.19606
113040.0000   -4.90964
113080.0000   -4.54778
113120.0000   -5.10041
113160.0000   -4.56695
113200.0000   -5.21724
113240.0000   -4.94952
113280.0000   -4.89698
113320.0000   -5.22996
113360.0000   -4.48286
113400.0000   -4.05404
113440.0000   -4.58737
113480.0000   -4.36136
113520.0000   -4.50841
113560.0000   -4.94204
113600.0000   -5.19439
113640.0000   -5.22361
113680.0000   -4.73398
113720.0000   -4.62550
113760.0000   -3.78308
113800.0000   -4.62559
113840.0000   -4.42059
113880.0000   -4.49335
113920.0000   -4.68737
113960.0000   -4.35557
114000.0000   -4.31977
114040.0000   -4.45531
114080.0000   -4.70395
114120.0000   -3.94566
114160.0000   -4.06225
114200.0000   -4.57750
114240.0000   -3.30436
114280.0000   -4.10062
114320.0000   -3.67068
114360.0000   -4.10009
114400.0000   -4.24557
114440.0000   -4.15772
114480.0000   -4.46548
114520.0000   -4.42533
114560.0000   -3.60225
114600.0000   -4.18807
114640.0000   -4.58036
114680.0000   -4.43978
114720.0000   -4.13422
114760.0000   -5.11067
114800.0000   -5.18243
114840.0000   -3.91920
114880.0000   -4.83708
114920.0000   -4.32553
114960.0000   -5.00245
115000.0000   -4.80522
115040.0000   -4.79794
115080.0000   -4.39748
115120.0000   -4.18036
115160.0000   -4.46374
115200.0000   -3.83815
115240.0000   -4.06129
115280.0000   -4.35870
115320.0000   -4.59143
115360.0000   -4.20222
115400.0000   -4.01290
115440.0000   -4.21368
115480.0000   -5.10850
115520.0000   -4.47324
115560.0000   -4.21838
115600.0000   -4.51817
115640.0000   -4.11276
115680.0000   -4.67718
115720.0000   -5.01213
115760.0000   -3.89006
115800.0000   -4.47973
115840.0000   -4.60183
115880.0000   -4.90249
115920.0000   -4.94885
115960.0000   -4.84733
116000.0000   -4.58027
116040.0000   -4.89349
116080.0000   -5.03522
116120.0000   -4.37477
116160.0000   -4.70407
116200.0000   -4.39795
116240.0000   -4.38445
116280.0000   -4.73677
116320.0000   -5.01622
116360.0000   -4.79130
116400.0000   -4.61671
116440.0000   -4.58993
116480.0000   -4.89195
116520.0000   -4.06224
116560.0000   -3.67636
116600.0000   -4.22209
116640.0000   -4.60124
116680.0000   -4.25808
116720.0000   -5.39883
116760.0000   -4.25738
116800.0000   -3.83486
116840.0000   -4.73870
116880.0000   -3.77037
116920.0000   -3.48802
116960.0000   -4.06782
117000.0000   -5.10187
117040.0000   -4.40634
117080.0000   -4.82472
117120.0000   -4.35377
117160.0000   -5.09065
117200.0000   -5.28411
117240.0000   -5.01011
117280.0000   -4.71856
117320.0000   -3.98540
117360.0000   -3.51309
117400.0000   -4.52870
117440.0000   -4.05764
117480.0000   -4.46281
117520.0000   -4.47956
117560.0000   -3.84815
117600.0000   -4.93192
117640.0000   -4.71742
117680.0000   -4.76426
117720.0000   -4.03295
117760.0000   -4.44005
117800.0000   -5.72472
117840.0000   -4.29630
117880.0000   -4.43216
117920.0000   -4.37739
117960.0000   -4.10065
118000.0000   -3.55518
118040.0000   -3.72293
118080.0000   -4.30981
118120.0000   -5.12121
118160.0000   -4.44812
118200.0000   -4.58753
118240.0000   -3.48101
118280.0000   -3.76125
118320.0000   -3.96403
118360.0000   -4.33820
118400.0000   -4.74544
118440.0000   -4.04461
118480.0000   -4.23624
118520.0000   -4.39069
118560.0000   -4.61598
118600.0000   -4.22631
118640.0000   -3.43141
118680.0000   -4.36710
118720.0000   -5.10704
118760.0000   -4.27698
118800.0000   -4.52045
118840.0000   -4.32613
118880.0000   -4.73926
118920.0000   -5.64478
118960.0000   -4.59353
119000.0000   -4.12971
119040.0000   -5.00013
119080.0000   -4.72001
119120.0000   -4.36126
119160.0000   -4.06591
119200.0000   -4.49503
119240.0000   -3.51388
119280.0000   -4.74141
119320.0000   -4.55504
119360.0000   -4.27200
119400.0000   -3.36740
119440.0000   -3.18179
119480.0000   -3.16810
119520.0000   -3.42117
119560.0000   -3.05631
119600.0000   -3.91027
119640.0000   -4.59003
119680.0000   -4.03435
119720.0000   -3.90345
119760.0000   -3.86149
119800.0000   -3.70193
119840.0000   -2.67377
119880.0000   -2.94947
119920.0000   -3.99044
119960.0000   -3.22366
120000.0000   -3.47658
120040.0000   -3.23765
120080.0000   -3.16721
120120.0000   -3.97257
120160.0000   -3.61343
120200.0000   -3.56714
120240.0000   -2.83311
120280.0000   -3.51276
120320.0000   -4.52349
120360.0000   -4.37993
120400.0000   -4.62083
120440.0000   -4.36306
120480.0000   -4.29215
120520.0000   -3.59281
120560.0000   -3.83759
120600.0000   -4.29740
120640.0000   -3.69637
120680.0000   -3.71828
120720.0000   -3.53817
120760.0000   -4.00654
120800.0000   -4.46647
120840.0000   -4.05183
120880.0000   -4.40025
120920.0000   -5.28684
120960.0000   -3.89075
121000.0000   -4.70866
121040.0000   -4.75126
121080.0000   -4.70682
121120.0000   -4.64487
121160.0000   -4.48788
121200.0000   -4.64723
121240.0000   -5.01504
121280.0000   -3.65202
121320.0000   -4.16576
121360.0000   -4.74586
121400.0000   -4.02297
121440.0000   -4.16119
121480.0000   -3.89708
121520.0000   -4.06066
121560.0000   -4.01627
121600.0000   -3.76838
121640.0000   -3.84915
121680.0000   -4.05101
121720.0000   -4.31654
121760.0000   -3.39296
121800.0000   -4.86418
121840.0000   -4.20303
121880.0000   -3.74031
121920.0000   -3.79527
121960.0000   -4.87252
122000.0000   -4.29767
122040.0000   -4.95559
122080.0000   -4.77055
122120.0000   -4.24139
122160.0000   -4.71434
122200.0000   -4.99465
122240.0000   -4.08907
122280.0000   -4.63510
122320.0000   -3.88206
122360.0000   -3.88293
122400.0000   -4.12555
122440.0000   -4.55188
122480.0000   -4.24239
122520.0000   -3.57722
122560.0000   -3.21689
122600.0000   -3.42119
122640.0000   -3.14610
122680.0000   -5.33583
122720.0000   -4.18627
122760.0000   -4.84548
122800.0000   -3.82814
122840.0000   -4.49550
122880.0000   -5.32778
122920.0000   -4.79949
122960.0000   -4.83857
123000.0000   -3.82737
123040.0000   -5.06308
123080.0000   -3.30160
123120.0000   -3.88641
123160.0000   -3.09688
123200.0000   -4.09761
123240.0000   -3.99998
123280.0000   -3.61466
123320.0000   -3.08748
123360.0000   -3.16709
123400.0000   -2.86518
123440.0000   -3.83077
123480.0000   -3.67312
123520.0000   -4.14584
123560.0000   -3.36055
123600.0000   -3.55147
123640.0000   -3.61427
123680.0000   -3.42758
123720.0000   -3.00545
123760.0000   -3.28857
123800.0000   -3.77423
123840.0000   -3.13142
123880.0000   -3.23927
123920.0000   -3.49684
123960.0000   -3.33969
124000.0000   -2.89514
124040.0000   -3.13675
124080.0000   -3.28763
124120.0000   -3.73876
124160.0000   -3.21386
124200.0000   -4.12740
124240.0000   -3.95743
124280.0000   -3.63575
124320.0000   -4.08806
124360.0000   -3.11439
124400.0000   -3.84175
124440.0000   -3.13190
124480.0000   -3.60052
124520.0000   -3.63540
124560.0000   -4.12873
124600.0000   -5.05167
124640.0000   -3.57529
124680.0000   -3.85626
124720.0000   -4.05100
124760.0000   -3.39947
124800.0000   -3.08762
124840.0000   -3.44293
124880.0000   -4.21600
124920.0000   -3.51014
124960.0000   -3.79092
125000.0000   -4.05496
125040.0000   -4.51087
125080.0000   -3.44244
125120.0000   -3.20774
125160.0000   -4.08705
125200.0000   -3.31103
125240.0000   -3.28380
125280.0000   -2.97602
125320.0000   -3.44673
125360.0000   -3.17414
125400.0000   -3.33964
125440.0000   -4.10845
125480.0000   -3.32184
125520.0000   -3.49194
125560.0000   -4.27004
125600.0000   -3.26133
125640.0000   -4.31565
125680.0000   -4.41805
125720.0000   -4.45000
125760.0000   -4.65416
125800.0000   -4.09428
125840.0000   -4.34007
125880.0000   -3.78986
125920.0000   -4.11799
125960.0000   -3.92335
126000.0000   -3.94843
126040.0000   -4.24240
126080.0000   -4.40775
126120.0000   -4.87578
126160.0000   -3.87297
126200.0000   -4.37451
126240.0000   -3.79955
126280.0000   -5.45382
126320.0000   -4.60884
126360.0000   -3.78227
126400.0000   -4.46520
126440.0000   -4.30731
126480.0000   -3.79278
126520.0000   -4.21692
126560.0000   -4.42764
126600.0000   -4.10845
126640.0000   -4.22064
126680.0000   -3.66278
126720.0000   -4.63250
126760.0000   -3.41172
126800.0000   -4.66895
126840.0000   -4.09063
126880.0000   -4.77585
126920.0000   -5.10072
126960.0000   -4.02838
127000.0000   -4.76779
127040.0000   -4.41565
127080.0000   -4.75568
127120.0000   -4.69227
127160.0000   -5.23076
127200.0000   -4.74596
127240.0000   -4.80687
127280.0000   -4.33239
127320.0000   -4.45233
127360.0000   -4.37157
127400.0000   -4.37408
127440.0000   -5.03628
127480.0000   -3.24008
127520.0000   -3.59559
127560.0000   -3.70489
127600.0000   -4.28169
127640.0000   -3.83166
127680.0000   -4.06270
127720.0000   -3.45912
127760.0000   -4.41526
127800.0000   -4.60607
127840.0000   -4.60609
127880.0000   -5.39814
127920.0000   -4.77320
127960.0000   -4.38620
128000.0000   -3.95749
128040.0000   -4.23092
128080.0000   -3.84725
128120.0000   -3.92119
128160.0000   -3.58795
128200.0000   -3.57968
128240.0000   -3.51128
128280.0000   -4.08953
128320.0000   -3.78671
128360.0000   -3.38000
128400.0000   -3.01847
128440.0000   -2.98719
128480.0000   -4.02144
128520.0000   -3.80099
128560.0000   -3.85267
128600.0000   -2.41004
128640.0000   -4.32155
128680.0000   -4.27817
128720.0000   -3.31713
128760.0000   -3.45261
128800.0000   -2.57975
128840.0000   -2.79451
128880.0000   -2.88972
128920.0000   -2.86048
128960.0000   -2.80765
129000.0000   -2.69529
129040.0000   -2.18601
129080.0000   -2.64058
129120.0000   -2.31373
129160.0000   -3.22725
129200.0000   -3.86728
129240.0000   -3.69116
129280.0000   -4.01284
129320.0000   -4.30632
129360.0000   -3.37679
129400.0000   -4.06074
129440.0000   -3.79912
129480.0000   -3.13070
129520.0000   -2.31298
129560.0000   -2.54508
129600.0000   -3.15275
129640.0000   -1.96630
129680.0000   -2.62584
129720.0000   -2.67397
129760.0000   -3.58056
129800.0000   -3.30747
129840.0000   -4.22552
129880.0000   -3.40855
129920.0000   -3.57181
129960.0000   -3.70015
130000.0000   -3.85259
130040.0000   -4.53004
130080.0000   -3.47248
130120.0000   -3.88748
130160.0000   -3.93462
130200.0000   -3.84483
130240.0000   -5.04675
130280.0000   -4.31445
130320.0000   -4.56996
130360.0000   -3.78711
130400.0000   -3.81567
130440.0000   -3.72662
130480.0000   -5.16188
130520.0000   -4.33440
130560.0000   -5.23198
130600.0000   -4.64264
130640.0000   -5.18359
130680.0000   -4.46438
130720.0000   -4.30087
130760.0000   -4.11562
130800.0000   -3.96500
130840.0000   -4.97256
130880.0000   -4.87386
130920.0000   -4.75829
130960.0000   -3.95432
131000.0000   -3.07842
131040.0000   -4.06996
131080.0000   -3.88569
131120.0000   -5.06220
131160.0000   -5.29674
131200.0000   -5.13303
131240.0000   -5.22770
131280.0000   -5.76325
131320.0000   -4.91716
131360.0000   -5.53177
131400.0000   -5.14251
131440.0000   -5.20664
131480.0000   -4.55588
131520.0000   -4.84897
131560.0000   -5.00951
131600.0000   -4.95819
131640.0000   -5.54710
131680.0000   -4.67485
131720.0000   -4.99275
131760.0000   -3.57826
131800.0000   -4.20121
131840.0000   -4.62293
131880.0000   -3.90900
131920.0000   -4.56694
131960.0000   -4.71523
132000.0000   -4.10610
132040.0000   -4.71169
132080.0000   -4.48657
132120.0000   -4.01597
132160.0000   -3.79798
132200.0000   -4.62195
132240.0000   -4.12443
132280.0000   -4.50200
132320.0000   -4.33986
132360.0000   -4.74235
132400.0000   -4.28156
132440.0000   -3.47347
132480.0000   -4.54343
132520.0000   -4.76360
132560.0000   -4.51595
132600.0000   -4.14700
132640.0000   -4.95299
132680.0000   -5.19247
132720.0000   -4.05061
132760.0000   -4.77393
132800.0000   -4.83844
132840.0000   -4.02720
132880.0000   -3.83021
132920.0000   -4.89207
132960.0000   -5.61957
133000.0000   -5.55392
133040.0000   -5.46463
133080.0000   -5.56090
133120.0000   -5.45219
133160.0000   -5.37453
133200.0000   -4.89973
133240.0000   -5.66020
133280.0000   -5.63312
133320.0000   -4.67225
133360.0000   -5.11822
133400.0000   -5.67463
133440.0000   -5.72784
133480.0000   -4.49006
133520.0000   -5.44534
133560.0000   -4.91640
133600.0000   -4.44138
133640.0000   -5.43249
133680.0000   -4.97718
133720.0000   -4.28190
133760.0000   -4.01730
133800.0000   -4.32395
133840.0000   -5.04892
133880.0000   -5.11122
133920.0000   -4.84015
133960.0000   -5.33051
134000.0000   -5.35386
134040.0000   -5.00680
134080.0000   -4.99049
134120.0000   -4.09413
134160.0000   -4.57552
134200.0000   -4.42411
134240.0000   -4.77183
134280.0000   -5.41189
134320.0000   -4.56932
134360.0000   -4.98428
134400.0000   -4.93009
134440.0000   -4.88443
134480.0000   -4.58849
134520.0000   -5.08412
134560.0000   -4.37047
134600.0000   -4.07546
134640.0000   -4.38062
134680.0000   -5.02739
134720.0000   -4.91047
134760.0000   -6.03575
134800.0000   -4.69274
134840.0000   -5.41468
134880.0000   -5.34910
134920.0000   -5.70660
134960.0000   -6.56962
135000.0000   -5.95112
135040.0000   -5.46191
135080.0000   -5.65192
135120.0000   -5.87033
135160.0000   -4.91830
135200.0000   -4.78239
135240.0000   -4.09846
135280.0000   -4.28157
135320.0000   -5.30313
135360.0000   -4.20331
135400.0000   -4.37034
135440.0000   -4.01597
135480.0000   -4.81322
135520.0000   -3.72967
135560.0000   -3.73201
135600.0000   -4.76036
135640.0000   -4.94984
135680.0000   -4.95509
135720.0000   -5.75972
135760.0000   -4.45152
135800.0000   -4.48145
135840.0000   -4.44681
135880.0000   -3.97161
135920.0000   -4.16758
135960.0000   -3.47479
136000.0000   -3.46589
136040.0000   -3.95610
136080.0000   -3.93344
136120.0000   -3.56657
136160.0000   -4.42397
136200.0000   -3.95989
136240.0000   -4.36987
136280.0000   -3.30855
136320.0000   -3.28570
136360.0000   -4.26122
136400.0000   -4.16518
136440.0000   -4.19722
136480.0000   -4.64211
136520.0000   -4.10568
136560.0000   -4.32091
136600.0000   -3.89395
136640.0000   -4.85458
136680.0000   -4.39491
136720.0000   -3.65297
136760.0000   -3.56298
136800.0000   -3.25738
136840.0000   -3.00274
136880.0000   -3.20613
136920.0000   -4.24880
136960.0000   -4.20601
137000.0000   -4.48539
137040.0000   -5.09689
137080.0000   -4.68488
137120.0000   -4.22356
137160.0000   -3.58320
137200.0000   -4.51693
137240.0000   -3.08981
137280.0000   -4.71470
137320.0000   -4.43236
137360.0000   -4.05416
137400.0000   -4.41009
137440.0000   -5.11157
137480.0000   -5.26911
137520.0000   -4.47698
137560.0000   -4.49169
137600.0000   -3.88189
137640.0000   -4.13876
137680.0000   -3.96884
137720.0000   -4.22276
137760.0000   -4.62088
137800.0000   -4.46710
137840.0000   -3.48141
137880.0000   -3.71046
137920.0000   -4.68063
137960.0000   -3.96613
138000.0000   -3.89286
138040.0000   -3.87893
138080.0000   -3.65280
138120.0000   -3.16734
138160.0000   -3.41222
138200.0000   -4.86659
138240.0000   -4.49856
138280.0000   -3.10881
138320.0000   -3.90353
138360.0000   -4.04527
138400.0000   -4.19762
138440.0000   -4.59120
138480.0000   -4.06768
138520.0000   -5.25245
138560.0000   -4.49654
138600.0000   -4.71575
138640.0000   -4.83578
138680.0000   -4.64575
138720.0000   -4.54124
138760.0000   -4.88481
138800.0000   -4.88634
138840.0000   -4.34664
138880.0000   -4.67648
138920.0000   -4.56725
138960.0000   -4.91122
139000.0000   -4.64260
139040.0000   -5.00837
139080.0000   -5.12792
139120.0000   -4.79529
139160.0000   -5.13945
139200.0000   -4.84615
139240.0000   -4.62446
139280.0000   -4.51149
139320.0000   -4.39511
139360.0000   -4.41458
139400.0000   -3.39748
139440.0000   -3.91506
139480.0000   -4.04345
139520.0000   -4.09845
139560.0000   -3.65855
139600.0000   -3.99895
139640.0000   -3.95156
139680.0000   -3.78247
139720.0000   -4.08751
139760.0000   -4.16687
139800.0000   -4.25157
139840.0000   -4.79599
139880.0000   -4.48075
139920.0000   -4.27331
139960.0000   -4.01476
140000.0000   -4.83074
140040.0000   -4.04670
140080.0000   -4.07394
140120.0000   -3.75234
140160.0000   -5.05213
140200.0000   -4.69338
140240.0000   -4.75007
140280.0000   -5.62706
140320.0000   -5.06888
140360.0000   -4.76930
140400.0000   -5.78005
140440.0000   -4.63666
140480.0000   -4.66946
140520.0000   -4.46865
140560.0000   -4.33006
140600.0000   -4.39316
140640.0000   -4.65149
140680.0000   -4.98040
140720.0000   -4.93718
140760.0000   -4.44730
140800.0000   -5.28020
140840.0000   -6.20996
140880.0000   -5.34640
140920.0000   -4.84659
140960.0000   -5.21177
141000.0000   -5.05815
141040.0000   -4.80602
141080.0000   -4.24748
141120.0000   -4.86326
141160.0000   -5.02107
141200.0000   -4.53773
141240.0000   -4.72618
141280.0000   -4.50736
141320.0000   -4.90097
141360.0000   -4.39793
141400.0000   -4.77284
141440.0000   -4.49417
141480.0000   -5.59823
141520.0000   -5.31695
141560.0000   -4.72626
141600.0000   -4.37359
141640.0000   -3.44696
141680.0000   -4.34473
141720.0000   -4.66237
141760.0000   -4.60413
141800.0000   -4.42244
141840.0000   -4.72386
141880.0000   -4.65008
141920.0000   -3.91951
141960.0000   -3.48265
142000.0000   -3.96047
142040.0000   -4.57362
142080.0000   -5.07853
142120.0000   -4.94670
142160.0000   -6.04998
142200.0000   -4.82601
142240.0000   -4.53742
142280.0000   -4.10925
142320.0000   -3.41689
142360.0000   -4.42617
142400.0000   -5.01123
142440.0000   -4.75036
142480.0000   -5.10161
142520.0000   -4.86498
142560.0000   -5.66263
142600.0000   -5.32262
142640.0000   -4.00905
142680.0000   -4.74368
142720.0000   -4.53058
142760.0000   -4.44693
142800.0000   -4.03272
142840.0000   -3.43236
142880.0000   -4.37536
142920.0000   -5.12521
142960.0000   -4.03696
143000.0000   -3.60021
143040.0000   -3.37271
143080.0000   -5.09516
143120.0000   -3.33619
143160.0000   -5.29628
143200.0000   -4.72364
143240.0000   -4.86809
143280.0000   -4.81212
143320.0000   -4.40434
143360.0000   -4.57737
143400.0000   -4.29512
143440.0000   -4.47554
143480.0000   -5.25529
143520.0000   -5.58990
143560.0000   -5.02378
143600.0000   -5.23391
143640.0000   -5.77857
143680.0000   -5.04512
143720.0000   -5.10923
143760.0000   -4.46799
143800.0000   -4.65402
143840.0000   -4.45571
143880.0000   -3.71805
143920.0000   -5.88455
143960.0000   -4.55684
144000.0000   -4.61158
144040.0000   -5.12692
144080.0000   -4.47069
144120.0000   -4.68546
144160.0000   -4.53941
144200.0000   -5.59744
144240.0000   -5.30915
144280.0000   -4.42929
144320.0000   -3.50774
144360.0000   -4.68422
144400.0000   -5.35874
144440.0000   -4.43966
144480.0000   -4.75414
144520.0000   -5.69943
144560.0000   -5.71970
144600.0000   -5.21568
144640.0000   -4.10067
144680.0000   -5.78715
144720.0000   -4.60870
144760.0000   -4.99531
144800.0000   -4.60875
144840.0000   -3.94305
144880.0000   -5.18769
144920.0000   -4.92736
144960.0000   -3.64906
145000.0000   -5.67145
145040.0000   -4.09823
145080.0000   -4.95725
145120.0000   -3.90347
145160.0000   -4.16538
145200.0000   -4.69178
145240.0000   -5.26487
145280.0000   -4.79707
145320.0000   -6.18670
145360.0000   -5.51622
145400.0000   -4.76728
145440.0000   -4.56333
145480.0000   -4.82060
145520.0000   -4.59709
145560.0000   -4.97881
145600.0000   -3.88086
145640.0000   -4.89319
145680.0000   -5.18733
145720.0000   -5.24651
145760.0000   -5.27481
145800.0000   -4.30880
145840.0000   -3.75152
145880.0000   -4.01972
145920.0000   -3.90547
145960.0000   -3.99523
146000.0000   -5.28033
146040.0000   -5.30152
146080.0000   -4.82635
146120.0000   -5.27625
146160.0000   -5.07725
146200.0000   -4.81996
146240.0000   -5.03484
146280.0000   -4.62034
146320.0000   -5.31959
146360.0000   -5.15367
146400.0000   -5.07653
146440.0000   -4.71980
146480.0000   -4.37034
146520.0000   -4.45949
146560.0000   -4.44942
146600.0000   -4.72826
146640.0000   -3.79221
146680.0000   -4.58413
146720.0000   -4.67230
146760.0000   -3.92090
146800.0000   -4.59248
146840.0000   -4.08842
146880.0000   -4.41042
146920.0000   -4.28392
146960.0000   -4.31614
147000.0000   -4.16382
147040.0000   -4.03508
147080.0000   -5.12613
147120.0000   -5.25359
147160.0000   -5.11598
147200.0000   -5.78667
147240.0000   -6.34493
147280.0000   -6.28339
147320.0000   -5.97103
147360.0000   -5.24177
147400.0000   -5.37878
147440.0000   -4.47979
147480.0000   -5.46761
147520.0000   -4.70186
147560.0000   -4.47216
147600.0000   -4.55013
147640.0000   -4.83835
147680.0000   -3.68547
147720.0000   -4.01386
147760.0000   -4.18024
147800.0000   -5.19051
147840.0000   -5.51941
147880.0000   -4.61977
147920.0000   -5.27258
147960.0000   -4.22123
148000.0000   -4.70102
148040.0000   -4.55588
148080.0000   -5.12459
148120.0000   -4.03863
148160.0000   -4.07587
148200.0000   -4.34255
148240.0000   -4.15002
148280.0000   -4.06732
148320.0000   -3.95101
148360.0000   -4.01553
148400.0000   -4.63783
148440.0000   -4.96686
148480.0000   -4.23355
148520.0000   -5.40705
148560.0000   -4.35199
148600.0000   -4.91170
148640.0000   -4.38180
148680.0000   -4.27089
148720.0000   -4.95371
148760.0000   -6.04361
148800.0000   -4.96454
148840.0000   -4.92682
148880.0000   -5.03044
148920.0000   -4.17993
148960.0000   -5.21659
149000.0000   -5.57568
149040.0000   -4.37515
149080.0000   -4.61319
149120.0000   -4.79793
149160.0000   -4.75648
149200.0000   -4.73313
149240.0000   -4.91987
149280.0000   -4.98849
149320.0000   -5.39644
149360.0000   -5.33195
149400.0000   -5.29725
149440.0000   -4.93917
149480.0000   -5.41928
149520.0000   -5.47135
149560.0000   -5.62679
149600.0000   -4.50383
149640.0000   -3.34930
149680.0000   -4.25497
149720.0000   -5.19815
149760.0000   -4.90378
149800.0000   -4.75555
149840.0000   -4.52638
149880.0000   -3.81683
149920.0000   -4.25099
149960.0000   -4.23747
150000.0000   -4.64017
150040.0000   -5.24589
150080.0000   -5.00037
150120.0000   -3.74110
150160.0000   -4.43767
150200.0000   -4.01582
150240.0000   -4.28200
150280.0000   -4.81672
150320.0000   -5.20406
150360.0000   -5.02153
150400.0000   -4.14798
150440.0000   -4.60146
150480.0000   -4.86310
150520.0000   -3.98260
150560.0000   -3.75121
150600.0000   -5.22292
150640.0000   -3.83099
150680.0000   -4.39872
150720.0000   -3.91525
150760.0000   -3.30789
150800.0000   -5.32547
150840.0000   -3.72602
150880.0000   -4.18713
150920.0000   -4.81182
150960.0000   -3.20791
151000.0000   -4.04339
151040.0000   -5.67185
151080.0000   -4.44802
151120.0000   -3.25108
151160.0000   -3.75159
151200.0000   -4.01960
151240.0000   -4.06891
151280.0000   -4.83607
151320.0000   -3.81797
151360.0000   -4.77814
151400.0000   -4.67859
151440.0000   -4.16929
151480.0000   -4.96890
151520.0000   -4.12771
151560.0000   -4.86293
151600.0000   -4.23827
151640.0000   -3.96761
151680.0000   -3.72099
151720.0000   -3.39672
151760.0000   -3.38399
151800.0000   -4.36448
151840.0000   -4.10744
151880.0000   -4.03311
151920.0000   -4.18501
151960.0000   -4.30255
152000.0000   -3.52893
152040.0000   -4.18084
152080.0000   -2.81614
152120.0000   -3.43720
152160.0000   -3.75754
152200.0000   -3.95209
152240.0000   -3.06469
152280.0000   -3.25840
152320.0000   -3.65361
152360.0000   -3.77737
152400.0000   -3.93022
152440.0000   -3.63235
152480.0000   -3.58215
152520.0000   -4.09051
152560.0000   -4.64652
152600.0000   -3.86833
152640.0000   -4.81196
152680.0000   -4.39584
152720.0000   -5.15944
152760.0000   -4.81581
152800.0000   -4.80947
152840.0000   -3.55767
152880.0000   -5.17374
152920.0000   -5.83976
152960.0000   -4.94746
153000.0000   -6.18785
153040.0000   -5.77888
153080.0000   -4.61901
153120.0000   -4.71746
153160.0000   -4.67610
153200.0000   -4.46483
153240.0000   -4.63433
153280.0000   -4.59719
153320.0000   -3.80416
153360.0000   -4.12059
153400.0000   -4.46179
153440.0000   -3.66919
153480.0000   -3.68051
153520.0000   -4.02382
153560.0000   -3.77254
153600.0000   -3.87511
153640.0000   -4.21006
153680.0000   -5.27549
153720.0000   -4.44980
153760.0000   -4.52588
153800.0000   -4.92596
153840.0000   -4.34764
153880.0000   -3.68090
153920.0000   -4.17390
153960.0000   -3.87639
154000.0000   -3.98027
154040.0000   -3.84680
154080.0000   -4.33545
154120.0000   -3.84910
154160.0000   -4.12783
154200.0000   -4.40737
154240.0000   -4.78535
154280.0000   -4.66186
154320.0000   -4.37326
154360.0000   -4.62845
154400.0000   -3.67213
154440.0000   -4.12231
154480.0000   -3.80040
154520.0000   -4.45287
154560.0000   -4.86261
154600.0000   -4.87120
154640.0000   -4.09777
154680.0000   -4.62134
154720.0000   -3.69571
154760.0000   -3.70348
154800.0000   -4.15417
154840.0000   -5.09136
154880.0000   -4.31523
154920.0000   -3.97997
154960.0000   -3.20285
155000.0000   -3.93341
155040.0000   -3.30285
155080.0000   -5.51361
155120.0000   -5.21350
155160.0000   -5.61376
155200.0000   -4.98268
155240.0000   -3.88785
155280.0000   -4.20362
155320.0000   -4.32104
155360.0000   -3.93288
155400.0000   -3.56962
155440.0000   -4.36294
155480.0000   -3.55135
155520.0000   -4.93535
155560.0000   -4.38021
155600.0000   -5.09123
155640.0000   -4.77766
155680.0000   -4.91528
155720.0000   -3.99455
155760.0000   -3.82829
155800.0000   -4.65472
155840.0000   -4.17240
155880.0000   -4.33879
155920.0000   -4.41646
155960.0000   -4.38346
156000.0000   -4.25055
156040.0000   -3.99817
156080.0000   -4.18294
156120.0000   -4.15873
156160.0000   -4.74902
156200.0000   -4.36132
156240.0000   -4.40268
156280.0000   -5.26322
156320.0000   -5.07865
156360.0000   -4.82047
156400.0000   -4.65740
156440.0000   -4.85336
156480.0000   -4.56039
156520.0000   -5.47592
156560.0000   -5.07547
156600.0000   -5.87088
156640.0000   -4.45171
156680.0000   -4.94310
156720.0000   -4.12388
156760.0000   -3.90064
156800.0000   -4.10204
156840.0000   -4.68790
156880.0000   -4.95981
156920.0000   -4.92566
156960.0000   -4.49029
157000.0000   -4.66716
157040.0000   -5.41432
157080.0000   -4.81507
157120.0000   -4.64256
157160.0000   -4.78242
157200.0000   -5.04865
157240.0000   -5.06302
157280.0000   -4.27777
157320.0000   -4.32217
157360.0000   -4.98469
157400.0000   -5.44561
157440.0000   -4.09201
157480.0000   -3.96041
157520.0000   -3.30455
157560.0000   -3.53962
157600.0000   -4.50973
157640.0000   -4.05944
157680.0000   -4.34547
157720.0000   -4.26524
157760.0000   -6.06286
157800.0000   -4.26814
157840.0000   -4.45176
157880.0000   -5.07824
157920.0000   -4.14494
157960.0000   -4.87906
158000.0000   -5.08249
158040.0000   -5.64983
158080.0000   -5.00872
158120.0000   -4.56566
158160.0000   -5.14484
158200.0000   -4.71586
158240.0000   -4.58320
158280.0000   -5.27887
158320.0000   -4.62446
158360.0000   -4.94030
158400.0000   -4.46389
158440.0000   -4.33170
158480.0000   -4.05404
158520.0000   -3.70431
158560.0000   -4.11599
158600.0000   -3.32067
158640.0000   -3.44935
158680.0000   -3.96555
158720.0000   -3.68653
158760.0000   -4.41417
158800.0000   -4.95752
158840.0000   -5.29628
158880.0000   -4.17626
158920.0000   -3.02622
158960.0000   -3.34958
159000.0000   -4.64680
159040.0000   -5.22965
159080.0000   -3.81545
159120.0000   -4.75906
159160.0000   -5.10664
159200.0000   -4.96575
159240.0000   -4.38694
159280.0000   -4.21818
159320.0000   -4.47986
159360.0000   -4.51121
159400.0000   -4.23410
159440.0000   -4.88532
159480.0000   -3.94360
159520.0000   -3.71399
159560.0000   -5.01916
159600.0000   -4.61737
159640.0000   -5.10154
159680.0000   -4.25555
159720.0000   -4.61432
159760.0000   -4.80515
159800.0000   -3.73782
159840.0000   -4.31679
159880.0000   -4.98578
159920.0000   -3.39544
159960.0000   -3.99332
160000.0000   -4.52275
160040.0000   -4.24454
160080.0000   -4.21095
160120.0000   -4.66451
160160.0000   -4.16330
160200.0000   -4.10660
160240.0000   -3.63544
160280.0000   -4.44696
160320.0000   -5.14677
160360.0000   -4.22730
160400.0000   -4.29459
160440.0000   -2.83361
160480.0000   -3.15902
160520.0000   -3.44981
160560.0000   -3.68379
160600.0000   -3.15210
160640.0000   -4.10078
160680.0000   -4.06087
160720.0000   -3.16596
160760.0000   -3.56565
160800.0000   -3.70143
160840.0000   -4.49572
160880.0000   -4.45609
160920.0000   -4.47723
160960.0000   -4.71236
161000.0000   -5.09056
161040.0000   -4.63284
161080.0000   -4.69808
161120.0000   -4.69803
161160.0000   -4.48433
161200.0000   -3.91941
161240.0000   -4.44530
161280.0000   -4.71352
161320.0000   -4.83718
161360.0000   -3.45123
161400.0000   -4.70140
161440.0000   -4.11679
161480.0000   -4.88016
161520.0000   -4.63404
161560.0000   -4.97698
161600.0000   -4.23490
161640.0000   -5.46101
161680.0000   -4.86482
161720.0000   -4.27120
161760.0000   -4.20797
161800.0000   -4.51522
161840.0000   -4.81671
161880.0000   -4.22309
161920.0000   -4.59158
161960.0000   -3.95115
162000.0000   -4.52683
162040.0000   -4.41931
162080.0000   -4.04411
162120.0000   -4.27610
162160.0000   -4.37734
162200.0000   -4.79267
162240.0000   -4.25408
162280.0000   -5.63662
162320.0000   -5.46523
162360.0000   -4.85470
162400.0000   -5.79238
162440.0000   -3.92064
162480.0000   -4.36036
162520.0000   -4.63735
162560.0000   -4.96925
162600.0000   -6.18173
162640.0000   -4.65229
162680.0000   -3.80221
162720.0000   -4.63090
162760.0000   -4.38460
162800.0000   -4.74704
162840.0000   -4.74873
162880.0000   -5.17294
162920.0000   -4.13347
162960.0000   -4.36048
163000.0000   -4.32060
163040.0000   -4.87092
163080.0000   -3.98535
163120.0000   -5.51150
163160.0000   -4.80501
163200.0000   -5.08724
163240.0000   -5.25547
163280.0000   -4.14908
163320.0000   -4.37988
163360.0000   -4.70757
163400.0000   -4.48038
163440.0000   -3.75357
163480.0000   -3.92109
163520.0000   -3.62464
163560.0000   -4.57067
163600.0000   -4.47831
163640.0000   -5.19658
163680.0000   -3.94693
163720.0000   -3.84403
163760.0000   -4.54546
163800.0000   -3.67139
163840.0000   -4.35792
163880.0000   -4.85526
163920.0000   -4.18486
163960.0000   -4.41394
164000.0000   -4.41654
164040.0000   -4.85440
164080.0000   -4.96221
164120.0000   -5.05337
164160.0000   -4.83352
164200.0000   -5.01594
164240.0000   -4.51212
164280.0000   -5.17418
164320.0000   -4.51639
164360.0000   -4.73606
164400.0000   -5.14760
164440.0000   -4.89773
164480.0000   -5.17152
164520.0000   -4.76521
164560.0000   -5.05676
164600.0000   -4.33138
164640.0000   -5.01693
164680.0000   -4.96874
164720.0000   -5.08186
164760.0000   -6.41480
164800.0000   -4.80341
164840.0000   -5.31471
164880.0000   -5.73589
164920.0000   -4.82305
164960.0000   -5.04124
165000.0000   -5.50027
165040.0000   -5.10644
165080.0000   -5.15597
165120.0000   -4.95913
165160.0000   -5.24606
165200.0000   -4.57345
165240.0000   -4.27412
165280.0000   -4.19333
165320.0000   -4.58849
165360.0000   -4.22681
165400.0000   -3.39226
165440.0000   -3.69439
165480.0000   -3.95761
165520.0000   -4.83739
165560.0000   -4.54709
165600.0000   -3.77785
165640.0000   -3.60786
165680.0000   -3.43009
165720.0000   -4.68996
165760.0000   -4.73678
165800.0000   -3.86895
165840.0000   -4.28725
165880.0000   -5.13422
165920.0000   -4.12049
165960.0000   -4.71207
166000.0000   -3.90421
166040.0000   -4.63579
166080.0000   -3.97485
166120.0000   -4.61413
166160.0000   -4.05177
166200.0000   -5.02332
166240.0000   -3.97965
166280.0000   -3.86693
166320.0000   -3.99687
166360.0000   -3.88564
166400.0000   -3.18960
166440.0000   -4.38764
166480.0000   -4.12330
166520.0000   -3.45640
166560.0000   -3.85569
166600.0000   -3.86984
166640.0000   -4.60993
166680.0000   -3.67559
166720.0000   -4.49014
166760.0000   -4.44134
166800.0000   -3.51355
166840.0000   -4.14310
166880.0000   -4.75235
166920.0000   -4.98381
166960.0000   -3.55036
167000.0000   -4.38178
167040.0000   -4.20782
167080.0000   -3.85154
167120.0000   -4.72124
167160.0000   -4.67076
167200.0000   -5.01442
167240.0000   -4.77005
167280.0000   -4.60320
167320.0000   -4.34231
167360.0000   -4.16225
167400.0000   -5.25453
167440.0000   -4.77765
167480.0000   -4.13935
167520.0000   -4.37857
167560.0000   -4.92542
167600.0000   -4.60961
167640.0000   -5.00151
167680.0000   -5.78477
167720.0000   -5.11853
167760.0000   -5.16867
167800.0000   -4.84996
167840.0000   -4.88088
167880.0000   -4.83327
167920.0000   -4.30767
167960.0000   -5.64915
168000.0000   -5.30412
168040.0000   -4.92430
168080.0000   -4.29227
168120.0000   -4.51638
168160.0000   -4.45937
168200.0000   -5.15376
168240.0000   -4.35562
168280.0000   -4.44365
168320.0000   -5.18186
168360.0000   -5.35388
168400.0000   -5.42723
168440.0000   -5.57344
168480.0000   -4.84676
168520.0000   -5.02251
168560.0000   -3.71943
168600.0000   -4.64998
168640.0000   -4.86908
168680.0000   -4.93735
168720.0000   -5.31156
168760.0000   -4.99527
168800.0000   -4.70340
168840.0000   -4.60077
168880.0000   -4.35255
168920.0000   -5.07275
168960.0000   -4.84998
169000.0000   -5.19228
169040.0000   -6.11808
169080.0000   -5.07083
169120.0000   -5.26742
169160.0000   -4.38480
169200.0000   -5.43713
169240.0000   -4.48030
169280.0000   -4.86935
169320.0000   -4.95030
169360.0000   -5.01016
169400.0000   -5.02539
169440.0000   -5.32660
169480.0000   -4.61645
169520.0000   -4.98741
169560.0000   -4.83587
169600.0000   -4.14922
169640.0000   -4.61972
169680.0000   -5.82765
169720.0000   -4.71295
169760.0000   -4.16483
169800.0000   -4.33835
169840.0000   -3.75876
169880.0000   -3.86692
169920.0000   -4.40057
169960.0000   -4.23512
170000.0000   -5.13581
170040.0000   -4.68264
170080.0000   -5.65893
170120.0000   -6.05761
170160.0000   -4.70578
170200.0000   -6.28745
170240.0000   -5.90318
170280.0000   -5.59225
170320.0000   -4.82169
170360.0000   -5.25498
170400.0000   -5.23964
170440.0000   -4.54690
170480.0000   -4.96725
170520.0000   -5.03223
170560.0000   -5.32609
170600.0000   -4.97118
170640.0000   -5.30715
170680.0000   -5.03369
170720.0000   -4.60840
170760.0000   -4.41269
170800.0000   -4.37927
170840.0000   -4.10991
170880.0000   -5.47929
170920.0000   -5.12869
170960.0000   -4.19874
171000.0000   -5.11484
171040.0000   -4.28696
171080.0000   -4.55909
171120.0000   -4.13298
171160.0000   -4.36688
171200.0000   -5.43266
171240.0000   -5.12228
171280.0000   -4.51549
171320.0000   -4.34204
171360.0000   -5.37837
171400.0000   -4.96287
171440.0000   -5.92774
171480.0000   -4.76822
171520.0000   -5.90275
171560.0000   -4.91183
171600.0000   -5.06380
171640.0000   -5.68108
171680.0000   -4.97041
171720.0000   -5.01805
171760.0000   -5.49200
171800.0000   -4.98937
171840.0000   -5.31559
171880.0000   -5.07218
171920.0000   -5.08709
171960.0000   -4.36674
172000.0000   -5.51051
172040.0000   -5.08199
172080.0000   -4.62012
172120.0000   -4.22792
172160.0000   -3.89468
172200.0000   -4.63801
172240.0000   -4.64764
172280.0000   -4.29603
172320.0000   -4.70201
172360.0000   -4.87909
172400.0000   -4.60182
172440.0000   -4.91778
172480.0000   -5.27715
172520.0000   -4.89294
172560.0000   -5.25292
172600.0000   -5.62731
172640.0000   -5.01558
172680.0000   -4.89214
172720.0000   -4.89008
172760.0000   -5.16773
172800.0000   -4.77937
172840.0000   -4.68020
172880.0000   -5.01222
172920.0000   -5.29101
172960.0000   -4.80049
173000.0000   -4.76718
173040.0000   -4.99741
173080.0000   -5.36369
173120.0000   -5.11594
173160.0000   -5.62244
173200.0000   -5.59572
173240.0000   -4.70268
173280.0000   -5.15184
173320.0000   -4.79200
173360.0000   -6.01199
173400.0000   -4.41251
173440.0000   -4.01376
173480.0000   -3.93540
173520.0000   -4.39428
173560.0000   -4.11009
173600.0000   -3.99022
173640.0000   -5.27392
173680.0000   -4.43228
173720.0000   -4.17339
173760.0000   -3.71759
173800.0000   -3.49375
173840.0000   -4.15169
173880.0000   -4.48895
173920.0000   -4.71133
173960.0000   -4.27165
174000.0000   -5.04419
174040.0000   -4.25215
174080.0000   -5.17864
174120.0000   -4.85051
174160.0000   -4.79352
174200.0000   -5.71083
174240.0000   -5.13961
174280.0000   -4.48953
174320.0000   -4.47621
174360.0000   -4.53217
174400.0000   -3.44458
174440.0000   -3.94090
174480.0000   -4.43041
174520.0000   -3.32018
174560.0000   -3.85046
174600.0000   -4.00776
174640.0000   -3.97899
174680.0000   -5.33746
174720.0000   -4.70970
174760.0000   -4.65517
174800.0000   -4.74785
174840.0000   -5.01613
174880.0000   -4.85640
174920.0000   -5.13324
174960.0000   -3.29256
175000.0000   -4.76694
175040.0000   -4.56220
175080.0000   -4.90900
175120.0000   -4.69380
175160.0000   -4.04696
175200.0000   -4.50537
175240.0000   -4.68954
175280.0000   -4.44640
175320.0000   -3.56623
175360.0000   -3.69893
175400.0000   -4.39695
175440.0000   -4.75507
175480.0000   -4.67107
175520.0000   -4.83659
175560.0000   -4.90527
175600.0000   -4.59188
175640.0000   -4.66111
175680.0000   -4.58740
175720.0000   -4.91977
175760.0000   -4.98924
175800.0000   -4.29155
175840.0000   -4.49340
175880.0000   -5.16077
175920.0000   -5.96777
175960.0000   -5.39795
176000.0000   -5.90958
176040.0000   -5.50324
176080.0000   -6.06820
176120.0000   -5.43442
176160.0000   -5.03842
176200.0000   -4.69735
176240.0000   -4.67921
176280.0000   -5.08508
176320.0000   -4.82360
176360.0000   -4.40306
176400.0000   -4.48595
176440.0000   -4.77401
176480.0000   -5.10221
176520.0000   -4.02835
176560.0000   -4.06815
176600.0000   -3.81526
176640.0000   -4.22489
176680.0000   -3.82452
176720.0000   -3.70433
176760.0000   -3.66565
176800.0000   -4.20989
176840.0000   -3.84516
176880.0000   -3.78110
176920.0000   -4.40558
176960.0000   -4.11200
177000.0000   -3.94947
177040.0000   -4.47001
177080.0000   -4.98489
177120.0000   -4.66349
177160.0000   -4.84664
177200.0000   -4.73006
177240.0000   -4.73654
177280.0000   -4.06278
177320.0000   -4.85689
177360.0000   -4.65909
177400.0000   -3.45977
177440.0000   -3.76237
177480.0000   -4.26986
177520.0000   -4.10727
177560.0000   -3.59000
177600.0000   -3.68225
177640.0000   -3.80934
177680.0000   -3.75565
177720.0000   -3.30221
177760.0000   -4.30995
177800.0000   -4.34282
177840.0000   -4.29033
177880.0000   -4.98260
177920.0000   -5.18632
177960.0000   -4.73666
178000.0000   -4.08579
178040.0000   -4.45941
178080.0000   -3.35178
178120.0000   -3.49760
178160.0000   -4.04245
178200.0000   -3.56037
178240.0000   -5.33993
178280.0000   -5.10252
178320.0000   -5.50737
178360.0000   -5.05176
178400.0000   -4.79928
178440.0000   -4.75612
178480.0000   -5.09513
178520.0000   -3.92539
178560.0000   -4.97501
178600.0000   -5.84949
178640.0000   -5.30785
178680.0000   -4.78973
178720.0000   -5.28654
178760.0000   -5.03060
178800.0000   -5.25491
178840.0000   -4.80840
178880.0000   -5.32874
178920.0000   -4.39185
178960.0000   -4.17385
179000.0000   -4.85654
179040.0000   -4.87837
179080.0000   -4.14709
179120.0000   -3.98053
179160.0000   -4.84178
179200.0000   -4.49634
179240.0000   -5.31068
179280.0000   -4.21583
179320.0000   -5.07553
179360.0000   -5.14171
179400.0000   -3.45197
179440.0000   -4.12894
179480.0000   -3.28525
179520.0000   -4.40797
179560.0000   -4.33267
179600.0000   -4.41011
179640.0000   -4.51068
179680.0000   -4.47940
179720.0000   -4.23640
179760.0000   -4.35067
179800.0000   -4.05363
179840.0000   -4.84254
179880.0000   -3.68391
179920.0000   -4.73207
179960.0000   -4.12006
180000.0000   -4.16817
180040.0000   -3.97149
180080.0000   -4.38369
180120.0000   -4.22306
180160.0000   -4.00718
180200.0000   -3.94222
180240.0000   -4.01414
180280.0000   -4.01701
180320.0000   -3.98687
180360.0000   -4.07773
180400.0000   -4.75168
180440.0000   -3.83913
180480.0000   -3.77014
180520.0000   -3.37057
180560.0000   -3.55250
180600.0000   -3.26450
180640.0000   -4.51078
180680.0000   -3.89349
180720.0000   -4.50287
180760.0000   -4.33890
180800.0000   -4.02865
180840.0000   -4.23891
180880.0000   -4.60168
180920.0000   -5.11469
180960.0000   -4.86134
181000.0000   -4.64710
181040.0000   -4.55628
181080.0000   -4.22362
181120.0000   -5.32324
181160.0000   -4.03455
181200.0000   -3.68968
181240.0000   -3.85730
181280.0000   -3.16355
181320.0000   -4.49110
181360.0000   -3.36542
181400.0000   -4.23900
181440.0000   -3.46052
181480.0000   -4.24576
181520.0000   -4.24995
181560.0000   -4.20401
181600.0000   -4.18648
181640.0000   -4.44341
181680.0000   -3.94478
181720.0000   -4.52283
181760.0000   -4.61412
181800.0000   -4.09381
181840.0000   -4.28304
181880.0000   -4.10704
181920.0000   -4.00860
181960.0000   -3.95739
182000.0000   -4.87986
182040.0000   -3.68519
182080.0000   -4.88876
182120.0000   -3.56920
182160.0000   -4.25661
182200.0000   -3.55115
182240.0000   -4.44875
182280.0000   -4.33363
182320.0000   -3.76580
182360.0000   -3.98631
182400.0000   -3.69138
182440.0000   -4.27314
182480.0000   -3.91133
182520.0000   -3.35113
182560.0000   -3.94998
182600.0000   -3.45270
182640.0000   -3.49721
182680.0000   -3.00014
182720.0000   -3.60230
182760.0000   -2.86977
182800.0000   -3.20840
182840.0000   -3.42240
182880.0000   -3.83898
182920.0000   -4.63411
182960.0000   -3.54263
183000.0000   -3.47510
183040.0000   -4.12681
183080.0000   -3.60173
183120.0000   -4.19952
183160.0000   -4.10072
183200.0000   -4.19235
183240.0000   -4.71952
183280.0000   -4.46220
183320.0000   -3.20766
183360.0000   -3.12840
183400.0000   -4.15177
183440.0000   -4.44397
183480.0000   -4.99560
183520.0000   -4.09883
183560.0000   -3.31539
183600.0000   -3.48581
183640.0000   -3.43761
183680.0000   -3.54457
183720.0000   -3.70880
183760.0000   -4.03350
183800.0000   -3.94795
183840.0000   -3.19049
183880.0000   -3.29205
183920.0000   -4.14101
183960.0000   -3.24515
184000.0000   -4.29874
184040.0000   -3.59218
184080.0000   -3.77169
184120.0000   -3.54267
184160.0000   -3.87723
184200.0000   -3.93761
184240.0000   -4.37184
184280.0000   -3.77447
184320.0000   -4.54278
184360.0000   -4.00069
184400.0000   -4.00673
184440.0000   -4.07831
184480.0000   -4.05842
184520.0000   -3.98422
184560.0000   -4.05763
184600.0000   -3.73130
184640.0000   -4.03567
184680.0000   -4.53822
184720.0000   -4.87365
184760.0000   -4.86237
184800.0000   -4.07030
184840.0000   -3.53336
184880.0000   -3.23724
184920.0000   -4.16757
184960.0000   -3.23058
185000.0000   -3.73287
185040.0000   -3.38177
185080.0000   -3.97406
185120.0000   -3.81114
185160.0000   -3.95487
185200.0000   -3.53379
185240.0000   -3.02798
185280.0000   -3.84500
185320.0000   -3.21406
185360.0000   -3.16589
185400.0000   -3.21840
185440.0000   -3.56458
185480.0000   -3.35016
185520.0000   -3.32914
185560.0000   -3.49653
185600.0000   -3.02955
185640.0000   -3.31755
185680.0000   -3.99851
185720.0000   -3.06968
185760.0000   -3.51582
185800.0000   -3.49369
185840.0000   -3.90988
185880.0000   -3.56713
185920.0000   -4.57778
185960.0000   -4.40533
186000.0000   -4.76949
186040.0000   -4.67398
186080.0000   -4.47318
186120.0000   -4.87633
186160.0000   -5.52753
186200.0000   -3.83244
186240.0000   -4.53146
186280.0000   -3.86231
186320.0000   -4.40826
186360.0000   -4.57683
186400.0000   -3.89398
186440.0000   -3.80854
186480.0000   -3.43761
186520.0000   -3.77675
186560.0000   -3.71830
186600.0000   -3.60530
186640.0000   -3.30414
186680.0000   -2.92417
186720.0000   -2.63034
186760.0000   -3.15037
186800.0000   -4.09998
186840.0000   -3.84179
186880.0000   -3.69600
186920.0000   -3.77323
186960.0000   -3.97080
187000.0000   -3.84881
187040.0000   -2.97170
187080.0000   -3.86718
187120.0000   -4.69751
187160.0000   -4.01341
187200.0000   -4.37897
187240.0000   -4.10352
187280.0000   -4.40439
187320.0000   -3.99998
187360.0000   -4.33588
187400.0000   -3.44476
187440.0000   -4.05799
187480.0000   -3.99845
187520.0000   -3.60781
187560.0000   -3.73673
187600.0000   -4.45942
187640.0000   -3.44977
187680.0000   -4.15360
187720.0000   -3.53899
187760.0000   -4.10299
187800.0000   -3.67994
187840.0000   -4.54396
187880.0000   -3.54489
187920.0000   -2.00719
187960.0000   -3.26693
188000.0000   -3.27234
188040.0000   -3.88057
188080.0000   -3.47274
188120.0000   -3.96957
188160.0000   -5.27659
188200.0000   -4.78137
188240.0000   -5.06429
188280.0000   -5.12893
188320.0000   -3.90763
188360.0000   -4.00208
188400.0000   -3.59428
188440.0000   -3.15388
188480.0000   -3.47011
188520.0000   -3.75980
188560.0000   -3.73315
188600.0000   -4.18031
188640.0000   -4.01333
188680.0000   -3.75963
188720.0000   -3.79174
188760.0000   -3.34310
188800.0000   -3.67083
188840.0000   -3.42799
188880.0000   -3.13103
188920.0000   -3.02858
188960.0000   -2.54440
189000.0000   -3.88217
189040.0000   -3.97060
189080.0000   -3.41241
189120.0000   -3.77085
189160.0000   -3.59025
189200.0000   -3.45724
189240.0000   -3.81981
189280.0000   -4.06380
189320.0000   -4.75865
189360.0000   -4.40552
189400.0000   -3.98317
189440.0000   -4.42618
189480.0000   -4.01244
189520.0000   -4.67443
189560.0000   -5.03284
189600.0000   -5.12288
189640.0000   -5.08167
189680.0000   -4.08853
189720.0000   -4.81548
189760.0000   -4.25990
189800.0000   -4.56181
189840.0000   -4.68448
189880.0000   -4.18956
189920.0000   -3.65554
189960.0000   -3.89748
190000.0000   -4.94859
190040.0000   -3.36290
190080.0000   -4.45076
190120.0000   -3.62098
190160.0000   -4.40707
190200.0000   -3.86298
190240.0000   -4.38930
190280.0000   -3.38219
190320.0000   -3.55620
190360.0000   -4.04306
190400.0000   -3.05457
190440.0000   -4.23554
190480.0000   -3.91156
190520.0000   -4.85844
190560.0000   -5.05481
190600.0000   -4.26140
190640.0000   -4.00702
190680.0000   -4.38541
190720.0000   -4.60785
190760.0000   -4.60155
190800.0000   -3.00390
190840.0000   -3.06581
190880.0000   -3.95851
190920.0000   -3.90314
190960.0000   -3.09638
191000.0000   -1.93833
191040.0000   -2.68566
191080.0000   -3.87011
191120.0000   -3.58746
191160.0000   -3.64621
191200.0000   -3.65360
191240.0000   -4.22293
191280.0000   -4.72477
191320.0000   -4.89086
191360.0000   -4.69674
191400.0000   -3.72758
191440.0000   -3.73423
191480.0000   -3.47557
191520.0000   -3.64105
191560.0000   -4.27997
191600.0000   -3.78127
191640.0000   -4.37274
191680.0000   -4.44413
191720.0000   -4.14490
191760.0000   -4.09034
191800.0000   -4.15244
191840.0000   -4.27968
191880.0000   -3.94308
191920.0000   -3.87437
191960.0000   -4.57193
192000.0000   -4.68771
192040.0000   -4.20830
192080.0000   -4.44618
192120.0000   -3.67978
192160.0000   -3.89725
192200.0000   -3.87034
192240.0000   -3.18218
192280.0000   -3.83287
192320.0000   -3.17210
192360.0000   -3.35040
192400.0000   -4.60052
192440.0000   -4.31577
192480.0000   -3.87811
192520.0000   -4.17925
192560.0000   -4.16463
192600.0000   -4.31527
192640.0000   -4.06938
192680.0000   -3.20934
192720.0000   -2.93589
192760.0000   -3.42983
192800.0000   -4.14584
192840.0000   -3.06753
192880.0000   -3.47979
192920.0000   -3.95096
192960.0000   -3.59531
193000.0000   -3.45408
193040.0000   -2.99771
193080.0000   -2.66266
193120.0000   -1.72693
193160.0000   -3.84887
193200.0000   -3.35937
193240.0000   -3.80075
193280.0000   -4.36511
193320.0000   -4.02626
193360.0000   -3.78248
193400.0000   -2.52427
193440.0000   -3.30819
193480.0000   -3.28959
193520.0000   -2.21076
193560.0000   -4.06542
193600.0000   -4.29393
193640.0000   -4.26432
193680.0000   -3.24374
193720.0000   -2.77809
193760.0000   -2.69230
193800.0000   -3.38654
193840.0000   -2.81874
193880.0000   -3.53460
193920.0000   -3.45522
193960.0000   -3.96288
194000.0000   -3.83520
194040.0000   -3.17784
194080.0000   -2.98612
194120.0000   -3.82580
194160.0000   -3.67996
194200.0000   -3.07817
194240.0000   -2.77301
194280.0000   -2.92575
194320.0000   -2.43695
194360.0000   -3.31092
194400.0000   -2.76526
194440.0000   -2.76663
194480.0000   -2.42765
194520.0000   -1.96021
194560.0000   -2.55578
194600.0000   -3.53208
194640.0000   -2.50027
194680.0000   -3.43941
194720.0000   -2.38563
194760.0000   -2.62636
194800.0000   -2.55154
194840.0000   -3.33546
194880.0000   -3.68882
194920.0000   -4.16539
194960.0000   -4.01860
195000.0000   -3.08484
195040.0000   -3.20290
195080.0000   -2.52016
195120.0000   -3.64479
195160.0000   -3.28326
195200.0000   -4.08124
195240.0000   -3.67502
195280.0000   -3.72660
195320.0000   -5.19085
195360.0000   -3.73344
195400.0000   -3.70388
195440.0000   -4.62320
195480.0000   -3.60588
195520.0000   -3.40104
195560.0000   -4.09276
195600.0000   -2.09834
195640.0000   -3.01046
195680.0000   -2.83311
195720.0000   -3.29341
195760.0000   -3.87884
195800.0000   -3.35731
195840.0000   -3.59592
195880.0000   -3.61878
195920.0000   -3.00852
195960.0000   -2.70066
196000.0000   -2.58175
196040.0000   -2.36673
196080.0000   -2.98328
196120.0000   -3.37491
196160.0000   -3.19843
196200.0000   -2.95802
196240.0000   -3.44704
196280.0000   -4.50472
196320.0000   -3.97465
196360.0000   -2.62068
196400.0000   -3.91221
196440.0000   -4.92490
196480.0000   -4.11641
196520.0000   -5.00114
196560.0000   -4.60219
196600.0000   -4.24559
196640.0000   -4.10392
196680.0000   -4.04687
196720.0000   -4.39485
196760.0000   -3.41991
196800.0000   -3.00727
196840.0000   -4.60840
196880.0000   -3.99653
196920.0000   -4.24919
196960.0000   -3.28255
197000.0000   -3.11732
197040.0000   -3.59491
197080.0000   -3.54670
197120.0000   -4.01424
197160.0000   -2.95729
197200.0000   -3.61569
197240.0000   -4.67798
197280.0000   -2.93881
197320.0000   -3.62193
197360.0000   -3.18039
197400.0000   -3.28765
197440.0000   -3.10080
197480.0000   -2.52077
197520.0000   -2.56665
197560.0000   -2.50181
197600.0000   -3.48031
197640.0000   -3.28846
197680.0000   -2.74964
197720.0000   -4.11467
197760.0000   -2.92533
197800.0000   -2.80817
197840.0000   -2.32605
197880.0000   -3.58522
197920.0000   -3.26262
197960.0000   -3.19561
198000.0000   -3.32493
198040.0000   -2.88022
198080.0000   -2.67150
198120.0000   -2.83270
198160.0000   -3.14399
198200.0000   -3.70400
198240.0000   -3.09683
198280.0000   -2.46708
198320.0000   -3.20318
198360.0000   -3.75220
198400.0000   -3.07039
198440.0000   -3.74341
198480.0000   -3.50463
198520.0000   -4.17480
198560.0000   -3.01693
198600.0000   -3.09789
198640.0000   -2.61392
198680.0000   -2.79385
198720.0000   -3.86574
198760.0000   -3.16921
198800.0000   -2.60509
198840.0000   -2.90919
198880.0000   -2.45846
198920.0000   -2.04997
198960.0000   -2.17068
199000.0000   -2.34253
199040.0000   -2.30084
199080.0000   -1.91735
199120.0000   -2.45391
199160.0000   -1.63271
199200.0000   -1.38517
199240.0000   -2.73510
199280.0000   -2.05389
199320.0000   -2.61180
199360.0000   -2.36449
199400.0000   -1.90089
199440.0000   -2.47749
199480.0000   -2.57974
199520.0000   -2.09911
199560.0000   -2.80601
199600.0000   -2.04789
199640.0000   -1.98501
199680.0000   -2.16508
199720.0000   -2.33442
199760.0000   -2.35172
199800.0000   -1.75562
199840.0000   -2.10022
199880.0000   -1.85483
199920.0000   -2.12296
199960.0000   -1.76775
200000.0000   -2.02277
200040.0000   -2.49852
200080.0000   -3.00109
200120.0000   -2.62653
200160.0000   -3.41840
200200.0000   -2.47582
200240.0000   -1.85780
200280.0000   -2.72082
200320.0000   -2.69367
200360.0000   -2.87377
200400.0000   -3.45917
200440.0000   -2.22333
200480.0000   -3.21184
200520.0000   -3.04006
200560.0000   -1.93384
200600.0000   -3.01993
200640.0000   -2.73474
200680.0000   -2.74517
200720.0000   -2.45227
200760.0000   -2.54922
200800.0000   -2.52254
200840.0000   -3.11857
200880.0000   -3.70156
200920.0000   -3.95585
200960.0000   -3.83229
201000.0000   -3.66296
201040.0000   -4.15600
201080.0000   -3.26790
201120.0000   -3.39991
201160.0000   -4.37061
201200.0000   -4.03286
201240.0000   -3.62272
201280.0000   -3.24681
201320.0000   -3.32123
201360.0000   -2.92734
201400.0000   -3.07847
201440.0000   -3.19300
201480.0000   -3.62580
201520.0000   -4.02224
201560.0000   -3.90326
201600.0000   -3.52026
201640.0000   -3.30762
201680.0000   -2.67709
201720.0000   -3.02172
201760.0000   -3.33624
201800.0000   -2.68155
201840.0000   -1.94649
201880.0000   -1.62994
201920.0000   -1.26420
201960.0000   -2.44338
202000.0000   -2.56098
202040.0000   -2.89135
202080.0000   -2.83411
202120.0000   -3.08814
202160.0000   -3.15509
202200.0000   -2.03755
202240.0000   -2.29066
202280.0000   -2.11882
202320.0000   -1.86889
202360.0000   -2.49895
202400.0000   -1.60513
202440.0000   -2.83978
202480.0000   -1.93965
202520.0000   -2.67341
202560.0000   -2.85790
202600.0000   -3.83624
202640.0000   -2.86495
202680.0000   -2.80735
202720.0000   -2.97783
202760.0000   -2.45554
202800.0000   -2.32948
202840.0000   -3.00336
202880.0000   -2.83037
202920.0000   -2.46769
202960.0000   -1.80833
203000.0000   -1.97191
203040.0000   -2.20672
203080.0000   -1.81450
203120.0000   -2.22401
203160.0000   -1.83398
203200.0000   -1.55677
203240.0000   -3.13255
203280.0000   -2.13613
203320.0000   -2.83873
203360.0000   -3.13880
203400.0000   -2.47049
203440.0000   -2.46006
203480.0000   -3.05286
203520.0000   -1.60914
203560.0000   -3.55748
203600.0000   -3.21303
203640.0000   -2.94351
203680.0000   -3.02197
203720.0000   -3.54835
203760.0000   -3.38640
203800.0000   -2.53395
203840.0000   -2.77001
203880.0000   -3.17626
203920.0000   -3.36351
203960.0000   -3.28528
204000.0000   -3.01030
204040.0000   -2.37405
204080.0000   -2.88215
204120.0000   -2.24750
204160.0000   -1.94220
204200.0000   -2.84136
204240.0000   -3.16616
204280.0000   -2.19289
204320.0000   -2.74589
204360.0000   -2.97985
204400.0000   -2.66782
204440.0000   -2.77606
204480.0000   -3.08167
204520.0000   -2.93101
204560.0000   -3.09699
204600.0000   -2.61046
204640.0000   -3.10828
204680.0000   -2.03620
204720.0000   -2.40016
204760.0000   -3.58634
204800.0000   -3.19825
204840.0000   -3.83798
204880.0000   -3.42378
204920.0000   -3.39674
204960.0000   -4.07935
205000.0000   -3.89548
205040.0000   -3.04979
205080.0000   -3.09477
205120.0000   -2.38022
205160.0000   -2.56433
205200.0000   -2.89972
205240.0000   -2.24207
205280.0000   -2.76769
205320.0000   -2.55377
205360.0000   -2.19133
205400.0000   -2.11221
205440.0000   -3.04577
205480.0000   -2.59147
205520.0000   -2.69623
205560.0000   -2.91467
205600.0000   -1.96722
205640.0000   -3.10801
205680.0000   -3.40556
205720.0000   -4.31392
205760.0000   -4.80393
205800.0000   -3.52678
205840.0000   -3.63197
205880.0000   -2.49239
205920.0000   -3.90480
205960.0000   -3.28250
206000.0000   -3.24961
206040.0000   -3.50468
206080.0000   -2.34541
206120.0000   -2.88131
206160.0000   -2.98324
206200.0000   -2.32074
206240.0000   -2.30148
206280.0000   -3.22633
206320.0000   -3.31426
206360.0000   -3.78189
206400.0000   -3.89727
206440.0000   -4.00726
206480.0000   -4.66773
206520.0000   -3.70367
206560.0000   -3.77757
206600.0000   -3.70633
206640.0000   -4.01366
206680.0000   -3.31589
206720.0000   -3.39319
206760.0000   -4.23665
206800.0000   -4.71456
206840.0000   -5.48628
206880.0000   -4.65102
206920.0000   -5.24907
206960.0000   -4.66403
207000.0000   -4.07125
207040.0000   -4.71524
207080.0000   -3.62962
207120.0000   -3.39082
207160.0000   -3.47067
207200.0000   -3.38553
207240.0000   -4.14246
207280.0000   -3.22557
207320.0000   -3.57206
207360.0000   -3.78680
207400.0000   -3.62850
207440.0000   -4.18066
207480.0000   -3.88915
207520.0000   -3.34599
207560.0000   -3.23321
207600.0000   -3.79075
207640.0000   -4.10610
207680.0000   -3.63921
207720.0000   -4.25808
207760.0000   -3.43563
207800.0000   -3.86430
207840.0000   -3.31507
207880.0000   -4.55202
207920.0000   -3.97242
207960.0000   -4.48411
208000.0000   -4.95576
208040.0000   -3.51174
208080.0000   -4.33287
208120.0000   -4.23940
208160.0000   -3.94366
208200.0000   -5.21546
208240.0000   -5.11747
208280.0000   -4.55977
208320.0000   -5.30570
208360.0000   -4.28576
208400.0000   -4.70431
208440.0000   -3.80805
208480.0000   -4.00839
208520.0000   -3.47953
208560.0000   -4.05924
208600.0000   -4.24117
208640.0000   -4.22402
208680.0000   -4.52166
208720.0000   -4.16832
208760.0000   -3.14720
208800.0000   -4.17326
208840.0000   -4.16398
208880.0000   -4.17118
208920.0000   -4.52098
208960.0000   -4.30929
209000.0000   -4.60826
209040.0000   -4.73180
209080.0000   -4.67479
209120.0000   -4.55571
209160.0000   -4.27442
209200.0000   -4.43749
209240.0000   -4.67222
209280.0000   -3.23714
209320.0000   -3.16646
209360.0000   -4.38436
209400.0000   -4.37129
209440.0000   -4.18326
209480.0000   -3.81535
209520.0000   -3.55014
209560.0000   -3.82053
209600.0000   -4.10405
209640.0000   -3.92353
209680.0000   -3.74462
209720.0000   -3.65823
209760.0000   -4.35192
209800.0000   -4.50510
209840.0000   -4.52347
209880.0000   -4.60042
209920.0000   -4.42238
209960.0000   -4.45054
210000.0000   -4.08422
210040.0000   -4.98057
210080.0000   -4.53800
210120.0000   -4.53065
210160.0000   -5.09670
210200.0000   -4.75510
210240.0000   -4.90335
210280.0000   -5.56846
210320.0000   -3.47128
210360.0000   -4.35670
210400.0000   -4.45832
210440.0000   -5.30395
210480.0000   -5.39146
210520.0000   -5.36077
210560.0000   -4.70780
210600.0000   -5.10364
210640.0000   -5.14853
210680.0000   -4.38426
210720.0000   -3.96333
210760.0000   -4.43192
210800.0000   -4.01122
210840.0000   -4.10609
210880.0000   -4.40905
210920.0000   -5.03736
210960.0000   -4.96877
211000.0000   -5.12514
211040.0000   -4.50956
211080.0000   -4.57245
211120.0000   -4.29311
211160.0000   -4.01413
211200.0000   -4.91448
211240.0000   -4.89911
211280.0000   -4.36493
211320.0000   -4.44063
211360.0000   -4.21795
211400.0000   -4.24618
211440.0000   -4.56026
211480.0000   -5.61062
211520.0000   -5.01713
211560.0000   -4.09072
211600.0000   -3.55694
211640.0000   -3.84244
211680.0000   -4.14264
211720.0000   -4.31485
211760.0000   -4.06886
211800.0000   -5.01748
211840.0000   -3.87438
211880.0000   -4.90394
211920.0000   -5.12698
211960.0000   -4.59969
212000.0000   -4.58264
212040.0000   -4.72314
212080.0000   -4.28207
212120.0000   -3.45898
212160.0000   -3.66006
212200.0000   -3.16011
212240.0000   -3.34505
212280.0000   -3.64097
212320.0000   -3.89553
212360.0000   -4.85098
212400.0000   -4.10342
212440.0000   -4.38109
212480.0000   -3.31271
212520.0000   -3.33764
212560.0000   -3.50437
212600.0000   -3.25835
212640.0000   -3.34509
212680.0000   -3.18732
212720.0000   -3.08048
212760.0000   -3.51996
212800.0000   -3.29176
212840.0000   -3.92547
212880.0000   -2.56808
212920.0000   -3.42294
212960.0000   -3.17169
213000.0000   -3.23867
213040.0000   -3.37055
213080.0000   -3.72331
213120.0000   -3.70647
213160.0000   -3.61465
213200.0000   -3.20843
213240.0000   -3.30548
213280.0000   -2.90188
213320.0000   -3.45080
213360.0000   -3.70548
213400.0000   -3.09457
213440.0000   -2.97364
213480.0000   -3.33583
213520.0000   -2.76473
213560.0000   -3.09527
213600.0000   -3.94904
213640.0000   -2.67853
213680.0000   -2.31899
213720.0000   -2.16435
213760.0000   -3.45126
213800.0000   -2.17077
213840.0000   -2.94330
213880.0000   -2.88353
213920.0000   -2.50226
213960.0000   -2.08207
214000.0000   -2.00778
214040.0000   -2.35320
214080.0000   -1.46576
214120.0000   -3.35007
214160.0000   -2.64667
214200.0000   -2.45515
214240.0000   -2.54735
214280.0000   -2.41631
214320.0000   -1.59650
214360.0000   -2.35468
214400.0000   -2.65569
214440.0000   -2.63142
214480.0000   -2.84736
214520.0000   -2.88725
214560.0000   -2.15649
214600.0000   -2.64387
214640.0000   -2.90904
214680.0000   -3.06626
214720.0000   -2.73361
214760.0000   -2.15803
214800.0000   -2.11335
214840.0000   -1.59312
214880.0000   -2.60467
214920.0000   -1.76363
214960.0000   -0.74396
215000.0000   -1.28770
215040.0000   -2.13261
215080.0000   -1.92066
215120.0000   -1.87395
215160.0000   -2.38738
215200.0000   -2.24397
215240.0000   -1.82299
215280.0000   -2.03889
215320.0000   -3.88437
215360.0000   -3.59515
215400.0000   -2.73850
215440.0000   -3.38218
215480.0000   -3.57643
215520.0000   -3.47600
215560.0000   -3.53864
215600.0000   -3.76672
215640.0000   -3.96006
215680.0000   -3.27140
215720.0000   -4.06365
215760.0000   -3.48265
215800.0000   -2.93640
215840.0000   -3.57179
215880.0000   -4.26040
215920.0000   -3.68757
215960.0000   -3.60853
216000.0000   -2.77693
216040.0000   -4.28971
216080.0000   -3.45376
216120.0000   -3.12091
216160.0000   -4.13045
216200.0000   -3.46279
216240.0000   -3.08752
216280.0000   -4.02181
216320.0000   -3.93096
216360.0000   -3.75452
216400.0000   -3.64779
216440.0000   -4.34767
216480.0000   -4.18927
216520.0000   -3.78087
216560.0000   -3.54186
216600.0000   -4.41501
216640.0000   -3.86060
216680.0000   -4.44786
216720.0000   -4.65638
216760.0000   -3.60757
216800.0000   -3.98327
216840.0000   -5.07934
216880.0000   -3.99086
216920.0000   -4.26275
216960.0000   -4.30089
217000.0000   -4.59030
217040.0000   -4.17549
217080.0000   -4.01857
217120.0000   -3.94131
217160.0000   -3.66088
217200.0000   -3.28167
217240.0000   -3.87301
217280.0000   -4.35425
217320.0000   -3.14453
217360.0000   -3.77230
217400.0000   -3.31404
217440.0000   -3.43181
217480.0000   -3.59121
217520.0000   -3.03538
217560.0000   -2.97234
217600.0000   -3.34843
217640.0000   -3.15773
217680.0000   -3.79362
217720.0000   -3.46037
217760.0000   -4.45428
217800.0000   -3.93326
217840.0000   -3.27143
217880.0000   -3.58057
217920.0000   -4.23458
217960.0000   -4.14517
218000.0000   -3.51045
218040.0000   -3.68210
218080.0000   -3.51229
218120.0000   -4.36632
218160.0000   -4.64856
218200.0000   -4.03315
218240.0000   -4.42675
218280.0000   -4.45932
218320.0000   -4.13354
218360.0000   -4.17607
218400.0000   -3.01262
218440.0000   -3.13914
218480.0000   -2.70698
218520.0000   -2.78610
218560.0000   -2.29927
218600.0000   -3.34415
218640.0000   -3.04117
218680.0000   -2.88287
218720.0000   -2.81598
218760.0000   -3.18938
218800.0000   -3.37003
218840.0000   -4.96597
218880.0000   -4.60684
218920.0000   -4.44730
218960.0000   -4.37729
219000.0000   -4.22370
219040.0000   -5.02468
219080.0000   -5.10411
219120.0000   -4.33476
219160.0000   -4.20843
219200.0000   -4.92941
219240.0000   -4.33166
219280.0000   -4.76688
219320.0000   -4.40122
219360.0000   -4.79839
219400.0000   -4.83038
219440.0000   -4.21901
219480.0000   -4.52794
219520.0000   -4.70078
219560.0000   -4.94543
219600.0000   -6.10527
219640.0000   -5.13884
219680.0000   -5.97660
219720.0000   -4.76032
219760.0000   -4.36194
219800.0000   -3.86515
219840.0000   -4.60689
219880.0000   -4.16328
219920.0000   -3.85341
219960.0000   -4.19526
220000.0000   -3.24102
220040.0000   -3.46817
220080.0000   -3.45881
220120.0000   -3.99631
220160.0000   -4.48079
220200.0000   -4.34038
220240.0000   -4.62880
220280.0000   -4.18838
220320.0000   -4.23318
220360.0000   -4.50510
220400.0000   -4.51579
220440.0000   -4.61834
220480.0000   -3.80452
220520.0000   -4.29396
220560.0000   -4.38901
220600.0000   -3.85543
220640.0000   -3.66694
220680.0000   -4.38402
220720.0000   -4.80520
220760.0000   -4.56348
220800.0000   -4.05293
220840.0000   -4.78220
220880.0000   -4.72553
220920.0000   -4.87775
220960.0000   -5.05825
221000.0000   -4.17923
221040.0000   -4.27556
221080.0000   -5.29797
221120.0000   -4.47865
221160.0000   -5.02818
221200.0000   -5.10345
221240.0000   -4.79544
221280.0000   -4.86934
221320.0000   -5.30593
221360.0000   -5.06388
221400.0000   -4.80240
221440.0000   -5.57346
221480.0000   -5.74042
221520.0000   -5.48708
221560.0000   -5.61059
221600.0000   -6.10533
221640.0000   -4.88363
221680.0000   -5.14643
221720.0000   -5.82544
221760.0000   -5.53157
221800.0000   -5.55625
221840.0000   -4.51932
221880.0000   -5.51898
221920.0000   -5.47481
221960.0000   -5.72121
222000.0000   -6.44465
222040.0000   -6.10278
222080.0000   -5.25439
222120.0000   -4.95613
222160.0000   -4.90889
222200.0000   -4.69239
222240.0000   -4.79643
222280.0000   -5.04571
222320.0000   -4.22417
222360.0000   -4.47745
222400.0000   -4.58527
222440.0000   -4.40447
222480.0000   -4.10506
222520.0000   -4.90547
222560.0000   -4.17061
222600.0000   -5.39152
222640.0000   -5.09702
222680.0000   -5.81596
222720.0000   -5.72251
222760.0000   -4.64915
222800.0000   -4.57901
222840.0000   -4.20618
222880.0000   -4.32895
222920.0000   -3.26438
222960.0000   -3.53262
223000.0000   -3.57606
223040.0000   -4.30318
223080.0000   -3.70845
223120.0000   -3.93161
223160.0000   -4.11167
223200.0000   -3.89684
223240.0000   -3.65696
223280.0000   -3.63101
223320.0000   -4.14722
223360.0000   -4.02330
223400.0000   -4.60671
223440.0000   -5.38463
223480.0000   -5.38664
223520.0000   -5.06044
223560.0000   -5.12439
223600.0000   -4.95769
223640.0000   -4.97646
223680.0000   -4.23738
223720.0000   -3.97786
223760.0000   -3.60398
223800.0000   -4.04871
223840.0000   -3.08118
223880.0000   -2.18420
223920.0000   -3.47482
223960.0000   -3.36404
224000.0000   -2.96930
224040.0000   -2.45935
224080.0000   -3.50591
224120.0000   -3.72962
224160.0000   -3.60911
224200.0000   -4.34208
224240.0000   -4.41689
224280.0000   -3.67841
224320.0000   -4.22087
224360.0000   -4.33154
224400.0000   -3.61690
224440.0000   -3.18389
224480.0000   -3.80185
224520.0000   -4.34157
224560.0000   -4.22324
224600.0000   -4.36281
224640.0000   -4.16582
224680.0000   -4.10689
224720.0000   -3.93202
224760.0000   -3.92727
224800.0000   -2.67257
224840.0000   -4.82681
224880.0000   -4.67646
224920.0000   -4.19408
224960.0000   -4.72218
225000.0000   -4.26792
225040.0000   -4.30521
225080.0000   -4.22403
225120.0000   -4.03517
225160.0000   -4.40471
225200.0000   -3.52058
225240.0000   -3.49262
225280.0000   -3.76949
225320.0000   -3.75250
225360.0000   -4.66159
225400.0000   -3.98526
225440.0000   -3.95814
225480.0000   -3.61091
225520.0000   -4.01057
225560.0000   -3.21204
225600.0000   -3.47169
225640.0000   -3.05151
225680.0000   -3.61781
225720.0000   -3.00592
225760.0000   -3.14180
225800.0000   -3.46351
225840.0000   -3.91653
225880.0000   -3.64440
225920.0000   -3.80462
225960.0000   -3.77436
226000.0000   -4.47822
226040.0000   -4.15061
226080.0000   -4.51351
226120.0000   -4.06023
226160.0000   -3.57459
226200.0000   -3.23454
226240.0000   -3.70014
226280.0000   -4.69620
226320.0000   -4.40323
226360.0000   -3.75607
226400.0000   -3.68119
226440.0000   -3.47005
226480.0000   -4.18630
226520.0000   -3.82219
226560.0000   -4.23855
226600.0000   -3.15691
226640.0000   -2.69231
226680.0000   -3.05660
226720.0000   -3.43616
226760.0000   -3.42980
226800.0000   -3.90038
226840.0000   -3.63452
226880.0000   -2.62830
226920.0000   -3.69521
226960.0000   -4.44765
227000.0000   -3.84018
227040.0000   -4.72530
227080.0000   -3.93904
227120.0000   -4.44137
227160.0000   -4.54845
227200.0000   -5.46571
227240.0000   -5.33872
227280.0000   -4.02152
227320.0000   -4.41384
227360.0000   -4.87458
227400.0000   -3.68342
227440.0000   -4.07657
227480.0000   -4.50668
227520.0000   -4.40922
227560.0000   -4.19621
227600.0000   -4.16440
227640.0000   -4.31186
227680.0000   -4.92453
227720.0000   -4.10629
227760.0000   -4.87080
227800.0000   -4.76336
227840.0000   -4.62062
227880.0000   -4.38304
227920.0000   -4.29701
227960.0000   -5.96756
228000.0000   -4.93819
228040.0000   -4.81062
228080.0000   -3.87864
228120.0000   -4.75855
228160.0000   -3.99249
228200.0000   -4.68821
228240.0000   -4.95396
228280.0000   -5.05399
228320.0000   -4.35978
228360.0000   -5.47454
228400.0000   -3.62522
228440.0000   -4.19844
228480.0000   -5.15394
228520.0000   -4.53070
228560.0000   -5.14708
228600.0000   -4.53462
228640.0000   -4.58192
228680.0000   -3.86228
228720.0000   -4.77033
228760.0000   -4.27436
228800.0000   -3.58265
228840.0000   -4.01786
228880.0000   -3.93421
228920.0000   -3.90699
228960.0000   -5.06256
229000.0000   -4.99683
229040.0000   -4.33020
229080.0000   -3.76882
229120.0000   -3.44316
229160.0000   -4.05634
229200.0000   -4.70259
229240.0000   -5.24373
229280.0000   -5.32995
229320.0000   -4.29554
229360.0000   -5.27740
229400.0000   -4.94138
229440.0000   -4.35262
229480.0000   -4.32824
229520.0000   -3.87757
229560.0000   -4.57296
229600.0000   -4.11095
229640.0000   -5.05758
229680.0000   -4.75168
229720.0000   -4.26330
229760.0000   -3.42555
229800.0000   -4.00507
229840.0000   -4.68242
229880.0000   -3.89181
229920.0000   -3.79866
229960.0000   -3.49561
230000.0000   -3.59955
230040.0000   -3.73527
230080.0000   -3.38973
230120.0000   -4.44134
230160.0000   -3.81504
230200.0000   -3.45039
230240.0000   -3.87405
230280.0000   -3.70016
230320.0000   -3.98825
230360.0000   -3.83710
230400.0000   -3.84680
230440.0000   -4.90904
230480.0000   -4.33915
230520.0000   -4.88693
230560.0000   -4.81021
230600.0000   -4.78470
230640.0000   -4.84396
230680.0000   -4.12180
230720.0000   -4.29063
230760.0000   -4.24057
230800.0000   -3.99970
230840.0000   -4.35675
230880.0000   -3.89046
230920.0000   -3.94660
230960.0000   -3.73801
231000.0000   -3.82445
231040.0000   -4.17116
231080.0000   -4.32849
231120.0000   -3.03051
231160.0000   -4.93408
231200.0000   -3.59484
231240.0000   -4.36027
231280.0000   -3.65423
231320.0000   -3.72643
231360.0000   -4.12683
231400.0000   -3.96656
231440.0000   -3.49251
231480.0000   -3.43902
231520.0000   -3.64881
231560.0000   -3.59875
231600.0000   -3.74642
231640.0000   -4.58545
231680.0000   -3.71034
231720.0000   -3.27083
231760.0000   -4.62954
231800.0000   -4.22192
231840.0000   -4.20105
231880.0000   -5.27097
231920.0000   -4.33404
231960.0000   -3.68121
232000.0000   -3.16158
232040.0000   -4.43454
232080.0000   -4.87824
232120.0000   -4.53518
232160.0000   -3.93402
232200.0000   -3.90301
232240.0000   -4.04964
232280.0000   -4.11377
232320.0000   -3.96463
232360.0000   -4.53099
232400.0000   -4.75481
232440.0000   -4.05318
232480.0000   -4.80612
232520.0000   -4.20770
232560.0000   -4.16284
232600.0000   -4.61672
232640.0000   -4.25791
232680.0000   -4.55455
232720.0000   -4.69266
232760.0000   -4.50455
232800.0000   -4.63343
232840.0000   -4.42175
232880.0000   -4.13834
232920.0000   -4.00802
232960.0000   -3.05335
233000.0000   -2.82827
233040.0000   -3.34192
233080.0000   -3.51960
233120.0000   -3.33989
233160.0000   -3.08747
233200.0000   -3.07703
233240.0000   -2.94920
233280.0000   -3.59145
233320.0000   -3.80866
233360.0000   -3.91974
233400.0000   -4.15305
233440.0000   -3.92515
233480.0000   -3.43302
233520.0000   -4.27401
233560.0000   -3.03362
233600.0000   -3.37955
233640.0000   -3.67630
233680.0000   -4.02265
233720.0000   -3.59094
233760.0000   -4.20772
233800.0000   -4.02907
233840.0000   -3.66550
233880.0000   -4.14960
233920.0000   -3.51831
233960.0000   -4.60438
234000.0000   -4.54584
234040.0000   -4.87517
234080.0000   -4.46450
234120.0000   -4.55130
234160.0000   -4.59520
234200.0000   -4.41422
234240.0000   -3.98230
234280.0000   -4.84048
234320.0000   -4.74057
234360.0000   -4.98841
234400.0000   -4.44470
234440.0000   -4.74293
234480.0000   -4.85736
234520.0000   -4.32893
234560.0000   -4.91293
234600.0000   -4.59601
234640.0000   -4.28722
234680.0000   -5.35935
234720.0000   -4.25244
234760.0000   -4.44261
234800.0000   -4.80044
234840.0000   -3.73570
234880.0000   -3.92289
234920.0000   -4.50822
234960.0000   -4.51191
235000.0000   -4.43960
235040.0000   -4.16951
235080.0000   -4.15653
235120.0000   -3.84809
235160.0000   -4.21389
235200.0000   -3.97177
235240.0000   -3.99768
235280.0000   -4.58167
235320.0000   -3.95019
235360.0000   -4.28592
235400.0000   -4.24351
235440.0000   -4.42065
235480.0000   -4.20076
235520.0000   -4.56315
235560.0000   -4.51156
235600.0000   -4.58636
235640.0000   -4.17865
235680.0000   -3.91245
235720.0000   -3.53138
235760.0000   -5.23260
235800.0000   -5.10100
235840.0000   -4.68403
235880.0000   -4.36189
235920.0000   -4.31499
235960.0000   -4.18994
236000.0000   -4.33304
236040.0000   -4.70215
236080.0000   -4.39276
236120.0000   -4.14231
236160.0000   -4.35179
236200.0000   -4.67025
236240.0000   -5.00443
236280.0000   -4.41630
236320.0000   -3.97703
236360.0000   -4.47873
236400.0000   -4.37831
236440.0000   -5.18103
236480.0000   -4.89059
236520.0000   -4.89137
236560.0000   -4.63671
236600.0000   -4.16088
236640.0000   -4.94724
236680.0000   -5.15595
236720.0000   -4.48455
236760.0000   -4.36671
236800.0000   -4.49733
236840.0000   -4.86788
236880.0000   -3.79995
236920.0000   -4.92927
236960.0000   -4.62997
237000.0000   -4.13229
237040.0000   -4.03320
237080.0000   -4.22715
237120.0000   -3.90687
237160.0000   -4.16691
237200.0000   -3.99040
237240.0000   -3.68248
237280.0000   -2.94396
237320.0000   -3.52278
237360.0000   -3.70882
237400.0000   -2.71249
237440.0000   -3.63767
237480.0000   -3.89659
237520.0000   -4.15561
237560.0000   -3.77874
237600.0000   -4.11448
237640.0000   -4.05152
237680.0000   -4.13994
237720.0000   -4.19647
237760.0000   -4.43749
237800.0000   -4.04960
237840.0000   -3.82961
237880.0000   -3.77151
237920.0000   -4.10634
237960.0000   -3.66068
238000.0000   -3.56753
238040.0000   -3.38239
238080.0000   -4.73543
238120.0000   -4.58061
238160.0000   -4.92307
238200.0000   -3.69568
238240.0000   -3.61863
238280.0000   -3.31576
238320.0000   -4.90020
238360.0000   -4.46005
238400.0000   -4.17890
238440.0000   -4.12077
238480.0000   -3.95967
238520.0000   -4.24235
238560.0000   -4.21489
238600.0000   -4.01821
238640.0000   -3.80805
238680.0000   -4.11932
238720.0000   -4.39666
238760.0000   -4.23016
238800.0000   -4.68401
238840.0000   -4.17260
238880.0000   -4.07896
238920.0000   -4.04806
238960.0000   -4.22602
239000.0000   -3.93793
239040.0000   -3.65308
239080.0000   -4.14841
239120.0000   -4.01524
239160.0000   -4.25976
239200.0000   -3.82016
239240.0000   -3.45848
239280.0000   -3.81125
239320.0000   -4.65219
239360.0000   -4.40813
239400.0000   -4.11600
239440.0000   -3.98155
239480.0000   -4.17874
239520.0000   -3.99293
239560.0000   -4.38599
239600.0000   -3.64687
239640.0000   -3.70544
239680.0000   -4.44194
239720.0000   -4.19334
239760.0000   -4.81065
239800.0000   -3.76959
239840.0000   -4.19138
239880.0000   -4.12166
239920.0000   -3.84726
239960.0000   -3.89182
240000.0000   -3.98993
240040.0000   -4.35115
240080.0000   -5.56530
240120.0000   -4.14102
240160.0000   -5.08483
240200.0000   -4.61971
240240.0000   -5.59653
240280.0000   -4.41272
240320.0000   -3.88744
240360.0000   -3.03676
240400.0000   -3.68943
240440.0000   -3.79000
240480.0000   -3.53266
240520.0000   -5.11675
240560.0000   -4.42429
240600.0000   -5.02426
240640.0000   -4.00101
240680.0000   -3.99870
240720.0000   -4.44535
240760.0000   -4.04952
240800.0000   -2.49581
240840.0000   -3.62911
240880.0000   -3.84260
240920.0000   -4.67873
240960.0000   -4.26084
241000.0000   -4.67357
241040.0000   -4.57565
241080.0000   -4.73722
241120.0000   -4.57185
241160.0000   -5.38166
241200.0000   -4.97895
241240.0000   -4.85733
241280.0000   -4.70036
241320.0000   -4.31837
241360.0000   -4.48321
241400.0000   -4.34491
241440.0000   -4.57336
241480.0000   -3.92410
241520.0000   -5.32002
241560.0000   -4.89642
241600.0000   -4.46193
241640.0000   -4.13156
241680.0000   -3.54536
241720.0000   -3.68707
241760.0000   -2.68947
241800.0000   -2.39911
241840.0000   -3.60026
241880.0000   -3.39565
241920.0000   -2.74109
241960.0000   -3.05204
242000.0000   -3.84877
242040.0000   -3.99829
242080.0000   -3.41167
242120.0000   -3.44139
242160.0000   -3.74569
242200.0000   -4.26750
242240.0000   -3.46534
242280.0000   -3.59741
242320.0000   -4.00984
242360.0000   -3.95596
242400.0000   -4.18424
242440.0000   -3.86933
242480.0000   -3.32656
242520.0000   -3.17902
242560.0000   -4.00377
242600.0000   -3.96851
242640.0000   -4.21003
242680.0000   -4.09995
242720.0000   -4.18823
242760.0000   -4.00334
242800.0000   -3.47715
242840.0000   -3.95527
242880.0000   -4.25093
242920.0000   -4.42740
242960.0000   -4.01291
243000.0000   -4.21551
243040.0000   -3.70004
243080.0000   -3.42881
243120.0000   -3.70931
243160.0000   -4.13377
243200.0000   -3.93354
243240.0000   -3.58353
243280.0000   -3.55944
243320.0000   -3.96976
243360.0000   -4.21861
243400.0000   -3.14762
243440.0000   -4.32452
243480.0000   -4.60958
243520.0000   -4.69598
243560.0000   -3.75474
243600.0000   -3.24157
243640.0000   -3.27211
243680.0000   -3.13078
243720.0000   -3.94063
243760.0000   -3.96105
243800.0000   -3.51622
243840.0000   -4.04513
243880.0000   -3.47846
243920.0000   -3.21582
243960.0000   -3.08432
244000.0000   -2.86524
244040.0000   -3.40857
244080.0000   -4.53386
244120.0000   -4.51096
244160.0000   -3.77819
244200.0000   -3.54232
244240.0000   -4.16224
244280.0000   -3.94709
244320.0000   -3.63829
244360.0000   -4.05809
244400.0000   -4.02047
244440.0000   -4.29100
244480.0000   -4.06877
244520.0000   -3.97719
244560.0000   -3.72855
244600.0000   -3.43839
244640.0000   -3.63532
244680.0000   -3.44204
244720.0000   -3.41196
244760.0000   -3.18872
244800.0000   -3.87651
244840.0000   -4.31183
244880.0000   -4.14314
244920.0000   -3.60840
244960.0000   -3.30728
245000.0000   -3.09476
245040.0000   -4.38897
245080.0000   -3.74445
245120.0000   -3.65475
245160.0000   -4.00415
245200.0000   -2.70477
245240.0000   -3.09021
245280.0000   -3.44549
245320.0000   -2.60745
245360.0000   -2.98599
245400.0000   -2.60325
245440.0000   -3.50231
245480.0000   -2.45915
245520.0000   -3.06567
245560.0000   -2.72326
245600.0000   -2.94957
245640.0000   -3.58832
245680.0000   -3.35033
245720.0000   -3.98018
245760.0000   -5.34754
245800.0000   -3.63796
245840.0000   -3.57649
245880.0000   -3.41208
245920.0000   -4.37022
245960.0000   -4.54558
246000.0000   -4.27935
246040.0000   -4.44464
246080.0000   -3.94062
246120.0000   -4.27043
246160.0000   -3.13496
246200.0000   -2.35061
246240.0000   -3.49234
246280.0000   -3.19372
246320.0000   -3.32715
246360.0000   -2.15967
246400.0000   -2.91298
246440.0000   -3.37098
246480.0000   -3.21484
246520.0000   -3.28794
246560.0000   -2.65502
246600.0000   -2.30589
246640.0000   -2.47148
246680.0000   -3.02022
246720.0000   -2.53583
246760.0000   -1.83713
246800.0000   -2.03111
246840.0000   -2.44228
246880.0000   -2.52607
246920.0000   -2.96165
246960.0000   -2.47832
247000.0000   -1.78463
247040.0000   -1.25014
247080.0000   -1.84382
247120.0000   -1.59585
247160.0000   -1.72324
247200.0000   -1.74210
247240.0000   -1.91919
247280.0000   -2.38141
247320.0000   -2.65812
247360.0000   -2.77419
247400.0000   -2.62495
247440.0000   -2.41837
247480.0000   -2.64939
247520.0000   -1.99001
247560.0000   -1.47090
247600.0000   -2.36802
247640.0000   -2.46150
247680.0000   -1.58469
247720.0000   -2.15000
247760.0000   -1.33139
247800.0000   -2.36335
247840.0000   -2.47332
247880.0000   -2.80909
247920.0000   -2.42281
247960.0000   -2.51935
248000.0000   -1.93486
248040.0000   -2.44401
248080.0000   -2.12787
248120.0000   -2.65374
248160.0000   -2.80732
248200.0000   -2.65421
248240.0000   -2.26038
248280.0000   -2.95850
248320.0000   -2.62163
248360.0000   -2.52160
248400.0000   -3.26595
248440.0000   -3.43747
248480.0000   -3.24729
248520.0000   -3.09371
248560.0000   -3.55716
248600.0000   -3.46588
248640.0000   -3.29950
248680.0000   -3.09273
248720.0000   -2.97323
248760.0000   -2.13317
248800.0000   -2.28041
248840.0000   -2.51849
248880.0000   -2.84994
248920.0000   -2.60251
248960.0000   -2.74603
249000.0000   -2.50060
249040.0000   -2.69789
249080.0000   -3.25974
249120.0000   -2.94402
249160.0000   -3.00062
249200.0000   -3.37321
249240.0000   -3.57191
249280.0000   -2.56906
249320.0000   -2.40586
249360.0000   -2.59832
249400.0000   -3.44137
249440.0000   -2.91234
249480.0000   -2.52211
249520.0000   -3.30807
249560.0000   -3.28138
249600.0000   -3.50325
249640.0000   -3.38910
249680.0000   -3.11338
249720.0000   -3.75430
249760.0000   -3.12192
249800.0000   -3.99781
249840.0000   -3.70758
249880.0000   -3.27019
249920.0000   -2.64534
249960.0000   -3.01902
250000.0000   -2.93042
250040.0000   -2.04859
250080.0000   -1.69265
250120.0000   -2.59640
250160.0000   -2.21993
250200.0000   -2.44786
250240.0000   -2.38197
250280.0000   -2.63962
250320.0000   -1.55865
250360.0000   -2.28199
250400.0000   -3.12785
250440.0000   -2.28872
250480.0000   -2.12363
250520.0000   -1.77765
250560.0000   -2.20481
250600.0000   -2.06299
250640.0000   -1.98125
250680.0000   -1.75369
250720.0000   -2.09971
250760.0000   -2.16882
250800.0000   -2.17691
250840.0000   -2.51926
250880.0000   -2.82213
250920.0000   -2.72479
250960.0000   -2.02792
251000.0000   -2.06524
251040.0000   -2.64410
251080.0000   -2.35274
251120.0000   -1.84835
251160.0000   -1.85650
251200.0000   -1.72697
251240.0000   -2.85161
251280.0000   -2.23856
251320.0000   -1.84055
251360.0000   -2.39733
251400.0000   -2.62313
251440.0000   -1.34325
251480.0000   -2.70486
251520.0000   -2.03614
251560.0000   -2.09894
251600.0000   -1.62556
251640.0000   -2.65761
251680.0000   -3.05712
251720.0000   -3.11473
251760.0000   -2.69848
251800.0000   -3.08194
251840.0000   -2.79137
251880.0000   -2.82747
251920.0000   -3.30875
251960.0000   -2.78580
252000.0000   -2.77981
252040.0000   -2.94946
252080.0000   -2.91017
252120.0000   -3.09724
252160.0000   -2.52172
252200.0000   -2.93185
252240.0000   -3.72529
252280.0000   -3.36917
252320.0000   -2.85361
252360.0000   -2.84377
252400.0000   -2.32866
252440.0000   -2.74669
252480.0000   -2.27385
252520.0000   -2.95371
252560.0000   -2.81483
252600.0000   -2.98297
252640.0000   -3.37684
252680.0000   -3.03080
252720.0000   -2.38038
252760.0000   -2.46548
252800.0000   -3.75780
252840.0000   -3.51324
252880.0000   -3.32341
252920.0000   -3.08395
252960.0000   -2.33954
253000.0000   -2.59632
253040.0000   -3.49299
253080.0000   -3.83552
253120.0000   -3.33949
253160.0000   -2.53720
253200.0000   -3.56231
253240.0000   -4.14126
253280.0000   -3.73909
253320.0000   -4.07499
253360.0000   -3.14501
253400.0000   -2.79179
253440.0000   -2.27514
253480.0000   -3.02658
253520.0000   -2.59135
253560.0000   -2.31609
253600.0000   -2.56983
253640.0000   -2.33847
253680.0000   -2.17741
253720.0000   -3.14940
253760.0000   -2.35211
253800.0000   -2.71356
253840.0000   -3.58031
253880.0000   -2.97718
253920.0000   -2.06240
253960.0000   -2.14664
254000.0000   -1.65157
254040.0000   -1.66634
254080.0000   -1.45275
254120.0000   -1.86131
254160.0000   -1.92572
254200.0000   -1.72919
254240.0000   -2.73051
254280.0000   -2.04868
254320.0000   -2.08504
254360.0000   -2.48008
254400.0000   -2.91669
254440.0000   -2.46350
254480.0000   -2.34882
254520.0000   -2.59700
254560.0000   -1.05068
254600.0000   -1.87810
254640.0000   -1.36932
254680.0000   -2.13817
254720.0000   -1.97268
254760.0000   -2.63733
254800.0000   -2.06800
254840.0000   -1.84099
254880.0000   -1.77711
254920.0000   -2.14893
254960.0000   -2.91587
255000.0000   -3.29880
255040.0000   -2.67578
255080.0000   -2.29073
255120.0000   -2.17133
255160.0000   -1.66543
255200.0000   -1.10094
255240.0000   -2.35191
255280.0000   -2.77291
255320.0000   -2.81035
255360.0000   -2.03676
255400.0000   -1.62353
255440.0000   -2.95335
255480.0000   -2.66980
255520.0000   -2.44158
255560.0000   -2.87488
255600.0000   -2.51448
255640.0000   -2.32566
255680.0000   -2.69346
255720.0000   -2.85278
255760.0000   -2.65106
255800.0000   -2.17031
255840.0000   -1.82539
255880.0000   -2.60639
255920.0000   -1.84119
255960.0000   -2.47896
256000.0000   -3.29874
256040.0000   -2.06192
256080.0000   -1.76842
256120.0000   -1.99855
256160.0000   -2.15340
256200.0000   -2.59437
256240.0000   -2.22841
256280.0000   -1.96856
256320.0000   -1.77602
256360.0000   -1.88503
256400.0000   -1.45729
256440.0000   -3.34916
256480.0000   -2.60108
256520.0000   -3.09742
256560.0000   -2.47248
256600.0000   -3.75134
256640.0000   -4.17490
256680.0000   -4.09161
256720.0000   -4.69371
256760.0000   -3.78253
256800.0000   -4.12730
256840.0000   -3.19388
256880.0000   -3.40986
256920.0000   -2.77458
256960.0000   -2.59638
257000.0000   -2.84704
257040.0000   -3.05967
257080.0000   -2.55407
257120.0000   -2.65523
257160.0000   -1.67968
257200.0000   -2.44559
257240.0000   -2.43402
257280.0000   -2.85164
257320.0000   -3.05973
257360.0000   -2.95556
257400.0000   -3.48948
257440.0000   -3.08985
257480.0000   -3.05674
257520.0000   -3.61317
257560.0000   -2.53407
257600.0000   -4.21607
257640.0000   -3.86763
257680.0000   -2.70256
257720.0000   -2.63782
257760.0000   -2.98996
257800.0000   -3.76604
257840.0000   -2.81840
257880.0000   -3.00147
257920.0000   -2.60596
257960.0000   -3.39804
258000.0000   -3.20321
258040.0000   -3.12407
258080.0000   -3.03899
258120.0000   -3.13636
258160.0000   -3.36164
258200.0000   -3.73968
258240.0000   -2.60589
258280.0000   -2.81963
258320.0000   -3.40417
258360.0000   -3.28733
258400.0000   -3.88123
258440.0000   -4.19373
258480.0000   -3.24076
258520.0000   -4.28782
258560.0000   -3.80852
258600.0000   -4.84366
258640.0000   -4.78932
258680.0000   -3.87084
258720.0000   -3.25188
258760.0000   -3.41529
258800.0000   -3.58322
258840.0000   -3.77122
258880.0000   -3.44964
258920.0000   -2.69506
258960.0000   -3.51948
259000.0000   -3.45946
259040.0000   -3.31175
259080.0000   -3.03252
259120.0000   -2.25746
259160.0000   -3.79702
259200.0000   -3.06446
259240.0000   -3.73244
259280.0000   -2.92663
259320.0000   -3.68606
259360.0000   -4.13907
259400.0000   -3.58672
259440.0000   -3.26989
259480.0000   -2.00348
259520.0000   -2.91388
259560.0000   -3.62556
259600.0000   -1.72222
259640.0000   -1.10064
259680.0000   -2.30943
259720.0000   -2.85334
259760.0000   -2.03795
259800.0000   -1.21651
259840.0000   -1.34018
259880.0000   -1.55477
259920.0000   -1.31828
259960.0000   -0.82546
260000.0000   -1.83869
260040.0000   -2.13313
260080.0000   -1.75630
260120.0000   -1.14279
260160.0000   -1.26939
260200.0000   -1.63787
260240.0000   -1.51683
260280.0000   -2.23322
260320.0000   -2.15606
260360.0000   -2.40573
260400.0000   -2.12210
260440.0000   -2.32613
260480.0000   -2.82936
260520.0000   -2.66407
260560.0000   -2.81775
260600.0000   -2.84368
260640.0000   -3.12238
260680.0000   -3.07201
260720.0000   -1.77985
260760.0000   -2.01872
260800.0000   -2.92564
260840.0000   -2.60943
260880.0000   -1.23312
260920.0000   -1.71572
260960.0000   -2.01522
261000.0000   -2.04218
261040.0000   -1.53119
261080.0000   -2.35003
261120.0000   -2.52360
261160.0000   -2.76264
261200.0000   -1.96191
261240.0000   -2.32109
261280.0000   -1.96439
261320.0000   -2.60509
261360.0000   -2.05658
261400.0000   -1.85337
261440.0000   -1.93253
261480.0000   -2.17669
261520.0000   -2.30133
261560.0000   -1.37675
261600.0000   -1.83577
261640.0000   -1.73110
261680.0000   -1.70075
261720.0000   -0.84742
261760.0000   -0.92676
261800.0000   -1.73858
261840.0000   -1.88852
261880.0000   -1.54615
261920.0000   -1.97978
261960.0000   -1.70469
262000.0000   -1.77016
262040.0000   -1.84775
262080.0000   -2.11121
262120.0000   -1.35052
262160.0000   -2.29919
262200.0000   -2.28213
262240.0000   -2.48988
262280.0000   -2.76570
262320.0000   -2.34581
262360.0000   -2.35765
262400.0000   -2.01710
262440.0000   -2.47628
262480.0000   -2.25807
262520.0000   -1.19752
262560.0000   -1.82738
262600.0000   -1.56257
262640.0000   -1.68641
262680.0000   -2.15215
262720.0000   -2.17924
262760.0000   -1.86547
262800.0000   -2.49517
262840.0000   -1.08549
262880.0000   -1.26586
262920.0000   -0.74757
262960.0000   -1.31529
263000.0000   -1.33058
263040.0000   -1.85696
263080.0000   -1.89256
263120.0000   -1.55193
263160.0000   -1.63890
263200.0000   -2.01214
263240.0000   -1.76575
263280.0000   -1.91764
263320.0000   -3.05543
263360.0000   -3.92606
263400.0000   -2.10462
263440.0000   -2.56377
263480.0000   -3.07893
263520.0000   -1.90078
263560.0000   -2.42857
263600.0000   -3.16180
263640.0000   -2.61041
263680.0000   -2.75006
263720.0000   -1.38077
263760.0000   -2.46790
263800.0000   -2.20431
263840.0000   -1.53425
263880.0000   -2.52724
263920.0000   -2.00453
263960.0000   -2.61351
264000.0000   -2.76213
264040.0000   -3.60951
264080.0000   -1.89353
264120.0000   -2.20411
264160.0000   -0.75443
264200.0000   -1.36252
264240.0000   -1.04076
264280.0000   -1.27089
264320.0000   -0.48131
264360.0000   -0.91849
264400.0000   -2.04085
264440.0000   -1.93031
264480.0000   -1.89645
264520.0000   -1.94561
264560.0000   -2.19542
264600.0000   -1.98865
264640.0000   -2.27126
264680.0000   -1.76158
264720.0000   -2.32599
264760.0000   -2.48189
264800.0000   -2.36694
264840.0000   -2.23683
264880.0000   -2.89397
264920.0000   -3.47520
264960.0000   -3.06918
265000.0000   -3.09352
265040.0000   -3.65143
265080.0000   -2.81998
265120.0000   -3.43343
265160.0000   -3.65631
265200.0000   -4.00989
265240.0000   -3.66982
265280.0000   -4.25979
265320.0000   -2.26060
265360.0000   -2.80891
265400.0000   -2.22959
265440.0000   -2.32973
265480.0000   -2.52966
265520.0000   -2.64516
265560.0000   -3.77566
265600.0000   -2.45069
265640.0000   -2.40881
265680.0000   -2.59864
265720.0000   -2.61956
265760.0000   -2.38849
265800.0000   -2.00852
265840.0000   -3.00011
265880.0000   -2.74033
265920.0000   -2.86419
265960.0000   -1.91605
266000.0000   -2.65950
266040.0000   -1.46308
266080.0000   -2.10152
266120.0000   -1.57227
266160.0000   -2.37927
266200.0000   -1.56933
266240.0000   -2.30171
266280.0000   -2.65995
266320.0000   -2.91478
266360.0000   -2.23468
266400.0000   -1.68881
266440.0000   -1.94236
266480.0000   -1.97610
266520.0000   -2.25339
266560.0000   -2.87109
266600.0000   -1.73460
266640.0000   -1.99738
266680.0000   -2.33290
266720.0000   -2.17075
266760.0000   -2.18020
266800.0000   -1.46376
266840.0000   -2.26090
266880.0000   -1.76279
266920.0000   -3.35961
266960.0000   -1.69212
267000.0000   -2.63040
267040.0000   -3.16402
267080.0000   -2.71277
267120.0000   -2.14346
267160.0000   -1.67175
267200.0000   -2.38269
267240.0000   -2.80834
267280.0000   -2.53487
267320.0000   -1.82483
267360.0000   -2.02185
267400.0000   -1.58277
267440.0000   -3.29780
267480.0000   -1.72646
267520.0000   -2.02301
267560.0000   -1.93470
267600.0000   -1.37628
267640.0000   -1.74731
267680.0000   -1.84618
267720.0000   -1.48840
267760.0000   -2.26255
267800.0000   -1.40413
267840.0000   -1.37223
267880.0000   -1.35883
267920.0000   -2.17025
267960.0000   -1.51832
268000.0000   -1.26258
268040.0000   -1.67223
268080.0000   -1.68511
268120.0000   -1.79088
268160.0000   -2.51743
268200.0000   -1.65930
268240.0000   -1.95619
268280.0000   -1.70416
268320.0000   -1.59462
268360.0000   -1.12302
268400.0000   -1.79914
268440.0000   -1.89163
268480.0000   -2.85381
268520.0000   -3.40372
268560.0000   -1.97091
268600.0000   -2.39706
268640.0000   -3.32997
268680.0000   -2.47187
268720.0000   -2.16498
268760.0000   -2.12982
268800.0000   -1.05969
268840.0000   -0.48812
268880.0000   -0.88476
268920.0000   -1.24923
268960.0000   -1.01905
269000.0000   -2.20322
269040.0000   -0.63431
269080.0000   -1.03975
269120.0000   -0.80614
269160.0000   -1.87405
269200.0000   -0.92200
269240.0000   -1.51184
269280.0000   -2.24278
269320.0000   -1.55417
269360.0000   -1.85548
269400.0000   -1.60744
269440.0000   -1.47027
269480.0000   -1.67149
269520.0000   -1.48591
269560.0000   -1.52218
269600.0000   -1.15322
269640.0000   -1.52297
269680.0000   -2.40718
269720.0000   -2.46950
269760.0000   -2.56023
269800.0000   -1.89313
269840.0000   -2.97554
269880.0000   -3.05062
269920.0000   -2.16452
269960.0000   -2.13643
270000.0000   -2.68551
270040.0000   -1.57809
270080.0000   -2.45480
270120.0000   -2.22703
270160.0000   -2.59890
270200.0000   -2.01302
270240.0000   -2.70748
270280.0000   -2.80425
270320.0000   -3.74201
270360.0000   -2.60222
270400.0000   -2.49803
270440.0000   -2.37630
270480.0000   -1.22650
270520.0000   -1.29162
270560.0000   -1.11847
270600.0000   -1.41556
270640.0000   -2.37212
270680.0000   -2.56364
270720.0000   -1.39473
270760.0000   -2.23776
270800.0000   -2.73814
270840.0000   -2.73567
270880.0000   -2.43340
270920.0000   -1.74514
270960.0000   -2.26352
271000.0000   -2.11809
271040.0000   -2.14314
271080.0000   -1.12523
271120.0000   -1.88752
271160.0000   -1.50035
271200.0000   -1.90459
271240.0000   -1.98111
271280.0000   -1.63422
271320.0000   -0.83070
271360.0000   -2.07489
271400.0000   -1.25591
271440.0000   -1.58221
271480.0000   -1.44129
271520.0000   -2.30133
271560.0000   -1.52706
271600.0000   -1.34003
271640.0000   -1.90570
271680.0000   -1.83799
271720.0000   -1.38020
271760.0000   -1.26978
271800.0000   -1.63564
271840.0000   -1.72781
271880.0000   -1.92762
271920.0000   -1.54962
271960.0000   -1.23931
272000.0000   -1.12462
272040.0000   -1.79065
272080.0000   -1.48011
272120.0000   -1.63820
272160.0000   -1.52435
272200.0000   -2.46995
272240.0000   -0.85530
272280.0000   -1.74384
272320.0000   -2.50064
272360.0000   -1.64593
272400.0000   -1.39876
272440.0000   -1.84546
272480.0000   -2.77242
272520.0000   -2.72803
272560.0000   -1.91254
272600.0000   -2.11415
272640.0000   -2.18214
272680.0000   -2.23345
272720.0000   -1.74798
272760.0000   -1.95038
272800.0000   -2.26349
272840.0000   -2.27064
272880.0000   -1.57596
272920.0000   -2.16332
272960.0000   -1.15506
273000.0000   -1.35749
273040.0000   -0.74843
273080.0000   -1.30191
273120.0000   -2.26063
273160.0000   -0.99358
273200.0000   -1.40991
273240.0000   -1.09284
273280.0000   -1.07996
273320.0000   -1.25088
273360.0000   -1.30759
273400.0000   -1.14987
273440.0000   -1.62969
273480.0000   -1.28814
273520.0000   -1.87082
273560.0000   -1.48888
273600.0000   -2.46706
273640.0000   -1.91125
273680.0000   -1.41250
273720.0000   -1.66519
273760.0000   -2.16301
273800.0000   -1.35618
273840.0000   -0.92074
273880.0000   -1.61490
273920.0000   -0.98620
273960.0000   -1.00334
274000.0000   -1.54291
274040.0000   -1.54542
274080.0000   -1.54238
274120.0000   -1.16092
274160.0000   -1.53859
274200.0000   -1.18774
274240.0000   -1.66708
274280.0000   -1.68796
274320.0000   -1.29301
274360.0000   -0.93977
274400.0000   -1.58011
274440.0000   -0.80921
274480.0000   -0.78047
274520.0000   -1.09796
274560.0000   -0.09746
274600.0000   -2.10359
274640.0000   -1.45630
274680.0000   -1.17200
274720.0000   -1.36671
274760.0000   -2.00207
274800.0000   -1.83466
274840.0000   -0.50584
274880.0000   -1.55892
274920.0000   -1.27471
274960.0000   -1.49160
275000.0000   -0.87511
275040.0000   -0.91188
275080.0000   -1.30455
275120.0000   -1.62480
275160.0000   -2.06670
275200.0000   -1.52227
275240.0000   -1.53903
275280.0000   -2.08652
275320.0000   -1.20809
275360.0000   -1.35671
275400.0000   -1.54475
275440.0000   -1.06863
275480.0000   -1.99438
275520.0000   -1.12457
275560.0000   -2.09234
275600.0000   -2.23765
275640.0000   -1.85084
275680.0000   -1.23034
275720.0000   -1.64826
275760.0000   -2.56447
275800.0000   -1.97981
275840.0000   -1.58785
275880.0000   -1.23154
275920.0000   -1.69124
275960.0000   -1.30783
276000.0000   -2.13293
276040.0000   -2.39707
276080.0000   -2.32010
276120.0000   -2.34266
276160.0000   -2.49423
276200.0000   -1.56839
276240.0000   -1.26740
276280.0000   -2.26617
276320.0000   -1.61765
276360.0000   -0.84219
276400.0000   -1.03802
276440.0000   -1.78248
276480.0000   -1.72273
276520.0000   -1.61698
276560.0000   -1.89983
276600.0000   -1.16645
276640.0000   -0.98775
276680.0000   -1.28120
276720.0000   -1.50597
276760.0000   -1.01008
276800.0000   -2.11663
276840.0000   -1.12721
276880.0000   -0.45719
276920.0000   -0.98152
276960.0000   -1.15207
277000.0000   -1.73259
277040.0000   -1.70570
277080.0000   -1.17367
277120.0000   -1.87123
277160.0000   -1.55717
277200.0000   -0.67477
277240.0000   -1.07932
277280.0000   -1.89331
277320.0000   -1.44267
277360.0000   -2.04399
277400.0000   -1.92735
277440.0000   -1.70968
277480.0000   -2.17007
277520.0000   -2.36393
277560.0000   -1.85592
277600.0000   -1.62866
277640.0000   -1.98325
277680.0000   -1.60972
277720.0000   -1.02573
277760.0000   -2.28370
277800.0000   -0.72173
277840.0000   -1.39732
277880.0000   -1.47032
277920.0000   -1.51758
277960.0000   -0.84851
278000.0000   -1.62304
278040.0000   -1.03225
278080.0000   -1.75175
278120.0000   -1.18303
278160.0000   -1.51414
278200.0000   -1.07312
278240.0000   -1.45288
278280.0000   -1.24842
278320.0000   -1.27635
278360.0000   -0.87397
278400.0000   -1.23583
278440.0000   -1.54842
278480.0000   -1.60620
278520.0000   -1.39826
278560.0000   -2.02290
278600.0000   -0.93029
278640.0000   -1.27946
278680.0000   -1.68436
278720.0000   -1.33171
278760.0000   -2.02423
278800.0000   -1.03944
278840.0000   -1.53701
278880.0000   -1.36449
278920.0000   -1.28418
278960.0000   -0.85817
279000.0000   -1.82560
279040.0000   -1.15485
279080.0000   -2.08414
279120.0000   -1.52688
279160.0000   -2.42704
279200.0000   -1.62302
279240.0000   -1.39950
279280.0000   -1.22787
279320.0000   -0.87281
279360.0000   -0.70045
279400.0000   -0.54952
279440.0000   -0.67411
279480.0000   -1.62171
279520.0000   -1.21252
279560.0000   -0.38721
279600.0000   -0.49219
279640.0000   -1.93636
279680.0000   -1.92306
279720.0000   -1.57297
279760.0000   -2.45055
279800.0000   -2.23607
279840.0000   -1.58965
279880.0000   -1.69661
279920.0000   -1.04708
279960.0000   -1.47489
280000.0000   -1.33090
280040.0000   -0.87568
280080.0000   -0.95938
280120.0000   -0.87981
280160.0000   -1.35650
280200.0000   -1.90513
280240.0000   -1.29718
280280.0000   -1.36880
280320.0000   -1.80965
280360.0000   -2.25163
280400.0000   -1.71885
280440.0000   -1.38291
280480.0000   -1.69236
280520.0000   -1.55681
280560.0000   -2.48066
280600.0000   -2.32377
280640.0000   -1.96356
280680.0000   -1.57119
280720.0000   -2.49088
280760.0000   -2.00619
280800.0000   -1.20449
280840.0000   -1.87002
280880.0000   -0.67294
280920.0000   -1.50470
280960.0000   -1.47337
281000.0000   -0.78295
281040.0000   -1.77420
281080.0000   -2.23624
281120.0000   -1.57306
281160.0000   -1.44877
281200.0000   -1.46745
281240.0000   -1.62562
281280.0000   -1.20673
281320.0000   -1.38232
281360.0000   -1.23045
281400.0000   -1.49865
281440.0000   -2.24877
281480.0000   -1.68146
281520.0000   -1.35097
281560.0000   -1.17477
281600.0000   -0.91836
281640.0000   -1.75336
281680.0000   -1.63799
281720.0000   -1.51546
281760.0000   -1.09352
281800.0000   -1.78296
281840.0000   -2.06018
281880.0000   -1.90580
281920.0000   -1.89479
281960.0000   -1.48651
282000.0000   -1.46792
282040.0000   -0.86935
282080.0000   -1.94469
282120.0000   -1.33539
282160.0000   -2.25674
282200.0000   -1.86679
282240.0000   -2.41071
282280.0000   -2.18787
282320.0000   -2.85468
282360.0000   -1.90413
282400.0000   -2.86119
282440.0000   -2.23031
282480.0000   -2.02750
282520.0000   -2.56617
282560.0000   -3.18631
282600.0000   -2.39699
282640.0000   -3.59114
282680.0000   -1.97277
282720.0000   -2.89213
282760.0000   -1.86826
282800.0000   -3.10108
282840.0000   -2.44208
282880.0000   -2.18823
282920.0000   -1.11374
282960.0000   -1.13699
283000.0000   -1.05306
283040.0000   -2.00875
283080.0000   -2.25460
283120.0000   -2.28491
283160.0000   -2.07543
283200.0000   -1.48070
283240.0000   -1.72588
283280.0000   -2.25532
283320.0000   -2.16402
283360.0000   -1.68889
283400.0000   -1.06113
283440.0000   -0.51927
283480.0000   -0.25153
283520.0000   -0.87355
283560.0000   -1.32977
283600.0000   -1.64122
283640.0000   -1.55818
283680.0000   -0.91146
283720.0000   -0.98951
283760.0000   -1.08191
283800.0000   -1.25027
283840.0000   -0.71460
283880.0000   -2.32953
283920.0000   -1.04887
283960.0000   -1.08780
284000.0000   -0.52084
284040.0000   -1.39339
284080.0000   -1.06800
284120.0000   -1.11736
284160.0000   -1.20230
284200.0000   -0.74654
284240.0000   -1.04278
284280.0000   -1.42319
284320.0000   -0.64344
284360.0000   -2.54902
284400.0000   -2.08838
284440.0000   -1.78653
284480.0000   -2.75453
284520.0000   -1.62240
284560.0000   -2.67949
284600.0000   -3.02955
284640.0000   -3.14021
284680.0000   -2.37209
284720.0000   -1.90805
284760.0000   -1.40092
284800.0000   -0.80935
284840.0000   -1.60314
284880.0000   -1.22027
284920.0000   -2.29067
284960.0000   -1.58150
285000.0000   -1.96905
285040.0000   -1.63897
285080.0000   -1.09895
285120.0000   -1.37722
285160.0000   -0.81285
285200.0000   -2.28684
285240.0000   -2.03746
285280.0000   -1.20538
285320.0000   -2.19511
285360.0000   -1.43089
285400.0000   -1.38216
285440.0000   -1.76862
285480.0000   -1.85214
285520.0000   -1.46952
285560.0000   -1.60778
285600.0000   -2.05714
285640.0000   -2.31547
285680.0000   -1.66661
285720.0000   -2.14808
285760.0000   -2.13536
285800.0000   -2.35936
285840.0000   -2.68262
285880.0000   -1.97675
285920.0000   -2.11181
285960.0000   -1.79481
286000.0000   -2.60658
286040.0000   -2.58617
286080.0000   -2.69106
286120.0000   -2.35771
286160.0000   -2.29577
286200.0000   -1.96891
286240.0000   -2.52014
286280.0000   -2.33857
286320.0000   -2.69325
286360.0000   -2.76002
286400.0000   -2.68238
286440.0000   -2.75449
286480.0000   -2.36437
286520.0000   -2.34634
286560.0000   -2.12590
286600.0000   -1.45748
286640.0000   -3.20168
286680.0000   -3.24687
286720.0000   -2.14348
286760.0000   -2.49951
286800.0000   -2.98296
286840.0000   -2.53600
286880.0000   -2.70507
286920.0000   -2.77254
286960.0000   -3.00329
287000.0000   -2.75317
287040.0000   -2.20302
287080.0000   -2.15852
287120.0000   -1.17940
287160.0000   -2.13977
287200.0000   -2.53322
287240.0000   -3.30339
287280.0000   -2.64565
287320.0000   -2.74338
287360.0000   -2.68556
287400.0000   -1.55383
287440.0000   -1.97817
287480.0000   -2.37455
287520.0000   -2.25369
287560.0000   -1.75694
287600.0000   -1.73270
287640.0000   -2.19656
287680.0000   -2.42351
287720.0000   -3.10403
287760.0000   -1.59479
287800.0000   -2.63296
287840.0000   -1.77049
287880.0000   -1.86308
287920.0000   -1.19325
287960.0000   -1.87412
288000.0000   -1.91612
288040.0000   -0.93373
288080.0000   -1.19542
288120.0000   -1.37784
288160.0000   -1.48802
288200.0000   -1.74712
288240.0000   -2.47656
288280.0000   -1.24833
288320.0000   -1.54523
288360.0000   -1.17565
288400.0000   -1.45742
288440.0000   -2.24763
288480.0000   -1.92124
288520.0000   -1.28794
288560.0000   -1.80290
288600.0000   -1.58483
288640.0000   -2.12041
288680.0000   -1.92686
288720.0000   -1.99025
288760.0000   -1.95347
288800.0000   -1.83884
288840.0000   -2.86967
288880.0000   -2.78067
288920.0000   -2.14079
288960.0000   -2.73757
289000.0000   -2.60149
289040.0000   -2.26559
289080.0000   -2.42828
289120.0000   -2.41497
289160.0000   -1.86709
289200.0000   -2.16592
289240.0000   -2.25899
289280.0000   -2.31055
289320.0000   -2.29109
289360.0000   -1.53521
289400.0000   -1.89319
289440.0000   -2.33005
289480.0000   -1.75083
289520.0000   -1.82390
289560.0000   -2.17415
289600.0000   -1.24325
289640.0000   -2.29382
289680.0000   -2.12361
289720.0000   -1.33829
289760.0000   -1.60599
289800.0000   -1.75407
289840.0000   -2.16794
289880.0000   -1.39283
289920.0000   -2.01374
289960.0000   -1.57344
290000.0000   -2.45207
290040.0000   -2.20476
290080.0000   -1.72676
290120.0000   -1.55470
290160.0000   -2.25062
290200.0000   -1.68594
290240.0000   -2.12427
290280.0000   -2.71902
290320.0000   -1.20941
290360.0000   -1.69351
290400.0000   -2.37771
290440.0000   -1.72232
290480.0000   -1.03731
290520.0000   -0.67897
290560.0000   -2.12828
290600.0000   -0.85099
290640.0000   -1.87269
290680.0000   -0.78846
290720.0000   -1.17371
290760.0000   -1.71390
290800.0000   -1.98064
290840.0000   -1.47976
290880.0000   -2.40485
290920.0000   -2.53348
290960.0000   -1.70108
291000.0000   -2.00553
291040.0000   -1.85808
291080.0000   -2.58996
291120.0000   -2.03832
291160.0000   -1.91817
291200.0000   -2.33071
291240.0000   -1.75677
291280.0000   -2.44555
291320.0000   -2.55250
291360.0000   -2.31189
291400.0000   -2.69261
291440.0000   -2.32629
291480.0000   -2.32605
291520.0000   -1.83024
291560.0000   -1.14237
291600.0000   -2.43433
291640.0000   -2.29061
291680.0000   -2.28082
291720.0000   -1.94099
291760.0000   -3.11306
291800.0000   -2.08914
291840.0000   -1.88808
291880.0000   -3.35790
291920.0000   -2.34048
291960.0000   -2.80657
292000.0000   -2.68719
292040.0000   -2.72932
292080.0000   -1.13687
292120.0000   -2.03729
292160.0000   -1.42098
292200.0000   -2.31397
292240.0000   -2.15515
292280.0000   -2.52002
292320.0000   -2.25143
292360.0000   -2.69577
292400.0000   -3.15735
292440.0000   -2.76301
292480.0000   -2.50636
292520.0000   -2.26363
292560.0000   -3.48627
292600.0000   -2.42727
292640.0000   -2.24817
292680.0000   -1.71918
292720.0000   -1.51951
292760.0000   -1.74645
292800.0000   -1.83614
292840.0000   -1.70951
292880.0000   -1.55472
292920.0000   -1.59842
292960.0000   -1.80622
293000.0000   -1.98350
293040.0000   -2.55694
293080.0000   -1.52819
293120.0000   -2.66933
293160.0000   -2.02124
293200.0000   -1.76436
293240.0000   -2.62926
293280.0000   -1.94373
293320.0000   -2.09852
293360.0000   -1.08052
293400.0000   -1.45921
293440.0000   -2.37150
293480.0000   -2.04040
293520.0000   -2.79280
293560.0000   -3.08441
293600.0000   -1.77543
293640.0000   -2.05799
293680.0000   -2.29228
293720.0000   -2.38802
293760.0000   -2.71725
293800.0000   -2.11856
293840.0000   -1.44524
293880.0000   -1.72679
293920.0000   -2.42451
293960.0000   -2.18937
294000.0000   -1.86563
294040.0000   -1.64616
294080.0000   -2.34406
294120.0000   -1.74538
294160.0000   -1.58427
294200.0000   -2.39539
294240.0000   -1.97429
294280.0000   -2.34830
294320.0000   -3.87984
294360.0000   -1.72105
294400.0000   -1.82338
294440.0000   -2.00100
294480.0000   -1.58531
294520.0000   -1.94253
294560.0000   -2.61109
294600.0000   -1.86873
294640.0000   -2.56948
294680.0000   -2.34486
294720.0000   -1.78838
294760.0000   -1.96853
294800.0000   -1.80064
294840.0000   -2.39133
294880.0000   -2.08618
294920.0000   -1.86621
294960.0000   -2.00815
295000.0000   -2.70673
295040.0000   -1.89463
295080.0000   -2.92404
295120.0000   -1.44235
295160.0000   -1.62259
295200.0000   -2.88570
295240.0000   -3.07472
295280.0000   -1.97555
295320.0000   -2.43710
295360.0000   -2.97657
295400.0000   -1.28267
295440.0000   -1.96573
295480.0000   -2.47235
295520.0000   -2.68302
295560.0000   -1.61617
295600.0000   -1.82275
295640.0000   -2.77877
295680.0000   -2.26896
295720.0000   -2.14394
295760.0000   -2.15684
295800.0000   -2.76267
295840.0000   -2.85247
295880.0000   -2.76721
295920.0000   -2.66671
295960.0000   -3.06592
296000.0000   -2.47994
296040.0000   -2.63472
296080.0000   -2.07212
296120.0000   -2.27393
296160.0000   -1.86576
296200.0000   -1.64382
296240.0000   -1.72271
296280.0000   -2.13233
296320.0000   -2.11880
296360.0000   -1.74389
296400.0000   -1.63269
296440.0000   -1.73118
296480.0000   -0.96125
296520.0000   -2.03198
296560.0000   -1.01663
296600.0000   -1.29277
296640.0000   -1.20842
296680.0000   -1.94396
296720.0000   -1.50832
296760.0000   -0.80562
296800.0000   -1.13149
296840.0000   -1.09919
296880.0000   -2.88035
296920.0000   -2.50382
296960.0000   -1.66392
297000.0000   -2.41482
297040.0000   -1.66682
297080.0000   -3.07999
297120.0000   -1.83543
297160.0000   -1.94554
297200.0000   -2.61815
297240.0000   -2.24682
297280.0000   -2.17164
297320.0000   -1.54023
297360.0000   -1.95859
297400.0000   -2.16783
297440.0000   -2.05649
297480.0000   -2.08906
297520.0000   -2.49341
297560.0000   -2.86435
297600.0000   -2.70996
297640.0000   -2.40424
297680.0000   -2.63571
297720.0000   -2.91981
297760.0000   -2.75875
297800.0000   -1.98583
297840.0000   -2.74721
297880.0000   -2.33629
297920.0000   -2.96108
297960.0000   -3.53177
298000.0000   -2.30116
298040.0000   -2.83227
298080.0000   -2.23316
298120.0000   -2.39101
298160.0000   -2.32976
298200.0000   -2.57884
298240.0000   -2.02093
298280.0000   -2.91282
298320.0000   -2.40261
298360.0000   -2.28906
298400.0000   -1.67852
298440.0000   -2.24158
298480.0000   -2.74614
298520.0000   -2.45661
298560.0000   -2.68832
298600.0000   -2.53277
298640.0000   -3.48747
298680.0000   -3.69578
298720.0000   -3.25057
298760.0000   -3.03225
298800.0000   -3.69054
298840.0000   -1.86872
298880.0000   -2.45982
298920.0000   -2.99539
298960.0000   -2.97057
299000.0000   -2.84803
299040.0000   -2.21962
299080.0000   -2.76856
299120.0000   -2.81187
299160.0000   -2.55428
299200.0000   -2.56995
299240.0000   -2.84591
299280.0000   -3.32508
299320.0000   -3.72560
299360.0000   -2.83741
299400.0000   -3.21390
299440.0000   -3.59868
299480.0000   -3.01502
299520.0000   -3.12039
299560.0000   -2.88193
299600.0000   -2.66442
299640.0000   -2.53582
299680.0000   -2.27600
299720.0000   -1.47268
299760.0000   -1.65924
299800.0000   -1.91924
299840.0000   -2.32668
299880.0000   -1.75090
299920.0000   -1.96670
299960.0000   -1.90822
300000.0000   -1.76049
300040.0000   -1.87488
300080.0000   -1.88807
300120.0000   -2.07890
300160.0000   -2.64644
300200.0000   -2.44725
300240.0000   -2.21517
300280.0000   -2.09011
300320.0000   -1.92896
300360.0000   -2.64679
300400.0000   -2.66939
300440.0000   -2.21781
300480.0000   -2.12699
300520.0000   -2.67226
300560.0000   -2.53357
300600.0000   -2.51672
300640.0000   -2.13674
300680.0000   -2.52711
300720.0000   -3.41559
300760.0000   -1.97534
300800.0000   -2.11369
300840.0000   -2.70431
300880.0000   -3.42357
300920.0000   -2.39658
300960.0000   -3.33320
301000.0000   -2.71384
301040.0000   -2.40821
301080.0000   -1.81235
301120.0000   -2.69497
301160.0000   -3.27121
301200.0000   -2.97730
301240.0000   -1.95086
301280.0000   -2.71318
301320.0000   -3.22935
301360.0000   -2.94338
301400.0000   -1.74538
301440.0000   -2.69159
301480.0000   -2.35631
301520.0000   -3.47425
301560.0000   -4.46206
301600.0000   -3.49993
301640.0000   -4.28150
301680.0000   -5.30348
301720.0000   -4.04313
301760.0000   -2.88853
301800.0000   -2.59704
301840.0000   -2.83588
301880.0000   -2.20077
301920.0000   -1.51224
301960.0000   -2.76842
302000.0000   -2.20046
302040.0000   -1.86202
302080.0000   -1.33250
302120.0000   -2.10387
302160.0000   -2.86573
302200.0000   -2.54259
302240.0000   -2.37522
302280.0000   -2.20175
302320.0000   -1.70810
302360.0000   -2.32393
302400.0000   -2.56007
302440.0000   -1.40443
302480.0000   -1.87855
302520.0000   -2.00968
302560.0000   -2.71312
302600.0000   -2.21211
302640.0000   -2.74307
302680.0000   -2.02359
302720.0000   -3.52830
302760.0000   -1.67671
302800.0000   -2.15803
302840.0000   -4.61667
302880.0000   -3.12179
302920.0000   -2.42246
302960.0000   -3.04166
303000.0000   -2.27646
303040.0000   -3.04834
303080.0000   -2.57996
303120.0000   -3.29741
303160.0000   -3.17254
303200.0000   -2.70362
303240.0000   -2.56408
303280.0000   -2.73360
303320.0000   -2.54498
303360.0000   -2.39728
303400.0000   -2.73227
303440.0000   -2.88923
303480.0000   -3.55001
303520.0000   -2.53372
303560.0000   -2.42600
303600.0000   -3.17045
303640.0000   -2.96721
303680.0000   -2.68078
303720.0000   -2.86287
303760.0000   -2.87030
303800.0000   -2.60862
303840.0000   -3.43671
303880.0000   -3.56295
303920.0000   -2.20237
303960.0000   -2.67198
304000.0000   -2.91068
304040.0000   -1.69752
304080.0000   -2.27211
304120.0000   -2.84265
304160.0000   -3.32029
304200.0000   -2.90137
304240.0000   -3.18865
304280.0000   -2.87941
304320.0000   -2.50710
304360.0000   -2.50450
304400.0000   -2.40906
304440.0000   -2.94522
304480.0000   -2.39404
304520.0000   -3.19580
304560.0000   -2.79176
304600.0000   -1.41531
304640.0000   -1.61083
304680.0000   -2.30183
304720.0000   -2.04150
304760.0000   -1.42710
304800.0000   -1.69856
304840.0000   -3.12386
304880.0000   -2.48916
304920.0000   -1.71213
304960.0000   -2.41301
305000.0000   -2.09762
305040.0000   -2.51380
305080.0000   -0.77462
305120.0000   -2.10361
305160.0000   -0.80783
305200.0000   -0.62988
305240.0000   -2.03690
305280.0000   -1.85930
305320.0000   -1.43936
305360.0000   -1.90197
305400.0000   -2.24491
305440.0000   -1.97298
305480.0000   -1.82270
305520.0000   -1.85633
305560.0000   -1.41828
305600.0000   -2.08107
305640.0000   -2.00072
305680.0000   -1.74089
305720.0000   -1.13230
305760.0000   -1.19328
305800.0000   -1.57413
305840.0000   -1.74612
305880.0000   -1.47601
305920.0000   -1.86877
305960.0000   -2.24006
306000.0000   -2.47654
306040.0000   -1.61685
306080.0000   -0.99520
306120.0000   -1.49470
306160.0000   -1.42010
306200.0000   -1.16706
306240.0000   -1.42931
306280.0000   -2.42346
306320.0000   -2.68312
306360.0000   -1.71569
306400.0000   -1.90445
306440.0000   -1.71768
306480.0000   -1.70653
306520.0000   -1.68030
306560.0000   -1.56475
306600.0000   -1.93879
306640.0000   -2.00509
306680.0000   -2.10584
306720.0000   -2.01420
306760.0000   -2.16550
306800.0000   -1.55955
306840.0000   -2.22262
306880.0000   -1.44652
306920.0000   -1.90817
306960.0000   -1.50695
307000.0000   -1.32940
307040.0000   -2.00026
307080.0000   -2.34962
307120.0000   -2.66796
307160.0000   -2.19821
307200.0000   -2.08894
307240.0000   -2.13416
307280.0000   -1.55308
307320.0000   -1.94156
307360.0000   -1.84457
307400.0000   -1.28006
307440.0000   -1.73024
307480.0000   -1.76739
307520.0000   -2.28859
307560.0000   -1.98259
307600.0000   -2.01864
307640.0000   -2.37252
307680.0000   -2.49709
307720.0000   -1.61571
307760.0000   -2.29743
307800.0000   -2.60829
307840.0000   -2.27621
307880.0000   -2.47479
307920.0000   -2.40003
307960.0000   -1.31426
308000.0000   -1.89978
308040.0000   -2.68137
308080.0000   -1.91245
308120.0000   -1.50455
308160.0000   -2.88722
308200.0000   -2.42591
308240.0000   -2.44875
308280.0000   -2.59476
308320.0000   -3.20124
308360.0000   -3.36426
308400.0000   -2.70716
308440.0000   -3.84855
308480.0000   -3.95524
308520.0000   -4.53389
308560.0000   -2.99594
308600.0000   -3.62760
308640.0000   -3.84466
308680.0000   -2.44026
308720.0000   -2.30943
308760.0000   -2.86372
308800.0000   -2.90926
308840.0000   -2.92117
308880.0000   -3.20365
308920.0000   -3.25715
308960.0000   -3.03080
309000.0000   -2.29389
309040.0000   -2.20662
309080.0000   -2.37659
309120.0000   -1.77484
309160.0000   -2.16500
309200.0000   -2.11051
309240.0000   -3.48104
309280.0000   -2.70058
309320.0000   -2.46454
309360.0000   -2.89059
309400.0000   -2.77692
309440.0000   -2.77494
309480.0000   -2.30478
309520.0000   -1.53102
309560.0000   -2.05641
309600.0000   -2.65117
309640.0000   -3.53398
309680.0000   -2.54388
309720.0000   -2.79319
309760.0000   -1.62492
309800.0000   -2.57942
309840.0000   -2.68654
309880.0000   -1.52635
309920.0000   -2.54961
309960.0000   -2.16096
310000.0000   -2.83082
310040.0000   -2.38890
310080.0000   -2.35530
310120.0000   -1.93297
310160.0000   -2.37251
310200.0000   -2.04387
310240.0000   -2.92826
310280.0000   -1.96495
310320.0000   -2.17876
310360.0000   -2.68136
310400.0000   -2.90425
310440.0000   -2.83472
310480.0000   -2.99233
310520.0000   -2.91020
310560.0000   -1.56898
310600.0000   -2.75086
310640.0000   -2.22563
310680.0000   -1.93064
310720.0000   -1.71808
310760.0000   -2.09199
310800.0000   -2.57757
310840.0000   -2.70475
310880.0000   -1.77659
310920.0000   -1.46340
310960.0000   -1.36340
311000.0000   -2.57531
311040.0000   -2.54077
311080.0000   -2.09616
311120.0000   -2.48565
311160.0000   -2.62835
311200.0000   -1.93907
311240.0000   -1.63542
311280.0000   -1.57050
311320.0000   -1.78812
311360.0000   -1.73020
311400.0000   -1.42455
311440.0000   -1.29963
311480.0000   -1.80073
311520.0000   -1.45821
311560.0000   -2.10741
311600.0000   -1.38438
311640.0000   -1.42621
311680.0000   -1.86979
311720.0000   -2.82109
311760.0000   -1.56039
311800.0000   -0.66597
311840.0000   -1.57507
311880.0000   -1.62021
311920.0000   -1.21115
311960.0000   -1.18765
312000.0000   -1.35017
312040.0000   -2.45373
312080.0000   -1.94567
312120.0000   -2.08391
312160.0000   -1.64269
312200.0000   -1.59871
312240.0000   -1.98282
312280.0000   -2.15391
312320.0000   -1.07099
312360.0000   -1.41189
312400.0000   -1.07638
312440.0000   -1.47794
312480.0000   -1.89190
312520.0000   -1.71091
312560.0000   -2.08106
312600.0000   -1.25576
312640.0000   -1.32602
312680.0000   -1.97068
312720.0000   -1.76764
312760.0000   -2.22185
312800.0000   -2.05305
312840.0000   -1.99912
312880.0000   -1.66761
312920.0000   -1.66138
312960.0000   -1.65029
313000.0000   -0.83786
313040.0000   -1.66445
313080.0000   -2.07381
313120.0000   -1.86645
313160.0000   -1.32794
313200.0000   -1.84911
313240.0000   -1.29055
313280.0000   -2.03718
313320.0000   -2.26510
313360.0000   -2.56845
313400.0000   -2.17354
313440.0000   -2.17555
313480.0000   -2.22208
313520.0000   -2.41757
313560.0000   -2.64480
313600.0000   -2.24971
313640.0000   -2.31470
313680.0000   -2.73856
313720.0000   -2.36450
313760.0000   -1.84230
313800.0000   -2.09715
313840.0000   -2.79764
313880.0000   -1.80776
313920.0000   -2.48444
313960.0000   -1.81342
314000.0000   -3.49860
314040.0000   -2.73499
314080.0000   -3.33162
314120.0000   -2.03276
314160.0000   -2.06166
314200.0000   -2.82502
314240.0000   -3.35246
314280.0000   -2.88387
314320.0000   -2.43209
314360.0000   -3.15720
314400.0000   -3.20583
314440.0000   -2.67393
314480.0000   -1.23345
314520.0000   -3.07345
314560.0000   -2.25004
314600.0000   -3.13267
314640.0000   -2.55289
314680.0000   -2.49576
314720.0000   -2.55035
314760.0000   -2.09864
314800.0000   -2.17633
314840.0000   -2.37980
314880.0000   -1.97152
314920.0000   -1.47793
314960.0000   -1.76817
315000.0000   -2.31507
315040.0000   -3.40572
315080.0000   -2.71852
315120.0000   -2.41215
315160.0000   -3.38290
315200.0000   -1.87702
315240.0000   -2.17258
315280.0000   -3.52061
315320.0000   -3.01450
315360.0000   -1.67809
315400.0000   -2.09000
315440.0000   -2.59861
315480.0000   -2.38805
315520.0000   -2.91768
315560.0000   -3.36605
315600.0000   -2.33829
315640.0000   -2.61652
315680.0000   -2.37641
315720.0000   -3.54898
315760.0000   -2.44210
315800.0000   -2.91586
315840.0000   -2.81969
315880.0000   -3.36442
315920.0000   -3.85136
315960.0000   -2.17114
316000.0000   -1.99673
316040.0000   -3.27207
316080.0000   -2.70784
316120.0000   -3.88659
316160.0000   -3.25249
316200.0000   -3.29381
316240.0000   -3.79829
316280.0000   -2.60000
316320.0000   -3.67024
316360.0000   -3.36768
316400.0000   -3.54570
316440.0000   -3.93156
316480.0000   -3.46779
316520.0000   -3.05240
316560.0000   -2.69487
316600.0000   -2.37756
316640.0000   -3.12546
316680.0000   -2.28201
316720.0000   -2.76441
316760.0000   -3.67748
316800.0000   -3.43193
316840.0000   -3.32302
316880.0000   -3.50073
316920.0000   -4.89789
316960.0000   -3.80039
317000.0000   -3.27313
317040.0000   -2.56598
317080.0000   -2.40226
317120.0000   -1.59689
317160.0000   -1.19887
317200.0000   -0.80475
317240.0000   -0.58306
317280.0000   -1.10019
317320.0000    0.51600
317360.0000    0.60983
317400.0000    0.47709
317440.0000   -0.36499
317480.0000   -0.56118
317520.0000   -0.58093
317560.0000   -1.03492
317600.0000   -0.79294
317640.0000   -1.09169
317680.0000   -1.52066
317720.0000   -1.69659
317760.0000   -1.54368
317800.0000   -1.27676
317840.0000   -0.07019
317880.0000   -1.37804
317920.0000   -1.42474
317960.0000   -0.60537
318000.0000   -0.24295
318040.0000   -0.88885
318080.0000   -0.17531
318120.0000   -1.02013
318160.0000    0.06628
318200.0000   -0.29414
318240.0000   -0.94315
318280.0000   -1.20759
318320.0000   -0.40626
318360.0000   -0.76842
318400.0000   -0.54338
318440.0000    1.04621
318480.0000   -0.82562
318520.0000    0.21694
318560.0000   -0.17654
318600.0000   -0.21902
318640.0000   -0.38016
318680.0000    0.43778
318720.0000    0.54135
318760.0000    1.28326
318800.0000    1.41348
318840.0000    0.25123
318880.0000    1.08840
318920.0000   -0.14434
318960.0000    0.59313
319000.0000    0.22869
319040.0000    0.51570
319080.0000   -0.10183
319120.0000   -0.14574
319160.0000   -0.86453
319200.0000    0.06668
319240.0000   -0.49604
319280.0000   -0.79727
319320.0000   -0.25614
319360.0000    0.03893
319400.0000   -1.35926
319440.0000   -1.03995
319480.0000   -0.79099
319520.0000   -1.50416
319560.0000   -1.16429
319600.0000   -1.17746
319640.0000   -1.19230
319680.0000   -0.13517
319720.0000   -0.56901
319760.0000   -0.33667
319800.0000   -1.15048
319840.0000   -0.43463
319880.0000    0.25020
319920.0000   -0.19869
319960.0000   -0.90106
320000.0000   -0.17181
320040.0000    0.71050
320080.0000   -0.08310
320120.0000    0.45846
320160.0000    0.26877
320200.0000    0.58819
320240.0000    1.51919
320280.0000    0.38899
320320.0000    1.20817
320360.0000    1.79179
320400.0000   -0.18812
320440.0000    1.00865
320480.0000    0.85185
320520.0000    0.57531
320560.0000    0.16719
320600.0000   -0.13325
320640.0000    0.01774
320680.0000    0.06468
320720.0000   -0.40445
320760.0000    0.34758
320800.0000    0.19129
320840.0000    0.20058
320880.0000   -1.08832
320920.0000    0.12362
320960.0000    0.09327
321000.0000    0.18104
321040.0000   -0.41018
321080.0000    0.49818
321120.0000    0.20334
321160.0000   -0.79866
321200.0000   -0.41114
321240.0000    0.36248
321280.0000   -0.02683
321320.0000   -0.56643
321360.0000   -0.82512
321400.0000    0.32785
321440.0000    0.29937
321480.0000   -0.03978
321520.0000   -0.79074
321560.0000   -0.05023
321600.0000    0.74292
321640.0000    1.83584
321680.0000    0.38636
321720.0000    0.63843
321760.0000    0.21079
321800.0000   -0.67295
321840.0000    0.31950
321880.0000   -0.54821
321920.0000   -0.11285
321960.0000   -0.78459
322000.0000   -1.07117
322040.0000   -1.39325
322080.0000   -0.34841
322120.0000   -0.71399
322160.0000   -0.15091
322200.0000   -0.11180
322240.0000   -0.68108
322280.0000   -0.68024
322320.0000   -0.47356
322360.0000   -0.29369
322400.0000   -0.70388
322440.0000   -1.09625
322480.0000   -0.54683
322520.0000   -0.62290
322560.0000   -1.38549
322600.0000   -1.17108
322640.0000   -0.72689
322680.0000   -0.98114
322720.0000   -0.54167
322760.0000   -0.98078
322800.0000   -0.41839
322840.0000   -1.45047
322880.0000   -1.09447
322920.0000   -0.79520
322960.0000   -2.00896
323000.0000   -0.94524
323040.0000   -0.15806
323080.0000    0.01215
323120.0000   -0.89780
323160.0000   -0.16069
323200.0000   -1.27190
323240.0000   -0.38056
323280.0000   -0.54045
323320.0000    0.33265
323360.0000    0.02554
323400.0000   -0.00064
323440.0000    0.45066
323480.0000    0.68770
323520.0000   -0.81567
323560.0000   -0.62867
323600.0000    0.45261
323640.0000    0.95104
323680.0000    0.09519
323720.0000    0.18141
323760.0000   -0.27838
323800.0000   -0.57577
323840.0000   -1.47625
323880.0000   -1.54040
323920.0000   -0.43966
323960.0000   -0.70380
324000.0000   -0.83176
324040.0000   -1.02697
324080.0000   -1.27376
324120.0000    0.02851
324160.0000   -0.52025
324200.0000    0.04969
324240.0000    0.01639
324280.0000   -0.66200
324320.0000    0.34527
324360.0000   -0.45386
324400.0000   -0.26017
324440.0000   -0.49630
324480.0000   -0.50113
324520.0000   -0.60880
324560.0000   -1.17088
324600.0000   -1.52321
324640.0000   -0.78064
324680.0000   -0.40964
324720.0000   -0.55934
324760.0000   -0.90089
324800.0000   -1.54893
324840.0000   -0.76464
324880.0000   -1.19861
324920.0000   -1.13731
324960.0000   -1.31945
325000.0000   -1.03342
325040.0000   -0.36761
325080.0000   -0.05535
325120.0000   -0.45295
325160.0000   -0.48069
325200.0000   -0.36478
325240.0000   -0.06720
325280.0000   -0.49306
325320.0000   -0.06394
325360.0000   -0.94669
325400.0000   -0.23340
325440.0000   -1.12978
325480.0000   -1.61409
325520.0000   -1.98812
325560.0000   -1.99525
325600.0000   -2.17688
325640.0000   -1.59468
325680.0000   -3.09643
325720.0000   -2.60313
325760.0000   -2.51002
325800.0000   -2.94927
325840.0000   -2.58395
325880.0000   -1.54548
325920.0000   -2.09209
325960.0000   -1.76361
326000.0000   -0.91666
326040.0000   -1.82296
326080.0000   -0.82248
326120.0000   -1.56605
326160.0000   -1.47548
326200.0000   -1.73983
326240.0000   -0.96281
326280.0000   -1.48249
326320.0000   -1.63073
326360.0000   -1.70634
326400.0000   -1.69170
326440.0000   -1.65047
326480.0000   -1.26319
326520.0000   -1.30159
326560.0000   -1.64815
326600.0000   -1.36896
326640.0000   -1.28324
326680.0000   -1.86780
326720.0000   -1.66697
326760.0000   -1.89452
326800.0000   -1.92312
326840.0000   -2.13709
326880.0000   -1.78997
326920.0000   -3.18208
326960.0000   -3.31849
327000.0000   -2.78794
327040.0000   -2.31628
327080.0000   -3.51311
327120.0000   -1.65866
327160.0000   -2.32608
327200.0000   -2.45523
327240.0000   -2.06058
327280.0000   -1.59573
327320.0000   -2.25290
327360.0000   -1.57053
327400.0000   -2.10576
327440.0000   -1.85394
327480.0000   -2.09471
327520.0000   -2.10020
327560.0000   -1.83015
327600.0000   -2.22349
327640.0000   -2.65307
327680.0000   -2.01272
327720.0000   -1.70281
327760.0000   -2.38290
327800.0000   -1.58134
327840.0000   -1.62092
327880.0000   -2.39394
327920.0000   -2.18899
327960.0000   -2.38195
328000.0000   -1.90646
328040.0000   -2.27148
328080.0000   -1.31062
328120.0000   -1.84964
328160.0000   -2.80000
328200.0000   -2.61885
328240.0000   -2.41921
328280.0000   -2.10969
328320.0000   -1.88035
328360.0000   -1.20934
328400.0000   -3.08449
328440.0000   -2.40878
328480.0000   -1.91177
328520.0000   -1.52754
328560.0000   -1.97884
328600.0000   -2.43859
328640.0000   -2.62827
328680.0000   -2.24541
328720.0000   -2.78194
328760.0000   -2.84298
328800.0000   -3.31065
328840.0000   -2.59850
328880.0000   -2.73065
328920.0000   -2.71900
328960.0000   -3.58019
329000.0000   -2.41965
329040.0000   -1.66796
329080.0000   -1.60224
329120.0000   -2.42282
329160.0000   -1.95071
329200.0000   -1.93972
329240.0000   -2.28236
329280.0000   -1.89193
329320.0000   -1.62066
329360.0000   -1.53176
329400.0000   -2.82450
329440.0000   -2.13585
329480.0000   -2.86548
329520.0000   -3.19587
329560.0000   -2.21812
329600.0000   -2.22873
329640.0000   -2.15748
329680.0000   -2.22884
329720.0000   -1.67431
329760.0000   -2.35780
329800.0000   -2.07406
329840.0000   -2.29718
329880.0000   -2.21442
329920.0000   -2.78498
329960.0000   -2.49601
330000.0000   -1.45745
330040.0000   -1.97606
330080.0000   -2.81024
330120.0000   -2.52278
330160.0000   -3.52060
330200.0000   -3.18170
330240.0000   -3.18406
330280.0000   -2.80512
330320.0000   -3.31568
330360.0000   -2.57470
330400.0000   -2.53436
330440.0000   -2.73347
330480.0000   -3.34543
330520.0000   -2.25239
330560.0000   -2.13324
330600.0000   -1.82266
330640.0000   -2.65689
330680.0000   -2.64406
330720.0000   -2.79686
330760.0000   -2.86165
330800.0000   -2.66103
330840.0000   -2.00081
330880.0000   -1.95428
330920.0000   -2.45847
330960.0000   -2.97208
331000.0000   -1.76606
331040.0000   -2.71642
331080.0000   -2.23816
331120.0000   -2.14099
331160.0000   -1.11948
331200.0000   -1.62806
331240.0000   -1.62336
331280.0000   -1.33965
331320.0000   -3.09214
331360.0000   -3.09592
331400.0000   -2.05336
331440.0000   -3.16844
331480.0000   -1.90799
331520.0000   -3.56203
331560.0000   -3.17132
331600.0000   -2.32064
331640.0000   -2.98775
331680.0000   -3.23867
331720.0000   -2.32443
331760.0000   -2.19413
331800.0000   -1.72429
331840.0000   -2.23714
331880.0000   -0.95417
331920.0000   -1.47779
331960.0000   -1.52721
332000.0000   -2.19183
332040.0000   -1.84102
332080.0000   -2.10186
332120.0000   -2.71889
332160.0000   -2.30104
332200.0000   -2.22709
332240.0000   -1.94686
332280.0000   -3.39991
332320.0000   -2.15642
332360.0000   -2.68883
332400.0000   -2.70893
332440.0000   -2.81531
332480.0000   -1.94058
332520.0000   -2.11229
332560.0000   -2.38605
332600.0000   -2.23413
332640.0000   -2.64142
332680.0000   -1.86718
332720.0000   -2.04566
332760.0000   -2.09013
332800.0000   -1.76432
332840.0000   -2.09876
332880.0000   -2.60100
332920.0000   -2.17301
332960.0000   -3.47844
333000.0000   -2.37000
333040.0000   -2.60789
333080.0000   -2.71139
333120.0000   -2.00480
333160.0000   -2.26564
333200.0000   -2.11571
333240.0000   -2.00148
333280.0000   -1.77131
333320.0000   -1.91120
333360.0000   -1.91707
333400.0000   -1.50084
333440.0000   -1.95950
333480.0000   -1.99511
333520.0000   -2.61173
333560.0000   -1.69134
333600.0000   -1.53604
333640.0000   -1.48512
333680.0000   -2.94975
333720.0000   -2.23063
333760.0000   -1.94053
333800.0000   -2.12956
333840.0000   -1.58117
333880.0000   -2.50340
333920.0000   -3.00307
333960.0000   -2.24252
334000.0000   -2.14193
334040.0000   -2.84604
334080.0000   -2.49677
334120.0000   -1.77635
334160.0000   -1.72615
334200.0000   -1.58250
334240.0000   -1.98164
334280.0000   -1.60829
334320.0000   -2.71291
334360.0000   -1.37301
334400.0000   -0.72683
334440.0000   -0.47965
334480.0000   -2.19456
334520.0000   -1.90069
334560.0000   -2.18284
334600.0000   -2.19623
334640.0000   -2.65493
334680.0000   -2.35187
334720.0000   -2.67707
334760.0000   -1.98473
334800.0000   -2.25444
334840.0000   -2.20382
334880.0000   -2.17993
334920.0000   -2.09739
334960.0000   -2.18773
335000.0000   -1.87573
335040.0000   -2.51161
335080.0000   -2.33091
335120.0000   -2.48194
335160.0000   -2.03527
335200.0000   -3.27429
335240.0000   -3.30790
335280.0000   -2.69317
335320.0000   -2.84678
335360.0000   -1.52126
335400.0000   -2.07252
335440.0000   -2.40069
335480.0000   -3.22145
335520.0000   -3.22719
335560.0000   -2.73707
335600.0000   -2.80125
335640.0000   -2.36792
335680.0000   -1.59868
335720.0000   -0.89364
335760.0000   -1.05745
335800.0000   -1.08965
335840.0000   -1.24322
335880.0000   -1.69790
335920.0000   -2.04466
335960.0000   -0.90496
336000.0000   -1.35478
336040.0000   -1.39974
336080.0000   -1.71849
336120.0000   -2.92529
336160.0000   -2.65789
336200.0000   -2.98357
336240.0000   -1.45280
336280.0000   -1.80279
336320.0000   -2.86791
336360.0000   -1.80964
336400.0000   -1.46709
336440.0000   -2.99615
336480.0000   -2.82923
336520.0000   -2.70527
336560.0000   -2.21763
336600.0000   -2.72603
336640.0000   -3.18567
336680.0000   -2.27034
336720.0000   -1.73356
336760.0000   -1.39399
336800.0000   -2.93445
336840.0000   -1.30453
336880.0000   -1.85490
336920.0000   -1.26278
336960.0000   -1.74452
337000.0000   -1.45150
337040.0000   -1.79618
337080.0000   -2.61004
337120.0000   -1.97608
337160.0000   -1.27767
337200.0000   -2.48191
337240.0000   -1.45939
337280.0000   -1.60366
337320.0000   -2.22611
337360.0000   -1.62045
337400.0000   -1.61694
337440.0000   -2.16082
337480.0000   -1.39150
337520.0000   -1.33543
337560.0000   -1.60373
337600.0000   -1.83917
337640.0000   -1.31766
337680.0000   -2.06871
337720.0000   -2.15318
337760.0000   -1.60907
337800.0000   -1.23408
337840.0000   -1.72461
337880.0000   -1.80974
337920.0000   -1.58334
337960.0000   -2.72351
338000.0000   -1.26622
338040.0000   -1.80983
338080.0000   -1.69845
338120.0000   -2.49157
338160.0000   -2.48959
338200.0000   -2.24633
338240.0000   -2.64803
338280.0000   -2.31435
338320.0000   -1.87559
338360.0000   -2.69635
338400.0000   -2.74075
338440.0000   -1.79271
338480.0000   -1.76218
338520.0000   -1.38450
338560.0000   -2.05867
338600.0000   -2.10404
338640.0000   -0.92295
338680.0000   -1.48293
338720.0000   -1.93987
338760.0000   -1.88055
338800.0000   -1.95912
338840.0000   -2.31108
338880.0000   -2.48733
338920.0000   -2.68956
338960.0000   -2.61535
339000.0000   -2.87117
339040.0000   -2.87576
339080.0000   -2.49969
339120.0000   -2.41204
339160.0000   -2.31774
339200.0000   -2.26328
339240.0000   -2.24020
339280.0000   -1.95700
339320.0000   -3.21997
339360.0000   -3.16717
339400.0000   -2.33800
339440.0000   -2.72183
339480.0000   -3.46913
339520.0000   -3.03221
339560.0000   -2.48088
339600.0000   -3.03493
339640.0000   -2.90701
339680.0000   -3.80166
339720.0000   -3.77183
339760.0000   -3.52451
339800.0000   -2.91727
339840.0000   -2.33985
339880.0000   -1.63097
339920.0000   -2.36660
339960.0000   -2.58821
340000.0000   -2.32771
340040.0000   -2.48857
340080.0000   -2.76400
340120.0000   -2.33523
340160.0000   -2.11436
340200.0000   -2.01399
340240.0000   -2.41611
340280.0000   -1.70647
340320.0000   -2.92997
340360.0000   -2.55095
340400.0000   -1.84767
340440.0000   -1.64057
340480.0000   -2.46268
340520.0000   -1.68260
340560.0000   -2.14979
340600.0000   -2.95216
340640.0000   -2.65414
340680.0000   -2.30044
340720.0000   -2.91975
340760.0000   -2.68729
340800.0000   -1.82602
340840.0000   -2.66965
340880.0000   -2.03649
340920.0000   -1.98305
340960.0000   -2.36126
341000.0000   -2.05472
341040.0000   -2.52186
341080.0000   -2.64997
341120.0000   -1.92375
341160.0000   -1.88347
341200.0000   -2.23629
341240.0000   -1.23461
341280.0000   -1.66864
341320.0000   -2.32553
341360.0000   -2.60925
341400.0000   -2.04598
341440.0000   -3.19419
341480.0000   -2.19538
341520.0000   -3.05255
341560.0000   -2.67433
341600.0000   -2.46335
341640.0000   -1.66820
341680.0000   -2.61174
341720.0000   -2.71102
341760.0000   -1.07709
341800.0000   -2.37891
341840.0000   -2.58181
341880.0000   -2.07060
341920.0000   -1.92325
341960.0000   -1.89171
342000.0000   -1.72435
342040.0000   -1.26625
342080.0000   -2.07100
342120.0000   -2.00781
342160.0000   -1.82892
342200.0000   -1.17689
342240.0000   -2.11072
342280.0000   -1.82735
342320.0000   -2.09016
342360.0000   -1.31920
342400.0000   -1.06203
342440.0000   -1.38412
342480.0000   -2.67252
342520.0000   -2.81305
342560.0000   -2.15942
342600.0000   -1.73153
342640.0000   -1.08333
342680.0000   -0.51900
342720.0000   -0.70699
342760.0000   -1.15546
342800.0000   -1.54405
342840.0000   -1.41236
342880.0000   -1.55512
342920.0000   -1.13487
342960.0000   -1.29147
343000.0000   -1.60812
343040.0000   -1.82878
343080.0000   -1.72010
343120.0000   -2.87756
343160.0000   -1.39717
343200.0000   -2.12407
343240.0000   -1.97805
343280.0000   -2.83865
343320.0000   -3.45163
343360.0000   -2.81175
343400.0000   -3.16652
343440.0000   -3.46544
343480.0000   -2.97293
343520.0000   -2.52601
343560.0000   -2.81591
343600.0000   -1.74415
343640.0000   -2.22950
343680.0000   -2.53358
343720.0000   -3.41754
343760.0000   -1.87493
343800.0000   -2.14138
343840.0000   -2.92953
343880.0000   -1.89243
343920.0000   -1.43455
343960.0000   -2.46997
344000.0000   -1.62306
344040.0000   -2.10997
344080.0000   -2.03300
344120.0000   -2.92739
344160.0000   -2.21619
344200.0000   -1.69973
344240.0000   -2.27072
344280.0000   -1.92064
344320.0000   -2.13931
344360.0000   -2.59424
344400.0000   -2.41874
344440.0000   -1.29356
344480.0000   -1.17107
344520.0000   -1.36164
344560.0000   -1.00818
344600.0000   -0.48226
344640.0000   -1.10724
344680.0000   -1.39416
344720.0000   -2.08134
344760.0000   -1.89673
344800.0000   -1.68077
344840.0000   -2.85937
344880.0000   -2.92910
344920.0000   -2.91214
344960.0000   -2.83939
345000.0000   -2.49334
345040.0000   -2.28150
345080.0000   -1.98482
345120.0000   -2.17059
345160.0000   -2.60870
345200.0000   -2.34695
345240.0000   -2.88774
345280.0000   -1.84614
345320.0000   -1.97325
345360.0000   -1.46652
345400.0000   -3.51964
345440.0000   -1.53772
345480.0000   -3.69622
345520.0000   -2.48812
345560.0000   -2.47595
345600.0000   -2.86011
345640.0000   -3.13672
345680.0000   -2.28701
345720.0000   -3.38009
345760.0000   -3.10691
345800.0000   -2.85288
345840.0000   -3.35969
345880.0000   -2.41935
345920.0000   -1.58772
345960.0000   -1.53015
346000.0000   -1.66161
346040.0000   -1.72266
346080.0000   -1.92061
346120.0000   -1.18702
346160.0000   -2.06421
346200.0000   -1.99754
346240.0000   -2.67215
346280.0000   -2.84628
346320.0000   -3.18079
346360.0000   -2.79196
346400.0000   -2.91613
346440.0000   -3.11360
346480.0000   -2.54695
346520.0000   -2.05759
346560.0000   -1.94558
346600.0000   -1.72680
346640.0000   -2.00709
346680.0000   -2.20044
346720.0000   -2.71957
346760.0000   -2.75113
346800.0000   -2.74662
346840.0000   -2.75942
346880.0000   -2.10440
346920.0000   -3.17506
346960.0000   -2.43870
347000.0000   -2.24392
347040.0000   -2.62713
347080.0000   -2.02723
347120.0000   -2.08173
347160.0000   -3.10093
347200.0000   -2.59624
347240.0000   -2.50283
347280.0000   -2.12307
347320.0000   -2.11647
347360.0000   -2.83109
347400.0000   -3.03557
347440.0000   -1.98756
347480.0000   -2.10583
347520.0000   -1.98773
347560.0000   -2.30613
347600.0000   -1.79593
347640.0000   -2.10000
347680.0000   -2.45751
347720.0000   -2.30039
347760.0000   -2.37371
347800.0000   -3.06751
347840.0000   -2.89753
347880.0000   -2.64797
347920.0000   -2.34808
347960.0000   -2.25139
348000.0000   -3.90087
348040.0000   -2.58739
348080.0000   -1.49398
348120.0000   -2.22377
348160.0000   -2.09227
348200.0000   -2.52978
348240.0000   -2.54901
348280.0000   -1.69913
348320.0000   -2.44890
348360.0000   -2.50419
348400.0000   -2.05504
348440.0000   -0.85176
348480.0000   -2.74558
348520.0000   -1.46465
348560.0000   -2.03592
348600.0000   -1.24583
348640.0000   -1.29796
348680.0000   -1.77368
348720.0000   -2.68010
348760.0000   -1.34670
348800.0000   -1.99166
348840.0000   -2.03927
348880.0000   -2.18519
348920.0000   -1.45679
348960.0000   -0.99294
349000.0000   -0.71843
349040.0000   -1.30581
349080.0000   -1.84481
349120.0000   -1.34138
349160.0000   -1.70848
349200.0000   -2.67079
349240.0000   -1.98252
349280.0000   -1.33807
349320.0000   -1.43994
349360.0000   -1.74513
349400.0000   -0.33290
349440.0000   -1.18753
349480.0000   -0.21359
349520.0000   -1.96591
349560.0000   -1.88959
349600.0000   -2.22229
349640.0000   -2.00342
349680.0000   -2.06899
349720.0000   -2.91239
349760.0000   -2.45658
349800.0000   -1.24758
349840.0000   -1.79826
349880.0000   -1.92505
349920.0000   -1.83563
349960.0000   -2.34820
350000.0000   -1.90266
350040.0000   -1.56594
350080.0000   -2.15597
350120.0000   -3.13313
350160.0000   -2.85696
350200.0000   -2.17864
350240.0000   -1.95122
350280.0000   -1.87894
350320.0000   -2.47051
350360.0000   -2.03823
350400.0000   -1.71315
350440.0000   -1.85945
350480.0000   -2.52592
350520.0000   -2.68791
350560.0000   -2.79885
350600.0000   -2.89246
350640.0000   -2.19108
350680.0000   -3.02743
350720.0000   -2.50281
350760.0000   -2.80351
350800.0000   -2.31628
350840.0000   -2.50257
350880.0000   -2.73248
350920.0000   -2.22705
350960.0000   -2.28235
351000.0000   -1.88179
351040.0000   -2.11832
351080.0000   -2.25541
351120.0000   -2.41586
351160.0000   -2.13246
351200.0000   -2.28761
351240.0000   -2.02011
351280.0000   -2.38992
351320.0000   -1.91167
351360.0000   -2.66213
351400.0000   -2.08420
351440.0000   -1.44045
351480.0000   -2.15057
351520.0000   -2.18546
351560.0000   -2.21825
351600.0000   -2.47998
351640.0000   -2.56649
351680.0000   -1.93656
351720.0000   -1.66531
351760.0000   -2.43195
351800.0000   -1.74921
351840.0000   -1.34821
351880.0000   -1.28765
351920.0000   -1.21974
351960.0000   -2.48298
352000.0000   -2.78611
352040.0000   -2.44024
352080.0000   -3.35148
352120.0000   -2.94321
352160.0000   -2.16950
352200.0000   -2.65445
352240.0000   -2.43987
352280.0000   -2.46554
352320.0000   -2.66043
352360.0000   -2.28302
352400.0000   -2.14997
352440.0000   -1.61098
352480.0000   -2.21932
352520.0000   -1.77135
352560.0000   -1.96327
352600.0000   -3.06735
352640.0000   -2.73669
352680.0000   -2.41708
352720.0000   -3.03913
352760.0000   -2.97850
352800.0000   -2.64044
352840.0000   -2.09998
352880.0000   -2.43222
352920.0000   -2.67323
352960.0000   -2.86985
353000.0000   -2.82888
353040.0000   -3.55187
353080.0000   -2.59153
353120.0000   -3.23914
353160.0000   -3.07759
353200.0000   -3.39798
353240.0000   -3.23962
353280.0000   -2.62861
353320.0000   -1.92530
353360.0000   -2.75718
353400.0000   -1.84932
353440.0000   -2.41601
353480.0000   -2.53827
353520.0000   -1.71137
353560.0000   -2.38760
353600.0000   -2.66547
353640.0000   -1.73144
353680.0000   -1.99009
353720.0000   -2.75875
353760.0000   -1.77201
353800.0000   -1.42096
353840.0000   -2.44143
353880.0000   -1.79595
353920.0000   -1.78695
353960.0000   -2.24065
354000.0000   -1.74862
354040.0000   -1.75104
354080.0000   -2.42315
354120.0000   -2.26312
354160.0000   -1.95812
354200.0000   -1.76842
354240.0000   -1.45478
354280.0000   -0.60566
354320.0000   -0.18422
354360.0000   -1.56619
354400.0000   -1.46907
354440.0000   -1.47457
354480.0000   -1.23640
354520.0000   -1.31627
354560.0000   -1.88267
354600.0000   -3.68275
354640.0000   -2.65623
354680.0000   -2.20183
354720.0000   -3.41055
354760.0000   -2.48577
354800.0000   -1.94390
354840.0000   -1.84826
354880.0000   -2.06349
354920.0000   -3.54392
354960.0000   -2.34324
355000.0000   -2.78615
355040.0000   -2.72879
355080.0000   -2.73811
355120.0000   -1.83334
355160.0000   -1.57739
355200.0000   -1.51590
355240.0000   -2.00668
355280.0000   -1.85807
355320.0000   -2.60785
355360.0000   -1.91490
355400.0000   -2.75231
355440.0000   -2.49324
355480.0000   -2.36596
355520.0000   -1.10441
355560.0000   -1.06559
355600.0000   -1.88063
355640.0000   -1.84668
355680.0000   -2.41212
355720.0000   -0.83428
355760.0000   -2.78547
355800.0000   -2.16092
355840.0000   -2.60070
355880.0000   -2.02858
355920.0000   -3.02291
355960.0000   -1.73666
356000.0000   -1.85395
356040.0000   -1.84010
356080.0000   -2.02633
356120.0000   -1.50095
356160.0000   -2.26963
356200.0000   -1.67726
356240.0000   -1.72318
356280.0000   -1.24603
356320.0000   -0.81432
356360.0000   -1.11212
356400.0000   -1.80372
356440.0000   -2.14016
356480.0000   -1.93988
356520.0000   -1.67290
356560.0000   -2.23549
356600.0000   -2.95663
356640.0000   -2.10817
356680.0000   -1.75575
356720.0000   -1.54406
356760.0000   -2.01882
356800.0000   -0.87378
356840.0000   -1.08816
356880.0000   -1.23713
356920.0000   -1.58263
356960.0000   -2.46206
357000.0000   -1.99309
357040.0000   -1.79407
357080.0000   -0.50654
357120.0000   -0.71968
357160.0000   -1.83077
357200.0000   -1.85483
357240.0000   -2.84247
357280.0000   -1.86720
357320.0000   -0.82055
357360.0000   -1.33959
357400.0000   -1.20275
357440.0000   -1.87808
357480.0000   -1.96062
357520.0000   -1.98317
357560.0000   -1.95480
357600.0000   -2.90786
357640.0000   -2.79950
357680.0000   -2.99200
357720.0000   -2.28580
357760.0000   -3.26118
357800.0000   -2.61617
357840.0000   -3.58933
357880.0000   -3.09598
357920.0000   -2.17243
357960.0000   -2.23671
358000.0000   -3.30853
358040.0000   -3.56188
358080.0000   -2.46397
358120.0000   -2.66313
358160.0000   -3.02784
358200.0000   -2.96015
358240.0000   -2.41018
358280.0000   -2.37204
358320.0000   -3.16923
358360.0000   -3.90654
358400.0000   -3.33055
358440.0000   -3.19325
358480.0000   -2.80170
358520.0000   -3.52478
358560.0000   -3.83257
358600.0000   -2.94314
358640.0000   -2.90921
358680.0000   -2.41067
358720.0000   -3.00940
358760.0000   -3.41576
358800.0000   -2.18377
358840.0000   -2.48298
358880.0000   -2.47995
358920.0000   -2.69374
358960.0000   -3.58430
359000.0000   -3.07064
359040.0000   -3.34070
359080.0000   -3.06579
359120.0000   -3.42653
359160.0000   -2.62037
359200.0000   -3.51265
359240.0000   -4.01206
359280.0000   -2.90183
359320.0000   -2.62341
359360.0000   -2.99827
359400.0000   -3.06964
359440.0000   -2.71993
359480.0000   -1.99048
359520.0000   -3.05041
359560.0000   -3.12364
359600.0000   -2.89700
359640.0000   -2.72505
359680.0000   -3.16871
359720.0000   -2.58628
359760.0000   -3.93175
359800.0000   -3.19136
359840.0000   -3.74643
359880.0000   -3.55873
359920.0000   -3.20270
359960.0000   -3.86313
360000.0000   -3.35781
360040.0000   -3.14892
360080.0000   -2.97928
360120.0000   -2.38394
360160.0000   -3.41510
360200.0000   -1.95359
360240.0000   -2.71556
360280.0000   -2.84656
360320.0000   -2.62755
360360.0000   -3.67407
360400.0000   -3.42745
360440.0000   -3.17757
360480.0000   -3.30448
360520.0000   -2.86216
360560.0000   -3.12705
360600.0000   -3.59830
360640.0000   -4.28256
360680.0000   -3.86485
360720.0000   -3.76505
360760.0000   -3.83850
360800.0000   -3.58061
360840.0000   -2.68512
360880.0000   -2.40115
360920.0000   -2.31095
360960.0000   -2.54019
361000.0000   -2.37171
361040.0000   -1.69875
361080.0000   -1.67926
361120.0000   -2.88910
361160.0000   -2.65104
361200.0000   -2.39999
361240.0000   -2.72083
361280.0000   -2.30485
361320.0000   -2.34288
361360.0000   -2.82080
361400.0000   -3.52193
361440.0000   -2.78673
361480.0000   -3.19879
361520.0000   -2.98657
361560.0000   -3.42936
361600.0000   -3.10807
361640.0000   -2.83619
361680.0000   -3.03663
361720.0000   -3.54272
361760.0000   -3.28866
361800.0000   -3.07815
361840.0000   -2.56831
361880.0000   -2.71208
361920.0000   -1.77519
361960.0000   -2.09616
362000.0000   -2.36446
362040.0000   -2.59764
362080.0000   -3.15050
362120.0000   -3.45130
362160.0000   -3.33455
362200.0000   -2.32940
362240.0000   -3.03917
362280.0000   -3.59306
362320.0000   -2.95393
362360.0000   -3.47812
362400.0000   -3.35648
362440.0000   -3.06245
362480.0000   -3.96509
362520.0000   -2.79891
362560.0000   -3.29345
362600.0000   -3.46008
362640.0000   -3.69111
362680.0000   -3.13914
362720.0000   -3.11923
362760.0000   -3.00730
362800.0000   -3.23618
362840.0000   -3.82284
362880.0000   -3.01823
362920.0000   -2.96442
362960.0000   -3.32092
363000.0000   -3.68850
363040.0000   -2.81807
363080.0000   -3.47188
363120.0000   -2.83461
363160.0000   -3.32884
363200.0000   -4.04181
363240.0000   -3.98503
363280.0000   -4.68932
363320.0000   -4.01799
363360.0000   -3.52360
363400.0000   -3.02278
363440.0000   -4.34155
363480.0000   -3.39005
363520.0000   -3.08114
363560.0000   -3.10446
363600.0000   -3.25675
363640.0000   -3.46832
363680.0000   -3.76157
363720.0000   -3.91850
363760.0000   -3.01431
363800.0000   -3.12183
363840.0000   -3.84212
363880.0000   -3.66799
363920.0000   -2.73797
363960.0000   -2.73740
364000.0000   -2.47536
364040.0000   -3.25206
364080.0000   -1.17668
364120.0000   -3.32305
364160.0000   -2.20678
364200.0000   -3.89121
364240.0000   -2.96863
364280.0000   -3.36918
364320.0000   -3.39290
364360.0000   -3.27722
364400.0000   -3.62848
364440.0000   -3.04266
364480.0000   -1.81125
364520.0000   -3.32501
364560.0000   -3.88279
364600.0000   -2.91821
364640.0000   -3.59473
364680.0000   -3.65890
364720.0000   -3.26115
364760.0000   -3.14899
364800.0000   -3.68105
364840.0000   -3.70879
364880.0000   -4.33122
364920.0000   -4.57938
364960.0000   -3.85188
365000.0000   -4.28809
365040.0000   -2.69515
365080.0000   -4.09506
365120.0000   -3.74374
365160.0000   -3.05500
365200.0000   -3.19569
365240.0000   -3.68000
365280.0000   -3.98136
365320.0000   -3.16468
365360.0000   -3.07832
365400.0000   -2.86214
365440.0000   -3.90832
365480.0000   -3.81706
365520.0000   -3.17954
365560.0000   -3.12193
365600.0000   -4.08864
365640.0000   -4.48734
365680.0000   -4.37973
365720.0000   -3.65714
365760.0000   -3.37554
365800.0000   -3.69537
365840.0000   -3.73365
365880.0000   -3.41394
365920.0000   -4.02348
365960.0000   -3.09172
366000.0000   -3.49619
366040.0000   -2.74125
366080.0000   -2.54408
366120.0000   -3.02609
366160.0000   -2.85633
366200.0000   -2.97448
366240.0000   -3.53393
366280.0000   -3.13603
366320.0000   -3.27077
366360.0000   -3.20841
366400.0000   -3.45938
366440.0000   -3.47388
366480.0000   -3.78580
366520.0000   -4.35604
366560.0000   -4.32030
366600.0000   -2.69299
366640.0000   -3.55490
366680.0000   -4.24111
366720.0000   -3.68308
366760.0000   -3.37732
366800.0000   -3.28023
366840.0000   -3.20247
366880.0000   -3.48646
366920.0000   -4.21551
366960.0000   -3.43682
367000.0000   -3.40719
367040.0000   -2.60740
367080.0000   -4.28473
367120.0000   -4.21220
367160.0000   -3.29317
367200.0000   -3.65177
367240.0000   -3.19046
367280.0000   -2.91867
367320.0000   -3.02524
367360.0000   -3.08235
367400.0000   -2.72880
367440.0000   -2.82167
367480.0000   -1.99381
367520.0000   -2.92545
367560.0000   -3.00287
367600.0000   -2.07630
367640.0000   -3.11343
367680.0000   -2.55377
367720.0000   -3.18146
367760.0000   -3.81557
367800.0000   -2.42441
367840.0000   -2.50251
367880.0000   -3.33279
367920.0000   -3.14214
367960.0000   -2.99352
368000.0000   -3.21493
368040.0000   -2.85279
368080.0000   -2.62986
368120.0000   -4.09137
368160.0000   -3.97937
368200.0000   -3.23834
368240.0000   -3.13811
368280.0000   -3.57895
368320.0000   -2.57842
368360.0000   -3.47730
368400.0000   -3.22856
368440.0000   -3.24052
368480.0000   -2.44107
368520.0000   -2.89960
368560.0000   -2.93056
368600.0000   -3.12514
368640.0000   -2.70407
368680.0000   -2.82923
368720.0000   -2.32648
368760.0000   -3.28494
368800.0000   -2.95699
368840.0000   -3.26851
368880.0000   -3.16397
368920.0000   -4.07976
368960.0000   -2.71155
369000.0000   -1.29738
369040.0000   -0.80988
369080.0000   -1.51283
369120.0000   -2.04493
369160.0000   -2.05818
369200.0000   -3.31335
369240.0000   -2.40084
369280.0000   -1.37488
369320.0000   -2.41970
369360.0000   -2.84630
369400.0000   -2.89160
369440.0000   -2.69468
369480.0000   -2.40753
369520.0000   -3.33358
369560.0000   -2.72980
369600.0000   -1.78104
369640.0000   -2.57835
369680.0000   -2.39418
369720.0000   -2.27891
369760.0000   -3.25465
369800.0000   -3.03922
369840.0000   -2.83829
369880.0000   -2.98690
369920.0000   -3.27198
369960.0000   -2.65632
370000.0000   -2.74511
370040.0000   -3.08235
370080.0000   -3.32272
370120.0000   -3.92840
370160.0000   -3.63858
370200.0000   -3.08227
370240.0000   -3.01414
370280.0000   -3.07556
370320.0000   -3.49416
370360.0000   -2.65471
370400.0000   -3.90115
370440.0000   -3.20788
370480.0000   -2.94015
370520.0000   -2.72302
370560.0000   -4.03553
370600.0000   -3.32014
370640.0000   -2.39769
370680.0000   -2.29945
370720.0000   -3.03753
370760.0000   -2.56842
370800.0000   -2.63153
370840.0000   -3.61093
370880.0000   -3.27656
370920.0000   -2.87509
370960.0000   -2.61539
371000.0000   -2.72012
371040.0000   -3.33478
371080.0000   -3.39753
371120.0000   -3.55098
371160.0000   -3.94520
371200.0000   -4.24497
371240.0000   -3.63588
371280.0000   -4.05084
371320.0000   -3.62175
371360.0000   -3.15500
371400.0000   -3.28347
371440.0000   -3.34761
371480.0000   -4.21691
371520.0000   -3.61892
371560.0000   -3.51523
371600.0000   -3.31847
371640.0000   -3.73119
371680.0000   -3.03996
371720.0000   -3.88472
371760.0000   -3.47815
371800.0000   -2.06563
371840.0000   -3.00406
371880.0000   -2.41969
371920.0000   -1.83019
371960.0000   -3.58871
372000.0000   -3.72642
372040.0000   -3.20755
372080.0000   -3.40461
372120.0000   -2.76206
372160.0000   -2.65163
372200.0000   -3.49029
372240.0000   -3.62550
372280.0000   -3.45665
372320.0000   -2.36653
372360.0000   -3.18014
372400.0000   -3.10037
372440.0000   -3.63760
372480.0000   -4.43901
372520.0000   -3.08947
372560.0000   -2.28541
372600.0000   -3.68333
372640.0000   -3.62380
372680.0000   -3.86256
372720.0000   -3.85124
372760.0000   -3.28147
372800.0000   -4.06442
372840.0000   -3.94201
372880.0000   -4.48207
372920.0000   -4.56976
372960.0000   -3.96185
373000.0000   -3.88965
373040.0000   -4.27833
373080.0000   -3.87471
373120.0000   -3.41352
373160.0000   -3.52000
373200.0000   -3.44161
373240.0000   -3.37652
373280.0000   -4.09699
373320.0000   -3.59248
373360.0000   -4.08182
373400.0000   -4.06068
373440.0000   -3.13985
373480.0000   -3.55531
373520.0000   -3.82614
373560.0000   -4.44457
373600.0000   -4.36480
373640.0000   -3.34164
373680.0000   -4.80883
373720.0000   -4.14277
373760.0000   -4.40081
373800.0000   -3.58399
373840.0000   -3.72161
373880.0000   -3.70474
373920.0000   -3.23474
373960.0000   -3.59322
374000.0000   -4.15841
374040.0000   -3.68010
374080.0000   -3.45260
374120.0000   -3.84370
374160.0000   -3.35616
374200.0000   -3.40064
374240.0000   -3.80270
374280.0000   -3.73708
374320.0000   -3.51022
374360.0000   -4.49349
374400.0000   -4.15852
374440.0000   -4.27525
374480.0000   -4.54430
374520.0000   -3.78539
374560.0000   -3.85110
374600.0000   -2.92320
374640.0000   -4.08908
374680.0000   -4.01764
374720.0000   -3.35059
374760.0000   -3.07792
374800.0000   -3.34427
374840.0000   -3.37275
374880.0000   -2.91017
374920.0000   -3.02810
374960.0000   -3.77941
375000.0000   -3.44148
375040.0000   -3.44735
375080.0000   -2.82744
375120.0000   -3.39430
375160.0000   -3.45999
375200.0000   -3.13835
375240.0000   -2.93281
375280.0000   -3.02011
375320.0000   -2.44658
375360.0000   -1.42538
375400.0000   -2.90746
375440.0000   -2.75854
375480.0000   -3.61451
375520.0000   -2.99950
375560.0000   -2.75109
375600.0000   -1.66314
375640.0000   -2.89819
375680.0000   -2.72577
375720.0000   -2.56490
375760.0000   -2.10378
375800.0000   -3.78738
375840.0000   -3.54894
375880.0000   -4.28345
375920.0000   -3.30724
375960.0000   -3.53999
376000.0000   -2.90280
376040.0000   -2.64420
376080.0000   -3.33632
376120.0000   -3.96242
376160.0000   -3.73139
376200.0000   -3.22808
376240.0000   -3.89037
376280.0000   -3.84689
376320.0000   -2.51111
376360.0000   -3.60092
376400.0000   -3.00762
376440.0000   -3.22643
376480.0000   -3.79145
376520.0000   -3.58861
376560.0000   -2.24016
376600.0000   -3.45796
376640.0000   -4.55134
376680.0000   -3.13609
376720.0000   -3.43171
376760.0000   -3.54752
376800.0000   -3.40945
376840.0000   -3.61251
376880.0000   -2.57147
376920.0000   -3.16101
376960.0000   -2.46020
377000.0000   -2.68417
377040.0000   -3.28850
377080.0000   -2.87596
377120.0000   -3.18632
377160.0000   -2.13737
377200.0000   -2.96950
377240.0000   -3.58996
377280.0000   -3.08066
377320.0000   -3.22706
377360.0000   -3.67875
377400.0000   -3.30962
377440.0000   -3.95762
377480.0000   -5.01654
377520.0000   -3.84620
377560.0000   -2.84371
377600.0000   -3.31937
377640.0000   -2.38989
377680.0000   -2.84242
377720.0000   -2.17675
377760.0000   -2.60183
377800.0000   -3.50880
377840.0000   -2.77758
377880.0000   -3.38235
377920.0000   -2.73977
377960.0000   -2.61148
378000.0000   -2.55634
378040.0000   -2.69840
378080.0000   -1.90959
378120.0000   -3.34571
378160.0000   -3.22190
378200.0000   -3.73971
378240.0000   -3.90195
378280.0000   -3.22844
378320.0000   -2.82393
378360.0000   -3.43191
378400.0000   -3.43707
378440.0000   -3.91311
378480.0000   -3.53175
378520.0000   -3.14646
378560.0000   -2.37821
378600.0000   -3.57825
378640.0000   -2.53946
378680.0000   -3.56683
378720.0000   -3.43401
378760.0000   -2.10101
378800.0000   -3.41441
378840.0000   -2.61798
378880.0000   -2.77189
378920.0000   -2.76842
378960.0000   -2.48185
379000.0000   -2.51012
379040.0000   -2.94668
379080.0000   -4.00018
379120.0000   -2.71376
379160.0000   -3.32626
379200.0000   -3.38985
379240.0000   -2.62319
379280.0000   -2.86652
379320.0000   -2.82587
379360.0000   -2.61774
379400.0000   -3.53197
379440.0000   -3.17652
379480.0000   -2.63617
379520.0000   -2.45352
379560.0000   -3.02965
379600.0000   -2.66610
379640.0000   -3.81921
379680.0000   -3.59431
379720.0000   -3.28295
379760.0000   -4.34805
379800.0000   -3.77896
379840.0000   -3.21052
379880.0000   -3.34163
379920.0000   -3.71898
379960.0000   -2.46356
380000.0000   -3.43731
380040.0000   -3.92372
380080.0000   -2.68610
380120.0000   -2.87612
380160.0000   -1.96994
380200.0000   -2.49183
380240.0000   -3.46144
380280.0000   -3.11019
380320.0000   -2.39169
380360.0000   -2.79642
380400.0000   -2.64558
380440.0000   -3.30171
380480.0000   -3.22360
380520.0000   -3.16305
380560.0000   -3.13914
380600.0000   -2.82401
380640.0000   -2.96846
380680.0000   -3.70110
380720.0000   -3.51797
380760.0000   -3.45517
380800.0000   -3.56927
380840.0000   -3.76411
380880.0000   -4.44426
380920.0000   -4.43978
380960.0000   -5.07261
381000.0000   -4.25843
381040.0000   -2.85575
381080.0000   -3.67961
381120.0000   -3.44741
381160.0000   -4.27434
381200.0000   -3.99143
381240.0000   -4.68854
381280.0000   -3.98116
381320.0000   -2.94697
381360.0000   -3.23839
381400.0000   -4.66139
381440.0000   -4.37401
381480.0000   -3.67152
381520.0000   -4.37995
381560.0000   -3.59980
381600.0000   -4.28274
381640.0000   -4.15675
381680.0000   -4.09363
381720.0000   -3.55576
381760.0000   -3.90830
381800.0000   -3.96312
381840.0000   -3.83234
381880.0000   -3.64099
381920.0000   -2.85117
381960.0000   -3.87356
382000.0000   -4.15020
382040.0000   -4.21387
382080.0000   -4.91930
382120.0000   -3.42754
382160.0000   -3.92220
382200.0000   -3.90075
382240.0000   -3.75754
382280.0000   -2.99674
382320.0000   -3.59044
382360.0000   -3.52084
382400.0000   -3.68766
382440.0000   -3.12873
382480.0000   -2.82694
382520.0000   -3.41765
382560.0000   -3.85154
382600.0000   -2.94701
382640.0000   -3.83239
382680.0000   -2.96348
382720.0000   -4.30272
382760.0000   -3.09664
382800.0000   -3.34216
382840.0000   -2.99522
382880.0000   -3.93406
382920.0000   -3.34592
382960.0000   -3.60779
383000.0000   -3.61859
383040.0000   -3.50393
383080.0000   -3.65740
383120.0000   -3.73949
383160.0000   -3.14386
383200.0000   -2.81360
383240.0000   -3.92696
383280.0000   -3.13015
383320.0000   -4.14911
383360.0000   -4.49826
383400.0000   -3.70983
383440.0000   -3.77758
383480.0000   -3.73393
383520.0000   -4.34358
383560.0000   -4.14261
383600.0000   -3.61504
383640.0000   -3.35308
383680.0000   -3.96477
383720.0000   -3.71861
383760.0000   -4.58630
383800.0000   -4.08430
383840.0000   -4.21211
383880.0000   -3.58612
383920.0000   -3.42029
383960.0000   -3.64363
384000.0000   -3.14600
384040.0000   -3.86824
384080.0000   -4.72917
384120.0000   -4.51986
384160.0000   -3.96324
384200.0000   -3.87112
384240.0000   -3.19016
384280.0000   -3.92973
384320.0000   -4.09831
384360.0000   -3.65337
384400.0000   -3.98307
384440.0000   -3.82289
384480.0000   -3.67384
384520.0000   -3.34345
384560.0000   -3.36384
384600.0000   -2.31270
384640.0000   -4.01496
384680.0000   -4.46682
384720.0000   -3.29098
384760.0000   -3.76636
384800.0000   -3.93367
384840.0000   -3.62713
384880.0000   -4.67334
384920.0000   -3.96207
384960.0000   -4.28948
385000.0000   -4.33111
385040.0000   -4.24478
385080.0000   -3.18146
385120.0000   -2.94250
385160.0000   -4.27946
385200.0000   -4.35496
385240.0000   -3.86424
385280.0000   -3.76198
385320.0000   -3.94150
385360.0000   -2.96333
385400.0000   -3.36387
385440.0000   -3.71650
385480.0000   -2.67059
385520.0000   -4.36301
385560.0000   -3.70467
385600.0000   -3.58368
385640.0000   -3.73783
385680.0000   -2.91920
385720.0000   -3.84608
385760.0000   -3.00723
385800.0000   -3.20819
385840.0000   -3.45699
385880.0000   -4.04597
385920.0000   -3.94800
385960.0000   -4.15959
386000.0000   -4.01290
386040.0000   -3.79947
386080.0000   -2.64303
386120.0000   -3.54639
386160.0000   -3.15659
386200.0000   -3.11939
386240.0000   -3.92409
386280.0000   -2.68036
386320.0000   -3.56058
386360.0000   -3.17420
386400.0000   -3.29164
386440.0000   -2.47828
386480.0000   -3.41657
386520.0000   -3.07738
386560.0000   -3.49852
386600.0000   -3.05986
386640.0000   -3.80813
386680.0000   -4.54134
386720.0000   -4.57775
386760.0000   -4.12040
386800.0000   -4.42422
386840.0000   -3.86945
386880.0000   -3.55666
386920.0000   -3.59431
386960.0000   -2.75317
387000.0000   -2.23562
387040.0000   -2.82056
387080.0000   -1.79415
387120.0000   -1.97250
387160.0000   -2.02380
387200.0000   -2.46712
387240.0000   -3.03553
387280.0000   -2.34175
387320.0000   -2.87185
387360.0000   -3.23905
387400.0000   -2.93967
387440.0000   -4.22171
387480.0000   -2.84891
387520.0000   -3.65669
387560.0000   -3.34361
387600.0000   -2.61878
387640.0000   -2.73656
387680.0000   -2.86353
387720.0000   -2.22097
387760.0000   -1.95628
387800.0000   -2.02575
387840.0000   -2.12038
387880.0000   -2.27189
387920.0000   -2.33313
387960.0000   -2.24267
388000.0000   -3.35411
388040.0000   -4.35146
388080.0000   -3.90508
388120.0000   -1.72597
388160.0000   -1.73119
388200.0000   -2.76102
388240.0000   -3.42802
388280.0000   -2.79003
388320.0000   -3.64898
388360.0000   -2.26803
388400.0000   -2.41010
388440.0000   -2.73743
388480.0000   -2.34026
388520.0000   -3.43393
388560.0000   -3.90285
388600.0000   -2.71216
388640.0000   -2.88428
388680.0000   -3.09753
388720.0000   -2.84875
388760.0000   -2.15656
388800.0000   -2.25222
388840.0000   -2.74875
388880.0000   -1.44800
388920.0000   -2.69017
388960.0000   -2.32740
389000.0000   -2.60860
389040.0000   -2.26473
389080.0000   -2.52685
389120.0000   -1.97373
389160.0000   -3.66052
389200.0000   -2.71903
389240.0000   -1.49647
389280.0000   -1.67703
389320.0000   -2.26972
389360.0000   -2.72515
389400.0000   -2.84678
389440.0000   -2.86634
389480.0000   -2.63092
389520.0000   -3.27568
389560.0000   -2.67720
389600.0000   -1.40820
389640.0000   -3.52741
389680.0000   -3.11739
389720.0000   -3.74040
389760.0000   -3.29991
389800.0000   -3.09331
389840.0000   -3.35228
389880.0000   -4.19633
389920.0000   -3.75734
389960.0000   -4.11934
390000.0000   -1.77984
390040.0000   -1.48046
390080.0000   -3.29306
390120.0000   -2.63452
390160.0000   -2.31780
390200.0000   -2.88356
390240.0000   -2.61786
390280.0000   -2.74437
390320.0000   -2.71120
390360.0000   -2.75913
390400.0000   -3.59027
390440.0000   -3.52572
390480.0000   -2.31645
390520.0000   -3.53123
390560.0000   -3.22295
390600.0000   -3.45916
390640.0000   -3.34331
390680.0000   -3.52397
390720.0000   -3.47633
390760.0000   -3.26866
390800.0000   -3.62496
390840.0000   -2.93407
390880.0000   -4.18173
390920.0000   -4.06295
390960.0000   -3.82800
391000.0000   -3.90250
391040.0000   -4.20549
391080.0000   -4.43292
391120.0000   -3.89607
391160.0000   -3.70526
391200.0000   -4.62844
391240.0000   -3.44413
391280.0000   -3.23398
391320.0000   -2.89395
391360.0000   -3.39330
391400.0000   -3.64669
391440.0000   -3.07001
391480.0000   -2.48622
391520.0000   -2.95376
391560.0000   -3.86948
391600.0000   -3.58223
391640.0000   -2.56021
391680.0000   -3.19654
391720.0000   -4.10999
391760.0000   -4.08906
391800.0000   -4.10082
391840.0000   -4.24511
391880.0000   -4.62871
391920.0000   -3.21673
391960.0000   -3.72414
392000.0000   -4.53879
392040.0000   -3.88911
392080.0000   -3.08693
392120.0000   -3.24366
392160.0000   -2.97886
392200.0000   -3.22545
392240.0000   -3.41520
392280.0000   -4.57422
392320.0000   -3.79362
392360.0000   -3.90874
392400.0000   -4.66286
392440.0000   -3.69171
392480.0000   -4.15481
392520.0000   -4.28224
392560.0000   -3.88306
392600.0000   -4.78983
392640.0000   -3.54518
392680.0000   -3.07401
392720.0000   -3.55671
392760.0000   -2.41191
392800.0000   -3.52597
392840.0000   -4.52595
392880.0000   -2.85820
392920.0000   -4.54314
392960.0000   -2.92266
393000.0000   -3.76992
393040.0000   -3.66492
393080.0000   -3.22484
393120.0000   -3.83000
393160.0000   -3.57146
393200.0000   -2.99983
393240.0000   -4.09063
393280.0000   -4.03938
393320.0000   -4.12359
393360.0000   -4.01327
393400.0000   -3.58115
393440.0000   -3.27089
393480.0000   -2.55634
393520.0000   -3.20953
393560.0000   -3.03921
393600.0000   -3.78058
393640.0000   -4.01700
393680.0000   -2.98491
393720.0000   -3.86118
393760.0000   -4.04100
393800.0000   -3.59073
393840.0000   -3.36317
393880.0000   -3.67247
393920.0000   -3.92250
393960.0000   -2.46691
394000.0000   -3.35121
394040.0000   -3.85143
394080.0000   -3.33127
394120.0000   -2.99850
394160.0000   -3.33395
394200.0000   -4.25204
394240.0000   -4.16995
394280.0000   -3.96090
394320.0000   -3.96201
394360.0000   -3.15285
394400.0000   -3.55070
394440.0000   -3.37401
394480.0000   -4.05568
394520.0000   -3.16045
394560.0000   -3.19987
394600.0000   -3.87920
394640.0000   -3.69296
394680.0000   -3.64518
394720.0000   -3.58639
394760.0000   -5.24511
394800.0000   -3.31299
394840.0000   -4.57757
394880.0000   -4.47165
394920.0000   -3.63320
394960.0000   -3.44284
395000.0000   -3.62654
395040.0000   -2.38300
395080.0000   -2.59917
395120.0000   -2.07535
395160.0000   -2.76611
395200.0000   -2.46193
395240.0000   -2.43788
395280.0000   -1.88046
395320.0000   -2.78376
395360.0000   -3.35125
395400.0000   -3.04935
395440.0000   -3.16367
395480.0000   -3.28082
395520.0000   -2.51661
395560.0000   -2.00541
395600.0000   -3.04659
395640.0000   -3.32879
395680.0000   -2.13016
395720.0000   -3.36135
395760.0000   -4.05837
395800.0000   -2.50012
395840.0000   -3.16948
395880.0000   -3.23596
395920.0000   -2.24142
395960.0000   -2.41870
396000.0000   -2.95720
396040.0000   -2.89374
396080.0000   -2.40667
396120.0000   -3.26726
396160.0000   -3.29836
396200.0000   -3.40150
396240.0000   -2.36785
396280.0000   -2.51945
396320.0000   -3.36386
396360.0000   -3.78256
396400.0000   -3.07482
396440.0000   -2.69105
396480.0000   -2.66807
396520.0000   -2.77500
396560.0000   -2.28482
396600.0000   -1.68803
396640.0000   -2.45980
396680.0000   -2.22529
396720.0000   -1.65371
396760.0000   -1.95335
396800.0000   -2.08242
396840.0000   -2.26353
396880.0000   -2.38481
396920.0000   -2.89277
396960.0000   -2.10244
397000.0000   -2.67930
397040.0000   -2.32663
397080.0000   -3.77500
397120.0000   -3.75860
397160.0000   -2.87605
397200.0000   -3.42187
397240.0000   -3.18888
397280.0000   -3.69744
397320.0000   -2.85108
397360.0000   -2.40713
397400.0000   -3.37823
397440.0000   -2.96429
397480.0000   -2.97719
397520.0000   -3.14995
397560.0000   -3.89565
397600.0000   -2.17116
397640.0000   -2.77501
397680.0000   -2.27281
397720.0000   -2.12316
397760.0000   -2.27299
397800.0000   -1.61243
397840.0000   -2.59775
397880.0000   -3.08386
397920.0000   -2.65037
397960.0000   -2.79265
398000.0000   -2.72439
398040.0000   -3.72102
398080.0000   -3.34736
398120.0000   -3.68351
398160.0000   -1.92884
398200.0000   -2.31069
398240.0000   -3.77624
398280.0000   -2.05811
398320.0000   -2.05037
398360.0000   -2.72489
398400.0000   -2.23340
398440.0000   -1.94542
398480.0000   -2.67611
398520.0000   -2.99075
398560.0000   -3.12969
398600.0000   -2.87642
398640.0000   -2.48774
398680.0000   -3.35985
398720.0000   -3.44360
398760.0000   -3.33642
398800.0000   -2.01790
398840.0000   -2.64572
398880.0000   -2.37996
398920.0000   -2.01798
398960.0000   -1.62853
399000.0000   -1.95088
399040.0000   -2.18136
399080.0000   -2.75157
399120.0000   -3.34357
399160.0000   -1.72905
399200.0000   -2.75777
399240.0000   -2.92330
399280.0000   -1.41496
399320.0000   -2.28460
399360.0000   -1.42623
399400.0000   -2.42546
399440.0000   -3.01666
399480.0000   -2.49105
399520.0000   -2.70565
399560.0000   -3.05634
399600.0000   -3.08238
399640.0000   -2.03051
399680.0000   -2.23840
399720.0000   -2.80457
399760.0000   -2.97122
399800.0000   -1.95614
399840.0000   -1.83924
399880.0000   -1.63970
399920.0000   -1.93577
399960.0000   -1.96819
400000.0000   -1.89127
400040.0000   -1.87475
400080.0000   -1.64276
400120.0000   -1.03383
400160.0000   -1.73419
400200.0000   -2.35187
400240.0000   -2.86127
400280.0000   -1.70757
400320.0000   -2.22744
400360.0000   -2.15834
400400.0000   -1.98877
400440.0000   -2.63955
400480.0000   -1.51724
400520.0000   -1.85379
400560.0000   -0.95830
400600.0000   -1.94666
400640.0000   -1.81968
400680.0000   -1.10247
400720.0000   -0.96836
400760.0000   -1.61222
400800.0000   -0.60865
400840.0000   -1.63731
400880.0000   -1.04942
400920.0000   -1.31093
400960.0000   -2.25146
401000.0000   -1.66193
401040.0000   -1.87561
401080.0000   -1.64401
401120.0000   -2.40335
401160.0000   -1.66226
401200.0000   -1.77688
401240.0000   -1.93720
401280.0000   -1.28940
401320.0000   -1.57015
401360.0000   -1.42752
401400.0000   -2.26335
401440.0000   -2.06266
401480.0000   -2.05604
401520.0000   -2.09004
401560.0000   -2.02651
401600.0000   -1.79498
401640.0000   -1.91289
401680.0000   -1.08492
401720.0000   -1.89829
401760.0000   -1.89715
401800.0000   -2.08510
401840.0000   -1.41171
401880.0000   -2.05362
401920.0000   -2.81298
401960.0000   -2.82612
402000.0000   -3.01482
402040.0000   -2.33319
402080.0000   -2.63823
402120.0000   -2.11755
402160.0000   -3.14627
402200.0000   -3.69209
402240.0000   -4.25944
402280.0000   -3.30902
402320.0000   -4.23910
402360.0000   -4.97604
402400.0000   -4.35130
402440.0000   -2.79150
402480.0000   -4.32572
402520.0000   -3.81872
402560.0000   -2.99845
402600.0000   -3.18266
402640.0000   -3.25290
402680.0000   -4.87114
402720.0000   -3.88358
402760.0000   -4.07298
402800.0000   -3.61056
402840.0000   -3.61002
402880.0000   -5.01280
402920.0000   -5.09651
402960.0000   -4.02105
403000.0000   -3.14355
403040.0000   -2.73070
403080.0000   -2.58065
403120.0000   -2.46890
403160.0000   -2.65602
403200.0000   -2.96814
403240.0000   -2.79112
403280.0000   -2.85380
403320.0000   -1.95389
403360.0000   -2.76735
403400.0000   -2.95004
403440.0000   -2.58338
403480.0000   -2.09867
403520.0000   -3.24562
403560.0000   -3.62915
403600.0000   -2.77135
403640.0000   -3.02035
403680.0000   -3.10773
403720.0000   -2.66246
403760.0000   -2.84744
403800.0000   -2.04875
403840.0000   -2.30271
403880.0000   -2.57951
403920.0000   -1.52997
403960.0000   -1.19899
404000.0000   -2.18489
404040.0000   -2.62387
404080.0000   -2.21880
404120.0000   -2.63994
404160.0000   -2.28083
404200.0000   -1.78078
404240.0000   -2.67099
404280.0000   -3.01450
404320.0000   -3.17878
404360.0000   -2.46697
404400.0000   -2.04570
404440.0000   -1.89725
404480.0000   -2.89144
404520.0000   -2.84979
404560.0000   -3.39312
404600.0000   -2.59818
404640.0000   -3.46601
404680.0000   -4.09440
404720.0000   -4.16620
404760.0000   -3.89328
404800.0000   -4.16435
404840.0000   -3.33267
404880.0000   -3.13472
404920.0000   -2.66574
404960.0000   -3.16193
405000.0000   -2.81807
405040.0000   -2.80810
405080.0000   -3.09263
405120.0000   -2.71800
405160.0000   -2.29790
405200.0000   -2.37811
405240.0000   -2.64194
405280.0000   -2.87919
405320.0000   -3.03037
405360.0000   -2.61388
405400.0000   -2.43552
405440.0000   -2.65237
405480.0000   -2.50639
405520.0000   -3.15085
405560.0000   -3.21577
405600.0000   -2.11419
405640.0000   -2.56571
405680.0000   -2.31613
405720.0000   -1.63724
405760.0000   -2.39825
405800.0000   -2.48485
405840.0000   -3.14843
405880.0000   -3.03485
405920.0000   -2.48247
405960.0000   -3.60077
406000.0000   -2.91674
406040.0000   -2.71177
406080.0000   -2.79189
406120.0000   -2.26137
406160.0000   -2.68340
406200.0000   -2.27306
406240.0000   -2.26719
406280.0000   -2.76965
406320.0000   -2.10216
406360.0000   -2.44364
406400.0000   -1.90800
406440.0000   -2.88095
406480.0000   -3.23221
406520.0000   -1.71350
406560.0000   -3.44958
406600.0000   -2.64808
406640.0000   -2.49360
406680.0000   -2.78949
406720.0000   -2.05613
406760.0000   -1.56331
406800.0000   -1.70899
406840.0000   -1.63260
406880.0000   -2.25143
406920.0000   -2.20124
406960.0000   -1.82497
407000.0000   -2.97974
407040.0000   -2.69323
407080.0000   -1.92122
407120.0000   -2.10022
407160.0000   -1.48532
407200.0000   -2.31750
407240.0000   -2.09575
407280.0000   -1.90986
407320.0000   -2.43533
407360.0000   -1.73719
407400.0000   -1.55922
407440.0000   -1.94666
407480.0000   -2.02289
407520.0000   -2.34749
407560.0000   -2.46097
407600.0000   -1.78948
407640.0000   -2.55837
407680.0000   -2.16845
407720.0000   -1.84315
407760.0000   -3.06691
407800.0000   -1.64761
407840.0000   -1.79894
407880.0000   -2.12234
407920.0000   -2.71413
407960.0000   -1.40336
408000.0000   -1.78462
408040.0000   -1.60695
408080.0000   -2.83770
408120.0000   -2.60603
408160.0000   -2.47624
408200.0000   -2.06883
408240.0000   -2.22857
408280.0000   -3.23138
408320.0000   -3.51387
408360.0000   -3.42316
408400.0000   -3.16734
408440.0000   -3.20466
408480.0000   -2.99418
408520.0000   -3.52148
408560.0000   -3.81124
408600.0000   -3.04515
408640.0000   -2.90420
408680.0000   -3.87829
408720.0000   -2.95761
408760.0000   -3.04952
408800.0000   -3.24740
408840.0000   -3.63137
408880.0000   -3.28998
408920.0000   -4.16820
408960.0000   -3.53022
409000.0000   -3.04637
409040.0000   -3.73427
409080.0000   -3.89064
409120.0000   -2.90052
409160.0000   -3.22001
409200.0000   -3.27418
409240.0000   -4.43970
409280.0000   -2.48263
409320.0000   -3.59942
409360.0000   -3.91966
409400.0000   -4.14803
409440.0000   -3.97489
409480.0000   -4.27183
409520.0000   -4.20160
409560.0000   -3.23462
409600.0000   -4.25625
409640.0000   -3.48352
409680.0000   -3.77568
409720.0000   -2.78220
409760.0000   -3.71569
409800.0000   -3.75345
409840.0000   -2.64803
409880.0000   -3.31699
409920.0000   -1.93664
409960.0000   -3.33650
410000.0000   -2.55857
410040.0000   -3.70282
410080.0000   -2.74319
410120.0000   -2.86315
410160.0000   -2.57581
410200.0000   -3.65523
410240.0000   -2.70305
410280.0000   -2.58561
410320.0000   -2.88171
410360.0000   -1.88956
410400.0000   -3.80753
410440.0000   -3.37874
410480.0000   -3.50062
410520.0000   -3.39129
410560.0000   -3.85283
410600.0000   -4.24901
410640.0000   -3.50326
410680.0000   -2.12823
410720.0000   -2.55860
410760.0000   -2.70741
410800.0000   -3.55252
410840.0000   -2.46308
410880.0000   -2.28148
410920.0000   -3.86180
410960.0000   -3.31006
411000.0000   -2.29442
411040.0000   -2.50987
411080.0000   -2.93279
411120.0000   -3.01224
411160.0000   -3.17098
411200.0000   -3.54455
411240.0000   -3.65778
411280.0000   -3.19785
411320.0000   -3.14933
411360.0000   -3.43354
411400.0000   -3.15118
411440.0000   -3.96193
411480.0000   -5.40503
411520.0000   -4.59681
411560.0000   -5.07007
411600.0000   -4.00112
411640.0000   -3.25722
411680.0000   -3.43846
411720.0000   -3.30426
411760.0000   -3.62735
411800.0000   -3.76246
411840.0000   -3.00464
411880.0000   -4.15391
411920.0000   -2.75513
411960.0000   -3.55728
412000.0000   -2.10374
412040.0000   -1.67768
412080.0000   -1.75779
412120.0000   -1.70818
412160.0000   -3.31625
412200.0000   -3.05436
412240.0000   -4.64441
412280.0000   -3.74599
412320.0000   -4.22488
412360.0000   -4.21814
412400.0000   -3.85914
412440.0000   -4.20235
412480.0000   -3.34231
412520.0000   -3.84583
412560.0000   -2.73049
412600.0000   -4.22830
412640.0000   -3.27012
412680.0000   -3.49965
412720.0000   -3.75462
412760.0000   -3.25240
412800.0000   -2.64523
412840.0000   -4.25636
412880.0000   -4.18130
412920.0000   -4.19230
412960.0000   -3.34026
413000.0000   -2.96347
413040.0000   -2.66483
413080.0000   -2.37399
413120.0000   -3.53215
413160.0000   -2.83745
413200.0000   -3.35641
413240.0000   -2.49981
413280.0000   -2.89304
413320.0000   -2.70900
413360.0000   -3.00191
413400.0000   -3.53829
413440.0000   -2.74114
413480.0000   -2.12321
413520.0000   -2.19237
413560.0000   -1.86828
413600.0000   -2.40318
413640.0000   -2.82623
413680.0000   -3.10390
413720.0000   -2.11186
413760.0000   -3.45977
413800.0000   -2.75180
413840.0000   -3.69080
413880.0000   -2.39899
413920.0000   -1.72342
413960.0000   -3.07393
414000.0000   -3.30426
414040.0000   -3.37512
414080.0000   -3.27407
414120.0000   -2.75969
414160.0000   -2.75841
414200.0000   -2.98890
414240.0000   -2.70244
414280.0000   -2.14033
414320.0000   -2.20904
414360.0000   -2.55618
414400.0000   -1.42731
414440.0000   -1.54609
414480.0000   -2.13374
414520.0000   -1.75982
414560.0000   -2.27768
414600.0000   -2.22545
414640.0000   -2.92519
414680.0000   -2.56802
414720.0000   -2.72303
414760.0000   -3.36559
414800.0000   -3.13702
414840.0000   -2.07640
414880.0000   -2.27183
414920.0000   -1.77984
414960.0000   -1.52164
415000.0000   -1.90557
415040.0000   -1.69015
415080.0000   -1.18255
415120.0000   -2.32119
415160.0000   -2.39194
415200.0000   -2.15017
415240.0000   -1.60371
415280.0000   -1.14676
415320.0000   -1.35147
415360.0000   -2.08712
415400.0000   -2.13200
415440.0000   -1.89338
415480.0000   -1.64441
415520.0000   -1.51775
415560.0000   -2.54430
415600.0000   -2.17981
415640.0000   -1.71760
415680.0000   -1.30334
415720.0000   -1.49230
415760.0000   -1.19027
415800.0000   -1.65912
415840.0000   -1.50999
415880.0000   -1.61527
415920.0000   -1.08881
415960.0000   -2.10406
416000.0000   -2.44653
416040.0000   -1.97954
416080.0000   -1.68163
416120.0000   -1.72904
416160.0000   -1.62149
416200.0000   -1.77846
416240.0000   -2.10214
416280.0000   -2.97240
416320.0000   -3.49792
416360.0000   -2.20546
416400.0000   -2.52744
416440.0000   -2.63713
416480.0000   -2.92065
416520.0000   -2.78524
416560.0000   -2.44365
416600.0000   -2.88163
416640.0000   -2.99994
416680.0000   -2.38708
416720.0000   -2.45104
416760.0000   -2.51961
416800.0000   -2.82163
416840.0000   -3.19609
416880.0000   -2.05238
416920.0000   -2.64515
416960.0000   -2.59898
417000.0000   -3.32548
417040.0000   -2.51393
417080.0000   -2.07848
417120.0000   -2.68946
417160.0000   -2.96398
417200.0000   -3.10044
417240.0000   -2.65713
417280.0000   -3.59254
417320.0000   -3.71989
417360.0000   -2.79607
417400.0000   -2.45582
417440.0000   -2.62610
417480.0000   -1.55275
417520.0000   -1.73147
417560.0000   -2.85546
417600.0000   -1.79411
417640.0000   -2.60825
417680.0000   -2.44947
417720.0000   -3.12226
417760.0000   -2.44537
417800.0000   -3.97494
417840.0000   -3.00619
417880.0000   -3.26472
417920.0000   -2.68646
417960.0000   -3.06702
418000.0000   -2.47057
418040.0000   -1.76925
418080.0000   -2.56484
418120.0000   -2.26649
418160.0000   -2.40666
418200.0000   -3.17498
418240.0000   -2.04251
418280.0000   -2.09039
418320.0000   -3.32061
418360.0000   -2.06986
418400.0000   -1.68427
418440.0000   -2.16794
418480.0000   -1.29883
418520.0000   -0.68874
418560.0000   -2.13775
418600.0000   -1.07235
418640.0000   -1.74544
418680.0000   -3.11088
418720.0000   -2.87075
418760.0000   -2.37188
418800.0000   -1.31200
418840.0000   -2.24099
418880.0000   -2.68304
418920.0000   -1.60464
418960.0000   -2.53041
419000.0000   -2.11203
419040.0000   -2.64427
419080.0000   -2.41749
419120.0000   -3.47553
419160.0000   -2.86301
419200.0000   -2.19645
419240.0000   -2.44856
419280.0000   -3.10776
419320.0000   -2.38002
419360.0000   -2.60590
419400.0000   -1.97408
419440.0000   -2.65804
419480.0000   -2.59500
419520.0000   -1.65155
419560.0000   -2.11631
419600.0000   -2.16202
419640.0000   -2.27663
419680.0000   -2.13991
419720.0000   -1.87948
419760.0000   -1.82956
419800.0000   -1.87346
419840.0000   -1.85144
419880.0000   -1.67783
419920.0000   -1.36580
419960.0000   -0.76026
420000.0000   -1.07726
420040.0000   -1.80352
420080.0000   -2.14555
420120.0000   -0.42568
420160.0000   -2.43227
420200.0000   -2.41224
420240.0000   -2.15312
420280.0000   -1.22840
420320.0000   -1.73750
420360.0000   -2.24000
420400.0000   -1.80867
420440.0000   -1.99473
420480.0000   -2.01739
420520.0000   -1.62800
420560.0000   -1.81896
420600.0000   -1.92295
420640.0000   -2.18976
420680.0000   -2.72797
420720.0000   -2.77184
420760.0000   -2.68294
420800.0000   -2.15387
420840.0000   -2.50379
420880.0000   -3.23071
420920.0000   -3.66482
420960.0000   -3.81364
421000.0000   -3.74619
421040.0000   -3.15800
421080.0000   -2.97629
421120.0000   -3.45374
421160.0000   -2.68549
421200.0000   -2.94016
421240.0000   -2.02905
421280.0000   -3.85241
421320.0000   -3.34343
421360.0000   -3.23090
421400.0000   -3.00117
421440.0000   -2.28556
421480.0000   -3.17813
421520.0000   -1.81212
421560.0000   -2.92132
421600.0000   -2.20904
421640.0000   -2.09012
421680.0000   -2.78034
421720.0000   -2.94506
421760.0000   -2.94078
421800.0000   -2.21268
421840.0000   -1.99669
421880.0000   -1.69537
421920.0000   -1.57442
421960.0000   -2.44491
422000.0000   -3.70500
422040.0000   -2.68907
422080.0000   -1.93437
422120.0000   -2.39387
422160.0000   -3.37307
422200.0000   -2.45429
422240.0000   -2.77054
422280.0000   -2.35120
422320.0000   -1.94946
422360.0000   -2.23449
422400.0000   -2.91253
422440.0000   -2.97469
422480.0000   -2.94623
422520.0000   -2.30163
422560.0000   -3.20338
422600.0000   -3.48202
422640.0000   -3.63925
422680.0000   -2.98706
422720.0000   -2.89932
422760.0000   -4.39013
422800.0000   -3.06728
422840.0000   -3.00784
422880.0000   -2.84176
422920.0000   -1.94337
422960.0000   -2.84877
423000.0000   -2.57583
423040.0000   -3.04280
423080.0000   -3.49096
423120.0000   -2.98052
423160.0000   -2.99063
423200.0000   -4.12194
423240.0000   -3.82006
423280.0000   -3.71938
423320.0000   -4.13355
423360.0000   -4.33764
423400.0000   -3.91815
423440.0000   -4.66922
423480.0000   -4.11075
423520.0000   -3.55206
423560.0000   -4.66119
423600.0000   -4.39654
423640.0000   -4.56013
423680.0000   -2.94206
423720.0000   -3.60661
423760.0000   -2.74697
423800.0000   -2.69049
423840.0000   -3.42302
423880.0000   -3.35909
423920.0000   -3.46158
423960.0000   -2.77730
424000.0000   -4.08250
424040.0000   -3.29699
424080.0000   -3.36829
424120.0000   -3.38375
424160.0000   -2.78777
424200.0000   -3.65691
424240.0000   -3.07977
424280.0000   -3.17610
424320.0000   -3.11335
424360.0000   -2.70636
424400.0000   -2.64976
424440.0000   -3.02524
424480.0000   -1.90436
424520.0000   -2.48612
424560.0000   -2.55177
424600.0000   -2.78815
424640.0000   -3.45617
424680.0000   -1.90587
424720.0000   -2.84992
424760.0000   -2.90939
424800.0000   -3.55388
424840.0000   -3.72206
424880.0000   -4.61782
424920.0000   -3.08982
424960.0000   -2.66715
425000.0000   -1.82461
425040.0000   -2.25043
425080.0000   -3.93760
425120.0000   -3.53140
425160.0000   -3.37874
425200.0000   -3.44478
425240.0000   -3.56927
425280.0000   -3.31627
425320.0000   -2.58333
425360.0000   -3.11424
425400.0000   -3.71378
425440.0000   -3.49199
425480.0000   -3.44968
425520.0000   -3.70901
425560.0000   -3.84896
425600.0000   -3.18126
425640.0000   -3.49877
425680.0000   -3.86301
425720.0000   -3.63068
425760.0000   -3.83918
425800.0000   -3.86746
425840.0000   -3.85225
425880.0000   -3.71192
425920.0000   -3.07276
425960.0000   -3.50682
426000.0000   -2.77625
426040.0000   -3.36377
426080.0000   -2.75056
426120.0000   -2.38091
426160.0000   -3.18959
426200.0000   -1.78896
426240.0000   -2.88827
426280.0000   -1.75742
426320.0000   -3.37686
426360.0000   -2.53749
426400.0000   -2.67270
426440.0000   -2.69009
426480.0000   -2.86375
426520.0000   -2.02178
426560.0000   -2.30027
426600.0000   -2.87942
426640.0000   -2.96807
426680.0000   -2.41406
426720.0000   -2.45777
426760.0000   -2.77784
426800.0000   -2.68346
426840.0000   -2.06867
426880.0000   -1.83949
426920.0000   -1.69712
426960.0000   -1.73420
427000.0000   -1.67029
427040.0000   -3.01116
427080.0000   -1.87679
427120.0000   -2.92849
427160.0000   -2.09179
427200.0000   -2.62137
427240.0000   -3.10244
427280.0000   -3.15077
427320.0000   -3.75139
427360.0000   -3.63448
427400.0000   -2.30545
427440.0000   -2.39505
427480.0000   -3.15698
427520.0000   -3.03678
427560.0000   -3.78126
427600.0000   -2.55118
427640.0000   -2.40345
427680.0000   -3.28769
427720.0000   -2.93756
427760.0000   -2.80270
427800.0000   -2.83957
427840.0000   -2.85691
427880.0000   -2.76957
427920.0000   -4.53213
427960.0000   -4.09914
428000.0000   -3.33576
428040.0000   -2.05303
428080.0000   -1.93058
428120.0000   -2.55869
428160.0000   -3.22797
428200.0000   -3.24249
428240.0000   -2.46869
428280.0000   -1.48099
428320.0000   -2.65707
428360.0000   -1.53394
428400.0000   -2.39366
428440.0000   -3.00513
428480.0000   -3.85681
428520.0000   -2.93681
428560.0000   -2.62613
428600.0000   -2.81850
428640.0000   -2.17293
428680.0000   -1.57633
428720.0000   -1.56239
428760.0000   -2.63738
428800.0000   -2.55889
428840.0000   -2.31527
428880.0000   -2.60350
428920.0000   -2.89937
428960.0000   -2.95387
429000.0000   -4.47630
429040.0000   -3.67911
429080.0000   -3.63816
429120.0000   -2.99255
429160.0000   -2.76034
429200.0000   -3.00566
429240.0000   -2.88276
429280.0000   -3.76228
429320.0000   -3.28278
429360.0000   -2.52771
429400.0000   -3.27293
429440.0000   -3.05679
429480.0000   -3.50312
429520.0000   -3.40867
429560.0000   -2.78395
429600.0000   -2.61729
429640.0000   -2.48218
429680.0000   -2.30917
429720.0000   -2.82140
429760.0000   -2.76367
429800.0000   -2.20304
429840.0000   -2.75519
429880.0000   -3.11593
429920.0000   -2.83515
429960.0000   -2.41596
430000.0000   -2.88665
430040.0000   -3.30485
430080.0000   -2.86643
430120.0000   -2.54618
430160.0000   -1.74209
430200.0000   -2.00078
430240.0000   -3.26284
430280.0000   -2.39525
430320.0000   -2.98039
430360.0000   -2.65116
430400.0000   -2.79319
430440.0000   -3.49600
430480.0000   -2.65285
430520.0000   -3.49419
430560.0000   -2.55698
430600.0000   -2.23235
430640.0000   -3.42370
430680.0000   -2.81740
430720.0000   -3.26442
430760.0000   -2.44753
430800.0000   -2.78551
430840.0000   -2.41604
430880.0000   -2.61870
430920.0000   -2.88707
430960.0000   -3.36384
431000.0000   -3.21627
431040.0000   -2.26201
431080.0000   -2.36031
431120.0000   -2.84893
431160.0000   -2.67753
431200.0000   -3.25386
431240.0000   -1.81095
431280.0000   -2.75234
431320.0000   -2.77135
431360.0000   -3.12487
431400.0000   -2.90660
431440.0000   -3.67763
431480.0000   -3.39161
431520.0000   -3.42996
431560.0000   -3.99510
431600.0000   -4.33409
431640.0000   -4.40122
431680.0000   -3.88242
431720.0000   -2.58686
431760.0000   -3.32752
431800.0000   -3.79877
431840.0000   -2.40375
431880.0000   -2.91945
431920.0000   -1.84682
431960.0000   -2.73075
432000.0000   -3.08774
432040.0000   -1.89224
432080.0000   -2.36094
432120.0000   -3.55539
432160.0000   -4.25808
432200.0000   -3.21000
432240.0000   -3.16678
432280.0000   -3.63624
432320.0000   -3.06600
432360.0000   -2.74158
432400.0000   -3.38151
432440.0000   -2.76962
432480.0000   -2.64499
432520.0000   -3.03956
432560.0000   -3.29461
432600.0000   -3.67820
432640.0000   -2.91890
432680.0000   -3.07726
432720.0000   -3.61665
432760.0000   -3.97321
432800.0000   -3.54744
432840.0000   -4.21721
432880.0000   -4.17936
432920.0000   -2.91602
432960.0000   -3.68314
433000.0000   -3.53078
433040.0000   -3.37904
433080.0000   -4.51372
433120.0000   -3.88457
433160.0000   -3.67850
433200.0000   -3.45065
433240.0000   -4.03839
433280.0000   -3.42472
433320.0000   -2.89496
433360.0000   -2.71604
433400.0000   -3.80451
433440.0000   -3.53732
433480.0000   -2.94760
433520.0000   -2.38033
433560.0000   -3.64864
433600.0000   -3.30283
433640.0000   -2.98458
433680.0000   -3.96521
433720.0000   -3.92422
433760.0000   -3.51944
433800.0000   -4.06397
433840.0000   -2.72151
433880.0000   -4.03346
433920.0000   -4.74707
433960.0000   -4.07305
434000.0000   -3.38246
434040.0000   -3.91650
434080.0000   -3.46604
434120.0000   -3.33946
434160.0000   -2.99473
434200.0000   -3.72716
434240.0000   -3.22659
434280.0000   -3.76633
434320.0000   -3.01437
434360.0000   -2.47568
434400.0000   -3.15234
434440.0000   -2.67119
434480.0000   -2.13376
434520.0000   -2.31815
434560.0000   -1.67831
434600.0000   -1.58791
434640.0000   -3.10107
434680.0000   -2.48739
434720.0000   -3.10661
434760.0000   -3.65066
434800.0000   -2.86085
434840.0000   -3.39332
434880.0000   -2.39803
434920.0000   -2.58209
434960.0000   -2.13667
435000.0000   -2.72202
435040.0000   -3.04517
435080.0000   -2.60777
435120.0000   -2.59232
435160.0000   -3.01069
435200.0000   -3.14175
435240.0000   -2.79122
435280.0000   -3.45948
435320.0000   -3.06166
435360.0000   -2.69294
435400.0000   -2.71794
435440.0000   -2.81046
435480.0000   -3.20153
435520.0000   -2.51621
435560.0000   -4.30472
435600.0000   -3.80044
435640.0000   -3.88859
435680.0000   -2.78405
435720.0000   -2.38781
435760.0000   -2.65880
435800.0000   -1.92114
435840.0000   -2.44998
435880.0000   -2.82773
435920.0000   -3.10022
435960.0000   -4.08493
436000.0000   -3.90105
436040.0000   -2.93081
436080.0000   -4.03879
436120.0000   -3.06837
436160.0000   -2.79819
436200.0000   -1.97644
436240.0000   -2.84091
436280.0000   -2.57386
436320.0000   -2.62025
436360.0000   -2.32871
436400.0000   -2.98881
436440.0000   -2.87377
436480.0000   -3.38846
436520.0000   -3.93633
436560.0000   -3.79829
436600.0000   -3.17391
436640.0000   -3.86411
436680.0000   -2.83263
436720.0000   -2.85984
436760.0000   -3.08589
436800.0000   -2.74825
436840.0000   -3.19715
436880.0000   -3.45900
436920.0000   -4.07861
436960.0000   -3.30249
437000.0000   -3.55199
437040.0000   -3.44571
437080.0000   -3.10564
437120.0000   -3.94361
437160.0000   -3.05279
437200.0000   -3.18615
437240.0000   -2.33819
437280.0000   -2.83800
437320.0000   -3.12812
437360.0000   -2.82857
437400.0000   -3.31601
437440.0000   -2.98784
437480.0000   -3.09386
437520.0000   -3.24156
437560.0000   -3.63005
437600.0000   -2.79076
437640.0000   -2.80896
437680.0000   -2.22109
437720.0000   -2.78813
437760.0000   -2.96735
437800.0000   -2.96267
437840.0000   -2.20867
437880.0000   -2.30645
437920.0000   -3.18954
437960.0000   -2.33861
438000.0000   -2.78710
438040.0000   -4.01068
438080.0000   -2.87171
438120.0000   -3.70688
438160.0000   -3.30779
438200.0000   -2.58394
438240.0000   -2.54807
438280.0000   -1.73395
438320.0000   -1.79746
438360.0000   -2.67514
438400.0000   -1.82484
438440.0000   -2.36707
438480.0000   -1.02080
438520.0000   -2.52019
438560.0000   -1.56147
438600.0000   -0.75110
438640.0000   -2.63030
438680.0000   -2.06071
438720.0000   -2.21019
438760.0000   -2.42171
438800.0000   -2.10879
438840.0000   -2.62740
438880.0000   -2.95258
438920.0000   -3.32765
438960.0000   -3.13775
439000.0000   -2.90571
439040.0000   -2.73452
439080.0000   -3.08345
439120.0000   -2.88606
439160.0000   -2.63405
439200.0000   -2.05584
439240.0000   -3.24060
439280.0000   -2.60694
439320.0000   -2.37179
439360.0000   -2.37978
439400.0000   -2.78768
439440.0000   -2.02343
439480.0000   -3.48584
439520.0000   -4.29256
439560.0000   -2.66230
439600.0000   -2.87841
439640.0000   -2.56233
439680.0000   -2.43699
439720.0000   -2.58155
439760.0000   -2.24703
439800.0000   -3.05286
439840.0000   -2.57899
439880.0000   -2.90535
439920.0000   -2.45457
439960.0000   -3.12812
440000.0000   -2.38511
440040.0000   -2.51468
440080.0000   -3.13693
440120.0000   -3.08956
440160.0000   -2.06235
440200.0000   -2.51165
440240.0000   -3.55222
440280.0000   -2.82304
440320.0000   -1.91250
440360.0000   -1.95103
440400.0000   -2.36080
440440.0000   -3.15560
440480.0000   -3.40689
440520.0000   -2.98425
440560.0000   -3.49781
440600.0000   -3.75077
440640.0000   -2.28089
440680.0000   -3.44047
440720.0000   -3.10175
440760.0000   -3.07743
440800.0000   -2.89363
440840.0000   -2.42690
440880.0000   -2.95162
440920.0000   -3.35145
440960.0000   -2.99583
441000.0000   -3.45867
441040.0000   -3.04677
441080.0000   -4.12271
441120.0000   -2.35411
441160.0000   -3.13668
441200.0000   -1.52533
441240.0000   -1.99958
441280.0000   -2.88154
441320.0000   -3.00685
441360.0000   -2.79252
441400.0000   -2.86484
441440.0000   -2.47155
441480.0000   -3.06979
441520.0000   -2.56650
441560.0000   -1.73232
441600.0000   -1.99089
441640.0000   -2.64824
441680.0000   -2.68467
441720.0000   -3.84961
441760.0000   -2.79299
441800.0000   -2.70381
441840.0000   -2.56775
441880.0000   -2.27305
441920.0000   -2.65198
441960.0000   -3.35460
442000.0000   -2.57018
442040.0000   -2.75458
442080.0000   -1.59245
442120.0000   -3.03959
442160.0000   -2.87484
442200.0000   -3.74004
442240.0000   -3.01919
442280.0000   -3.53517
442320.0000   -3.58943
442360.0000   -4.02459
442400.0000   -2.94527
442440.0000   -3.81848
442480.0000   -4.13629
442520.0000   -4.27806
442560.0000   -3.43517
442600.0000   -3.06176
442640.0000   -2.79558
442680.0000   -3.05281
442720.0000   -3.55146
442760.0000   -3.47206
442800.0000   -3.15422
442840.0000   -3.44294
442880.0000   -3.25314
442920.0000   -3.24861
442960.0000   -2.99703
443000.0000   -2.10507
443040.0000   -2.39406
443080.0000   -2.92695
443120.0000   -3.62115
443160.0000   -3.05110
443200.0000   -2.63524
443240.0000   -3.12633
443280.0000   -2.43501
443320.0000   -1.88303
443360.0000   -3.38596
443400.0000   -4.05622
443440.0000   -3.12619
443480.0000   -2.66194
443520.0000   -3.55357
443560.0000   -3.98913
443600.0000   -2.92569
443640.0000   -3.76737
443680.0000   -3.53230
443720.0000   -3.70617
443760.0000   -3.58678
443800.0000   -2.70717
443840.0000   -3.34936
443880.0000   -3.32663
443920.0000   -3.62310
443960.0000   -3.65085
444000.0000   -3.30085
444040.0000   -3.25531
444080.0000   -3.75811
444120.0000   -3.21503
444160.0000   -4.31599
444200.0000   -3.86995
444240.0000   -2.57261
444280.0000   -2.95540
444320.0000   -2.86697
444360.0000   -3.11860
444400.0000   -3.71455
444440.0000   -3.62723
444480.0000   -3.42802
444520.0000   -3.64604
444560.0000   -3.60037
444600.0000   -3.28190
444640.0000   -2.86807
444680.0000   -1.79117
444720.0000   -3.71156
444760.0000   -2.12848
444800.0000   -2.97738
444840.0000   -2.95046
444880.0000   -2.77706
444920.0000   -3.00281
444960.0000   -3.36661
445000.0000   -3.18842
445040.0000   -2.98721
445080.0000   -3.22948
445120.0000   -2.82638
445160.0000   -2.35764
445200.0000   -3.05935
445240.0000   -3.46100
445280.0000   -3.17108
445320.0000   -3.28566
445360.0000   -2.89873
445400.0000   -3.01916
445440.0000   -4.03826
445480.0000   -4.79265
445520.0000   -4.84517
445560.0000   -3.52500
445600.0000   -3.08615
445640.0000   -3.05348
445680.0000   -3.53635
445720.0000   -2.77546
445760.0000   -3.08462
445800.0000   -3.44769
445840.0000   -3.45794
445880.0000   -2.79313
445920.0000   -2.95799
445960.0000   -3.68182
446000.0000   -3.61620
446040.0000   -2.54162
446080.0000   -3.15352
446120.0000   -3.11183
446160.0000   -3.44950
446200.0000   -2.80445
446240.0000   -2.57227
446280.0000   -2.51260
446320.0000   -3.40613
446360.0000   -2.64597
446400.0000   -2.91844
446440.0000   -3.01427
446480.0000   -4.54734
446520.0000   -3.64682
446560.0000   -3.29672
446600.0000   -3.14108
446640.0000   -2.38994
446680.0000   -3.33869
446720.0000   -3.40606
446760.0000   -1.86233
446800.0000   -2.30464
446840.0000   -3.19886
446880.0000   -3.46285
446920.0000   -3.03231
446960.0000   -2.91176
447000.0000   -4.01435
447040.0000   -3.98973
447080.0000   -3.48089
447120.0000   -3.73906
447160.0000   -2.70073
447200.0000   -3.14834
447240.0000   -2.83469
447280.0000   -3.35924
447320.0000   -3.65400
447360.0000   -2.77890
447400.0000   -3.18575
447440.0000   -2.77567
447480.0000   -3.43593
447520.0000   -2.96202
447560.0000   -3.04113
447600.0000   -3.63158
447640.0000   -2.50959
447680.0000   -2.18715
447720.0000   -1.58075
447760.0000   -1.92080
447800.0000   -1.95514
447840.0000   -1.52948
447880.0000   -1.90238
447920.0000   -2.30255
447960.0000   -2.93035
448000.0000   -3.17055
448040.0000   -3.17782
448080.0000   -1.77620
448120.0000   -2.67790
448160.0000   -3.09135
448200.0000   -1.95861
448240.0000   -2.62252
448280.0000   -2.69070
448320.0000   -2.80342
448360.0000   -3.48359
448400.0000   -2.43455
448440.0000   -3.87829
448480.0000   -2.71435
448520.0000   -2.67374
448560.0000   -2.47900
448600.0000   -3.10172
448640.0000   -2.64742
448680.0000   -2.74662
448720.0000   -3.06127
448760.0000   -2.58196
448800.0000   -2.39455
448840.0000   -2.42144
448880.0000   -2.99331
448920.0000   -2.28179
448960.0000   -3.45036
449000.0000   -2.72862
449040.0000   -3.27433
449080.0000   -2.92643
449120.0000   -3.61589
449160.0000   -3.15948
449200.0000   -3.97757
449240.0000   -3.68174
449280.0000   -3.03707
449320.0000   -2.07926
449360.0000   -2.73088
449400.0000   -2.70847
449440.0000   -2.56091
449480.0000   -2.30900
449520.0000   -2.18859
449560.0000   -2.14253
449600.0000   -2.96394
449640.0000   -2.84722
449680.0000   -2.76976
449720.0000   -3.17025
449760.0000   -3.04632
449800.0000   -2.70082
449840.0000   -2.23529
449880.0000   -1.25233
449920.0000   -2.75597
449960.0000   -2.04350
450000.0000   -2.71312
450040.0000   -3.07419
450080.0000   -2.09922
450120.0000   -2.64151
450160.0000   -2.54963
450200.0000   -2.63139
450240.0000   -2.49103
450280.0000   -1.55265
450320.0000   -1.96428
450360.0000   -2.10643
450400.0000   -2.23111
450440.0000   -2.44585
450480.0000   -2.39055
450520.0000   -2.58799
450560.0000   -3.22314
450600.0000   -2.63137
450640.0000   -3.39511
450680.0000   -3.88184
450720.0000   -2.86745
450760.0000   -4.14708
450800.0000   -2.94575
450840.0000   -3.26714
450880.0000   -3.31978
450920.0000   -3.74774
450960.0000   -2.74438
451000.0000   -3.16121
451040.0000   -3.86067
451080.0000   -2.74222
451120.0000   -2.12879
451160.0000   -3.55563
451200.0000   -3.19814
451240.0000   -3.08490
451280.0000   -3.21406
451320.0000   -2.35677
451360.0000   -2.90517
451400.0000   -3.89405
451440.0000   -4.02443
451480.0000   -3.90873
451520.0000   -4.04327
451560.0000   -3.84750
451600.0000   -2.53328
451640.0000   -3.48411
451680.0000   -3.77740
451720.0000   -3.47774
451760.0000   -3.04019
451800.0000   -3.89071
451840.0000   -3.45629
451880.0000   -4.14875
451920.0000   -4.18906
451960.0000   -3.33742
452000.0000   -4.00567
452040.0000   -2.99055
452080.0000   -3.51752
452120.0000   -3.12611
452160.0000   -3.17139
452200.0000   -4.11863
452240.0000   -3.89127
452280.0000   -2.83347
452320.0000   -2.51514
452360.0000   -2.85169
452400.0000   -2.31861
452440.0000   -3.81487
452480.0000   -4.20002
452520.0000   -3.45780
452560.0000   -4.00195
452600.0000   -4.18651
452640.0000   -4.39549
452680.0000   -3.66774
452720.0000   -3.95964
452760.0000   -4.42173
452800.0000   -2.61165
452840.0000   -3.63058
452880.0000   -2.19156
452920.0000   -2.69893
452960.0000   -2.51489
453000.0000   -2.63526
453040.0000   -3.72471
453080.0000   -2.74270
453120.0000   -2.84385
453160.0000   -3.14931
453200.0000   -3.43334
453240.0000   -3.13756
453280.0000   -2.53051
453320.0000   -2.88881
453360.0000   -2.38413
453400.0000   -2.71298
453440.0000   -3.08810
453480.0000   -3.18468
453520.0000   -2.62198
453560.0000   -3.63746
453600.0000   -3.13053
453640.0000   -3.45365
453680.0000   -3.68551
453720.0000   -3.61586
453760.0000   -2.08199
453800.0000   -3.00107
453840.0000   -3.26650
453880.0000   -2.72355
453920.0000   -2.94369
453960.0000   -3.09544
454000.0000   -2.82552
454040.0000   -3.08226
454080.0000   -3.37436
454120.0000   -4.94291
454160.0000   -3.47284
454200.0000   -4.63950
454240.0000   -3.89352
454280.0000   -4.11412
454320.0000   -3.10481
454360.0000   -3.54064
454400.0000   -3.48444
454440.0000   -4.04021
454480.0000   -3.79610
454520.0000   -3.10190
454560.0000   -3.41597
454600.0000   -3.06664
454640.0000   -2.73226
454680.0000   -3.52782
454720.0000   -4.41107
454760.0000   -4.03691
454800.0000   -3.12842
454840.0000   -3.30858
454880.0000   -2.69407
454920.0000   -3.15933
454960.0000   -3.98938
455000.0000   -2.58110
455040.0000   -2.36937
455080.0000   -1.99911
455120.0000   -2.63302
455160.0000   -3.21556
455200.0000   -2.78828
455240.0000   -2.18697
455280.0000   -2.13266
455320.0000   -1.05811
455360.0000   -1.78331
455400.0000   -1.07569
455440.0000   -2.21147
455480.0000   -1.70815
455520.0000   -2.06851
455560.0000   -2.39773
455600.0000   -2.70312
455640.0000   -2.63312
455680.0000   -2.83042
455720.0000   -2.62871
455760.0000   -3.36465
455800.0000   -3.15814
455840.0000   -2.72620
455880.0000   -2.69505
455920.0000   -3.80885
455960.0000   -2.35151
456000.0000   -3.69366
456040.0000   -3.28383
456080.0000   -2.94162
456120.0000   -2.65663
456160.0000   -3.04585
456200.0000   -3.20984
456240.0000   -3.06893
456280.0000   -3.40241
456320.0000   -3.73511
456360.0000   -3.08962
456400.0000   -2.65760
456440.0000   -3.08185
456480.0000   -3.29560
456520.0000   -3.06909
456560.0000   -3.59955
456600.0000   -2.76738
456640.0000   -1.77075
456680.0000   -2.92931
456720.0000   -3.03395
456760.0000   -2.88793
456800.0000   -2.53871
456840.0000   -3.03070
456880.0000   -3.65569
456920.0000   -3.96440
456960.0000   -3.76667
457000.0000   -3.51928
457040.0000   -3.76204
457080.0000   -2.91038
457120.0000   -2.97966
457160.0000   -2.45040
457200.0000   -2.48119
457240.0000   -2.79663
457280.0000   -2.81748
457320.0000   -3.43476
457360.0000   -2.17145
457400.0000   -2.40360
457440.0000   -2.00536
457480.0000   -2.78045
457520.0000   -1.85315
457560.0000   -1.63015
457600.0000   -0.11499
457640.0000   -2.03554
457680.0000   -1.78435
457720.0000   -2.80660
457760.0000   -1.79134
457800.0000   -2.27020
457840.0000   -3.23647
457880.0000   -2.01764
457920.0000   -2.46511
457960.0000   -3.46154
458000.0000   -2.73839
458040.0000   -3.60088
458080.0000   -3.28173
458120.0000   -3.54587
458160.0000   -2.99028
458200.0000   -2.84978
458240.0000   -2.72011
458280.0000   -2.47755
458320.0000   -3.97537
458360.0000   -3.24168
458400.0000   -2.33410
458440.0000   -3.24168
458480.0000   -3.31192
458520.0000   -3.74476
458560.0000   -3.47239
458600.0000   -3.77733
458640.0000   -3.52438
458680.0000   -2.57233
458720.0000   -3.01077
458760.0000   -3.99048
458800.0000   -3.11634
458840.0000   -3.24555
458880.0000   -2.55722
458920.0000   -3.66823
458960.0000   -3.27104
459000.0000   -3.08574
459040.0000   -3.31501
459080.0000   -3.24815
459120.0000   -2.98071
459160.0000   -2.97574
459200.0000   -2.74853
459240.0000   -3.05225
459280.0000   -4.34443
459320.0000   -4.72562
459360.0000   -4.10338
459400.0000   -4.09419
459440.0000   -3.25736
459480.0000   -2.50733
459520.0000   -2.66467
459560.0000   -2.98817
459600.0000   -3.02476
459640.0000   -2.67593
459680.0000   -3.64301
459720.0000   -3.13377
459760.0000   -3.43100
459800.0000   -3.04223
459840.0000   -3.09322
459880.0000   -2.71675
459920.0000   -2.24239
459960.0000   -2.85740
460000.0000   -2.84050
460040.0000   -3.36680
460080.0000   -2.26260
460120.0000   -2.59765
460160.0000   -3.33475
460200.0000   -2.95933
460240.0000   -2.36180
460280.0000   -2.42368
460320.0000   -2.24198
460360.0000   -2.17472
460400.0000   -1.83824
460440.0000   -3.11290
460480.0000   -3.46702
460520.0000   -2.80659
460560.0000   -2.98388
460600.0000   -3.04810
460640.0000   -2.89826
460680.0000   -3.28457
460720.0000   -2.96655
460760.0000   -3.22360
460800.0000   -2.35320
460840.0000   -1.45845
460880.0000   -3.06713
460920.0000   -2.48148
460960.0000   -2.44794
461000.0000   -3.60760
461040.0000   -3.14003
461080.0000   -3.47503
461120.0000   -3.00983
461160.0000   -3.12902
461200.0000   -3.55162
461240.0000   -3.50377
461280.0000   -3.08991
461320.0000   -3.93561
461360.0000   -4.50229
461400.0000   -3.40508
461440.0000   -3.09620
461480.0000   -3.47062
461520.0000   -2.74302
461560.0000   -3.05278
461600.0000   -2.28606
461640.0000   -2.90086
461680.0000   -2.95971
461720.0000   -2.94566
461760.0000   -2.51545
461800.0000   -2.68716
461840.0000   -2.76864
461880.0000   -3.04459
461920.0000   -2.98491
461960.0000   -3.38313
462000.0000   -3.61207
462040.0000   -4.00857
462080.0000   -2.93712
462120.0000   -2.72053
462160.0000   -2.20207
462200.0000   -2.42485
462240.0000   -3.59838
462280.0000   -3.02275
462320.0000   -2.31893
462360.0000   -2.35811
462400.0000   -3.24197
462440.0000   -3.49694
462480.0000   -3.27619
462520.0000   -3.56252
462560.0000   -4.09262
462600.0000   -3.79865
462640.0000   -3.65615
462680.0000   -1.98852
462720.0000   -3.59281
462760.0000   -4.03995
462800.0000   -2.73941
462840.0000   -2.88488
462880.0000   -2.61917
462920.0000   -3.69930
462960.0000   -2.91434
463000.0000   -2.78769
463040.0000   -2.12489
463080.0000   -3.32975
463120.0000   -3.24340
463160.0000   -3.77761
463200.0000   -3.84809
463240.0000   -3.13786
463280.0000   -3.34145
463320.0000   -3.08700
463360.0000   -3.21548
463400.0000   -2.13444
463440.0000   -3.94790
463480.0000   -2.86390
463520.0000   -2.88817
463560.0000   -3.38266
463600.0000   -2.84545
463640.0000   -3.13492
463680.0000   -3.29007
463720.0000   -4.05761
463760.0000   -4.39864
463800.0000   -3.90415
463840.0000   -3.55003
463880.0000   -3.09384
463920.0000   -2.14694
463960.0000   -4.52141
464000.0000   -3.98696
464040.0000   -3.55879
464080.0000   -4.08237
464120.0000   -3.53018
464160.0000   -4.44232
464200.0000   -4.45371
464240.0000   -3.41103
464280.0000   -3.38157
464320.0000   -3.43281
464360.0000   -1.36634
464400.0000   -2.38346
464440.0000   -2.85820
464480.0000   -3.37486
464520.0000   -3.99338
464560.0000   -3.88542
464600.0000   -3.20997
464640.0000   -3.29010
464680.0000   -3.66838
464720.0000   -3.92987
464760.0000   -3.77860
464800.0000   -3.75995
464840.0000   -4.59171
464880.0000   -3.39177
464920.0000   -4.09086
464960.0000   -4.69894
465000.0000   -4.11759
465040.0000   -3.84327
465080.0000   -4.48959
465120.0000   -4.56769
465160.0000   -4.14396
465200.0000   -4.99606
465240.0000   -3.95237
465280.0000   -4.03080
465320.0000   -3.27605
465360.0000   -3.25698
465400.0000   -3.48040
465440.0000   -3.04118
465480.0000   -3.12784
465520.0000   -3.61947
465560.0000   -3.14145
465600.0000   -3.01379
465640.0000   -2.93911
465680.0000   -2.83653
465720.0000   -2.84857
465760.0000   -2.62393
465800.0000   -3.10165
465840.0000   -3.04033
465880.0000   -2.81743
465920.0000   -3.76139
465960.0000   -2.47474
466000.0000   -3.00552
466040.0000   -3.46750
466080.0000   -3.82235
466120.0000   -3.87438
466160.0000   -4.12066
466200.0000   -2.86302
466240.0000   -2.37788
466280.0000   -2.76490
466320.0000   -3.85940
466360.0000   -2.93363
466400.0000   -3.04976
466440.0000   -3.06696
466480.0000   -2.90108
466520.0000   -3.50678
466560.0000   -4.43471
466600.0000   -3.63672
466640.0000   -3.82522
466680.0000   -3.24250
466720.0000   -3.68154
466760.0000   -3.98652
466800.0000   -4.92816
466840.0000   -4.38631
466880.0000   -3.42294
466920.0000   -3.04694
466960.0000   -3.55376
467000.0000   -3.81437
467040.0000   -3.14602
467080.0000   -2.89353
467120.0000   -3.07926
467160.0000   -2.78998
467200.0000   -4.19934
467240.0000   -4.15844
467280.0000   -4.12034
467320.0000   -3.79076
467360.0000   -3.99850
467400.0000   -4.09000
467440.0000   -4.89423
467480.0000   -3.29944
467520.0000   -3.66381
467560.0000   -4.11288
467600.0000   -2.87293
467640.0000   -3.05495
467680.0000   -2.32069
467720.0000   -2.41043
467760.0000   -2.68478
467800.0000   -1.96329
467840.0000   -3.91694
467880.0000   -4.43776
467920.0000   -3.77563
467960.0000   -3.50403
468000.0000   -4.19516
468040.0000   -3.34434
468080.0000   -3.92793
468120.0000   -2.76283
468160.0000   -3.66773
468200.0000   -4.49131
468240.0000   -3.41948
468280.0000   -4.58863
468320.0000   -3.92402
468360.0000   -3.89547
468400.0000   -3.86430
468440.0000   -3.57538
468480.0000   -3.97671
468520.0000   -3.89219
468560.0000   -3.60915
468600.0000   -3.66085
468640.0000   -2.92378
468680.0000   -2.66882
468720.0000   -2.25454
468760.0000   -3.02636
468800.0000   -3.11636
468840.0000   -3.07604
468880.0000   -3.79920
468920.0000   -3.18260
468960.0000   -4.15201
469000.0000   -3.52227
469040.0000   -3.67634
469080.0000   -2.97937
469120.0000   -2.76218
469160.0000   -2.12622
469200.0000   -2.60224
469240.0000   -3.41586
469280.0000   -1.75788
469320.0000   -2.72041
469360.0000   -3.37091
469400.0000   -2.30524
469440.0000   -2.34874
469480.0000   -3.09584
469520.0000   -2.93425
469560.0000   -2.84717
469600.0000   -1.06058
469640.0000   -2.17128
469680.0000   -1.77275
469720.0000   -1.82267
469760.0000   -1.71403
469800.0000   -1.11809
469840.0000   -1.81501
469880.0000   -2.04283
469920.0000   -2.07779
469960.0000   -2.47233
470000.0000   -3.06865
470040.0000   -2.33274
470080.0000   -1.44697
470120.0000   -2.39302
470160.0000   -2.21618
470200.0000   -2.80865
470240.0000   -2.32522
470280.0000   -2.66767
470320.0000   -2.91511
470360.0000   -3.23098
470400.0000   -3.78038
470440.0000   -3.65266
470480.0000   -4.12956
470520.0000   -4.60089
470560.0000   -3.42805
470600.0000   -4.63035
470640.0000   -4.32686
470680.0000   -3.72882
470720.0000   -2.99445
470760.0000   -3.35776
470800.0000   -3.01517
470840.0000   -2.59545
470880.0000   -3.71323
470920.0000   -3.99044
470960.0000   -3.23819
471000.0000   -2.93082
471040.0000   -2.96703
471080.0000   -3.75099
471120.0000   -3.11911
471160.0000   -3.15936
471200.0000   -3.45604
471240.0000   -3.48350
471280.0000   -2.82834
471320.0000   -3.05355
471360.0000   -3.54120
471400.0000   -4.11561
471440.0000   -4.45020
471480.0000   -4.03852
471520.0000   -4.77065
471560.0000   -3.51844
471600.0000   -4.10099
471640.0000   -3.56180
471680.0000   -3.57460
471720.0000   -3.53069
471760.0000   -2.94559
471800.0000   -3.45444
471840.0000   -4.32297
471880.0000   -4.02316
471920.0000   -4.37693
471960.0000   -2.90804
472000.0000   -2.76166
472040.0000   -3.06985
472080.0000   -2.76719
472120.0000   -3.89371
472160.0000   -3.17829
472200.0000   -3.78792
472240.0000   -3.29511
472280.0000   -3.32403
472320.0000   -2.77832
472360.0000   -2.79513
472400.0000   -2.82319
472440.0000   -4.07790
472480.0000   -4.14546
472520.0000   -3.54590
472560.0000   -3.55210
472600.0000   -3.32204
472640.0000   -2.20405
472680.0000   -1.76937
472720.0000   -2.04577
472760.0000   -2.58827
472800.0000   -2.98828
472840.0000   -2.52916
472880.0000   -2.32867
472920.0000   -2.06265
472960.0000   -2.35609
473000.0000   -1.98399
473040.0000   -2.29380
473080.0000   -3.15102
473120.0000   -2.84330
473160.0000   -2.06655
473200.0000   -3.55733
473240.0000   -2.61296
473280.0000   -2.49168
473320.0000   -3.36453
473360.0000   -3.15424
473400.0000   -2.80509
473440.0000   -2.06049
473480.0000   -3.40401
473520.0000   -3.40381
473560.0000   -3.32869
473600.0000   -3.54020
473640.0000   -3.94023
473680.0000   -4.41202
473720.0000   -2.80307
473760.0000   -2.38410
473800.0000   -2.36365
473840.0000   -3.07652
473880.0000   -2.41707
473920.0000   -2.98403
473960.0000   -3.58303
474000.0000   -2.87402
474040.0000   -3.05841
474080.0000   -3.45125
474120.0000   -2.87659
474160.0000   -2.15023
474200.0000   -2.94753
474240.0000   -2.38248
474280.0000   -2.25238
474320.0000   -2.19147
474360.0000   -2.65263
474400.0000   -1.65928
474440.0000   -1.76974
474480.0000   -2.31897
474520.0000   -2.67763
474560.0000   -3.03847
474600.0000   -2.97599
474640.0000   -3.59563
474680.0000   -3.04740
474720.0000   -3.08326
474760.0000   -3.94690
474800.0000   -2.90144
474840.0000   -3.06419
474880.0000   -3.49158
474920.0000   -3.75083
474960.0000   -3.72024
475000.0000   -3.70468
475040.0000   -5.48406
475080.0000   -4.40147
475120.0000   -3.40774
475160.0000   -3.32727
475200.0000   -3.54888
475240.0000   -3.88635
475280.0000   -2.96886
475320.0000   -4.10378
475360.0000   -3.98189
475400.0000   -3.53425
475440.0000   -3.07313
475480.0000   -2.89094
475520.0000   -2.63641
475560.0000   -2.73080
475600.0000   -2.25892
475640.0000   -3.54909
475680.0000   -4.00624
475720.0000   -4.02663
475760.0000   -4.07096
475800.0000   -3.53985
475840.0000   -3.24951
475880.0000   -4.11335
475920.0000   -3.58688
475960.0000   -2.94323
476000.0000   -2.29992
476040.0000   -2.77228
476080.0000   -2.78373
476120.0000   -3.60407
476160.0000   -2.42040
476200.0000   -3.18904
476240.0000   -2.52990
476280.0000   -3.45003
476320.0000   -3.30718
476360.0000   -2.82293
476400.0000   -3.16922
476440.0000   -2.63176
476480.0000   -3.45947
476520.0000   -2.80250
476560.0000   -2.87390
476600.0000   -2.85224
476640.0000   -3.10365
476680.0000   -2.99751
476720.0000   -3.08366
476760.0000   -3.07303
476800.0000   -3.31382
476840.0000   -3.14846
476880.0000   -4.19512
476920.0000   -3.20318
476960.0000   -2.57029
477000.0000   -2.40184
477040.0000   -2.53866
477080.0000   -3.83783
477120.0000   -3.61426
477160.0000   -3.92005
477200.0000   -3.36890
477240.0000   -4.20859
477280.0000   -3.72532
477320.0000   -4.23712
477360.0000   -4.57538
477400.0000   -4.49961
477440.0000   -4.27638
477480.0000   -4.75646
477520.0000   -2.97795
477560.0000   -1.86637
477600.0000   -2.98124
477640.0000   -3.23046
477680.0000   -3.15907
477720.0000   -2.83542
477760.0000   -2.76031
477800.0000   -3.58382
477840.0000   -3.17180
477880.0000   -3.22210
477920.0000   -2.90915
477960.0000   -3.22010
478000.0000   -3.05179
478040.0000   -2.68326
478080.0000   -2.33003
478120.0000   -2.03964
478160.0000   -2.32325
478200.0000   -3.01203
478240.0000   -2.99817
478280.0000   -3.41632
478320.0000   -3.30730
478360.0000   -2.91715
478400.0000   -1.64365
478440.0000   -2.14602
478480.0000   -2.75017
478520.0000   -2.43046
478560.0000   -3.23765
478600.0000   -2.77563
478640.0000   -2.63948
478680.0000   -2.54573
478720.0000   -2.46115
478760.0000   -2.48473
478800.0000   -3.16579
478840.0000   -2.14050
478880.0000   -1.19098
478920.0000   -1.77726
478960.0000   -1.56041
479000.0000   -2.27917
479040.0000   -2.33401
479080.0000   -2.29265
479120.0000   -2.13609
479160.0000   -2.36839
479200.0000   -2.50958
479240.0000   -3.63612
479280.0000   -2.37118
479320.0000   -3.27829
479360.0000   -2.50755
479400.0000   -3.63255
479440.0000   -3.09831
479480.0000   -2.19769
479520.0000   -2.57154
479560.0000   -1.91710
479600.0000   -3.10920
479640.0000   -3.29080
479680.0000   -2.35040
479720.0000   -2.71669
479760.0000   -2.44181
479800.0000   -3.46471
479840.0000   -2.59070
479880.0000   -2.87559
479920.0000   -2.48744
479960.0000   -1.94609
480000.0000   -2.27621
480040.0000   -2.10728
480080.0000   -1.98313
480120.0000   -2.39029
480160.0000   -1.43091
480200.0000   -2.62386
480240.0000   -3.13234
480280.0000   -2.59837
480320.0000   -2.21625
480360.0000   -2.05924
480400.0000   -1.54802
480440.0000   -1.40883
480480.0000   -1.95972
480520.0000   -1.29359
480560.0000   -2.09202
480600.0000   -1.75323
480640.0000   -2.29427
480680.0000   -1.62613
480720.0000   -2.43836
480760.0000   -1.87081
480800.0000   -2.13044
480840.0000   -2.12046
480880.0000   -1.74158
480920.0000   -2.66643
480960.0000   -2.25021
481000.0000   -2.50035
481040.0000   -2.21252
481080.0000   -1.17207
481120.0000   -1.74803
481160.0000   -3.07137
481200.0000   -1.94883
481240.0000   -2.12611
481280.0000   -2.42904
481320.0000   -1.89772
481360.0000   -1.58499
481400.0000   -2.66588
481440.0000   -3.34150
481480.0000   -1.96695
481520.0000   -2.10466
481560.0000   -2.58634
481600.0000   -3.08724
481640.0000   -3.70644
481680.0000   -3.34647
481720.0000   -3.31178
481760.0000   -2.12932
481800.0000   -2.01550
481840.0000   -1.13373
481880.0000   -1.83543
481920.0000   -1.79924
481960.0000   -1.50177
482000.0000   -1.27813
482040.0000   -1.30610
482080.0000   -1.69970
482120.0000   -1.74023
482160.0000   -1.66098
482200.0000   -2.48764
482240.0000   -2.42851
482280.0000   -2.27780
482320.0000   -0.99386
482360.0000   -2.40121
482400.0000   -2.20919
482440.0000   -2.38817
482480.0000   -2.57510
482520.0000   -2.84901
482560.0000   -2.15726
482600.0000   -2.15517
482640.0000   -1.97372
482680.0000   -2.65011
482720.0000   -2.73979
482760.0000   -2.42713
482800.0000   -3.02388
482840.0000   -2.87515
482880.0000   -2.36541
482920.0000   -3.24811
482960.0000   -2.61776
483000.0000   -2.56941
483040.0000   -2.66426
483080.0000   -3.08304
483120.0000   -2.98482
483160.0000   -3.87967
483200.0000   -3.40784
483240.0000   -4.22248
483280.0000   -3.37737
483320.0000   -4.35865
483360.0000   -2.90769
483400.0000   -2.94672
483440.0000   -2.11597
483480.0000   -2.85950
483520.0000   -3.21923
483560.0000   -3.42634
483600.0000   -2.95067
483640.0000   -2.36632
483680.0000   -1.97485
483720.0000   -3.30724
483760.0000   -3.61247
483800.0000   -3.97874
483840.0000   -4.94795
483880.0000   -3.25585
483920.0000   -4.99054
483960.0000   -4.75894
484000.0000   -3.81923
484040.0000   -3.82974
484080.0000   -4.27360
484120.0000   -3.34989
484160.0000   -3.84919
484200.0000   -3.58932
484240.0000   -3.42063
484280.0000   -3.35012
484320.0000   -3.12509
484360.0000   -3.96605
484400.0000   -3.11339
484440.0000   -3.54847
484480.0000   -3.06621
484520.0000   -2.11346
484560.0000   -3.43022
484600.0000   -3.19182
484640.0000   -2.98284
484680.0000   -3.37733
484720.0000   -4.04172
484760.0000   -3.20970
484800.0000   -3.45563
484840.0000   -3.91837
484880.0000   -2.98120
484920.0000   -2.29836
484960.0000   -2.28302
485000.0000   -2.65418
485040.0000   -2.18826
485080.0000   -2.78792
485120.0000   -2.32485
485160.0000   -2.19849
485200.0000   -1.61822
485240.0000   -1.70437
485280.0000   -2.88283
485320.0000   -2.63416
485360.0000   -2.62786
485400.0000   -3.41191
485440.0000   -3.73181
485480.0000   -3.62226
485520.0000   -2.20740
485560.0000   -3.31951
485600.0000   -2.56961
485640.0000   -2.61343
485680.0000   -2.76209
485720.0000   -2.89324
485760.0000   -2.09273
485800.0000   -2.54558
485840.0000   -1.71881
485880.0000   -1.94367
485920.0000   -1.85915
485960.0000   -3.52684
486000.0000   -3.08596
486040.0000   -2.66379
486080.0000   -1.68494
486120.0000   -2.03439
486160.0000   -3.10573
486200.0000   -2.76223
486240.0000   -1.91388
486280.0000   -2.75144
486320.0000   -2.32547
486360.0000   -1.73038
486400.0000   -1.65003
486440.0000   -1.41244
486480.0000   -2.22607
486520.0000   -1.77304
486560.0000   -1.69140
486600.0000   -2.17655
486640.0000   -1.69240
486680.0000   -3.05958
486720.0000   -3.44230
486760.0000   -3.85640
486800.0000   -4.01269
486840.0000   -3.22733
486880.0000   -2.68745
486920.0000   -2.32501
486960.0000   -2.99580
487000.0000   -3.45991
487040.0000   -2.86564
487080.0000   -3.17777
487120.0000   -3.07503
487160.0000   -3.10484
487200.0000   -1.82391
487240.0000   -2.55911
487280.0000   -3.11830
487320.0000   -2.79092
487360.0000   -2.40349
487400.0000   -2.31828
487440.0000   -2.70611
487480.0000   -3.24837
487520.0000   -3.10912
487560.0000   -4.34033
487600.0000   -4.94061
487640.0000   -4.11356
487680.0000   -3.64941
487720.0000   -3.45046
487760.0000   -3.73961
487800.0000   -2.86758
487840.0000   -2.23004
487880.0000   -2.10950
487920.0000   -2.44768
487960.0000   -2.60342
488000.0000   -2.48527
488040.0000   -3.11959
488080.0000   -4.89472
488120.0000   -4.82232
488160.0000   -5.21802
488200.0000   -4.14978
488240.0000   -3.03058
488280.0000   -3.83332
488320.0000   -4.49813
488360.0000   -3.45172
488400.0000   -3.60979
488440.0000   -3.45015
488480.0000   -3.41735
488520.0000   -2.25731
488560.0000   -2.80454
488600.0000   -2.39767
488640.0000   -3.05661
488680.0000   -3.98324
488720.0000   -2.92487
488760.0000   -3.58989
488800.0000   -3.06078
488840.0000   -3.52293
488880.0000   -2.54370
488920.0000   -3.18138
488960.0000   -2.76762
489000.0000   -3.34196
489040.0000   -2.79025
489080.0000   -2.76158
489120.0000   -3.65951
489160.0000   -2.86771
489200.0000   -2.88022
489240.0000   -3.33311
489280.0000   -2.25532
489320.0000   -3.39551
489360.0000   -3.57224
489400.0000   -2.64971
489440.0000   -2.77694
489480.0000   -3.20160
489520.0000   -2.73431
489560.0000   -3.79233
489600.0000   -3.66096
489640.0000   -3.41743
489680.0000   -2.40712
489720.0000   -4.13301
489760.0000   -3.13519
489800.0000   -3.38675
489840.0000   -3.75820
489880.0000   -3.60915
489920.0000   -3.12993
489960.0000   -3.29186
490000.0000   -3.93000
490040.0000   -3.07526
490080.0000   -2.57198
490120.0000   -3.02864
490160.0000   -2.91785
490200.0000   -3.09769
490240.0000   -3.39030
490280.0000   -3.93237
490320.0000   -2.13561
490360.0000   -3.27013
490400.0000   -2.85392
490440.0000   -2.28841
490480.0000   -2.97013
490520.0000   -1.48848
490560.0000   -2.34355
490600.0000   -2.21239
490640.0000   -2.45798
490680.0000   -2.92972
490720.0000   -2.96947
490760.0000   -3.44316
490800.0000   -2.63914
490840.0000   -3.47121
490880.0000   -4.24242
490920.0000   -3.45426
490960.0000   -4.08584
491000.0000   -3.79111
491040.0000   -4.03157
491080.0000   -4.13864
491120.0000   -4.32800
491160.0000   -3.77757
491200.0000   -3.12876
491240.0000   -3.33578
491280.0000   -2.56108
491320.0000   -2.65554
491360.0000   -3.41346
491400.0000   -3.68091
491440.0000   -3.90368
491480.0000   -2.87924
491520.0000   -3.13237
491560.0000   -2.77445
491600.0000   -3.25819
491640.0000   -3.62576
491680.0000   -2.44972
491720.0000   -3.29041
491760.0000   -4.02741
491800.0000   -3.79226
491840.0000   -3.57944
491880.0000   -3.49240
491920.0000   -3.90717
491960.0000   -4.26382
492000.0000   -3.47139
492040.0000   -2.85786
492080.0000   -2.40044
492120.0000   -2.98865
492160.0000   -3.80234
492200.0000   -3.74692
492240.0000   -2.81996
492280.0000   -2.84711
492320.0000   -2.24228
492360.0000   -2.41916
492400.0000   -3.23435
492440.0000   -2.19716
492480.0000   -3.42139
492520.0000   -3.12320
492560.0000   -2.20270
492600.0000   -3.23463
492640.0000   -2.75919
492680.0000   -1.58125
492720.0000   -2.09293
492760.0000   -1.71734
492800.0000   -2.68244
492840.0000   -2.47684
492880.0000   -3.10356
492920.0000   -3.18225
492960.0000   -2.65763
493000.0000   -2.33893
493040.0000   -2.39705
493080.0000   -2.48654
493120.0000   -3.18986
493160.0000   -3.51591
493200.0000   -3.96669
493240.0000   -3.48269
493280.0000   -2.90127
493320.0000   -2.92050
493360.0000   -3.79305
493400.0000   -3.76636
493440.0000   -4.35468
493480.0000   -5.21772
493520.0000   -4.22781
493560.0000   -4.04795
493600.0000   -3.13185
493640.0000   -3.15852
493680.0000   -3.68898
493720.0000   -4.07215
493760.0000   -3.28428
493800.0000   -3.09538
493840.0000   -2.77245
493880.0000   -3.40186
493920.0000   -3.15199
493960.0000   -3.29337
494000.0000   -3.73787
494040.0000   -2.88697
494080.0000   -2.39054
494120.0000   -2.38336
494160.0000   -3.07221
494200.0000   -3.15378
494240.0000   -4.24887
494280.0000   -3.97453
494320.0000   -4.03647
494360.0000   -4.23725
494400.0000   -3.28422
494440.0000   -2.53616
494480.0000   -3.80334
494520.0000   -2.91215
494560.0000   -4.71012
494600.0000   -4.37228
494640.0000   -3.53630
494680.0000   -4.02599
494720.0000   -4.34345
494760.0000   -2.98845
494800.0000   -3.46937
494840.0000   -3.90607
494880.0000   -4.07016
494920.0000   -3.57693
494960.0000   -3.14494
495000.0000   -2.52428
495040.0000   -3.14194
495080.0000   -2.51179
495120.0000   -3.40827
495160.0000   -3.68880
495200.0000   -3.23215
495240.0000   -2.94236
495280.0000   -3.72888
495320.0000   -2.00190
495360.0000   -1.62601
495400.0000   -2.60617
495440.0000   -1.93179
495480.0000   -2.33747
495520.0000   -3.22703
495560.0000   -2.78038
495600.0000   -2.33740
495640.0000   -2.22426
495680.0000   -2.05882
495720.0000   -2.21711
495760.0000   -2.48187
495800.0000   -2.14475
495840.0000   -1.72672
495880.0000   -2.00626
495920.0000   -3.26669
495960.0000   -1.92559
496000.0000   -3.38838
496040.0000   -2.76197
496080.0000   -2.90404
496120.0000   -3.50857
496160.0000   -2.86660
496200.0000   -2.56023
496240.0000   -2.24254
496280.0000   -2.67152
496320.0000   -2.67929
496360.0000   -2.94217
496400.0000   -2.09139
496440.0000   -2.49987
496480.0000   -2.34185
496520.0000   -2.06848
496560.0000   -2.21986
496600.0000   -2.23949
496640.0000   -1.81742
496680.0000   -2.23615
496720.0000   -3.23729
496760.0000   -2.07015
496800.0000   -2.71982
496840.0000   -2.55280
496880.0000   -2.05033
496920.0000   -2.47816
496960.0000   -1.95806
497000.0000   -2.50372
497040.0000   -3.33204
497080.0000   -2.77206
497120.0000   -1.70632
497160.0000   -1.61942
497200.0000   -2.14526
497240.0000   -2.03705
497280.0000   -2.10646
497320.0000   -2.72731
497360.0000   -2.10902
497400.0000   -1.83588
497440.0000   -2.56751
497480.0000   -1.56801
497520.0000   -1.91332
497560.0000   -2.26750
497600.0000   -1.75066
497640.0000   -2.29452
497680.0000   -1.89269
497720.0000   -1.67568
497760.0000   -1.73729
497800.0000   -1.58532
497840.0000   -1.75701
497880.0000   -0.90316
497920.0000   -1.28254
497960.0000   -1.36257
498000.0000   -1.47108
498040.0000   -1.75230
498080.0000   -1.07314
498120.0000   -0.52720
498160.0000   -1.08859
498200.0000   -2.12571
498240.0000   -2.25937
498280.0000   -2.19290
498320.0000   -2.49973
498360.0000   -2.56784
498400.0000   -3.21277
498440.0000   -3.92433
498480.0000   -3.04228
498520.0000   -1.94943
498560.0000   -2.72469
498600.0000   -1.62456
498640.0000   -1.00478
498680.0000   -2.45063
498720.0000   -2.50197
498760.0000   -2.66699
498800.0000   -2.76069
498840.0000   -2.71787
498880.0000   -1.61735
498920.0000   -2.12543
498960.0000   -2.72679
499000.0000   -1.96135
499040.0000   -3.36350
499080.0000   -3.49937
499120.0000   -3.54797
499160.0000   -3.85698
499200.0000   -3.40162
499240.0000   -2.98447
499280.0000   -2.75483
499320.0000   -3.36777
499360.0000   -2.86411
499400.0000   -3.54491
499440.0000   -3.37533
499480.0000   -3.55822
499520.0000   -3.60941
499560.0000   -3.33333
499600.0000   -2.34097
499640.0000   -2.68238
499680.0000   -3.85015
499720.0000   -3.34282
499760.0000   -3.83063
499800.0000   -3.45377
499840.0000   -3.24073
499880.0000   -3.94623
499920.0000   -3.61712
499960.0000   -2.91318
500000.0000   -2.26439
500040.0000   -4.13136
500080.0000   -3.95695
500120.0000   -3.90956
500160.0000   -4.38391
500200.0000   -4.10719
500240.0000   -3.06459
500280.0000   -2.90063
500320.0000   -3.08469
500360.0000   -4.48958
500400.0000   -4.13569
500440.0000   -3.29179
500480.0000   -2.65917
500520.0000   -3.43536
500560.0000   -3.56018
500600.0000   -3.15911
500640.0000   -3.14652
500680.0000   -2.87233
500720.0000   -3.38611
500760.0000   -3.36137
500800.0000   -2.50957
500840.0000   -3.50881
500880.0000   -2.98428
500920.0000   -1.63459
500960.0000   -3.20341
501000.0000   -3.01211
501040.0000   -2.73139
501080.0000   -2.48773
501120.0000   -2.13811
501160.0000   -2.62436
501200.0000   -2.38458
501240.0000   -3.74175
501280.0000   -3.87901
501320.0000   -4.12527
501360.0000   -3.45665
501400.0000   -3.72167
501440.0000   -2.58175
501480.0000   -3.82307
501520.0000   -3.11743
501560.0000   -2.84852
501600.0000   -4.20933
501640.0000   -3.27639
501680.0000   -3.33025
501720.0000   -2.55400
501760.0000   -3.61160
501800.0000   -3.65587
501840.0000   -3.72264
501880.0000   -3.64828
501920.0000   -3.65611
501960.0000   -3.23668
502000.0000   -3.86441
502040.0000   -3.10766
502080.0000   -3.31005
502120.0000   -2.25951
502160.0000   -2.93488
502200.0000   -2.92265
502240.0000   -3.39669
502280.0000   -3.58842
502320.0000   -3.35106
502360.0000   -3.45935
502400.0000   -4.73139
502440.0000   -4.38649
502480.0000   -4.09568
502520.0000   -3.76035
502560.0000   -3.76569
502600.0000   -3.35247
502640.0000   -3.65819
502680.0000   -3.96047
502720.0000   -4.04285
502760.0000   -4.18423
502800.0000   -3.96726
502840.0000   -4.14373
502880.0000   -2.87085
502920.0000   -3.52298
502960.0000   -3.24620
503000.0000   -3.80563
503040.0000   -4.07947
503080.0000   -4.34809
503120.0000   -3.93925
503160.0000   -3.62386
503200.0000   -2.74730
503240.0000   -2.95266
503280.0000   -2.80402
503320.0000   -3.52464
503360.0000   -2.39599
503400.0000   -2.86854
503440.0000   -2.53099
503480.0000   -2.20808
503520.0000   -3.31470
503560.0000   -2.30464
503600.0000   -2.40921
503640.0000   -2.77929
503680.0000   -2.43349
503720.0000   -3.72143
503760.0000   -3.01383
503800.0000   -3.17812
503840.0000   -4.26907
503880.0000   -4.03211
503920.0000   -4.49211
503960.0000   -3.67037
504000.0000   -4.32965
504040.0000   -4.12642
504080.0000   -4.52653
504120.0000   -4.74539
504160.0000   -4.13210
504200.0000   -4.41889
504240.0000   -4.59613
504280.0000   -3.35237
504320.0000   -4.28408
504360.0000   -3.60583
504400.0000   -3.14505
504440.0000   -3.82929
504480.0000   -3.30134
504520.0000   -4.70976
504560.0000   -4.40151
504600.0000   -5.40413
504640.0000   -4.54306
504680.0000   -3.43586
504720.0000   -3.94010
504760.0000   -2.57211
504800.0000   -4.11863
504840.0000   -3.58193
504880.0000   -3.56940
504920.0000   -3.42637
504960.0000   -2.96215
505000.0000   -3.27014
505040.0000   -3.39743
505080.0000   -2.91844
505120.0000   -1.77294
505160.0000   -2.03876
505200.0000   -2.17113
505240.0000   -3.75832
505280.0000   -3.97749
505320.0000   -4.04938
505360.0000   -4.01111
505400.0000   -4.13337
505440.0000   -4.23817
505480.0000   -3.30469
505520.0000   -3.49161
505560.0000   -3.89809
505600.0000   -3.77615
505640.0000   -3.69079
505680.0000   -3.88683
505720.0000   -3.70411
505760.0000   -3.62887
505800.0000   -4.18187
505840.0000   -2.98964
505880.0000   -3.03864
505920.0000   -3.26306
505960.0000   -2.42456
506000.0000   -3.04526
506040.0000   -3.10001
506080.0000   -4.24876
506120.0000   -4.31298
506160.0000   -4.33486
506200.0000   -3.49850
506240.0000   -3.78218
506280.0000   -3.83924
506320.0000   -3.62697
506360.0000   -3.89523
506400.0000   -3.39788
506440.0000   -3.60820
506480.0000   -3.88016
506520.0000   -3.36850
506560.0000   -4.41533
506600.0000   -2.92801
506640.0000   -2.90334
506680.0000   -2.94851
506720.0000   -3.40198
506760.0000   -3.21460
506800.0000   -3.54439
506840.0000   -3.71256
506880.0000   -3.69815
506920.0000   -2.70109
506960.0000   -3.21507
507000.0000   -3.20960
507040.0000   -3.52698
507080.0000   -3.51206
507120.0000   -2.56090
507160.0000   -3.36745
507200.0000   -3.22616
507240.0000   -3.11181
507280.0000   -2.51062
507320.0000   -3.24312
507360.0000   -2.91361
507400.0000   -1.81843
507440.0000   -3.76453
507480.0000   -2.55284
507520.0000   -2.93815
507560.0000   -2.50757
507600.0000   -3.08266
507640.0000   -3.15068
507680.0000   -4.11025
507720.0000   -4.01295
507760.0000   -4.63282
507800.0000   -4.46209
507840.0000   -3.62037
507880.0000   -3.63153
507920.0000   -3.27284
507960.0000   -4.03324
508000.0000   -3.39704
508040.0000   -4.41964
508080.0000   -5.44513
508120.0000   -4.91126
508160.0000   -5.07791
508200.0000   -4.41412
508240.0000   -4.37042
508280.0000   -4.64280
508320.0000   -3.86544
508360.0000   -3.44214
508400.0000   -3.73322
508440.0000   -3.98713
508480.0000   -4.11186
508520.0000   -4.22660
508560.0000   -4.48532
508600.0000   -3.65627
508640.0000   -4.07940
508680.0000   -4.15289
508720.0000   -4.07275
508760.0000   -3.60393
508800.0000   -4.16788
508840.0000   -4.56521
508880.0000   -3.63320
508920.0000   -4.04926
508960.0000   -4.41002
509000.0000   -2.17819
509040.0000   -3.45351
509080.0000   -3.46444
509120.0000   -3.49823
509160.0000   -2.67503
509200.0000   -3.48213
509240.0000   -3.75369
509280.0000   -4.60985
509320.0000   -4.19878
509360.0000   -4.33724
509400.0000   -4.76896
509440.0000   -5.21648
509480.0000   -4.78640
509520.0000   -3.96721
509560.0000   -3.72262
509600.0000   -3.65984
509640.0000   -3.77266
509680.0000   -3.43512
509720.0000   -3.46315
509760.0000   -4.40760
509800.0000   -4.56324
509840.0000   -3.70066
509880.0000   -4.29783
509920.0000   -3.67739
509960.0000   -4.61552
510000.0000   -4.87244
510040.0000   -4.20953
510080.0000   -4.00847
510120.0000   -4.04858
510160.0000   -3.81589
510200.0000   -3.30267
510240.0000   -3.68075
510280.0000   -3.91838
510320.0000   -3.59214
510360.0000   -4.81261
510400.0000   -4.43020
510440.0000   -3.72597
510480.0000   -3.65576
510520.0000   -5.03390
510560.0000   -4.57711
510600.0000   -4.61065
510640.0000   -4.61745
510680.0000   -5.89387
510720.0000   -4.19203
510760.0000   -3.47803
510800.0000   -3.71903
510840.0000   -3.80379
510880.0000   -3.14281
510920.0000   -3.03389
510960.0000   -3.60609
511000.0000   -2.81636
511040.0000   -2.12320
511080.0000   -2.46764
511120.0000   -2.54345
511160.0000   -1.72396
511200.0000   -2.50189
511240.0000   -2.87228
511280.0000   -2.84367
511320.0000   -2.67546
511360.0000   -3.00189
511400.0000   -2.48141
511440.0000   -3.13221
511480.0000   -2.63122
511520.0000   -3.22019
511560.0000   -3.39469
511600.0000   -2.69935
511640.0000   -3.19635
511680.0000   -2.55128
511720.0000   -2.54912
511760.0000   -1.91863
511800.0000   -2.56954
511840.0000   -3.01571
511880.0000   -3.40867
511920.0000   -2.21653
511960.0000   -2.66402
512000.0000   -2.05368
512040.0000   -2.49140
512080.0000   -2.63400
512120.0000   -3.35817
512160.0000   -3.38667
512200.0000   -3.28348
512240.0000   -4.09108
512280.0000   -3.16779
512320.0000   -2.77466
512360.0000   -3.62952
512400.0000   -3.88811
512440.0000   -3.07992
512480.0000   -3.09702
512520.0000   -2.02089
512560.0000   -2.09998
512600.0000   -2.39282
512640.0000   -2.15245
512680.0000   -2.84118
512720.0000   -3.82672
512760.0000   -3.23682
512800.0000   -3.11008
512840.0000   -2.70514
512880.0000   -3.98887
512920.0000   -3.42193
512960.0000   -3.17234
513000.0000   -2.93149
513040.0000   -2.81941
513080.0000   -3.49191
513120.0000   -2.79727
513160.0000   -3.05735
513200.0000   -2.71525
513240.0000   -3.59629
513280.0000   -3.03371
513320.0000   -3.12535
513360.0000   -2.47378
513400.0000   -2.67040
513440.0000   -3.31721
513480.0000   -2.90080
513520.0000   -2.53499
513560.0000   -2.47207
513600.0000   -2.91386
513640.0000   -2.47381
513680.0000   -4.69128
513720.0000   -3.03381
513760.0000   -3.73008
513800.0000   -3.73435
513840.0000   -3.25059
513880.0000   -3.96300
513920.0000   -3.89901
513960.0000   -3.20984
514000.0000   -3.27106
514040.0000   -3.41734
514080.0000   -2.61714
514120.0000   -2.55529
514160.0000   -3.76799
514200.0000   -4.05611
514240.0000   -2.93640
514280.0000   -3.11255
514320.0000   -3.17650
514360.0000   -2.57348
514400.0000   -3.59584
514440.0000   -2.67429
514480.0000   -2.50720
514520.0000   -2.68943
514560.0000   -2.61963
514600.0000   -2.22616
514640.0000   -1.91057
514680.0000   -2.48033
514720.0000   -2.85797
514760.0000   -2.62207
514800.0000   -2.39873
514840.0000   -3.19062
514880.0000   -3.76894
514920.0000   -2.50160
514960.0000   -1.46822
515000.0000   -3.24499
515040.0000   -3.15145
515080.0000   -3.18454
515120.0000   -2.61627
515160.0000   -2.77753
515200.0000   -3.13615
515240.0000   -2.11608
515280.0000   -2.31786
515320.0000   -4.01983
515360.0000   -3.05004
515400.0000   -4.14744
515440.0000   -3.57484
515480.0000   -3.95516
515520.0000   -3.98797
515560.0000   -2.06416
515600.0000   -4.48096
515640.0000   -3.96047
515680.0000   -4.02562
515720.0000   -3.34636
515760.0000   -3.10622
515800.0000   -3.43940
515840.0000   -3.58028
515880.0000   -2.82633
515920.0000   -3.72000
515960.0000   -3.49516
516000.0000   -1.95527
516040.0000   -2.95219
516080.0000   -3.17417
516120.0000   -2.99833
516160.0000   -3.07747
516200.0000   -1.62190
516240.0000   -1.73194
516280.0000   -0.60567
516320.0000   -1.60995
516360.0000   -2.27103
516400.0000   -2.54613
516440.0000   -2.14523
516480.0000   -1.48303
516520.0000   -2.41254
516560.0000   -1.88230
516600.0000   -2.69273
516640.0000   -3.38590
516680.0000   -2.99332
516720.0000   -2.38123
516760.0000   -2.63911
516800.0000   -2.08886
516840.0000   -0.34798
516880.0000   -0.94415
516920.0000   -1.63149
516960.0000   -1.78725
517000.0000   -2.27544
517040.0000   -3.16166
517080.0000   -3.01631
517120.0000   -2.56209
517160.0000   -3.07582
517200.0000   -3.63722
517240.0000   -2.94096
517280.0000   -2.94251
517320.0000   -3.31116
517360.0000   -2.77614
517400.0000   -3.64748
517440.0000   -3.84461
517480.0000   -4.43756
517520.0000   -3.44947
517560.0000   -4.06178
517600.0000   -3.28043
517640.0000   -4.06343
517680.0000   -4.06954
517720.0000   -4.84076
517760.0000   -4.60190
517800.0000   -3.48075
517840.0000   -4.27345
517880.0000   -4.38504
517920.0000   -3.86517
517960.0000   -3.86568
518000.0000   -3.86278
518040.0000   -4.23396
518080.0000   -2.97933
518120.0000   -4.11831
518160.0000   -2.49047
518200.0000   -3.08192
518240.0000   -2.05268
518280.0000   -2.70377
518320.0000   -2.69181
518360.0000   -2.97148
518400.0000   -3.73689
518440.0000   -3.66264
518480.0000   -3.38250
518520.0000   -2.22862
518560.0000   -2.84689
518600.0000   -2.36795
518640.0000   -1.93543
518680.0000   -2.80620
518720.0000   -2.55265
518760.0000   -2.71987
518800.0000   -2.97288
518840.0000   -2.63522
518880.0000   -2.64602
518920.0000   -2.74630
518960.0000   -3.13358
519000.0000   -3.12344
519040.0000   -2.75287
519080.0000   -2.78914
519120.0000   -2.88407
519160.0000   -3.23755
519200.0000   -2.60892
519240.0000   -2.34538
519280.0000   -3.26000
519320.0000   -2.66133
519360.0000   -2.69471
519400.0000   -1.72599
519440.0000   -2.17711
519480.0000   -1.66681
519520.0000   -1.98545
519560.0000   -1.49685
519600.0000   -2.30841
519640.0000   -2.65655
519680.0000   -2.55955
519720.0000   -2.01354
519760.0000   -2.51486
519800.0000   -3.19845
519840.0000   -3.00511
519880.0000   -1.72396
519920.0000   -3.03575
519960.0000   -2.40529
520000.0000   -3.26690
520040.0000   -2.51946
520080.0000   -2.70435
520120.0000   -2.92184
520160.0000   -2.32526
520200.0000   -2.77828
520240.0000   -2.37801
520280.0000   -2.74665
520320.0000   -2.73172
520360.0000   -2.23440
520400.0000   -2.32723
520440.0000   -2.10417
520480.0000   -2.20418
520520.0000   -2.04672
520560.0000   -1.96341
520600.0000   -1.83917
520640.0000   -1.93340
520680.0000   -1.83679
520720.0000   -2.08855
520760.0000   -2.14516
520800.0000   -2.10819
520840.0000   -2.35993
520880.0000   -1.05617
520920.0000   -1.96344
520960.0000   -2.15690
521000.0000   -2.15552
521040.0000   -1.24637
521080.0000   -2.19891
521120.0000   -4.45491
521160.0000   -3.89416
521200.0000   -3.73414
521240.0000   -4.18321
521280.0000   -2.73346
521320.0000   -3.38355
521360.0000   -3.04797
521400.0000   -2.13211
521440.0000   -3.03148
521480.0000   -2.92873
521520.0000   -2.42313
521560.0000   -3.48834
521600.0000   -3.36501
521640.0000   -3.71650
521680.0000   -2.44392
521720.0000   -2.14987
521760.0000   -2.67851
521800.0000   -3.91897
521840.0000   -2.47988
521880.0000   -3.30293
521920.0000   -3.42022
521960.0000   -3.53376
522000.0000   -3.30174
522040.0000   -3.10554
522080.0000   -2.42246
522120.0000   -2.96602
522160.0000   -2.78872
522200.0000   -3.03517
522240.0000   -2.63494
522280.0000   -2.72419
522320.0000   -3.50048
522360.0000   -3.10809
522400.0000   -3.30981
522440.0000   -3.39685
522480.0000   -2.94846
522520.0000   -3.55094
522560.0000   -2.77838
522600.0000   -2.60633
522640.0000   -3.21602
522680.0000   -3.91421
522720.0000   -3.13908
522760.0000   -3.37276
522800.0000   -3.33297
522840.0000   -3.75448
522880.0000   -2.51547
522920.0000   -3.24391
522960.0000   -2.47729
523000.0000   -2.91000
523040.0000   -3.84662
523080.0000   -4.29091
523120.0000   -4.00957
523160.0000   -4.03787
523200.0000   -3.85698
523240.0000   -3.16105
523280.0000   -3.22630
523320.0000   -3.61424
523360.0000   -3.42985
523400.0000   -2.94475
523440.0000   -3.35251
523480.0000   -3.11665
523520.0000   -2.99554
523560.0000   -2.96139
523600.0000   -3.66316
523640.0000   -2.22741
523680.0000   -3.11659
523720.0000   -3.32287
523760.0000   -3.12960
523800.0000   -3.97095
523840.0000   -3.60702
523880.0000   -2.95206
523920.0000   -2.84672
523960.0000   -3.36970
524000.0000   -2.88023
524040.0000   -2.94114
524080.0000   -2.57419
524120.0000   -2.34544
524160.0000   -2.68469
524200.0000   -2.75413
524240.0000   -1.66437
524280.0000   -2.11106
524320.0000   -2.89200
524360.0000   -3.43305
524400.0000   -3.05757
524440.0000   -3.50289
524480.0000   -3.15349
524520.0000   -4.10709
524560.0000   -3.89524
524600.0000   -3.58500
524640.0000   -3.20263
524680.0000   -2.98636
524720.0000   -2.90522
524760.0000   -3.08489
524800.0000   -3.49177
524840.0000   -2.42966
524880.0000   -2.90695
524920.0000   -2.64228
524960.0000   -2.89957
525000.0000   -3.34887
525040.0000   -3.44322
525080.0000   -3.28511
525120.0000   -2.32697
525160.0000   -1.63498
525200.0000   -2.39909
525240.0000   -3.30061
525280.0000   -3.50843
525320.0000   -3.11207
525360.0000   -2.96861
525400.0000   -2.76930
525440.0000   -3.24510
525480.0000   -3.09552
525520.0000   -3.08917
525560.0000   -3.64414
525600.0000   -4.54686
525640.0000   -3.86823
525680.0000   -3.29614
525720.0000   -3.52942
525760.0000   -2.83632
525800.0000   -2.61717
525840.0000   -3.59742
525880.0000   -3.59701
525920.0000   -4.26195
525960.0000   -3.97517
526000.0000   -2.54727
526040.0000   -2.65931
526080.0000   -3.17310
526120.0000   -3.71662
526160.0000   -4.43114
526200.0000   -3.87829
526240.0000   -3.16790
526280.0000   -3.49240
526320.0000   -3.95492
526360.0000   -3.62367
526400.0000   -2.99362
526440.0000   -3.89169
526480.0000   -3.09252
526520.0000   -3.91101
526560.0000   -3.83337
526600.0000   -3.76443
526640.0000   -4.21551
526680.0000   -3.74464
526720.0000   -3.86213
526760.0000   -4.15498
526800.0000   -4.50815
526840.0000   -3.90658
526880.0000   -3.07573
526920.0000   -2.99958
526960.0000   -2.75293
527000.0000   -2.15123
527040.0000   -2.76374
527080.0000   -3.06029
527120.0000   -4.22828
527160.0000   -3.35145
527200.0000   -4.64871
527240.0000   -4.73430
527280.0000   -3.22407
527320.0000   -2.41901
527360.0000   -2.86478
527400.0000   -3.32115
527440.0000   -3.02465
527480.0000   -2.88349
527520.0000   -3.42962
527560.0000   -3.31693
527600.0000   -3.82311
527640.0000   -3.94818
527680.0000   -2.94135
527720.0000   -2.11135
527760.0000   -2.05422
527800.0000   -2.40740
527840.0000   -2.54491
527880.0000   -3.36598
527920.0000   -2.51365
527960.0000   -3.00822
528000.0000   -3.32493
528040.0000   -3.16312
528080.0000   -4.35415
528120.0000   -1.88981
528160.0000   -2.58927
528200.0000   -2.39097
528240.0000   -1.19547
528280.0000   -2.74684
528320.0000   -2.74059
528360.0000   -2.88509
528400.0000   -2.49515
528440.0000   -2.88587
528480.0000   -2.66220
528520.0000   -2.70938
528560.0000   -2.39122
528600.0000   -2.48652
528640.0000   -3.49456
528680.0000   -3.10740
528720.0000   -2.62526
528760.0000   -2.31363
528800.0000   -2.79465
528840.0000   -2.43341
528880.0000   -1.59769
528920.0000   -2.28232
528960.0000   -2.32174
529000.0000   -1.87308
529040.0000   -1.80947
529080.0000   -2.50115
529120.0000   -2.37123
529160.0000   -1.79263
529200.0000   -2.00994
529240.0000   -2.95886
529280.0000   -3.73212
529320.0000   -3.36495
529360.0000   -2.34983
529400.0000   -2.67201
529440.0000   -2.78324
529480.0000   -2.64618
529520.0000   -2.20372
529560.0000   -2.92924
529600.0000   -2.78529
529640.0000   -2.29338
529680.0000   -2.38081
529720.0000   -2.63775
529760.0000   -3.49632
529800.0000   -1.53996
529840.0000   -3.10587
529880.0000   -3.41425
529920.0000   -3.29957
529960.0000   -3.98005
530000.0000   -4.07224
530040.0000   -3.31179
530080.0000   -2.94158
530120.0000   -2.30537
530160.0000   -2.78134
530200.0000   -3.09168
530240.0000   -3.34231
530280.0000   -3.52372
530320.0000   -3.56916
530360.0000   -3.15291
530400.0000   -3.48175
530440.0000   -4.58094
530480.0000   -3.13404
530520.0000   -3.49431
530560.0000   -3.54015
530600.0000   -3.98838
530640.0000   -4.18180
530680.0000   -3.11444
530720.0000   -1.92575
530760.0000   -2.93163
530800.0000   -4.64660
530840.0000   -4.31475
530880.0000   -3.34314
530920.0000   -3.47852
530960.0000   -2.79311
531000.0000   -2.65897
531040.0000   -2.60815
531080.0000   -2.89793
531120.0000   -2.99244
531160.0000   -2.95905
531200.0000   -1.91613
531240.0000   -3.32042
531280.0000   -3.31916
531320.0000   -2.55896
531360.0000   -3.15429
531400.0000   -2.65388
531440.0000   -4.06375
531480.0000   -2.54865
531520.0000   -2.64524
531560.0000   -3.28312
531600.0000   -3.81364
531640.0000   -2.87672
531680.0000   -2.73575
531720.0000   -3.04857
531760.0000   -2.83767
531800.0000   -2.60351
531840.0000   -4.04713
531880.0000   -3.83581
531920.0000   -4.04062
531960.0000   -3.30821
532000.0000   -3.27951
532040.0000   -3.26937
532080.0000   -3.23264
532120.0000   -2.19575
532160.0000   -3.43054
532200.0000   -3.89653
532240.0000   -3.53611
532280.0000   -2.97822
532320.0000   -3.02372
532360.0000   -3.44223
532400.0000   -4.18221
532440.0000   -4.22717
532480.0000   -3.95321
532520.0000   -3.37095
532560.0000   -4.24457
532600.0000   -3.48604
532640.0000   -3.27264
532680.0000   -3.26727
532720.0000   -3.41533
532760.0000   -3.92274
532800.0000   -2.90899
532840.0000   -3.01352
532880.0000   -4.44706
532920.0000   -4.14746
532960.0000   -2.87828
533000.0000   -3.57548
533040.0000   -4.08806
533080.0000   -3.90459
533120.0000   -3.28794
533160.0000   -2.62520
533200.0000   -2.36070
533240.0000   -2.92131
533280.0000   -3.41862
533320.0000   -3.95146
533360.0000   -3.90317
533400.0000   -3.24944
533440.0000   -2.96247
533480.0000   -3.71794
533520.0000   -2.61878
533560.0000   -3.02590
533600.0000   -4.29318
533640.0000   -2.99567
533680.0000   -2.75838
533720.0000   -2.67245
533760.0000   -3.33436
533800.0000   -2.29215
533840.0000   -2.92210
533880.0000   -2.76650
533920.0000   -3.37858
533960.0000   -2.89345
534000.0000   -2.41580
534040.0000   -3.28939
534080.0000   -2.70712
534120.0000   -3.62488
534160.0000   -3.72355
534200.0000   -2.83794
534240.0000   -3.81625
534280.0000   -2.89822
534320.0000   -3.43248
534360.0000   -2.53607
534400.0000   -3.58976
534440.0000   -3.45966
534480.0000   -3.27861
534520.0000   -3.88435
534560.0000   -4.31637
534600.0000   -3.64739
534640.0000   -4.10921
534680.0000   -4.21500
534720.0000   -4.46684
534760.0000   -4.09596
534800.0000   -3.44706
534840.0000   -3.81523
534880.0000   -4.55560
534920.0000   -3.74963
534960.0000   -4.29521
535000.0000   -4.34054
535040.0000   -2.86428
535080.0000   -3.68918
535120.0000   -3.80351
535160.0000   -3.78785
535200.0000   -2.67415
535240.0000   -2.14592
535280.0000   -2.01124
535320.0000   -2.11707
535360.0000   -1.64847
535400.0000   -2.02542
535440.0000   -3.41804
535480.0000   -2.50683
535520.0000   -3.22541
535560.0000   -3.90345
535600.0000   -3.07250
535640.0000   -2.68191
535680.0000   -2.37553
535720.0000   -3.35113
535760.0000   -2.78603
535800.0000   -3.32942
535840.0000   -2.80770
535880.0000   -3.31324
535920.0000   -3.45569
535960.0000   -3.38222
536000.0000   -3.55660
536040.0000   -3.09734
536080.0000   -2.22413
536120.0000   -1.18994
536160.0000   -1.67806
536200.0000   -1.61826
536240.0000   -1.93035
536280.0000   -1.66812
536320.0000   -2.23951
536360.0000   -2.96031
536400.0000   -3.14608
536440.0000   -2.08180
536480.0000   -2.83206
536520.0000   -3.11540
536560.0000   -2.80251
536600.0000   -2.89682
536640.0000   -2.35045
536680.0000   -3.43727
536720.0000   -3.76720
536760.0000   -3.25397
536800.0000   -2.96050
536840.0000   -3.04687
536880.0000   -3.40988
536920.0000   -2.72583
536960.0000   -3.48966
537000.0000   -3.24439
537040.0000   -2.97434
537080.0000   -3.02400
537120.0000   -3.55665
537160.0000   -4.52985
537200.0000   -2.80272
537240.0000   -2.58123
537280.0000   -3.30850
537320.0000   -2.60772
537360.0000   -3.56067
537400.0000   -2.68443
537440.0000   -3.03137
537480.0000   -2.96606
537520.0000   -3.87066
537560.0000   -4.25908
537600.0000   -3.93151
537640.0000   -3.40064
537680.0000   -4.50553
537720.0000   -3.73322
537760.0000   -3.62630
537800.0000   -4.39023
537840.0000   -4.41501
537880.0000   -3.45137
537920.0000   -4.37494
537960.0000   -3.33791
538000.0000   -2.79352
538040.0000   -2.34480
538080.0000   -2.08348
538120.0000   -2.38411
538160.0000   -1.85079
538200.0000   -2.61488
538240.0000   -2.40853
538280.0000   -1.87539
538320.0000   -2.77700
538360.0000   -2.28993
538400.0000   -3.21575
538440.0000   -2.23708
538480.0000   -2.62373
538520.0000   -2.59735
538560.0000   -2.37298
538600.0000   -2.25673
538640.0000   -2.60252
538680.0000   -2.14218
538720.0000   -2.34269
538760.0000   -2.35947
538800.0000   -3.04731
538840.0000   -2.34963
538880.0000   -2.25245
538920.0000   -2.16238
538960.0000   -3.03430
539000.0000   -1.39957
539040.0000   -2.16075
539080.0000   -2.93982
539120.0000   -2.30010
539160.0000   -2.83838
539200.0000   -3.37227
539240.0000   -1.88780
539280.0000   -2.44082
539320.0000   -2.65051
539360.0000   -1.79457
539400.0000   -2.19400
539440.0000   -2.14114
539480.0000   -2.08523
539520.0000   -1.13755
539560.0000   -1.32010
539600.0000   -2.13789
539640.0000   -1.21665
539680.0000   -2.39429
539720.0000   -2.54920
539760.0000   -2.67541
539800.0000   -1.98240
539840.0000   -2.44423
539880.0000   -2.96258
539920.0000   -2.69329
539960.0000   -2.56566
540000.0000   -2.79730
540040.0000   -3.61657
540080.0000   -3.28085
540120.0000   -2.86326
540160.0000   -2.78631
540200.0000   -2.45427
540240.0000   -2.19817
540280.0000   -2.09235
540320.0000   -1.52228
540360.0000   -2.31196
540400.0000   -2.66658
540440.0000   -2.59495
540480.0000   -2.12065
540520.0000   -1.72898
540560.0000   -1.61260
540600.0000   -2.68483
540640.0000   -1.67279
540680.0000   -2.14567
540720.0000   -2.20278
540760.0000   -1.94334
540800.0000   -1.65917
540840.0000   -2.24398
540880.0000   -2.53717
540920.0000   -0.90259
540960.0000   -1.86363
541000.0000   -2.53756
541040.0000   -2.12669
541080.0000   -2.72075
541120.0000   -2.84480
541160.0000   -2.87943
541200.0000   -2.49973
541240.0000   -2.96127
541280.0000   -3.38272
541320.0000   -2.82782
541360.0000   -4.24557
541400.0000   -3.54585
541440.0000   -3.51889
541480.0000   -2.93479
541520.0000   -2.92462
541560.0000   -3.18417
541600.0000   -2.77126
541640.0000   -3.58672
541680.0000   -2.51774
541720.0000   -2.11785
541760.0000   -3.13525
541800.0000   -2.72676
541840.0000   -3.44806
541880.0000   -3.59003
541920.0000   -3.04280
541960.0000   -3.26710
542000.0000   -2.61041
542040.0000   -3.09067
542080.0000   -3.69214
542120.0000   -3.44510
542160.0000   -2.75166
542200.0000   -3.81680
542240.0000   -2.95348
542280.0000   -3.18013
542320.0000   -2.29427
542360.0000   -3.19355
542400.0000   -2.22596
542440.0000   -1.55323
542480.0000   -3.03449
542520.0000   -2.72983
542560.0000   -2.83912
542600.0000   -3.13709
542640.0000   -4.44743
542680.0000   -3.24732
542720.0000   -2.94474
542760.0000   -2.41655
542800.0000   -4.21696
542840.0000   -2.74125
542880.0000   -2.68135
542920.0000   -2.82945
542960.0000   -2.13085
543000.0000   -1.47048
543040.0000   -1.65515
543080.0000   -2.72456
543120.0000   -2.42098
543160.0000   -1.13972
543200.0000   -1.63961
543240.0000   -1.49922
543280.0000   -1.60384
543320.0000   -1.28833
543360.0000   -1.86232
543400.0000   -1.13813
543440.0000   -2.55169
543480.0000   -1.74799
543520.0000   -1.67967
543560.0000   -0.86823
543600.0000   -0.89684
543640.0000   -1.09998
543680.0000   -1.74551
543720.0000   -1.49824
543760.0000   -1.98839
543800.0000   -1.96589
543840.0000   -2.10323
543880.0000   -1.64867
543920.0000   -0.83110
543960.0000   -1.42034
544000.0000   -1.60287
544040.0000   -2.19500
544080.0000   -1.47137
544120.0000   -2.07263
544160.0000   -0.75941
544200.0000   -1.67664
544240.0000   -1.23055
544280.0000   -1.26200
544320.0000   -1.21615
544360.0000   -1.74780
544400.0000   -1.51155
544440.0000   -2.08449
544480.0000   -1.90939
544520.0000   -1.52928
544560.0000   -3.30847
544600.0000   -1.93946
544640.0000   -2.61160
544680.0000   -2.37147
544720.0000   -1.49288
544760.0000   -2.22143
544800.0000   -2.16943
544840.0000   -2.73825
544880.0000   -1.96180
544920.0000   -2.61519
544960.0000   -2.80615
545000.0000   -1.82745
545040.0000   -2.96008
545080.0000   -3.27984
545120.0000   -2.87763
545160.0000   -2.13361
545200.0000   -2.05848
545240.0000   -2.05734
545280.0000   -1.71896
545320.0000   -2.78067
545360.0000   -2.20703
545400.0000   -1.28296
545440.0000   -1.18338
545480.0000   -2.25324
545520.0000   -2.12303
545560.0000   -2.94305
545600.0000   -2.27469
545640.0000   -1.67645
545680.0000   -3.60829
545720.0000   -1.88185
545760.0000   -1.26536
545800.0000   -1.75067
545840.0000   -1.66958
545880.0000   -1.36563
545920.0000   -1.83702
545960.0000   -1.28258
546000.0000   -0.97025
546040.0000   -0.50056
546080.0000   -0.41112
546120.0000   -1.76155
546160.0000   -1.00308
546200.0000   -1.62072
546240.0000   -1.89335
546280.0000   -1.82682
546320.0000   -2.84893
546360.0000   -2.36918
546400.0000   -3.02454
546440.0000   -2.83839
546480.0000   -2.67325
546520.0000   -3.11238
546560.0000   -3.26865
546600.0000   -4.15874
546640.0000   -2.96767
546680.0000   -2.53945
546720.0000   -2.48601
546760.0000   -2.71744
546800.0000   -2.91464
546840.0000   -2.56402
546880.0000   -2.18253
546920.0000   -2.44883
546960.0000   -2.31500
547000.0000   -2.30931
547040.0000   -1.43896
547080.0000   -1.97745
547120.0000   -2.06979
547160.0000   -3.21508
547200.0000   -2.63555
547240.0000   -1.85097
547280.0000   -1.62128
547320.0000   -1.37073
547360.0000   -2.90731
547400.0000   -2.57584
547440.0000   -2.62914
547480.0000   -2.33762
547520.0000   -2.19386
547560.0000   -1.04578
547600.0000   -2.37255
547640.0000   -1.59501
547680.0000   -2.09763
547720.0000   -2.73443
547760.0000   -2.27154
547800.0000   -3.60640
547840.0000   -2.80875
547880.0000   -3.17708
547920.0000   -3.01782
547960.0000   -3.58261
548000.0000   -2.53371
548040.0000   -2.81847
548080.0000   -2.02369
548120.0000   -2.10351
548160.0000   -2.28917
548200.0000   -2.57117
548240.0000   -2.27443
548280.0000   -2.11133
548320.0000   -2.06635
548360.0000   -2.31690
548400.0000   -2.18747
548440.0000   -1.50161
548480.0000   -2.73883
548520.0000   -1.56137
548560.0000   -1.64988
548600.0000   -1.42945
548640.0000   -2.21747
548680.0000   -1.42736
548720.0000   -2.12277
548760.0000   -2.48368
548800.0000   -2.60101
548840.0000   -2.13352
548880.0000   -2.27409
548920.0000   -2.28283
548960.0000   -1.37531
549000.0000   -1.20321
549040.0000   -2.49644
549080.0000   -2.30347
549120.0000   -2.52697
549160.0000   -1.59913
549200.0000   -1.65644
549240.0000   -1.98998
549280.0000   -1.48805
549320.0000   -1.45865
549360.0000   -0.22584
549400.0000   -0.85265
549440.0000   -1.16024
549480.0000   -1.72828
549520.0000   -2.90983
549560.0000   -2.60827
549600.0000   -1.87242
549640.0000   -1.36629
549680.0000   -1.63747
549720.0000   -1.65517
549760.0000   -1.02880
549800.0000   -1.15827
549840.0000   -1.35351
549880.0000   -0.96456
549920.0000   -0.97314
549960.0000   -1.56965
550000.0000   -0.94850
550040.0000   -1.91123
550080.0000   -1.56698
550120.0000   -1.14321
550160.0000   -1.15200
550200.0000   -1.87380
550240.0000   -2.22147
550280.0000   -2.61010
550320.0000   -1.70075
550360.0000   -0.94107
550400.0000   -2.32877
550440.0000   -1.07142
550480.0000   -1.81029
550520.0000   -1.71868
550560.0000   -2.29074
550600.0000   -2.98021
550640.0000   -1.38406
550680.0000   -1.55820
550720.0000   -1.82665
550760.0000   -0.58633
550800.0000   -1.57678
550840.0000   -2.31625
550880.0000   -1.38026
550920.0000   -1.69902
550960.0000   -1.47226
551000.0000   -1.80833
551040.0000   -2.80864
551080.0000   -3.24425
551120.0000   -2.02475
551160.0000   -2.38119
551200.0000   -2.02787
551240.0000   -1.16294
551280.0000   -0.19166
551320.0000   -1.95133
551360.0000   -1.40963
551400.0000   -1.50877
551440.0000   -1.15641
551480.0000   -1.62820
551520.0000   -1.68757
551560.0000   -1.90722
551600.0000   -1.16645
551640.0000   -1.99444
551680.0000   -1.34810
551720.0000   -1.05397
551760.0000   -1.76410
551800.0000   -1.37643
551840.0000   -1.48908
551880.0000   -2.36834
551920.0000   -2.02076
551960.0000   -0.87224
552000.0000   -0.90418
552040.0000   -0.96994
552080.0000   -0.20782
552120.0000   -1.25928
552160.0000   -1.28904
552200.0000   -1.43595
552240.0000   -1.69153
552280.0000   -1.30958
552320.0000   -1.85689
552360.0000   -1.67857
552400.0000   -1.76269
552440.0000   -3.05334
552480.0000   -2.40038
552520.0000   -2.11607
552560.0000   -1.75954
552600.0000   -1.27246
552640.0000   -1.84637
552680.0000   -2.57957
552720.0000   -1.04057
552760.0000   -1.97656
552800.0000   -1.91795
552840.0000   -1.99581
552880.0000   -2.23254
552920.0000   -2.81487
552960.0000   -3.17671
553000.0000   -2.82477
553040.0000   -2.08554
553080.0000   -2.42844
553120.0000   -2.71162
553160.0000   -3.55662
553200.0000   -3.51762
553240.0000   -2.51223
553280.0000   -2.73967
553320.0000   -2.54944
553360.0000   -3.14570
553400.0000   -2.26959
553440.0000   -2.97900
553480.0000   -2.61165
553520.0000   -1.84868
553560.0000   -2.41638
553600.0000   -2.81852
553640.0000   -1.92141
553680.0000   -2.59301
553720.0000   -2.08582
553760.0000   -2.59683
553800.0000   -2.51746
553840.0000   -2.34010
553880.0000   -2.72724
553920.0000   -2.57478
553960.0000   -2.36760
554000.0000   -1.89392
554040.0000   -1.81009
554080.0000   -1.35044
554120.0000   -2.23481
554160.0000   -1.61078
554200.0000   -2.98212
554240.0000   -1.86559
554280.0000   -2.45886
554320.0000   -2.84845
554360.0000   -1.53775
554400.0000   -2.58210
554440.0000   -2.47941
554480.0000   -2.18128
554520.0000   -1.53295
554560.0000   -1.67649
554600.0000   -0.92677
554640.0000   -1.99936
554680.0000   -3.57142
554720.0000   -2.98664
554760.0000   -3.66657
554800.0000   -3.15904
554840.0000   -2.02110
554880.0000   -1.84956
554920.0000   -2.62183
554960.0000   -2.60066
555000.0000   -3.13036
555040.0000   -2.77962
555080.0000   -3.17720
555120.0000   -2.42465
555160.0000   -2.46562
555200.0000   -2.83939
555240.0000   -2.90150
555280.0000   -2.04672
555320.0000   -1.65927
555360.0000   -3.22592
555400.0000   -2.63014
555440.0000   -3.50825
555480.0000   -3.35277
555520.0000   -3.21399
555560.0000   -2.90743
555600.0000   -2.83370
555640.0000   -2.07507
555680.0000   -3.28467
555720.0000   -2.39978
555760.0000   -2.60488
555800.0000   -2.35490
555840.0000   -1.85076
555880.0000   -1.82038
555920.0000   -1.95098
555960.0000   -2.05744
556000.0000   -2.19452
556040.0000   -2.42386
556080.0000   -2.30674
556120.0000   -2.22228
556160.0000   -1.87857
556200.0000   -3.15514
556240.0000   -3.00068
556280.0000   -2.41970
556320.0000   -2.76009
556360.0000   -1.69200
556400.0000   -2.86587
556440.0000   -2.69399
556480.0000   -2.64548
556520.0000   -2.91470
556560.0000   -1.98079
556600.0000   -1.38986
556640.0000   -1.47272
556680.0000   -1.60582
556720.0000   -2.45879
556760.0000   -2.54041
556800.0000   -1.64179
556840.0000   -2.34083
556880.0000   -1.65518
556920.0000   -1.95118
556960.0000   -0.87529
557000.0000   -1.50812
557040.0000   -0.72212
557080.0000   -1.40515
557120.0000   -1.22243
557160.0000   -1.89096
557200.0000   -2.63653
557240.0000   -2.32329
557280.0000   -1.41436
557320.0000   -1.74837
557360.0000   -2.45530
557400.0000   -2.39598
557440.0000   -1.48155
557480.0000   -2.22941
557520.0000   -2.14088
557560.0000   -2.23210
557600.0000   -1.94459
557640.0000   -2.44775
557680.0000   -1.47677
557720.0000   -1.30927
557760.0000   -1.60020
557800.0000   -2.45285
557840.0000   -2.62267
557880.0000   -2.52333
557920.0000   -1.10267
557960.0000   -1.98182
558000.0000   -1.79698
558040.0000   -2.43950
558080.0000   -3.14269
558120.0000   -3.42267
558160.0000   -2.38118
558200.0000   -2.49553
558240.0000   -2.09390
558280.0000   -3.70204
558320.0000   -3.33961
558360.0000   -3.11841
558400.0000   -3.14248
558440.0000   -2.81921
558480.0000   -3.94964
558520.0000   -4.01974
558560.0000   -3.08701
558600.0000   -1.99469
558640.0000   -2.37355
558680.0000   -2.90230
558720.0000   -2.41860
558760.0000   -2.37261
558800.0000   -2.53282
558840.0000   -2.75309
558880.0000   -2.30459
558920.0000   -2.49417
558960.0000   -2.50565
559000.0000   -2.58034
559040.0000   -2.82418
559080.0000   -2.47335
559120.0000   -3.54396
559160.0000   -2.88936
559200.0000   -3.92149
559240.0000   -3.24852
559280.0000   -3.55436
559320.0000   -3.93090
559360.0000   -3.46004
559400.0000   -3.04521
559440.0000   -3.36423
559480.0000   -2.59249
559520.0000   -3.39844
559560.0000   -2.27770
559600.0000   -2.56167
559640.0000   -2.36951
559680.0000   -2.58343
559720.0000   -2.70178
559760.0000   -2.98065
559800.0000   -2.33928
559840.0000   -2.22538
559880.0000   -3.67632
559920.0000   -3.58704
559960.0000   -2.67575
560000.0000   -2.80799
560040.0000   -2.88107
560080.0000   -3.08994
560120.0000   -2.13382
560160.0000   -2.57514
560200.0000   -2.68796
560240.0000   -3.09316
560280.0000   -4.07032
560320.0000   -2.68244
560360.0000   -3.08139
560400.0000   -3.38423
560440.0000   -2.86639
560480.0000   -3.13171
560520.0000   -3.18588
560560.0000   -3.04578
560600.0000   -2.99374
560640.0000   -2.70655
560680.0000   -2.76712
560720.0000   -2.57635
560760.0000   -2.37189
560800.0000   -1.64374
560840.0000   -1.68773
560880.0000   -1.53289
560920.0000   -1.42235
560960.0000   -2.08128
561000.0000   -2.52751
561040.0000   -2.27178
561080.0000   -1.92665
561120.0000   -1.29717
561160.0000   -1.83644
561200.0000   -1.28744
561240.0000   -2.73629
561280.0000   -3.47300
561320.0000   -5.04748
561360.0000   -4.13363
561400.0000   -3.34587
561440.0000   -3.77700
561480.0000   -3.12346
561520.0000   -3.90448
561560.0000   -3.95534
561600.0000   -3.45636
561640.0000   -4.53734
561680.0000   -3.76923
561720.0000   -3.47777
561760.0000   -3.93415
561800.0000   -3.95108
561840.0000   -3.57124
561880.0000   -3.43423
561920.0000   -3.36993
561960.0000   -2.70272
562000.0000   -3.80232
562040.0000   -2.58271
562080.0000   -2.79145
562120.0000   -1.84029
562160.0000   -2.64703
562200.0000   -2.24722
562240.0000   -3.26502
562280.0000   -2.66054
562320.0000   -2.59112
562360.0000   -2.69045
562400.0000   -2.33150
562440.0000   -1.95899
562480.0000   -1.68488
562520.0000   -1.14286
562560.0000   -1.92044
562600.0000   -2.13926
562640.0000   -2.76626
562680.0000   -2.43956
562720.0000   -3.40872
562760.0000   -2.93422
562800.0000   -2.90452
562840.0000   -2.51749
562880.0000   -2.63261
562920.0000   -2.30392
562960.0000   -2.60176
563000.0000   -1.95162
563040.0000   -2.30426
563080.0000   -1.90841
563120.0000   -1.66775
563160.0000   -3.20953
563200.0000   -1.61651
563240.0000   -2.16429
563280.0000   -1.67648
563320.0000   -2.14105
563360.0000   -2.38128
563400.0000   -2.59751
563440.0000   -2.32781
563480.0000   -1.63502
563520.0000   -1.96240
563560.0000   -1.62038
563600.0000   -2.35188
563640.0000   -1.91635
563680.0000   -2.19074
563720.0000   -1.01477
563760.0000   -2.38293
563800.0000   -2.68778
563840.0000   -2.40448
563880.0000   -2.53144
563920.0000   -3.21984
563960.0000   -3.88902
564000.0000   -2.89895
564040.0000   -2.92707
564080.0000   -3.04030
564120.0000   -2.16215
564160.0000   -2.19756
564200.0000   -1.77549
564240.0000   -1.94547
564280.0000   -2.02089
564320.0000   -1.75014
564360.0000   -2.29327
564400.0000   -2.40269
564440.0000   -1.93937
564480.0000   -2.25384
564520.0000   -1.90952
564560.0000   -2.44659
564600.0000   -1.13704
564640.0000   -2.02704
564680.0000   -2.29492
564720.0000   -1.85806
564760.0000   -1.85952
564800.0000   -2.79108
564840.0000   -2.79960
564880.0000   -2.84696
564920.0000   -2.64084
564960.0000   -2.01473
565000.0000   -1.52849
565040.0000   -2.66930
565080.0000   -2.35819
565120.0000   -1.68074
565160.0000   -2.99162
565200.0000   -2.52435
565240.0000   -2.05977
565280.0000   -2.43147
565320.0000   -2.97982
565360.0000   -1.65236
565400.0000   -2.16166
565440.0000   -1.78777
565480.0000   -2.18788
565520.0000   -2.04462
565560.0000   -2.78088
565600.0000   -3.17944
565640.0000   -2.26900
565680.0000   -2.25826
565720.0000   -3.31898
565760.0000   -2.14384
565800.0000   -2.47441
565840.0000   -3.23804
565880.0000   -1.87274
565920.0000   -1.83897
565960.0000   -2.67070
566000.0000   -2.43438
566040.0000   -1.48470
566080.0000   -2.50515
566120.0000   -3.55513
566160.0000   -2.29437
566200.0000   -1.95936
566240.0000   -2.27102
566280.0000   -1.84783
566320.0000   -2.63341
566360.0000   -2.24113
566400.0000   -1.56460
566440.0000   -1.67614
566480.0000   -1.25714
566520.0000   -0.76766
566560.0000   -1.07912
566600.0000   -1.70509
566640.0000   -2.05440
566680.0000   -1.57304
566720.0000   -1.96363
566760.0000   -1.46603
566800.0000   -1.45615
566840.0000   -1.44785
566880.0000   -2.69933
566920.0000   -2.14157
566960.0000   -2.02746
567000.0000   -1.90711
567040.0000   -1.93630
567080.0000   -1.09833
567120.0000   -2.51074
567160.0000   -1.59613
567200.0000   -1.61111
567240.0000   -2.05088
567280.0000   -0.97952
567320.0000   -1.93282
567360.0000   -1.11380
567400.0000   -1.11868
567440.0000   -1.84470
567480.0000   -2.38827
567520.0000   -1.83157
567560.0000   -2.34326
567600.0000   -1.67672
567640.0000   -2.22543
567680.0000   -1.57687
567720.0000   -2.56725
567760.0000   -1.45857
567800.0000   -2.76504
567840.0000   -2.77104
567880.0000   -2.12218
567920.0000   -2.38246
567960.0000   -1.53929
568000.0000   -1.95418
568040.0000   -1.72311
568080.0000   -2.48930
568120.0000   -3.17295
568160.0000   -2.56811
568200.0000   -3.67790
568240.0000   -2.16635
568280.0000   -1.71522
568320.0000   -3.70161
568360.0000   -2.99535
568400.0000   -2.93364
568440.0000   -2.78216
568480.0000   -1.85646
568520.0000   -3.09441
568560.0000   -2.58010
568600.0000   -0.33508
568640.0000   -1.57510
568680.0000   -2.37648
568720.0000   -2.89017
568760.0000   -2.61112
568800.0000   -2.97732
568840.0000   -3.00541
568880.0000   -3.32283
568920.0000   -2.49929
568960.0000   -2.64639
569000.0000   -2.78231
569040.0000   -2.32188
569080.0000   -3.29539
569120.0000   -2.14909
569160.0000   -2.67689
569200.0000   -2.98571
569240.0000   -2.42869
569280.0000   -2.67462
569320.0000   -2.10006
569360.0000   -1.94253
569400.0000   -2.05018
569440.0000   -2.44957
569480.0000   -2.63606
569520.0000   -1.80954
569560.0000   -1.71818
569600.0000   -2.18399
569640.0000   -2.86779
569680.0000   -2.87780
569720.0000   -2.78412
569760.0000   -2.58821
569800.0000   -2.46303
569840.0000   -3.13448
569880.0000   -2.89046
569920.0000   -1.86719
569960.0000   -2.57720
570000.0000   -1.37845
570040.0000   -1.61138
570080.0000   -2.34298
570120.0000   -2.86780
570160.0000   -3.10233
570200.0000   -2.78793
570240.0000   -2.16929
570280.0000   -2.15997
570320.0000   -1.24347
570360.0000   -2.47311
570400.0000   -1.37788
570440.0000   -2.57790
570480.0000   -2.74304
570520.0000   -1.69576
570560.0000   -2.50925
570600.0000   -2.08795
570640.0000   -2.43348
570680.0000   -2.87541
570720.0000   -2.57946
570760.0000   -1.79768
570800.0000   -1.97894
570840.0000   -2.85777
570880.0000   -2.35464
570920.0000   -1.89303
570960.0000   -2.62493
571000.0000   -1.78720
571040.0000   -1.06480
571080.0000   -0.83324
571120.0000   -1.19992
571160.0000   -1.63828
571200.0000   -2.72994
571240.0000   -2.34151
571280.0000   -2.30006
571320.0000   -2.84263
571360.0000   -1.91336
571400.0000   -2.90566
571440.0000   -3.44094
571480.0000   -3.12777
571520.0000   -2.55892
571560.0000   -2.66960
571600.0000   -3.40303
571640.0000   -3.13887
571680.0000   -3.37208
571720.0000   -2.96926
571760.0000   -3.44720
571800.0000   -2.78061
571840.0000   -3.36701
571880.0000   -2.56325
571920.0000   -2.92845
571960.0000   -1.85893
572000.0000   -1.99995
572040.0000   -1.98683
572080.0000   -1.96246
572120.0000   -2.50860
572160.0000   -2.59281
572200.0000   -2.35133
572240.0000   -2.79900
572280.0000   -1.30460
572320.0000   -2.10050
572360.0000   -2.30776
572400.0000   -3.29929
572440.0000   -2.23038
572480.0000   -2.10570
572520.0000   -3.66163
572560.0000   -2.46177
572600.0000   -3.12483
572640.0000   -1.79013
572680.0000   -2.98920
572720.0000   -3.54845
572760.0000   -3.80464
572800.0000   -4.84217
572840.0000   -4.98719
572880.0000   -3.90066
572920.0000   -4.94192
572960.0000   -4.15639
573000.0000   -3.50893
573040.0000   -4.05292
573080.0000   -3.95230
573120.0000   -2.36564
573160.0000   -2.92038
573200.0000   -3.07500
573240.0000   -4.22960
573280.0000   -4.17888
573320.0000   -4.21605
573360.0000   -4.12511
573400.0000   -4.49596
573440.0000   -3.99667
573480.0000   -3.72626
573520.0000   -4.06976
573560.0000   -4.56550
573600.0000   -5.14063
573640.0000   -3.57621
573680.0000   -4.56362
573720.0000   -3.96288
573760.0000   -3.58133
573800.0000   -3.48883
573840.0000   -3.72706
573880.0000   -4.37422
573920.0000   -3.52390
573960.0000   -3.37524
574000.0000   -3.15163
574040.0000   -3.29237
574080.0000   -2.67991
574120.0000   -3.29774
574160.0000   -3.31834
574200.0000   -3.75411
574240.0000   -4.27419
574280.0000   -4.31060
574320.0000   -3.52117
574360.0000   -2.99683
574400.0000   -2.80335
574440.0000   -2.62298
574480.0000   -2.84136
574520.0000   -2.92276
574560.0000   -2.84474
574600.0000   -2.91137
574640.0000   -2.87318
574680.0000   -3.23593
574720.0000   -3.48691
574760.0000   -2.58716
574800.0000   -3.01299
574840.0000   -2.79207
574880.0000   -2.99058
574920.0000   -1.17938
574960.0000   -2.11837
575000.0000   -2.40258
575040.0000   -2.94490
575080.0000   -2.41658
575120.0000   -3.27058
575160.0000   -3.71259
575200.0000   -2.95585
575240.0000   -2.62555
575280.0000   -2.34920
575320.0000   -2.36100
575360.0000   -3.32757
575400.0000   -3.20309
575440.0000   -3.00812
575480.0000   -2.64322
575520.0000   -3.15786
575560.0000   -3.35774
575600.0000   -3.62417
575640.0000   -4.87434
575680.0000   -4.10105
575720.0000   -3.68935
575760.0000   -4.37222
575800.0000   -4.78490
575840.0000   -4.39634
575880.0000   -5.06339
575920.0000   -4.29850
575960.0000   -4.09235
576000.0000   -3.35811
576040.0000   -3.03280
576080.0000   -3.43000
576120.0000   -3.14960
576160.0000   -3.63798
576200.0000   -3.82158
576240.0000   -2.85825
576280.0000   -2.37141
576320.0000   -3.52454
576360.0000   -3.92164
576400.0000   -3.06197
576440.0000   -2.94469
576480.0000   -2.62717
576520.0000   -2.62831
576560.0000   -3.04684
576600.0000   -2.64346
576640.0000   -2.45042
576680.0000   -2.33414
576720.0000   -3.38463
576760.0000   -4.07766
576800.0000   -3.43091
576840.0000   -3.16058
576880.0000   -4.04891
576920.0000   -3.53076
576960.0000   -3.56270
577000.0000   -3.59519
577040.0000   -3.44095
577080.0000   -2.96061
577120.0000   -4.36280
577160.0000   -4.68752
577200.0000   -4.20295
577240.0000   -4.01801
577280.0000   -2.69562
577320.0000   -3.30124
577360.0000   -3.54600
577400.0000   -4.71385
577440.0000   -4.12303
577480.0000   -3.91228
577520.0000   -5.02532
577560.0000   -4.26717
577600.0000   -3.93642
577640.0000   -4.76574
577680.0000   -3.69922
577720.0000   -3.93182
577760.0000   -5.01335
577800.0000   -3.09277
577840.0000   -3.13001
577880.0000   -3.63618
577920.0000   -3.98704
577960.0000   -4.58849
578000.0000   -4.16037
578040.0000   -3.80537
578080.0000   -4.18545
578120.0000   -3.87869
578160.0000   -4.34538
578200.0000   -4.80938
578240.0000   -4.40612
578280.0000   -4.14653
578320.0000   -3.76354
578360.0000   -3.91811
578400.0000   -3.92026
578440.0000   -2.86972
578480.0000   -3.43888
578520.0000   -2.48414
578560.0000   -2.15347
578600.0000   -2.51639
578640.0000   -2.49468
578680.0000   -2.45486
578720.0000   -3.08778
578760.0000   -3.02736
578800.0000   -2.35543
578840.0000   -1.65692
578880.0000   -2.93007
578920.0000   -3.06228
578960.0000   -4.72276
579000.0000   -3.78537
579040.0000   -3.89411
579080.0000   -2.89632
579120.0000   -3.63607
579160.0000   -3.65934
579200.0000   -3.77492
579240.0000   -4.10232
579280.0000   -3.67273
579320.0000   -3.34082
579360.0000   -3.48419
579400.0000   -3.64070
579440.0000   -3.35353
579480.0000   -3.70967
579520.0000   -3.32715
579560.0000   -2.87023
579600.0000   -2.79637
579640.0000   -3.38808
579680.0000   -3.58238
579720.0000   -2.88683
579760.0000   -3.22780
579800.0000   -3.36316
579840.0000   -2.72983
579880.0000   -4.06915
579920.0000   -3.78958
579960.0000   -3.65117
580000.0000   -3.94112
580040.0000   -4.04253
580080.0000   -2.97216
580120.0000   -2.18078
580160.0000   -1.94933
580200.0000   -2.93948
580240.0000   -2.77822
580280.0000   -3.42157
580320.0000   -3.58166
580360.0000   -3.06246
580400.0000   -2.37490
580440.0000   -2.68894
580480.0000   -2.46705
580520.0000   -3.27999
580560.0000   -3.06021
580600.0000   -2.02144
580640.0000   -2.95205
580680.0000   -3.25500
580720.0000   -3.57742
580760.0000   -2.70559
580800.0000   -2.91377
580840.0000   -4.07266
580880.0000   -3.52925
580920.0000   -3.72240
580960.0000   -3.85683
581000.0000   -3.61028
581040.0000   -4.07278
581080.0000   -2.99433
581120.0000   -2.69179
581160.0000   -4.17233
581200.0000   -3.05690
581240.0000   -3.86999
581280.0000   -4.30602
581320.0000   -3.32199
581360.0000   -2.15202
581400.0000   -3.18282
581440.0000   -3.34796
581480.0000   -3.04516
581520.0000   -3.84992
581560.0000   -4.51867
581600.0000   -3.97883
581640.0000   -3.16449
581680.0000   -3.22488
581720.0000   -2.75890
581760.0000   -2.81109
581800.0000   -2.15022
581840.0000   -2.26051
581880.0000   -2.39499
581920.0000   -2.07096
581960.0000   -3.51086
582000.0000   -3.98513
582040.0000   -3.93393
582080.0000   -3.54129
582120.0000   -3.66387
582160.0000   -3.44997
582200.0000   -3.07801
582240.0000   -3.68928
582280.0000   -2.72925
582320.0000   -3.13879
582360.0000   -4.30557
582400.0000   -3.60129
582440.0000   -3.88237
582480.0000   -3.87292
582520.0000   -4.29118
582560.0000   -4.37195
582600.0000   -3.59702
582640.0000   -4.76101
582680.0000   -4.15325
582720.0000   -3.95868
582760.0000   -3.93984
582800.0000   -3.83839
582840.0000   -3.81002
582880.0000   -3.69522
582920.0000   -4.08185
582960.0000   -4.42252
583000.0000   -4.38847
583040.0000   -5.20972
583080.0000   -4.21763
583120.0000   -4.41896
583160.0000   -4.03866
583200.0000   -3.25367
583240.0000   -3.00674
583280.0000   -3.03245
583320.0000   -4.16558
583360.0000   -4.11785
583400.0000   -4.08505
583440.0000   -4.06598
583480.0000   -2.77086
583520.0000   -4.11019
583560.0000   -4.29044
583600.0000   -2.18729
583640.0000   -1.93705
583680.0000   -2.84821
583720.0000   -2.36386
583760.0000   -2.78025
583800.0000   -2.70373
583840.0000   -3.78464
583880.0000   -4.53489
583920.0000   -4.06065
583960.0000   -4.40506
584000.0000   -3.84159
584040.0000   -3.37633
584080.0000   -2.66122
584120.0000   -3.08864
584160.0000   -4.37612
584200.0000   -2.99478
584240.0000   -3.76724
584280.0000   -3.09895
584320.0000   -3.11063
584360.0000   -3.42189
584400.0000   -4.21175
584440.0000   -4.60375
584480.0000   -4.24110
584520.0000   -3.87900
584560.0000   -4.06733
584600.0000   -4.65373
584640.0000   -3.99022
584680.0000   -3.33597
584720.0000   -2.97184
584760.0000   -3.62538
584800.0000   -3.49001
584840.0000   -2.90176
584880.0000   -2.29753
584920.0000   -3.28358
584960.0000   -2.48130
585000.0000   -3.88544
585040.0000   -3.65289
585080.0000   -4.36394
585120.0000   -3.03634
585160.0000   -2.89814
585200.0000   -3.66606
585240.0000   -3.01261
585280.0000   -4.14244
585320.0000   -5.05051
585360.0000   -4.85144
585400.0000   -4.43118
585440.0000   -4.43328
585480.0000   -4.41550
585520.0000   -3.14418
585560.0000   -3.37544
585600.0000   -3.72651
585640.0000   -2.39561
585680.0000   -2.49704
585720.0000   -3.14930
585760.0000   -3.00594
585800.0000   -3.40844
585840.0000   -3.12600
585880.0000   -2.89602
585920.0000   -2.94178
585960.0000   -2.51068
586000.0000   -2.64002
586040.0000   -2.41519
586080.0000   -3.01824
586120.0000   -3.83311
586160.0000   -4.03201
586200.0000   -3.07644
586240.0000   -2.98354
586280.0000   -3.12242
586320.0000   -3.06239
586360.0000   -3.90312
586400.0000   -2.52237
586440.0000   -1.94619
586480.0000   -2.51015
586520.0000   -2.10272
586560.0000   -2.55567
586600.0000   -2.71271
586640.0000   -2.39507
586680.0000   -2.67643
586720.0000   -2.63680
586760.0000   -2.40767
586800.0000   -1.19199
586840.0000   -2.18262
586880.0000   -1.18286
586920.0000   -2.18357
586960.0000   -1.78826
587000.0000   -2.19705
587040.0000   -1.53254
587080.0000   -2.32265
587120.0000   -2.27812
587160.0000   -1.66448
587200.0000   -2.27177
587240.0000   -2.03737
587280.0000   -3.03207
587320.0000   -1.26162
587360.0000   -1.63605
587400.0000   -2.32506
587440.0000   -1.98026
587480.0000   -2.03724
587520.0000   -1.78280
587560.0000   -2.79832
587600.0000   -2.04031
587640.0000   -3.29158
587680.0000   -2.31908
587720.0000   -1.97757
587760.0000   -1.75537
587800.0000   -2.35047
587840.0000   -2.35102
587880.0000   -2.10049
587920.0000   -2.36225
587960.0000   -3.08451
588000.0000   -2.94259
588040.0000   -3.14783
588080.0000   -2.81706
588120.0000   -2.61733
588160.0000   -3.25714
588200.0000   -3.45446
588240.0000   -3.35552
588280.0000   -3.02492
588320.0000   -3.71730
588360.0000   -3.17074
588400.0000   -3.11868
588440.0000   -2.48403
588480.0000   -3.56292
588520.0000   -3.81092
588560.0000   -3.42190
588600.0000   -3.47827
588640.0000   -2.53870
588680.0000   -3.56866
588720.0000   -3.49586
588760.0000   -4.09442
588800.0000   -3.09996
588840.0000   -3.41985
588880.0000   -3.36632
588920.0000   -3.19676
588960.0000   -3.17770
589000.0000   -3.18375
589040.0000   -3.48502
589080.0000   -2.83625
589120.0000   -2.86069
589160.0000   -3.47171
589200.0000   -2.98319
589240.0000   -2.48049
589280.0000   -2.62568
589320.0000   -2.73046
589360.0000   -2.77505
589400.0000   -2.39312
589440.0000   -3.05373
589480.0000   -2.47101
589520.0000   -2.26145
589560.0000   -3.09130
589600.0000   -2.18733
589640.0000   -2.99633
589680.0000   -2.05802
589720.0000   -1.64419
589760.0000   -2.19031
589800.0000   -2.23389
589840.0000   -1.47771
589880.0000   -1.38784
589920.0000   -2.17457
589960.0000   -1.85026
590000.0000   -1.64358
590040.0000   -2.23298
590080.0000   -1.94621
590120.0000   -1.77969
590160.0000   -2.90756
590200.0000   -2.62409
590240.0000   -2.37986
590280.0000   -1.54187
590320.0000   -2.26675
590360.0000   -2.77802
590400.0000   -2.77834
590440.0000   -2.16765
590480.0000   -2.75907
590520.0000   -2.73090
590560.0000   -3.11935
590600.0000   -3.52064
590640.0000   -2.11645
590680.0000   -2.78573
590720.0000   -2.36082
590760.0000   -2.45097
590800.0000   -2.05642
590840.0000   -2.33202
590880.0000   -2.72283
590920.0000   -1.51862
590960.0000   -1.94992
591000.0000   -2.62249
591040.0000   -3.35274
591080.0000   -2.92878
591120.0000   -3.14180
591160.0000   -3.38793
591200.0000   -2.46508
591240.0000   -2.66102
591280.0000   -2.13728
591320.0000   -2.15801
591360.0000   -2.22509
591400.0000   -2.67427
591440.0000   -3.35278
591480.0000   -3.05849
591520.0000   -3.78311
591560.0000   -2.44929
591600.0000   -3.04526
591640.0000   -3.40433
591680.0000   -3.09185
591720.0000   -4.27366
591760.0000   -2.95416
591800.0000   -3.18784
591840.0000   -3.67425
591880.0000   -3.80177
591920.0000   -3.24142
591960.0000   -3.63628
592000.0000   -3.21143
592040.0000   -4.09318
592080.0000   -3.25330
592120.0000   -3.12967
592160.0000   -3.50726
592200.0000   -4.22033
592240.0000   -2.88871
592280.0000   -3.51801
592320.0000   -3.83167
592360.0000   -2.68500
592400.0000   -2.31728
592440.0000   -3.35918
592480.0000   -3.42678
592520.0000   -3.52251
592560.0000   -3.16216
592600.0000   -3.24225
592640.0000   -2.42749
592680.0000   -3.25020
592720.0000   -2.72126
592760.0000   -2.16633
592800.0000   -2.11905
592840.0000   -3.05942
592880.0000   -2.68949
592920.0000   -3.67754
592960.0000   -3.19772
593000.0000   -2.43272
593040.0000   -2.63766
593080.0000   -2.11659
593120.0000   -2.35432
593160.0000   -2.37666
593200.0000   -2.54480
593240.0000   -3.34057
593280.0000   -3.35307
593320.0000   -3.06348
593360.0000   -3.53663
593400.0000   -2.24941
593440.0000   -3.15017
593480.0000   -4.03917
593520.0000   -2.32881
593560.0000   -2.48206
593600.0000   -2.70811
593640.0000   -3.03467
593680.0000   -3.26334
593720.0000   -3.76236
593760.0000   -2.45897
593800.0000   -3.87193
593840.0000   -2.97937
593880.0000   -3.36692
593920.0000   -3.87950
593960.0000   -3.35885
594000.0000   -2.81679
594040.0000   -3.37718
594080.0000   -2.52436
594120.0000   -3.74762
594160.0000   -3.40041
594200.0000   -3.44520
594240.0000   -3.31338
594280.0000   -4.10429
594320.0000   -3.52073
594360.0000   -2.50360
594400.0000   -3.94421
594440.0000   -4.40834
594480.0000   -4.01742
594520.0000   -2.59964
594560.0000   -2.53396
594600.0000   -2.47778
594640.0000   -2.71066
594680.0000   -2.59143
594720.0000   -3.05402
594760.0000   -2.71954
594800.0000   -3.04822
594840.0000   -2.83717
594880.0000   -2.98857
594920.0000   -3.59788
594960.0000   -2.63264
595000.0000   -3.50712
595040.0000   -2.72898
595080.0000   -2.59497
595120.0000   -3.00139
595160.0000   -3.43435
595200.0000   -3.38535
595240.0000   -3.45714
595280.0000   -3.12083
595320.0000   -3.72815
595360.0000   -3.87221
595400.0000   -3.64428
595440.0000   -3.55365
595480.0000   -3.23709
595520.0000   -3.16784
595560.0000   -3.08507
595600.0000   -2.94637
595640.0000   -3.59812
595680.0000   -4.10887
595720.0000   -4.03743
595760.0000   -3.43671
595800.0000   -4.07231
595840.0000   -4.37565
595880.0000   -3.89451
595920.0000   -4.88686
595960.0000   -4.96147
596000.0000   -4.82616
596040.0000   -4.29055
596080.0000   -2.89819
596120.0000   -2.70237
596160.0000   -2.33201
596200.0000   -2.07267
596240.0000   -2.91311
596280.0000   -2.75865
596320.0000   -2.65105
596360.0000   -2.71037
596400.0000   -2.32176
596440.0000   -2.92396
596480.0000   -2.97310
596520.0000   -3.31925
596560.0000   -3.81715
596600.0000   -3.48576
596640.0000   -3.87619
596680.0000   -4.20959
596720.0000   -2.72435
596760.0000   -2.52160
596800.0000   -2.88323
596840.0000   -2.58233
596880.0000   -3.22824
596920.0000   -2.85212
596960.0000   -2.58289
597000.0000   -2.68312
597040.0000   -3.27720
597080.0000   -2.48747
597120.0000   -1.72089
597160.0000   -2.29371
597200.0000   -1.60642
597240.0000   -2.25408
597280.0000   -1.55293
597320.0000   -0.99774
597360.0000   -1.02672
597400.0000   -1.17811
597440.0000   -1.88000
597480.0000   -0.37344
597520.0000   -1.78314
597560.0000   -1.77446
597600.0000   -1.36382
597640.0000   -1.97467
597680.0000   -1.50419
597720.0000   -1.80223
597760.0000   -2.28226
597800.0000   -3.19825
597840.0000   -2.80409
597880.0000   -2.43339
597920.0000   -2.23730
597960.0000   -2.36007
598000.0000   -1.20591
598040.0000   -1.70222
598080.0000   -2.13289
598120.0000   -1.55651
598160.0000   -2.41524
598200.0000   -1.37054
598240.0000   -0.94267
598280.0000   -1.69885
598320.0000   -1.77730
598360.0000   -1.73105
598400.0000   -0.77868
598440.0000   -1.92155
598480.0000   -1.31463
598520.0000   -1.91715
598560.0000   -2.82748
598600.0000   -1.35338
598640.0000   -3.05129
598680.0000   -2.05875
598720.0000   -1.93721
598760.0000   -2.44471
598800.0000   -1.27168
598840.0000   -2.20910
598880.0000   -1.62283
598920.0000   -2.62595
598960.0000   -2.14983
599000.0000   -1.89803
599040.0000   -1.42392
599080.0000   -1.57429
599120.0000   -2.24479
599160.0000   -2.44674
599200.0000   -2.58299
599240.0000   -1.85001
599280.0000   -1.78876
599320.0000   -1.65565
599360.0000   -2.38700
599400.0000   -2.13314
599440.0000   -2.59911
599480.0000   -3.15693
599520.0000   -3.44305
599560.0000   -3.15215
599600.0000   -2.42106
599640.0000   -1.94261
599680.0000   -2.01750
599720.0000   -1.97591
599760.0000   -2.58744
599800.0000   -0.58099
599840.0000   -1.66342
599880.0000   -1.46553
599920.0000   -1.97412
599960.0000   -1.39966
600000.0000   -1.29759
600040.0000   -1.31499
600080.0000   -0.92870
600120.0000   -1.79445
600160.0000   -1.59014
600200.0000   -0.87737
600240.0000   -2.12670
600280.0000   -1.69578
600320.0000   -2.58610
600360.0000   -2.70771
600400.0000   -1.55914
600440.0000   -1.39478
600480.0000   -1.73953
600520.0000   -0.77888
600560.0000   -1.46061
600600.0000   -2.31292
600640.0000   -1.35412
600680.0000   -1.14476
600720.0000   -2.00123
600760.0000   -2.19933
600800.0000   -2.09633
600840.0000   -1.62901
600880.0000   -1.79661
600920.0000   -1.35387
600960.0000   -2.06846
601000.0000   -2.23664
601040.0000   -2.17954
601080.0000   -1.75424
601120.0000   -2.17172
601160.0000   -1.63562
601200.0000   -2.29645
601240.0000   -1.52554
601280.0000   -1.66635
601320.0000   -1.64261
601360.0000   -1.47200
601400.0000   -1.38274
601440.0000   -1.54228
601480.0000   -1.00118
601520.0000   -1.66559
601560.0000   -1.83132
601600.0000   -1.86855
601640.0000   -2.52093
601680.0000   -1.89955
601720.0000   -2.20927
601760.0000   -1.95492
601800.0000   -2.41251
601840.0000   -1.56778
601880.0000   -1.31722
601920.0000   -1.93472
601960.0000   -2.22937
602000.0000   -2.24857
602040.0000   -1.39649
602080.0000   -1.64404
602120.0000   -2.39671
602160.0000   -3.10103
602200.0000   -2.40232
602240.0000   -2.49933
602280.0000   -2.71563
602320.0000   -2.69398
602360.0000   -1.25687
602400.0000   -2.32499
602440.0000   -1.44830
602480.0000   -1.59960
602520.0000   -1.57153
602560.0000   -1.20512
602600.0000   -1.88832
602640.0000   -1.41148
602680.0000   -1.12103
602720.0000   -1.82185
602760.0000   -1.62324
602800.0000   -1.10596
602840.0000   -1.59109
602880.0000   -1.59317
602920.0000   -1.41361
602960.0000   -1.79316
603000.0000   -2.26072
603040.0000   -2.27548
603080.0000   -1.61108
603120.0000   -0.89556
603160.0000   -2.18215
603200.0000   -0.67218
603240.0000   -2.30620
603280.0000   -2.08187
603320.0000   -2.01700
603360.0000   -2.04929
603400.0000   -2.42676
603440.0000   -1.93497
603480.0000   -2.12224
603520.0000   -2.02570
603560.0000   -1.94341
603600.0000   -2.80110
603640.0000   -0.98035
603680.0000   -2.24606
603720.0000   -2.06512
603760.0000   -1.38161
603800.0000   -1.80254
603840.0000   -2.20121
603880.0000   -2.87870
603920.0000   -2.91645
603960.0000   -2.97242
604000.0000   -2.34657
604040.0000   -2.57432
604080.0000   -1.66873
604120.0000   -2.34800
604160.0000   -2.56760
604200.0000   -1.55978
604240.0000   -2.70271
604280.0000   -1.89876
604320.0000   -1.88131
604360.0000   -1.80233
604400.0000   -2.52756
604440.0000   -2.57500
604480.0000   -2.74426
604520.0000   -1.95209
604560.0000   -2.64801
604600.0000   -2.39023
604640.0000   -1.83675
604680.0000   -1.64606
604720.0000   -1.95982
604760.0000   -2.12020
604800.0000   -1.70761
604840.0000   -2.48967
604880.0000   -1.78886
604920.0000   -1.74206
604960.0000   -1.83822
605000.0000   -2.23498
605040.0000   -1.73255
605080.0000   -2.31352
605120.0000   -2.40308
605160.0000   -2.03700
605200.0000   -2.17135
605240.0000   -1.90652
605280.0000   -2.69481
605320.0000   -2.13433
605360.0000   -1.71396
605400.0000   -2.56518
605440.0000   -2.20277
605480.0000   -2.58264
605520.0000   -2.32643
605560.0000   -2.35130
605600.0000   -2.44892
605640.0000   -2.43578
605680.0000   -2.47171
605720.0000   -3.10042
605760.0000   -3.01213
605800.0000   -2.56342
605840.0000   -2.93696
605880.0000   -2.83123
605920.0000   -2.31500
605960.0000   -2.95013
606000.0000   -3.06196
606040.0000   -3.08413
606080.0000   -3.44899
606120.0000   -2.87145
606160.0000   -2.44364
606200.0000   -3.00590
606240.0000   -3.59366
606280.0000   -3.00780
606320.0000   -2.92162
606360.0000   -2.69702
606400.0000   -2.38693
606440.0000   -2.80147
606480.0000   -3.09535
606520.0000   -3.81997
606560.0000   -2.18133
606600.0000   -2.70764
606640.0000   -2.38182
606680.0000   -2.83098
606720.0000   -2.40848
606760.0000   -2.82832
606800.0000   -2.70506
606840.0000   -2.44420
606880.0000   -1.99650
606920.0000   -2.22269
606960.0000   -3.09898
607000.0000   -2.65428
607040.0000   -2.82224
607080.0000   -2.54200
607120.0000   -2.65273
607160.0000   -2.53445
607200.0000   -2.66966
607240.0000   -2.51596
607280.0000   -2.44299
607320.0000   -2.93257
607360.0000   -2.70823
607400.0000   -3.10501
607440.0000   -3.50406
607480.0000   -2.64400
607520.0000   -2.76823
607560.0000   -3.33933
607600.0000   -3.39978
607640.0000   -4.02720
607680.0000   -3.20757
607720.0000   -1.84931
607760.0000   -2.77790
607800.0000   -2.41689
607840.0000   -3.01674
607880.0000   -3.58819
607920.0000   -3.18711
607960.0000   -3.33815
608000.0000   -3.76932
608040.0000   -3.26058
608080.0000   -3.38668
608120.0000   -3.25679
608160.0000   -3.10584
608200.0000   -2.80023
608240.0000   -2.49046
608280.0000   -2.51226
608320.0000   -2.77431
608360.0000   -3.41929
608400.0000   -3.25158
608440.0000   -4.06750
608480.0000   -2.69163
608520.0000   -2.86102
608560.0000   -4.12568
608600.0000   -3.38331
608640.0000   -2.75782
608680.0000   -2.78317
608720.0000   -3.19963
608760.0000   -2.89946
608800.0000   -3.50873
608840.0000   -3.53325
608880.0000   -4.03933
608920.0000   -3.59909
608960.0000   -3.92518
609000.0000   -4.05791
609040.0000   -3.99806
609080.0000   -4.50830
609120.0000   -4.08223
609160.0000   -5.49505
609200.0000   -4.57801
609240.0000   -5.27151
609280.0000   -4.25110
609320.0000   -4.24553
609360.0000   -4.39085
609400.0000   -3.90684
609440.0000   -3.77246
609480.0000   -2.95514
609520.0000   -2.77206
609560.0000   -3.02754
609600.0000   -2.36664
609640.0000   -3.42468
609680.0000   -2.95332
609720.0000   -3.03214
609760.0000   -2.61815
609800.0000   -3.35499
609840.0000   -2.94225
609880.0000   -2.65405
609920.0000   -3.03371
609960.0000   -3.04995
610000.0000   -3.22327
610040.0000   -3.47972
610080.0000   -3.28059
610120.0000   -2.88645
610160.0000   -3.85249
610200.0000   -4.22193
610240.0000   -3.98827
610280.0000   -4.18114
610320.0000   -3.23400
610360.0000   -3.15386
610400.0000   -3.43253
610440.0000   -3.41864
610480.0000   -3.50157
610520.0000   -3.12814
610560.0000   -2.95690
610600.0000   -3.45173
610640.0000   -2.71324
610680.0000   -2.56676
610720.0000   -3.25231
610760.0000   -2.36681
610800.0000   -2.61137
610840.0000   -3.01224
610880.0000   -2.24103
610920.0000   -2.45098
610960.0000   -2.52676
611000.0000   -2.91655
611040.0000   -2.81020
611080.0000   -2.38816
611120.0000   -2.62214
611160.0000   -2.73700
611200.0000   -2.77341
611240.0000   -2.75130
611280.0000   -3.40976
611320.0000   -2.09145
611360.0000   -2.69318
611400.0000   -3.28738
611440.0000   -2.73454
611480.0000   -3.01041
611520.0000   -2.99999
611560.0000   -2.32419
611600.0000   -2.52385
611640.0000   -2.93724
611680.0000   -2.05975
611720.0000   -2.08546
611760.0000   -2.74220
611800.0000   -2.37150
611840.0000   -2.18488
611880.0000   -2.24271
611920.0000   -1.75596
611960.0000   -2.67030
612000.0000   -2.10717
612040.0000   -2.69939
612080.0000   -1.39853
612120.0000   -1.85544
612160.0000   -1.92711
612200.0000   -2.25326
612240.0000   -2.79838
612280.0000   -2.85345
612320.0000   -2.99776
612360.0000   -3.40498
612400.0000   -3.59727
612440.0000   -2.78891
612480.0000   -3.37977
612520.0000   -2.45665
612560.0000   -2.84181
612600.0000   -3.71634
612640.0000   -3.21000
612680.0000   -3.15552
612720.0000   -3.10665
612760.0000   -4.31259
612800.0000   -3.02663
612840.0000   -3.59984
612880.0000   -2.92709
612920.0000   -2.63197
612960.0000   -3.31805
613000.0000   -2.99017
613040.0000   -2.57778
613080.0000   -3.10211
613120.0000   -3.15995
613160.0000   -2.61935
613200.0000   -3.10448
613240.0000   -2.06509
613280.0000   -3.70807
613320.0000   -3.41153
613360.0000   -3.01987
613400.0000   -3.08413
613440.0000   -1.84061
613480.0000   -2.09937
613520.0000   -2.96812
613560.0000   -3.42729
613600.0000   -3.35328
613640.0000   -2.71836
613680.0000   -3.38022
613720.0000   -3.74340
613760.0000   -3.15311
613800.0000   -3.08761
613840.0000   -2.93642
613880.0000   -2.92655
613920.0000   -2.35184
613960.0000   -2.74456
614000.0000   -2.62637
614040.0000   -1.94024
614080.0000   -0.89496
614120.0000   -1.44238
614160.0000   -1.93621
614200.0000   -1.39729
614240.0000   -1.96848
614280.0000   -2.20796
614320.0000   -2.14087
614360.0000   -2.48766
614400.0000   -2.66920
614440.0000   -2.24848
614480.0000   -3.25888
614520.0000   -2.38239
614560.0000   -3.46990
614600.0000   -2.82425
614640.0000   -2.93177
614680.0000   -3.44856
614720.0000   -3.96503
614760.0000   -3.67342
614800.0000   -2.69927
614840.0000   -3.60667
614880.0000   -3.36603
614920.0000   -3.16186
614960.0000   -2.09304
615000.0000   -2.89933
615040.0000   -3.21221
615080.0000   -2.69018
615120.0000   -3.13429
615160.0000   -3.19011
615200.0000   -3.45004
615240.0000   -2.23222
615280.0000   -2.02018
615320.0000   -2.67607
615360.0000   -2.54786
615400.0000   -2.53597
615440.0000   -2.23525
615480.0000   -1.08599
615520.0000   -2.47825
615560.0000   -3.28399
615600.0000   -2.60497
615640.0000   -2.83021
615680.0000   -2.31799
615720.0000   -2.05449
615760.0000   -2.39901
615800.0000   -2.72474
615840.0000   -2.02924
615880.0000   -2.16559
615920.0000   -2.59386
615960.0000   -2.99481
616000.0000   -2.83493
616040.0000   -3.03011
616080.0000   -1.49865
616120.0000   -3.38268
616160.0000   -1.85220
616200.0000   -2.54225
616240.0000   -2.74225
616280.0000   -1.88589
616320.0000   -2.16684
616360.0000   -1.99988
616400.0000   -2.59519
616440.0000   -2.24576
616480.0000   -2.99237
616520.0000   -1.75830
616560.0000   -2.06270
616600.0000   -2.15389
616640.0000   -1.53037
616680.0000   -1.42614
616720.0000   -2.03663
616760.0000   -2.16307
616800.0000   -2.26338
616840.0000   -1.92522
616880.0000   -2.34212
616920.0000   -2.32171
616960.0000   -3.12272
617000.0000   -2.79009
617040.0000   -3.51106
617080.0000   -3.00017
617120.0000   -3.40583
617160.0000   -3.35152
617200.0000   -3.55005
617240.0000   -3.12030
617280.0000   -3.29777
617320.0000   -3.01073
617360.0000   -3.65024
617400.0000   -2.64529
617440.0000   -2.71772
617480.0000   -3.62746
617520.0000   -3.38354
617560.0000   -3.92433
617600.0000   -2.86338
617640.0000   -3.48901
617680.0000   -2.72540
617720.0000   -3.41455
617760.0000   -3.27621
617800.0000   -4.10910
617840.0000   -2.73708
617880.0000   -2.94296
617920.0000   -1.94335
617960.0000   -1.79505
618000.0000   -2.22939
618040.0000   -2.27377
618080.0000   -2.49628
618120.0000   -2.76233
618160.0000   -1.93149
618200.0000   -2.08706
618240.0000   -3.01135
618280.0000   -2.47330
618320.0000   -2.00426
618360.0000   -2.36934
618400.0000   -2.37707
618440.0000   -2.56255
618480.0000   -2.58435
618520.0000   -2.81821
618560.0000   -2.34229
618600.0000   -2.62983
618640.0000   -2.53581
618680.0000   -2.42779
618720.0000   -2.61356
618760.0000   -2.38996
618800.0000   -2.98301
618840.0000   -2.68047
618880.0000   -2.08826
618920.0000   -2.72926
618960.0000   -1.73614
619000.0000   -1.60664
619040.0000   -1.64789
619080.0000   -1.75355
619120.0000   -1.81165
619160.0000   -1.50294
619200.0000   -2.77012
619240.0000   -3.65353
619280.0000   -3.31691
619320.0000   -3.43867
619360.0000   -2.96984
619400.0000   -2.63333
619440.0000   -3.21438
619480.0000   -3.32369
619520.0000   -3.41684
619560.0000   -2.68416
619600.0000   -2.50370
619640.0000   -2.66939
619680.0000   -2.61486
619720.0000   -2.79362
619760.0000   -2.49672
619800.0000   -2.27813
619840.0000   -3.18163
619880.0000   -3.75635
619920.0000   -2.33576
619960.0000   -3.70438
620000.0000   -4.06927
620040.0000   -3.98505
620080.0000   -3.55663
620120.0000   -3.80399
620160.0000   -3.95759
620200.0000   -3.86328
620240.0000   -4.45171
620280.0000   -2.79238
620320.0000   -3.38803
620360.0000   -3.01696
620400.0000   -2.71852
620440.0000   -3.12386
620480.0000   -2.26562
620520.0000   -1.87594
620560.0000   -2.60405
620600.0000   -2.96207
620640.0000   -1.86440
620680.0000   -3.10104
620720.0000   -2.78413
620760.0000   -3.37102
620800.0000   -2.53549
620840.0000   -2.06756
620880.0000   -2.49207
620920.0000   -2.84945
620960.0000   -3.02560
621000.0000   -3.08090
621040.0000   -2.14473
621080.0000   -2.55830
621120.0000   -2.51283
621160.0000   -2.33084
621200.0000   -2.46946
621240.0000   -2.67007
621280.0000   -3.00035
621320.0000   -2.55921
621360.0000   -2.52243
621400.0000   -2.20263
621440.0000   -2.44192
621480.0000   -2.61175
621520.0000   -2.88619
621560.0000   -2.84202
621600.0000   -3.77083
621640.0000   -3.53609
621680.0000   -2.78425
621720.0000   -3.11877
621760.0000   -2.77571
621800.0000   -2.80501
621840.0000   -2.14203
621880.0000   -2.43778
621920.0000   -3.07985
621960.0000   -3.33825
622000.0000   -3.06160
622040.0000   -4.40440
622080.0000   -3.96767
622120.0000   -3.84785
622160.0000   -2.91292
622200.0000   -2.64177
622240.0000   -3.11222
622280.0000   -2.63016
622320.0000   -3.04003
622360.0000   -1.98872
622400.0000   -2.55216
622440.0000   -2.58662
622480.0000   -3.20717
622520.0000   -3.43338
622560.0000   -3.43528
622600.0000   -2.89345
622640.0000   -2.80569
622680.0000   -2.89946
622720.0000   -3.24616
622760.0000   -3.29660
622800.0000   -3.07980
622840.0000   -2.66543
622880.0000   -2.62439
622920.0000   -2.71188
622960.0000   -3.49705
623000.0000   -2.70032
623040.0000   -3.10298
623080.0000   -2.50733
623120.0000   -2.63270
623160.0000   -2.24697
623200.0000   -3.10148
623240.0000   -3.11809
623280.0000   -3.89971
623320.0000   -2.89229
623360.0000   -3.10744
623400.0000   -3.09765
623440.0000   -2.55490
623480.0000   -2.68951
623520.0000   -2.70890
623560.0000   -3.57256
623600.0000   -3.64941
623640.0000   -2.84111
623680.0000   -2.55477
623720.0000   -3.37418
623760.0000   -2.78332
623800.0000   -2.77006
623840.0000   -2.59416
623880.0000   -2.42029
623920.0000   -2.85119
623960.0000   -2.80200
624000.0000   -3.03021
624040.0000   -2.31960
624080.0000   -2.85762
624120.0000   -2.96231
624160.0000   -3.29462
624200.0000   -3.23544
624240.0000   -4.42243
624280.0000   -2.04009
624320.0000   -3.78628
624360.0000   -3.19425
624400.0000   -3.76748
624440.0000   -2.81421
624480.0000   -2.67414
624520.0000   -3.29095
624560.0000   -2.56183
624600.0000   -2.50194
624640.0000   -2.78020
624680.0000   -2.83426
624720.0000   -2.89736
624760.0000   -3.03623
624800.0000   -3.20238
624840.0000   -2.88243
624880.0000   -3.70964
624920.0000   -2.91602
624960.0000   -3.05465
625000.0000   -2.31515
625040.0000   -2.47170
625080.0000   -2.77154
625120.0000   -2.59013
625160.0000   -2.95420
625200.0000   -3.30288
625240.0000   -2.99878
625280.0000   -3.23239
625320.0000   -3.45991
625360.0000   -2.65329
625400.0000   -2.46323
625440.0000   -2.89425
625480.0000   -3.25814
625520.0000   -3.31715
625560.0000   -3.42494
625600.0000   -1.85560
625640.0000   -2.56972
625680.0000   -2.08637
625720.0000   -1.41497
625760.0000   -2.37072
625800.0000   -2.42041
625840.0000   -1.67426
625880.0000   -3.26620
625920.0000   -3.76544
625960.0000   -2.64853
626000.0000   -2.67308
626040.0000   -3.45216
626080.0000   -3.00415
626120.0000   -2.78035
626160.0000   -2.01871
626200.0000   -2.55401
626240.0000   -1.67742
626280.0000   -1.95870
626320.0000   -2.30813
626360.0000   -2.10002
626400.0000   -1.07168
626440.0000   -2.14602
626480.0000   -1.78941
626520.0000   -1.95268
626560.0000   -1.63294
626600.0000   -1.99699
626640.0000   -2.24134
626680.0000   -2.07522
626720.0000   -2.46476
626760.0000   -3.21141
626800.0000   -2.41845
626840.0000   -2.67672
626880.0000   -2.42666
626920.0000   -2.87092
626960.0000   -2.58139
627000.0000   -2.45673
627040.0000   -2.11639
627080.0000   -1.85043
627120.0000   -1.74971
627160.0000   -2.66224
627200.0000   -3.11134
627240.0000   -2.09814
627280.0000   -3.85040
627320.0000   -2.19760
627360.0000   -1.53002
627400.0000   -2.29405
627440.0000   -3.29278
627480.0000   -2.79775
627520.0000   -3.69661
627560.0000   -3.38558
627600.0000   -3.53796
627640.0000   -4.43876
627680.0000   -3.54995
627720.0000   -3.19436
627760.0000   -3.10001
627800.0000   -2.85896
627840.0000   -3.67059
627880.0000   -3.75364
627920.0000   -3.44046
627960.0000   -2.92424
628000.0000   -2.21129
628040.0000   -1.68022
628080.0000   -2.19628
628120.0000   -1.96979
628160.0000   -2.47191
628200.0000   -2.01988
628240.0000   -3.35855
628280.0000   -2.41396
628320.0000   -2.43550
628360.0000   -3.81980
628400.0000   -2.31682
628440.0000   -1.60117
628480.0000   -3.42277
628520.0000   -2.52700
628560.0000   -2.50009
628600.0000   -2.40092
628640.0000   -2.38683
628680.0000   -2.58510
628720.0000   -2.00719
628760.0000   -1.32915
628800.0000   -2.98977
628840.0000   -3.09929
628880.0000   -2.22351
628920.0000   -1.52116
628960.0000   -1.63814
629000.0000   -1.56754
629040.0000   -1.74282
629080.0000   -2.70175
629120.0000   -2.18021
629160.0000   -1.29285
629200.0000   -1.52755
629240.0000   -1.56873
629280.0000   -2.22768
629320.0000   -2.73284
629360.0000   -2.32715
629400.0000   -2.51079
629440.0000   -2.73249
629480.0000   -2.60629
629520.0000   -2.96008
629560.0000   -2.49326
629600.0000   -3.58613
629640.0000   -2.66300
629680.0000   -1.69978
629720.0000   -2.19051
629760.0000   -2.59930
629800.0000   -3.06852
629840.0000   -2.99017
629880.0000   -2.79848
629920.0000   -2.07494
629960.0000   -2.44234
630000.0000   -2.16101
630040.0000   -2.86009
630080.0000   -3.42726
630120.0000   -3.54139
630160.0000   -3.49819
630200.0000   -3.46293
630240.0000   -2.77198
630280.0000   -2.54622
630320.0000   -1.77824
630360.0000   -2.18972
630400.0000   -2.48422
630440.0000   -2.22715
630480.0000   -2.38630
630520.0000   -3.60354
630560.0000   -2.59268
630600.0000   -1.91476
630640.0000   -2.77525
630680.0000   -3.09235
630720.0000   -2.93014
630760.0000   -2.23459
630800.0000   -2.12478
630840.0000   -2.07305
630880.0000   -3.62260
630920.0000   -2.80997
630960.0000   -3.81919
631000.0000   -3.47332
631040.0000   -3.62016
631080.0000   -4.10974
631120.0000   -3.71126
631160.0000   -3.77197
631200.0000   -4.64394
631240.0000   -3.84969
631280.0000   -3.74169
631320.0000   -2.53077
631360.0000   -2.96786
631400.0000   -2.46417
631440.0000   -1.27500
631480.0000   -2.63255
631520.0000   -2.67775
631560.0000   -2.31228
631600.0000   -2.65839
631640.0000   -3.38040
631680.0000   -3.52795
631720.0000   -2.22600
631760.0000   -1.81179
631800.0000   -2.16017
631840.0000   -2.34971
631880.0000   -2.74674
631920.0000   -2.77464
631960.0000   -2.34809
632000.0000   -2.93812
632040.0000   -3.83857
632080.0000   -2.79255
632120.0000   -3.35765
632160.0000   -4.14343
632200.0000   -2.49546
632240.0000   -2.29430
632280.0000   -3.55967
632320.0000   -3.21431
632360.0000   -2.46761
632400.0000   -3.86640
632440.0000   -3.62776
632480.0000   -3.44924
632520.0000   -2.89005
632560.0000   -2.85660
632600.0000   -1.71031
632640.0000   -3.04029
632680.0000   -2.34022
632720.0000   -2.01246
632760.0000   -3.40986
632800.0000   -2.40082
632840.0000   -1.67717
632880.0000   -2.41415
632920.0000   -3.39759
632960.0000   -1.87586
633000.0000   -1.47895
633040.0000   -0.61696
633080.0000   -1.67370
633120.0000   -1.77502
633160.0000   -2.05341
633200.0000   -1.24264
633240.0000   -1.07894
633280.0000   -1.75028
633320.0000   -1.48831
633360.0000   -1.31782
633400.0000   -2.00474
633440.0000   -2.47824
633480.0000   -1.30536
633520.0000   -1.92043
633560.0000   -2.45746
633600.0000   -1.28751
633640.0000   -2.30733
633680.0000   -2.12835
633720.0000   -1.12876
633760.0000   -1.44781
633800.0000   -2.06443
633840.0000   -2.36753
633880.0000   -2.03678
633920.0000   -1.26622
633960.0000   -1.51628
634000.0000   -1.63632
634040.0000   -1.94101
634080.0000   -3.08632
634120.0000   -2.65937
634160.0000   -2.89814
634200.0000   -3.41416
634240.0000   -2.11794
634280.0000   -2.65351
634320.0000   -3.33356
634360.0000   -2.98982
634400.0000   -1.93987
634440.0000   -1.95974
634480.0000   -1.80187
634520.0000   -1.41091
634560.0000   -1.33058
634600.0000   -0.86259
634640.0000   -1.45123
634680.0000   -0.56519
634720.0000   -1.19562
634760.0000   -0.74025
634800.0000   -1.65135
634840.0000   -2.14211
634880.0000   -1.98759
634920.0000   -2.76164
634960.0000   -2.20345
635000.0000   -1.70728
635040.0000   -1.92657
635080.0000   -2.74482
635120.0000   -2.40227
635160.0000   -2.67379
635200.0000   -3.00803
635240.0000   -3.13711
635280.0000   -2.93632
635320.0000   -2.70266
635360.0000   -3.85551
635400.0000   -3.39602
635440.0000   -3.66728
635480.0000   -3.78396
635520.0000   -3.16564
635560.0000   -2.96642
635600.0000   -3.08206
635640.0000   -2.69052
635680.0000   -1.73864
635720.0000   -2.91745
635760.0000   -3.37892
635800.0000   -2.89191
635840.0000   -2.98262
635880.0000   -2.53675
635920.0000   -2.47332
635960.0000   -3.58072
636000.0000   -3.35933
636040.0000   -2.15442
636080.0000   -2.17337
636120.0000   -2.81020
636160.0000   -2.86240
636200.0000   -2.53643
636240.0000   -3.14731
636280.0000   -2.04087
636320.0000   -2.63455
636360.0000   -2.78272
636400.0000   -3.32297
636440.0000   -3.04747
636480.0000   -2.61929
636520.0000   -2.17528
636560.0000   -2.60045
636600.0000   -3.80318
636640.0000   -2.93043
636680.0000   -2.56270
636720.0000   -3.21072
636760.0000   -2.62756
636800.0000   -4.72745
636840.0000   -3.04355
636880.0000   -3.32116
636920.0000   -2.64939
636960.0000   -3.08838
637000.0000   -2.04543
637040.0000   -2.03051
637080.0000   -3.88567
637120.0000   -2.73658
637160.0000   -3.96849
637200.0000   -2.91156
637240.0000   -2.57307
637280.0000   -2.86508
637320.0000   -2.92283
637360.0000   -2.40963
637400.0000   -3.28826
637440.0000   -2.76745
637480.0000   -2.67873
637520.0000   -3.70420
637560.0000   -3.38873
637600.0000   -4.64829
637640.0000   -4.23847
637680.0000   -4.20011
637720.0000   -3.32164
637760.0000   -3.62867
637800.0000   -2.91052
637840.0000   -2.98855
637880.0000   -3.29250
637920.0000   -3.56453
637960.0000   -3.66702
638000.0000   -3.92210
638040.0000   -3.57072
638080.0000   -3.47552
638120.0000   -2.66897
638160.0000   -2.18336
638200.0000   -3.18647
638240.0000   -2.42575
638280.0000   -3.55604
638320.0000   -3.25687
638360.0000   -1.78956
638400.0000   -2.46667
638440.0000   -3.03463
638480.0000   -2.97221
638520.0000   -3.18264
638560.0000   -2.08427
638600.0000   -2.88994
638640.0000   -2.84576
638680.0000   -3.25468
638720.0000   -2.55574
638760.0000   -2.55083
638800.0000   -3.12868
638840.0000   -2.85622
638880.0000   -2.66109
638920.0000   -3.42712
638960.0000   -3.67917
639000.0000   -2.84559
639040.0000   -3.33114
639080.0000   -3.03178
639120.0000   -3.40376
639160.0000   -2.67875
639200.0000   -3.45603
639240.0000   -2.78618
639280.0000   -3.03463
639320.0000   -2.49349
639360.0000   -2.90225
639400.0000   -3.09622
639440.0000   -3.90405
639480.0000   -2.61384
639520.0000   -3.00791
639560.0000   -3.16066
639600.0000   -2.66986
639640.0000   -3.37595
639680.0000   -3.09523
639720.0000   -3.57178
639760.0000   -3.65116
639800.0000   -3.19533
639840.0000   -3.50499
639880.0000   -2.10750
639920.0000   -2.08041
639960.0000   -3.04954
640000.0000   -2.46031
640040.0000   -3.08180
640080.0000   -2.43883
640120.0000   -2.83385
640160.0000   -2.90514
640200.0000   -2.63056
640240.0000   -2.31064
640280.0000   -2.13515
640320.0000   -2.92645
640360.0000   -2.28407
640400.0000   -2.80194
640440.0000   -2.81290
640480.0000   -2.19047
640520.0000   -2.19318
640560.0000   -2.93798
640600.0000   -2.17242
640640.0000   -2.08091
640680.0000   -2.68892
640720.0000   -1.82004
640760.0000   -2.15377
640800.0000   -2.87865
640840.0000   -2.73276
640880.0000   -2.98324
640920.0000   -1.46055
640960.0000   -1.26381
641000.0000   -2.10524
641040.0000   -3.08742
641080.0000   -2.33592
641120.0000   -2.84251
641160.0000   -2.88583
641200.0000   -3.46074
641240.0000   -3.58127
641280.0000   -3.41863
641320.0000   -3.58182
641360.0000   -4.19314
641400.0000   -3.27431
641440.0000   -2.95010
641480.0000   -3.84581
641520.0000   -3.38946
641560.0000   -4.05122
641600.0000   -3.10645
641640.0000   -3.74718
641680.0000   -3.46336
641720.0000   -3.24525
641760.0000   -2.97557
641800.0000   -3.60041
641840.0000   -3.68068
641880.0000   -2.43673
641920.0000   -2.55119
641960.0000   -2.51764
642000.0000   -3.34860
642040.0000   -3.45897
642080.0000   -3.21549
642120.0000   -3.32067
642160.0000   -3.38117
642200.0000   -2.98540
642240.0000   -4.20996
642280.0000   -4.17779
642320.0000   -4.45799
642360.0000   -4.64152
642400.0000   -4.58029
642440.0000   -4.08877
642480.0000   -4.55146
642520.0000   -4.84341
642560.0000   -3.28015
642600.0000   -3.06774
642640.0000   -3.34579
642680.0000   -2.33588
642720.0000   -2.85076
642760.0000   -1.90575
642800.0000   -2.31758
642840.0000   -2.34176
642880.0000   -2.79311
642920.0000   -2.69503
642960.0000   -3.15644
643000.0000   -4.01742
643040.0000   -3.81141
643080.0000   -4.22899
643120.0000   -4.40530
643160.0000   -3.55049
643200.0000   -3.78888
643240.0000   -4.33234
643280.0000   -3.78821
643320.0000   -4.11048
643360.0000   -3.36676
643400.0000   -2.99586
643440.0000   -3.48994
643480.0000   -4.67316
643520.0000   -2.49687
643560.0000   -3.28697
643600.0000   -2.55953
643640.0000   -2.34870
643680.0000   -3.20050
643720.0000   -3.72569
643760.0000   -3.11340
643800.0000   -3.19530
643840.0000   -3.62631
643880.0000   -3.02216
643920.0000   -2.87584
643960.0000   -2.82970
644000.0000   -4.29513
644040.0000   -3.53812
644080.0000   -3.53638
644120.0000   -4.42191
644160.0000   -3.33070
644200.0000   -4.06188
644240.0000   -3.14948
644280.0000   -3.19422
644320.0000   -3.88466
644360.0000   -4.28747
644400.0000   -3.26868
644440.0000   -3.72399
644480.0000   -3.92574
644520.0000   -4.02221
644560.0000   -3.34640
644600.0000   -3.90513
644640.0000   -3.46012
644680.0000   -4.01223
644720.0000   -2.76739
644760.0000   -3.01289
644800.0000   -2.34322
644840.0000   -3.07703
644880.0000   -3.52183
644920.0000   -4.71408
644960.0000   -3.46818
645000.0000   -3.96772
645040.0000   -3.12863
645080.0000   -3.08022
645120.0000   -2.66610
645160.0000   -4.37796
645200.0000   -3.09702
645240.0000   -3.08766
645280.0000   -2.25074
645320.0000   -2.45424
645360.0000   -2.77459
645400.0000   -2.00975
645440.0000   -1.63505
645480.0000   -3.16568
645520.0000   -3.27533
645560.0000   -2.79565
645600.0000   -2.06766
645640.0000   -3.41442
645680.0000   -3.90212
645720.0000   -2.65590
645760.0000   -3.81084
645800.0000   -3.36796
645840.0000   -3.13952
645880.0000   -2.62115
645920.0000   -3.69195
645960.0000   -2.58492
646000.0000   -2.52025
646040.0000   -4.21591
646080.0000   -3.70046
646120.0000   -2.73969
646160.0000   -3.00130
646200.0000   -2.82789
646240.0000   -2.70601
646280.0000   -3.85371
646320.0000   -3.82068
646360.0000   -3.15420
646400.0000   -3.31653
646440.0000   -4.00365
646480.0000   -4.23708
646520.0000   -3.37066
646560.0000   -3.23461
646600.0000   -2.17137
646640.0000   -3.34152
646680.0000   -3.46360
646720.0000   -3.94865
646760.0000   -3.17187
646800.0000   -3.07050
646840.0000   -2.41855
646880.0000   -3.56091
646920.0000   -2.68414
646960.0000   -2.75214
647000.0000   -3.29193
647040.0000   -2.92681
647080.0000   -3.75963
647120.0000   -2.70589
647160.0000   -3.12030
647200.0000   -3.12828
647240.0000   -2.85165
647280.0000   -3.36036
647320.0000   -2.51681
647360.0000   -3.25618
647400.0000   -3.18775
647440.0000   -4.48804
647480.0000   -3.55376
647520.0000   -2.76838
647560.0000   -2.52213
647600.0000   -2.67537
647640.0000   -2.35834
647680.0000   -3.42971
647720.0000   -3.00558
647760.0000   -3.45852
647800.0000   -3.40513
647840.0000   -3.29497
647880.0000   -3.48203
647920.0000   -4.43188
647960.0000   -3.01856
648000.0000   -2.47851
648040.0000   -1.85012
648080.0000   -3.52744
648120.0000   -2.66018
648160.0000   -2.72415
648200.0000   -3.10127
648240.0000   -3.56868
648280.0000   -3.06452
648320.0000   -2.58542
648360.0000   -3.48791
648400.0000   -3.68097
648440.0000   -3.91451
648480.0000   -3.53329
648520.0000   -3.51189
648560.0000   -2.72777
648600.0000   -3.00065
648640.0000   -3.15767
648680.0000   -3.64087
648720.0000   -3.13037
648760.0000   -2.25124
648800.0000   -3.13660
648840.0000   -3.13358
648880.0000   -2.92632
648920.0000   -2.53932
648960.0000   -2.30066
649000.0000   -1.77579
649040.0000   -1.39201
649080.0000   -2.63617
649120.0000   -0.59904
649160.0000   -1.22156
649200.0000   -1.74508
649240.0000   -1.52539
649280.0000   -1.67479
649320.0000   -1.44870
649360.0000   -2.67175
649400.0000   -1.98356
649440.0000   -1.16340
649480.0000   -1.50831
649520.0000   -1.62385
649560.0000   -2.05252
649600.0000   -2.38014
649640.0000   -2.13959
649680.0000   -1.81395
649720.0000   -2.84127
649760.0000   -2.94387
649800.0000   -2.50598
649840.0000   -2.48257
649880.0000   -2.91840
649920.0000   -3.02180
649960.0000   -3.76154
650000.0000   -2.00560
650040.0000   -2.34953
650080.0000   -2.39866
650120.0000   -1.46877
650160.0000   -3.11622
650200.0000   -2.29912
650240.0000   -2.84252
650280.0000   -2.64129
650320.0000   -3.07897
650360.0000   -2.52537
650400.0000   -3.74978
650440.0000   -3.85502
650480.0000   -2.95115
650520.0000   -2.69454
650560.0000   -2.77368
650600.0000   -2.98795
650640.0000   -2.30841
650680.0000   -3.86204
650720.0000   -2.38066
650760.0000   -2.11417
650800.0000   -2.77038
650840.0000   -3.54455
650880.0000   -3.39746
650920.0000   -3.23105
650960.0000   -3.55099
651000.0000   -3.09790
651040.0000   -2.95485
651080.0000   -3.53580
651120.0000   -2.58670
651160.0000   -2.29563
651200.0000   -2.31045
651240.0000   -3.02626
651280.0000   -3.12747
651320.0000   -2.77541
651360.0000   -3.12150
651400.0000   -4.08754
651440.0000   -4.23547
651480.0000   -4.09281
651520.0000   -4.57890
651560.0000   -3.87632
651600.0000   -4.36193
651640.0000   -3.36839
651680.0000   -5.05807
651720.0000   -4.32073
651760.0000   -4.48806
651800.0000   -4.58343
651840.0000   -4.06335
651880.0000   -3.69052
651920.0000   -3.58932
651960.0000   -4.21575
652000.0000   -4.32682
652040.0000   -4.17713
652080.0000   -4.03629
652120.0000   -3.50987
652160.0000   -4.22478
652200.0000   -3.90819
652240.0000   -4.67453
652280.0000   -4.44634
652320.0000   -4.57429
652360.0000   -3.85554
652400.0000   -3.51661
652440.0000   -3.36942
652480.0000   -3.59360
652520.0000   -3.10005
652560.0000   -4.67288
652600.0000   -2.91625
652640.0000   -3.75809
652680.0000   -4.01207
652720.0000   -3.75354
652760.0000   -3.30208
652800.0000   -2.55677
652840.0000   -2.89415
652880.0000   -3.46738
652920.0000   -3.39487
652960.0000   -4.11240
653000.0000   -4.07609
653040.0000   -3.61546
653080.0000   -4.29558
653120.0000   -3.81178
653160.0000   -3.42542
653200.0000   -3.30123
653240.0000   -3.45498
653280.0000   -4.01831
653320.0000   -4.34277
653360.0000   -3.04130
653400.0000   -2.91540
653440.0000   -3.25067
653480.0000   -2.66273
653520.0000   -3.19242
653560.0000   -2.96435
653600.0000   -2.18506
653640.0000   -2.22030
653680.0000   -3.87441
653720.0000   -3.19404
653760.0000   -4.09647
653800.0000   -3.61176
653840.0000   -3.39080
653880.0000   -3.91686
653920.0000   -3.10107
653960.0000   -3.24372
654000.0000   -3.40419
654040.0000   -3.46155
654080.0000   -2.30241
654120.0000   -3.19408
654160.0000   -3.42965
654200.0000   -4.37205
654240.0000   -3.58010
654280.0000   -3.33929
654320.0000   -3.64696
654360.0000   -3.02268
654400.0000   -3.49828
654440.0000   -3.04960
654480.0000   -2.81775
654520.0000   -2.33284
654560.0000   -3.03665
654600.0000   -2.90575
654640.0000   -2.84631
654680.0000   -3.04829
654720.0000   -3.28566
654760.0000   -3.31614
654800.0000   -3.35270
654840.0000   -3.61777
654880.0000   -3.18430
654920.0000   -2.23517
654960.0000   -1.40864
655000.0000   -2.01954
655040.0000   -2.70724
655080.0000   -3.20398
655120.0000   -4.10031
655160.0000   -3.62601
655200.0000   -2.56162
655240.0000   -4.25928
655280.0000   -4.51615
655320.0000   -3.46890
655360.0000   -4.21877
655400.0000   -3.86107
655440.0000   -4.27304
655480.0000   -2.71863
655520.0000   -2.96531
655560.0000   -3.49792
655600.0000   -3.00683
655640.0000   -4.09001
655680.0000   -3.88759
655720.0000   -3.15154
655760.0000   -3.47431
655800.0000   -3.49785
655840.0000   -3.48217
655880.0000   -3.48381
655920.0000   -2.82179
655960.0000   -3.50198
656000.0000   -3.08057
656040.0000   -3.76761
656080.0000   -3.11295
656120.0000   -3.57799
656160.0000   -3.14913
656200.0000   -2.93873
656240.0000   -2.42463
656280.0000   -3.12658
656320.0000   -3.76259
656360.0000   -3.27073
656400.0000   -3.26824
656440.0000   -2.98863
656480.0000   -3.28210
656520.0000   -3.12408
656560.0000   -2.83361
656600.0000   -3.30294
656640.0000   -3.85935
656680.0000   -3.74246
656720.0000   -3.90765
656760.0000   -3.26043
656800.0000   -3.01174
656840.0000   -3.29955
656880.0000   -2.95347
656920.0000   -2.50981
656960.0000   -2.84448
657000.0000   -3.10403
657040.0000   -3.68233
657080.0000   -3.64080
657120.0000   -3.57325
657160.0000   -4.04768
657200.0000   -3.91442
657240.0000   -3.12313
657280.0000   -4.25924
657320.0000   -4.31838
657360.0000   -4.05667
657400.0000   -4.30192
657440.0000   -4.27006
657480.0000   -3.38671
657520.0000   -3.77015
657560.0000   -4.78606
657600.0000   -3.32544
657640.0000   -3.83912
657680.0000   -3.38618
657720.0000   -3.17715
657760.0000   -3.38436
657800.0000   -4.25616
657840.0000   -4.54211
657880.0000   -3.84938
657920.0000   -2.46556
657960.0000   -3.27583
658000.0000   -3.52192
658040.0000   -4.53519
658080.0000   -4.18509
658120.0000   -3.36114
658160.0000   -3.58979
658200.0000   -4.58027
658240.0000   -3.93690
658280.0000   -4.03821
658320.0000   -3.05044
658360.0000   -3.80394
658400.0000   -3.58771
658440.0000   -3.92719
658480.0000   -3.39822
658520.0000   -3.36511
658560.0000   -3.21577
658600.0000   -3.41233
658640.0000   -3.11128
658680.0000   -3.64763
658720.0000   -3.06118
658760.0000   -2.64720
658800.0000   -3.40737
658840.0000   -3.82154
658880.0000   -3.38128
658920.0000   -2.31453
658960.0000   -2.60920
659000.0000   -3.61928
659040.0000   -3.24508
659080.0000   -2.88721
659120.0000   -3.49415
659160.0000   -4.45042
659200.0000   -3.84474
659240.0000   -3.49596
659280.0000   -3.81218
659320.0000   -4.88901
659360.0000   -4.22651
659400.0000   -4.02581
659440.0000   -3.41386
659480.0000   -3.56666
659520.0000   -4.40950
659560.0000   -3.86867
659600.0000   -1.90969
659640.0000   -2.65281
659680.0000   -2.02075
659720.0000   -2.49951
659760.0000   -1.59062
659800.0000   -2.67121
659840.0000   -3.75811
659880.0000   -3.22763
659920.0000   -3.66174
659960.0000   -3.71340
660000.0000   -2.56535
660040.0000   -3.95491
660080.0000   -3.36502
660120.0000   -4.48363
660160.0000   -3.30762
660200.0000   -3.78102
660240.0000   -2.17873
660280.0000   -3.38372
660320.0000   -2.97097
660360.0000   -3.31122
660400.0000   -3.78568
660440.0000   -3.23438
660480.0000   -3.22433
660520.0000   -3.66252
660560.0000   -3.63032
660600.0000   -3.22621
660640.0000   -2.72491
660680.0000   -2.86901
660720.0000   -3.01771
660760.0000   -2.94070
660800.0000   -3.08796
660840.0000   -2.19756
660880.0000   -3.61768
660920.0000   -3.20704
660960.0000   -4.57520
661000.0000   -3.09638
661040.0000   -1.74855
661080.0000   -2.32037
661120.0000   -2.89324
661160.0000   -3.09238
661200.0000   -2.49159
661240.0000   -2.78829
661280.0000   -2.84541
661320.0000   -2.92166
661360.0000   -2.88959
661400.0000   -3.27881
661440.0000   -2.53301
661480.0000   -3.29409
661520.0000   -2.20129
661560.0000   -1.85346
661600.0000   -2.40564
661640.0000   -3.07478
661680.0000   -3.48669
661720.0000   -2.88099
661760.0000   -2.80370
661800.0000   -3.85695
661840.0000   -4.08699
661880.0000   -3.21161
661920.0000   -2.85795
661960.0000   -2.35800
662000.0000   -1.94853
662040.0000   -3.26540
662080.0000   -2.19643
662120.0000   -1.82211
662160.0000   -2.69527
662200.0000   -3.14222
662240.0000   -2.50619
662280.0000   -2.71525
662320.0000   -3.46243
662360.0000   -3.44605
662400.0000   -2.93242
662440.0000   -2.71503
662480.0000   -3.31586
662520.0000   -3.28619
662560.0000   -2.58967
662600.0000   -3.19660
662640.0000   -3.41815
662680.0000   -3.00078
662720.0000   -2.20796
662760.0000   -2.40693
662800.0000   -2.20113
662840.0000   -3.44257
662880.0000   -2.76775
662920.0000   -3.41918
662960.0000   -4.02800
663000.0000   -3.16578
663040.0000   -3.64733
663080.0000   -4.18298
663120.0000   -3.46839
663160.0000   -3.10362
663200.0000   -3.02325
663240.0000   -3.09211
663280.0000   -3.76698
663320.0000   -5.20338
663360.0000   -3.67340
663400.0000   -3.65620
663440.0000   -2.80202
663480.0000   -3.23429
663520.0000   -2.42538
663560.0000   -2.24360
663600.0000   -2.57995
663640.0000   -1.70830
663680.0000   -2.44704
663720.0000   -2.86077
663760.0000   -2.71537
663800.0000   -1.74590
663840.0000   -2.76333
663880.0000   -3.17734
663920.0000   -3.51886
663960.0000   -4.39850
664000.0000   -3.50080
664040.0000   -3.10573
664080.0000   -3.42192
664120.0000   -1.85109
664160.0000   -2.92335
664200.0000   -2.19231
664240.0000   -3.44523
664280.0000   -3.14688
664320.0000   -2.21106
664360.0000   -3.87043
664400.0000   -3.41134
664440.0000   -1.86976
664480.0000   -2.35985
664520.0000   -2.00927
664560.0000   -2.45630
664600.0000   -1.91802
664640.0000   -2.64650
664680.0000   -2.96249
664720.0000   -1.86011
664760.0000   -2.83549
664800.0000   -3.93820
664840.0000   -3.21556
664880.0000   -3.69208
664920.0000   -2.88676
664960.0000   -2.85594
665000.0000   -3.01263
665040.0000   -2.61297
665080.0000   -2.79013
665120.0000   -2.99543
665160.0000   -2.76908
665200.0000   -3.70370
665240.0000   -2.09807
665280.0000   -2.87252
665320.0000   -2.92509
665360.0000   -2.67957
665400.0000   -3.30624
665440.0000   -3.38518
665480.0000   -2.59416
665520.0000   -2.85014
665560.0000   -2.85490
665600.0000   -2.25418
665640.0000   -2.11300
665680.0000   -2.10747
665720.0000   -2.05659
665760.0000   -2.61627
665800.0000   -2.37123
665840.0000   -2.11256
665880.0000   -2.03313
665920.0000   -1.67969
665960.0000   -2.05442
666000.0000   -2.50146
666040.0000   -1.24729
666080.0000   -2.27346
666120.0000   -2.06558
666160.0000   -2.85276
666200.0000   -2.04350
666240.0000   -1.77259
666280.0000   -2.93785
666320.0000   -1.56574
666360.0000   -2.36021
666400.0000   -2.84591
666440.0000   -1.84812
666480.0000   -2.55023
666520.0000   -1.95652
666560.0000   -2.18857
666600.0000   -1.62408
666640.0000   -2.27622
666680.0000   -2.59937
666720.0000   -2.80944
666760.0000   -2.39165
666800.0000   -2.30585
666840.0000   -2.45778
666880.0000   -3.10481
666920.0000   -2.84154
666960.0000   -1.73728
667000.0000   -2.17504
667040.0000   -2.06367
667080.0000   -2.75299
667120.0000   -2.66424
667160.0000   -2.84571
667200.0000   -2.81546
667240.0000   -3.30286
667280.0000   -2.19074
667320.0000   -2.35741
667360.0000   -2.07226
667400.0000   -2.48682
667440.0000   -3.07788
667480.0000   -2.74147
667520.0000   -3.64304
667560.0000   -3.29183
667600.0000   -1.59771
667640.0000   -2.49327
667680.0000   -2.61239
667720.0000   -3.66148
667760.0000   -2.50963
667800.0000   -3.25599
667840.0000   -2.90293
667880.0000   -2.29021
667920.0000   -2.30743
667960.0000   -2.80187
668000.0000   -1.52210
668040.0000   -2.16230
668080.0000   -2.59280
668120.0000   -2.24454
668160.0000   -3.75985
668200.0000   -2.75107
668240.0000   -2.57020
668280.0000   -2.13125
668320.0000   -1.83202
668360.0000   -2.44573
668400.0000   -1.90195
668440.0000   -2.18297
668480.0000   -2.98054
668520.0000   -0.87872
668560.0000   -1.86981
668600.0000   -1.53036
668640.0000   -2.42154
668680.0000   -2.25614
668720.0000   -1.71341
668760.0000   -2.42962
668800.0000   -2.23027
668840.0000   -1.85024
668880.0000   -1.73434
668920.0000   -2.20836
668960.0000   -2.20472
669000.0000   -2.57324
669040.0000   -2.43981
669080.0000   -2.01651
669120.0000   -2.65739
669160.0000   -2.72449
669200.0000   -2.53378
669240.0000   -2.94487
669280.0000   -2.42759
669320.0000   -1.83875
669360.0000   -2.57255
669400.0000   -2.35709
669440.0000   -2.54595
669480.0000   -2.26376
669520.0000   -2.83697
669560.0000   -3.41745
669600.0000   -2.50308
669640.0000   -2.85142
669680.0000   -2.19249
669720.0000   -2.43775
669760.0000   -2.20059
669800.0000   -2.34454
669840.0000   -2.42912
669880.0000   -1.78872
669920.0000   -2.57936
669960.0000   -3.71390
670000.0000   -2.17936
670040.0000   -2.59009
670080.0000   -2.55478
670120.0000   -2.72100
670160.0000   -3.17700
670200.0000   -3.48978
670240.0000   -3.87334
670280.0000   -3.40292
670320.0000   -2.25493
670360.0000   -2.33824
670400.0000   -2.32873
670440.0000   -2.75167
670480.0000   -2.28072
670520.0000   -1.82965
670560.0000   -2.48634
670600.0000   -4.04321
670640.0000   -3.09776
670680.0000   -2.79287
670720.0000   -1.63506
670760.0000   -2.10125
670800.0000   -1.81850
670840.0000   -1.98357
670880.0000   -2.98076
670920.0000   -3.47083
670960.0000   -2.40934
671000.0000   -2.81383
671040.0000   -3.15337
671080.0000   -2.85420
671120.0000   -3.12333
671160.0000   -2.56252
671200.0000   -3.23920
671240.0000   -1.94060
671280.0000   -2.25781
671320.0000   -3.33422
671360.0000   -2.83987
671400.0000   -3.58687
671440.0000   -3.54996
671480.0000   -3.50937
671520.0000   -2.57671
671560.0000   -2.36701
671600.0000   -3.24389
671640.0000   -2.88537
671680.0000   -2.84314
671720.0000   -2.63869
671760.0000   -2.30914
671800.0000   -2.21009
671840.0000   -2.80452
671880.0000   -3.42299
671920.0000   -3.05885
671960.0000   -3.33298
672000.0000   -3.45754
672040.0000   -3.52121
672080.0000   -3.49956
672120.0000   -4.40099
672160.0000   -2.82141
672200.0000   -2.81793
672240.0000   -3.45793
672280.0000   -2.89251
672320.0000   -2.59761
672360.0000   -2.68054
672400.0000   -3.32963
672440.0000   -2.91005
672480.0000   -2.44900
672520.0000   -3.54123
672560.0000   -3.01825
672600.0000   -2.44941
672640.0000   -1.83452
672680.0000   -2.12039
672720.0000   -1.35442
672760.0000   -1.06318
672800.0000   -1.76158
672840.0000   -3.02078
672880.0000   -2.47891
672920.0000   -2.18776
672960.0000   -3.04420
673000.0000   -2.41259
673040.0000   -2.27306
673080.0000   -2.14149
673120.0000   -2.84895
673160.0000   -2.26460
673200.0000   -2.77343
673240.0000   -2.82985
673280.0000   -3.21544
673320.0000   -2.66672
673360.0000   -2.35640
673400.0000   -2.49361
673440.0000   -2.76143
673480.0000   -2.18585
673520.0000   -2.76424
673560.0000   -2.88951
673600.0000   -3.53736
673640.0000   -2.26781
673680.0000   -2.27816
673720.0000   -2.39546
673760.0000   -2.81755
673800.0000   -2.20645
673840.0000   -3.24887
673880.0000   -3.15560
673920.0000   -2.43058
673960.0000   -2.75100
674000.0000   -1.95453
674040.0000   -1.81401
674080.0000   -2.71302
674120.0000   -1.96011
674160.0000   -2.66106
674200.0000   -2.21050
674240.0000   -1.86983
674280.0000   -2.32669
674320.0000   -2.55800
674360.0000   -1.66923
674400.0000   -2.35557
674440.0000   -3.50921
674480.0000   -2.38592
674520.0000   -2.55530
674560.0000   -3.07643
674600.0000   -3.21203
674640.0000   -3.17495
674680.0000   -3.14624
674720.0000   -1.87143
674760.0000   -2.39334
674800.0000   -2.28554
674840.0000   -3.15608
674880.0000   -3.15963
674920.0000   -2.88429
674960.0000   -2.40676
675000.0000   -2.41370
675040.0000   -2.50702
675080.0000   -3.11454
675120.0000   -3.60758
675160.0000   -2.60125
675200.0000   -3.03111
675240.0000   -3.17618
675280.0000   -3.04787
675320.0000   -2.82027
675360.0000   -2.26294
675400.0000   -3.49330
675440.0000   -2.69743
675480.0000   -2.56146
675520.0000   -2.18294
675560.0000   -2.41585
675600.0000   -2.30843
675640.0000   -1.65894
675680.0000   -2.16361
675720.0000   -2.69503
675760.0000   -2.29974
675800.0000   -1.92570
675840.0000   -2.47562
675880.0000   -1.96662
675920.0000   -3.40396
675960.0000   -3.10903
676000.0000   -2.34925
676040.0000   -2.33221
676080.0000   -2.70635
676120.0000   -1.83852
676160.0000   -1.50255
676200.0000   -2.53798
676240.0000   -2.17625
676280.0000   -2.13050
676320.0000   -2.77986
676360.0000   -2.03237
676400.0000   -2.77884
676440.0000   -3.00243
676480.0000   -2.82892
676520.0000   -3.04724
676560.0000   -2.52186
676600.0000   -1.53975
676640.0000   -2.57405
676680.0000   -1.63077
676720.0000   -3.41954
676760.0000   -3.25049
676800.0000   -3.38526
676840.0000   -3.86524
676880.0000   -2.84011
676920.0000   -3.62757
676960.0000   -2.69543
677000.0000   -3.10102
677040.0000   -2.97364
677080.0000   -2.55563
677120.0000   -3.22261
677160.0000   -3.14394
677200.0000   -3.11857
677240.0000   -4.07801
677280.0000   -3.50242
677320.0000   -4.14008
677360.0000   -3.56119
677400.0000   -3.32940
677440.0000   -3.78840
677480.0000   -3.27080
677520.0000   -3.35856
677560.0000   -2.66294
677600.0000   -3.96531
677640.0000   -3.78046
677680.0000   -3.31311
677720.0000   -3.40179
677760.0000   -3.66295
677800.0000   -4.15522
677840.0000   -2.67277
677880.0000   -2.86013
677920.0000   -3.00168
677960.0000   -3.23865
678000.0000   -3.73906
678040.0000   -3.75147
678080.0000   -2.71738
678120.0000   -4.65174
678160.0000   -3.72901
678200.0000   -4.08353
678240.0000   -3.50248
678280.0000   -4.01625
678320.0000   -3.22653
678360.0000   -3.22843
678400.0000   -3.62195
678440.0000   -3.98260
678480.0000   -3.99877
678520.0000   -3.57816
678560.0000   -3.97474
678600.0000   -4.42039
678640.0000   -4.44100
678680.0000   -3.85362
678720.0000   -3.77093
678760.0000   -4.29513
678800.0000   -4.10948
678840.0000   -4.34067
678880.0000   -3.96677
678920.0000   -3.34219
678960.0000   -3.28672
679000.0000   -3.53779
679040.0000   -4.57519
679080.0000   -3.72340
679120.0000   -4.50672
679160.0000   -3.41300
679200.0000   -3.26187
679240.0000   -3.07894
679280.0000   -2.45515
679320.0000   -2.59247
679360.0000   -2.55448
679400.0000   -3.39529
679440.0000   -2.59316
679480.0000   -2.85031
679520.0000   -2.59209
679560.0000   -2.90942
679600.0000   -2.10102
679640.0000   -2.01905
679680.0000   -2.22952
679720.0000   -1.88709
679760.0000   -1.98642
679800.0000   -1.98120
679840.0000   -1.66418
679880.0000   -2.44717
679920.0000   -2.16056
679960.0000   -2.29990
680000.0000   -2.47613
680040.0000   -1.94110
680080.0000   -3.29681
680120.0000   -3.30086
680160.0000   -3.69849
680200.0000   -4.34012
680240.0000   -3.28751
680280.0000   -3.39535
680320.0000   -3.19616
680360.0000   -4.06204
680400.0000   -2.67506
680440.0000   -1.96554
680480.0000   -3.13386
680520.0000   -3.04102
680560.0000   -3.07107
680600.0000   -2.18145
680640.0000   -4.18096
680680.0000   -2.94094
680720.0000   -2.96597
680760.0000   -2.45205
680800.0000   -3.40153
680840.0000   -2.90771
680880.0000   -3.26259
680920.0000   -1.72324
680960.0000   -2.13452
681000.0000   -2.53643
681040.0000   -1.60354
681080.0000   -2.41280
681120.0000   -2.57870
681160.0000   -2.63748
681200.0000   -2.62149
681240.0000   -1.97054
681280.0000   -2.95538
681320.0000   -2.98027
681360.0000   -2.62659
681400.0000   -2.32916
681440.0000   -1.82690
681480.0000   -1.99220
681520.0000   -1.80848
681560.0000   -2.67443
681600.0000   -3.33748
681640.0000   -2.73790
681680.0000   -2.40126
681720.0000   -3.02913
681760.0000   -2.23384
681800.0000   -2.28607
681840.0000   -3.68721
681880.0000   -3.65875
681920.0000   -3.55722
681960.0000   -3.04754
682000.0000   -2.34436
682040.0000   -2.97519
682080.0000   -3.67220
682120.0000   -4.13047
682160.0000   -3.62205
682200.0000   -4.62411
682240.0000   -3.78497
682280.0000   -2.84647
682320.0000   -2.31925
682360.0000   -3.89405
682400.0000   -4.10500
682440.0000   -3.21359
682480.0000   -3.46618
682520.0000   -3.82912
682560.0000   -4.67230
682600.0000   -4.34107
682640.0000   -4.03891
682680.0000   -2.56057
682720.0000   -2.80957
682760.0000   -3.55326
682800.0000   -3.93605
682840.0000   -3.28266
682880.0000   -3.27432
682920.0000   -3.55907
682960.0000   -3.26897
683000.0000   -2.77253
683040.0000   -3.28144
683080.0000   -2.69947
683120.0000   -3.31845
683160.0000   -2.99069
683200.0000   -1.82685
683240.0000   -2.26536
683280.0000   -2.84708
683320.0000   -3.27088
683360.0000   -2.40571
683400.0000   -2.79253
683440.0000   -3.04092
683480.0000   -3.28573
683520.0000   -2.75357
683560.0000   -2.46520
683600.0000   -3.15457
683640.0000   -2.53550
683680.0000   -3.10790
683720.0000   -3.19044
683760.0000   -3.45141
683800.0000   -3.13655
683840.0000   -2.61131
683880.0000   -3.13489
683920.0000   -2.72460
683960.0000   -1.98389
684000.0000   -1.89244
684040.0000   -2.70456
684080.0000   -2.43069
684120.0000   -1.20796
684160.0000   -3.49894
684200.0000   -2.22768
684240.0000   -1.82161
684280.0000   -1.56177
684320.0000   -3.44024
684360.0000   -2.77691
684400.0000   -2.25358
684440.0000   -3.76028
684480.0000   -2.71801
684520.0000   -2.78909
684560.0000   -2.26110
684600.0000   -1.75783
684640.0000   -2.07145
684680.0000   -2.89892
684720.0000   -2.37645
684760.0000   -2.90440
684800.0000   -3.39805
684840.0000   -3.19168
684880.0000   -2.98607
684920.0000   -4.11257
684960.0000   -2.86332
685000.0000   -2.92527
685040.0000   -3.79465
685080.0000   -2.41700
685120.0000   -3.16246
685160.0000   -2.54879
685200.0000   -3.15251
685240.0000   -2.52844
685280.0000   -3.03072
685320.0000   -2.52812
685360.0000   -2.47243
685400.0000   -3.18410
685440.0000   -3.42172
685480.0000   -2.48275
685520.0000   -2.36187
685560.0000   -2.62537
685600.0000   -2.85503
685640.0000   -3.73468
685680.0000   -4.12048
685720.0000   -3.58135
685760.0000   -3.49137
685800.0000   -2.90971
685840.0000   -3.02879
685880.0000   -3.86890
685920.0000   -3.68954
685960.0000   -3.69570
686000.0000   -3.19306
686040.0000   -3.84021
686080.0000   -4.03090
686120.0000   -3.23855
686160.0000   -3.11233
686200.0000   -2.54516
686240.0000   -2.85453
686280.0000   -2.06598
686320.0000   -2.20946
686360.0000   -2.33332
686400.0000   -2.54511
686440.0000   -2.55969
686480.0000   -3.25081
686520.0000   -2.51360
686560.0000   -2.49131
686600.0000   -2.49649
686640.0000   -2.80942
686680.0000   -2.82724
686720.0000   -3.27664
686760.0000   -3.02849
686800.0000   -2.79949
686840.0000   -3.60399
686880.0000   -3.33217
686920.0000   -3.67944
686960.0000   -3.79340
687000.0000   -3.30530
687040.0000   -3.73535
687080.0000   -4.27670
687120.0000   -3.87901
687160.0000   -2.47259
687200.0000   -3.18413
687240.0000   -2.50922
687280.0000   -2.28971
687320.0000   -2.58151
687360.0000   -2.88684
687400.0000   -2.71901
687440.0000   -2.67934
687480.0000   -3.23346
687520.0000   -2.84495
687560.0000   -3.30816
687600.0000   -3.70573
687640.0000   -3.57675
687680.0000   -3.32701
687720.0000   -2.96371
687760.0000   -2.36164
687800.0000   -2.70990
687840.0000   -3.20790
687880.0000   -2.83104
687920.0000   -3.99347
687960.0000   -3.81133
688000.0000   -3.67014
688040.0000   -2.74139
688080.0000   -3.51558
688120.0000   -3.59483
688160.0000   -3.60490
688200.0000   -4.11067
688240.0000   -3.80434
688280.0000   -3.37696
688320.0000   -3.26960
688360.0000   -4.06361
688400.0000   -4.80014
688440.0000   -4.30589
688480.0000   -4.00650
688520.0000   -3.30085
688560.0000   -3.69143
688600.0000   -3.02288
688640.0000   -2.78307
688680.0000   -2.35730
688720.0000   -3.48393
688760.0000   -3.23099
688800.0000   -3.34198
688840.0000   -2.80190
688880.0000   -2.98370
688920.0000   -3.64749
688960.0000   -2.88512
689000.0000   -2.85665
689040.0000   -2.93543
689080.0000   -2.49087
689120.0000   -2.85862
689160.0000   -2.02891
689200.0000   -1.43684
689240.0000   -2.64596
689280.0000   -2.67142
689320.0000   -2.76086
689360.0000   -2.01501
689400.0000   -2.18923
689440.0000   -2.27319
689480.0000   -1.74892
689520.0000   -1.81472
689560.0000   -1.79525
689600.0000   -2.05864
689640.0000   -1.89771
689680.0000   -0.70014
689720.0000   -1.06185
689760.0000   -2.01589
689800.0000   -1.63197
689840.0000   -2.01096
689880.0000   -2.16104
689920.0000   -1.23821
689960.0000   -1.16347
690000.0000   -1.00278
690040.0000   -1.68769
690080.0000   -1.85699
690120.0000   -1.76490
690160.0000   -2.37062
690200.0000   -3.01766
690240.0000   -1.89166
690280.0000   -2.28705
690320.0000   -2.58675
690360.0000   -1.78562
690400.0000   -1.18427
690440.0000   -2.05972
690480.0000   -2.00754
690520.0000   -2.21697
690560.0000   -2.95071
690600.0000   -3.89082
690640.0000   -3.53961
690680.0000   -2.91174
690720.0000   -2.70780
690760.0000   -2.68719
690800.0000   -2.50543
690840.0000   -2.89657
690880.0000   -2.41107
690920.0000   -3.16160
690960.0000   -3.36536
691000.0000   -3.40131
691040.0000   -4.39361
691080.0000   -4.31855
691120.0000   -4.81818
691160.0000   -4.77918
691200.0000   -3.79045
691240.0000   -3.58434
691280.0000   -4.17325
691320.0000   -2.77343
691360.0000   -3.47720
691400.0000   -4.09145
691440.0000   -2.65022
691480.0000   -3.58207
691520.0000   -3.48057
691560.0000   -3.14122
691600.0000   -3.27988
691640.0000   -3.39461
691680.0000   -2.95782
691720.0000   -2.63411
691760.0000   -4.64848
691800.0000   -2.70758
691840.0000   -2.77115
691880.0000   -3.37894
691920.0000   -2.51838
691960.0000   -2.57882
692000.0000   -4.09999
692040.0000   -4.21526
692080.0000   -3.35234
692120.0000   -3.38731
692160.0000   -4.67930
692200.0000   -3.80004
692240.0000   -4.11900
692280.0000   -4.25550
692320.0000   -3.55395
692360.0000   -3.10826
692400.0000   -3.16122
692440.0000   -4.76299
692480.0000   -3.41314
692520.0000   -3.12412
692560.0000   -3.64335
692600.0000   -3.02221
692640.0000   -2.67814
692680.0000   -2.73948
692720.0000   -2.42093
692760.0000   -3.37207
692800.0000   -4.16463
692840.0000   -2.84503
692880.0000   -3.39290
692920.0000   -3.34902
692960.0000   -3.07627
693000.0000   -2.93623
693040.0000   -3.11869
693080.0000   -3.02098
693120.0000   -3.18070
693160.0000   -2.97158
693200.0000   -2.62145
693240.0000   -2.65773
693280.0000   -2.61555
693320.0000   -3.29473
693360.0000   -3.65299
693400.0000   -3.14000
693440.0000   -4.23872
693480.0000   -3.76475
693520.0000   -3.89290
693560.0000   -3.92762
693600.0000   -3.21512
693640.0000   -3.15419
693680.0000   -3.81996
693720.0000   -3.24167
693760.0000   -3.13422
693800.0000   -2.41930
693840.0000   -3.55354
693880.0000   -3.33278
693920.0000   -3.75595
693960.0000   -2.16713
694000.0000   -2.14266
694040.0000   -2.72273
694080.0000   -3.31734
694120.0000   -3.47557
694160.0000   -2.85143
694200.0000   -3.39910
694240.0000   -3.70711
694280.0000   -2.63581
694320.0000   -2.34763
694360.0000   -2.49733
694400.0000   -2.63172
694440.0000   -2.26835
694480.0000   -1.95244
694520.0000   -1.91035
694560.0000   -2.52454
694600.0000   -3.79284
694640.0000   -2.96495
694680.0000   -1.20342
694720.0000   -2.89563
694760.0000   -4.24175
694800.0000   -4.18501
694840.0000   -4.31247
694880.0000   -3.64366
694920.0000   -3.90778
694960.0000   -3.69925
695000.0000   -3.62132
695040.0000   -3.75037
695080.0000   -3.58234
695120.0000   -3.75462
695160.0000   -2.76317
695200.0000   -4.73606
695240.0000   -4.83670
695280.0000   -4.57817
695320.0000   -2.86868
695360.0000   -3.68658
695400.0000   -4.34817
695440.0000   -3.59854
695480.0000   -3.73961
695520.0000   -3.12654
695560.0000   -4.73909
695600.0000   -3.83022
695640.0000   -3.23073
695680.0000   -3.35237
695720.0000   -3.76675
695760.0000   -4.06307
695800.0000   -3.18474
695840.0000   -3.64732
695880.0000   -3.24634
695920.0000   -3.80284
695960.0000   -2.40328
696000.0000   -3.38642
696040.0000   -4.43973
696080.0000   -4.20290
696120.0000   -4.52426
696160.0000   -4.20610
696200.0000   -3.96672
696240.0000   -4.41893
696280.0000   -3.68474
696320.0000   -2.49879
696360.0000   -3.25523
696400.0000   -2.87642
696440.0000   -3.50570
696480.0000   -3.14448
696520.0000   -3.86072
696560.0000   -3.27889
696600.0000   -2.77900
696640.0000   -3.01579
696680.0000   -3.44294
696720.0000   -4.16342
696760.0000   -3.64008
696800.0000   -3.69756
696840.0000   -3.31867
696880.0000   -3.69341
696920.0000   -3.13642
696960.0000   -3.65591
697000.0000   -2.84812
697040.0000   -3.53644
697080.0000   -3.44332
697120.0000   -3.57728
697160.0000   -3.61238
697200.0000   -2.84728
697240.0000   -2.85560
697280.0000   -4.05084
697320.0000   -3.62284
697360.0000   -3.55337
697400.0000   -4.11035
697440.0000   -3.88981
697480.0000   -4.24113
697520.0000   -4.53136
697560.0000   -3.17711
697600.0000   -3.81746
697640.0000   -3.61281
697680.0000   -3.67518
697720.0000   -3.86211
697760.0000   -3.83070
697800.0000   -3.67950
697840.0000   -4.38139
697880.0000   -3.74564
697920.0000   -3.67973
697960.0000   -3.04102
698000.0000   -3.90333
698040.0000   -3.54376
698080.0000   -3.54389
698120.0000   -3.81988
698160.0000   -4.14671
698200.0000   -4.03010
698240.0000   -3.77936
698280.0000   -3.88957
698320.0000   -3.91067
698360.0000   -3.79825
698400.0000   -3.50657
698440.0000   -2.96184
698480.0000   -3.51169
698520.0000   -3.39109
698560.0000   -2.77066
698600.0000   -2.86274
698640.0000   -2.21615
698680.0000   -2.29077
698720.0000   -1.38397
698760.0000   -1.84608
698800.0000   -2.44651
698840.0000   -1.54096
698880.0000   -2.46801
698920.0000   -1.72474
698960.0000   -1.89892
699000.0000   -1.91550
[truncated: 173,079 more chars]
