# Supplementary material for: Comment on 'Valid molecular dynamics simulations of human hemoglobin require a surprisingly large box size'
Source: eLife. 2019 Jun 20;8:e44718. doi: 10.7554/eLife.44718 (PMC6586461; doi:10.7554/eLife.44718)
Supplement: Figure 1—source data 1. — The zip archive contains a README file describing which source files correspond to the different panels. [file elife-44718-fig1-data1.zip › figure1/panel_C/90A/g/proj.xvg]

@ autoscale onread none
@ with g0
@ g0 on
@ title "projection on eigenvectors (nm)"
@ xaxis  label "Time (ps)"
@ world xmin 0
@ world xmax 1e+06
@ world ymin -9.07631
@ world ymax 5.21114
@ view xmin 0.15
@ view xmax 0.85
@ view ymin 0.15
@ view ymax 0.85
@ yaxis  label "vec 1"
@ xaxis tick major 250000
@ xaxis tick minor 125000
@ xaxis ticklabel start type spec
@ xaxis ticklabel start -0
@ yaxis tick major 5
@ yaxis tick minor 2.5
@ yaxis ticklabel start type spec
@ yaxis ticklabel start -5
@ zeroxaxis bar on
@ zeroxaxis bar linestyle 3
    0.0000   -5.08866
   40.0000   -5.75712
   80.0000   -5.86055
  120.0000   -4.69494
  160.0000   -5.95748
  200.0000   -5.48976
  240.0000   -5.42331
  280.0000   -5.48709
  320.0000   -4.20852
  360.0000   -4.80238
  400.0000   -5.73310
  440.0000   -4.85721
  480.0000   -4.63119
  520.0000   -5.17163
  560.0000   -5.33160
  600.0000   -4.63238
  640.0000   -5.10796
  680.0000   -5.71404
  720.0000   -5.03228
  760.0000   -5.63669
  800.0000   -4.96522
  840.0000   -5.34326
  880.0000   -4.62874
  920.0000   -5.01885
  960.0000   -6.70153
 1000.0000   -5.64220
 1040.0000   -4.95961
 1080.0000   -6.13813
 1120.0000   -5.41937
 1160.0000   -6.23204
 1200.0000   -5.82938
 1240.0000   -5.63072
 1280.0000   -6.54464
 1320.0000   -5.45372
 1360.0000   -4.72923
 1400.0000   -5.79923
 1440.0000   -5.04765
 1480.0000   -5.90646
 1520.0000   -5.67085
 1560.0000   -5.26898
 1600.0000   -5.16630
 1640.0000   -6.16029
 1680.0000   -5.99649
 1720.0000   -5.21454
 1760.0000   -6.23736
 1800.0000   -5.82359
 1840.0000   -6.94355
 1880.0000   -6.51401
 1920.0000   -6.16377
 1960.0000   -6.38295
 2000.0000   -5.85659
 2040.0000   -4.91472
 2080.0000   -6.11612
 2120.0000   -6.21422
 2160.0000   -6.22649
 2200.0000   -7.06343
 2240.0000   -6.50975
 2280.0000   -5.86306
 2320.0000   -5.81972
 2360.0000   -5.91413
 2400.0000   -5.79475
 2440.0000   -6.29580
 2480.0000   -6.48480
 2520.0000   -6.63489
 2560.0000   -5.55100
 2600.0000   -6.63894
 2640.0000   -5.89971
 2680.0000   -5.30967
 2720.0000   -6.19861
 2760.0000   -5.58375
 2800.0000   -5.99546
 2840.0000   -5.62694
 2880.0000   -4.98550
 2920.0000   -5.32297
 2960.0000   -4.87804
 3000.0000   -5.92914
 3040.0000   -6.42454
 3080.0000   -6.66062
 3120.0000   -6.27498
 3160.0000   -5.72294
 3200.0000   -6.78955
 3240.0000   -6.33432
 3280.0000   -6.76938
 3320.0000   -6.49274
 3360.0000   -6.50917
 3400.0000   -7.13171
 3440.0000   -6.28863
 3480.0000   -6.42157
 3520.0000   -6.62737
 3560.0000   -6.86110
 3600.0000   -7.05106
 3640.0000   -6.58815
 3680.0000   -5.43472
 3720.0000   -5.53357
 3760.0000   -5.60576
 3800.0000   -5.24212
 3840.0000   -5.82720
 3880.0000   -5.97134
 3920.0000   -6.22169
 3960.0000   -6.34525
 4000.0000   -6.14600
 4040.0000   -6.32985
 4080.0000   -6.63515
 4120.0000   -6.21738
 4160.0000   -5.04482
 4200.0000   -5.51712
 4240.0000   -5.57125
 4280.0000   -6.07462
 4320.0000   -5.87356
 4360.0000   -6.34210
 4400.0000   -6.36182
 4440.0000   -5.34552
 4480.0000   -5.71671
 4520.0000   -6.19580
 4560.0000   -5.54364
 4600.0000   -6.45275
 4640.0000   -6.29116
 4680.0000   -5.91407
 4720.0000   -5.93656
 4760.0000   -6.60455
 4800.0000   -5.96494
 4840.0000   -5.17155
 4880.0000   -6.34428
 4920.0000   -6.50629
 4960.0000   -6.79368
 5000.0000   -5.37629
 5040.0000   -5.92760
 5080.0000   -6.15275
 5120.0000   -6.49850
 5160.0000   -6.02439
 5200.0000   -5.26957
 5240.0000   -5.81824
 5280.0000   -6.16736
 5320.0000   -5.58626
 5360.0000   -5.28979
 5400.0000   -6.36296
 5440.0000   -6.67450
 5480.0000   -5.99655
 5520.0000   -6.03552
 5560.0000   -5.49090
 5600.0000   -4.70966
 5640.0000   -5.80119
 5680.0000   -4.95951
 5720.0000   -5.14517
 5760.0000   -5.36490
 5800.0000   -4.92637
 5840.0000   -5.13668
 5880.0000   -5.62105
 5920.0000   -6.01641
 5960.0000   -5.36117
 6000.0000   -5.49743
 6040.0000   -6.57961
 6080.0000   -6.25291
 6120.0000   -5.64815
 6160.0000   -5.42595
 6200.0000   -5.48460
 6240.0000   -6.82389
 6280.0000   -5.63680
 6320.0000   -6.19632
 6360.0000   -6.00162
 6400.0000   -6.48838
 6440.0000   -6.88420
 6480.0000   -6.61443
 6520.0000   -6.47278
 6560.0000   -5.53403
 6600.0000   -5.82901
 6640.0000   -5.65985
 6680.0000   -6.29767
 6720.0000   -7.14269
 6760.0000   -7.06085
 6800.0000   -6.20576
 6840.0000   -5.67555
 6880.0000   -5.72771
 6920.0000   -5.50267
 6960.0000   -6.35229
 7000.0000   -6.52790
 7040.0000   -5.83066
 7080.0000   -5.77339
 7120.0000   -5.55573
 7160.0000   -6.50837
 7200.0000   -5.68480
 7240.0000   -6.19594
 7280.0000   -6.63323
 7320.0000   -6.92989
 7360.0000   -5.92013
 7400.0000   -5.18403
 7440.0000   -6.21639
 7480.0000   -6.06674
 7520.0000   -6.15278
 7560.0000   -6.22977
 7600.0000   -5.64968
 7640.0000   -5.90462
 7680.0000   -6.32659
 7720.0000   -6.84722
 7760.0000   -6.02017
 7800.0000   -6.50983
 7840.0000   -5.26483
 7880.0000   -6.29888
 7920.0000   -6.37024
 7960.0000   -6.23797
 8000.0000   -6.24877
 8040.0000   -6.55127
 8080.0000   -6.06056
 8120.0000   -6.57035
 8160.0000   -5.97787
 8200.0000   -5.51932
 8240.0000   -5.61657
 8280.0000   -5.69164
 8320.0000   -5.86529
 8360.0000   -5.80886
 8400.0000   -6.31583
 8440.0000   -6.03589
 8480.0000   -5.86347
 8520.0000   -6.44800
 8560.0000   -5.79763
 8600.0000   -6.18648
 8640.0000   -6.07458
 8680.0000   -6.50545
 8720.0000   -6.47265
 8760.0000   -6.35866
 8800.0000   -6.32483
 8840.0000   -6.52809
 8880.0000   -6.72927
 8920.0000   -6.21588
 8960.0000   -6.05143
 9000.0000   -5.42071
 9040.0000   -5.75605
 9080.0000   -5.64101
 9120.0000   -6.22298
 9160.0000   -5.32391
 9200.0000   -6.17974
 9240.0000   -6.53231
 9280.0000   -5.87438
 9320.0000   -5.10018
 9360.0000   -5.62929
 9400.0000   -6.17215
 9440.0000   -7.00790
 9480.0000   -5.81144
 9520.0000   -6.18459
 9560.0000   -5.56928
 9600.0000   -5.67261
 9640.0000   -6.59242
 9680.0000   -5.80510
 9720.0000   -5.70190
 9760.0000   -6.25378
 9800.0000   -6.76527
 9840.0000   -6.39350
 9880.0000   -6.80895
 9920.0000   -5.89857
 9960.0000   -5.29882
10000.0000   -6.52538
10040.0000   -5.99465
10080.0000   -6.68938
10120.0000   -6.43761
10160.0000   -5.60901
10200.0000   -5.77749
10240.0000   -4.95848
10280.0000   -5.60243
10320.0000   -5.56030
10360.0000   -6.01154
10400.0000   -6.32228
10440.0000   -5.56993
10480.0000   -6.12387
10520.0000   -4.78332
10560.0000   -6.16169
10600.0000   -5.33305
10640.0000   -5.49014
10680.0000   -4.53940
10720.0000   -4.70655
10760.0000   -5.31139
10800.0000   -5.56272
10840.0000   -5.45503
10880.0000   -5.48502
10920.0000   -5.18458
10960.0000   -5.70986
11000.0000   -5.68790
11040.0000   -5.54454
11080.0000   -5.53403
11120.0000   -5.74178
11160.0000   -5.45873
11200.0000   -5.69369
11240.0000   -5.18377
11280.0000   -5.94764
11320.0000   -5.24893
11360.0000   -4.86262
11400.0000   -6.05999
11440.0000   -5.95433
11480.0000   -6.13907
11520.0000   -6.34908
11560.0000   -5.46727
11600.0000   -5.99543
11640.0000   -6.24819
11680.0000   -6.31847
11720.0000   -6.02571
11760.0000   -6.24943
11800.0000   -5.85039
11840.0000   -5.91310
11880.0000   -5.98957
11920.0000   -6.52184
11960.0000   -6.46374
12000.0000   -6.81990
12040.0000   -6.26669
12080.0000   -7.12343
12120.0000   -6.70645
12160.0000   -6.32062
12200.0000   -6.81078
12240.0000   -7.02754
12280.0000   -6.66696
12320.0000   -6.71366
12360.0000   -5.78640
12400.0000   -5.84130
12440.0000   -6.12237
12480.0000   -5.86114
12520.0000   -6.44080
12560.0000   -6.53152
12600.0000   -5.31263
12640.0000   -5.27727
12680.0000   -5.27419
12720.0000   -4.80054
12760.0000   -5.34568
12800.0000   -6.33146
12840.0000   -6.24639
12880.0000   -6.50326
12920.0000   -6.40044
12960.0000   -5.19286
13000.0000   -5.74271
13040.0000   -6.62702
13080.0000   -7.89553
13120.0000   -5.62195
13160.0000   -5.14203
13200.0000   -5.87754
13240.0000   -4.97796
13280.0000   -7.12534
13320.0000   -5.94716
13360.0000   -4.85247
13400.0000   -5.63931
13440.0000   -4.96917
13480.0000   -5.60443
13520.0000   -5.71652
13560.0000   -6.30302
13600.0000   -5.24062
13640.0000   -6.00249
13680.0000   -5.67649
13720.0000   -6.47908
13760.0000   -6.70422
13800.0000   -6.91989
13840.0000   -6.88814
13880.0000   -6.34593
13920.0000   -6.13966
13960.0000   -6.26965
14000.0000   -5.35427
14040.0000   -5.46310
14080.0000   -6.03308
14120.0000   -6.52363
14160.0000   -6.75769
14200.0000   -7.00069
14240.0000   -6.73912
14280.0000   -6.07960
14320.0000   -5.61891
14360.0000   -6.60329
14400.0000   -4.89577
14440.0000   -6.55316
14480.0000   -6.38105
14520.0000   -6.37346
14560.0000   -6.05129
14600.0000   -6.92639
14640.0000   -6.18490
14680.0000   -7.03152
14720.0000   -6.79311
14760.0000   -6.01348
14800.0000   -6.28625
14840.0000   -5.33776
14880.0000   -6.18404
14920.0000   -6.61367
14960.0000   -5.85459
15000.0000   -6.84685
15040.0000   -7.05753
15080.0000   -7.66251
15120.0000   -7.05692
15160.0000   -6.04115
15200.0000   -5.88882
15240.0000   -6.39209
15280.0000   -6.71047
15320.0000   -6.15920
15360.0000   -6.11297
15400.0000   -6.24667
15440.0000   -6.44750
15480.0000   -6.60223
15520.0000   -6.39925
15560.0000   -5.80286
15600.0000   -6.62927
15640.0000   -6.78494
15680.0000   -6.28830
15720.0000   -6.71585
15760.0000   -5.56969
15800.0000   -6.11680
15840.0000   -6.14067
15880.0000   -6.41143
15920.0000   -6.19176
15960.0000   -6.19384
16000.0000   -6.41114
16040.0000   -5.85491
16080.0000   -6.36945
16120.0000   -6.61378
16160.0000   -7.20516
16200.0000   -6.71934
16240.0000   -5.78700
16280.0000   -5.73685
16320.0000   -5.41800
16360.0000   -5.86417
16400.0000   -6.28360
16440.0000   -6.00697
16480.0000   -5.63213
16520.0000   -6.24652
16560.0000   -6.35638
16600.0000   -6.44045
16640.0000   -6.70268
16680.0000   -6.47797
16720.0000   -5.99045
16760.0000   -5.51957
16800.0000   -6.09532
16840.0000   -5.17649
16880.0000   -6.29145
16920.0000   -7.25276
16960.0000   -6.94598
17000.0000   -7.85342
17040.0000   -6.52007
17080.0000   -6.40938
17120.0000   -6.13473
17160.0000   -6.60906
17200.0000   -6.53699
17240.0000   -6.64561
17280.0000   -5.80435
17320.0000   -7.09335
17360.0000   -5.90124
17400.0000   -6.01375
17440.0000   -6.06635
17480.0000   -6.44935
17520.0000   -6.38425
17560.0000   -7.16758
17600.0000   -6.43652
17640.0000   -5.72059
17680.0000   -5.65458
17720.0000   -5.14890
17760.0000   -5.67693
17800.0000   -4.49258
17840.0000   -6.41366
17880.0000   -7.19053
17920.0000   -6.55697
17960.0000   -6.66957
18000.0000   -5.96341
18040.0000   -6.43462
18080.0000   -6.92177
18120.0000   -5.81584
18160.0000   -6.54825
18200.0000   -6.61438
18240.0000   -6.86457
18280.0000   -5.87488
18320.0000   -5.62815
18360.0000   -6.02304
18400.0000   -5.29136
18440.0000   -6.18045
18480.0000   -5.80191
18520.0000   -5.37265
18560.0000   -6.55345
18600.0000   -5.62986
18640.0000   -6.90507
18680.0000   -6.84139
18720.0000   -6.09367
18760.0000   -5.99663
18800.0000   -5.90040
18840.0000   -6.25037
18880.0000   -5.87976
18920.0000   -5.43109
18960.0000   -5.75050
19000.0000   -5.78901
19040.0000   -6.00322
19080.0000   -5.88147
19120.0000   -5.34922
19160.0000   -6.08818
19200.0000   -5.93643
19240.0000   -6.74880
19280.0000   -6.21534
19320.0000   -6.17850
19360.0000   -6.57418
19400.0000   -5.74902
19440.0000   -5.45094
19480.0000   -4.57890
19520.0000   -5.51161
19560.0000   -5.63670
19600.0000   -6.30215
19640.0000   -6.39496
19680.0000   -6.23593
19720.0000   -6.02700
19760.0000   -5.80007
19800.0000   -5.64725
19840.0000   -6.15594
19880.0000   -6.03150
19920.0000   -6.47040
19960.0000   -5.59424
20000.0000   -5.70043
20040.0000   -5.56640
20080.0000   -6.01836
20120.0000   -5.46299
20160.0000   -6.31808
20200.0000   -5.89728
20240.0000   -5.91859
20280.0000   -5.62416
20320.0000   -6.15976
20360.0000   -6.01985
20400.0000   -5.90151
20440.0000   -5.66486
20480.0000   -4.85650
20520.0000   -4.27571
20560.0000   -4.60623
20600.0000   -5.06176
20640.0000   -4.86066
20680.0000   -6.49262
20720.0000   -6.17853
20760.0000   -5.98596
20800.0000   -6.14677
20840.0000   -6.67085
20880.0000   -5.78947
20920.0000   -5.75952
20960.0000   -6.20836
21000.0000   -5.20665
21040.0000   -5.78556
21080.0000   -5.31824
21120.0000   -4.05230
21160.0000   -6.62010
21200.0000   -6.58390
21240.0000   -6.12773
21280.0000   -5.48629
21320.0000   -5.94004
21360.0000   -4.97453
21400.0000   -4.97543
21440.0000   -4.85443
21480.0000   -5.40940
21520.0000   -5.66973
21560.0000   -4.52995
21600.0000   -5.13322
21640.0000   -4.65642
21680.0000   -4.84162
21720.0000   -4.94979
21760.0000   -5.37221
21800.0000   -5.14964
21840.0000   -6.17627
21880.0000   -5.81466
21920.0000   -5.20864
21960.0000   -5.43225
22000.0000   -4.70348
22040.0000   -5.36185
22080.0000   -6.36027
22120.0000   -5.63956
22160.0000   -6.37779
22200.0000   -6.07343
22240.0000   -5.81236
22280.0000   -6.13590
22320.0000   -6.15813
22360.0000   -6.55339
22400.0000   -6.25091
22440.0000   -6.44220
22480.0000   -5.29168
22520.0000   -6.86182
22560.0000   -6.72636
22600.0000   -6.28135
22640.0000   -5.18661
22680.0000   -5.78599
22720.0000   -5.61219
22760.0000   -5.55308
22800.0000   -5.80942
22840.0000   -6.06386
22880.0000   -5.63679
22920.0000   -6.17790
22960.0000   -5.29505
23000.0000   -5.52686
23040.0000   -5.48130
23080.0000   -6.35488
23120.0000   -6.13830
23160.0000   -6.10394
23200.0000   -6.90860
23240.0000   -6.13075
23280.0000   -5.46398
23320.0000   -5.67141
23360.0000   -6.22003
23400.0000   -6.33134
23440.0000   -5.99629
23480.0000   -6.66623
23520.0000   -5.76709
23560.0000   -7.20213
23600.0000   -6.68328
23640.0000   -6.77859
23680.0000   -6.44624
23720.0000   -6.54438
23760.0000   -7.03880
23800.0000   -6.06425
23840.0000   -6.69601
23880.0000   -7.09388
23920.0000   -5.55934
23960.0000   -6.09632
24000.0000   -6.57703
24040.0000   -7.00978
24080.0000   -6.68052
24120.0000   -7.21600
24160.0000   -5.44486
24200.0000   -6.12148
24240.0000   -5.69013
24280.0000   -5.97963
24320.0000   -7.33788
24360.0000   -6.40394
24400.0000   -7.00471
24440.0000   -6.57438
24480.0000   -7.16249
24520.0000   -6.60262
24560.0000   -4.81142
24600.0000   -4.69519
24640.0000   -5.94937
24680.0000   -5.84368
24720.0000   -5.85904
24760.0000   -5.65348
24800.0000   -5.35889
24840.0000   -4.99344
24880.0000   -5.60889
24920.0000   -5.66004
24960.0000   -5.50981
25000.0000   -6.41931
25040.0000   -5.57045
25080.0000   -6.67664
25120.0000   -5.58345
25160.0000   -5.39655
25200.0000   -4.95496
25240.0000   -4.65045
25280.0000   -6.21041
25320.0000   -5.51743
25360.0000   -5.18078
25400.0000   -5.81740
25440.0000   -5.97116
25480.0000   -5.81473
25520.0000   -6.06119
25560.0000   -4.77731
25600.0000   -4.65306
25640.0000   -5.37476
25680.0000   -4.98682
25720.0000   -4.82443
25760.0000   -5.23185
25800.0000   -5.40145
25840.0000   -4.89793
25880.0000   -5.12630
25920.0000   -5.08129
25960.0000   -5.91809
26000.0000   -4.78230
26040.0000   -5.58832
26080.0000   -5.50759
26120.0000   -5.53425
26160.0000   -4.53927
26200.0000   -5.56240
26240.0000   -4.76145
26280.0000   -5.22366
26320.0000   -4.35272
26360.0000   -5.16226
26400.0000   -5.29266
26440.0000   -5.45128
26480.0000   -5.07160
26520.0000   -5.95821
26560.0000   -5.36473
26600.0000   -5.19210
26640.0000   -5.24644
26680.0000   -4.56262
26720.0000   -4.41085
26760.0000   -5.78115
26800.0000   -4.48691
26840.0000   -5.12760
26880.0000   -4.84076
26920.0000   -4.84448
26960.0000   -5.18274
27000.0000   -4.38283
27040.0000   -4.35290
27080.0000   -4.33062
27120.0000   -4.54507
27160.0000   -3.67422
27200.0000   -3.93054
27240.0000   -5.02487
27280.0000   -5.12857
27320.0000   -5.77320
27360.0000   -5.55700
27400.0000   -6.22793
27440.0000   -6.03370
27480.0000   -5.28415
27520.0000   -5.97717
27560.0000   -5.22781
27600.0000   -5.33731
27640.0000   -5.54762
27680.0000   -5.01950
27720.0000   -5.13455
27760.0000   -5.15297
27800.0000   -5.55736
27840.0000   -6.19917
27880.0000   -6.09537
27920.0000   -5.26177
27960.0000   -5.25678
28000.0000   -5.32075
28040.0000   -4.66650
28080.0000   -4.83623
28120.0000   -6.48110
28160.0000   -6.17185
28200.0000   -4.83493
28240.0000   -4.24634
28280.0000   -5.22981
28320.0000   -5.80203
28360.0000   -5.98996
28400.0000   -4.91862
28440.0000   -5.83415
28480.0000   -6.14614
28520.0000   -6.35367
28560.0000   -5.12923
28600.0000   -5.76231
28640.0000   -6.27671
28680.0000   -6.00982
28720.0000   -6.94697
28760.0000   -4.67392
28800.0000   -5.19190
28840.0000   -5.18898
28880.0000   -6.09946
28920.0000   -5.36372
28960.0000   -6.60811
29000.0000   -5.73683
29040.0000   -6.94200
29080.0000   -6.26157
29120.0000   -5.92410
29160.0000   -5.98313
29200.0000   -5.73021
29240.0000   -6.17699
29280.0000   -6.53743
29320.0000   -5.98647
29360.0000   -6.15934
29400.0000   -5.95034
29440.0000   -5.63357
29480.0000   -4.87850
29520.0000   -5.30920
29560.0000   -5.86551
29600.0000   -5.36596
29640.0000   -5.51160
29680.0000   -5.45151
29720.0000   -5.19983
29760.0000   -5.58099
29800.0000   -5.09354
29840.0000   -5.06604
29880.0000   -5.69318
29920.0000   -5.78388
29960.0000   -5.63902
30000.0000   -5.71445
30040.0000   -5.52025
30080.0000   -5.86998
30120.0000   -5.47542
30160.0000   -4.72919
30200.0000   -5.21872
30240.0000   -5.45923
30280.0000   -5.11990
30320.0000   -5.18489
30360.0000   -4.46862
30400.0000   -4.86193
30440.0000   -5.07907
30480.0000   -5.76349
30520.0000   -5.79327
30560.0000   -5.18076
30600.0000   -6.40474
30640.0000   -6.30059
30680.0000   -5.15900
30720.0000   -5.71257
30760.0000   -5.80603
30800.0000   -5.89912
30840.0000   -5.32545
30880.0000   -5.63223
30920.0000   -6.47467
30960.0000   -6.56442
31000.0000   -5.75382
31040.0000   -5.71630
31080.0000   -5.87754
31120.0000   -5.03720
31160.0000   -5.05488
31200.0000   -5.84380
31240.0000   -5.48461
31280.0000   -6.23095
31320.0000   -4.80639
31360.0000   -5.78012
31400.0000   -6.61133
31440.0000   -5.57438
31480.0000   -5.86717
31520.0000   -5.96302
31560.0000   -5.90685
31600.0000   -5.45115
31640.0000   -5.45696
31680.0000   -5.48605
31720.0000   -5.72999
31760.0000   -4.71702
31800.0000   -5.08881
31840.0000   -4.57949
31880.0000   -4.85045
31920.0000   -4.70685
31960.0000   -4.29216
32000.0000   -5.77507
32040.0000   -5.05440
32080.0000   -5.37296
32120.0000   -4.91515
32160.0000   -5.02520
32200.0000   -5.25491
32240.0000   -5.26688
32280.0000   -5.22590
32320.0000   -4.96541
32360.0000   -5.88201
32400.0000   -5.16734
32440.0000   -5.26699
32480.0000   -5.41547
32520.0000   -5.23001
32560.0000   -5.86217
32600.0000   -6.00309
32640.0000   -6.01531
32680.0000   -5.97351
32720.0000   -6.79962
32760.0000   -4.77558
32800.0000   -5.43127
32840.0000   -5.76910
32880.0000   -5.52386
32920.0000   -5.00893
32960.0000   -4.87298
33000.0000   -6.03864
33040.0000   -5.01645
33080.0000   -5.98464
33120.0000   -5.82647
33160.0000   -4.89208
33200.0000   -4.06972
33240.0000   -4.72447
33280.0000   -5.96335
33320.0000   -6.42245
33360.0000   -4.81355
33400.0000   -5.53406
33440.0000   -5.21930
33480.0000   -5.91283
33520.0000   -5.41324
33560.0000   -5.58278
33600.0000   -6.05583
33640.0000   -5.93140
33680.0000   -5.16193
33720.0000   -6.49044
33760.0000   -5.18521
33800.0000   -5.50532
33840.0000   -5.30072
33880.0000   -5.82304
33920.0000   -6.20551
33960.0000   -5.40412
34000.0000   -5.89148
34040.0000   -5.77960
34080.0000   -6.06767
34120.0000   -5.79263
34160.0000   -5.92548
34200.0000   -6.12113
34240.0000   -5.98222
34280.0000   -5.16725
34320.0000   -4.52545
34360.0000   -5.31575
34400.0000   -6.04936
34440.0000   -4.68418
34480.0000   -5.18140
34520.0000   -5.04309
34560.0000   -4.93956
34600.0000   -5.04710
34640.0000   -4.31776
34680.0000   -4.59456
34720.0000   -5.70205
34760.0000   -4.63095
34800.0000   -4.28895
34840.0000   -4.20047
34880.0000   -4.69016
34920.0000   -4.72079
34960.0000   -5.10693
35000.0000   -6.33077
35040.0000   -5.61657
35080.0000   -5.57097
35120.0000   -6.03419
35160.0000   -5.30650
35200.0000   -6.17917
35240.0000   -5.76390
35280.0000   -6.63884
35320.0000   -5.50309
35360.0000   -5.61150
35400.0000   -5.05473
35440.0000   -5.10434
35480.0000   -5.26005
35520.0000   -5.55334
35560.0000   -6.00626
35600.0000   -6.75765
35640.0000   -5.18471
35680.0000   -5.44466
35720.0000   -6.09530
35760.0000   -5.27271
35800.0000   -5.90004
35840.0000   -6.49470
35880.0000   -5.51675
35920.0000   -5.60886
35960.0000   -5.17008
36000.0000   -5.59917
36040.0000   -5.84600
36080.0000   -5.76814
36120.0000   -5.85496
36160.0000   -5.64203
36200.0000   -5.14135
36240.0000   -5.16213
36280.0000   -5.72334
36320.0000   -4.77306
36360.0000   -5.27546
36400.0000   -5.38765
36440.0000   -5.08292
36480.0000   -6.08446
36520.0000   -6.14250
36560.0000   -5.02939
36600.0000   -4.87670
36640.0000   -5.71394
36680.0000   -4.91276
36720.0000   -5.18427
36760.0000   -5.93706
36800.0000   -6.19678
36840.0000   -6.41979
36880.0000   -5.07772
36920.0000   -5.69068
36960.0000   -5.91651
37000.0000   -5.62444
37040.0000   -5.29436
37080.0000   -5.60341
37120.0000   -5.99383
37160.0000   -5.84721
37200.0000   -6.11884
37240.0000   -5.51676
37280.0000   -4.86173
37320.0000   -5.35300
37360.0000   -5.52374
37400.0000   -5.53169
37440.0000   -5.82537
37480.0000   -5.52388
37520.0000   -5.18776
37560.0000   -4.66625
37600.0000   -5.23557
37640.0000   -5.38721
37680.0000   -5.15693
37720.0000   -5.62246
37760.0000   -5.33697
37800.0000   -5.65821
37840.0000   -5.73587
37880.0000   -5.93351
37920.0000   -5.88241
37960.0000   -5.72148
38000.0000   -5.74859
38040.0000   -5.51113
38080.0000   -5.13764
38120.0000   -5.90778
38160.0000   -5.17286
38200.0000   -6.51772
38240.0000   -5.35223
38280.0000   -5.99713
38320.0000   -6.82128
38360.0000   -6.56524
38400.0000   -5.94580
38440.0000   -5.36544
38480.0000   -5.67079
38520.0000   -5.18252
38560.0000   -4.31236
38600.0000   -5.94210
38640.0000   -5.92742
38680.0000   -5.91709
38720.0000   -5.71811
38760.0000   -5.72516
38800.0000   -6.11717
38840.0000   -5.59307
38880.0000   -6.02081
38920.0000   -5.28998
38960.0000   -5.15158
39000.0000   -5.74531
39040.0000   -5.14429
39080.0000   -4.88882
39120.0000   -4.86028
39160.0000   -6.08529
39200.0000   -4.88974
39240.0000   -4.39808
39280.0000   -3.98236
39320.0000   -5.63512
39360.0000   -4.32876
39400.0000   -4.96635
39440.0000   -4.62707
39480.0000   -4.66075
39520.0000   -4.64960
39560.0000   -4.03191
39600.0000   -5.13538
39640.0000   -5.23973
39680.0000   -4.93132
39720.0000   -4.09828
39760.0000   -4.61771
39800.0000   -4.12402
39840.0000   -4.79528
39880.0000   -5.38890
39920.0000   -5.10442
39960.0000   -5.46836
40000.0000   -6.60084
40040.0000   -4.70808
40080.0000   -5.76755
40120.0000   -5.39899
40160.0000   -5.29735
40200.0000   -5.83730
40240.0000   -5.56809
40280.0000   -5.80537
40320.0000   -5.71293
40360.0000   -6.63040
40400.0000   -5.57919
40440.0000   -5.14400
40480.0000   -5.66309
40520.0000   -5.55239
40560.0000   -4.92319
40600.0000   -5.38187
40640.0000   -5.17638
40680.0000   -4.22840
40720.0000   -4.44214
40760.0000   -5.42292
40800.0000   -5.44614
40840.0000   -5.28272
40880.0000   -5.33473
40920.0000   -5.43658
40960.0000   -4.70169
41000.0000   -4.62216
41040.0000   -4.92297
41080.0000   -5.14585
41120.0000   -5.70709
41160.0000   -5.67220
41200.0000   -5.74715
41240.0000   -4.98710
41280.0000   -4.53483
41320.0000   -4.42436
41360.0000   -4.93851
41400.0000   -3.86306
41440.0000   -4.74189
41480.0000   -4.55368
41520.0000   -5.44097
41560.0000   -4.98770
41600.0000   -5.38853
41640.0000   -5.17876
41680.0000   -5.40634
41720.0000   -4.34849
41760.0000   -4.79652
41800.0000   -4.88689
41840.0000   -4.88324
41880.0000   -5.41319
41920.0000   -5.48181
41960.0000   -5.87548
42000.0000   -5.04333
42040.0000   -5.04552
42080.0000   -5.48970
42120.0000   -5.71827
42160.0000   -5.82312
42200.0000   -4.62096
42240.0000   -5.31372
42280.0000   -5.33562
42320.0000   -5.90917
42360.0000   -5.04328
42400.0000   -4.43979
42440.0000   -4.87247
42480.0000   -5.08730
42520.0000   -5.24736
42560.0000   -5.92052
42600.0000   -4.18238
42640.0000   -4.63616
42680.0000   -5.66092
42720.0000   -4.35314
42760.0000   -4.67753
42800.0000   -5.14676
42840.0000   -5.23090
42880.0000   -5.85610
42920.0000   -5.33950
42960.0000   -4.98176
43000.0000   -4.96364
43040.0000   -4.51786
43080.0000   -5.14734
43120.0000   -4.83522
43160.0000   -5.24078
43200.0000   -4.93217
43240.0000   -5.78352
43280.0000   -4.90899
43320.0000   -5.78233
43360.0000   -5.49389
43400.0000   -5.25260
43440.0000   -4.82211
43480.0000   -5.44470
43520.0000   -5.00300
43560.0000   -5.07142
43600.0000   -5.75910
43640.0000   -5.19169
43680.0000   -5.40609
43720.0000   -5.53205
43760.0000   -5.84260
43800.0000   -5.37988
43840.0000   -4.98020
43880.0000   -5.59073
43920.0000   -5.26638
43960.0000   -5.29041
44000.0000   -5.49353
44040.0000   -5.62747
44080.0000   -4.84430
44120.0000   -5.12415
44160.0000   -5.33352
44200.0000   -4.80402
44240.0000   -5.54667
44280.0000   -4.61247
44320.0000   -5.07002
44360.0000   -4.68151
44400.0000   -4.65772
44440.0000   -5.43576
44480.0000   -5.38460
44520.0000   -4.85429
44560.0000   -4.91639
44600.0000   -4.80899
44640.0000   -5.03297
44680.0000   -4.66635
44720.0000   -4.66131
44760.0000   -5.20937
44800.0000   -5.21413
44840.0000   -4.90304
44880.0000   -5.37771
44920.0000   -5.45792
44960.0000   -5.85922
45000.0000   -4.83432
45040.0000   -5.71122
45080.0000   -5.18509
45120.0000   -5.47113
45160.0000   -5.92945
45200.0000   -4.27891
45240.0000   -5.39532
45280.0000   -4.85536
45320.0000   -6.23105
45360.0000   -6.16016
45400.0000   -5.76988
45440.0000   -6.21521
45480.0000   -5.41170
45520.0000   -5.76116
45560.0000   -4.28942
45600.0000   -5.01883
45640.0000   -4.59290
45680.0000   -5.27618
45720.0000   -4.06577
45760.0000   -4.70350
45800.0000   -4.78345
45840.0000   -4.97623
45880.0000   -4.48601
45920.0000   -4.61939
45960.0000   -4.80807
46000.0000   -5.14468
46040.0000   -5.35779
46080.0000   -5.35542
46120.0000   -5.32945
46160.0000   -5.57476
46200.0000   -5.70624
46240.0000   -4.92522
46280.0000   -5.25195
46320.0000   -5.58209
46360.0000   -4.96013
46400.0000   -5.43213
46440.0000   -5.00801
46480.0000   -5.69960
46520.0000   -6.11747
46560.0000   -5.99705
46600.0000   -6.17664
46640.0000   -6.48860
46680.0000   -5.74481
46720.0000   -5.99299
46760.0000   -5.29998
46800.0000   -6.14916
46840.0000   -6.45945
46880.0000   -5.40322
46920.0000   -4.98211
46960.0000   -5.37564
47000.0000   -4.78700
47040.0000   -5.00588
47080.0000   -5.31902
47120.0000   -5.27211
47160.0000   -4.98296
47200.0000   -5.72244
47240.0000   -5.50409
47280.0000   -4.99460
47320.0000   -4.81613
47360.0000   -5.02131
47400.0000   -5.19704
47440.0000   -5.06657
47480.0000   -5.02406
47520.0000   -5.06830
47560.0000   -5.66372
47600.0000   -4.31172
47640.0000   -5.26391
47680.0000   -5.38766
47720.0000   -5.42815
47760.0000   -5.49735
47800.0000   -5.76797
47840.0000   -5.40732
47880.0000   -5.56408
47920.0000   -5.95562
47960.0000   -5.80047
48000.0000   -4.52935
48040.0000   -4.96422
48080.0000   -4.38684
48120.0000   -4.46924
48160.0000   -4.27214
48200.0000   -4.34819
48240.0000   -4.62886
48280.0000   -4.99692
48320.0000   -4.49848
48360.0000   -4.76925
48400.0000   -4.71034
48440.0000   -4.58707
48480.0000   -5.00521
48520.0000   -4.45982
48560.0000   -4.75157
48600.0000   -3.83727
48640.0000   -5.09259
48680.0000   -5.01868
48720.0000   -4.74613
48760.0000   -4.97473
48800.0000   -5.02029
48840.0000   -4.54530
48880.0000   -4.32410
48920.0000   -4.56351
48960.0000   -4.71724
49000.0000   -5.43396
49040.0000   -4.55897
49080.0000   -4.65261
49120.0000   -4.43726
49160.0000   -4.48279
49200.0000   -4.67173
49240.0000   -4.69490
49280.0000   -5.34720
49320.0000   -4.36286
49360.0000   -5.35281
49400.0000   -4.37460
49440.0000   -5.32429
49480.0000   -5.17432
49520.0000   -4.18928
49560.0000   -3.82659
49600.0000   -5.16743
49640.0000   -4.23634
49680.0000   -5.07859
49720.0000   -4.62858
49760.0000   -4.10774
49800.0000   -4.78401
49840.0000   -5.00734
49880.0000   -5.59824
49920.0000   -4.56513
49960.0000   -6.15644
50000.0000   -5.42647
50040.0000   -5.41845
50080.0000   -5.89985
50120.0000   -5.37670
50160.0000   -5.31081
50200.0000   -5.67368
50240.0000   -5.31065
50280.0000   -6.20729
50320.0000   -6.68030
50360.0000   -5.52935
50400.0000   -5.69492
50440.0000   -5.46454
50480.0000   -4.88084
50520.0000   -5.91722
50560.0000   -5.89895
50600.0000   -5.41159
50640.0000   -5.32072
50680.0000   -4.89551
50720.0000   -5.55930
50760.0000   -6.43190
50800.0000   -6.30323
50840.0000   -5.67797
50880.0000   -5.64618
50920.0000   -6.05835
50960.0000   -4.66310
51000.0000   -5.24994
51040.0000   -5.23810
51080.0000   -5.38900
51120.0000   -4.82896
51160.0000   -5.79210
51200.0000   -5.17103
51240.0000   -5.07683
51280.0000   -5.01719
51320.0000   -5.27856
51360.0000   -5.27979
51400.0000   -4.90868
51440.0000   -5.40672
51480.0000   -5.04438
51520.0000   -4.86879
51560.0000   -5.08962
51600.0000   -4.29566
51640.0000   -5.22348
51680.0000   -5.45198
51720.0000   -5.76137
51760.0000   -5.21229
51800.0000   -5.03812
51840.0000   -5.21883
51880.0000   -5.74479
51920.0000   -5.72556
51960.0000   -6.10403
52000.0000   -6.03293
52040.0000   -5.45527
52080.0000   -5.75175
52120.0000   -6.02811
52160.0000   -5.37049
52200.0000   -5.15560
52240.0000   -6.57462
52280.0000   -4.91277
52320.0000   -6.59152
52360.0000   -5.90377
52400.0000   -4.14751
52440.0000   -4.86839
52480.0000   -5.34433
52520.0000   -5.10414
52560.0000   -5.34204
52600.0000   -5.79435
52640.0000   -4.52284
52680.0000   -4.90259
52720.0000   -4.98557
52760.0000   -5.31741
52800.0000   -5.64648
52840.0000   -5.25272
52880.0000   -5.57499
52920.0000   -5.17068
52960.0000   -5.13561
53000.0000   -4.93533
53040.0000   -4.80475
53080.0000   -5.12860
53120.0000   -4.96773
53160.0000   -4.66811
53200.0000   -5.23028
53240.0000   -4.48657
53280.0000   -5.34546
53320.0000   -4.53469
53360.0000   -4.64499
53400.0000   -4.85376
53440.0000   -5.23013
53480.0000   -4.77637
53520.0000   -4.81380
53560.0000   -5.17589
53600.0000   -4.12540
53640.0000   -4.80859
53680.0000   -5.02840
53720.0000   -5.76486
53760.0000   -5.07270
53800.0000   -4.82188
53840.0000   -5.01563
53880.0000   -5.07785
53920.0000   -4.89686
53960.0000   -4.27363
54000.0000   -5.08881
54040.0000   -4.85812
54080.0000   -4.74230
54120.0000   -5.00029
54160.0000   -5.26893
54200.0000   -5.59925
54240.0000   -5.73405
54280.0000   -5.79639
54320.0000   -6.07932
54360.0000   -5.75473
54400.0000   -5.42163
54440.0000   -5.51773
54480.0000   -5.03336
54520.0000   -5.09577
54560.0000   -5.13127
54600.0000   -5.30651
54640.0000   -5.70785
54680.0000   -5.71345
54720.0000   -4.41882
54760.0000   -6.00081
54800.0000   -4.32248
54840.0000   -4.35561
54880.0000   -4.85469
54920.0000   -5.27322
54960.0000   -4.71889
55000.0000   -5.58280
55040.0000   -5.88617
55080.0000   -5.72747
55120.0000   -6.36679
55160.0000   -5.37461
55200.0000   -4.64068
55240.0000   -5.13262
55280.0000   -5.59250
55320.0000   -5.60801
55360.0000   -5.32839
55400.0000   -5.20526
55440.0000   -4.96306
55480.0000   -5.66724
55520.0000   -5.67766
55560.0000   -4.78223
55600.0000   -5.50025
55640.0000   -5.62326
55680.0000   -5.53839
55720.0000   -5.41526
55760.0000   -5.72370
55800.0000   -4.99536
55840.0000   -5.69709
55880.0000   -5.45436
55920.0000   -5.69361
55960.0000   -5.94054
56000.0000   -5.39063
56040.0000   -5.68357
56080.0000   -5.59827
56120.0000   -5.20434
56160.0000   -4.93858
56200.0000   -4.68049
56240.0000   -4.56646
56280.0000   -4.94251
56320.0000   -4.95043
56360.0000   -5.60928
56400.0000   -5.07750
56440.0000   -5.36725
56480.0000   -5.29102
56520.0000   -5.60754
56560.0000   -4.99696
56600.0000   -5.91001
56640.0000   -5.24326
56680.0000   -6.11457
56720.0000   -6.09351
56760.0000   -5.68341
56800.0000   -4.90933
56840.0000   -5.76512
56880.0000   -5.59188
56920.0000   -6.17298
56960.0000   -6.36950
57000.0000   -5.87080
57040.0000   -6.42595
57080.0000   -6.68668
57120.0000   -7.08547
57160.0000   -6.35386
57200.0000   -4.80009
57240.0000   -5.52394
57280.0000   -5.51296
57320.0000   -5.36980
57360.0000   -5.68117
57400.0000   -5.28720
57440.0000   -4.90598
57480.0000   -5.26253
57520.0000   -5.59321
57560.0000   -5.50733
57600.0000   -4.81474
57640.0000   -4.62166
57680.0000   -5.62683
57720.0000   -5.76872
57760.0000   -6.06021
57800.0000   -6.49540
57840.0000   -6.19732
57880.0000   -5.48832
57920.0000   -5.49473
57960.0000   -6.00423
58000.0000   -5.56854
58040.0000   -6.01654
58080.0000   -5.57629
58120.0000   -6.76033
58160.0000   -5.99049
58200.0000   -5.47003
58240.0000   -5.18137
58280.0000   -6.26734
58320.0000   -5.68940
58360.0000   -5.41735
58400.0000   -5.58190
58440.0000   -5.49807
58480.0000   -5.41280
58520.0000   -5.36024
58560.0000   -4.85815
58600.0000   -5.28460
58640.0000   -5.55478
58680.0000   -5.62139
58720.0000   -5.09451
58760.0000   -3.97823
58800.0000   -4.36609
58840.0000   -5.59190
58880.0000   -5.53823
58920.0000   -5.20097
58960.0000   -6.25175
59000.0000   -6.20530
59040.0000   -5.26120
59080.0000   -5.06169
59120.0000   -5.00922
59160.0000   -4.83179
59200.0000   -4.89347
59240.0000   -4.81152
59280.0000   -5.29935
59320.0000   -5.29714
59360.0000   -5.28045
59400.0000   -6.14374
59440.0000   -5.91869
59480.0000   -5.22843
59520.0000   -5.46764
59560.0000   -5.99153
59600.0000   -5.16730
59640.0000   -5.39538
59680.0000   -6.21651
59720.0000   -4.93002
59760.0000   -4.83383
59800.0000   -4.76594
59840.0000   -4.14144
59880.0000   -4.53360
59920.0000   -3.89386
59960.0000   -5.86310
60000.0000   -5.03432
60040.0000   -4.85201
60080.0000   -4.54221
60120.0000   -5.28523
60160.0000   -5.92055
60200.0000   -6.02876
60240.0000   -4.97294
60280.0000   -4.50778
60320.0000   -5.27772
60360.0000   -5.43276
60400.0000   -4.85115
60440.0000   -5.49808
60480.0000   -5.77090
60520.0000   -4.99173
60560.0000   -5.32914
60600.0000   -5.10896
60640.0000   -4.73688
60680.0000   -5.27598
60720.0000   -4.55021
60760.0000   -4.99681
60800.0000   -4.05705
60840.0000   -5.02969
60880.0000   -4.31066
60920.0000   -4.61546
60960.0000   -4.41189
61000.0000   -3.83840
61040.0000   -4.18583
61080.0000   -4.84046
61120.0000   -5.22899
61160.0000   -5.26268
61200.0000   -4.94670
61240.0000   -4.97228
61280.0000   -5.05713
61320.0000   -4.96276
61360.0000   -4.96376
61400.0000   -5.42641
61440.0000   -5.24028
61480.0000   -3.68001
61520.0000   -4.43392
61560.0000   -5.43288
61600.0000   -5.74515
61640.0000   -5.29942
61680.0000   -4.78024
61720.0000   -4.62776
61760.0000   -4.84891
61800.0000   -5.88039
61840.0000   -4.81986
61880.0000   -3.90958
61920.0000   -4.39431
61960.0000   -5.54229
62000.0000   -5.11574
62040.0000   -4.84750
62080.0000   -4.83746
62120.0000   -5.92388
62160.0000   -6.26825
62200.0000   -5.22178
62240.0000   -4.06145
62280.0000   -5.65548
62320.0000   -4.15807
62360.0000   -3.56305
62400.0000   -4.46256
62440.0000   -4.78307
62480.0000   -4.87073
62520.0000   -4.67520
62560.0000   -5.05997
62600.0000   -4.81749
62640.0000   -4.72636
62680.0000   -4.91126
62720.0000   -5.61934
62760.0000   -5.05144
62800.0000   -5.44308
62840.0000   -4.66348
62880.0000   -5.21548
62920.0000   -4.85594
62960.0000   -4.39960
63000.0000   -5.09958
63040.0000   -5.71850
63080.0000   -4.77690
63120.0000   -4.77788
63160.0000   -4.85053
63200.0000   -4.96523
63240.0000   -4.08890
63280.0000   -4.52241
63320.0000   -4.63247
63360.0000   -4.84901
63400.0000   -4.90673
63440.0000   -4.57652
63480.0000   -4.62266
63520.0000   -4.19937
63560.0000   -4.89803
63600.0000   -4.70651
63640.0000   -4.06176
63680.0000   -5.02178
63720.0000   -4.50371
63760.0000   -5.00420
63800.0000   -4.16600
63840.0000   -3.95105
63880.0000   -4.67420
63920.0000   -4.41627
63960.0000   -4.44631
64000.0000   -4.27941
64040.0000   -4.93543
64080.0000   -5.21066
64120.0000   -4.35115
64160.0000   -5.09351
64200.0000   -5.41291
64240.0000   -5.05713
64280.0000   -5.71615
64320.0000   -5.85352
64360.0000   -4.59650
64400.0000   -5.43456
64440.0000   -4.68521
64480.0000   -4.38953
64520.0000   -3.00863
64560.0000   -4.46411
64600.0000   -3.88946
64640.0000   -4.56975
64680.0000   -4.14815
64720.0000   -3.63169
64760.0000   -4.90275
64800.0000   -4.29646
64840.0000   -4.78352
64880.0000   -4.65419
64920.0000   -5.30352
64960.0000   -4.42021
65000.0000   -4.61869
65040.0000   -5.11290
65080.0000   -4.68707
65120.0000   -4.82566
65160.0000   -3.72722
65200.0000   -4.30782
65240.0000   -4.04844
65280.0000   -4.57434
65320.0000   -4.41327
65360.0000   -5.72520
65400.0000   -4.59468
65440.0000   -4.93787
65480.0000   -5.04312
65520.0000   -3.90382
65560.0000   -5.18118
65600.0000   -4.53896
65640.0000   -4.06329
65680.0000   -4.61696
65720.0000   -5.05675
65760.0000   -4.48384
65800.0000   -4.96603
65840.0000   -4.26850
65880.0000   -4.37037
65920.0000   -4.93215
65960.0000   -4.22087
66000.0000   -4.33951
66040.0000   -5.09637
66080.0000   -4.12986
66120.0000   -3.97578
66160.0000   -4.03721
66200.0000   -4.69833
66240.0000   -5.08826
66280.0000   -4.70673
66320.0000   -4.13243
66360.0000   -3.99075
66400.0000   -3.34971
66440.0000   -4.30966
66480.0000   -4.47471
66520.0000   -5.58184
66560.0000   -4.72992
66600.0000   -4.06424
66640.0000   -4.35815
66680.0000   -4.84082
66720.0000   -4.57354
66760.0000   -4.68830
66800.0000   -3.56797
66840.0000   -4.63239
66880.0000   -4.03244
66920.0000   -4.57436
66960.0000   -5.16629
67000.0000   -5.58346
67040.0000   -4.62141
67080.0000   -5.15926
67120.0000   -4.36038
67160.0000   -4.78890
67200.0000   -4.20872
67240.0000   -3.78783
67280.0000   -4.23958
67320.0000   -3.75398
67360.0000   -3.29480
67400.0000   -3.91817
67440.0000   -4.38136
67480.0000   -3.99775
67520.0000   -3.58003
67560.0000   -3.84457
67600.0000   -3.94107
67640.0000   -4.96546
67680.0000   -4.33894
67720.0000   -3.47036
67760.0000   -4.67779
67800.0000   -4.33066
67840.0000   -4.61542
67880.0000   -4.32456
67920.0000   -5.27032
67960.0000   -4.51866
68000.0000   -3.88784
68040.0000   -4.06495
68080.0000   -3.83696
68120.0000   -3.73085
68160.0000   -4.08050
68200.0000   -4.57916
68240.0000   -4.98102
68280.0000   -4.63651
68320.0000   -4.53008
68360.0000   -3.98472
68400.0000   -4.97434
68440.0000   -5.09982
68480.0000   -4.58355
68520.0000   -4.64731
68560.0000   -4.05572
68600.0000   -3.47009
68640.0000   -3.55595
68680.0000   -3.87205
68720.0000   -4.17508
68760.0000   -3.78107
68800.0000   -3.60937
68840.0000   -3.96993
68880.0000   -3.40173
68920.0000   -3.69787
68960.0000   -4.44419
69000.0000   -3.33904
69040.0000   -2.58856
69080.0000   -3.82699
69120.0000   -3.02158
69160.0000   -3.26941
69200.0000   -3.70723
69240.0000   -4.56414
69280.0000   -4.21578
69320.0000   -4.26269
69360.0000   -4.59160
69400.0000   -4.50762
69440.0000   -4.80687
69480.0000   -4.15590
69520.0000   -3.70845
69560.0000   -4.22079
69600.0000   -4.25292
69640.0000   -4.44833
69680.0000   -3.61507
69720.0000   -3.96732
69760.0000   -3.23603
69800.0000   -4.61697
69840.0000   -4.87428
69880.0000   -3.54922
69920.0000   -3.89999
69960.0000   -4.03013
70000.0000   -3.74889
70040.0000   -3.95399
70080.0000   -3.71903
70120.0000   -3.23769
70160.0000   -4.39684
70200.0000   -4.02777
70240.0000   -4.56908
70280.0000   -4.21620
70320.0000   -4.44044
70360.0000   -3.53767
70400.0000   -3.95542
70440.0000   -2.98154
70480.0000   -4.28323
70520.0000   -4.94574
70560.0000   -4.12079
70600.0000   -4.66518
70640.0000   -3.99722
70680.0000   -4.54763
70720.0000   -4.18788
70760.0000   -5.04970
70800.0000   -4.74896
70840.0000   -4.23199
70880.0000   -4.73249
70920.0000   -4.06664
70960.0000   -4.61739
71000.0000   -4.50638
71040.0000   -5.02246
71080.0000   -4.27567
71120.0000   -4.89029
71160.0000   -4.40140
71200.0000   -5.28381
71240.0000   -4.51054
71280.0000   -5.37773
71320.0000   -3.96068
71360.0000   -4.42178
71400.0000   -4.77135
71440.0000   -4.81857
71480.0000   -5.06072
71520.0000   -5.26277
71560.0000   -4.32342
71600.0000   -4.58477
71640.0000   -3.94511
71680.0000   -5.22678
71720.0000   -4.91544
71760.0000   -4.66861
71800.0000   -4.84844
71840.0000   -5.16351
71880.0000   -4.68795
71920.0000   -5.38234
71960.0000   -5.26840
72000.0000   -4.63644
72040.0000   -4.91473
72080.0000   -4.61342
72120.0000   -4.35675
72160.0000   -4.71768
72200.0000   -4.17049
72240.0000   -5.26981
72280.0000   -5.22456
72320.0000   -4.81586
72360.0000   -5.01612
72400.0000   -4.57986
72440.0000   -4.90924
72480.0000   -4.45720
72520.0000   -4.16808
72560.0000   -5.62365
72600.0000   -4.57079
72640.0000   -4.93168
72680.0000   -4.35463
72720.0000   -4.63690
72760.0000   -4.66463
72800.0000   -4.07992
72840.0000   -4.19540
72880.0000   -4.56371
72920.0000   -5.10259
72960.0000   -3.41933
73000.0000   -4.65886
73040.0000   -5.72506
73080.0000   -5.72164
73120.0000   -5.51703
73160.0000   -5.28368
73200.0000   -5.30713
73240.0000   -5.10119
73280.0000   -4.46553
73320.0000   -4.90125
73360.0000   -5.09657
73400.0000   -3.48603
73440.0000   -3.82021
73480.0000   -4.69390
73520.0000   -4.73419
73560.0000   -4.56508
73600.0000   -4.28252
73640.0000   -4.57323
73680.0000   -4.97057
73720.0000   -4.61336
73760.0000   -4.52155
73800.0000   -4.69558
73840.0000   -4.52436
73880.0000   -4.23096
73920.0000   -4.87503
73960.0000   -4.49679
74000.0000   -3.97787
74040.0000   -4.18721
74080.0000   -4.22172
74120.0000   -4.74079
74160.0000   -4.40932
74200.0000   -4.25915
74240.0000   -4.24315
74280.0000   -4.19189
74320.0000   -4.76802
74360.0000   -4.38763
74400.0000   -4.12419
74440.0000   -4.04532
74480.0000   -3.67364
74520.0000   -3.49279
74560.0000   -4.87311
74600.0000   -4.25674
74640.0000   -4.80716
74680.0000   -3.63695
74720.0000   -3.77751
74760.0000   -3.81399
74800.0000   -4.21493
74840.0000   -3.97596
74880.0000   -3.77927
74920.0000   -3.58936
74960.0000   -3.84639
75000.0000   -3.43148
75040.0000   -3.86230
75080.0000   -4.45778
75120.0000   -4.04445
75160.0000   -3.08370
75200.0000   -4.29522
75240.0000   -3.99351
75280.0000   -4.89959
75320.0000   -5.48014
75360.0000   -5.01369
75400.0000   -4.33311
75440.0000   -4.36866
75480.0000   -4.25563
75520.0000   -4.25646
75560.0000   -3.57387
75600.0000   -3.18821
75640.0000   -4.70497
75680.0000   -4.70080
75720.0000   -3.97257
75760.0000   -3.40033
75800.0000   -2.20403
75840.0000   -2.66404
75880.0000   -3.23389
75920.0000   -3.93109
75960.0000   -3.75582
76000.0000   -5.06664
76040.0000   -4.39761
76080.0000   -3.83750
76120.0000   -4.70952
76160.0000   -3.42852
76200.0000   -3.24281
76240.0000   -4.18475
76280.0000   -4.07730
76320.0000   -4.17998
76360.0000   -3.74299
76400.0000   -4.44375
76440.0000   -4.31138
76480.0000   -3.70384
76520.0000   -3.65677
76560.0000   -4.18744
76600.0000   -5.21979
76640.0000   -5.10959
76680.0000   -5.10031
76720.0000   -4.99711
76760.0000   -4.44463
76800.0000   -4.41176
76840.0000   -4.37795
76880.0000   -4.17186
76920.0000   -4.59345
76960.0000   -4.53589
77000.0000   -4.62121
77040.0000   -4.14268
77080.0000   -5.04133
77120.0000   -4.91120
77160.0000   -5.60387
77200.0000   -5.33047
77240.0000   -3.89528
77280.0000   -4.51645
77320.0000   -4.74487
77360.0000   -4.37184
77400.0000   -5.23966
77440.0000   -4.81175
77480.0000   -4.79657
77520.0000   -5.41189
77560.0000   -6.17521
77600.0000   -6.28430
77640.0000   -5.20457
77680.0000   -5.84604
77720.0000   -4.98882
77760.0000   -5.96341
77800.0000   -4.39850
77840.0000   -5.48665
77880.0000   -5.57542
77920.0000   -5.53333
77960.0000   -4.26106
78000.0000   -4.20151
78040.0000   -4.55785
78080.0000   -4.08949
78120.0000   -4.26836
78160.0000   -4.50359
78200.0000   -5.16060
78240.0000   -4.55675
78280.0000   -3.83882
78320.0000   -4.37831
78360.0000   -4.51834
78400.0000   -4.88934
78440.0000   -4.35517
78480.0000   -3.99808
78520.0000   -4.42729
78560.0000   -4.97566
78600.0000   -4.31542
78640.0000   -4.06231
78680.0000   -4.79403
78720.0000   -5.44543
78760.0000   -4.91963
78800.0000   -4.79428
78840.0000   -3.95581
78880.0000   -3.99409
78920.0000   -3.56637
78960.0000   -4.68847
79000.0000   -4.47493
79040.0000   -3.57183
79080.0000   -5.14128
79120.0000   -5.15332
79160.0000   -4.48769
79200.0000   -4.97271
79240.0000   -5.05057
79280.0000   -5.29972
79320.0000   -4.92374
79360.0000   -5.21096
79400.0000   -4.66902
79440.0000   -4.14660
79480.0000   -4.06706
79520.0000   -3.89420
79560.0000   -4.16771
79600.0000   -4.30956
79640.0000   -4.92999
79680.0000   -4.98616
79720.0000   -4.85160
79760.0000   -4.66820
79800.0000   -4.96878
79840.0000   -5.71400
79880.0000   -4.92450
79920.0000   -5.13074
79960.0000   -5.26145
80000.0000   -4.83015
80040.0000   -5.34008
80080.0000   -5.01808
80120.0000   -5.25606
80160.0000   -5.38251
80200.0000   -5.43862
80240.0000   -5.05196
80280.0000   -4.87915
80320.0000   -5.75712
80360.0000   -4.51825
80400.0000   -5.36063
80440.0000   -4.74644
80480.0000   -4.00411
80520.0000   -3.53520
80560.0000   -3.87663
80600.0000   -3.54725
80640.0000   -3.52904
80680.0000   -3.62231
80720.0000   -4.06578
80760.0000   -4.77641
80800.0000   -4.13091
80840.0000   -4.71442
80880.0000   -4.92549
80920.0000   -4.90666
80960.0000   -4.11681
81000.0000   -4.95867
81040.0000   -5.01260
81080.0000   -5.79989
81120.0000   -5.50258
81160.0000   -4.97208
81200.0000   -5.01089
81240.0000   -5.24990
81280.0000   -3.68072
81320.0000   -3.34231
81360.0000   -4.69543
81400.0000   -4.49094
81440.0000   -3.91920
81480.0000   -5.42424
81520.0000   -5.28658
81560.0000   -4.80646
81600.0000   -5.90948
81640.0000   -4.65936
81680.0000   -4.53437
81720.0000   -4.62266
81760.0000   -4.58490
81800.0000   -4.79208
81840.0000   -5.74045
81880.0000   -4.86898
81920.0000   -4.83165
81960.0000   -4.83377
82000.0000   -5.80064
82040.0000   -5.09101
82080.0000   -4.58601
82120.0000   -4.99770
82160.0000   -4.48539
82200.0000   -5.29525
82240.0000   -5.01901
82280.0000   -4.40976
82320.0000   -5.31114
82360.0000   -5.63073
82400.0000   -5.13731
82440.0000   -5.43897
82480.0000   -5.30995
82520.0000   -5.62708
82560.0000   -6.29235
82600.0000   -5.61024
82640.0000   -6.27312
82680.0000   -5.90850
82720.0000   -5.29530
82760.0000   -6.41109
82800.0000   -5.21677
82840.0000   -4.77937
82880.0000   -5.55312
82920.0000   -4.26721
82960.0000   -4.59184
83000.0000   -6.06559
83040.0000   -6.33913
83080.0000   -6.22565
83120.0000   -6.42334
83160.0000   -6.16240
83200.0000   -5.60692
83240.0000   -5.83584
83280.0000   -5.59907
83320.0000   -5.53132
83360.0000   -4.78254
83400.0000   -5.23387
83440.0000   -6.01836
83480.0000   -6.07134
83520.0000   -5.64311
83560.0000   -5.47723
83600.0000   -5.19321
83640.0000   -5.75485
83680.0000   -5.16511
83720.0000   -5.56848
83760.0000   -6.22903
83800.0000   -5.83379
83840.0000   -5.07281
83880.0000   -5.21854
83920.0000   -4.64940
83960.0000   -5.58678
84000.0000   -5.87342
84040.0000   -5.54340
84080.0000   -4.66091
84120.0000   -5.70754
84160.0000   -5.24356
84200.0000   -4.84599
84240.0000   -5.87827
84280.0000   -5.94529
84320.0000   -6.49305
84360.0000   -6.78507
84400.0000   -5.82543
84440.0000   -7.10338
84480.0000   -6.84572
84520.0000   -6.49950
84560.0000   -4.90204
84600.0000   -3.66170
84640.0000   -4.83448
84680.0000   -3.95585
84720.0000   -3.52172
84760.0000   -3.57680
84800.0000   -3.91475
84840.0000   -4.89591
84880.0000   -4.95240
84920.0000   -4.67023
84960.0000   -4.73619
85000.0000   -4.48512
85040.0000   -5.56457
85080.0000   -4.66017
85120.0000   -4.27891
85160.0000   -4.92075
85200.0000   -5.09283
85240.0000   -5.06707
85280.0000   -6.32710
85320.0000   -5.67781
85360.0000   -5.72022
85400.0000   -5.67888
85440.0000   -6.57894
85480.0000   -5.23083
85520.0000   -5.18672
85560.0000   -5.58080
85600.0000   -5.39914
85640.0000   -5.11606
85680.0000   -4.99623
85720.0000   -5.46776
85760.0000   -5.22107
85800.0000   -5.52987
85840.0000   -5.12386
85880.0000   -5.13981
85920.0000   -5.52337
85960.0000   -4.87789
86000.0000   -4.94814
86040.0000   -5.46934
86080.0000   -5.27879
86120.0000   -5.82305
86160.0000   -6.16022
86200.0000   -5.49761
86240.0000   -5.21287
86280.0000   -5.10117
86320.0000   -4.75891
86360.0000   -3.99160
86400.0000   -4.61550
86440.0000   -4.45684
86480.0000   -3.92405
86520.0000   -4.17576
86560.0000   -5.07356
86600.0000   -5.44537
86640.0000   -5.68745
86680.0000   -5.65377
86720.0000   -5.48700
86760.0000   -5.26967
86800.0000   -4.87196
86840.0000   -3.99819
86880.0000   -4.78242
86920.0000   -5.41853
86960.0000   -5.18029
87000.0000   -5.07197
87040.0000   -5.09716
87080.0000   -5.38689
87120.0000   -6.28289
87160.0000   -4.77893
87200.0000   -4.77904
87240.0000   -4.95593
87280.0000   -4.21789
87320.0000   -4.63840
87360.0000   -4.82613
87400.0000   -5.65635
87440.0000   -4.93331
87480.0000   -4.29472
87520.0000   -4.94408
87560.0000   -4.84468
87600.0000   -5.56938
87640.0000   -4.80582
87680.0000   -5.24846
87720.0000   -4.63762
87760.0000   -3.59183
87800.0000   -4.15358
87840.0000   -4.28901
87880.0000   -4.73374
87920.0000   -4.37161
87960.0000   -4.85093
88000.0000   -4.57461
88040.0000   -5.22805
88080.0000   -4.55937
88120.0000   -4.70588
88160.0000   -4.61716
88200.0000   -4.13679
88240.0000   -4.33022
88280.0000   -3.95435
88320.0000   -5.47236
88360.0000   -4.87583
88400.0000   -4.36639
88440.0000   -3.27445
88480.0000   -4.03372
88520.0000   -4.01326
88560.0000   -4.46861
88600.0000   -4.06933
88640.0000   -4.62027
88680.0000   -4.51180
88720.0000   -3.95963
88760.0000   -4.00233
88800.0000   -4.44403
88840.0000   -4.18308
88880.0000   -4.83173
88920.0000   -4.34982
88960.0000   -5.26527
89000.0000   -4.75560
89040.0000   -4.41936
89080.0000   -4.38117
89120.0000   -4.70675
89160.0000   -4.98895
89200.0000   -5.13862
89240.0000   -4.58970
89280.0000   -5.58572
89320.0000   -4.86296
89360.0000   -4.46857
89400.0000   -5.05132
89440.0000   -5.09490
89480.0000   -5.47175
89520.0000   -5.86897
89560.0000   -4.78539
89600.0000   -5.62557
89640.0000   -5.55531
89680.0000   -3.89604
89720.0000   -5.51770
89760.0000   -4.30803
89800.0000   -6.06602
89840.0000   -5.60891
89880.0000   -4.95637
89920.0000   -4.61686
89960.0000   -3.85052
90000.0000   -4.06062
90040.0000   -4.19912
90080.0000   -3.90431
90120.0000   -4.45727
90160.0000   -4.86048
90200.0000   -4.44026
90240.0000   -5.04643
90280.0000   -4.73719
90320.0000   -4.82269
90360.0000   -4.17551
90400.0000   -4.63190
90440.0000   -4.26480
90480.0000   -4.93559
90520.0000   -4.51932
90560.0000   -4.05442
90600.0000   -4.22159
90640.0000   -4.35435
90680.0000   -4.64990
90720.0000   -4.81168
90760.0000   -4.67459
90800.0000   -4.27420
90840.0000   -4.68020
90880.0000   -3.65760
90920.0000   -4.19305
90960.0000   -3.56876
91000.0000   -3.92934
91040.0000   -3.90556
91080.0000   -4.35195
91120.0000   -3.29463
91160.0000   -4.49296
91200.0000   -5.14575
91240.0000   -4.86066
91280.0000   -4.59678
91320.0000   -4.13550
91360.0000   -4.22038
91400.0000   -4.51480
91440.0000   -4.07209
91480.0000   -4.56068
91520.0000   -3.70372
91560.0000   -4.36945
91600.0000   -5.38045
91640.0000   -6.23302
91680.0000   -5.72069
91720.0000   -5.95975
91760.0000   -5.35107
91800.0000   -5.22367
91840.0000   -4.75443
91880.0000   -4.11114
91920.0000   -5.47018
91960.0000   -5.50232
92000.0000   -5.21093
92040.0000   -3.99630
92080.0000   -4.68675
92120.0000   -4.70804
92160.0000   -4.51272
92200.0000   -4.24269
92240.0000   -4.95500
92280.0000   -3.98522
92320.0000   -5.58998
92360.0000   -5.78151
92400.0000   -4.84769
92440.0000   -4.97589
92480.0000   -5.48004
92520.0000   -4.95740
92560.0000   -5.61548
92600.0000   -4.83622
92640.0000   -5.22882
92680.0000   -5.69798
92720.0000   -4.84197
92760.0000   -5.31948
92800.0000   -5.50240
92840.0000   -5.19653
92880.0000   -5.01418
92920.0000   -6.09896
92960.0000   -5.09232
93000.0000   -5.03063
93040.0000   -5.00428
93080.0000   -5.78851
93120.0000   -5.98924
93160.0000   -5.66604
93200.0000   -4.72970
93240.0000   -4.68948
93280.0000   -5.11318
93320.0000   -5.42622
93360.0000   -4.89019
93400.0000   -5.19760
93440.0000   -5.51061
93480.0000   -4.58940
93520.0000   -5.85944
93560.0000   -4.79909
93600.0000   -5.31395
93640.0000   -5.49034
93680.0000   -4.80787
93720.0000   -5.07567
93760.0000   -5.44880
93800.0000   -5.28948
93840.0000   -4.95971
93880.0000   -5.02107
93920.0000   -5.92192
93960.0000   -4.85195
94000.0000   -5.70466
94040.0000   -5.26080
94080.0000   -5.21654
94120.0000   -5.34063
94160.0000   -5.75419
94200.0000   -4.97879
94240.0000   -4.95588
94280.0000   -4.36653
94320.0000   -4.83300
94360.0000   -4.81732
94400.0000   -4.85249
94440.0000   -4.53238
94480.0000   -5.62282
94520.0000   -5.01764
94560.0000   -5.11780
94600.0000   -4.39316
94640.0000   -5.45953
94680.0000   -5.42945
94720.0000   -5.22358
94760.0000   -4.95825
94800.0000   -5.01995
94840.0000   -5.38944
94880.0000   -5.28977
94920.0000   -5.87408
94960.0000   -5.70869
95000.0000   -6.40809
95040.0000   -5.67722
95080.0000   -5.13101
95120.0000   -5.50988
95160.0000   -5.26445
95200.0000   -5.03052
95240.0000   -4.50894
95280.0000   -5.07294
95320.0000   -5.09774
95360.0000   -4.97743
95400.0000   -4.98505
95440.0000   -5.19779
95480.0000   -5.69005
95520.0000   -5.48635
95560.0000   -5.61952
95600.0000   -5.70768
95640.0000   -5.36579
95680.0000   -5.05369
95720.0000   -5.78388
95760.0000   -5.91055
95800.0000   -5.22736
95840.0000   -5.44938
95880.0000   -5.16294
95920.0000   -5.40905
95960.0000   -4.79431
96000.0000   -4.62914
96040.0000   -4.57837
96080.0000   -5.50990
96120.0000   -4.83452
96160.0000   -5.32832
96200.0000   -5.81422
96240.0000   -5.61975
96280.0000   -5.52795
96320.0000   -5.50026
96360.0000   -4.55750
96400.0000   -5.29965
96440.0000   -4.61782
96480.0000   -5.02948
96520.0000   -6.21781
96560.0000   -5.88380
96600.0000   -5.85149
96640.0000   -4.94610
96680.0000   -6.06761
96720.0000   -5.75216
96760.0000   -5.89432
96800.0000   -5.62550
96840.0000   -4.93726
96880.0000   -5.21290
96920.0000   -4.77311
96960.0000   -4.93506
97000.0000   -5.03729
97040.0000   -4.39971
97080.0000   -4.12720
97120.0000   -3.80673
97160.0000   -4.25433
97200.0000   -4.85378
97240.0000   -5.26789
97280.0000   -5.44462
97320.0000   -4.94853
97360.0000   -5.50260
97400.0000   -5.86724
97440.0000   -5.61777
97480.0000   -5.91535
97520.0000   -5.13891
97560.0000   -5.50300
97600.0000   -5.56954
97640.0000   -5.40043
97680.0000   -4.55557
97720.0000   -5.16979
97760.0000   -4.49769
97800.0000   -4.23955
97840.0000   -4.40846
97880.0000   -3.80759
97920.0000   -3.00720
97960.0000   -2.97935
98000.0000   -4.03404
98040.0000   -3.55910
98080.0000   -4.65531
98120.0000   -4.04459
98160.0000   -4.23083
98200.0000   -4.64897
98240.0000   -4.98544
98280.0000   -4.77372
98320.0000   -4.12722
98360.0000   -4.68676
98400.0000   -4.12527
98440.0000   -5.12431
98480.0000   -4.66053
98520.0000   -4.77883
98560.0000   -5.36762
98600.0000   -4.51651
98640.0000   -4.45367
98680.0000   -4.60924
98720.0000   -4.81154
98760.0000   -4.52513
98800.0000   -4.70652
98840.0000   -5.27137
98880.0000   -5.38157
98920.0000   -4.90102
98960.0000   -6.12002
99000.0000   -4.62564
99040.0000   -5.57807
99080.0000   -5.26076
99120.0000   -4.85471
99160.0000   -4.92177
99200.0000   -5.39594
99240.0000   -4.94472
99280.0000   -5.49594
99320.0000   -6.18477
99360.0000   -5.44673
99400.0000   -5.16302
99440.0000   -5.86074
99480.0000   -5.87559
99520.0000   -5.14857
99560.0000   -4.53507
99600.0000   -4.80942
99640.0000   -4.80012
99680.0000   -5.27110
99720.0000   -4.90917
99760.0000   -4.10280
99800.0000   -5.03918
99840.0000   -4.67628
99880.0000   -4.21850
99920.0000   -5.03757
99960.0000   -5.24858
100000.0000   -5.02083
100040.0000   -5.56646
100080.0000   -4.70276
100120.0000   -5.56120
100160.0000   -5.25637
100200.0000   -6.07729
100240.0000   -5.79511
100280.0000   -5.78177
100320.0000   -4.75792
100360.0000   -5.20655
100400.0000   -5.51599
100440.0000   -5.25947
100480.0000   -4.39975
100520.0000   -4.90543
100560.0000   -5.11717
100600.0000   -5.19143
100640.0000   -4.30338
100680.0000   -5.53900
100720.0000   -5.01869
100760.0000   -5.86377
100800.0000   -5.18651
100840.0000   -4.98185
100880.0000   -4.71133
100920.0000   -5.41224
100960.0000   -4.14674
101000.0000   -5.40793
101040.0000   -4.33589
101080.0000   -4.37895
101120.0000   -5.11024
101160.0000   -5.84214
101200.0000   -5.58419
101240.0000   -5.10203
101280.0000   -4.69401
101320.0000   -4.39903
101360.0000   -4.27078
101400.0000   -4.83456
101440.0000   -4.48722
101480.0000   -5.28356
101520.0000   -5.44367
101560.0000   -4.03725
101600.0000   -5.63415
101640.0000   -5.78802
101680.0000   -4.35795
101720.0000   -4.94938
101760.0000   -5.87277
101800.0000   -5.24615
101840.0000   -4.84275
101880.0000   -4.45068
101920.0000   -5.14228
101960.0000   -4.52674
102000.0000   -4.37923
102040.0000   -3.79578
102080.0000   -4.96253
102120.0000   -5.50110
102160.0000   -4.58474
102200.0000   -5.70967
102240.0000   -4.95888
102280.0000   -5.16846
102320.0000   -4.31308
102360.0000   -5.29580
102400.0000   -5.46788
102440.0000   -4.60085
102480.0000   -4.83255
102520.0000   -4.95440
102560.0000   -4.55499
102600.0000   -4.33271
102640.0000   -5.57771
102680.0000   -5.37838
102720.0000   -4.75917
102760.0000   -5.24710
102800.0000   -5.39323
102840.0000   -5.47237
102880.0000   -4.49204
102920.0000   -5.17905
102960.0000   -5.55910
103000.0000   -4.90230
103040.0000   -4.81439
103080.0000   -5.30693
103120.0000   -5.20794
103160.0000   -5.00498
103200.0000   -4.16161
103240.0000   -5.56571
103280.0000   -4.90676
103320.0000   -4.95970
103360.0000   -5.45113
103400.0000   -5.16041
103440.0000   -5.60304
103480.0000   -5.27559
103520.0000   -6.32538
103560.0000   -5.67649
103600.0000   -5.70344
103640.0000   -6.40557
103680.0000   -5.81858
103720.0000   -5.85322
103760.0000   -5.92610
103800.0000   -5.66555
103840.0000   -4.76112
103880.0000   -5.45218
103920.0000   -5.59204
103960.0000   -5.41182
104000.0000   -5.29525
104040.0000   -6.61262
104080.0000   -7.41147
104120.0000   -6.13369
104160.0000   -6.06243
104200.0000   -4.79503
104240.0000   -5.64218
104280.0000   -5.25500
104320.0000   -5.34730
104360.0000   -4.29619
104400.0000   -4.43912
104440.0000   -4.60136
104480.0000   -5.64165
104520.0000   -3.95610
104560.0000   -3.84432
104600.0000   -4.80899
104640.0000   -4.91929
104680.0000   -5.09846
104720.0000   -5.33509
104760.0000   -5.41175
104800.0000   -5.40741
104840.0000   -5.11895
104880.0000   -4.40650
104920.0000   -4.46282
104960.0000   -4.07087
105000.0000   -4.59602
105040.0000   -4.55527
105080.0000   -5.03514
105120.0000   -4.35570
105160.0000   -5.26992
105200.0000   -5.78337
105240.0000   -5.69367
105280.0000   -5.52501
105320.0000   -5.63722
105360.0000   -5.81740
105400.0000   -4.20128
105440.0000   -5.14619
105480.0000   -5.16310
105520.0000   -5.15479
105560.0000   -4.60579
105600.0000   -4.95167
105640.0000   -3.80458
105680.0000   -4.73430
105720.0000   -4.85727
105760.0000   -4.38211
105800.0000   -5.04259
105840.0000   -5.09961
105880.0000   -5.51730
105920.0000   -4.45506
105960.0000   -4.93184
106000.0000   -4.08421
106040.0000   -4.33671
106080.0000   -4.95874
106120.0000   -4.97919
106160.0000   -4.40669
106200.0000   -3.86768
106240.0000   -4.82829
106280.0000   -4.57555
106320.0000   -4.87064
106360.0000   -4.97755
106400.0000   -5.27268
106440.0000   -4.77826
106480.0000   -4.52303
106520.0000   -3.95946
106560.0000   -4.42480
106600.0000   -4.47783
106640.0000   -4.69617
106680.0000   -5.24517
106720.0000   -5.76884
106760.0000   -5.08849
106800.0000   -5.60306
106840.0000   -4.28316
106880.0000   -4.61587
106920.0000   -4.70397
106960.0000   -4.72657
107000.0000   -4.21925
107040.0000   -4.33903
107080.0000   -4.30681
107120.0000   -4.58991
107160.0000   -3.92155
107200.0000   -4.32433
107240.0000   -4.16508
107280.0000   -5.54682
107320.0000   -4.74531
107360.0000   -5.02719
107400.0000   -4.97039
107440.0000   -4.55970
107480.0000   -4.93462
107520.0000   -5.27715
107560.0000   -4.98662
107600.0000   -4.72396
107640.0000   -5.13191
107680.0000   -4.78437
107720.0000   -4.84793
107760.0000   -4.31028
107800.0000   -5.21215
107840.0000   -4.06387
107880.0000   -5.00071
107920.0000   -4.81335
107960.0000   -4.16262
108000.0000   -4.41154
108040.0000   -4.56060
108080.0000   -5.05404
108120.0000   -4.55670
108160.0000   -4.48350
108200.0000   -4.81722
108240.0000   -5.75891
108280.0000   -5.83600
108320.0000   -5.19679
108360.0000   -5.46789
108400.0000   -5.00908
108440.0000   -4.66756
108480.0000   -4.26115
108520.0000   -4.72134
108560.0000   -4.65962
108600.0000   -4.50461
108640.0000   -4.72204
108680.0000   -4.38868
108720.0000   -5.13536
108760.0000   -4.38623
108800.0000   -3.89516
108840.0000   -4.33683
108880.0000   -3.89874
108920.0000   -4.56621
108960.0000   -4.50743
109000.0000   -4.48817
109040.0000   -5.52082
109080.0000   -4.92680
109120.0000   -4.96997
109160.0000   -5.52700
109200.0000   -4.15499
109240.0000   -4.84102
109280.0000   -4.76666
109320.0000   -4.08119
109360.0000   -4.88211
109400.0000   -5.21278
109440.0000   -5.12532
109480.0000   -4.60319
109520.0000   -4.24164
109560.0000   -5.24876
109600.0000   -3.94159
109640.0000   -3.82664
109680.0000   -4.79907
109720.0000   -4.22614
109760.0000   -5.07910
109800.0000   -4.49021
109840.0000   -4.94355
109880.0000   -4.84569
109920.0000   -4.67168
109960.0000   -4.67411
110000.0000   -5.71124
110040.0000   -5.35856
110080.0000   -3.74136
110120.0000   -4.67745
110160.0000   -4.28674
110200.0000   -5.22978
110240.0000   -4.57498
110280.0000   -4.29330
110320.0000   -5.00330
110360.0000   -5.11911
110400.0000   -4.35732
110440.0000   -4.74159
110480.0000   -5.23536
110520.0000   -5.43393
110560.0000   -4.50984
110600.0000   -4.77937
110640.0000   -4.21510
110680.0000   -5.15593
110720.0000   -4.39181
110760.0000   -4.63939
110800.0000   -4.50926
110840.0000   -4.25966
110880.0000   -5.01214
110920.0000   -5.13813
110960.0000   -4.72341
111000.0000   -4.57054
111040.0000   -4.43193
111080.0000   -4.56661
111120.0000   -4.45525
111160.0000   -5.52792
111200.0000   -4.41498
111240.0000   -4.11226
111280.0000   -4.09934
111320.0000   -3.36951
111360.0000   -4.70954
111400.0000   -4.56965
111440.0000   -4.30509
111480.0000   -4.09432
111520.0000   -4.58938
111560.0000   -4.20447
111600.0000   -4.87205
111640.0000   -4.93127
111680.0000   -5.08674
111720.0000   -4.56306
111760.0000   -4.66086
111800.0000   -5.11724
111840.0000   -5.03031
111880.0000   -4.76906
111920.0000   -3.38829
111960.0000   -3.65469
112000.0000   -3.89224
112040.0000   -4.61154
112080.0000   -4.14407
112120.0000   -3.62961
112160.0000   -4.29228
112200.0000   -3.24645
112240.0000   -4.30198
112280.0000   -4.28294
112320.0000   -3.27418
112360.0000   -3.67905
112400.0000   -4.09490
112440.0000   -3.64854
112480.0000   -3.83404
112520.0000   -3.41640
112560.0000   -3.78150
112600.0000   -3.83856
112640.0000   -2.99083
112680.0000   -3.03862
112720.0000   -2.36060
112760.0000   -3.83632
112800.0000   -3.35500
112840.0000   -2.71442
112880.0000   -3.47605
112920.0000   -2.97055
112960.0000   -3.43720
113000.0000   -3.32004
113040.0000   -2.80810
113080.0000   -2.88267
113120.0000   -3.41103
113160.0000   -3.55165
113200.0000   -4.25587
113240.0000   -4.10532
113280.0000   -5.59259
113320.0000   -4.59356
113360.0000   -5.15039
113400.0000   -4.02950
113440.0000   -4.08501
113480.0000   -4.02781
113520.0000   -4.00340
113560.0000   -4.44456
113600.0000   -4.04776
113640.0000   -3.47740
113680.0000   -3.71026
113720.0000   -4.44410
113760.0000   -4.49742
113800.0000   -3.85313
113840.0000   -4.21906
113880.0000   -3.91566
113920.0000   -4.66602
113960.0000   -5.12825
114000.0000   -3.91516
114040.0000   -4.42358
114080.0000   -4.11212
114120.0000   -4.18820
114160.0000   -3.43472
114200.0000   -4.45408
114240.0000   -4.46633
114280.0000   -4.88902
114320.0000   -4.23729
114360.0000   -3.90049
114400.0000   -5.21081
114440.0000   -5.19073
114480.0000   -4.73399
114520.0000   -4.62541
114560.0000   -4.79235
114600.0000   -4.49683
114640.0000   -4.59517
114680.0000   -5.08282
114720.0000   -4.57652
114760.0000   -3.72354
114800.0000   -3.90810
114840.0000   -3.82243
114880.0000   -4.28796
114920.0000   -3.62696
114960.0000   -3.75305
115000.0000   -3.89878
115040.0000   -4.89964
115080.0000   -4.31052
115120.0000   -4.40017
115160.0000   -3.67273
115200.0000   -4.12819
115240.0000   -3.86649
115280.0000   -3.97746
115320.0000   -4.20545
115360.0000   -3.87057
115400.0000   -4.76690
115440.0000   -4.71083
115480.0000   -5.04167
115520.0000   -4.81075
115560.0000   -6.23765
115600.0000   -4.48842
115640.0000   -4.15685
115680.0000   -5.16530
115720.0000   -6.46763
115760.0000   -6.31017
115800.0000   -6.18889
115840.0000   -6.23452
115880.0000   -5.61928
115920.0000   -6.42603
115960.0000   -4.89588
116000.0000   -5.91431
116040.0000   -5.63803
116080.0000   -5.55968
116120.0000   -6.25784
116160.0000   -4.66809
116200.0000   -5.07930
116240.0000   -4.42256
116280.0000   -5.00550
116320.0000   -5.33749
116360.0000   -4.70503
116400.0000   -4.72165
116440.0000   -4.52571
116480.0000   -4.18993
116520.0000   -5.00050
116560.0000   -4.33954
116600.0000   -4.19668
116640.0000   -4.52675
116680.0000   -3.96464
116720.0000   -4.38616
116760.0000   -2.85206
116800.0000   -4.64922
116840.0000   -4.20793
116880.0000   -4.91334
116920.0000   -4.48846
116960.0000   -5.13715
117000.0000   -5.48902
117040.0000   -5.51976
117080.0000   -5.06387
117120.0000   -4.86235
117160.0000   -4.89982
117200.0000   -3.82128
117240.0000   -3.56435
117280.0000   -4.51754
117320.0000   -4.30571
117360.0000   -4.13958
117400.0000   -4.71207
117440.0000   -4.76313
117480.0000   -4.19920
117520.0000   -4.71412
117560.0000   -4.25403
117600.0000   -4.16260
117640.0000   -5.08773
117680.0000   -4.49386
117720.0000   -4.26486
117760.0000   -4.61894
117800.0000   -3.85661
117840.0000   -3.66066
117880.0000   -3.56144
117920.0000   -4.27564
117960.0000   -3.80041
118000.0000   -4.52666
118040.0000   -4.17498
118080.0000   -4.90802
118120.0000   -4.43495
118160.0000   -4.50269
118200.0000   -5.12653
118240.0000   -4.46887
118280.0000   -4.83438
118320.0000   -5.66830
118360.0000   -5.26318
118400.0000   -5.80554
118440.0000   -4.84760
118480.0000   -4.82481
118520.0000   -3.37790
118560.0000   -4.57901
118600.0000   -4.84230
118640.0000   -5.71138
118680.0000   -4.27703
118720.0000   -4.56875
118760.0000   -5.29853
118800.0000   -5.43255
118840.0000   -4.64282
118880.0000   -4.54528
118920.0000   -4.66009
118960.0000   -5.30988
119000.0000   -4.83852
119040.0000   -4.96023
119080.0000   -4.60676
119120.0000   -4.93656
119160.0000   -5.30881
119200.0000   -5.52685
119240.0000   -4.53624
119280.0000   -4.33825
119320.0000   -4.15486
119360.0000   -4.19390
119400.0000   -4.63441
119440.0000   -4.61446
119480.0000   -5.10130
119520.0000   -4.98594
119560.0000   -5.02038
119600.0000   -5.27136
119640.0000   -5.04923
119680.0000   -4.43843
119720.0000   -4.64425
119760.0000   -4.20822
119800.0000   -4.84383
119840.0000   -4.47840
119880.0000   -4.61485
119920.0000   -4.84010
119960.0000   -4.30191
120000.0000   -4.81098
120040.0000   -4.65037
120080.0000   -4.53764
120120.0000   -4.78220
120160.0000   -4.43310
120200.0000   -3.62683
120240.0000   -4.06592
120280.0000   -4.74885
120320.0000   -5.29346
120360.0000   -4.90351
120400.0000   -5.32583
120440.0000   -3.99775
120480.0000   -3.91252
120520.0000   -4.91064
120560.0000   -4.73472
120600.0000   -4.62000
120640.0000   -4.53596
120680.0000   -4.11961
120720.0000   -4.51210
120760.0000   -4.05744
120800.0000   -3.99164
120840.0000   -4.20102
120880.0000   -4.70554
120920.0000   -4.44011
120960.0000   -4.78295
121000.0000   -4.50667
121040.0000   -3.96809
121080.0000   -5.34256
121120.0000   -5.18465
121160.0000   -4.91158
121200.0000   -4.43292
121240.0000   -3.76047
121280.0000   -3.89730
121320.0000   -4.37807
121360.0000   -4.68368
121400.0000   -4.24319
121440.0000   -4.33135
121480.0000   -4.91992
121520.0000   -4.89460
121560.0000   -4.87969
121600.0000   -6.05760
121640.0000   -5.51704
121680.0000   -6.82270
121720.0000   -5.25107
121760.0000   -5.63964
121800.0000   -5.08863
121840.0000   -4.69064
121880.0000   -5.11798
121920.0000   -3.71201
121960.0000   -4.95231
122000.0000   -4.89497
122040.0000   -4.97481
122080.0000   -4.68895
122120.0000   -5.00640
122160.0000   -4.46809
122200.0000   -4.14482
122240.0000   -4.05878
122280.0000   -3.64908
122320.0000   -3.77294
122360.0000   -4.47760
122400.0000   -4.75120
122440.0000   -4.01869
122480.0000   -4.56411
122520.0000   -5.10165
122560.0000   -4.25989
122600.0000   -4.68181
122640.0000   -4.32825
122680.0000   -4.80746
122720.0000   -5.04874
122760.0000   -4.80537
122800.0000   -5.17624
122840.0000   -4.70649
122880.0000   -4.82321
122920.0000   -5.10177
122960.0000   -5.21494
123000.0000   -4.25964
123040.0000   -4.88866
123080.0000   -5.05233
123120.0000   -5.55091
123160.0000   -5.24937
123200.0000   -6.58869
123240.0000   -5.66092
123280.0000   -5.22128
123320.0000   -5.17383
123360.0000   -5.23493
123400.0000   -4.35564
123440.0000   -5.36858
123480.0000   -4.75358
123520.0000   -4.64748
123560.0000   -5.25258
123600.0000   -4.32279
123640.0000   -4.39922
123680.0000   -4.78858
123720.0000   -4.40941
123760.0000   -5.47721
123800.0000   -4.35615
123840.0000   -4.88719
123880.0000   -4.91401
123920.0000   -5.33190
123960.0000   -4.82649
124000.0000   -5.22103
124040.0000   -5.24706
124080.0000   -5.68107
124120.0000   -5.44376
124160.0000   -5.40519
124200.0000   -5.42126
124240.0000   -4.78338
124280.0000   -5.05361
124320.0000   -5.76737
124360.0000   -5.13929
124400.0000   -5.12558
124440.0000   -5.16185
124480.0000   -4.06784
124520.0000   -5.09249
124560.0000   -5.45910
124600.0000   -5.00271
124640.0000   -5.10658
124680.0000   -5.40921
124720.0000   -4.25586
124760.0000   -5.40915
124800.0000   -3.87488
124840.0000   -4.12082
124880.0000   -3.71633
124920.0000   -3.57446
124960.0000   -5.36563
125000.0000   -4.55738
125040.0000   -4.87318
125080.0000   -4.07699
125120.0000   -4.94077
125160.0000   -4.80032
125200.0000   -5.05751
125240.0000   -5.03425
125280.0000   -5.39406
125320.0000   -5.03015
125360.0000   -5.24238
125400.0000   -5.22652
125440.0000   -4.76796
125480.0000   -3.61103
125520.0000   -4.32869
125560.0000   -4.84105
125600.0000   -3.84649
125640.0000   -4.61858
125680.0000   -4.84809
125720.0000   -4.06946
125760.0000   -4.84339
125800.0000   -4.96167
125840.0000   -4.81766
125880.0000   -5.45077
125920.0000   -4.88938
125960.0000   -4.57016
126000.0000   -4.92961
126040.0000   -4.97324
126080.0000   -5.09153
126120.0000   -4.54594
126160.0000   -4.74625
126200.0000   -5.82686
126240.0000   -5.01018
126280.0000   -4.89252
126320.0000   -4.84785
126360.0000   -5.38573
126400.0000   -4.87196
126440.0000   -5.27212
126480.0000   -5.76129
126520.0000   -5.76051
126560.0000   -4.08218
126600.0000   -4.67988
126640.0000   -4.12607
126680.0000   -4.58199
126720.0000   -4.96720
126760.0000   -4.20367
126800.0000   -3.61853
126840.0000   -4.16213
126880.0000   -3.98564
126920.0000   -4.34700
126960.0000   -4.48380
127000.0000   -3.55651
127040.0000   -4.67494
127080.0000   -4.26309
127120.0000   -4.44105
127160.0000   -5.61440
127200.0000   -4.33936
127240.0000   -4.36229
127280.0000   -5.35337
127320.0000   -5.34943
127360.0000   -4.21484
127400.0000   -4.84763
127440.0000   -5.54956
127480.0000   -4.16045
127520.0000   -5.58316
127560.0000   -4.86924
127600.0000   -4.93235
127640.0000   -4.76080
127680.0000   -4.87316
127720.0000   -4.88098
127760.0000   -5.16642
127800.0000   -4.28109
127840.0000   -4.77036
127880.0000   -4.48537
127920.0000   -4.91824
127960.0000   -4.75067
128000.0000   -4.74217
128040.0000   -4.29095
128080.0000   -4.76210
128120.0000   -4.27021
128160.0000   -5.00159
128200.0000   -4.41224
128240.0000   -5.76291
128280.0000   -4.53817
128320.0000   -4.86680
128360.0000   -4.53093
128400.0000   -4.84942
128440.0000   -4.66279
128480.0000   -5.26116
128520.0000   -5.05351
128560.0000   -4.20790
128600.0000   -4.44687
128640.0000   -5.22383
128680.0000   -4.26764
128720.0000   -4.51155
128760.0000   -4.43306
128800.0000   -4.70421
128840.0000   -4.91954
128880.0000   -4.99827
128920.0000   -4.11724
128960.0000   -4.12883
129000.0000   -3.19769
129040.0000   -4.74756
129080.0000   -4.20575
129120.0000   -4.15706
129160.0000   -5.13840
129200.0000   -4.48221
129240.0000   -4.85240
129280.0000   -4.71199
129320.0000   -3.85055
129360.0000   -3.89350
129400.0000   -4.51369
129440.0000   -4.66890
129480.0000   -4.27305
129520.0000   -4.77861
129560.0000   -5.16152
129600.0000   -3.81965
129640.0000   -4.16559
129680.0000   -4.60340
129720.0000   -4.78763
129760.0000   -4.71975
129800.0000   -4.24577
129840.0000   -4.86015
129880.0000   -4.29548
129920.0000   -4.30742
129960.0000   -4.22848
130000.0000   -4.70222
130040.0000   -5.10409
130080.0000   -4.62773
130120.0000   -5.03872
130160.0000   -5.67641
130200.0000   -5.45387
130240.0000   -5.34471
130280.0000   -4.84673
130320.0000   -4.15005
130360.0000   -4.19139
130400.0000   -5.09364
130440.0000   -4.40318
130480.0000   -5.77532
130520.0000   -5.43171
130560.0000   -5.41564
130600.0000   -4.56914
130640.0000   -4.11170
130680.0000   -5.22297
130720.0000   -5.26667
130760.0000   -4.86304
130800.0000   -3.76710
130840.0000   -4.48851
130880.0000   -4.71242
130920.0000   -5.33002
130960.0000   -5.49011
131000.0000   -6.09436
131040.0000   -5.20131
131080.0000   -4.72506
131120.0000   -5.13080
131160.0000   -4.01886
131200.0000   -4.48481
131240.0000   -4.75681
131280.0000   -4.87652
131320.0000   -4.60296
131360.0000   -4.39825
131400.0000   -4.15065
131440.0000   -4.91185
131480.0000   -3.81470
131520.0000   -4.93231
131560.0000   -5.03617
131600.0000   -5.18353
131640.0000   -5.00236
131680.0000   -5.32101
131720.0000   -4.44408
131760.0000   -4.56269
131800.0000   -5.11795
131840.0000   -5.25819
131880.0000   -4.44526
131920.0000   -5.18664
131960.0000   -5.81470
132000.0000   -4.68690
132040.0000   -6.25581
132080.0000   -4.56822
132120.0000   -4.50471
132160.0000   -4.64421
132200.0000   -5.08200
132240.0000   -5.47979
132280.0000   -4.63535
132320.0000   -5.46295
132360.0000   -4.11018
132400.0000   -3.85033
132440.0000   -3.56522
132480.0000   -5.35995
132520.0000   -4.39738
132560.0000   -5.17405
132600.0000   -5.23267
132640.0000   -4.69184
132680.0000   -4.21552
132720.0000   -4.00457
132760.0000   -4.95301
132800.0000   -3.66388
132840.0000   -3.56607
132880.0000   -4.17603
132920.0000   -4.91827
132960.0000   -4.62196
133000.0000   -5.38776
133040.0000   -4.95194
133080.0000   -5.35317
133120.0000   -5.12206
133160.0000   -3.84694
133200.0000   -3.81876
133240.0000   -5.10741
133280.0000   -3.83042
133320.0000   -4.43609
133360.0000   -4.68860
133400.0000   -4.26364
133440.0000   -4.95775
133480.0000   -3.87093
133520.0000   -4.88988
133560.0000   -4.99340
133600.0000   -4.86272
133640.0000   -5.53437
133680.0000   -5.04923
133720.0000   -4.83410
133760.0000   -5.04399
133800.0000   -3.69716
133840.0000   -4.83896
133880.0000   -4.36162
133920.0000   -4.03340
133960.0000   -4.29720
134000.0000   -4.86619
134040.0000   -4.23616
134080.0000   -4.05850
134120.0000   -4.64582
134160.0000   -3.80340
134200.0000   -4.03196
134240.0000   -3.83932
134280.0000   -5.43928
134320.0000   -4.79390
134360.0000   -5.07194
134400.0000   -4.87578
134440.0000   -4.03226
134480.0000   -4.23287
134520.0000   -5.46738
134560.0000   -5.16077
134600.0000   -5.48294
134640.0000   -4.16183
134680.0000   -5.19149
134720.0000   -4.82061
134760.0000   -5.62140
134800.0000   -5.71289
134840.0000   -5.04538
134880.0000   -4.85025
134920.0000   -4.09251
134960.0000   -4.08835
135000.0000   -4.47666
135040.0000   -5.18616
135080.0000   -4.79531
135120.0000   -3.91305
135160.0000   -4.68907
135200.0000   -4.26497
135240.0000   -5.19075
135280.0000   -4.58249
135320.0000   -4.41630
135360.0000   -4.47587
135400.0000   -4.83394
135440.0000   -5.11971
135480.0000   -4.16013
135520.0000   -3.51352
135560.0000   -3.84289
135600.0000   -3.73433
135640.0000   -4.40739
135680.0000   -4.23778
135720.0000   -4.00675
135760.0000   -4.80076
135800.0000   -4.83342
135840.0000   -4.83274
135880.0000   -4.43233
135920.0000   -4.43151
135960.0000   -4.76203
136000.0000   -4.40753
136040.0000   -4.75103
136080.0000   -4.70510
136120.0000   -4.15541
136160.0000   -4.15960
136200.0000   -4.88024
136240.0000   -5.47995
136280.0000   -4.12105
136320.0000   -4.17527
136360.0000   -4.18041
136400.0000   -4.47910
136440.0000   -4.31005
136480.0000   -4.74126
136520.0000   -4.39635
136560.0000   -4.18531
136600.0000   -5.53866
136640.0000   -5.53203
136680.0000   -5.51882
136720.0000   -5.96665
136760.0000   -5.78013
136800.0000   -5.04743
136840.0000   -4.85228
136880.0000   -4.92094
136920.0000   -4.66046
136960.0000   -5.61104
137000.0000   -4.60103
137040.0000   -5.30878
137080.0000   -5.20990
137120.0000   -4.75835
137160.0000   -4.28560
137200.0000   -4.36408
137240.0000   -4.33169
137280.0000   -4.36084
137320.0000   -5.08984
137360.0000   -5.09121
137400.0000   -4.38614
137440.0000   -4.46505
137480.0000   -4.44660
137520.0000   -4.56014
137560.0000   -4.29852
137600.0000   -5.94112
137640.0000   -5.25288
137680.0000   -5.17332
137720.0000   -4.48464
137760.0000   -5.30330
137800.0000   -5.63050
137840.0000   -4.68314
137880.0000   -4.24737
137920.0000   -4.54717
137960.0000   -4.70521
138000.0000   -5.44978
138040.0000   -5.48950
138080.0000   -5.41706
138120.0000   -5.59414
138160.0000   -5.94967
138200.0000   -5.09966
138240.0000   -5.37453
138280.0000   -5.03894
138320.0000   -5.36146
138360.0000   -5.35968
138400.0000   -5.29686
138440.0000   -5.35973
138480.0000   -5.99778
138520.0000   -5.24289
138560.0000   -4.38450
138600.0000   -5.25810
138640.0000   -6.11360
138680.0000   -6.76102
138720.0000   -5.77454
138760.0000   -5.97751
138800.0000   -6.14768
138840.0000   -5.51740
138880.0000   -4.97074
138920.0000   -5.27591
138960.0000   -4.38530
139000.0000   -5.23273
139040.0000   -5.17333
139080.0000   -4.81096
139120.0000   -4.67294
139160.0000   -4.82788
139200.0000   -4.03625
139240.0000   -4.44725
139280.0000   -4.65816
139320.0000   -4.87983
139360.0000   -5.03356
139400.0000   -5.69942
139440.0000   -5.65389
139480.0000   -5.14229
139520.0000   -5.82471
139560.0000   -4.80277
139600.0000   -5.36465
139640.0000   -4.63811
139680.0000   -4.65284
139720.0000   -4.36044
139760.0000   -5.14145
139800.0000   -5.55583
139840.0000   -5.72575
139880.0000   -5.71597
139920.0000   -5.06130
139960.0000   -4.37957
140000.0000   -4.23590
140040.0000   -4.20506
140080.0000   -5.03825
140120.0000   -3.71375
140160.0000   -3.94507
140200.0000   -3.63733
140240.0000   -3.61017
140280.0000   -4.34911
140320.0000   -4.68549
140360.0000   -4.59679
140400.0000   -5.16223
140440.0000   -5.72180
140480.0000   -4.99664
140520.0000   -5.10516
140560.0000   -5.74256
140600.0000   -5.35541
140640.0000   -5.20827
140680.0000   -5.56561
140720.0000   -4.49681
140760.0000   -5.11616
140800.0000   -4.96695
140840.0000   -4.34516
140880.0000   -4.47565
140920.0000   -4.61401
140960.0000   -4.63125
141000.0000   -5.38103
141040.0000   -5.44897
141080.0000   -4.96212
141120.0000   -4.80906
141160.0000   -5.83264
141200.0000   -5.06170
141240.0000   -4.77116
141280.0000   -4.78075
141320.0000   -5.23488
141360.0000   -5.15804
141400.0000   -4.16548
141440.0000   -4.37239
141480.0000   -3.28171
141520.0000   -4.01091
141560.0000   -5.15926
141600.0000   -5.02685
141640.0000   -3.97920
141680.0000   -4.18260
141720.0000   -5.33695
141760.0000   -5.49216
141800.0000   -6.04066
141840.0000   -4.97693
141880.0000   -4.75511
141920.0000   -4.16808
141960.0000   -4.93039
142000.0000   -4.42775
142040.0000   -4.58824
142080.0000   -5.06282
142120.0000   -4.33131
142160.0000   -4.20378
142200.0000   -5.29007
142240.0000   -4.80355
142280.0000   -4.36431
142320.0000   -5.38632
142360.0000   -5.26368
142400.0000   -4.77470
142440.0000   -4.83898
142480.0000   -4.71687
142520.0000   -5.57535
142560.0000   -4.38939
142600.0000   -4.85077
142640.0000   -3.93454
142680.0000   -4.98063
142720.0000   -4.26169
142760.0000   -5.37259
142800.0000   -5.78397
142840.0000   -4.81903
142880.0000   -5.16619
142920.0000   -4.36666
142960.0000   -5.45176
143000.0000   -4.63317
143040.0000   -4.36749
143080.0000   -4.95079
143120.0000   -4.42789
143160.0000   -4.22531
143200.0000   -4.54598
143240.0000   -4.96600
143280.0000   -5.83669
143320.0000   -5.42152
143360.0000   -6.02922
143400.0000   -4.58374
143440.0000   -5.23939
143480.0000   -3.69333
143520.0000   -4.33286
143560.0000   -4.09767
143600.0000   -4.78838
143640.0000   -4.21308
143680.0000   -4.54694
143720.0000   -5.14032
143760.0000   -4.67716
143800.0000   -5.32522
143840.0000   -5.53355
143880.0000   -6.06185
143920.0000   -5.38520
143960.0000   -4.02428
144000.0000   -4.08970
144040.0000   -4.47268
144080.0000   -5.20646
144120.0000   -5.00704
144160.0000   -4.71253
144200.0000   -4.78305
144240.0000   -5.05819
144280.0000   -4.34996
144320.0000   -4.39028
144360.0000   -4.31268
144400.0000   -5.02517
144440.0000   -5.08327
144480.0000   -4.18422
144520.0000   -4.10340
144560.0000   -4.97056
144600.0000   -4.68257
144640.0000   -4.74478
144680.0000   -4.55277
144720.0000   -4.44727
144760.0000   -4.36645
144800.0000   -5.10846
144840.0000   -4.47298
144880.0000   -4.91475
144920.0000   -4.73632
144960.0000   -4.62185
145000.0000   -5.02937
145040.0000   -4.03388
145080.0000   -4.51934
145120.0000   -4.82694
145160.0000   -3.93233
145200.0000   -3.94525
145240.0000   -3.70928
145280.0000   -4.19613
145320.0000   -4.52816
145360.0000   -3.59249
145400.0000   -4.89266
145440.0000   -3.99340
145480.0000   -4.50584
145520.0000   -3.88749
145560.0000   -4.23927
145600.0000   -4.32691
145640.0000   -4.19471
145680.0000   -4.27267
145720.0000   -4.25913
145760.0000   -5.31697
145800.0000   -4.33009
145840.0000   -4.41948
145880.0000   -4.87738
145920.0000   -4.73607
145960.0000   -4.99709
146000.0000   -5.10331
146040.0000   -5.98145
146080.0000   -6.06281
146120.0000   -5.27308
146160.0000   -5.17571
146200.0000   -5.19327
146240.0000   -4.83295
146280.0000   -6.30075
146320.0000   -5.53073
146360.0000   -5.53415
146400.0000   -5.75952
146440.0000   -5.94908
146480.0000   -5.54104
146520.0000   -5.21078
146560.0000   -5.01470
146600.0000   -5.05487
146640.0000   -4.88623
146680.0000   -4.75952
146720.0000   -3.54146
146760.0000   -4.35267
146800.0000   -4.19643
146840.0000   -3.84191
146880.0000   -4.13220
146920.0000   -3.98349
146960.0000   -3.74806
147000.0000   -4.55660
147040.0000   -4.50982
147080.0000   -4.80283
147120.0000   -4.45724
147160.0000   -5.41145
147200.0000   -4.31928
147240.0000   -4.59692
147280.0000   -4.50110
147320.0000   -4.87652
147360.0000   -3.96167
147400.0000   -4.47681
147440.0000   -4.21801
147480.0000   -4.40733
147520.0000   -5.15511
147560.0000   -5.30004
147600.0000   -5.09989
147640.0000   -4.92464
147680.0000   -5.05496
147720.0000   -4.44430
147760.0000   -4.70527
147800.0000   -4.13367
147840.0000   -4.65140
147880.0000   -4.12530
147920.0000   -4.89262
147960.0000   -4.60810
148000.0000   -4.45839
148040.0000   -4.86425
148080.0000   -5.03648
148120.0000   -5.39247
148160.0000   -4.74066
148200.0000   -4.93239
148240.0000   -5.11199
148280.0000   -4.95728
148320.0000   -5.08982
148360.0000   -5.28353
148400.0000   -4.64796
148440.0000   -4.35366
148480.0000   -5.02222
148520.0000   -4.37795
148560.0000   -5.37249
148600.0000   -6.28579
148640.0000   -4.77874
148680.0000   -5.70151
148720.0000   -5.30725
148760.0000   -5.09718
148800.0000   -4.59470
148840.0000   -5.02706
148880.0000   -3.81014
148920.0000   -3.66710
148960.0000   -4.46259
149000.0000   -4.91752
149040.0000   -5.53716
149080.0000   -5.40590
149120.0000   -5.65608
149160.0000   -6.05703
149200.0000   -5.15637
149240.0000   -4.52034
149280.0000   -4.90942
149320.0000   -5.19662
149360.0000   -4.35089
149400.0000   -4.67276
149440.0000   -4.87845
149480.0000   -4.61752
149520.0000   -5.20597
149560.0000   -4.41273
149600.0000   -3.79148
149640.0000   -4.00836
149680.0000   -4.98421
149720.0000   -4.42500
149760.0000   -4.60493
149800.0000   -4.37308
149840.0000   -4.97988
149880.0000   -3.75783
149920.0000   -4.47406
149960.0000   -3.82868
150000.0000   -3.63358
150040.0000   -3.77333
150080.0000   -3.90250
150120.0000   -3.64629
150160.0000   -4.71491
150200.0000   -4.35925
150240.0000   -3.99254
150280.0000   -5.01096
150320.0000   -4.05014
150360.0000   -3.49996
150400.0000   -3.48828
150440.0000   -4.19589
150480.0000   -3.58334
150520.0000   -3.46735
150560.0000   -3.98157
150600.0000   -3.70707
150640.0000   -3.89755
150680.0000   -4.62093
150720.0000   -4.70914
150760.0000   -5.11509
150800.0000   -4.51561
150840.0000   -4.44468
150880.0000   -5.16417
150920.0000   -5.90062
150960.0000   -4.91984
151000.0000   -5.15648
151040.0000   -5.15403
151080.0000   -5.08442
151120.0000   -5.32538
151160.0000   -4.34662
151200.0000   -4.60987
151240.0000   -4.92518
151280.0000   -5.16820
151320.0000   -5.15443
151360.0000   -4.17565
151400.0000   -4.52987
151440.0000   -4.90173
151480.0000   -5.19971
151520.0000   -5.31410
151560.0000   -5.31396
151600.0000   -4.77397
151640.0000   -4.93923
151680.0000   -5.09585
151720.0000   -4.88453
151760.0000   -5.05034
151800.0000   -4.82197
151840.0000   -4.96915
151880.0000   -4.32626
151920.0000   -4.18594
151960.0000   -4.82277
152000.0000   -4.56114
152040.0000   -4.36294
152080.0000   -4.62038
152120.0000   -4.68225
152160.0000   -4.72419
152200.0000   -4.42716
152240.0000   -4.46283
152280.0000   -5.02319
152320.0000   -4.16684
152360.0000   -5.29220
152400.0000   -4.14495
152440.0000   -3.84591
152480.0000   -4.01990
152520.0000   -4.56908
152560.0000   -4.25558
152600.0000   -4.86835
152640.0000   -4.45166
152680.0000   -4.56291
152720.0000   -4.37840
152760.0000   -5.01688
152800.0000   -4.27849
152840.0000   -4.61623
152880.0000   -4.96901
152920.0000   -4.72878
152960.0000   -4.93947
153000.0000   -4.11831
153040.0000   -4.98033
153080.0000   -4.64320
153120.0000   -5.87831
153160.0000   -5.49569
153200.0000   -4.73680
153240.0000   -5.44258
153280.0000   -5.48390
153320.0000   -5.10149
153360.0000   -4.76856
153400.0000   -5.05801
153440.0000   -5.01617
153480.0000   -5.23541
153520.0000   -5.47486
153560.0000   -4.59309
153600.0000   -5.46352
153640.0000   -4.72035
153680.0000   -5.62212
153720.0000   -6.39628
153760.0000   -5.77197
153800.0000   -5.65008
153840.0000   -5.50529
153880.0000   -5.21691
153920.0000   -4.91796
153960.0000   -4.83146
154000.0000   -4.99670
154040.0000   -5.79101
154080.0000   -4.82887
154120.0000   -5.51458
154160.0000   -5.47283
154200.0000   -5.39097
154240.0000   -5.73419
154280.0000   -5.66711
154320.0000   -4.67414
154360.0000   -5.15394
154400.0000   -6.33164
154440.0000   -4.73291
154480.0000   -5.45142
154520.0000   -5.67812
154560.0000   -4.88643
154600.0000   -4.66546
154640.0000   -5.08304
154680.0000   -4.71393
154720.0000   -5.79501
154760.0000   -5.03595
154800.0000   -5.69736
154840.0000   -4.41128
154880.0000   -6.35313
154920.0000   -6.47792
154960.0000   -6.75825
155000.0000   -6.09873
155040.0000   -5.93535
155080.0000   -5.39038
155120.0000   -5.69038
155160.0000   -6.17868
155200.0000   -5.47079
155240.0000   -5.14266
155280.0000   -5.54704
155320.0000   -5.85378
155360.0000   -5.80283
155400.0000   -6.13709
155440.0000   -5.86510
155480.0000   -6.00753
155520.0000   -6.47515
155560.0000   -6.66846
155600.0000   -6.19044
155640.0000   -5.25388
155680.0000   -5.70955
155720.0000   -5.09995
155760.0000   -5.14841
155800.0000   -6.09601
155840.0000   -5.55103
155880.0000   -5.19800
155920.0000   -4.63664
155960.0000   -4.43177
156000.0000   -4.86823
156040.0000   -5.43197
156080.0000   -5.29158
156120.0000   -5.36285
156160.0000   -5.16338
156200.0000   -5.34282
156240.0000   -4.69959
156280.0000   -4.96108
156320.0000   -5.44774
156360.0000   -4.76500
156400.0000   -4.67486
156440.0000   -5.17590
156480.0000   -5.22769
156520.0000   -5.06849
156560.0000   -5.24513
156600.0000   -5.37913
156640.0000   -4.67790
156680.0000   -4.53489
156720.0000   -5.03105
156760.0000   -5.83219
156800.0000   -5.26042
156840.0000   -5.52485
156880.0000   -5.60977
156920.0000   -6.67183
156960.0000   -5.79936
157000.0000   -5.32550
157040.0000   -6.24102
157080.0000   -5.57464
157120.0000   -4.83999
157160.0000   -4.10316
157200.0000   -5.16176
157240.0000   -4.89358
157280.0000   -4.57049
157320.0000   -5.76692
157360.0000   -5.31637
157400.0000   -5.11165
157440.0000   -5.15984
157480.0000   -5.02036
157520.0000   -4.84110
157560.0000   -5.94703
157600.0000   -5.03019
157640.0000   -5.63812
157680.0000   -4.46521
157720.0000   -3.62327
157760.0000   -4.32905
157800.0000   -4.99824
157840.0000   -4.57479
157880.0000   -4.52208
157920.0000   -5.42823
157960.0000   -5.01193
158000.0000   -4.90570
158040.0000   -5.42847
158080.0000   -5.86913
158120.0000   -5.20082
158160.0000   -5.31920
158200.0000   -5.84589
158240.0000   -5.30881
158280.0000   -4.63754
158320.0000   -5.19060
158360.0000   -5.17024
158400.0000   -5.07695
158440.0000   -4.68253
158480.0000   -5.08902
158520.0000   -5.28527
158560.0000   -4.27481
158600.0000   -5.02206
158640.0000   -4.28682
158680.0000   -4.92135
158720.0000   -6.19411
158760.0000   -4.79270
158800.0000   -4.22486
158840.0000   -4.29932
158880.0000   -4.12015
158920.0000   -4.55538
158960.0000   -5.25495
159000.0000   -5.45110
159040.0000   -5.33541
159080.0000   -5.48695
159120.0000   -5.61100
159160.0000   -5.52373
159200.0000   -5.69519
159240.0000   -4.88811
159280.0000   -4.70475
159320.0000   -5.31943
159360.0000   -5.68947
159400.0000   -5.20705
159440.0000   -5.00527
159480.0000   -4.27653
159520.0000   -4.35169
159560.0000   -5.03743
159600.0000   -4.58383
159640.0000   -4.89103
159680.0000   -5.56920
159720.0000   -5.03743
159760.0000   -5.30467
159800.0000   -5.18287
159840.0000   -6.03567
159880.0000   -5.77070
159920.0000   -6.50564
159960.0000   -5.79754
160000.0000   -5.52384
160040.0000   -5.46765
160080.0000   -5.67088
160120.0000   -6.26802
160160.0000   -5.56986
160200.0000   -5.77734
160240.0000   -5.90500
160280.0000   -6.02948
160320.0000   -6.09560
160360.0000   -6.71303
160400.0000   -6.49463
160440.0000   -6.18458
160480.0000   -6.07192
160520.0000   -5.91204
160560.0000   -6.02365
160600.0000   -6.00971
160640.0000   -5.05188
160680.0000   -6.25341
160720.0000   -6.04466
160760.0000   -5.89652
160800.0000   -5.17487
160840.0000   -5.88368
160880.0000   -5.07568
160920.0000   -6.03454
160960.0000   -5.41081
161000.0000   -5.76274
161040.0000   -5.75657
161080.0000   -6.11852
161120.0000   -6.14610
161160.0000   -5.79433
161200.0000   -4.58929
161240.0000   -4.92729
161280.0000   -4.67659
161320.0000   -4.41209
161360.0000   -4.02136
161400.0000   -4.75888
161440.0000   -5.13783
161480.0000   -5.12483
161520.0000   -4.76073
161560.0000   -5.22415
161600.0000   -4.84913
161640.0000   -4.91263
161680.0000   -4.77749
161720.0000   -4.90740
161760.0000   -5.11941
161800.0000   -4.39525
161840.0000   -5.10848
161880.0000   -5.22568
161920.0000   -5.28577
161960.0000   -5.90204
162000.0000   -4.25223
162040.0000   -4.56112
162080.0000   -5.38687
162120.0000   -5.89594
162160.0000   -5.02409
162200.0000   -5.28069
162240.0000   -4.79156
162280.0000   -5.40740
162320.0000   -5.20782
162360.0000   -4.75453
162400.0000   -4.57839
162440.0000   -4.57070
162480.0000   -4.03938
162520.0000   -5.29344
162560.0000   -4.72100
162600.0000   -4.78584
162640.0000   -4.77606
162680.0000   -4.34184
162720.0000   -4.58018
162760.0000   -4.82609
162800.0000   -5.84241
162840.0000   -5.61967
162880.0000   -6.71311
162920.0000   -5.37618
162960.0000   -5.29476
163000.0000   -4.97770
163040.0000   -5.19720
163080.0000   -5.33066
163120.0000   -4.94310
163160.0000   -4.50694
163200.0000   -4.86138
163240.0000   -4.09035
163280.0000   -4.24484
163320.0000   -4.72704
163360.0000   -5.20688
163400.0000   -4.97420
163440.0000   -5.05637
163480.0000   -5.22126
163520.0000   -4.94792
163560.0000   -4.97869
163600.0000   -5.29695
163640.0000   -4.77478
163680.0000   -4.63456
163720.0000   -5.71436
163760.0000   -4.06252
163800.0000   -4.94101
163840.0000   -4.57939
163880.0000   -5.06371
163920.0000   -5.41664
163960.0000   -5.20688
164000.0000   -4.52777
164040.0000   -4.95105
164080.0000   -4.91347
164120.0000   -5.00885
164160.0000   -4.70606
164200.0000   -5.28769
164240.0000   -4.66608
164280.0000   -4.25302
164320.0000   -4.43334
164360.0000   -4.55549
164400.0000   -4.67692
164440.0000   -4.87948
164480.0000   -4.61538
164520.0000   -6.09704
164560.0000   -5.56341
164600.0000   -5.87888
164640.0000   -5.73281
164680.0000   -6.21368
164720.0000   -5.35709
164760.0000   -6.13350
164800.0000   -5.04084
164840.0000   -5.64148
164880.0000   -4.62257
164920.0000   -4.78098
164960.0000   -5.87514
165000.0000   -5.54762
165040.0000   -5.26197
165080.0000   -6.35866
165120.0000   -5.94855
165160.0000   -5.74595
165200.0000   -6.10557
165240.0000   -7.03627
165280.0000   -5.96107
165320.0000   -6.75226
165360.0000   -5.67898
165400.0000   -5.51021
165440.0000   -5.14125
165480.0000   -6.51961
165520.0000   -6.44404
165560.0000   -5.33813
165600.0000   -4.49244
165640.0000   -4.85062
165680.0000   -4.34465
165720.0000   -4.70307
165760.0000   -3.83858
165800.0000   -3.98753
165840.0000   -4.64313
165880.0000   -5.07380
165920.0000   -3.88696
165960.0000   -4.88398
166000.0000   -5.13106
166040.0000   -5.07427
166080.0000   -4.56341
166120.0000   -5.28707
166160.0000   -4.51092
166200.0000   -6.01446
166240.0000   -5.64225
166280.0000   -4.89046
166320.0000   -5.71641
166360.0000   -4.86719
166400.0000   -5.40983
166440.0000   -5.88789
166480.0000   -5.01438
166520.0000   -5.98819
166560.0000   -5.88264
166600.0000   -6.32291
166640.0000   -5.57469
166680.0000   -4.34704
166720.0000   -5.16060
166760.0000   -4.36378
166800.0000   -4.98617
166840.0000   -5.26437
166880.0000   -6.30884
166920.0000   -5.69198
166960.0000   -4.56860
167000.0000   -4.93741
167040.0000   -4.78556
167080.0000   -5.44692
167120.0000   -4.56977
167160.0000   -5.97270
167200.0000   -5.44623
167240.0000   -5.20061
167280.0000   -4.80146
167320.0000   -4.93455
167360.0000   -3.89265
167400.0000   -4.75192
167440.0000   -5.48247
167480.0000   -5.06907
167520.0000   -4.35133
167560.0000   -5.65200
167600.0000   -4.48022
167640.0000   -4.13075
167680.0000   -4.27848
167720.0000   -5.14559
167760.0000   -4.45105
167800.0000   -5.69207
167840.0000   -5.43900
167880.0000   -4.89313
167920.0000   -5.06527
167960.0000   -4.58965
168000.0000   -4.85252
168040.0000   -4.67105
168080.0000   -5.06918
168120.0000   -4.28486
168160.0000   -4.50690
168200.0000   -3.92326
168240.0000   -3.96341
168280.0000   -3.85308
168320.0000   -4.31336
168360.0000   -4.45147
168400.0000   -4.80736
168440.0000   -5.18056
168480.0000   -4.89583
168520.0000   -4.39808
168560.0000   -3.94131
168600.0000   -5.15973
168640.0000   -3.40561
168680.0000   -4.66717
168720.0000   -4.58997
168760.0000   -4.05596
168800.0000   -3.84418
168840.0000   -3.99139
168880.0000   -4.01843
168920.0000   -4.25099
168960.0000   -4.73660
169000.0000   -4.93915
169040.0000   -4.44753
169080.0000   -4.47023
169120.0000   -4.25027
169160.0000   -4.48323
169200.0000   -4.63916
169240.0000   -4.33883
169280.0000   -4.45714
169320.0000   -5.21658
169360.0000   -4.49814
169400.0000   -5.58735
169440.0000   -4.73241
169480.0000   -4.91245
169520.0000   -4.62944
169560.0000   -4.59658
169600.0000   -4.57149
169640.0000   -4.94293
169680.0000   -4.93433
169720.0000   -5.12529
169760.0000   -4.66485
169800.0000   -4.30303
169840.0000   -4.81843
169880.0000   -5.40067
169920.0000   -4.96176
169960.0000   -3.53131
170000.0000   -4.71990
170040.0000   -5.46681
170080.0000   -5.32924
170120.0000   -4.16451
170160.0000   -4.80340
170200.0000   -5.61737
170240.0000   -5.35529
170280.0000   -4.97595
170320.0000   -5.29866
170360.0000   -5.29909
170400.0000   -5.17004
170440.0000   -4.99977
170480.0000   -5.99284
170520.0000   -5.44800
170560.0000   -5.07648
170600.0000   -5.64709
170640.0000   -5.55483
170680.0000   -5.16445
170720.0000   -4.10371
170760.0000   -4.36896
170800.0000   -6.23532
170840.0000   -5.32565
170880.0000   -5.54362
170920.0000   -5.74790
170960.0000   -4.51998
171000.0000   -4.82176
171040.0000   -5.79283
171080.0000   -5.51987
171120.0000   -4.72696
171160.0000   -4.82449
171200.0000   -4.72935
171240.0000   -5.24678
171280.0000   -4.77154
171320.0000   -4.10598
171360.0000   -4.67660
171400.0000   -4.60427
171440.0000   -5.05103
171480.0000   -5.70027
171520.0000   -4.59806
171560.0000   -3.39960
171600.0000   -3.81343
171640.0000   -3.60211
171680.0000   -3.39774
171720.0000   -4.07348
171760.0000   -3.65133
171800.0000   -3.98321
171840.0000   -4.48474
171880.0000   -4.61581
171920.0000   -4.53072
171960.0000   -4.60384
172000.0000   -4.69966
172040.0000   -3.98272
172080.0000   -4.01464
172120.0000   -2.87575
172160.0000   -4.50777
172200.0000   -4.42160
172240.0000   -5.90305
172280.0000   -5.13239
172320.0000   -4.80209
172360.0000   -4.88472
172400.0000   -5.03749
172440.0000   -4.39335
172480.0000   -4.67688
172520.0000   -4.47869
172560.0000   -4.34813
172600.0000   -4.89404
172640.0000   -4.13343
172680.0000   -4.42472
172720.0000   -5.44184
172760.0000   -4.31774
172800.0000   -5.60601
172840.0000   -5.65863
172880.0000   -5.46392
172920.0000   -4.86930
172960.0000   -4.82101
173000.0000   -4.79446
173040.0000   -5.34930
173080.0000   -4.28520
173120.0000   -4.10164
173160.0000   -5.14916
173200.0000   -5.12131
173240.0000   -5.80000
173280.0000   -4.38948
173320.0000   -4.71384
173360.0000   -4.60964
173400.0000   -4.16263
173440.0000   -4.09802
173480.0000   -3.97321
173520.0000   -4.80761
173560.0000   -5.48045
173600.0000   -5.23726
173640.0000   -5.53541
173680.0000   -4.70407
173720.0000   -3.91283
173760.0000   -4.38232
173800.0000   -4.43460
173840.0000   -5.09715
173880.0000   -5.09879
173920.0000   -4.84754
173960.0000   -4.60476
174000.0000   -4.46357
174040.0000   -4.66449
174080.0000   -5.16723
174120.0000   -5.25168
174160.0000   -5.96836
174200.0000   -4.61856
174240.0000   -5.05491
174280.0000   -5.02521
174320.0000   -5.06479
174360.0000   -4.85740
174400.0000   -5.32919
174440.0000   -4.77049
174480.0000   -5.11233
174520.0000   -4.47471
174560.0000   -4.83744
174600.0000   -4.80664
174640.0000   -5.02790
174680.0000   -4.73427
174720.0000   -4.75029
174760.0000   -4.20502
174800.0000   -3.92505
174840.0000   -4.20765
174880.0000   -4.84924
174920.0000   -4.43566
174960.0000   -4.31460
175000.0000   -3.50878
175040.0000   -4.85518
175080.0000   -4.12682
175120.0000   -4.64545
175160.0000   -4.95707
175200.0000   -5.10793
175240.0000   -3.64195
175280.0000   -3.55959
175320.0000   -3.77465
175360.0000   -4.47486
175400.0000   -4.52726
175440.0000   -3.95440
175480.0000   -3.92173
175520.0000   -5.01795
175560.0000   -4.62378
175600.0000   -4.00796
175640.0000   -5.03369
175680.0000   -4.74564
175720.0000   -5.14973
175760.0000   -4.56961
175800.0000   -5.20436
175840.0000   -5.55886
175880.0000   -4.96711
175920.0000   -5.21844
175960.0000   -5.34159
176000.0000   -5.24116
176040.0000   -5.63408
176080.0000   -4.66566
176120.0000   -6.04803
176160.0000   -5.86004
176200.0000   -5.47988
176240.0000   -5.56706
176280.0000   -4.52648
176320.0000   -5.18549
176360.0000   -4.48366
176400.0000   -3.82184
176440.0000   -3.76208
176480.0000   -4.66910
176520.0000   -4.08684
176560.0000   -5.42347
176600.0000   -5.07849
176640.0000   -4.22177
176680.0000   -4.07689
176720.0000   -4.44450
176760.0000   -3.98589
176800.0000   -3.37130
176840.0000   -3.65683
176880.0000   -3.93920
176920.0000   -4.95787
176960.0000   -3.87671
177000.0000   -4.20279
177040.0000   -4.25997
177080.0000   -4.58305
177120.0000   -3.94033
177160.0000   -3.50099
177200.0000   -3.29405
177240.0000   -4.85542
177280.0000   -3.78999
177320.0000   -3.56225
177360.0000   -3.56993
177400.0000   -2.77262
177440.0000   -3.68961
177480.0000   -2.82354
177520.0000   -2.63151
177560.0000   -2.42027
177600.0000   -3.29911
177640.0000   -4.02368
177680.0000   -3.95277
177720.0000   -2.88849
177760.0000   -3.17715
177800.0000   -3.20165
177840.0000   -3.14842
177880.0000   -3.06574
177920.0000   -2.61474
177960.0000   -3.83753
178000.0000   -3.18249
178040.0000   -3.18904
178080.0000   -2.85534
178120.0000   -3.86618
178160.0000   -4.62239
178200.0000   -3.51684
178240.0000   -3.03860
178280.0000   -3.88683
178320.0000   -4.53145
178360.0000   -3.17346
178400.0000   -3.50424
178440.0000   -3.41191
178480.0000   -3.96937
178520.0000   -3.63070
178560.0000   -3.65125
178600.0000   -3.77174
178640.0000   -3.33263
178680.0000   -4.01997
178720.0000   -4.25915
178760.0000   -3.35616
178800.0000   -3.93846
178840.0000   -3.55440
178880.0000   -2.29754
178920.0000   -3.18083
178960.0000   -4.01988
179000.0000   -2.95153
179040.0000   -3.59944
179080.0000   -3.38045
179120.0000   -3.13429
179160.0000   -3.18845
179200.0000   -2.94585
179240.0000   -2.55543
179280.0000   -2.25636
179320.0000   -2.33979
179360.0000   -3.22233
179400.0000   -2.55555
179440.0000   -2.81592
179480.0000   -3.65737
179520.0000   -3.33224
179560.0000   -3.05829
179600.0000   -3.96605
179640.0000   -3.63486
179680.0000   -4.07020
179720.0000   -4.15264
179760.0000   -2.79599
179800.0000   -2.96767
179840.0000   -3.04658
179880.0000   -3.08122
179920.0000   -3.77106
179960.0000   -3.59466
180000.0000   -4.56906
180040.0000   -4.57435
180080.0000   -3.21426
180120.0000   -4.05970
180160.0000   -3.12127
180200.0000   -2.85535
180240.0000   -2.89386
180280.0000   -3.85020
180320.0000   -2.23940
180360.0000   -3.26646
180400.0000   -3.41037
180440.0000   -2.63269
180480.0000   -3.29041
180520.0000   -3.55988
180560.0000   -3.30883
180600.0000   -3.46850
180640.0000   -4.14090
180680.0000   -3.10639
180720.0000   -3.31040
180760.0000   -3.37121
180800.0000   -3.41618
180840.0000   -2.81520
180880.0000   -3.63385
180920.0000   -3.31823
180960.0000   -3.40778
181000.0000   -3.89102
181040.0000   -3.35583
181080.0000   -3.09818
181120.0000   -3.45624
181160.0000   -3.49472
181200.0000   -2.76537
181240.0000   -3.27439
181280.0000   -3.40759
181320.0000   -3.47458
181360.0000   -3.71999
181400.0000   -2.81614
181440.0000   -3.51366
181480.0000   -3.21213
181520.0000   -3.59821
181560.0000   -3.69517
181600.0000   -3.31676
181640.0000   -3.63486
181680.0000   -3.12549
181720.0000   -2.86767
181760.0000   -2.44049
181800.0000   -3.73299
181840.0000   -4.13489
181880.0000   -2.99379
181920.0000   -2.77468
181960.0000   -2.72892
182000.0000   -2.62659
182040.0000   -2.70116
182080.0000   -3.08637
182120.0000   -2.81701
182160.0000   -3.13675
182200.0000   -3.32570
182240.0000   -3.36492
182280.0000   -2.79406
182320.0000   -3.63628
182360.0000   -4.01116
182400.0000   -4.40282
182440.0000   -5.01272
182480.0000   -4.35298
182520.0000   -4.83473
182560.0000   -4.18529
182600.0000   -4.60261
182640.0000   -4.34578
182680.0000   -4.24937
182720.0000   -3.59191
182760.0000   -3.86139
182800.0000   -4.23248
182840.0000   -3.07281
182880.0000   -2.89144
182920.0000   -3.22787
182960.0000   -3.01254
183000.0000   -3.25498
183040.0000   -2.63161
183080.0000   -2.62212
183120.0000   -2.79662
183160.0000   -3.23030
183200.0000   -3.19022
183240.0000   -2.67788
183280.0000   -2.33804
183320.0000   -3.11694
183360.0000   -2.77331
183400.0000   -2.15707
183440.0000   -3.34405
183480.0000   -3.74307
183520.0000   -3.58093
183560.0000   -3.59475
183600.0000   -3.29590
183640.0000   -3.21528
183680.0000   -2.53287
183720.0000   -3.57865
183760.0000   -2.92406
183800.0000   -2.96631
183840.0000   -2.44172
183880.0000   -3.02748
183920.0000   -3.02809
183960.0000   -3.75991
184000.0000   -3.89453
184040.0000   -3.39985
184080.0000   -3.92493
184120.0000   -2.81892
184160.0000   -3.29983
184200.0000   -3.38471
184240.0000   -3.46092
184280.0000   -3.42515
184320.0000   -3.43609
184360.0000   -3.18473
184400.0000   -3.17749
184440.0000   -3.51107
184480.0000   -4.03682
184520.0000   -3.48017
184560.0000   -2.55213
184600.0000   -2.81975
184640.0000   -3.11760
184680.0000   -3.23923
184720.0000   -2.90889
184760.0000   -2.48252
184800.0000   -2.64781
184840.0000   -3.48301
184880.0000   -3.83888
184920.0000   -2.69945
184960.0000   -2.82121
185000.0000   -3.64572
185040.0000   -2.68747
185080.0000   -3.08492
185120.0000   -3.12833
185160.0000   -3.53586
185200.0000   -2.96676
185240.0000   -3.49543
185280.0000   -3.70298
185320.0000   -3.32155
185360.0000   -2.50780
185400.0000   -3.50448
185440.0000   -3.02136
185480.0000   -3.02346
185520.0000   -2.63259
185560.0000   -2.90092
185600.0000   -2.83550
185640.0000   -3.38946
185680.0000   -2.85995
185720.0000   -2.22052
185760.0000   -2.26920
185800.0000   -2.01778
185840.0000   -1.92768
185880.0000   -2.61220
185920.0000   -2.78919
185960.0000   -2.70013
186000.0000   -3.32601
186040.0000   -2.97129
186080.0000   -2.28424
186120.0000   -2.63104
186160.0000   -2.29692
186200.0000   -3.26876
186240.0000   -2.56584
186280.0000   -2.25176
186320.0000   -1.83758
186360.0000   -2.38236
186400.0000   -2.03978
186440.0000   -2.80665
186480.0000   -3.41601
186520.0000   -3.32457
186560.0000   -3.34404
186600.0000   -3.65958
186640.0000   -3.15534
186680.0000   -3.28728
186720.0000   -3.34112
186760.0000   -4.17414
186800.0000   -3.28321
186840.0000   -3.26359
186880.0000   -3.42149
186920.0000   -4.60491
186960.0000   -3.28185
187000.0000   -3.66802
187040.0000   -3.78003
187080.0000   -2.95789
187120.0000   -4.03470
187160.0000   -2.75850
187200.0000   -2.88000
187240.0000   -3.47109
187280.0000   -2.40561
187320.0000   -2.87661
187360.0000   -2.35858
187400.0000   -3.73995
187440.0000   -3.25167
187480.0000   -3.08881
187520.0000   -3.68817
187560.0000   -3.49495
187600.0000   -4.86086
187640.0000   -3.27715
187680.0000   -4.17991
187720.0000   -3.63533
187760.0000   -4.58086
187800.0000   -4.62974
187840.0000   -4.46699
187880.0000   -4.05122
187920.0000   -4.22510
187960.0000   -4.66705
188000.0000   -4.20990
188040.0000   -4.98971
188080.0000   -3.59135
188120.0000   -3.04680
188160.0000   -2.76613
188200.0000   -3.36462
188240.0000   -3.61239
188280.0000   -4.85877
188320.0000   -3.75343
188360.0000   -4.39900
188400.0000   -4.21273
188440.0000   -3.89979
188480.0000   -4.12399
188520.0000   -4.15636
188560.0000   -3.49222
188600.0000   -3.90397
188640.0000   -3.17340
188680.0000   -3.84258
188720.0000   -3.88857
188760.0000   -4.15821
188800.0000   -3.81158
188840.0000   -2.96244
188880.0000   -3.71928
188920.0000   -3.29083
188960.0000   -3.28534
189000.0000   -3.38217
189040.0000   -2.90693
189080.0000   -3.17459
189120.0000   -3.07645
189160.0000   -3.38283
189200.0000   -2.85522
189240.0000   -3.05596
189280.0000   -3.67318
189320.0000   -2.44764
189360.0000   -2.44822
189400.0000   -3.34445
189440.0000   -3.07880
189480.0000   -3.29914
189520.0000   -2.71446
189560.0000   -2.18536
189600.0000   -2.26645
189640.0000   -3.01907
189680.0000   -2.87133
189720.0000   -2.48722
189760.0000   -2.37482
189800.0000   -2.83802
189840.0000   -2.90141
189880.0000   -2.95391
189920.0000   -2.67571
189960.0000   -1.88476
190000.0000   -3.11824
190040.0000   -2.57247
190080.0000   -2.95770
190120.0000   -3.02422
190160.0000   -3.56536
190200.0000   -3.49654
190240.0000   -3.03966
190280.0000   -3.59202
190320.0000   -4.51422
190360.0000   -3.17029
190400.0000   -3.56088
190440.0000   -3.06330
190480.0000   -3.29173
190520.0000   -3.28725
190560.0000   -2.92552
190600.0000   -3.51457
190640.0000   -2.56765
190680.0000   -3.41014
190720.0000   -3.39218
190760.0000   -3.75994
190800.0000   -3.53847
190840.0000   -3.94405
190880.0000   -4.54177
190920.0000   -3.71205
190960.0000   -3.70801
191000.0000   -3.31247
191040.0000   -2.71243
191080.0000   -3.72048
191120.0000   -3.21263
191160.0000   -3.04487
191200.0000   -3.87570
191240.0000   -3.36569
191280.0000   -3.30980
191320.0000   -3.27030
191360.0000   -3.86626
191400.0000   -3.47392
191440.0000   -4.23389
191480.0000   -3.90380
191520.0000   -3.53469
191560.0000   -4.09282
191600.0000   -3.66081
191640.0000   -3.57843
191680.0000   -2.63303
191720.0000   -2.76684
191760.0000   -3.32995
191800.0000   -3.66529
191840.0000   -3.19101
191880.0000   -3.00268
191920.0000   -3.63992
191960.0000   -3.97822
192000.0000   -2.69463
192040.0000   -3.39354
192080.0000   -2.72400
192120.0000   -3.03737
192160.0000   -2.39285
192200.0000   -2.76695
192240.0000   -2.52245
192280.0000   -2.49770
192320.0000   -2.72963
192360.0000   -3.76118
192400.0000   -3.72770
192440.0000   -2.59247
192480.0000   -3.42056
192520.0000   -3.17284
192560.0000   -2.58880
192600.0000   -3.52497
192640.0000   -3.08124
192680.0000   -2.80130
192720.0000   -3.47219
192760.0000   -3.47851
192800.0000   -3.60366
192840.0000   -2.88856
192880.0000   -3.69133
192920.0000   -4.19308
192960.0000   -3.86997
193000.0000   -3.33871
193040.0000   -3.13575
193080.0000   -3.70680
193120.0000   -3.45435
193160.0000   -3.66893
193200.0000   -4.05999
193240.0000   -3.01093
193280.0000   -3.09009
193320.0000   -3.40839
193360.0000   -3.41477
193400.0000   -3.28961
193440.0000   -3.34547
193480.0000   -2.68410
193520.0000   -3.38508
193560.0000   -3.11952
193600.0000   -2.71903
193640.0000   -2.82670
193680.0000   -2.39715
193720.0000   -2.41615
193760.0000   -2.45975
193800.0000   -2.07447
193840.0000   -2.10271
193880.0000   -2.23944
193920.0000   -2.66211
193960.0000   -3.73883
194000.0000   -3.19813
194040.0000   -3.46465
194080.0000   -3.31429
194120.0000   -3.36781
194160.0000   -2.90179
194200.0000   -2.72948
194240.0000   -3.17323
194280.0000   -2.75834
194320.0000   -3.23130
194360.0000   -3.10009
194400.0000   -2.31354
194440.0000   -2.51097
194480.0000   -4.04406
194520.0000   -3.89807
194560.0000   -2.67016
194600.0000   -2.79730
194640.0000   -3.87899
194680.0000   -3.63396
194720.0000   -3.68921
194760.0000   -3.33468
194800.0000   -2.62710
194840.0000   -3.95081
194880.0000   -3.69066
194920.0000   -4.05907
194960.0000   -4.32972
195000.0000   -3.90550
195040.0000   -3.52295
195080.0000   -2.97359
195120.0000   -2.75069
195160.0000   -3.03342
195200.0000   -3.13009
195240.0000   -2.68853
195280.0000   -2.25418
195320.0000   -2.96816
195360.0000   -1.89273
195400.0000   -1.68373
195440.0000   -1.97818
195480.0000   -1.47207
195520.0000   -3.52153
195560.0000   -3.36888
195600.0000   -3.16066
195640.0000   -2.68290
195680.0000   -2.60592
195720.0000   -3.40096
195760.0000   -2.85030
195800.0000   -3.04086
195840.0000   -3.47547
195880.0000   -3.02305
195920.0000   -3.53859
195960.0000   -3.80285
196000.0000   -3.86304
196040.0000   -3.25655
196080.0000   -3.93336
196120.0000   -3.19188
196160.0000   -2.58802
196200.0000   -2.57273
196240.0000   -2.30679
196280.0000   -2.71373
196320.0000   -2.29869
196360.0000   -3.49083
196400.0000   -3.03252
196440.0000   -3.32206
196480.0000   -2.44673
196520.0000   -2.38896
196560.0000   -2.81556
196600.0000   -4.49572
196640.0000   -4.33941
196680.0000   -3.02974
196720.0000   -3.15621
196760.0000   -2.92151
196800.0000   -3.89077
196840.0000   -3.68913
196880.0000   -2.44052
196920.0000   -1.50553
196960.0000   -3.01325
197000.0000   -3.32832
197040.0000   -2.90845
197080.0000   -2.83992
197120.0000   -3.32549
197160.0000   -2.82318
197200.0000   -2.26512
197240.0000   -3.08537
197280.0000   -2.43231
197320.0000   -2.29312
197360.0000   -2.56715
197400.0000   -2.79380
197440.0000   -3.12582
197480.0000   -3.39756
197520.0000   -2.92317
197560.0000   -3.14273
197600.0000   -2.21905
197640.0000   -2.48738
197680.0000   -3.14382
197720.0000   -2.90018
197760.0000   -2.54293
197800.0000   -2.73625
197840.0000   -2.31401
197880.0000   -2.68255
197920.0000   -2.83180
197960.0000   -2.78952
198000.0000   -2.78824
198040.0000   -2.78448
198080.0000   -2.58928
198120.0000   -3.30260
198160.0000   -2.94614
198200.0000   -3.20133
198240.0000   -2.63482
198280.0000   -2.79086
198320.0000   -2.35287
198360.0000   -1.71449
198400.0000   -3.21089
198440.0000   -2.46416
198480.0000   -2.14528
198520.0000   -1.58113
198560.0000   -2.78726
198600.0000   -2.88545
198640.0000   -3.25416
198680.0000   -2.14160
198720.0000   -3.07618
198760.0000   -3.48299
198800.0000   -3.59233
198840.0000   -3.51026
198880.0000   -3.24153
198920.0000   -4.16122
198960.0000   -2.82457
199000.0000   -2.36825
199040.0000   -2.26850
199080.0000   -2.42264
199120.0000   -2.67494
199160.0000   -2.83146
199200.0000   -2.40731
199240.0000   -3.03505
199280.0000   -2.87847
199320.0000   -3.99377
199360.0000   -3.61294
199400.0000   -3.57011
199440.0000   -3.65854
199480.0000   -3.77480
199520.0000   -2.98598
199560.0000   -3.83601
199600.0000   -3.17122
199640.0000   -3.49842
199680.0000   -2.67210
199720.0000   -2.58196
199760.0000   -3.43277
199800.0000   -2.77480
199840.0000   -2.95043
199880.0000   -4.04989
199920.0000   -3.71559
199960.0000   -3.15802
200000.0000   -3.75559
200040.0000   -4.11301
200080.0000   -3.93742
200120.0000   -4.31465
200160.0000   -3.24989
200200.0000   -3.06581
200240.0000   -2.77379
200280.0000   -3.23051
200320.0000   -3.77841
200360.0000   -3.95178
200400.0000   -3.31905
200440.0000   -4.51758
200480.0000   -4.10748
200520.0000   -5.66099
200560.0000   -5.11600
200600.0000   -4.83628
200640.0000   -4.03732
200680.0000   -4.92268
200720.0000   -4.30904
200760.0000   -3.55369
200800.0000   -3.38937
200840.0000   -3.23583
200880.0000   -3.56002
200920.0000   -2.96653
200960.0000   -2.91311
201000.0000   -3.77763
201040.0000   -3.57756
201080.0000   -3.34308
201120.0000   -3.51646
201160.0000   -3.83671
201200.0000   -4.19631
201240.0000   -3.90693
201280.0000   -4.04375
201320.0000   -3.25152
201360.0000   -2.74685
201400.0000   -3.74840
201440.0000   -3.05427
201480.0000   -3.44850
201520.0000   -2.95943
201560.0000   -3.58287
201600.0000   -3.66039
201640.0000   -2.82960
201680.0000   -3.17054
201720.0000   -2.54327
201760.0000   -3.13698
201800.0000   -2.66269
201840.0000   -3.10373
201880.0000   -3.42102
201920.0000   -3.32910
201960.0000   -3.87548
202000.0000   -3.06540
202040.0000   -3.04070
202080.0000   -3.37389
202120.0000   -2.71691
202160.0000   -3.56998
202200.0000   -3.71120
202240.0000   -3.49950
202280.0000   -3.42886
202320.0000   -4.11880
202360.0000   -4.31913
202400.0000   -4.97306
202440.0000   -4.16708
202480.0000   -4.12716
202520.0000   -3.89399
202560.0000   -4.00754
202600.0000   -3.59404
202640.0000   -3.87246
202680.0000   -4.37603
202720.0000   -5.39138
202760.0000   -3.84521
202800.0000   -4.18416
202840.0000   -4.37904
202880.0000   -3.79101
202920.0000   -4.80090
202960.0000   -4.46961
203000.0000   -3.71626
203040.0000   -4.04563
203080.0000   -3.77143
203120.0000   -4.70184
203160.0000   -4.40755
203200.0000   -4.99153
203240.0000   -5.15104
203280.0000   -4.52130
203320.0000   -4.35545
203360.0000   -4.15040
203400.0000   -4.55922
203440.0000   -3.82867
203480.0000   -3.85280
203520.0000   -3.00410
203560.0000   -3.60823
203600.0000   -2.59391
203640.0000   -3.58277
203680.0000   -3.04631
203720.0000   -3.78550
203760.0000   -3.72801
203800.0000   -3.58653
203840.0000   -3.19261
203880.0000   -3.55847
203920.0000   -3.74819
203960.0000   -3.47123
204000.0000   -3.32099
204040.0000   -2.83396
204080.0000   -2.58413
204120.0000   -2.51686
204160.0000   -4.83028
204200.0000   -3.32260
204240.0000   -3.60829
204280.0000   -3.74192
204320.0000   -2.86250
204360.0000   -3.22706
204400.0000   -3.50845
204440.0000   -3.08279
204480.0000   -2.62088
204520.0000   -2.94961
204560.0000   -2.64490
204600.0000   -2.68043
204640.0000   -2.95639
204680.0000   -2.22989
204720.0000   -2.17326
204760.0000   -1.93063
204800.0000   -1.35546
204840.0000   -0.95641
204880.0000   -1.92420
204920.0000   -1.35061
204960.0000   -2.33750
205000.0000   -2.78864
205040.0000   -2.51462
205080.0000   -2.35029
205120.0000   -3.12529
205160.0000   -2.61431
205200.0000   -3.02264
205240.0000   -1.65855
205280.0000   -1.99266
205320.0000   -2.57026
205360.0000   -2.56046
205400.0000   -2.82170
205440.0000   -2.37764
205480.0000   -3.08096
205520.0000   -2.24864
205560.0000   -1.72784
205600.0000   -2.43526
205640.0000   -1.82415
205680.0000   -2.24716
205720.0000   -2.39187
205760.0000   -2.45877
205800.0000   -3.51274
205840.0000   -3.30395
205880.0000   -3.34046
205920.0000   -3.55180
205960.0000   -2.78600
206000.0000   -2.96895
206040.0000   -4.32760
206080.0000   -3.23756
206120.0000   -2.88368
206160.0000   -2.63123
206200.0000   -2.28138
206240.0000   -1.98738
206280.0000   -2.92849
206320.0000   -2.28686
206360.0000   -1.95871
206400.0000   -3.44017
206440.0000   -3.05659
206480.0000   -3.26029
206520.0000   -2.74267
206560.0000   -3.55328
206600.0000   -3.46673
206640.0000   -2.56634
206680.0000   -2.81925
206720.0000   -3.13896
206760.0000   -2.82773
206800.0000   -2.36953
206840.0000   -2.47631
206880.0000   -2.74122
206920.0000   -3.38434
206960.0000   -3.65468
207000.0000   -3.46248
207040.0000   -2.60556
207080.0000   -3.27974
207120.0000   -2.77987
207160.0000   -2.66115
207200.0000   -3.32057
207240.0000   -2.90153
207280.0000   -3.23401
207320.0000   -3.63098
207360.0000   -3.20481
207400.0000   -2.88100
207440.0000   -2.79557
207480.0000   -2.98100
207520.0000   -2.97115
207560.0000   -3.42782
207600.0000   -2.54563
207640.0000   -2.62857
207680.0000   -2.51640
207720.0000   -2.16786
207760.0000   -1.27575
207800.0000   -1.79480
207840.0000   -1.68177
207880.0000   -1.81921
207920.0000   -2.22333
207960.0000   -3.36771
208000.0000   -2.41382
208040.0000   -2.87360
208080.0000   -2.48366
208120.0000   -2.52484
208160.0000   -3.06395
208200.0000   -3.75880
208240.0000   -3.62744
208280.0000   -2.70511
208320.0000   -3.13414
208360.0000   -3.80596
208400.0000   -3.31744
208440.0000   -3.97683
208480.0000   -3.32072
208520.0000   -3.12159
208560.0000   -2.81815
208600.0000   -2.79695
208640.0000   -2.66910
208680.0000   -1.88052
208720.0000   -3.09267
208760.0000   -2.38876
208800.0000   -2.79191
208840.0000   -2.74535
208880.0000   -2.44321
208920.0000   -2.85480
208960.0000   -2.25126
209000.0000   -2.22534
209040.0000   -2.20340
209080.0000   -1.85299
209120.0000   -1.78484
209160.0000   -1.81305
209200.0000   -1.24847
209240.0000   -2.05104
209280.0000   -1.74879
209320.0000   -3.02272
209360.0000   -2.10887
209400.0000   -2.56507
209440.0000   -1.91354
209480.0000   -1.32772
209520.0000   -2.63293
209560.0000   -2.39401
209600.0000   -2.36602
209640.0000   -3.16187
209680.0000   -1.76212
209720.0000   -2.38571
209760.0000   -1.98495
209800.0000   -0.65409
209840.0000   -1.76723
209880.0000   -2.40863
209920.0000   -1.61952
209960.0000   -2.27746
210000.0000   -2.47389
210040.0000   -2.62422
210080.0000   -1.98852
210120.0000   -2.58710
210160.0000   -2.70742
210200.0000   -3.68358
210240.0000   -2.42204
210280.0000   -3.34357
210320.0000   -3.16179
210360.0000   -3.32565
210400.0000   -2.62817
210440.0000   -2.61500
210480.0000   -2.36457
210520.0000   -2.33632
210560.0000   -2.45648
210600.0000   -2.45756
210640.0000   -3.14782
210680.0000   -2.48627
210720.0000   -2.28257
210760.0000   -2.73505
210800.0000   -2.48819
210840.0000   -2.68696
210880.0000   -3.16715
210920.0000   -2.91113
210960.0000   -2.85770
211000.0000   -2.98445
211040.0000   -2.54688
211080.0000   -2.81518
211120.0000   -2.28411
211160.0000   -2.39493
211200.0000   -2.76336
211240.0000   -2.46419
211280.0000   -3.11585
211320.0000   -2.39709
211360.0000   -1.97855
211400.0000   -1.57270
211440.0000   -2.78977
211480.0000   -3.06742
211520.0000   -2.43995
211560.0000   -3.63010
211600.0000   -2.78977
211640.0000   -2.46858
211680.0000   -2.54406
211720.0000   -2.44569
211760.0000   -3.34504
211800.0000   -3.58981
211840.0000   -3.66952
211880.0000   -3.61466
211920.0000   -3.49880
211960.0000   -2.31946
212000.0000   -3.30737
212040.0000   -3.02967
212080.0000   -3.41953
212120.0000   -3.16824
212160.0000   -2.82371
212200.0000   -2.70572
212240.0000   -3.73957
212280.0000   -3.66329
212320.0000   -3.21611
212360.0000   -3.17270
212400.0000   -2.75215
212440.0000   -3.92026
212480.0000   -3.51317
212520.0000   -4.06366
212560.0000   -3.47790
212600.0000   -4.30702
212640.0000   -4.77728
212680.0000   -2.99863
212720.0000   -2.84837
212760.0000   -2.02716
212800.0000   -3.72225
212840.0000   -4.58636
212880.0000   -4.82347
212920.0000   -3.61057
212960.0000   -4.31169
213000.0000   -4.70517
213040.0000   -4.36760
213080.0000   -3.18275
213120.0000   -3.82467
213160.0000   -3.81876
213200.0000   -3.07831
213240.0000   -3.51442
213280.0000   -3.82830
213320.0000   -4.26207
213360.0000   -4.35202
213400.0000   -3.83462
213440.0000   -3.55382
213480.0000   -3.24432
213520.0000   -3.66227
213560.0000   -3.00043
213600.0000   -3.24398
213640.0000   -4.17073
213680.0000   -3.52351
213720.0000   -3.13194
213760.0000   -3.24158
213800.0000   -2.40793
213840.0000   -3.50992
213880.0000   -4.43804
213920.0000   -3.75417
213960.0000   -3.32688
214000.0000   -3.36851
214040.0000   -3.30717
214080.0000   -4.21266
214120.0000   -4.04720
214160.0000   -4.51964
214200.0000   -3.34055
214240.0000   -4.05761
214280.0000   -2.73120
214320.0000   -3.13540
214360.0000   -3.65693
214400.0000   -3.50723
214440.0000   -3.41353
214480.0000   -2.60408
214520.0000   -3.55782
214560.0000   -2.90483
214600.0000   -2.51978
214640.0000   -2.70252
214680.0000   -3.48884
214720.0000   -3.29978
214760.0000   -4.05857
214800.0000   -3.00296
214840.0000   -2.85772
214880.0000   -2.94510
214920.0000   -2.92311
214960.0000   -2.79695
215000.0000   -3.60522
215040.0000   -4.66702
215080.0000   -4.71783
215120.0000   -3.51720
215160.0000   -3.77564
215200.0000   -3.71035
215240.0000   -3.35788
215280.0000   -2.95625
215320.0000   -2.79879
215360.0000   -2.65718
215400.0000   -3.73015
215440.0000   -3.29499
215480.0000   -3.62012
215520.0000   -3.70178
215560.0000   -3.77085
215600.0000   -3.15463
215640.0000   -3.40609
215680.0000   -3.51544
215720.0000   -4.46815
215760.0000   -3.45419
215800.0000   -3.46216
215840.0000   -4.41780
215880.0000   -4.75488
215920.0000   -3.74709
215960.0000   -4.11781
216000.0000   -3.33462
216040.0000   -3.91317
216080.0000   -4.12294
216120.0000   -4.09800
216160.0000   -3.49130
216200.0000   -4.54987
216240.0000   -3.83635
216280.0000   -2.73188
216320.0000   -2.96864
216360.0000   -1.78185
216400.0000   -3.21077
216440.0000   -3.41126
216480.0000   -4.38903
216520.0000   -3.32689
216560.0000   -3.47908
216600.0000   -3.82686
216640.0000   -3.22928
216680.0000   -2.84871
216720.0000   -2.68785
216760.0000   -4.13239
216800.0000   -3.47786
216840.0000   -3.33181
216880.0000   -3.42656
216920.0000   -3.79676
216960.0000   -3.69685
217000.0000   -3.10421
217040.0000   -4.06065
217080.0000   -3.49466
217120.0000   -3.37855
217160.0000   -2.66859
217200.0000   -3.92449
217240.0000   -4.15112
217280.0000   -3.64773
217320.0000   -2.91104
217360.0000   -3.42448
217400.0000   -4.51074
217440.0000   -3.15556
217480.0000   -2.98544
217520.0000   -3.51160
217560.0000   -3.15149
217600.0000   -3.49908
217640.0000   -4.11273
217680.0000   -4.42056
217720.0000   -3.32714
217760.0000   -3.43728
217800.0000   -3.87917
217840.0000   -4.85343
217880.0000   -4.22046
217920.0000   -4.26526
217960.0000   -4.09189
218000.0000   -3.77527
218040.0000   -3.44148
218080.0000   -2.98447
218120.0000   -3.64077
218160.0000   -2.96462
218200.0000   -3.10869
218240.0000   -3.30279
218280.0000   -2.91213
218320.0000   -2.34037
218360.0000   -2.64317
218400.0000   -3.28482
218440.0000   -2.61005
218480.0000   -2.85331
218520.0000   -2.10952
218560.0000   -2.89695
218600.0000   -2.57695
218640.0000   -2.46952
218680.0000   -2.25601
218720.0000   -1.98620
218760.0000   -2.62741
218800.0000   -3.40388
218840.0000   -2.93217
218880.0000   -3.12062
218920.0000   -3.08087
218960.0000   -3.19441
219000.0000   -4.07275
219040.0000   -3.42207
219080.0000   -4.06846
219120.0000   -3.18987
219160.0000   -4.31013
219200.0000   -3.79511
219240.0000   -3.29928
219280.0000   -3.79982
219320.0000   -4.56989
219360.0000   -3.52181
219400.0000   -3.12875
219440.0000   -2.83549
219480.0000   -3.92806
219520.0000   -3.24802
219560.0000   -3.53404
219600.0000   -3.45353
219640.0000   -4.14820
219680.0000   -3.48598
219720.0000   -3.56176
219760.0000   -3.47991
219800.0000   -3.40770
219840.0000   -3.96067
219880.0000   -3.20879
219920.0000   -3.68550
219960.0000   -2.87046
220000.0000   -3.73432
220040.0000   -4.04542
220080.0000   -3.56680
220120.0000   -3.96198
220160.0000   -3.65074
220200.0000   -2.78676
220240.0000   -4.01189
220280.0000   -3.18108
220320.0000   -3.87863
220360.0000   -2.31136
220400.0000   -3.82268
220440.0000   -3.31509
220480.0000   -3.72748
220520.0000   -4.11147
220560.0000   -3.54134
220600.0000   -3.27675
220640.0000   -3.73200
220680.0000   -3.24879
220720.0000   -3.17171
220760.0000   -3.45974
220800.0000   -3.56302
220840.0000   -4.50998
220880.0000   -3.91411
220920.0000   -3.62692
220960.0000   -3.62387
221000.0000   -4.01180
221040.0000   -2.97207
221080.0000   -2.98851
221120.0000   -2.68255
221160.0000   -3.71825
221200.0000   -3.59047
221240.0000   -3.66826
221280.0000   -3.57179
221320.0000   -3.82072
221360.0000   -3.38749
221400.0000   -3.18060
221440.0000   -3.98731
221480.0000   -3.53514
221520.0000   -3.56662
221560.0000   -3.53924
221600.0000   -3.12546
221640.0000   -2.20110
221680.0000   -3.29451
221720.0000   -2.88832
221760.0000   -2.63457
221800.0000   -2.45595
221840.0000   -2.76445
221880.0000   -3.55489
221920.0000   -3.51467
221960.0000   -2.62101
222000.0000   -2.56863
222040.0000   -3.57976
222080.0000   -3.31920
222120.0000   -3.30688
222160.0000   -3.28616
222200.0000   -3.05442
222240.0000   -3.02203
222280.0000   -3.35252
222320.0000   -3.31266
222360.0000   -3.80802
222400.0000   -3.88728
222440.0000   -2.76542
222480.0000   -2.93999
222520.0000   -2.50616
222560.0000   -2.86818
222600.0000   -2.41152
222640.0000   -2.95380
222680.0000   -2.44699
222720.0000   -2.87456
222760.0000   -2.95140
222800.0000   -2.40796
222840.0000   -1.66722
222880.0000   -2.20242
222920.0000   -1.96243
222960.0000   -1.86409
223000.0000   -1.64578
223040.0000   -0.81943
223080.0000   -1.28614
223120.0000   -1.46006
223160.0000   -1.87123
223200.0000   -2.22317
223240.0000   -2.93894
223280.0000   -2.27252
223320.0000   -2.21721
223360.0000   -1.17100
223400.0000   -1.69357
223440.0000   -1.05509
223480.0000   -0.71036
223520.0000   -1.82513
223560.0000   -1.79893
223600.0000   -2.07418
223640.0000   -2.16177
223680.0000   -2.75571
223720.0000   -1.35390
223760.0000   -0.49077
223800.0000   -1.27949
223840.0000   -2.00474
223880.0000   -2.80387
223920.0000   -2.57657
223960.0000   -3.02406
224000.0000   -2.51995
224040.0000   -2.25770
224080.0000   -3.09649
224120.0000   -1.94954
224160.0000   -2.71381
224200.0000   -2.55623
224240.0000   -1.73900
224280.0000   -3.02214
224320.0000   -3.56913
224360.0000   -2.83768
224400.0000   -2.88527
224440.0000   -1.98689
224480.0000   -1.83473
224520.0000   -2.62411
224560.0000   -2.79141
224600.0000   -3.29491
224640.0000   -2.59237
224680.0000   -2.15468
224720.0000   -2.20313
224760.0000   -2.55786
224800.0000   -2.31928
224840.0000   -2.40383
224880.0000   -2.85241
224920.0000   -2.68974
224960.0000   -3.12610
225000.0000   -4.13812
225040.0000   -3.65900
225080.0000   -3.34534
225120.0000   -3.25789
225160.0000   -3.19045
225200.0000   -2.95402
225240.0000   -3.15789
225280.0000   -2.89594
225320.0000   -2.79878
225360.0000   -2.47847
225400.0000   -2.70635
225440.0000   -2.90611
225480.0000   -2.51619
225520.0000   -2.55647
225560.0000   -3.31881
225600.0000   -3.45771
225640.0000   -3.77301
225680.0000   -3.80277
225720.0000   -3.98004
225760.0000   -3.60491
225800.0000   -3.35015
225840.0000   -3.78697
225880.0000   -3.21218
225920.0000   -3.27734
225960.0000   -3.58223
226000.0000   -3.90469
226040.0000   -3.75428
226080.0000   -2.44592
226120.0000   -2.96748
226160.0000   -2.54319
226200.0000   -3.27565
226240.0000   -3.33631
226280.0000   -1.96223
226320.0000   -2.40866
226360.0000   -2.94241
226400.0000   -3.43457
226440.0000   -2.71098
226480.0000   -2.35277
226520.0000   -3.04023
226560.0000   -2.83543
226600.0000   -3.48785
226640.0000   -2.73180
226680.0000   -2.39496
226720.0000   -2.46243
226760.0000   -2.42656
226800.0000   -2.67406
226840.0000   -3.81408
226880.0000   -3.38751
226920.0000   -3.62484
226960.0000   -3.40465
227000.0000   -2.67378
227040.0000   -3.07176
227080.0000   -2.62888
227120.0000   -2.72491
227160.0000   -2.68282
227200.0000   -2.97610
227240.0000   -2.80063
227280.0000   -4.20275
227320.0000   -3.21174
227360.0000   -3.39410
227400.0000   -3.56182
227440.0000   -3.46100
227480.0000   -2.42931
227520.0000   -3.15065
227560.0000   -3.08590
227600.0000   -2.83633
227640.0000   -2.81262
227680.0000   -2.52095
227720.0000   -3.03428
227760.0000   -3.50490
227800.0000   -3.05582
227840.0000   -3.11936
227880.0000   -3.81493
227920.0000   -3.51830
227960.0000   -3.49210
228000.0000   -3.65214
228040.0000   -3.72011
228080.0000   -3.32099
228120.0000   -3.59471
228160.0000   -2.13421
228200.0000   -2.18633
228240.0000   -2.36245
228280.0000   -2.61302
228320.0000   -2.62706
228360.0000   -4.12109
228400.0000   -3.05345
228440.0000   -2.09261
228480.0000   -2.67170
228520.0000   -3.12163
228560.0000   -2.61005
228600.0000   -2.26378
228640.0000   -2.53495
228680.0000   -2.93230
228720.0000   -2.81610
228760.0000   -2.50441
228800.0000   -1.75386
228840.0000   -2.15619
228880.0000   -2.04585
228920.0000   -2.09731
228960.0000   -2.49454
229000.0000   -0.82664
229040.0000   -2.61015
229080.0000   -2.23077
229120.0000   -2.26982
229160.0000   -2.33704
229200.0000   -3.04409
229240.0000   -2.90230
229280.0000   -2.42316
229320.0000   -1.98005
229360.0000   -2.00408
229400.0000   -2.24608
229440.0000   -2.73238
229480.0000   -3.00864
229520.0000   -2.29496
229560.0000   -2.39034
229600.0000   -1.48865
229640.0000   -2.05791
229680.0000   -2.24537
229720.0000   -1.81973
229760.0000   -1.66339
229800.0000   -0.93207
229840.0000   -0.99115
229880.0000   -0.53350
229920.0000   -0.38576
229960.0000   -1.21004
230000.0000   -0.59890
230040.0000   -1.04262
230080.0000   -1.33499
230120.0000   -1.45491
230160.0000   -1.66394
230200.0000   -1.70364
230240.0000   -1.62424
230280.0000   -1.33000
230320.0000   -1.59312
230360.0000   -0.82617
230400.0000   -1.56063
230440.0000   -1.75757
230480.0000   -1.20346
230520.0000   -1.33924
230560.0000   -1.17242
230600.0000   -0.75556
230640.0000   -0.95843
230680.0000   -0.41965
230720.0000   -0.39959
230760.0000   -0.40176
230800.0000   -0.84818
230840.0000    0.14154
230880.0000   -0.97318
230920.0000   -0.25708
230960.0000    0.30345
231000.0000    0.29657
231040.0000   -0.05637
231080.0000   -0.71888
231120.0000   -0.45076
231160.0000    0.03374
231200.0000    0.42875
231240.0000    1.07989
231280.0000    0.61361
231320.0000    0.01859
231360.0000    0.96898
231400.0000    1.05442
231440.0000    0.31090
231480.0000    0.20483
231520.0000    0.27009
231560.0000    0.34454
231600.0000    1.03308
231640.0000    0.77564
231680.0000    0.37653
231720.0000    0.55711
231760.0000    1.00940
231800.0000    0.20645
231840.0000    0.01862
231880.0000   -0.49509
231920.0000    0.23546
231960.0000   -0.45856
232000.0000   -0.40021
232040.0000    0.71442
232080.0000    0.72583
232120.0000    0.95105
232160.0000    0.65919
232200.0000    0.87570
232240.0000    0.62827
232280.0000    0.86093
232320.0000    0.80429
232360.0000    0.71519
232400.0000    1.22360
232440.0000    0.81185
232480.0000    0.87835
232520.0000    0.74882
232560.0000    0.56378
232600.0000    1.12228
232640.0000    0.69414
232680.0000    0.83021
232720.0000    0.52237
232760.0000    0.70057
232800.0000    0.78008
232840.0000    0.22565
232880.0000   -0.33863
232920.0000   -0.39899
232960.0000    0.30105
233000.0000    0.45113
233040.0000    0.17132
233080.0000    0.21669
233120.0000    0.16774
233160.0000    0.88259
233200.0000   -0.09853
233240.0000    0.28762
233280.0000    0.74780
233320.0000    0.94877
233360.0000    1.12611
233400.0000    0.83871
233440.0000    0.32348
233480.0000    0.34897
233520.0000    0.04299
233560.0000    1.09275
233600.0000    0.81868
233640.0000    0.79737
233680.0000    0.79736
233720.0000    0.84435
233760.0000    0.98126
233800.0000    0.73148
233840.0000    0.39236
233880.0000    1.08894
233920.0000   -0.44149
233960.0000    0.30039
234000.0000    0.64683
234040.0000    0.04135
234080.0000   -0.49616
234120.0000   -0.30093
234160.0000    1.10267
234200.0000    0.81642
234240.0000    1.29060
234280.0000    1.08936
234320.0000    1.28601
234360.0000    0.56916
234400.0000    0.60664
234440.0000    0.66817
234480.0000    1.41309
234520.0000    1.15801
234560.0000    1.34136
234600.0000    1.17837
234640.0000    1.15059
234680.0000    0.77306
234720.0000    0.64986
234760.0000    1.00775
234800.0000    0.29232
234840.0000    0.87022
234880.0000    0.69559
234920.0000    0.82011
234960.0000    1.34009
235000.0000    0.98045
235040.0000    0.80686
235080.0000    0.92736
235120.0000    0.26764
235160.0000    0.65712
235200.0000    0.56667
235240.0000    0.69709
235280.0000    1.12155
235320.0000    0.70461
235360.0000    1.02867
235400.0000    0.75994
235440.0000    0.77011
235480.0000    1.07185
235520.0000    0.48191
235560.0000    0.21720
235600.0000    0.40614
235640.0000    0.74393
235680.0000    0.30524
235720.0000    0.36519
235760.0000   -0.01758
235800.0000    0.26249
235840.0000    1.29000
235880.0000    1.76282
235920.0000    0.84723
235960.0000    1.82405
236000.0000    2.21963
236040.0000    0.91383
236080.0000    1.09480
236120.0000    1.18301
236160.0000    1.26472
236200.0000    0.35528
236240.0000    0.90824
236280.0000    1.31979
236320.0000    1.83245
236360.0000    1.05194
236400.0000    1.18123
236440.0000    0.98447
236480.0000    0.43664
236520.0000    0.21772
236560.0000    0.13822
236600.0000    0.88160
236640.0000    0.92223
236680.0000    0.70454
236720.0000    0.48071
236760.0000    0.87351
236800.0000    0.54552
236840.0000    0.81949
236880.0000   -0.70127
236920.0000    0.52096
236960.0000    0.91523
237000.0000    0.68796
237040.0000    0.72607
237080.0000    0.67868
237120.0000    0.55750
237160.0000    0.45576
237200.0000    0.68521
237240.0000    1.36078
237280.0000    1.23207
237320.0000    0.77128
237360.0000    1.47003
237400.0000    1.62198
237440.0000    1.17169
237480.0000    0.81878
237520.0000    1.60608
237560.0000    0.85192
237600.0000    1.53041
237640.0000    0.77397
237680.0000    1.01969
237720.0000    1.23767
237760.0000    1.12561
237800.0000    0.87540
237840.0000    0.88864
237880.0000    1.00652
237920.0000    0.04360
237960.0000    0.73126
238000.0000   -0.06396
238040.0000    0.42112
238080.0000    1.10236
238120.0000    0.78471
238160.0000    0.92932
238200.0000    0.13031
238240.0000    1.10747
238280.0000   -0.00696
238320.0000    0.49006
238360.0000   -0.03604
238400.0000    0.59580
238440.0000    0.66838
238480.0000    1.14089
238520.0000    0.47443
238560.0000    0.21063
238600.0000   -0.33577
238640.0000   -0.04394
238680.0000    0.32689
238720.0000   -0.03374
238760.0000    0.66666
238800.0000    1.03926
238840.0000    0.96464
238880.0000    1.48669
238920.0000    1.31521
238960.0000    0.51141
239000.0000    0.61613
239040.0000    0.42590
239080.0000    0.49498
239120.0000    0.71408
239160.0000    1.81223
239200.0000    1.71270
239240.0000    1.03573
239280.0000    0.82006
239320.0000   -0.20477
239360.0000    1.27607
239400.0000    0.95524
239440.0000    0.47440
239480.0000    1.08536
239520.0000    0.66549
239560.0000    0.29600
239600.0000    0.42685
239640.0000    0.25755
239680.0000    0.75167
239720.0000    0.26186
239760.0000    0.54205
239800.0000    0.50127
239840.0000    0.64035
239880.0000    0.63222
239920.0000    0.35657
239960.0000    0.06345
240000.0000    0.50336
240040.0000    0.28852
240080.0000    0.32883
240120.0000    0.12190
240160.0000    0.52425
240200.0000    0.17512
240240.0000    0.43365
240280.0000   -0.31125
240320.0000    1.21606
240360.0000    0.22746
240400.0000    0.48668
240440.0000    0.71034
240480.0000    0.06021
240520.0000    0.36796
240560.0000    0.63613
240600.0000    0.79278
240640.0000    0.76172
240680.0000    0.87616
240720.0000    0.80576
240760.0000    1.24072
240800.0000    0.51046
240840.0000   -0.04356
240880.0000    0.86066
240920.0000    1.29718
240960.0000    1.49114
241000.0000   -0.17046
241040.0000    0.69342
241080.0000   -0.03869
241120.0000    0.10709
241160.0000    1.11102
241200.0000    0.31348
241240.0000    0.24093
241280.0000    0.00666
241320.0000    1.08282
241360.0000    0.81637
241400.0000    0.95692
241440.0000    1.16569
241480.0000    0.92458
241520.0000    0.74146
241560.0000    0.98300
241600.0000    1.36113
241640.0000    1.31830
241680.0000    1.36880
241720.0000    1.31178
241760.0000    1.17840
241800.0000    1.47976
241840.0000    0.13597
241880.0000    1.24746
241920.0000    0.99590
241960.0000    0.84597
242000.0000    0.42498
242040.0000    0.86681
242080.0000    1.08887
242120.0000    0.99834
242160.0000    1.18484
242200.0000    0.62975
242240.0000    0.88604
242280.0000    0.52736
242320.0000    1.34573
242360.0000    1.07861
242400.0000    1.08157
242440.0000    1.02492
242480.0000    0.84698
242520.0000    0.55049
242560.0000    0.98479
242600.0000    0.92206
242640.0000    0.77987
242680.0000    0.90852
242720.0000    0.93087
242760.0000    1.30492
242800.0000    0.87748
242840.0000    1.14616
242880.0000    1.40374
242920.0000    0.98871
242960.0000    0.65925
243000.0000    0.47410
243040.0000    1.42788
243080.0000    1.73040
243120.0000    1.57434
243160.0000    1.16085
243200.0000    1.13210
243240.0000    1.23415
243280.0000    1.19600
243320.0000    0.56697
243360.0000    1.06520
243400.0000    1.44886
243440.0000    1.07451
243480.0000    1.35244
243520.0000    0.41471
243560.0000    0.41020
243600.0000    0.76878
243640.0000    0.55218
243680.0000    0.74918
243720.0000    0.81688
243760.0000    1.49365
243800.0000    1.15142
243840.0000    1.01830
243880.0000    1.38544
243920.0000    1.66334
243960.0000    0.96834
244000.0000    1.50232
244040.0000    1.43890
244080.0000    1.65187
244120.0000    0.80556
244160.0000    0.65397
244200.0000    0.52704
244240.0000    0.64564
244280.0000    0.82772
244320.0000    1.48122
244360.0000    1.10081
244400.0000    0.79698
244440.0000    0.21243
244480.0000    0.84114
244520.0000    1.18239
244560.0000    1.28612
244600.0000    1.01298
244640.0000    0.82245
244680.0000    0.81440
244720.0000    1.00289
244760.0000    0.99068
244800.0000    0.71381
244840.0000    1.73808
244880.0000    1.57814
244920.0000    1.29721
244960.0000    1.07894
245000.0000    1.50076
245040.0000    1.71203
245080.0000    1.76261
245120.0000    1.06026
245160.0000    0.98688
245200.0000    1.20138
245240.0000    0.93453
245280.0000    1.00563
245320.0000    1.89357
245360.0000    1.90473
245400.0000    1.11015
245440.0000    1.54525
245480.0000    0.73856
245520.0000    0.45369
245560.0000    0.95014
245600.0000    1.19931
245640.0000    1.31934
245680.0000    1.94841
245720.0000    1.94580
245760.0000    1.35656
245800.0000    1.42674
245840.0000    1.33536
245880.0000    0.20187
245920.0000    1.56246
245960.0000    0.66096
246000.0000    0.99638
246040.0000    1.19010
246080.0000    1.02171
246120.0000    0.55222
246160.0000    1.17043
246200.0000    0.96092
246240.0000    1.35707
246280.0000    1.22264
246320.0000    2.15997
246360.0000    1.49336
246400.0000    1.52208
246440.0000    1.24913
246480.0000    1.55408
246520.0000    1.19777
246560.0000    1.20811
246600.0000    0.62478
246640.0000    0.79963
246680.0000    0.77354
246720.0000    0.87661
246760.0000    1.48644
246800.0000    0.49565
246840.0000    0.64231
246880.0000    1.44454
246920.0000    1.79257
246960.0000    1.27028
247000.0000    1.39259
247040.0000    1.12706
247080.0000    2.26183
247120.0000    1.08838
247160.0000    1.50724
247200.0000    2.11322
247240.0000    1.63143
247280.0000    1.37504
247320.0000    1.57041
247360.0000    1.44042
247400.0000    1.59639
247440.0000    0.49671
247480.0000    1.19404
247520.0000    0.99138
247560.0000    1.37665
247600.0000    1.65921
247640.0000    1.84181
247680.0000    2.13333
247720.0000    1.94755
247760.0000    2.16662
247800.0000    1.78310
247840.0000    1.79665
247880.0000    1.95427
247920.0000    1.35837
247960.0000    2.31563
248000.0000    2.11122
248040.0000    2.66857
248080.0000    1.71934
248120.0000    3.38445
248160.0000    2.11646
248200.0000    1.79235
248240.0000    1.04411
248280.0000    1.90720
248320.0000    1.43801
248360.0000    1.54448
248400.0000    1.15061
248440.0000    1.01854
248480.0000    0.54217
248520.0000    0.38783
248560.0000    1.05718
248600.0000    0.77316
248640.0000    0.37586
248680.0000    0.17731
248720.0000    0.81278
248760.0000    0.54542
248800.0000    0.51305
248840.0000    1.13144
248880.0000    0.75747
248920.0000    0.37267
248960.0000    0.81109
249000.0000    0.24837
249040.0000   -0.00240
249080.0000    0.99331
249120.0000    1.00337
249160.0000    0.17014
249200.0000    0.66585
249240.0000    1.12053
249280.0000    1.17743
249320.0000    1.25875
249360.0000    0.75193
249400.0000    0.13984
249440.0000    1.25022
249480.0000    1.01537
249520.0000    0.75976
249560.0000    1.00717
249600.0000    0.90204
249640.0000    1.33315
249680.0000    0.66268
249720.0000    1.27713
249760.0000    1.15671
249800.0000    1.39213
249840.0000    0.83905
249880.0000    0.71999
249920.0000    0.75728
249960.0000    0.23924
250000.0000    0.64285
250040.0000    0.89581
250080.0000    0.94449
250120.0000    0.88422
250160.0000    0.98278
250200.0000    0.35495
250240.0000    1.22837
250280.0000    0.54654
250320.0000    0.37066
250360.0000    0.69534
250400.0000    1.09372
250440.0000    0.17677
250480.0000    0.83547
250520.0000    0.41258
250560.0000    1.28737
250600.0000    1.38488
250640.0000    0.87009
250680.0000    0.87757
250720.0000    1.48249
250760.0000    1.36715
250800.0000    1.08851
250840.0000    0.56281
250880.0000    0.93349
250920.0000    0.98744
250960.0000    1.43842
251000.0000    1.50842
251040.0000    1.23893
251080.0000    1.14937
251120.0000    1.91871
251160.0000    2.15791
251200.0000    0.60468
251240.0000    1.32497
251280.0000    0.89187
251320.0000    1.33100
251360.0000    1.70004
251400.0000    2.05368
251440.0000    1.85534
251480.0000    1.53294
251520.0000    1.95805
251560.0000    3.25249
251600.0000    2.10770
251640.0000    2.28265
251680.0000    1.43028
251720.0000    0.64644
251760.0000    1.52189
251800.0000    1.05049
251840.0000    1.41106
251880.0000    1.24482
251920.0000    0.94036
251960.0000    1.10698
252000.0000    1.58574
252040.0000    1.61223
252080.0000    1.98289
252120.0000    0.70496
252160.0000    1.46737
252200.0000    1.42064
252240.0000    1.59130
252280.0000    1.63960
252320.0000    1.89223
252360.0000    1.85587
252400.0000    1.69901
252440.0000    1.38502
252480.0000    1.88243
252520.0000    1.94660
252560.0000    1.55300
252600.0000    1.74762
252640.0000    1.25600
252680.0000    1.11344
252720.0000    1.42075
252760.0000    1.69789
252800.0000    1.27249
252840.0000    2.12696
252880.0000    1.38315
252920.0000    1.27289
252960.0000    1.34599
253000.0000    1.93023
253040.0000    1.25656
253080.0000    1.49014
253120.0000    2.83820
253160.0000    2.03304
253200.0000    2.39959
253240.0000    2.21129
253280.0000    1.89986
253320.0000    1.58344
253360.0000    1.73270
253400.0000    2.14773
253440.0000    1.51889
253480.0000    2.40187
253520.0000    1.34052
253560.0000    1.51540
253600.0000    1.82275
253640.0000    0.99373
253680.0000    1.79876
253720.0000    0.70816
253760.0000    2.16191
253800.0000    1.71606
253840.0000    2.24381
253880.0000    0.99976
253920.0000    2.09519
253960.0000    1.96839
254000.0000    1.10267
254040.0000    1.58162
254080.0000    0.65917
254120.0000    1.19832
254160.0000    0.73590
254200.0000    0.79527
254240.0000    0.91845
254280.0000    1.14960
254320.0000    2.00833
254360.0000    1.12553
254400.0000    1.27058
254440.0000    1.17970
254480.0000    0.90738
254520.0000    1.67957
254560.0000    1.11434
254600.0000    1.55363
254640.0000    1.67475
254680.0000    0.26607
254720.0000    0.66288
254760.0000    1.03741
254800.0000    0.76658
254840.0000    1.64045
254880.0000    1.24702
254920.0000    1.55641
254960.0000    0.85596
255000.0000    1.43707
255040.0000    0.25724
255080.0000    1.09047
255120.0000    0.56517
255160.0000    0.73854
255200.0000    0.75655
255240.0000    0.60308
255280.0000    0.84827
255320.0000    1.10754
255360.0000    0.43654
255400.0000    1.01504
255440.0000    0.60608
255480.0000    1.05397
255520.0000    1.34729
255560.0000    1.20362
255600.0000    1.69674
255640.0000    1.48449
255680.0000    1.62884
255720.0000    1.77424
255760.0000    1.33615
255800.0000    1.63990
255840.0000    1.25274
255880.0000    1.02685
255920.0000    1.29233
255960.0000    1.37060
256000.0000    1.16415
256040.0000    0.63997
256080.0000    1.23165
256120.0000    1.06308
256160.0000    1.04520
256200.0000    1.38745
256240.0000    0.69146
256280.0000    1.01129
256320.0000    1.01991
256360.0000    0.61617
256400.0000    1.61264
256440.0000    2.03859
256480.0000    1.23205
256520.0000    1.12219
256560.0000    0.92372
256600.0000    0.58476
256640.0000    1.08114
256680.0000    0.12783
256720.0000    0.94666
256760.0000    1.63938
256800.0000    1.46491
256840.0000    1.05486
256880.0000    1.35193
256920.0000    1.12348
256960.0000    1.08033
257000.0000    1.38493
257040.0000    1.45088
257080.0000    0.79976
257120.0000    0.92497
257160.0000    1.13945
257200.0000    0.69169
257240.0000    0.41778
257280.0000    0.09541
257320.0000    0.36405
257360.0000   -0.24862
257400.0000    0.08583
257440.0000    0.74262
257480.0000    0.02111
257520.0000    0.87389
257560.0000    0.98368
257600.0000    0.76697
257640.0000    0.15370
257680.0000    1.06076
257720.0000    1.01825
257760.0000    1.15313
257800.0000    1.22500
257840.0000    0.18729
257880.0000    0.47363
257920.0000    0.18214
257960.0000    0.82029
258000.0000    0.35547
258040.0000    0.40136
258080.0000    0.76227
258120.0000    1.06660
258160.0000    0.05392
258200.0000    0.66515
258240.0000    1.43384
258280.0000   -0.06256
258320.0000    0.30903
258360.0000    0.70271
258400.0000    0.15479
258440.0000    0.49697
258480.0000    1.09176
258520.0000    0.47462
258560.0000    0.38618
258600.0000    0.26402
258640.0000    0.57646
258680.0000    0.49036
258720.0000    0.79714
258760.0000    0.37717
258800.0000    0.18787
258840.0000   -0.27843
258880.0000    0.35037
258920.0000    0.72783
258960.0000    0.41334
259000.0000    0.89305
259040.0000   -0.24280
259080.0000    0.60260
259120.0000    0.29248
259160.0000    0.36224
259200.0000    1.42161
259240.0000    0.01262
259280.0000    0.50866
259320.0000    0.79443
259360.0000    1.25523
259400.0000    0.28337
259440.0000    1.16288
259480.0000    0.16233
259520.0000    0.68412
259560.0000    0.95211
259600.0000    0.74746
259640.0000    1.14387
259680.0000    0.99833
259720.0000    1.15966
259760.0000    0.47883
259800.0000    0.63090
259840.0000    0.81206
259880.0000    1.07452
259920.0000    0.23390
259960.0000    0.67074
260000.0000    0.50385
260040.0000    0.70284
260080.0000    0.19117
260120.0000    0.16148
260160.0000    0.24057
260200.0000    0.99558
260240.0000    0.59533
260280.0000    0.11462
260320.0000    0.83703
260360.0000    0.81700
260400.0000    0.08352
260440.0000    0.55288
260480.0000    0.11184
260520.0000   -0.17449
260560.0000    0.24022
260600.0000   -0.04500
260640.0000   -0.12361
260680.0000    0.66065
260720.0000    0.90967
260760.0000    1.12399
260800.0000    0.02446
260840.0000    0.35848
260880.0000   -0.30343
260920.0000   -0.76660
260960.0000    0.51934
261000.0000    0.53738
261040.0000    0.50123
261080.0000   -0.38774
261120.0000    0.37247
261160.0000    0.29296
261200.0000   -0.10066
261240.0000   -0.44773
261280.0000    0.45304
261320.0000    0.20773
261360.0000    0.40604
261400.0000    0.33497
261440.0000    0.13014
261480.0000   -0.77961
261520.0000    0.24536
261560.0000    0.23389
261600.0000   -0.41293
261640.0000    0.01447
261680.0000   -0.26485
261720.0000   -0.61786
261760.0000   -0.29780
261800.0000   -0.21675
261840.0000    0.30013
261880.0000    0.73797
261920.0000    0.85285
261960.0000    0.87258
262000.0000    0.67278
262040.0000    1.27327
262080.0000    0.59951
262120.0000    0.43753
262160.0000    0.76909
262200.0000    0.46356
262240.0000    0.89866
262280.0000    1.21593
262320.0000    0.65183
262360.0000    0.38186
262400.0000    1.20751
262440.0000    1.29811
262480.0000    0.41408
262520.0000    1.20883
262560.0000    0.83721
262600.0000    0.97012
262640.0000    0.53846
262680.0000    0.89757
262720.0000    1.01486
262760.0000    0.76668
262800.0000    0.65293
262840.0000    1.37394
262880.0000    0.55302
262920.0000    0.49123
262960.0000    0.09961
263000.0000    0.53971
263040.0000    0.48591
263080.0000    0.39267
263120.0000    0.44459
263160.0000    0.95759
263200.0000   -0.29569
263240.0000    0.47585
263280.0000   -0.09043
263320.0000    0.17613
263360.0000    0.56975
263400.0000    0.75345
263440.0000    0.81378
263480.0000    0.74760
263520.0000    0.91794
263560.0000    0.29196
263600.0000    0.29907
263640.0000   -0.18595
263680.0000    0.05605
263720.0000    0.88472
263760.0000    0.57926
263800.0000    0.79242
263840.0000    1.01311
263880.0000    0.49307
263920.0000    0.43460
263960.0000    0.39000
264000.0000    1.81939
264040.0000    0.97940
264080.0000    0.78194
264120.0000    0.96755
264160.0000    0.86888
264200.0000    0.88639
264240.0000    0.96280
264280.0000    0.87833
264320.0000    0.59465
264360.0000    1.09711
264400.0000    0.24610
264440.0000    0.44886
264480.0000    0.09263
264520.0000    0.73154
264560.0000    1.02315
264600.0000    0.77165
264640.0000    1.10562
264680.0000    0.75690
264720.0000    1.16378
264760.0000    1.17539
264800.0000    1.45249
264840.0000    1.07673
264880.0000    1.05479
264920.0000    1.02315
264960.0000    0.87327
265000.0000    0.81391
265040.0000    0.63694
265080.0000    0.91088
265120.0000    0.10795
265160.0000    0.68222
265200.0000    0.83473
265240.0000    1.22515
265280.0000    1.07394
265320.0000    0.63872
265360.0000    0.65153
265400.0000    0.95045
265440.0000    0.67506
265480.0000    1.35538
265520.0000    1.27589
265560.0000    0.33836
265600.0000    0.37082
265640.0000    0.27256
265680.0000    0.60314
265720.0000    1.59721
265760.0000    0.66465
265800.0000    1.01240
265840.0000    1.14905
265880.0000    0.89218
265920.0000    1.09133
265960.0000    0.60543
266000.0000    1.20470
266040.0000    0.43471
266080.0000    0.80488
266120.0000    1.82789
266160.0000    1.41220
266200.0000    0.76440
266240.0000    1.38018
266280.0000    1.06570
266320.0000    0.78773
266360.0000    0.23877
266400.0000    0.16160
266440.0000    0.29054
266480.0000    0.07792
266520.0000    0.11169
266560.0000    0.26677
266600.0000    0.39258
266640.0000    0.64844
266680.0000    1.11111
266720.0000    1.38053
266760.0000    1.23017
266800.0000    0.62957
266840.0000    0.81730
266880.0000    1.51616
266920.0000    1.42483
266960.0000    0.19263
267000.0000    0.36016
267040.0000    0.51213
267080.0000    0.19367
267120.0000    0.36741
267160.0000   -0.06425
267200.0000    0.35276
267240.0000   -0.64414
267280.0000    0.64480
267320.0000    0.11109
267360.0000   -0.20541
267400.0000    0.04841
267440.0000   -0.07480
267480.0000    0.31286
267520.0000   -0.48458
267560.0000   -0.08097
267600.0000    0.23547
267640.0000    0.12460
267680.0000   -0.37349
267720.0000    0.54324
267760.0000    0.69531
267800.0000    0.25476
267840.0000    1.05243
267880.0000    1.24654
267920.0000    1.02743
267960.0000    0.48946
268000.0000    0.84275
268040.0000    1.44730
268080.0000    0.65369
268120.0000    0.86590
268160.0000    0.63445
268200.0000    0.81717
268240.0000    0.43585
268280.0000    1.29077
268320.0000    0.37265
268360.0000    0.74411
268400.0000    1.12415
268440.0000    0.62279
268480.0000    0.72402
268520.0000    0.65750
268560.0000    0.91168
268600.0000    0.79854
268640.0000    0.98601
268680.0000    0.64823
268720.0000    0.98860
268760.0000    0.66373
268800.0000    0.76353
268840.0000    0.31854
268880.0000    0.80305
268920.0000    1.00749
268960.0000    0.84062
269000.0000    0.73165
269040.0000    0.16239
269080.0000    0.03334
269120.0000    1.34922
269160.0000    1.11841
269200.0000    0.29736
269240.0000    0.23005
269280.0000    0.18679
269320.0000    0.90562
269360.0000    1.37706
269400.0000    1.24359
269440.0000    0.56937
269480.0000    0.92853
269520.0000    1.65148
269560.0000    1.69239
269600.0000    1.23560
269640.0000    1.07770
269680.0000    1.20332
269720.0000   -0.25389
269760.0000    1.01283
269800.0000    0.73221
269840.0000    1.16393
269880.0000   -0.22997
269920.0000   -0.16361
269960.0000    0.13883
270000.0000   -0.60858
270040.0000   -0.05641
270080.0000    0.97328
270120.0000    0.27032
270160.0000    0.29153
270200.0000    0.07184
270240.0000    1.05112
270280.0000    0.60115
270320.0000    0.52474
270360.0000    0.17748
270400.0000    0.95836
270440.0000    0.67667
270480.0000    1.63279
270520.0000    1.70330
270560.0000    1.09158
270600.0000    1.09963
270640.0000    0.41937
270680.0000    1.12173
270720.0000    0.93885
270760.0000    0.95186
270800.0000    0.34654
270840.0000    0.95321
270880.0000    0.65134
270920.0000    0.63829
270960.0000    0.51797
271000.0000    0.61777
271040.0000    0.62930
271080.0000    0.02114
271120.0000   -0.15191
271160.0000    0.36642
271200.0000    0.91081
271240.0000    0.36509
271280.0000    0.75704
271320.0000    0.99691
271360.0000    1.19059
271400.0000    0.98765
271440.0000    1.40993
271480.0000    1.16155
271520.0000    1.57611
271560.0000    1.76785
271600.0000    0.95502
271640.0000    0.63088
271680.0000    0.23547
271720.0000    0.73946
271760.0000    0.91856
271800.0000    0.84704
271840.0000    1.29743
271880.0000    0.70135
271920.0000    1.00238
271960.0000    0.98487
272000.0000    0.30635
272040.0000    0.18674
272080.0000   -0.19882
272120.0000    0.25410
272160.0000   -1.04606
272200.0000   -0.45234
272240.0000    0.12405
272280.0000   -0.09191
272320.0000   -0.17788
272360.0000    0.31628
272400.0000   -0.14967
272440.0000    0.01639
272480.0000   -0.08724
272520.0000    0.52670
272560.0000    0.57522
272600.0000    0.71822
272640.0000   -0.28638
272680.0000   -0.45869
272720.0000    0.08967
272760.0000   -0.15661
272800.0000    0.88519
272840.0000    0.20774
272880.0000    0.66110
272920.0000    0.19931
272960.0000    0.76415
273000.0000   -0.25253
273040.0000    0.96168
273080.0000    0.74614
273120.0000   -0.17772
273160.0000    0.22598
273200.0000    0.18425
273240.0000   -0.03351
273280.0000    0.48300
273320.0000    0.25868
273360.0000   -0.61409
273400.0000   -0.36756
273440.0000   -0.45508
273480.0000   -1.59219
273520.0000   -0.38943
273560.0000   -0.98107
273600.0000   -0.71458
273640.0000   -0.54582
273680.0000    0.47927
273720.0000    0.31085
273760.0000   -0.05418
273800.0000    0.12071
273840.0000    0.42779
273880.0000    0.12495
273920.0000    0.26889
273960.0000   -0.12222
274000.0000    0.28035
274040.0000    0.59394
274080.0000    0.31659
274120.0000    0.68569
274160.0000    1.07149
274200.0000    0.79607
274240.0000    0.61650
274280.0000    0.58418
274320.0000    0.61487
274360.0000    0.36052
274400.0000   -0.05103
274440.0000    0.58127
274480.0000    0.78776
274520.0000    0.72586
274560.0000    0.81455
274600.0000    0.35252
274640.0000    0.93876
274680.0000    0.22535
274720.0000    0.82892
274760.0000    0.96683
274800.0000    1.28633
274840.0000    1.32906
274880.0000    0.67165
274920.0000    0.14576
274960.0000    0.48098
275000.0000    0.97211
275040.0000    1.48447
275080.0000    0.99119
275120.0000   -0.01487
275160.0000   -0.54406
275200.0000   -0.87765
275240.0000   -0.65192
275280.0000   -0.45283
275320.0000   -0.50317
275360.0000    0.18991
275400.0000    0.71838
275440.0000    0.30737
275480.0000   -0.35984
275520.0000    0.16780
275560.0000   -0.55323
275600.0000   -0.92557
275640.0000   -0.00711
275680.0000   -0.72744
275720.0000   -0.85307
275760.0000   -0.28754
275800.0000   -0.47831
275840.0000   -0.04094
275880.0000   -0.30644
275920.0000    0.02265
275960.0000    1.05298
276000.0000   -0.32573
276040.0000    0.42361
276080.0000   -0.29336
276120.0000   -0.25257
276160.0000   -0.16933
276200.0000   -0.04069
276240.0000   -0.23008
276280.0000    0.05207
276320.0000   -0.14602
276360.0000   -0.26443
276400.0000   -0.96842
276440.0000   -0.38457
276480.0000   -0.92481
276520.0000   -0.50760
276560.0000   -0.53235
276600.0000   -0.34165
276640.0000   -0.49818
276680.0000   -0.12088
276720.0000   -0.61922
276760.0000   -0.50044
276800.0000    0.34346
276840.0000   -0.58617
276880.0000   -1.21084
276920.0000   -0.66123
276960.0000   -0.71270
277000.0000   -0.43451
277040.0000   -0.64957
277080.0000   -0.31386
277120.0000   -0.56392
277160.0000   -0.37414
277200.0000   -1.15590
277240.0000   -0.65038
277280.0000   -0.10563
277320.0000    0.58194
277360.0000    0.31500
277400.0000   -0.08608
277440.0000   -0.04891
277480.0000    0.45731
277520.0000    0.57176
277560.0000   -0.25586
277600.0000   -0.49097
277640.0000    0.62391
277680.0000   -0.61497
277720.0000    0.11870
277760.0000   -0.15476
277800.0000   -0.27010
277840.0000    0.92942
277880.0000    0.24949
277920.0000    0.46203
277960.0000   -1.18624
278000.0000   -0.38156
278040.0000   -0.57426
278080.0000   -0.63963
278120.0000   -1.10439
278160.0000   -0.42032
278200.0000   -1.02197
278240.0000   -0.37176
278280.0000    0.55026
278320.0000    0.40667
278360.0000    0.16076
278400.0000    0.22384
278440.0000    0.56208
278480.0000    0.03920
278520.0000   -0.65779
278560.0000   -0.30017
278600.0000   -0.54237
278640.0000   -0.45018
278680.0000   -1.02935
278720.0000   -0.94923
278760.0000   -0.23119
278800.0000   -0.52850
278840.0000   -0.42044
278880.0000    0.09749
278920.0000   -0.61314
278960.0000   -0.07518
279000.0000    0.28545
279040.0000   -0.68248
279080.0000   -0.96591
279120.0000   -0.22844
279160.0000   -0.06959
279200.0000    0.13694
279240.0000   -0.90472
279280.0000   -0.61067
279320.0000   -1.24514
279360.0000   -0.99028
279400.0000   -0.52401
279440.0000    0.16197
279480.0000   -0.28439
279520.0000   -0.96067
279560.0000   -0.32388
279600.0000   -0.28029
279640.0000   -0.61091
279680.0000   -0.32725
279720.0000   -0.09364
279760.0000    0.64693
279800.0000    0.40643
279840.0000   -0.37058
279880.0000   -0.39258
279920.0000    0.43407
279960.0000    1.06347
280000.0000    0.33337
280040.0000    0.11174
280080.0000    1.20343
280120.0000    0.90215
280160.0000    0.40741
280200.0000    0.18449
280240.0000    0.52900
280280.0000    0.29599
280320.0000   -0.01335
280360.0000    0.19586
280400.0000    0.62377
280440.0000    0.45628
280480.0000   -0.10222
280520.0000    0.11973
280560.0000   -0.16471
280600.0000   -0.52198
280640.0000    0.02309
280680.0000   -0.36735
280720.0000    0.49595
280760.0000    0.62527
280800.0000   -0.00466
280840.0000    0.16117
280880.0000    0.64042
280920.0000    0.04050
280960.0000    0.82717
281000.0000    1.14427
281040.0000   -0.14877
281080.0000    0.43224
281120.0000    0.57233
281160.0000    0.61704
281200.0000    0.43075
281240.0000    0.56001
281280.0000    1.15338
281320.0000    0.69911
281360.0000    0.69351
281400.0000    1.05320
281440.0000    0.71836
281480.0000    1.30539
281520.0000    0.93996
281560.0000    1.03631
281600.0000    0.70828
281640.0000    0.61941
281680.0000    0.63337
281720.0000    0.64804
281760.0000    0.28358
281800.0000    0.58705
281840.0000    0.26565
281880.0000    0.43703
281920.0000    0.06165
281960.0000   -0.34247
282000.0000    0.62012
282040.0000    0.86621
282080.0000    1.36812
282120.0000    0.83441
282160.0000    0.46063
282200.0000    0.15082
282240.0000    0.01218
282280.0000    0.38909
282320.0000    0.37578
282360.0000    0.44695
282400.0000    0.78120
282440.0000    0.50711
282480.0000    0.25668
282520.0000    0.30403
282560.0000    0.56239
282600.0000    0.46316
282640.0000    1.36572
282680.0000    0.20112
282720.0000    0.55182
282760.0000    1.96825
282800.0000    1.01715
282840.0000    1.44939
282880.0000    1.08140
282920.0000    0.59953
282960.0000    0.83397
283000.0000    0.15566
283040.0000    0.06157
283080.0000    0.43159
283120.0000   -0.70686
283160.0000    0.71842
283200.0000   -0.43155
283240.0000    0.28699
283280.0000    0.21969
283320.0000    0.38694
283360.0000    0.11012
283400.0000    0.36249
283440.0000    0.38034
283480.0000    0.04475
283520.0000    0.58696
283560.0000    0.56936
283600.0000    0.45060
283640.0000    0.83304
283680.0000    0.71057
283720.0000    0.73574
283760.0000    1.00699
283800.0000    0.43022
283840.0000    0.54573
283880.0000    0.84747
283920.0000    0.26243
283960.0000    1.35027
284000.0000    0.77712
284040.0000   -0.35599
284080.0000    0.40872
284120.0000   -0.58522
284160.0000   -1.15349
284200.0000   -0.38709
284240.0000    0.09726
284280.0000   -0.74992
284320.0000    0.05730
284360.0000    0.03208
284400.0000   -0.05606
284440.0000   -0.82486
284480.0000   -0.21011
284520.0000   -0.68537
284560.0000   -0.32388
284600.0000   -0.12496
284640.0000   -1.01432
284680.0000   -0.81178
284720.0000   -0.48459
284760.0000   -0.50624
284800.0000    0.20977
284840.0000    0.61686
284880.0000   -0.29346
284920.0000    0.36939
284960.0000    0.38116
285000.0000    0.38693
285040.0000    0.64593
285080.0000    0.88686
285120.0000    0.24930
285160.0000    0.89059
285200.0000    0.29211
285240.0000    0.62925
285280.0000   -0.34493
285320.0000   -0.04533
285360.0000   -0.09346
285400.0000   -0.01260
285440.0000   -0.52698
285480.0000    0.45692
285520.0000   -0.30902
285560.0000   -0.19322
285600.0000    0.37984
285640.0000   -1.13134
285680.0000   -0.71978
285720.0000    0.52193
285760.0000   -0.42625
285800.0000   -0.40534
285840.0000   -0.11883
285880.0000    0.22928
285920.0000   -0.33048
285960.0000   -0.51962
286000.0000    0.29797
286040.0000    0.62994
286080.0000   -0.12037
286120.0000    0.43374
286160.0000    0.47400
286200.0000    0.91813
286240.0000    0.24999
286280.0000   -0.45886
286320.0000    0.54707
286360.0000   -0.60722
286400.0000    0.02498
286440.0000    0.26646
286480.0000   -0.16845
286520.0000    0.26819
286560.0000    0.76196
286600.0000    0.01964
286640.0000   -0.80463
286680.0000    0.10485
286720.0000   -0.32690
286760.0000    0.37035
286800.0000    0.69068
286840.0000    0.73545
286880.0000    0.98900
286920.0000    0.59670
286960.0000    0.93993
287000.0000   -0.34049
287040.0000   -0.58969
287080.0000    0.13766
287120.0000   -0.02135
287160.0000    0.58295
287200.0000    0.54210
287240.0000   -0.44265
287280.0000    0.36571
287320.0000   -0.39980
287360.0000    0.30630
287400.0000   -1.17740
287440.0000    0.12432
287480.0000   -0.35753
287520.0000   -0.23773
287560.0000   -0.47410
287600.0000   -0.65360
287640.0000    0.35788
287680.0000    0.29936
287720.0000    0.03855
287760.0000   -0.09593
287800.0000    0.04744
287840.0000    0.08149
287880.0000   -0.26216
287920.0000    0.98280
287960.0000    0.45941
288000.0000    0.25885
288040.0000   -0.27004
288080.0000    0.07211
288120.0000    0.40218
288160.0000   -0.00660
288200.0000   -0.47335
288240.0000   -0.65536
288280.0000    0.29719
288320.0000    0.13591
288360.0000    0.01732
288400.0000    0.74237
288440.0000    1.20038
288480.0000    0.29326
288520.0000   -0.17953
288560.0000    0.08537
288600.0000    0.24170
288640.0000    0.28879
288680.0000    1.38908
288720.0000   -0.33749
288760.0000   -0.02989
288800.0000    0.94417
288840.0000   -0.15719
288880.0000    0.10233
288920.0000    0.31325
288960.0000    0.43323
289000.0000   -0.26063
289040.0000   -0.36599
289080.0000   -1.03139
289120.0000    0.12594
289160.0000   -0.20818
289200.0000   -0.52490
289240.0000    0.76094
289280.0000    0.51234
289320.0000    0.44062
289360.0000    0.66237
289400.0000    0.87943
289440.0000    0.99997
289480.0000    0.44554
289520.0000   -0.10227
289560.0000   -0.10232
289600.0000    0.21198
289640.0000    0.63580
289680.0000    0.21089
289720.0000    1.27121
289760.0000    0.96859
289800.0000    1.05489
289840.0000    0.41121
289880.0000    1.23325
289920.0000    0.98498
289960.0000    1.24680
290000.0000    1.29661
290040.0000    1.67496
290080.0000    1.79891
290120.0000    0.82079
290160.0000    1.07253
290200.0000    1.09719
290240.0000    0.91228
290280.0000    0.94065
290320.0000    0.71203
290360.0000    0.97027
290400.0000    1.01367
290440.0000    1.20894
290480.0000    0.91833
290520.0000    0.39480
290560.0000    0.49268
290600.0000    1.18334
290640.0000    0.88878
290680.0000    0.63172
290720.0000    0.60559
290760.0000   -0.23079
290800.0000   -0.42484
290840.0000   -1.26983
290880.0000    0.48501
290920.0000   -0.73813
290960.0000   -0.05449
291000.0000    0.48031
291040.0000    0.73840
291080.0000   -0.22750
291120.0000   -0.17998
291160.0000   -0.46709
291200.0000    0.18253
291240.0000   -0.07050
291280.0000    0.80008
291320.0000    0.59501
291360.0000    0.60976
291400.0000   -0.19714
291440.0000   -0.31617
291480.0000    0.57346
291520.0000   -0.20316
291560.0000    0.93467
291600.0000    0.12846
291640.0000   -1.12767
291680.0000   -0.84779
291720.0000   -0.32265
291760.0000   -0.25222
291800.0000    0.31290
291840.0000    0.58969
291880.0000    0.57232
291920.0000   -0.19315
291960.0000    1.45839
292000.0000    0.31633
292040.0000    0.71007
292080.0000    0.31149
292120.0000    0.85452
292160.0000    0.38079
292200.0000   -0.84986
292240.0000   -0.24065
292280.0000    0.22385
292320.0000    0.37182
292360.0000   -0.92556
292400.0000   -0.46469
292440.0000    0.87533
292480.0000    0.57654
292520.0000    0.05848
292560.0000    1.05963
292600.0000    0.74470
292640.0000    0.79538
292680.0000    1.30104
292720.0000    0.14526
292760.0000    0.51655
292800.0000   -0.41449
292840.0000   -0.86492
292880.0000   -0.52506
292920.0000   -0.74072
292960.0000    1.23185
293000.0000    0.86054
293040.0000    0.99261
293080.0000    1.55395
293120.0000    1.47993
293160.0000    1.81356
293200.0000    0.82678
293240.0000    1.86802
293280.0000    1.38666
293320.0000    1.02974
293360.0000    1.04216
293400.0000    0.61920
293440.0000    0.74346
293480.0000   -0.74476
293520.0000   -0.13374
293560.0000    0.81914
293600.0000   -0.09964
293640.0000    0.07662
293680.0000   -0.03683
293720.0000    0.05548
293760.0000   -0.12244
293800.0000    0.89125
293840.0000    0.59405
293880.0000    0.04797
293920.0000    0.52234
293960.0000    0.96715
294000.0000    0.58092
294040.0000    0.62876
294080.0000    0.04674
294120.0000   -0.13471
294160.0000   -0.10152
294200.0000   -0.04288
294240.0000   -0.17259
294280.0000    0.35654
294320.0000    1.05005
294360.0000   -0.35402
294400.0000    0.58058
294440.0000    0.29488
294480.0000    0.84742
294520.0000    0.70303
294560.0000   -0.34545
294600.0000    0.08358
294640.0000    0.79570
294680.0000    0.24760
294720.0000    0.21418
294760.0000   -0.10590
294800.0000   -0.29636
294840.0000   -0.03857
294880.0000    0.46350
294920.0000    0.71796
294960.0000    0.58521
295000.0000    0.29551
295040.0000    0.08890
295080.0000    0.38141
295120.0000    0.05427
295160.0000    0.37511
295200.0000   -0.09123
295240.0000    0.87059
295280.0000    0.39984
295320.0000    0.13628
295360.0000    0.58357
295400.0000    0.82099
295440.0000    0.97411
295480.0000    0.14139
295520.0000    0.71711
295560.0000    0.79636
295600.0000   -0.56533
295640.0000    0.15184
295680.0000    0.05621
295720.0000    0.24246
295760.0000    0.00059
295800.0000   -0.15836
295840.0000    0.28319
295880.0000    0.26535
295920.0000    0.80334
295960.0000    0.68710
296000.0000    0.36239
296040.0000    0.78471
296080.0000    0.31154
296120.0000   -0.02926
296160.0000    0.45220
296200.0000    0.94085
296240.0000   -0.41543
296280.0000   -0.42908
296320.0000   -0.78883
296360.0000   -0.58825
296400.0000    0.02128
296440.0000   -0.82885
296480.0000   -0.08200
296520.0000   -0.31236
296560.0000   -1.62551
296600.0000   -0.58304
296640.0000   -0.37803
296680.0000    0.01007
296720.0000   -0.53048
296760.0000   -0.17417
296800.0000   -0.39873
296840.0000   -0.28776
296880.0000   -1.02738
296920.0000   -1.14323
296960.0000   -0.92562
297000.0000   -0.60719
297040.0000   -1.15755
297080.0000   -0.65072
297120.0000   -0.96836
297160.0000   -0.50800
297200.0000   -0.56874
297240.0000   -1.08398
297280.0000   -0.60052
297320.0000   -0.32764
297360.0000   -0.34602
297400.0000   -0.65788
297440.0000   -0.71016
297480.0000   -0.81857
297520.0000   -0.19736
297560.0000   -0.87389
297600.0000   -0.63432
297640.0000   -0.17614
297680.0000   -0.33028
297720.0000   -0.37521
297760.0000   -0.24528
297800.0000   -0.37815
297840.0000   -0.71281
297880.0000   -0.78964
297920.0000   -0.21941
297960.0000    0.40450
298000.0000   -0.01242
298040.0000   -0.16198
298080.0000   -0.57512
298120.0000    0.51972
298160.0000    0.42955
298200.0000   -0.32471
298240.0000   -0.56531
298280.0000   -0.75157
298320.0000   -1.12055
298360.0000   -0.54908
298400.0000   -1.12554
298440.0000   -0.44264
298480.0000   -0.84440
298520.0000   -0.12679
298560.0000   -0.72191
298600.0000   -0.94717
298640.0000   -0.31708
298680.0000   -0.14609
298720.0000   -0.21899
298760.0000   -0.97985
298800.0000   -0.80980
298840.0000   -0.28146
298880.0000    0.16191
298920.0000    0.23001
298960.0000   -0.02861
299000.0000   -0.24665
299040.0000   -0.76020
299080.0000   -0.33285
299120.0000    0.25580
299160.0000   -0.03907
299200.0000   -0.04863
299240.0000   -0.47054
299280.0000    0.47059
299320.0000   -0.50223
299360.0000   -0.55381
299400.0000   -0.31514
299440.0000   -0.24722
299480.0000   -0.50832
299520.0000   -0.87861
299560.0000   -1.43386
299600.0000   -1.15046
299640.0000   -0.63496
299680.0000    0.16025
299720.0000   -0.88262
299760.0000   -0.31225
299800.0000    0.00969
299840.0000   -1.02333
299880.0000   -1.15725
299920.0000   -0.34631
299960.0000   -0.09121
300000.0000    0.15801
300040.0000   -0.15544
300080.0000   -0.48506
300120.0000   -0.01711
300160.0000    0.00512
300200.0000   -0.17107
300240.0000   -0.39446
300280.0000   -0.36991
300320.0000   -0.11348
300360.0000   -0.29305
300400.0000   -0.26854
300440.0000   -0.45977
300480.0000   -0.39062
300520.0000   -0.37037
300560.0000   -0.61822
300600.0000   -0.68816
300640.0000   -0.41294
300680.0000   -0.25803
300720.0000   -0.47076
300760.0000   -0.69717
300800.0000   -0.42898
300840.0000    0.14463
300880.0000   -0.90159
300920.0000   -0.34077
300960.0000    0.11832
301000.0000   -0.38776
301040.0000   -0.75453
301080.0000   -0.91903
301120.0000   -0.59980
301160.0000   -0.78932
301200.0000   -0.89707
301240.0000   -1.48840
301280.0000   -0.83768
301320.0000   -1.29497
301360.0000   -1.84777
301400.0000   -0.47362
301440.0000   -1.39285
301480.0000   -0.27310
301520.0000    0.22757
301560.0000   -0.26125
301600.0000   -0.56179
301640.0000   -1.33766
301680.0000   -0.92315
301720.0000    0.23889
301760.0000    0.11762
301800.0000   -0.30269
301840.0000    0.03681
301880.0000    0.37660
301920.0000   -0.10592
301960.0000   -0.35121
302000.0000   -0.57448
302040.0000   -0.53666
302080.0000    0.40844
302120.0000   -0.33308
302160.0000   -0.25294
302200.0000    0.16475
302240.0000    0.92412
302280.0000   -0.57556
302320.0000    0.05423
302360.0000   -0.07981
302400.0000   -0.06530
302440.0000   -0.42767
302480.0000   -0.15709
302520.0000    0.23202
302560.0000   -0.12114
302600.0000   -0.64109
302640.0000   -0.34199
302680.0000   -0.21196
302720.0000    0.83763
302760.0000    0.18652
302800.0000    0.12862
302840.0000   -0.07522
302880.0000    0.18364
302920.0000   -0.24399
302960.0000   -0.67163
303000.0000    0.13439
303040.0000   -0.51271
303080.0000   -0.34780
303120.0000   -0.59427
303160.0000   -0.26588
303200.0000   -0.06326
303240.0000   -0.58189
303280.0000   -0.53909
303320.0000   -0.75349
303360.0000    0.52119
303400.0000   -0.24437
303440.0000   -0.15267
303480.0000   -0.55097
303520.0000    0.66661
303560.0000    0.81560
303600.0000    0.23832
303640.0000    0.88685
303680.0000   -0.83736
303720.0000    0.69056
303760.0000   -0.43892
303800.0000   -1.01031
303840.0000   -0.44388
303880.0000   -0.36277
303920.0000    0.06589
303960.0000   -0.46510
304000.0000    0.02051
304040.0000    0.12486
304080.0000   -0.33058
304120.0000    0.10078
304160.0000    0.19955
304200.0000   -0.14725
304240.0000   -0.25974
304280.0000    0.40011
304320.0000    0.61664
304360.0000   -0.88069
304400.0000    0.02754
304440.0000   -0.52629
304480.0000   -0.69211
304520.0000    0.06206
304560.0000    0.16449
304600.0000    0.59449
304640.0000    0.67963
304680.0000    0.34337
304720.0000    1.19033
304760.0000    0.58388
304800.0000   -0.33344
304840.0000   -0.11556
304880.0000    0.41664
304920.0000    0.75885
304960.0000    1.07497
305000.0000    0.44660
305040.0000    0.22208
305080.0000    1.12310
305120.0000    0.38127
305160.0000    0.06389
305200.0000    0.40624
305240.0000    0.51918
305280.0000   -0.02588
305320.0000    0.37142
305360.0000   -0.23004
305400.0000    0.01435
305440.0000   -0.15916
305480.0000    0.38567
305520.0000    0.78735
305560.0000    0.87786
305600.0000   -0.12890
305640.0000   -0.02893
305680.0000    0.18007
305720.0000    0.49210
305760.0000    0.05089
305800.0000    0.17555
305840.0000    0.23991
305880.0000   -0.06885
305920.0000    0.22678
305960.0000    0.11758
306000.0000    0.67600
306040.0000   -0.00586
306080.0000    0.14689
306120.0000   -0.21199
306160.0000    0.29294
306200.0000    0.06248
306240.0000    0.07877
306280.0000    0.30115
306320.0000    0.54122
306360.0000   -0.07652
306400.0000    1.19166
306440.0000    0.07643
306480.0000    0.38495
306520.0000    0.17109
306560.0000    0.72542
306600.0000    0.42185
306640.0000    0.64594
306680.0000    0.54607
306720.0000    0.69228
306760.0000    1.34685
306800.0000    0.89250
306840.0000    0.44606
306880.0000    0.68444
306920.0000    0.01496
306960.0000    0.34979
307000.0000    0.20303
307040.0000    0.14858
307080.0000    0.22042
307120.0000    0.08827
307160.0000   -0.09117
307200.0000    0.60690
307240.0000    0.69044
307280.0000    0.86814
307320.0000    0.39297
307360.0000    0.68523
307400.0000    0.79769
307440.0000    0.12254
307480.0000   -0.77473
307520.0000   -0.03859
307560.0000    0.55673
307600.0000   -0.12525
307640.0000   -0.02221
307680.0000    1.18449
307720.0000    1.37318
307760.0000    0.64853
307800.0000    0.59294
307840.0000    1.11717
307880.0000    1.74633
307920.0000    0.19358
307960.0000    1.11778
308000.0000    0.24128
308040.0000    0.14808
308080.0000    0.44969
308120.0000    0.49880
308160.0000    0.12388
308200.0000   -0.14110
308240.0000    0.22384
308280.0000    0.52631
308320.0000    0.33757
308360.0000   -0.15470
308400.0000    0.69144
308440.0000    0.62178
308480.0000    0.18267
308520.0000    0.69833
308560.0000    0.30026
308600.0000   -0.12884
308640.0000    0.38334
308680.0000    0.54026
308720.0000    0.05735
308760.0000    0.35599
308800.0000    0.40554
308840.0000   -0.90490
308880.0000   -0.75670
308920.0000   -0.23072
308960.0000    0.26450
309000.0000   -0.11097
309040.0000    0.46073
309080.0000   -0.41283
309120.0000   -0.21194
309160.0000   -0.19857
309200.0000    0.26721
309240.0000   -0.69041
309280.0000    0.17283
309320.0000    0.16325
309360.0000    0.49947
309400.0000    0.59953
309440.0000    0.67525
309480.0000    0.36162
309520.0000    0.82784
309560.0000    0.63172
309600.0000   -0.10209
309640.0000   -0.04874
309680.0000   -0.45517
309720.0000   -0.36993
309760.0000   -0.44414
309800.0000    0.23935
309840.0000   -0.13444
309880.0000    0.09270
309920.0000    0.02299
309960.0000   -0.50962
310000.0000    0.23552
310040.0000    0.42558
310080.0000   -0.16239
310120.0000   -1.01139
310160.0000   -0.71951
310200.0000   -1.01469
310240.0000   -0.53469
310280.0000   -1.09312
310320.0000   -0.18652
310360.0000   -0.54903
310400.0000    0.11179
310440.0000    0.58089
310480.0000    0.39688
310520.0000   -0.09827
310560.0000   -0.03376
310600.0000    0.34232
310640.0000   -0.22315
310680.0000   -0.15931
310720.0000   -0.49129
310760.0000   -0.05378
310800.0000   -0.45989
310840.0000   -0.68935
310880.0000   -1.06897
310920.0000   -0.41239
310960.0000   -0.16216
311000.0000   -0.22967
311040.0000   -0.84579
311080.0000   -0.12567
311120.0000   -0.13780
311160.0000    0.35803
311200.0000   -0.51249
311240.0000   -0.40641
311280.0000   -0.63596
311320.0000   -0.71307
311360.0000   -0.63937
311400.0000    0.05740
311440.0000    0.41217
311480.0000    0.54146
311520.0000    0.60542
311560.0000   -0.41529
311600.0000   -0.29091
311640.0000    0.00978
311680.0000    0.45794
311720.0000    0.33980
311760.0000    0.44821
311800.0000    0.28284
311840.0000    0.07068
311880.0000    0.17333
311920.0000    0.48357
311960.0000   -0.17060
312000.0000    0.20608
312040.0000    0.87893
312080.0000   -0.51473
312120.0000   -0.35794
312160.0000   -0.29528
312200.0000   -0.47118
312240.0000   -1.12589
312280.0000   -1.01441
312320.0000   -1.10195
312360.0000   -0.70400
312400.0000   -0.25994
312440.0000   -0.09715
312480.0000    0.48556
312520.0000    1.04484
312560.0000    0.01433
312600.0000    0.28157
312640.0000    0.17601
312680.0000    0.42690
312720.0000   -0.02086
312760.0000    0.75960
312800.0000    0.68867
312840.0000    0.65818
312880.0000   -0.34675
312920.0000    0.23572
312960.0000    0.26960
313000.0000    0.10804
313040.0000   -0.07903
313080.0000    0.21665
313120.0000    0.57164
313160.0000   -0.12011
313200.0000   -0.16578
313240.0000   -0.17794
313280.0000    0.50301
313320.0000   -0.32123
313360.0000    0.17314
313400.0000    0.36295
313440.0000   -0.07245
313480.0000   -0.09208
313520.0000    0.07932
313560.0000    0.11555
313600.0000    0.38648
313640.0000   -0.41142
313680.0000    0.64017
313720.0000   -0.32938
313760.0000    0.09405
313800.0000    0.05812
313840.0000   -0.25453
313880.0000   -0.71312
313920.0000    0.82998
313960.0000   -0.08627
314000.0000    0.16058
314040.0000   -0.79011
314080.0000   -0.14508
314120.0000   -0.65075
314160.0000   -0.18131
314200.0000   -0.49794
314240.0000   -0.34861
314280.0000    0.01456
314320.0000   -0.00204
314360.0000    0.30376
314400.0000    0.93950
314440.0000   -0.04628
314480.0000    0.10347
314520.0000    0.07190
314560.0000   -0.25643
314600.0000   -0.28591
314640.0000    0.14735
314680.0000   -0.21407
314720.0000   -0.67232
314760.0000   -0.67706
314800.0000   -0.55395
314840.0000   -1.39019
314880.0000   -1.28216
314920.0000   -0.80624
314960.0000   -1.27284
315000.0000    0.11107
315040.0000   -0.75894
315080.0000   -0.62913
315120.0000   -0.94245
315160.0000   -1.13522
315200.0000   -0.72486
315240.0000   -0.14984
315280.0000   -0.47820
315320.0000   -0.75133
315360.0000   -0.17756
315400.0000   -0.08864
315440.0000   -0.37466
315480.0000   -0.77175
315520.0000   -0.00663
315560.0000    0.60337
315600.0000    0.04254
315640.0000    0.67249
315680.0000    0.05257
315720.0000   -0.12620
315760.0000    0.20488
315800.0000    0.24237
315840.0000    0.11688
315880.0000    0.20771
315920.0000    0.50412
315960.0000    0.38087
316000.0000    0.50438
316040.0000    0.60966
316080.0000    0.81981
316120.0000   -0.12115
316160.0000   -0.30338
316200.0000    0.02672
316240.0000    0.49101
316280.0000    0.82282
316320.0000    0.54266
316360.0000    1.03152
316400.0000    0.11171
316440.0000   -0.12362
316480.0000   -0.28004
316520.0000    0.22180
316560.0000    0.09482
316600.0000   -0.11732
316640.0000   -0.44538
316680.0000   -0.06739
316720.0000   -0.75867
316760.0000   -0.07184
316800.0000   -0.96480
316840.0000   -1.13346
316880.0000   -0.25879
316920.0000   -0.28383
316960.0000   -0.50465
317000.0000   -1.51478
317040.0000   -0.62025
317080.0000   -1.57995
317120.0000   -1.26910
317160.0000   -0.81837
317200.0000   -0.77007
317240.0000   -0.56150
317280.0000   -1.55141
317320.0000   -1.43487
317360.0000   -0.82241
317400.0000   -1.33617
317440.0000   -0.82652
317480.0000   -1.21080
317520.0000   -1.01149
317560.0000   -1.03381
317600.0000   -1.15490
317640.0000   -0.24507
317680.0000   -0.51878
317720.0000   -0.45455
317760.0000   -0.07906
317800.0000   -0.35843
317840.0000   -0.47664
317880.0000   -0.14601
317920.0000    0.41842
317960.0000   -0.52072
318000.0000   -0.97121
318040.0000   -1.19155
318080.0000   -0.47108
318120.0000   -0.63290
318160.0000   -0.22322
318200.0000    0.15359
318240.0000   -0.89403
318280.0000   -0.91407
318320.0000   -0.97713
318360.0000   -1.55571
318400.0000   -1.09642
318440.0000   -1.34026
318480.0000   -0.89956
318520.0000   -0.36026
318560.0000   -0.26734
318600.0000   -0.88021
318640.0000   -0.64853
318680.0000   -0.55710
318720.0000   -0.40999
318760.0000   -1.15950
318800.0000   -0.76902
318840.0000   -0.61635
318880.0000   -0.64472
318920.0000   -0.44970
318960.0000   -0.76233
319000.0000   -0.37293
319040.0000   -0.27913
319080.0000   -0.15005
319120.0000   -1.04837
319160.0000   -0.53478
319200.0000   -0.85282
319240.0000   -0.67766
319280.0000   -1.05874
319320.0000   -0.83139
319360.0000   -0.75037
319400.0000   -0.87048
319440.0000   -0.65036
319480.0000   -0.19599
319520.0000   -0.10949
319560.0000   -1.16788
319600.0000   -0.48568
319640.0000   -0.10556
319680.0000    0.28464
319720.0000   -0.59957
319760.0000   -0.81949
319800.0000   -0.19683
319840.0000   -0.49634
319880.0000   -1.07419
319920.0000   -0.50999
319960.0000    0.51310
320000.0000    0.40665
320040.0000   -0.51065
320080.0000   -0.32493
320120.0000    0.03936
320160.0000   -0.77928
320200.0000   -0.32698
320240.0000   -0.74511
320280.0000   -0.09019
320320.0000   -0.91619
320360.0000   -0.30223
320400.0000   -0.91940
320440.0000   -0.94310
320480.0000   -1.02173
320520.0000   -1.45488
320560.0000   -0.55562
320600.0000   -0.81612
320640.0000   -0.66736
320680.0000   -0.83908
320720.0000   -1.09248
320760.0000   -1.02722
320800.0000   -1.22249
320840.0000   -0.68210
320880.0000    0.04536
320920.0000   -0.06187
320960.0000    0.15164
321000.0000   -0.51463
321040.0000   -0.83682
321080.0000   -0.10526
321120.0000   -0.39219
321160.0000   -0.52097
321200.0000   -0.32510
321240.0000   -0.50825
321280.0000   -1.26910
321320.0000   -0.82298
321360.0000   -0.68218
321400.0000   -0.86291
321440.0000   -0.57806
321480.0000   -0.00347
321520.0000   -0.98973
321560.0000   -0.56396
321600.0000    0.47334
321640.0000   -0.76102
321680.0000   -0.46032
321720.0000   -0.91340
321760.0000   -0.34564
321800.0000    0.00906
321840.0000   -0.37536
321880.0000    0.03656
321920.0000   -0.51097
321960.0000   -0.03635
322000.0000   -0.51308
322040.0000   -0.03948
322080.0000   -0.19018
322120.0000   -0.33438
322160.0000   -0.45153
322200.0000   -0.37824
322240.0000   -0.13853
322280.0000   -0.61857
322320.0000   -0.55173
322360.0000   -1.64927
322400.0000   -0.40255
322440.0000   -0.11608
322480.0000   -0.69326
322520.0000   -1.01949
322560.0000   -0.54242
322600.0000   -0.44113
322640.0000   -0.58255
322680.0000   -0.76569
322720.0000   -0.51087
322760.0000   -1.07922
322800.0000   -1.03256
322840.0000   -0.83860
322880.0000   -0.54144
322920.0000   -0.48957
322960.0000   -0.90199
323000.0000   -0.73408
323040.0000   -0.78557
323080.0000   -0.28212
323120.0000   -1.40016
323160.0000   -1.11418
323200.0000   -0.77762
323240.0000   -1.54896
323280.0000   -0.31102
323320.0000   -0.08503
323360.0000   -0.65237
323400.0000   -0.16510
323440.0000   -0.40309
323480.0000   -1.46666
323520.0000   -1.32091
323560.0000   -0.52500
323600.0000   -0.63851
323640.0000   -1.24800
323680.0000   -0.96710
323720.0000    0.07777
323760.0000   -0.88474
323800.0000   -0.60731
323840.0000   -0.38982
323880.0000   -1.36537
323920.0000   -0.45343
323960.0000   -0.29461
324000.0000   -0.30702
324040.0000   -0.44809
324080.0000   -0.74962
324120.0000   -0.82739
324160.0000   -0.92098
324200.0000   -0.60436
324240.0000   -0.48533
324280.0000   -1.19734
324320.0000   -0.34136
324360.0000   -0.52197
324400.0000   -0.36486
324440.0000   -1.39710
324480.0000   -0.38597
324520.0000   -0.38237
324560.0000   -1.26075
324600.0000   -1.03085
324640.0000   -1.49583
324680.0000   -0.99219
324720.0000   -1.43992
324760.0000   -1.44105
324800.0000   -1.95763
324840.0000   -1.64771
324880.0000   -0.78298
324920.0000   -1.14254
324960.0000   -0.93643
325000.0000   -1.30657
325040.0000    0.08826
325080.0000   -0.59315
325120.0000   -0.80986
325160.0000   -1.11036
325200.0000   -1.13853
325240.0000   -0.52409
325280.0000   -0.25834
325320.0000   -0.35213
325360.0000   -0.55905
325400.0000   -1.36210
325440.0000   -0.96699
325480.0000    0.11842
325520.0000   -0.33543
325560.0000   -0.99109
325600.0000   -1.02008
325640.0000   -0.68113
325680.0000   -1.39699
325720.0000   -1.04762
325760.0000   -0.23718
325800.0000   -0.58385
325840.0000   -0.70029
325880.0000   -1.34494
325920.0000   -0.89906
325960.0000   -0.71046
326000.0000   -1.20574
326040.0000   -0.96643
326080.0000   -1.61542
326120.0000   -1.54104
326160.0000   -1.11856
326200.0000   -0.37299
326240.0000   -1.16210
326280.0000   -0.65139
326320.0000   -0.61408
326360.0000   -0.19234
326400.0000   -0.32018
326440.0000    0.19961
326480.0000   -0.38938
326520.0000   -0.68197
326560.0000   -0.41058
326600.0000   -0.13748
326640.0000   -0.25524
326680.0000   -0.34959
326720.0000    0.04654
326760.0000    0.26567
326800.0000    0.76726
326840.0000    0.13384
326880.0000    0.62017
326920.0000    0.86861
326960.0000    0.53894
327000.0000   -0.15922
327040.0000   -0.19267
327080.0000    0.61963
327120.0000    0.61989
327160.0000    1.17461
327200.0000    0.79783
327240.0000    0.90597
327280.0000    0.64988
327320.0000    0.14886
327360.0000    0.94628
327400.0000    0.10795
327440.0000    0.28008
327480.0000    0.09029
327520.0000   -0.01309
327560.0000   -0.18967
327600.0000    1.18919
327640.0000    0.80544
327680.0000    0.11517
327720.0000    0.04470
327760.0000   -0.41656
327800.0000   -0.03397
327840.0000   -0.31680
327880.0000    0.81474
327920.0000    0.55526
327960.0000    0.58928
328000.0000    0.58234
328040.0000   -0.40956
328080.0000   -0.48832
328120.0000   -0.74061
328160.0000   -0.64047
328200.0000   -0.35497
328240.0000   -0.42270
328280.0000   -0.65184
328320.0000    0.35036
328360.0000    0.41348
328400.0000   -0.38005
328440.0000    0.42337
328480.0000    0.17683
328520.0000    0.02697
328560.0000   -0.39739
328600.0000   -0.24762
328640.0000   -0.22313
328680.0000    0.93638
328720.0000    0.12397
328760.0000    0.52689
328800.0000    0.20598
328840.0000    0.15600
328880.0000    0.47647
328920.0000    1.00467
328960.0000    0.37055
329000.0000   -0.05243
329040.0000    0.04990
329080.0000    1.09750
329120.0000    0.06396
329160.0000    0.25950
329200.0000   -0.11418
329240.0000   -0.23108
329280.0000    0.41136
329320.0000    0.47775
329360.0000    0.62807
329400.0000   -0.09154
329440.0000   -0.34441
329480.0000    0.11984
329520.0000    0.14384
329560.0000    0.32482
329600.0000    0.67806
329640.0000   -0.42646
329680.0000    0.43692
329720.0000    0.57522
329760.0000    0.76508
329800.0000   -0.11282
329840.0000    0.46580
329880.0000    0.21297
329920.0000    0.24870
329960.0000    0.69717
330000.0000    0.19723
330040.0000    0.50963
330080.0000    0.33780
330120.0000    0.42919
330160.0000    0.21203
330200.0000   -0.13212
330240.0000    0.76043
330280.0000    0.05711
330320.0000   -0.27073
330360.0000   -0.10529
330400.0000    0.30601
330440.0000    0.03319
330480.0000   -0.10271
330520.0000    0.20093
330560.0000    0.39160
330600.0000    0.58832
330640.0000    0.13758
330680.0000    0.68292
330720.0000    0.30870
330760.0000    0.42945
330800.0000    0.57003
330840.0000    0.43913
330880.0000    0.20438
330920.0000    1.00357
330960.0000    0.52820
331000.0000    0.22167
331040.0000    0.95188
331080.0000    0.97374
331120.0000    0.23350
331160.0000    0.17628
331200.0000    0.75212
331240.0000    0.16459
331280.0000    0.28563
331320.0000    0.49731
331360.0000    0.58432
331400.0000    0.10722
331440.0000    0.33038
331480.0000   -0.16280
331520.0000    0.36638
331560.0000   -0.44471
331600.0000    0.04677
331640.0000    0.25138
331680.0000   -0.22875
331720.0000    0.27073
331760.0000    0.02708
331800.0000    0.22620
331840.0000   -0.24216
331880.0000    0.39587
331920.0000    0.02611
331960.0000    0.40605
332000.0000    0.24639
332040.0000    0.61445
332080.0000    0.12440
332120.0000   -0.06650
332160.0000    0.26129
332200.0000    0.89699
332240.0000    0.43612
332280.0000   -0.00123
332320.0000   -0.09472
332360.0000    0.66191
332400.0000    0.15234
332440.0000    0.39888
332480.0000    0.66227
332520.0000    0.53736
332560.0000    0.07583
332600.0000    0.58679
332640.0000    0.10440
332680.0000   -0.16854
332720.0000    0.30039
332760.0000    0.19476
332800.0000    0.09859
332840.0000   -0.36132
332880.0000    0.40748
332920.0000    0.06151
332960.0000   -0.28312
333000.0000    0.46267
333040.0000    0.27427
333080.0000   -0.24019
333120.0000    0.43005
333160.0000   -0.30813
333200.0000   -0.04982
333240.0000    0.70136
333280.0000   -0.04407
333320.0000   -0.22858
333360.0000    0.77429
333400.0000    0.46411
333440.0000   -0.36578
333480.0000    0.13997
333520.0000    0.03252
333560.0000   -1.05175
333600.0000   -1.11975
333640.0000   -1.41435
333680.0000   -0.57885
333720.0000   -1.35659
333760.0000   -0.85564
333800.0000   -0.84099
333840.0000    0.65959
333880.0000    0.49039
333920.0000    0.35384
333960.0000    0.05271
334000.0000   -0.03689
334040.0000    0.67918
334080.0000   -0.12558
334120.0000    0.34220
334160.0000   -0.17420
334200.0000   -0.03769
334240.0000   -1.02170
334280.0000   -0.55770
334320.0000   -0.63454
334360.0000   -0.27724
334400.0000   -0.05737
334440.0000    0.08080
334480.0000   -0.47043
334520.0000    0.64252
334560.0000    0.94094
334600.0000    0.34161
334640.0000    0.77710
334680.0000    0.51191
334720.0000    0.80655
334760.0000    0.65207
334800.0000   -0.35816
334840.0000    0.58847
334880.0000    1.07033
334920.0000    1.01732
334960.0000    0.60587
335000.0000    0.48673
335040.0000    0.43308
335080.0000    0.02785
335120.0000   -0.34506
335160.0000   -0.88008
335200.0000   -0.07162
335240.0000   -0.27468
335280.0000   -0.37621
335320.0000   -0.26043
335360.0000   -1.41732
335400.0000   -1.20666
335440.0000   -0.53619
335480.0000    0.26187
335520.0000   -0.17342
335560.0000    0.69808
335600.0000   -0.64567
335640.0000    0.38284
335680.0000   -0.06472
335720.0000   -0.67691
335760.0000   -0.19848
335800.0000   -0.28882
335840.0000   -0.04027
335880.0000   -0.53860
335920.0000   -0.76851
335960.0000   -0.19330
336000.0000    0.55925
336040.0000   -0.07917
336080.0000   -0.46563
336120.0000   -0.16259
336160.0000    0.42905
336200.0000    0.11545
336240.0000   -0.33472
336280.0000   -0.53444
336320.0000    0.29374
336360.0000    1.55177
336400.0000    0.72278
336440.0000   -0.96000
336480.0000   -0.08930
336520.0000   -0.55719
336560.0000   -1.22179
336600.0000   -0.76658
336640.0000   -1.81403
336680.0000   -0.78357
336720.0000   -0.74432
336760.0000   -1.42032
336800.0000   -1.54070
336840.0000   -1.34708
336880.0000   -1.24921
336920.0000   -0.68856
336960.0000   -0.70803
337000.0000   -0.50514
337040.0000   -0.34080
337080.0000    0.28082
337120.0000    0.20985
337160.0000   -0.56662
337200.0000   -0.33246
337240.0000   -0.15520
337280.0000   -0.30975
337320.0000    0.18451
337360.0000    0.29892
337400.0000    0.17998
337440.0000   -0.72539
337480.0000    0.68216
337520.0000    0.22095
337560.0000   -0.09708
337600.0000    0.78112
337640.0000   -0.17077
337680.0000    0.19937
337720.0000    0.80998
337760.0000    0.17406
337800.0000   -0.17921
337840.0000   -0.20387
337880.0000    0.04055
337920.0000    0.34233
337960.0000   -0.65146
338000.0000    0.48377
338040.0000   -0.51557
338080.0000   -0.73905
338120.0000   -1.52252
338160.0000   -1.18896
338200.0000   -0.59916
338240.0000   -1.16362
338280.0000    0.01973
338320.0000   -1.09925
338360.0000   -0.83868
338400.0000   -0.75387
338440.0000   -0.33603
338480.0000   -1.09208
338520.0000   -1.60331
338560.0000   -0.78350
338600.0000   -0.46266
338640.0000   -0.31815
338680.0000   -0.58962
338720.0000   -1.22349
338760.0000   -0.58656
338800.0000   -0.60758
338840.0000   -0.21028
338880.0000   -0.08260
338920.0000    0.39391
338960.0000   -0.11288
339000.0000   -0.06392
339040.0000    0.22471
339080.0000    0.13715
339120.0000    0.46502
339160.0000    0.12206
339200.0000    0.33481
339240.0000    0.07282
339280.0000   -0.43727
339320.0000    0.04141
339360.0000   -0.31165
339400.0000    0.08740
339440.0000   -0.53804
339480.0000   -0.12356
339520.0000   -0.41846
339560.0000   -1.19308
339600.0000   -0.67473
339640.0000   -1.09672
339680.0000   -0.56507
339720.0000   -0.79835
339760.0000   -0.42443
339800.0000   -0.00480
339840.0000   -0.51470
339880.0000   -0.47748
339920.0000    0.08394
339960.0000   -0.07507
340000.0000   -0.39245
340040.0000    0.00052
340080.0000   -0.29549
340120.0000   -1.21059
340160.0000   -1.82481
340200.0000   -1.26575
340240.0000   -0.33651
340280.0000   -0.63655
340320.0000   -0.41342
340360.0000   -0.82425
340400.0000   -0.82853
340440.0000   -0.88245
340480.0000   -0.24609
340520.0000   -0.16212
340560.0000   -0.61655
340600.0000   -1.05304
340640.0000   -0.05005
340680.0000   -0.82706
340720.0000   -0.47377
340760.0000   -0.36044
340800.0000   -0.53913
340840.0000   -0.91214
340880.0000   -0.14500
340920.0000   -0.12855
340960.0000   -0.54053
341000.0000    0.52389
341040.0000    0.74257
341080.0000    0.44056
341120.0000   -0.31281
341160.0000    0.35052
341200.0000   -0.04137
341240.0000    0.34135
341280.0000   -0.03755
341320.0000   -0.79436
341360.0000   -0.10231
341400.0000    0.20567
341440.0000    0.12496
341480.0000    0.25532
341520.0000   -0.28181
341560.0000    0.99090
341600.0000    0.11835
341640.0000    0.02240
341680.0000    0.67209
341720.0000    0.73915
341760.0000    0.68779
341800.0000    0.92763
341840.0000    0.09563
341880.0000   -0.30903
341920.0000   -0.40746
341960.0000   -0.50815
342000.0000   -0.02918
342040.0000    0.23453
342080.0000   -0.62925
342120.0000    0.22328
342160.0000    0.76342
342200.0000   -0.26626
342240.0000    0.39689
342280.0000    1.17804
342320.0000    0.12775
342360.0000    0.76032
342400.0000    1.39397
342440.0000    0.67490
342480.0000    1.15372
342520.0000    0.87514
342560.0000    0.26128
342600.0000    0.80124
342640.0000    0.76375
342680.0000    0.07227
342720.0000    0.69819
342760.0000    0.21861
342800.0000    0.41476
342840.0000    0.96553
342880.0000    0.51515
342920.0000   -0.13156
342960.0000   -0.30602
343000.0000   -0.48636
343040.0000   -0.07857
343080.0000    0.21377
343120.0000   -0.11947
343160.0000    0.49675
343200.0000    0.71622
343240.0000    0.79136
343280.0000    1.26254
343320.0000   -0.26599
343360.0000   -0.19447
343400.0000    0.10174
343440.0000    0.57410
343480.0000    0.17516
343520.0000    0.06119
343560.0000   -0.89094
343600.0000   -1.38699
343640.0000    0.31577
343680.0000    0.24784
343720.0000    0.88317
343760.0000    0.31404
343800.0000    0.32112
343840.0000    0.44740
343880.0000    0.72208
343920.0000    0.71627
343960.0000    0.13606
344000.0000    1.41399
344040.0000    1.25177
344080.0000   -0.29010
344120.0000   -0.09826
344160.0000   -0.26445
344200.0000    0.20353
344240.0000    0.68918
344280.0000   -0.12586
344320.0000   -0.38169
344360.0000   -0.04711
344400.0000    0.19503
344440.0000   -0.12889
344480.0000   -0.33770
344520.0000   -0.16288
344560.0000    0.76611
344600.0000   -0.77391
344640.0000   -1.05467
344680.0000   -0.07419
344720.0000    0.54419
344760.0000    0.72971
344800.0000    0.16001
344840.0000    0.79725
344880.0000    0.22208
344920.0000   -0.00108
344960.0000    0.12185
345000.0000    0.68607
345040.0000    0.19451
345080.0000    0.31003
345120.0000    0.02448
345160.0000    0.26278
345200.0000    0.42043
345240.0000    0.52875
345280.0000    1.42276
345320.0000    0.49602
345360.0000    0.57463
345400.0000   -0.07037
345440.0000    0.59450
345480.0000    0.12393
345520.0000    0.04128
345560.0000    0.60224
345600.0000    0.67821
345640.0000    0.65502
345680.0000    0.08775
345720.0000   -0.47248
345760.0000   -0.03978
345800.0000   -0.44873
345840.0000   -0.61513
345880.0000    0.42565
345920.0000    0.07995
345960.0000    0.64620
346000.0000    0.29651
346040.0000   -0.01327
346080.0000    0.16818
346120.0000   -0.08122
346160.0000    0.14960
346200.0000    0.26678
346240.0000    0.74663
346280.0000    0.80320
346320.0000    0.65220
346360.0000    0.05298
346400.0000   -0.02437
346440.0000    0.47545
346480.0000    0.30073
346520.0000   -0.07422
346560.0000    0.23902
346600.0000    1.09221
346640.0000    0.84603
346680.0000    0.44820
346720.0000    1.16053
346760.0000    0.79882
346800.0000    1.22237
346840.0000    0.26126
346880.0000    0.62301
346920.0000    0.69360
346960.0000    0.10733
347000.0000    0.66582
347040.0000   -0.15344
347080.0000    0.54742
347120.0000    0.31081
347160.0000    0.86201
347200.0000    0.47877
347240.0000    0.36193
347280.0000    0.32225
347320.0000    1.52588
347360.0000    0.26584
347400.0000    1.11850
347440.0000    0.43165
347480.0000   -0.29050
347520.0000    0.69414
347560.0000    0.15620
347600.0000    0.51158
347640.0000    0.49118
347680.0000    1.16235
347720.0000    1.07418
347760.0000    0.59896
347800.0000    0.73344
347840.0000    0.44467
347880.0000    0.46882
347920.0000   -0.22774
347960.0000    0.28004
348000.0000   -0.10399
348040.0000   -0.19639
348080.0000   -0.18988
348120.0000   -0.28263
348160.0000   -0.31394
348200.0000    0.34583
348240.0000    0.14586
348280.0000   -0.06336
348320.0000    0.69569
348360.0000    0.83679
348400.0000    0.27715
348440.0000    0.10696
348480.0000    0.10103
348520.0000    0.11289
348560.0000   -0.00499
348600.0000    0.39957
348640.0000   -0.28459
348680.0000    0.29772
348720.0000    0.55933
348760.0000    0.42474
348800.0000    0.46746
348840.0000    1.28629
348880.0000    0.79645
348920.0000    0.02515
348960.0000    1.27491
349000.0000    0.66989
349040.0000    0.50485
349080.0000    0.46771
349120.0000   -0.20551
349160.0000    0.52177
349200.0000    0.62086
349240.0000    0.69930
349280.0000    1.08456
349320.0000    0.43211
349360.0000    0.18394
349400.0000    0.72585
349440.0000    0.83451
349480.0000    0.68230
349520.0000    0.48378
349560.0000    0.34912
349600.0000    1.46133
349640.0000    1.27103
349680.0000    1.00698
349720.0000    0.64233
349760.0000    0.43870
349800.0000    0.54378
349840.0000   -0.14615
349880.0000   -0.26820
349920.0000    0.72511
349960.0000    0.85815
350000.0000    0.23406
350040.0000    1.22590
350080.0000    0.81295
350120.0000    0.75000
350160.0000    0.76533
350200.0000    0.33118
350240.0000   -0.80281
350280.0000    0.66416
350320.0000    0.15324
350360.0000    0.01528
350400.0000    0.80695
350440.0000   -0.07743
350480.0000   -0.15589
350520.0000   -0.14537
350560.0000   -0.26396
350600.0000    0.10531
350640.0000    0.05267
350680.0000    0.15261
350720.0000    0.11045
350760.0000    0.15113
350800.0000    0.42056
350840.0000    0.15017
350880.0000    0.59629
350920.0000   -0.17594
350960.0000    0.89797
351000.0000    0.84992
351040.0000    0.22547
351080.0000    0.50489
351120.0000   -0.03276
351160.0000    0.29831
351200.0000    0.56210
351240.0000    0.42469
351280.0000   -0.05631
351320.0000    0.25463
351360.0000    0.08775
351400.0000    0.62973
351440.0000    0.39451
351480.0000    0.00445
351520.0000    0.19667
351560.0000    0.16361
351600.0000    0.43997
351640.0000    0.33825
351680.0000    0.71608
351720.0000    0.09210
351760.0000    0.77739
351800.0000    0.55488
351840.0000    0.53277
351880.0000    0.03576
351920.0000   -0.23853
351960.0000   -0.32172
352000.0000    0.38481
352040.0000   -0.17123
352080.0000   -0.60831
352120.0000    0.10223
352160.0000    0.24847
352200.0000   -0.20096
352240.0000   -0.13955
352280.0000   -0.25252
352320.0000    0.38752
352360.0000    1.29900
352400.0000    0.84136
352440.0000    0.33461
352480.0000    0.72268
352520.0000    1.56814
352560.0000    0.90420
352600.0000    1.59964
352640.0000    1.36304
352680.0000    0.75175
352720.0000    0.88968
352760.0000    0.93961
352800.0000    0.44806
352840.0000    0.14267
352880.0000    0.47914
352920.0000    0.99232
352960.0000    0.23304
353000.0000    0.01011
353040.0000   -0.45172
353080.0000    1.15116
353120.0000    0.48456
353160.0000    1.19284
353200.0000    1.12157
353240.0000    0.35473
353280.0000    0.79683
353320.0000    0.62569
353360.0000    0.99902
353400.0000    0.79085
353440.0000    0.42027
353480.0000    0.53908
353520.0000    0.05280
353560.0000    1.68385
353600.0000    0.50466
353640.0000    1.05927
353680.0000    0.26093
353720.0000    0.71843
353760.0000    1.08879
353800.0000    1.24297
353840.0000    1.23793
353880.0000    0.09832
353920.0000    0.65521
353960.0000    0.26710
354000.0000    0.57626
354040.0000    0.48513
354080.0000   -0.01461
354120.0000    0.54212
354160.0000    0.52949
354200.0000    0.98855
354240.0000    0.55197
354280.0000    1.23206
354320.0000    1.08616
354360.0000    1.28519
354400.0000    1.31485
354440.0000    1.27708
354480.0000    0.60579
354520.0000    0.89112
354560.0000    1.37917
354600.0000    0.64848
354640.0000    1.44901
354680.0000    1.40540
354720.0000    0.81589
354760.0000    1.64825
354800.0000    1.77730
354840.0000    0.81860
354880.0000    1.34073
354920.0000    0.70457
354960.0000    0.76355
355000.0000    0.57336
355040.0000    0.08404
355080.0000   -0.14774
355120.0000   -0.50615
355160.0000    0.73169
355200.0000   -0.15637
355240.0000   -0.07377
355280.0000   -0.09750
355320.0000   -0.32805
355360.0000   -0.39181
355400.0000    0.45372
355440.0000   -0.19270
355480.0000    0.38098
355520.0000   -0.19639
355560.0000    0.55279
355600.0000   -0.38807
355640.0000    0.83499
355680.0000    0.68045
355720.0000    0.68172
355760.0000    0.58923
355800.0000    0.95464
355840.0000    0.49798
355880.0000    0.41676
355920.0000    0.72257
355960.0000    1.11599
356000.0000   -0.07407
356040.0000    0.71508
356080.0000   -0.15662
356120.0000    0.50806
356160.0000    0.83392
356200.0000    0.90592
356240.0000    1.07093
356280.0000    1.26095
356320.0000    0.90752
356360.0000    0.94708
356400.0000    1.01835
356440.0000    0.25790
356480.0000   -0.02805
356520.0000    0.43226
356560.0000   -0.12999
356600.0000    1.04740
356640.0000    1.20384
356680.0000    0.33209
356720.0000    0.21435
356760.0000    0.00977
356800.0000    0.50882
356840.0000    0.83776
356880.0000    1.02755
356920.0000    0.10152
356960.0000    0.21682
357000.0000    0.48492
357040.0000    0.51275
357080.0000    1.30179
357120.0000    1.22607
357160.0000    0.55900
357200.0000    0.70648
357240.0000   -0.02591
357280.0000    0.07819
357320.0000    0.34932
357360.0000    0.41304
357400.0000    0.17046
357440.0000    0.66127
357480.0000    0.69247
357520.0000    0.24980
357560.0000    0.27117
357600.0000    0.03288
357640.0000    0.21883
357680.0000   -0.07861
357720.0000    0.35488
357760.0000   -0.66164
357800.0000   -0.07577
357840.0000   -0.95701
357880.0000    0.02779
357920.0000    0.29939
357960.0000    0.30671
358000.0000    0.54752
358040.0000    0.64683
358080.0000    0.35504
358120.0000    0.56089
358160.0000    0.33122
358200.0000    0.50479
358240.0000    0.28753
358280.0000    0.95778
358320.0000    1.10666
358360.0000    0.34380
358400.0000    1.22003
358440.0000    0.42900
358480.0000   -0.43493
358520.0000   -0.11598
358560.0000    0.43463
358600.0000   -0.23146
358640.0000   -0.04478
358680.0000    0.44701
358720.0000   -0.22438
358760.0000   -0.24577
358800.0000    0.52797
358840.0000    0.03256
358880.0000    0.38274
358920.0000   -0.08302
358960.0000    0.27765
359000.0000    0.25495
359040.0000    0.27040
359080.0000    0.54913
359120.0000    0.36652
359160.0000   -0.11140
359200.0000    0.58999
359240.0000    1.39936
359280.0000    1.15071
359320.0000    0.26800
359360.0000    0.29547
359400.0000    1.12430
359440.0000    0.43911
359480.0000    0.14514
359520.0000    0.78424
359560.0000    0.19282
359600.0000   -0.28393
359640.0000    0.98713
359680.0000    0.71283
359720.0000    1.10828
359760.0000   -0.07711
359800.0000    0.20021
359840.0000   -0.08483
359880.0000   -0.18192
359920.0000    0.56704
359960.0000    0.15797
360000.0000    0.47399
360040.0000   -0.42542
360080.0000   -0.17807
360120.0000   -0.43334
360160.0000    0.09917
360200.0000   -0.09407
360240.0000   -0.32286
360280.0000   -0.36661
360320.0000    0.00688
360360.0000    0.36962
360400.0000    0.20667
360440.0000   -0.21912
360480.0000    1.02565
360520.0000    0.26121
360560.0000    0.81803
360600.0000    0.22613
360640.0000    0.82892
360680.0000    0.40712
360720.0000    0.49106
360760.0000    0.40280
360800.0000   -0.58281
360840.0000    0.17242
360880.0000    0.44416
360920.0000   -0.04634
360960.0000    0.33513
361000.0000   -0.56159
361040.0000    0.03051
361080.0000    0.65732
361120.0000    0.29328
361160.0000    0.03757
361200.0000   -0.41181
361240.0000    0.20741
361280.0000    0.28057
361320.0000    0.28840
361360.0000    0.08445
361400.0000   -0.24442
361440.0000    0.37822
361480.0000    0.18717
361520.0000    1.21171
361560.0000    1.24293
361600.0000    1.48607
361640.0000    0.64174
361680.0000    0.75217
361720.0000    0.48220
361760.0000    0.10517
361800.0000    0.24987
361840.0000   -0.52363
361880.0000   -0.72464
361920.0000   -0.09737
361960.0000    0.49408
362000.0000    0.65595
362040.0000    0.01685
362080.0000    0.15228
362120.0000    0.13779
362160.0000    0.39040
362200.0000    0.42449
362240.0000    1.32145
362280.0000    1.21177
362320.0000    0.74237
362360.0000    0.94750
362400.0000    0.78476
362440.0000   -0.35223
362480.0000   -0.43607
362520.0000    0.10935
362560.0000    0.72464
362600.0000    0.33116
362640.0000    0.72158
362680.0000    0.51628
362720.0000   -0.15786
362760.0000   -0.17399
362800.0000    0.64634
362840.0000    0.19471
362880.0000   -0.81231
362920.0000    0.05726
362960.0000    0.50940
363000.0000    0.80703
363040.0000    0.20107
363080.0000    0.54002
363120.0000   -0.18203
363160.0000   -0.02461
363200.0000    0.12542
363240.0000    0.13172
363280.0000    0.90807
363320.0000    0.28830
363360.0000   -0.53229
363400.0000    0.32607
363440.0000    0.35030
363480.0000    0.05740
363520.0000    0.24872
363560.0000    0.28433
363600.0000   -0.18397
363640.0000    0.20471
363680.0000   -0.19781
363720.0000    0.54214
363760.0000   -0.18693
363800.0000   -0.01569
363840.0000    0.75915
363880.0000    0.14279
363920.0000    0.91330
363960.0000    0.12543
364000.0000    0.10270
364040.0000    0.60549
364080.0000   -0.83031
364120.0000   -0.73401
364160.0000   -0.25084
364200.0000    0.38002
364240.0000   -0.40234
364280.0000   -1.08445
364320.0000   -1.09584
364360.0000   -1.01383
364400.0000   -0.41865
364440.0000    0.17881
364480.0000    0.06994
364520.0000    0.53410
364560.0000   -0.15067
364600.0000   -0.17157
364640.0000   -0.27836
364680.0000   -0.53391
364720.0000   -0.18818
364760.0000   -0.08912
364800.0000    0.24462
364840.0000   -0.39905
364880.0000    0.69294
364920.0000    0.60091
364960.0000    0.77671
365000.0000    1.66670
365040.0000    0.52958
365080.0000    0.71419
365120.0000    1.18019
365160.0000    1.67713
365200.0000    0.52776
365240.0000    0.63356
365280.0000    0.84167
365320.0000    0.42616
365360.0000    1.18185
365400.0000    0.78918
365440.0000    0.17671
365480.0000    0.10760
365520.0000    1.38053
365560.0000    1.01172
365600.0000    0.05862
365640.0000    0.37508
365680.0000    1.22205
365720.0000    0.77734
365760.0000    0.72646
365800.0000    1.04528
365840.0000    1.23238
365880.0000    1.14877
365920.0000    0.57633
365960.0000    0.64518
366000.0000    0.47402
366040.0000    0.89257
366080.0000    0.71787
366120.0000    0.94456
366160.0000    0.21387
366200.0000    1.48965
366240.0000    0.50448
366280.0000    0.64995
366320.0000    1.38922
366360.0000    0.96453
366400.0000    0.88073
366440.0000    1.26926
366480.0000    0.60884
366520.0000    0.86889
366560.0000    0.73920
366600.0000    0.36068
366640.0000    1.04881
366680.0000    0.30970
366720.0000    0.81023
366760.0000    0.90071
366800.0000    0.74516
366840.0000    0.89680
366880.0000    0.79145
366920.0000    0.86106
366960.0000    1.41976
367000.0000    0.91003
367040.0000    0.82498
367080.0000    1.07432
367120.0000    0.16132
367160.0000   -0.63744
367200.0000    0.52519
367240.0000    0.40727
367280.0000    1.48270
367320.0000    0.56937
367360.0000    0.76263
367400.0000    0.56565
367440.0000    0.47138
367480.0000    0.56078
367520.0000    0.76919
367560.0000    0.53342
367600.0000    1.27618
367640.0000    0.81682
367680.0000   -0.11311
367720.0000    0.20537
367760.0000    0.46635
367800.0000    0.58667
367840.0000    0.97423
367880.0000    0.82900
367920.0000    1.65521
367960.0000    1.30079
368000.0000    1.37955
368040.0000    0.44082
368080.0000    0.18471
368120.0000    0.94396
368160.0000    0.39155
368200.0000    0.07981
368240.0000    0.28152
368280.0000    0.85957
368320.0000    0.54082
368360.0000    1.36588
368400.0000    0.58219
368440.0000    0.21490
368480.0000    0.54066
368520.0000    0.88767
368560.0000    1.23779
368600.0000    1.32941
368640.0000    0.69363
368680.0000    0.57678
368720.0000    0.56885
368760.0000   -0.23241
368800.0000    0.66960
368840.0000    0.61889
368880.0000    0.75537
368920.0000    0.80016
368960.0000    0.65622
369000.0000    0.41665
369040.0000    0.86856
369080.0000    0.86485
369120.0000    0.09173
369160.0000    0.46324
369200.0000    0.01214
369240.0000   -0.90658
369280.0000   -0.07519
369320.0000   -0.35882
369360.0000    0.00708
369400.0000    0.58904
369440.0000    1.00730
369480.0000    0.72786
369520.0000    1.21595
369560.0000    0.54648
369600.0000    0.96614
369640.0000    0.27128
369680.0000    0.57649
369720.0000    0.90419
369760.0000    0.79950
369800.0000    1.10338
369840.0000    1.37417
369880.0000    1.32488
369920.0000    0.96382
369960.0000    1.77017
370000.0000    0.80766
370040.0000    1.89246
370080.0000    0.63224
370120.0000    1.33023
370160.0000    1.46655
370200.0000    1.96518
370240.0000    0.86343
370280.0000    1.15201
370320.0000    1.44824
370360.0000    0.85597
370400.0000    1.06051
370440.0000    0.73326
370480.0000    1.26911
370520.0000    0.78208
370560.0000    0.13118
370600.0000    0.80882
370640.0000    0.81811
370680.0000    1.40598
370720.0000    1.48909
370760.0000    1.95775
370800.0000    0.66112
370840.0000    0.86925
370880.0000    1.02334
370920.0000    0.57607
370960.0000    0.68221
371000.0000    0.56594
371040.0000    0.84357
371080.0000    0.87211
371120.0000    1.34628
371160.0000    1.51649
371200.0000    1.19974
371240.0000    0.85427
371280.0000    1.44760
371320.0000    0.78707
371360.0000    0.95601
371400.0000    1.20701
371440.0000    1.01949
371480.0000    0.96708
371520.0000    0.76537
371560.0000    1.18028
371600.0000    1.24638
371640.0000    1.73716
371680.0000    1.28408
371720.0000    0.42299
371760.0000    1.11258
371800.0000    0.73431
371840.0000    1.39168
371880.0000   -0.08882
371920.0000    0.03160
371960.0000    1.10644
372000.0000    0.80453
372040.0000    1.31061
372080.0000    1.01327
372120.0000    0.69316
372160.0000   -0.22084
372200.0000    0.67333
372240.0000    0.90198
372280.0000    0.53179
372320.0000    0.67343
372360.0000    0.73513
372400.0000    1.27642
372440.0000    0.76468
372480.0000    0.35518
372520.0000    1.08940
372560.0000    0.84631
372600.0000    1.66303
372640.0000    1.02483
372680.0000    0.93765
372720.0000    0.89857
372760.0000    1.06326
372800.0000    1.20392
372840.0000    1.42010
372880.0000    0.87157
372920.0000    0.92260
372960.0000    0.57040
373000.0000    0.99862
373040.0000    0.59275
373080.0000   -0.19674
373120.0000    1.11692
373160.0000   -0.00638
373200.0000    0.26718
373240.0000   -0.09280
373280.0000   -0.01855
373320.0000   -0.38867
373360.0000    0.75314
373400.0000    0.71564
373440.0000    0.44178
373480.0000    0.38745
373520.0000    0.40724
373560.0000    0.70255
373600.0000    0.94559
373640.0000    0.64285
373680.0000    1.04658
373720.0000    1.14779
373760.0000    1.09338
373800.0000    0.36315
373840.0000    0.21936
373880.0000   -0.64560
373920.0000   -0.00659
373960.0000    0.31246
374000.0000   -0.18465
374040.0000    0.46447
374080.0000    0.92406
374120.0000    0.73294
374160.0000    0.57110
374200.0000    0.25379
374240.0000    0.46959
374280.0000    0.04222
374320.0000    0.06194
374360.0000    0.65554
374400.0000    0.37211
374440.0000   -0.03609
374480.0000    0.19775
374520.0000   -0.84053
374560.0000    0.19992
374600.0000    0.22160
374640.0000    0.46334
374680.0000   -0.26579
374720.0000    1.05665
374760.0000    0.85852
374800.0000    0.71530
374840.0000    0.45363
374880.0000    1.36205
374920.0000    1.26502
374960.0000    0.89023
375000.0000    0.21627
375040.0000    0.36263
375080.0000    0.60295
375120.0000   -0.34018
375160.0000    0.64677
375200.0000   -0.40319
375240.0000    1.38444
375280.0000    1.42212
375320.0000    0.94339
375360.0000    0.91295
375400.0000    1.18528
375440.0000    0.63317
375480.0000    1.40222
375520.0000    0.91786
375560.0000    0.85855
375600.0000    1.27733
375640.0000    1.05170
375680.0000    0.66504
375720.0000   -0.21848
375760.0000    0.97561
375800.0000    0.83740
375840.0000    1.54502
375880.0000    1.21553
375920.0000    0.65114
375960.0000    0.94784
376000.0000    0.56857
376040.0000    0.50864
376080.0000    1.35808
376120.0000    1.26201
376160.0000    0.84848
376200.0000    0.80439
376240.0000    1.69220
376280.0000    1.31437
376320.0000    1.64424
376360.0000    1.37611
376400.0000    1.57433
376440.0000    0.69249
376480.0000    0.69999
376520.0000    1.20076
376560.0000    0.96789
376600.0000    1.04218
376640.0000    0.39072
376680.0000    0.96743
376720.0000    0.61631
376760.0000    0.04798
376800.0000    0.31022
376840.0000   -0.33494
376880.0000    0.34663
376920.0000    0.61658
376960.0000   -0.02460
377000.0000   -0.20078
377040.0000    0.69185
377080.0000    0.40290
377120.0000    0.76068
377160.0000    1.02021
377200.0000    0.67427
377240.0000    0.57309
377280.0000    0.56245
377320.0000    1.07544
377360.0000    0.67734
377400.0000    0.47555
377440.0000    0.77771
377480.0000    0.81743
377520.0000    0.65398
377560.0000    1.19065
377600.0000    1.50611
377640.0000    1.75872
377680.0000    0.46111
377720.0000    0.57940
377760.0000    0.97353
377800.0000    0.38103
377840.0000    1.15996
377880.0000    0.87304
377920.0000    1.23161
377960.0000    1.16605
378000.0000    1.56260
378040.0000    0.20786
378080.0000    0.72929
378120.0000    0.08685
378160.0000    0.13173
378200.0000    0.50300
378240.0000    0.51194
378280.0000    0.99792
378320.0000    0.12621
378360.0000    0.72995
378400.0000    0.17779
378440.0000    0.05912
378480.0000    1.60857
378520.0000    0.24879
378560.0000    0.07703
378600.0000    0.63015
378640.0000    0.46711
378680.0000    0.55863
378720.0000    0.73017
378760.0000    0.34456
378800.0000    0.95825
378840.0000    0.93414
378880.0000    0.68754
378920.0000    0.78842
378960.0000    1.19781
379000.0000    1.37490
379040.0000    0.44443
379080.0000    0.68446
379120.0000    1.13325
379160.0000    0.17756
379200.0000    0.89406
379240.0000    0.30959
379280.0000    0.26141
379320.0000    0.50576
379360.0000    1.39271
379400.0000    1.03435
379440.0000    0.49393
379480.0000    1.33943
379520.0000    0.83398
379560.0000    1.21006
379600.0000    2.07351
379640.0000    2.08062
379680.0000    1.41562
379720.0000    0.60830
379760.0000    1.27333
379800.0000    0.40892
379840.0000    0.74598
379880.0000    0.36721
379920.0000   -0.04085
379960.0000    0.21788
380000.0000    0.00209
380040.0000   -0.68561
380080.0000   -0.05312
380120.0000   -0.75978
380160.0000    0.05710
380200.0000    0.25713
380240.0000    1.22587
380280.0000    1.39329
380320.0000    1.36861
380360.0000    1.69552
380400.0000    0.97680
380440.0000    1.03419
380480.0000    1.36617
380520.0000    1.47139
380560.0000    0.77414
380600.0000    2.24459
380640.0000    1.68786
380680.0000    1.71262
380720.0000    0.95868
380760.0000    0.76958
380800.0000    0.63479
380840.0000    0.34956
380880.0000   -0.35560
380920.0000    0.35763
380960.0000    0.07265
381000.0000    0.80728
381040.0000    0.62028
381080.0000    1.67137
381120.0000    0.39541
381160.0000    0.99039
381200.0000   -0.54084
381240.0000   -0.01929
381280.0000    0.13071
381320.0000    1.41777
381360.0000    1.42648
381400.0000    0.87196
381440.0000    0.64373
381480.0000    0.63806
381520.0000    0.39834
381560.0000    0.28408
381600.0000    0.34654
381640.0000    0.60015
381680.0000    0.26618
381720.0000   -0.44825
381760.0000    0.01130
381800.0000    0.45470
381840.0000    0.12956
381880.0000    1.04502
381920.0000    0.44058
381960.0000    0.53847
382000.0000    0.17803
382040.0000   -0.08851
382080.0000    1.11086
382120.0000    0.86798
382160.0000    0.62715
382200.0000   -0.09038
382240.0000   -0.64666
382280.0000   -0.76649
382320.0000   -1.06915
382360.0000   -0.42541
382400.0000   -0.37501
382440.0000   -1.45150
382480.0000    0.34786
382520.0000   -0.59052
382560.0000   -0.39242
382600.0000   -0.04572
382640.0000    0.27208
382680.0000   -0.71532
382720.0000   -0.28911
382760.0000   -1.01448
382800.0000    0.09977
382840.0000   -0.31554
382880.0000   -1.00330
382920.0000   -0.35410
382960.0000    0.30477
383000.0000    0.12136
383040.0000   -0.59750
383080.0000    0.03896
383120.0000    0.79782
383160.0000    0.22928
383200.0000   -0.33718
383240.0000   -0.62700
383280.0000    0.62203
383320.0000   -0.21912
383360.0000   -0.69959
383400.0000   -0.56176
383440.0000    0.17645
383480.0000    0.01570
383520.0000   -0.33269
383560.0000    0.13894
383600.0000   -0.08007
383640.0000   -0.15591
383680.0000   -0.55859
383720.0000    0.31342
383760.0000   -1.07094
383800.0000   -0.74412
383840.0000   -1.22465
383880.0000   -1.32691
383920.0000   -0.65910
383960.0000    0.16959
384000.0000   -0.57556
384040.0000    0.69309
384080.0000    0.28257
384120.0000   -0.24610
384160.0000   -1.65927
384200.0000   -0.97349
384240.0000    0.77391
384280.0000    0.99203
384320.0000    0.38538
384360.0000    0.79350
384400.0000    0.67124
384440.0000    0.54541
384480.0000    0.89666
384520.0000    0.35323
384560.0000   -0.20224
384600.0000   -0.30948
384640.0000   -0.07461
384680.0000    0.16119
384720.0000    0.36215
384760.0000    0.25807
384800.0000    0.30876
384840.0000   -0.36255
384880.0000    0.75503
384920.0000    0.22658
384960.0000   -0.66035
385000.0000    0.10806
385040.0000   -0.65017
385080.0000   -0.24587
385120.0000   -0.13001
385160.0000    0.44889
385200.0000    0.71003
385240.0000    0.53989
385280.0000    0.75752
385320.0000   -0.10219
385360.0000    1.02320
385400.0000    0.47417
385440.0000   -0.02499
385480.0000   -0.25496
385520.0000    0.82603
385560.0000    0.35935
385600.0000    0.03992
385640.0000   -0.25583
385680.0000    0.58027
385720.0000   -0.42052
385760.0000    0.18640
385800.0000    0.62126
385840.0000   -0.44428
385880.0000    0.46265
385920.0000   -0.47482
385960.0000    0.42647
386000.0000   -0.29267
386040.0000   -0.45032
386080.0000   -0.22414
386120.0000   -0.49211
386160.0000   -0.27848
386200.0000   -0.24843
386240.0000   -0.23102
386280.0000    0.24311
386320.0000   -0.10331
386360.0000   -0.07908
386400.0000    0.27431
386440.0000    0.47820
386480.0000    0.29871
386520.0000    0.39402
386560.0000   -0.51542
386600.0000    0.53430
386640.0000   -0.01087
386680.0000   -0.11940
386720.0000    0.85695
386760.0000    0.30225
386800.0000    0.61875
386840.0000    0.21154
386880.0000    0.83580
386920.0000   -0.30206
386960.0000    1.00573
387000.0000   -0.08944
387040.0000   -0.18649
387080.0000    0.04559
387120.0000   -0.76860
387160.0000    0.23162
387200.0000    0.06111
387240.0000    0.02547
387280.0000   -0.07384
387320.0000   -0.31853
387360.0000    0.59506
387400.0000   -0.27953
387440.0000   -0.14693
387480.0000    0.39850
387520.0000    0.28483
387560.0000    0.01380
387600.0000    0.34038
387640.0000    0.72720
387680.0000   -0.39237
387720.0000   -0.27241
387760.0000   -0.38896
387800.0000   -0.06025
387840.0000   -0.76992
387880.0000   -0.32643
387920.0000   -0.31556
387960.0000   -0.86134
388000.0000   -0.72262
388040.0000   -0.79907
388080.0000   -0.60004
388120.0000   -0.06891
388160.0000   -0.22912
388200.0000   -0.74835
388240.0000   -0.18358
388280.0000   -0.17295
388320.0000    0.10999
388360.0000    0.01349
388400.0000    0.67658
388440.0000    0.24075
388480.0000   -0.31690
388520.0000   -0.54727
388560.0000    0.24506
388600.0000    0.48595
388640.0000    0.10089
388680.0000   -0.05655
388720.0000    0.19194
388760.0000    0.27723
388800.0000    0.14702
388840.0000   -0.59887
388880.0000    0.13466
388920.0000   -0.07728
388960.0000    0.00800
389000.0000   -0.89466
389040.0000   -0.67578
389080.0000   -0.41596
389120.0000   -0.45019
389160.0000   -0.39445
389200.0000   -0.17794
389240.0000   -0.10521
389280.0000   -0.25647
389320.0000   -0.28009
389360.0000   -0.45597
389400.0000   -0.81292
389440.0000   -0.77356
389480.0000   -0.21806
389520.0000    0.01760
389560.0000    0.07799
389600.0000   -0.26190
389640.0000    0.06875
389680.0000    0.01795
389720.0000    0.07500
389760.0000   -0.15798
389800.0000   -1.05189
389840.0000   -0.54143
389880.0000   -0.77738
389920.0000    0.14808
389960.0000   -0.84608
390000.0000   -0.12989
390040.0000   -0.92533
390080.0000   -0.81773
390120.0000   -0.35255
390160.0000   -0.54106
390200.0000   -0.52040
390240.0000   -0.44369
390280.0000   -0.65315
390320.0000   -0.69171
390360.0000    0.16196
390400.0000   -0.65175
390440.0000   -0.28008
390480.0000   -0.44571
390520.0000    0.27649
390560.0000    0.34992
390600.0000   -0.03312
390640.0000   -0.22827
390680.0000    0.40981
390720.0000    1.18626
390760.0000    0.30949
390800.0000   -0.38198
390840.0000    0.70367
390880.0000   -0.03614
390920.0000   -0.72990
390960.0000   -0.98759
391000.0000   -0.64715
391040.0000   -0.53880
391080.0000   -1.17014
391120.0000   -0.22420
391160.0000    0.07570
391200.0000   -0.12765
391240.0000   -0.34096
391280.0000   -0.13609
391320.0000   -0.67738
391360.0000   -0.12292
391400.0000    0.71985
391440.0000   -0.80608
391480.0000   -0.34236
391520.0000   -0.25604
391560.0000   -0.36644
391600.0000   -0.06648
391640.0000   -0.62450
391680.0000   -0.58435
391720.0000   -0.29903
391760.0000   -0.48248
391800.0000   -0.33073
391840.0000   -0.52926
391880.0000   -0.16807
391920.0000   -0.48449
391960.0000   -0.17904
392000.0000    0.22396
392040.0000   -0.84898
392080.0000   -0.00867
392120.0000   -0.36617
392160.0000   -0.26329
392200.0000   -0.30378
392240.0000   -0.75280
392280.0000   -0.87584
392320.0000    0.13479
392360.0000    0.11761
392400.0000   -0.36527
392440.0000   -0.87162
392480.0000   -0.16818
392520.0000    0.11924
392560.0000    0.54151
392600.0000   -0.19461
392640.0000   -0.32305
392680.0000   -0.82287
392720.0000   -0.72409
392760.0000   -0.20325
392800.0000   -0.72975
392840.0000   -0.76553
392880.0000    0.44795
392920.0000   -0.57681
392960.0000   -0.03977
393000.0000   -0.17266
393040.0000   -0.57926
393080.0000   -0.64903
393120.0000   -0.19842
393160.0000   -0.03301
393200.0000   -0.49927
393240.0000   -1.37935
393280.0000   -0.31457
393320.0000   -0.13218
393360.0000   -0.46859
393400.0000   -1.04926
393440.0000   -0.79404
393480.0000   -0.99648
393520.0000   -0.58118
393560.0000   -0.85761
393600.0000   -0.52955
393640.0000   -0.87519
393680.0000   -0.41960
393720.0000   -0.79306
393760.0000   -0.46566
393800.0000    0.41922
393840.0000   -0.42087
393880.0000    0.13652
393920.0000   -0.16126
393960.0000   -0.35581
394000.0000   -0.86594
394040.0000   -0.39939
394080.0000    0.36798
394120.0000    0.69379
394160.0000    0.73955
394200.0000    0.73472
394240.0000    0.51423
394280.0000   -0.17564
394320.0000   -0.26078
394360.0000    0.07824
394400.0000    0.12966
394440.0000   -0.04942
394480.0000    0.09206
394520.0000   -0.24062
394560.0000    0.45808
394600.0000   -0.27764
394640.0000   -0.95475
394680.0000   -0.74877
394720.0000   -0.14800
394760.0000   -0.18347
394800.0000    0.02253
394840.0000    0.59155
394880.0000   -0.52674
394920.0000   -0.74485
394960.0000   -0.65419
395000.0000   -0.12114
395040.0000   -0.86171
395080.0000   -0.32239
395120.0000    0.23068
395160.0000    0.36027
395200.0000   -0.40386
395240.0000    0.04661
395280.0000    0.14733
395320.0000    0.41664
395360.0000    0.68684
395400.0000    0.12134
395440.0000    0.45295
395480.0000    0.26742
395520.0000    0.85564
395560.0000    0.93086
395600.0000    0.76785
395640.0000    0.55357
395680.0000   -0.39426
395720.0000   -0.14954
395760.0000    0.56226
395800.0000   -0.31841
395840.0000    0.98598
395880.0000    0.39032
395920.0000    0.74041
395960.0000    0.53945
396000.0000    1.18829
396040.0000    0.86832
396080.0000    0.12937
396120.0000    0.00953
396160.0000   -0.30108
396200.0000    0.06493
396240.0000   -0.05222
396280.0000    0.16820
396320.0000    0.85211
396360.0000   -0.50881
396400.0000   -0.18987
396440.0000    0.16545
396480.0000    0.31170
396520.0000    0.05853
396560.0000    0.31080
396600.0000   -0.10810
396640.0000   -0.03111
396680.0000    0.20201
396720.0000    0.03625
396760.0000    0.43649
396800.0000    0.51844
396840.0000    0.04457
396880.0000   -0.08017
396920.0000    0.38579
396960.0000   -0.48025
397000.0000    0.24332
397040.0000    0.18695
397080.0000    0.54903
397120.0000   -0.04925
397160.0000   -0.07909
397200.0000    0.36539
397240.0000   -0.16840
397280.0000    0.27917
397320.0000   -0.22891
397360.0000   -0.01097
397400.0000    0.09127
397440.0000   -0.18235
397480.0000   -0.25828
397520.0000    0.41457
397560.0000   -0.23151
397600.0000   -0.28452
397640.0000    0.72499
397680.0000    1.23710
397720.0000    0.39817
397760.0000    0.71312
397800.0000    1.34229
397840.0000    1.04618
397880.0000    0.32551
397920.0000    1.25112
397960.0000    1.67854
398000.0000    1.28713
398040.0000    1.31619
398080.0000    1.35011
398120.0000    1.18379
398160.0000    1.18502
398200.0000    1.63324
398240.0000    0.98131
398280.0000    0.53407
398320.0000    0.92239
398360.0000    0.49954
398400.0000    0.68894
398440.0000    1.06585
398480.0000    0.62060
398520.0000    1.15779
398560.0000    0.84358
398600.0000    0.04742
398640.0000    0.94275
398680.0000    0.67568
398720.0000    0.99592
398760.0000    0.67855
398800.0000    0.12281
398840.0000    0.53533
398880.0000    0.86514
398920.0000    1.08563
398960.0000    1.23789
399000.0000    0.88043
399040.0000    0.73118
399080.0000    0.11171
399120.0000    0.35610
399160.0000   -0.57941
399200.0000   -0.16720
399240.0000    0.73702
399280.0000    0.94173
399320.0000    0.05460
399360.0000    0.16569
399400.0000    1.67381
399440.0000    0.72176
399480.0000    0.37427
399520.0000    0.85128
399560.0000    0.70614
399600.0000    1.26923
399640.0000    0.60578
399680.0000    0.83673
399720.0000   -0.89329
399760.0000    0.28381
399800.0000    0.70024
399840.0000    0.94814
399880.0000    1.58402
399920.0000    0.93707
399960.0000    1.18975
400000.0000    1.04566
400040.0000    1.02799
400080.0000    0.71356
400120.0000    0.50396
400160.0000    0.50964
400200.0000    1.18645
400240.0000    0.64847
400280.0000    0.86876
400320.0000    0.49550
400360.0000    0.62406
400400.0000    0.87410
400440.0000    0.51030
400480.0000    0.67189
400520.0000    0.33748
400560.0000    0.64851
400600.0000    0.81124
400640.0000    0.22933
400680.0000    0.41667
400720.0000    0.20471
400760.0000    0.03478
400800.0000    0.11546
400840.0000   -0.18752
400880.0000    0.86936
400920.0000    1.06294
400960.0000    0.90792
401000.0000    0.07303
401040.0000    1.64268
401080.0000    0.93672
401120.0000    0.38668
401160.0000    0.42304
401200.0000    1.29671
401240.0000    0.89122
401280.0000    0.35024
401320.0000    0.29891
401360.0000    0.41550
401400.0000   -0.08491
401440.0000   -0.11210
401480.0000    0.66485
401520.0000    0.04906
401560.0000   -0.53662
401600.0000    0.13763
401640.0000    0.27628
401680.0000    0.18350
401720.0000    0.24011
401760.0000    0.74117
401800.0000    0.19913
401840.0000    1.16052
401880.0000    0.30362
401920.0000    0.67352
401960.0000   -0.09715
402000.0000    0.09709
402040.0000   -0.14708
402080.0000    0.32817
402120.0000    0.59918
402160.0000    0.27188
402200.0000    0.23953
402240.0000    0.56841
402280.0000    1.09774
402320.0000    0.63119
402360.0000    0.41528
402400.0000    0.91302
402440.0000    1.12564
402480.0000    0.43753
402520.0000    0.37486
402560.0000   -0.22425
402600.0000    0.12372
402640.0000   -0.07624
402680.0000    0.08667
402720.0000   -0.19196
402760.0000    0.32054
402800.0000    0.04483
402840.0000   -0.56445
402880.0000   -0.91980
402920.0000   -0.66556
402960.0000   -0.38413
403000.0000   -1.02028
403040.0000   -0.22123
403080.0000   -0.05165
403120.0000   -0.35758
403160.0000   -0.90971
403200.0000    0.02744
403240.0000   -0.66952
403280.0000   -0.46974
403320.0000   -0.56054
403360.0000    0.21491
403400.0000    0.00107
403440.0000    0.06917
403480.0000    0.60302
403520.0000    0.73219
403560.0000    0.34416
403600.0000    0.43019
403640.0000    0.87267
403680.0000    0.43985
403720.0000   -0.36472
403760.0000    0.23612
403800.0000    0.16795
403840.0000    0.03014
403880.0000    0.23940
403920.0000    0.46003
403960.0000    0.24068
404000.0000   -0.50625
404040.0000   -0.05685
404080.0000    0.18603
404120.0000    0.56990
404160.0000    0.52303
404200.0000    0.03103
404240.0000    0.75539
404280.0000    0.66554
404320.0000    0.05061
404360.0000    0.30766
404400.0000    0.89556
404440.0000    0.48783
404480.0000    0.30523
404520.0000   -0.07641
404560.0000    0.02516
404600.0000    0.10244
404640.0000   -0.67647
404680.0000    0.81286
404720.0000    0.29976
404760.0000    0.06319
404800.0000    0.69192
404840.0000    0.38067
404880.0000    0.14805
404920.0000   -0.27237
404960.0000    0.60315
405000.0000   -0.63654
405040.0000   -0.58701
405080.0000   -0.44354
405120.0000   -0.42437
405160.0000   -0.17945
405200.0000   -0.54431
405240.0000   -0.22764
405280.0000    0.24488
405320.0000   -0.04213
405360.0000    0.21282
405400.0000   -0.45037
405440.0000   -0.61509
405480.0000   -0.88094
405520.0000   -0.58756
405560.0000   -0.07434
405600.0000   -0.27248
405640.0000   -0.08080
405680.0000    0.31624
405720.0000   -0.53041
405760.0000    0.14968
405800.0000   -0.72276
405840.0000   -1.21062
405880.0000   -0.42037
405920.0000   -0.03738
405960.0000   -0.41381
406000.0000   -0.12002
406040.0000   -0.53790
406080.0000   -0.80170
406120.0000   -0.64666
406160.0000   -0.75660
406200.0000   -0.24141
406240.0000    0.74450
406280.0000    0.17709
406320.0000    1.05061
406360.0000    0.33938
406400.0000    0.67082
406440.0000    0.76923
406480.0000    0.67777
406520.0000    1.14105
406560.0000    0.32774
406600.0000    0.70341
406640.0000    1.03653
406680.0000    1.03284
406720.0000    0.96667
406760.0000    1.72303
406800.0000    1.34267
406840.0000    1.08114
406880.0000    0.79204
406920.0000    0.71242
406960.0000    1.00478
407000.0000    1.62113
407040.0000    1.21438
407080.0000    1.20368
407120.0000    1.16317
407160.0000    1.04030
407200.0000    1.21502
407240.0000    0.92306
407280.0000    1.11825
407320.0000    0.88783
407360.0000    0.41324
407400.0000    0.80099
407440.0000    1.12492
407480.0000    1.36686
407520.0000    0.51473
407560.0000    0.53501
407600.0000    0.65239
407640.0000    0.77998
407680.0000    1.02705
407720.0000    0.66721
407760.0000    0.90140
407800.0000    1.43482
407840.0000    0.87366
407880.0000    1.43447
407920.0000    0.85836
407960.0000    1.67008
408000.0000    0.89649
408040.0000    1.08756
408080.0000    0.97946
408120.0000    0.70575
408160.0000   -0.08892
408200.0000    0.31293
408240.0000    0.12794
408280.0000    0.58682
408320.0000    1.39303
408360.0000    0.48733
408400.0000    0.96193
408440.0000    0.82572
408480.0000    1.31794
408520.0000    1.14851
408560.0000    1.25580
408600.0000    1.32634
408640.0000    0.75935
408680.0000    0.72930
408720.0000    0.63974
408760.0000    0.51086
408800.0000    0.99660
408840.0000    0.63998
408880.0000   -0.54862
408920.0000    0.31067
408960.0000    0.62898
409000.0000   -0.22783
409040.0000    0.85720
409080.0000    0.21904
409120.0000    0.20313
409160.0000   -0.84326
409200.0000   -0.20858
409240.0000    0.62782
409280.0000    1.21082
409320.0000    0.99127
409360.0000    1.65970
409400.0000    0.37275
409440.0000    0.86454
409480.0000    0.52056
409520.0000   -0.03837
409560.0000    0.08017
409600.0000    0.85559
409640.0000    1.25964
409680.0000    0.34499
409720.0000    0.42763
409760.0000    0.86147
409800.0000    0.15853
409840.0000    0.61975
409880.0000    0.29223
409920.0000    0.17156
409960.0000   -0.68327
410000.0000   -1.07747
410040.0000    0.06003
410080.0000    0.17410
410120.0000   -0.57226
410160.0000    1.71947
410200.0000    0.79529
410240.0000    0.87043
410280.0000    1.25196
410320.0000    1.07354
410360.0000   -0.14886
410400.0000    0.08434
410440.0000    0.17975
410480.0000    0.84110
410520.0000    1.84390
410560.0000    0.80506
410600.0000    0.41497
410640.0000    0.33281
410680.0000    0.49466
410720.0000    0.41544
410760.0000    0.26254
410800.0000    0.07045
410840.0000    0.19494
410880.0000    0.67355
410920.0000    0.64063
410960.0000    0.22765
411000.0000    0.16298
411040.0000    1.23011
411080.0000    1.02281
411120.0000    1.17874
411160.0000    0.88430
411200.0000    1.30978
411240.0000    1.65809
411280.0000    1.06560
411320.0000    1.59349
411360.0000    0.75682
411400.0000    0.49840
411440.0000    1.24309
411480.0000    0.39720
411520.0000    0.85970
411560.0000    0.14068
411600.0000    0.34503
411640.0000    0.62897
411680.0000    0.53993
411720.0000    1.23177
411760.0000    0.86479
411800.0000    0.55415
411840.0000    1.41432
411880.0000    1.83199
411920.0000    1.41374
411960.0000    0.76138
412000.0000    1.67355
412040.0000    1.00429
412080.0000    0.49537
412120.0000    1.35609
412160.0000    0.41227
412200.0000    0.61601
412240.0000    0.65823
412280.0000    0.80549
412320.0000    1.44163
412360.0000    1.53557
412400.0000    1.38217
412440.0000    1.25474
412480.0000    1.26506
412520.0000    1.37370
412560.0000    1.30283
412600.0000    0.28674
412640.0000    0.64783
412680.0000    0.72028
412720.0000    0.96356
412760.0000    1.58527
412800.0000    0.91304
412840.0000    1.53258
412880.0000    0.91395
412920.0000    1.17757
412960.0000    1.10737
413000.0000    1.00277
413040.0000    1.23060
413080.0000    2.00842
413120.0000    1.08784
413160.0000    1.38864
413200.0000    0.55635
413240.0000    0.82958
413280.0000    1.45291
413320.0000    0.19904
413360.0000    0.43102
413400.0000    0.46651
413440.0000   -0.01002
413480.0000    1.27031
413520.0000    1.16227
413560.0000    0.93503
413600.0000    0.99362
413640.0000    0.38945
413680.0000   -0.33194
413720.0000    0.52316
413760.0000    0.26468
413800.0000    1.53653
413840.0000    0.71454
413880.0000    0.30807
413920.0000   -0.24803
413960.0000   -0.04917
414000.0000    0.56990
414040.0000    0.88179
414080.0000    0.85926
414120.0000    0.14107
414160.0000    0.42626
414200.0000   -0.18197
414240.0000    0.26745
414280.0000    0.48667
414320.0000   -0.12604
414360.0000    0.30235
414400.0000    0.44980
414440.0000   -0.16616
414480.0000    0.31907
414520.0000    0.47256
414560.0000    0.34409
414600.0000    0.36290
414640.0000    0.90085
414680.0000   -0.17014
414720.0000    0.24473
414760.0000    0.29288
414800.0000   -0.01015
414840.0000    0.79294
414880.0000    1.09573
414920.0000    0.70022
414960.0000    0.53523
415000.0000    0.71320
415040.0000    0.58862
415080.0000    1.14809
415120.0000    0.81866
415160.0000    0.45825
415200.0000    0.81051
415240.0000    0.50676
415280.0000    0.89857
415320.0000    0.59977
415360.0000    0.66179
415400.0000    0.04343
415440.0000    0.42281
415480.0000    0.42812
415520.0000    0.39728
415560.0000    0.32139
415600.0000    0.76333
415640.0000    0.19323
415680.0000    0.71072
415720.0000    0.89041
415760.0000    0.19863
415800.0000    1.37650
415840.0000    0.88066
415880.0000    1.22875
415920.0000    0.97116
415960.0000    1.33154
416000.0000    0.20519
416040.0000    1.44018
416080.0000    1.26208
416120.0000    1.13902
416160.0000    0.80771
416200.0000    0.80487
416240.0000    1.13759
416280.0000    0.97931
416320.0000    1.19348
416360.0000    0.60685
416400.0000    0.42822
416440.0000    1.69483
416480.0000    0.21492
416520.0000    0.93830
416560.0000    0.80877
416600.0000    1.19927
416640.0000    1.23837
416680.0000    1.38123
416720.0000    1.39147
416760.0000    1.42987
416800.0000    0.84165
416840.0000    1.30400
416880.0000    0.97320
416920.0000    1.33687
416960.0000    1.99374
417000.0000    0.65053
417040.0000    1.07890
417080.0000    1.40784
417120.0000    1.37296
417160.0000    1.34711
417200.0000    1.44882
417240.0000    1.39888
417280.0000    2.04708
417320.0000    1.42658
417360.0000    1.50430
417400.0000    1.63851
417440.0000    2.38022
417480.0000    1.91735
417520.0000    1.58857
417560.0000    1.19264
417600.0000    1.36882
417640.0000    0.99332
417680.0000    1.41688
417720.0000    0.98892
417760.0000    1.56179
417800.0000    1.17792
417840.0000    1.77049
417880.0000    0.41179
417920.0000    0.22926
417960.0000    1.01012
418000.0000    0.64903
418040.0000    1.42188
418080.0000    1.89534
418120.0000    0.38052
418160.0000    1.14788
418200.0000    1.16890
418240.0000    2.03809
418280.0000    1.65904
418320.0000    1.12457
418360.0000    1.46218
418400.0000    1.48488
418440.0000    1.84825
418480.0000    0.57040
418520.0000    2.01268
418560.0000    1.40157
418600.0000    0.94593
418640.0000    1.56965
418680.0000    1.43268
418720.0000    1.51972
418760.0000    0.71770
418800.0000    1.03965
418840.0000    0.42362
418880.0000    0.99640
418920.0000    0.60819
418960.0000    1.20561
419000.0000    1.47677
419040.0000    1.59598
419080.0000    1.02794
419120.0000    1.11852
419160.0000    1.62817
419200.0000    1.20937
419240.0000    1.50719
419280.0000    1.64995
419320.0000    1.19781
419360.0000    1.58663
419400.0000    0.57924
419440.0000    1.42632
419480.0000    1.04706
419520.0000    0.58856
419560.0000    1.13085
419600.0000   -0.11587
419640.0000    0.55703
419680.0000    0.26421
419720.0000   -0.20722
419760.0000    0.84461
419800.0000    1.01800
419840.0000    1.32536
419880.0000    1.47940
419920.0000    1.39158
419960.0000    1.46990
420000.0000    2.41757
420040.0000    1.22354
420080.0000    1.91134
420120.0000    2.15657
420160.0000    1.82904
420200.0000    1.80339
420240.0000    0.93635
420280.0000    1.38733
420320.0000    0.84721
420360.0000    1.34966
420400.0000    1.81379
420440.0000    0.94301
420480.0000    0.67649
420520.0000    0.74334
420560.0000    1.79366
420600.0000    1.34726
420640.0000    2.02509
420680.0000    1.32172
420720.0000    1.94850
420760.0000    1.38386
420800.0000    1.61881
420840.0000    1.02319
420880.0000    0.88146
420920.0000    1.41547
420960.0000    1.38095
421000.0000    1.61330
421040.0000    1.76438
421080.0000    2.01546
421120.0000    1.19732
421160.0000    1.73744
421200.0000    1.66978
421240.0000    1.51517
421280.0000    2.13159
421320.0000    1.67528
421360.0000    1.94897
421400.0000    2.30140
421440.0000    0.92699
421480.0000    2.00094
421520.0000    1.58262
421560.0000    0.69312
421600.0000    1.01946
421640.0000    0.71991
421680.0000    1.84087
421720.0000    1.96589
421760.0000    1.03251
421800.0000    1.17452
421840.0000    1.36923
421880.0000    0.86413
421920.0000    0.15879
421960.0000    1.22026
422000.0000    1.66593
422040.0000    1.24438
422080.0000    0.53049
422120.0000    0.49016
422160.0000    0.47460
422200.0000    0.69151
422240.0000    0.50117
422280.0000    0.79410
422320.0000    0.44567
422360.0000    0.71243
422400.0000    1.31751
422440.0000    0.52883
422480.0000    0.50006
422520.0000    1.48519
422560.0000    1.01528
422600.0000    0.92633
422640.0000    0.66607
422680.0000    0.95324
422720.0000    0.84642
422760.0000    1.10084
422800.0000    0.57548
422840.0000    1.22067
422880.0000    0.94119
422920.0000    0.59972
422960.0000    1.33290
423000.0000    0.53943
423040.0000    1.06577
423080.0000    1.04170
423120.0000    0.76391
423160.0000    0.72623
423200.0000    0.70303
423240.0000    0.71305
423280.0000    1.08202
423320.0000    0.95329
423360.0000    1.18686
423400.0000    1.00262
423440.0000    0.67672
423480.0000    0.93917
423520.0000    0.38587
423560.0000   -0.09139
423600.0000    0.33587
423640.0000    0.23631
423680.0000    0.22332
423720.0000    0.54081
423760.0000    1.48893
423800.0000    1.86677
423840.0000    1.69224
423880.0000    1.34138
423920.0000    1.24145
423960.0000    0.55771
424000.0000    1.03552
424040.0000    1.30032
424080.0000    1.60684
424120.0000    1.28080
424160.0000    0.84811
424200.0000    0.98868
424240.0000    0.79321
424280.0000    1.46363
424320.0000    0.77002
424360.0000    0.83650
424400.0000    1.23512
424440.0000    0.08542
424480.0000    0.66865
424520.0000    0.87927
424560.0000    1.52235
424600.0000    1.84187
424640.0000    1.64387
424680.0000    1.62187
424720.0000    2.41602
424760.0000    1.43879
424800.0000    2.09362
424840.0000    2.12364
424880.0000    1.72946
424920.0000    1.16683
424960.0000    2.55313
425000.0000    1.10439
425040.0000    1.58994
425080.0000    0.54796
425120.0000    0.19826
425160.0000    0.33100
425200.0000    1.31297
425240.0000    0.64129
425280.0000    0.84766
425320.0000    1.48279
425360.0000    2.71754
425400.0000    2.03768
425440.0000    1.16116
425480.0000    0.86206
425520.0000    0.80172
425560.0000    0.44469
425600.0000   -0.34315
425640.0000    0.62114
425680.0000    0.60956
425720.0000    0.99762
425760.0000    0.42428
425800.0000    1.33882
425840.0000    0.75871
425880.0000    0.74111
425920.0000    0.45666
425960.0000    0.90634
426000.0000    0.14320
426040.0000    1.13887
426080.0000    0.87679
426120.0000    0.97412
426160.0000    0.57008
426200.0000    0.50155
426240.0000    0.32677
426280.0000    0.86702
426320.0000    0.27678
426360.0000    0.29721
426400.0000   -0.14294
426440.0000    0.59179
426480.0000    0.52971
426520.0000   -0.18970
426560.0000   -0.76974
426600.0000   -0.14469
426640.0000   -0.73275
426680.0000   -0.88944
426720.0000   -0.33938
426760.0000    0.42996
426800.0000    0.28188
426840.0000    0.60266
426880.0000    0.54416
426920.0000    1.19724
426960.0000    1.23469
427000.0000    0.47916
427040.0000    0.53951
427080.0000    0.86371
427120.0000   -0.46199
427160.0000    0.57309
427200.0000    0.34707
427240.0000    0.28142
427280.0000    0.62583
427320.0000    1.17478
427360.0000    0.86046
427400.0000    0.85208
427440.0000    0.68290
427480.0000    1.03465
427520.0000    0.78172
427560.0000    0.23156
427600.0000    1.19275
427640.0000    0.69006
427680.0000    1.05806
427720.0000    0.76436
427760.0000    0.76007
427800.0000    0.92220
427840.0000    0.87939
427880.0000    0.93068
427920.0000    0.23966
427960.0000   -0.04080
428000.0000    0.39719
428040.0000    0.58291
428080.0000   -0.38637
428120.0000    0.59227
428160.0000    0.70666
428200.0000   -0.40652
428240.0000   -0.38325
428280.0000    0.27465
428320.0000    0.06633
428360.0000   -0.29147
428400.0000    0.61467
428440.0000   -0.23631
428480.0000    0.31946
428520.0000    0.31538
428560.0000    0.46619
428600.0000    0.09558
428640.0000    0.80173
428680.0000   -0.03621
428720.0000    0.17639
428760.0000    0.50688
428800.0000    0.70267
428840.0000    1.10982
428880.0000    1.19719
428920.0000    0.53368
428960.0000   -0.03442
429000.0000    0.51615
429040.0000    0.17001
429080.0000    1.25543
429120.0000    1.28357
429160.0000    1.38715
429200.0000    1.19686
429240.0000    1.01952
429280.0000    1.30148
429320.0000    1.34283
429360.0000    2.14165
429400.0000    1.09143
429440.0000    1.01996
429480.0000    1.04683
429520.0000    1.33813
429560.0000    1.17630
429600.0000    0.42627
429640.0000    0.68674
429680.0000    1.52084
429720.0000    0.99574
429760.0000    1.01625
429800.0000    0.84047
429840.0000    0.89555
429880.0000    0.97681
429920.0000    1.29867
429960.0000   -0.03635
430000.0000   -0.22365
430040.0000    0.50560
430080.0000    0.49214
430120.0000    0.41645
430160.0000    1.21200
430200.0000    1.16553
430240.0000    1.83751
430280.0000    0.66541
430320.0000    1.00700
430360.0000    0.89726
430400.0000    0.93658
430440.0000    0.79619
430480.0000    0.31857
430520.0000    0.59318
430560.0000    0.47977
430600.0000    0.72938
430640.0000    1.20135
430680.0000    0.64842
430720.0000   -0.16717
430760.0000    0.02137
430800.0000   -0.22446
430840.0000    0.56602
430880.0000   -0.09669
430920.0000    0.48518
430960.0000    0.45730
431000.0000   -0.05580
431040.0000    0.74166
431080.0000    0.38372
431120.0000    0.10546
431160.0000    0.12599
431200.0000    0.23946
431240.0000   -0.56713
431280.0000   -0.33172
431320.0000   -0.51048
431360.0000   -0.26471
431400.0000   -0.34255
431440.0000    0.79360
431480.0000    1.03930
431520.0000    1.27996
431560.0000    0.71687
431600.0000    0.71418
431640.0000    0.80785
431680.0000    0.44641
431720.0000    0.22893
431760.0000    0.46035
431800.0000    0.98108
431840.0000    1.39967
431880.0000    1.65071
431920.0000    0.96969
431960.0000    0.52375
432000.0000    0.74488
432040.0000    0.62754
432080.0000    0.68340
432120.0000    1.15341
432160.0000    0.36514
432200.0000    1.09009
432240.0000    1.06142
432280.0000    0.20923
432320.0000    0.53539
432360.0000    0.47872
432400.0000    0.20118
432440.0000    0.72047
432480.0000    0.10263
432520.0000    0.42428
432560.0000    0.90443
432600.0000   -0.20474
432640.0000    0.30973
432680.0000   -0.37605
432720.0000   -0.78658
432760.0000   -1.44223
432800.0000   -0.61009
432840.0000   -0.63635
432880.0000   -0.76581
432920.0000   -0.81752
432960.0000    0.00175
433000.0000   -1.69377
433040.0000   -1.70236
433080.0000   -1.62920
433120.0000   -1.27981
433160.0000   -1.43311
433200.0000   -1.38846
433240.0000   -0.62451
433280.0000    0.10450
433320.0000   -0.75391
433360.0000   -0.12762
433400.0000    0.75368
433440.0000   -0.52156
433480.0000   -0.73555
433520.0000   -0.38213
433560.0000    0.26058
433600.0000   -1.05724
433640.0000   -1.26555
433680.0000   -0.39553
433720.0000   -0.60983
433760.0000    0.44102
433800.0000   -0.19582
433840.0000   -0.37015
433880.0000   -0.23759
433920.0000   -0.66212
433960.0000   -0.32978
434000.0000   -0.75047
434040.0000   -0.30367
434080.0000   -1.16342
434120.0000   -0.40760
434160.0000   -1.19930
434200.0000   -1.04649
434240.0000   -1.21038
434280.0000   -0.16550
434320.0000   -0.38719
434360.0000   -0.82231
434400.0000   -0.39639
434440.0000    0.14321
434480.0000   -0.47634
434520.0000   -0.38432
434560.0000    0.31792
434600.0000   -0.08376
434640.0000   -0.14284
434680.0000   -0.84514
434720.0000   -0.71679
434760.0000   -0.40892
434800.0000   -0.81142
434840.0000   -1.15318
434880.0000   -1.11872
434920.0000   -0.23096
434960.0000    0.51160
435000.0000   -0.02575
435040.0000    0.36017
435080.0000    1.30885
435120.0000    0.35952
435160.0000    0.57094
435200.0000    0.35837
435240.0000    0.51715
435280.0000    0.19991
435320.0000   -0.06238
435360.0000    0.50722
435400.0000   -0.49606
435440.0000   -0.63730
435480.0000    0.58182
435520.0000   -0.17842
435560.0000    0.34744
435600.0000    0.20018
435640.0000    0.83495
435680.0000    0.66119
435720.0000    1.31987
435760.0000    0.41611
435800.0000    0.44630
435840.0000   -0.10995
435880.0000    0.19365
435920.0000   -0.11908
435960.0000   -0.63146
436000.0000   -0.04834
436040.0000   -0.37132
436080.0000   -0.70613
436120.0000   -1.23380
436160.0000   -0.37878
436200.0000   -1.06487
436240.0000   -0.21402
436280.0000   -0.58325
436320.0000    0.17101
436360.0000    0.11151
436400.0000    0.13093
436440.0000   -0.26670
436480.0000   -0.06137
436520.0000    0.75027
436560.0000   -0.95710
436600.0000   -0.17679
436640.0000   -0.58662
436680.0000   -0.55400
436720.0000    0.19855
436760.0000   -0.04282
436800.0000   -0.01878
436840.0000   -0.14301
436880.0000   -0.49377
436920.0000   -0.61169
436960.0000   -0.12736
437000.0000   -0.93248
437040.0000   -0.67551
437080.0000   -0.57098
437120.0000   -1.45187
437160.0000   -0.72367
437200.0000   -0.85845
437240.0000    0.24776
437280.0000    0.17522
437320.0000    0.78798
437360.0000    1.18506
437400.0000    0.60641
437440.0000    0.83098
437480.0000    1.55673
437520.0000    0.64474
437560.0000    0.53846
437600.0000    0.70182
437640.0000    0.83471
437680.0000    1.20561
437720.0000    0.54617
437760.0000    0.97186
437800.0000    0.14403
437840.0000    1.51812
437880.0000    0.09622
437920.0000    0.41070
437960.0000    1.42961
438000.0000    0.67353
438040.0000    0.34010
438080.0000    0.69417
438120.0000    0.59887
438160.0000    0.92067
438200.0000    0.60817
438240.0000    0.47243
438280.0000    0.18155
438320.0000    0.34554
438360.0000    0.91362
438400.0000    0.64550
438440.0000    0.16231
438480.0000    0.15458
438520.0000   -0.24535
438560.0000    0.51833
438600.0000    0.93371
438640.0000    0.51217
438680.0000   -0.42481
438720.0000   -0.21816
438760.0000    0.46203
438800.0000    0.09628
438840.0000    0.64215
438880.0000    0.89262
438920.0000    0.68556
438960.0000    0.49794
439000.0000    0.10535
439040.0000    0.62168
439080.0000    0.79084
439120.0000   -0.07363
439160.0000   -0.29130
439200.0000    0.15725
439240.0000   -0.29513
439280.0000    0.60368
439320.0000   -0.31038
439360.0000   -0.24568
439400.0000    0.00115
439440.0000    0.20425
439480.0000   -0.29622
439520.0000    0.74402
439560.0000    0.30563
439600.0000    0.06011
439640.0000    0.42383
439680.0000    0.08558
439720.0000    0.51193
439760.0000    0.27686
439800.0000    0.01664
439840.0000    0.31910
439880.0000    0.09161
439920.0000   -0.26203
439960.0000   -0.16369
440000.0000    0.11206
440040.0000   -0.28981
440080.0000    0.70260
440120.0000    0.24291
440160.0000    0.86560
440200.0000    1.15709
440240.0000    2.05848
440280.0000    0.83090
440320.0000    0.78914
440360.0000    0.74287
440400.0000    0.79777
440440.0000    0.63660
440480.0000    0.01463
440520.0000   -0.26441
440560.0000    0.24506
440600.0000    0.55994
440640.0000    0.36985
440680.0000    0.67733
440720.0000    0.04486
440760.0000    0.72695
440800.0000    0.87955
440840.0000    0.76716
440880.0000   -0.11143
440920.0000   -0.31959
440960.0000   -1.20585
441000.0000   -0.19358
441040.0000   -1.21881
441080.0000   -0.97437
441120.0000   -0.76117
441160.0000    0.61418
441200.0000    0.28588
441240.0000    0.78299
441280.0000    0.71072
441320.0000    0.47417
441360.0000   -0.24475
441400.0000    0.05851
441440.0000   -0.38822
441480.0000    0.42434
441520.0000    0.11783
441560.0000    0.22387
441600.0000    0.04457
441640.0000    0.53748
441680.0000   -0.25189
441720.0000    0.28102
441760.0000   -1.02540
441800.0000   -1.23679
441840.0000   -0.40647
441880.0000   -0.52262
441920.0000    0.23820
441960.0000   -0.44816
442000.0000    0.57772
442040.0000    0.16933
442080.0000   -0.24401
442120.0000   -0.64436
442160.0000   -0.57698
442200.0000    0.11714
442240.0000    0.04642
442280.0000   -0.47541
442320.0000   -0.26442
442360.0000   -0.52632
442400.0000   -0.07987
442440.0000   -0.16661
442480.0000    0.04014
442520.0000    0.12250
442560.0000    0.00683
442600.0000   -0.30070
442640.0000   -0.10882
442680.0000   -0.19063
442720.0000   -0.54763
442760.0000   -1.15859
442800.0000   -0.00802
442840.0000   -0.24975
442880.0000   -0.42919
442920.0000   -0.26053
442960.0000   -0.24338
443000.0000    0.00128
443040.0000   -0.09047
443080.0000   -0.31137
443120.0000    0.42441
443160.0000    0.95053
443200.0000    1.11982
443240.0000   -0.21039
443280.0000    0.19523
443320.0000    0.58445
443360.0000   -0.15627
443400.0000    0.56371
443440.0000    0.78152
443480.0000   -0.22272
443520.0000    0.47522
443560.0000    0.01510
443600.0000    0.57856
443640.0000    0.02313
443680.0000    0.77006
443720.0000    0.30428
443760.0000    0.30544
443800.0000   -0.51412
443840.0000    1.28765
443880.0000    0.54740
443920.0000    0.98406
443960.0000    0.12227
444000.0000   -0.17766
444040.0000   -1.37209
444080.0000   -0.54134
444120.0000   -0.80323
444160.0000   -0.12035
444200.0000   -0.45271
444240.0000    0.03029
444280.0000   -0.00269
444320.0000    0.47710
444360.0000    0.23374
444400.0000    0.55735
444440.0000   -0.06446
444480.0000    0.45729
444520.0000    0.09031
444560.0000    0.19303
444600.0000    0.38039
444640.0000   -0.12933
444680.0000    0.04509
444720.0000   -0.17197
444760.0000   -0.20871
444800.0000   -0.18853
444840.0000   -0.77369
444880.0000   -0.31678
444920.0000   -1.33528
444960.0000   -1.10024
445000.0000   -0.39982
445040.0000   -0.67434
445080.0000   -0.67976
445120.0000   -0.32491
445160.0000   -0.53612
445200.0000    0.03134
445240.0000    0.06497
445280.0000   -0.61516
445320.0000   -0.70562
445360.0000   -0.03623
445400.0000    0.12174
445440.0000   -0.01745
445480.0000   -0.29003
445520.0000   -0.52417
445560.0000   -0.54856
445600.0000    0.11015
445640.0000   -0.33172
445680.0000   -0.78350
445720.0000   -0.73333
445760.0000   -0.09481
445800.0000   -0.23454
445840.0000   -0.41929
445880.0000   -0.42003
445920.0000    0.12753
445960.0000   -0.77472
446000.0000   -0.68099
446040.0000   -0.07179
446080.0000   -0.29934
446120.0000   -0.22708
446160.0000    0.26446
446200.0000   -0.33074
446240.0000   -0.85009
446280.0000   -1.22284
446320.0000   -0.96444
446360.0000   -0.09937
446400.0000   -0.52678
446440.0000   -0.73702
446480.0000   -1.25155
446520.0000   -1.01628
446560.0000   -0.41176
446600.0000   -0.78228
446640.0000   -0.67083
446680.0000   -0.91693
446720.0000   -1.00223
446760.0000   -0.19806
446800.0000   -0.03817
446840.0000   -0.00977
446880.0000   -0.07602
446920.0000   -0.68138
446960.0000   -1.18527
447000.0000   -0.39027
447040.0000   -0.70511
447080.0000    0.10037
447120.0000   -0.54196
447160.0000   -0.51380
447200.0000   -1.03662
447240.0000   -1.49430
447280.0000   -0.27269
447320.0000   -0.73738
447360.0000   -0.28714
447400.0000   -0.17273
447440.0000    0.01938
447480.0000    0.62598
447520.0000    0.28909
447560.0000    0.27176
447600.0000    0.35667
447640.0000    0.01980
447680.0000    1.04743
447720.0000    0.06760
447760.0000    0.02352
447800.0000    0.11773
447840.0000   -0.34451
447880.0000    0.58112
447920.0000   -0.04694
447960.0000   -0.33070
448000.0000    0.21162
448040.0000    0.11282
448080.0000    0.11443
448120.0000   -0.14378
448160.0000   -0.12813
448200.0000    0.40198
448240.0000    0.48240
448280.0000   -0.18489
448320.0000   -0.33340
448360.0000   -0.22415
448400.0000    0.08243
448440.0000   -0.37518
448480.0000   -0.28685
448520.0000   -0.47410
448560.0000    0.31236
448600.0000    0.78924
448640.0000    0.49280
448680.0000    0.69364
448720.0000    0.72874
448760.0000    0.96488
448800.0000    0.78366
448840.0000    0.06959
448880.0000    0.25636
448920.0000    0.71962
448960.0000    0.41453
449000.0000    0.00839
449040.0000   -0.10861
449080.0000    0.58586
449120.0000    0.64926
449160.0000    0.59360
449200.0000    0.87725
449240.0000    0.44387
449280.0000    0.07853
449320.0000    0.11580
449360.0000    0.35120
449400.0000    0.23090
449440.0000    0.03837
449480.0000    1.03858
449520.0000    0.27633
449560.0000    0.17399
449600.0000   -0.16195
449640.0000    1.13179
449680.0000    0.47185
449720.0000    0.17104
449760.0000    0.53217
449800.0000    0.26680
449840.0000   -0.03455
449880.0000    1.06308
449920.0000    0.75406
449960.0000    0.76592
450000.0000    0.46377
450040.0000    0.05812
450080.0000    0.19628
450120.0000    1.06147
450160.0000    0.52024
450200.0000    0.34375
450240.0000    0.55535
450280.0000   -0.15169
450320.0000   -0.85384
450360.0000    0.36970
450400.0000    0.68235
450440.0000    0.40320
450480.0000    0.17384
450520.0000    0.05339
450560.0000   -0.73925
450600.0000   -0.07830
450640.0000    0.77907
450680.0000    0.68199
450720.0000    1.27694
450760.0000    1.04538
450800.0000    1.12994
450840.0000    0.94487
450880.0000    1.35204
450920.0000    1.32717
450960.0000    0.51180
451000.0000    0.37116
451040.0000    0.17875
451080.0000    1.83854
451120.0000    0.81761
451160.0000   -0.11253
451200.0000    1.35453
451240.0000    0.84758
451280.0000    0.65940
451320.0000    0.69899
451360.0000    1.13314
451400.0000    1.23098
451440.0000   -0.38140
451480.0000    0.64353
451520.0000    1.33590
451560.0000    0.66355
451600.0000    0.15470
451640.0000    0.79671
451680.0000    0.66230
451720.0000    0.65500
451760.0000    0.79321
451800.0000    1.04448
451840.0000    0.65641
451880.0000   -0.11721
451920.0000    0.98495
451960.0000    1.24234
452000.0000    0.49162
452040.0000    0.70761
452080.0000   -0.03136
452120.0000    0.07058
452160.0000    0.49838
452200.0000    0.33523
452240.0000   -0.64391
452280.0000    0.61865
452320.0000   -0.07807
452360.0000    0.14668
452400.0000    0.36425
452440.0000    0.53447
452480.0000    0.08429
452520.0000    0.70433
452560.0000    0.55238
452600.0000   -0.13505
452640.0000   -0.13915
452680.0000    0.50956
452720.0000    1.35167
452760.0000    0.59569
452800.0000    0.51302
452840.0000   -0.00204
452880.0000    0.96544
452920.0000    0.39171
452960.0000    0.20934
453000.0000    0.16860
453040.0000    0.71817
453080.0000    1.09362
453120.0000    0.92212
453160.0000   -0.29607
453200.0000    0.02419
453240.0000    0.67842
453280.0000    0.22292
453320.0000   -0.45843
453360.0000   -0.50301
453400.0000   -0.02938
453440.0000   -0.28956
453480.0000    0.53547
453520.0000    0.15614
453560.0000   -0.09980
453600.0000    0.18690
453640.0000   -0.43702
453680.0000    0.15896
453720.0000   -0.51087
453760.0000    0.35240
453800.0000    0.26305
453840.0000   -0.10600
453880.0000    0.77159
453920.0000    0.39030
453960.0000    0.83064
454000.0000    0.06963
454040.0000    1.02560
454080.0000    1.51311
454120.0000    1.01289
454160.0000    1.11441
454200.0000    0.79126
454240.0000    1.45212
454280.0000    0.93226
454320.0000    1.77283
454360.0000    2.22741
454400.0000    1.27560
454440.0000    1.93603
454480.0000    1.31352
454520.0000    1.87703
454560.0000    1.67547
454600.0000    2.11553
454640.0000    1.18276
454680.0000    0.40632
454720.0000    2.30534
454760.0000    1.30362
454800.0000    1.12598
454840.0000    0.92339
454880.0000    1.51327
454920.0000    1.93583
454960.0000    1.56413
455000.0000    0.54548
455040.0000    1.29393
455080.0000    1.20535
455120.0000    1.24707
455160.0000    1.34407
455200.0000    0.66706
455240.0000    1.07869
455280.0000    1.54678
455320.0000    0.69842
455360.0000    1.29667
455400.0000    2.08853
455440.0000    0.79710
455480.0000    1.42817
455520.0000    2.03954
455560.0000    1.28618
455600.0000    1.42124
455640.0000    2.46153
455680.0000    0.94709
455720.0000    1.41141
455760.0000    0.53144
455800.0000    1.42603
455840.0000    0.67700
455880.0000    0.85182
455920.0000    1.55800
455960.0000    1.83578
456000.0000    1.50227
456040.0000    0.78655
456080.0000    0.37504
456120.0000    0.66527
456160.0000    1.04513
456200.0000    0.74468
456240.0000    0.62943
456280.0000    0.39340
456320.0000    0.65128
456360.0000    1.62608
456400.0000    1.97191
456440.0000    2.15476
456480.0000    1.24711
456520.0000    1.77934
456560.0000    2.25822
456600.0000    0.88582
456640.0000    1.61789
456680.0000    0.55960
456720.0000    1.29664
456760.0000    1.05472
456800.0000    1.23160
456840.0000    1.41845
456880.0000    1.42202
456920.0000    2.41050
456960.0000    1.25973
457000.0000    2.23438
457040.0000    2.06043
457080.0000    2.09025
457120.0000    1.17869
457160.0000    1.91667
457200.0000    2.28985
457240.0000    1.50632
457280.0000    0.73024
457320.0000    0.87447
457360.0000    2.02001
457400.0000    0.77597
457440.0000    0.97401
457480.0000    1.61053
457520.0000    1.46679
457560.0000    2.11231
457600.0000    2.17973
457640.0000    1.91051
457680.0000    2.18563
457720.0000    1.47504
457760.0000    1.48724
457800.0000    1.82563
457840.0000    0.93487
457880.0000    1.70236
457920.0000    1.96759
457960.0000    1.52464
458000.0000    1.35035
458040.0000    1.98967
458080.0000    2.04200
458120.0000    1.77686
458160.0000    2.07514
458200.0000    2.48266
458240.0000    1.64408
458280.0000    1.08579
458320.0000    0.68545
458360.0000   -0.10762
458400.0000   -0.11820
458440.0000   -0.07798
458480.0000   -0.32167
458520.0000    0.70117
458560.0000   -0.27123
458600.0000   -0.28668
458640.0000    0.25201
458680.0000    0.91847
458720.0000    0.30997
458760.0000   -0.17357
458800.0000    0.72229
458840.0000    0.56030
458880.0000    0.81529
458920.0000    0.62132
458960.0000    1.01991
459000.0000    0.56495
459040.0000    0.71455
459080.0000    0.93908
459120.0000    0.56495
459160.0000    0.33428
459200.0000    0.75581
459240.0000    1.10749
459280.0000    0.19929
459320.0000    1.07640
459360.0000    1.40603
459400.0000    1.36125
459440.0000    0.06343
459480.0000    0.49928
459520.0000    0.10154
459560.0000    0.84060
459600.0000    1.33210
459640.0000    1.39240
459680.0000    1.61690
459720.0000    1.40523
459760.0000    0.87303
459800.0000    0.95294
459840.0000    1.68168
459880.0000    1.00552
459920.0000    1.13613
459960.0000    1.66623
460000.0000    1.43921
460040.0000    1.80046
460080.0000    1.72955
460120.0000    1.57962
460160.0000    2.17240
460200.0000    2.07174
460240.0000    1.28203
460280.0000    0.33638
460320.0000    0.46502
460360.0000   -0.47736
460400.0000    0.89901
460440.0000    0.14893
460480.0000    0.44653
460520.0000    0.74059
460560.0000    1.43228
460600.0000    0.59163
460640.0000    0.78571
460680.0000    1.03494
460720.0000    1.96707
460760.0000    1.55040
460800.0000    2.03961
460840.0000    1.60990
460880.0000    1.01767
460920.0000    0.44875
460960.0000    1.11234
461000.0000    1.28035
461040.0000    1.21000
461080.0000    1.65459
461120.0000    1.41574
461160.0000    1.85005
461200.0000    2.23232
461240.0000    2.67281
461280.0000    1.82926
461320.0000    1.98823
461360.0000    0.83196
461400.0000    1.79126
461440.0000    1.13171
461480.0000    1.62253
461520.0000    1.67466
461560.0000    1.65088
461600.0000    1.91087
461640.0000    1.53271
461680.0000    2.53216
461720.0000    2.01939
461760.0000    1.44769
461800.0000    1.29184
461840.0000    0.29803
461880.0000    0.99036
461920.0000    1.27007
461960.0000    1.49871
462000.0000    1.56184
462040.0000    2.08184
462080.0000    1.51016
462120.0000    1.89256
462160.0000    1.28740
462200.0000    0.51568
462240.0000    0.03933
462280.0000    0.70575
462320.0000    0.65092
462360.0000   -0.12567
462400.0000   -0.44273
462440.0000   -0.08513
462480.0000   -0.81192
462520.0000   -0.32547
462560.0000   -0.22051
462600.0000    0.50749
462640.0000    0.88695
462680.0000    0.44244
462720.0000   -0.09756
462760.0000   -0.13109
462800.0000    1.00063
462840.0000    1.41063
462880.0000    0.85396
462920.0000    0.80731
462960.0000    0.47286
463000.0000    0.28762
463040.0000    1.03478
463080.0000    1.09821
463120.0000    0.79049
463160.0000    0.63972
463200.0000    1.04355
463240.0000    0.69590
463280.0000    0.60446
463320.0000    0.66801
463360.0000    0.38426
463400.0000    0.08507
463440.0000    1.03323
463480.0000    1.47885
463520.0000    0.91724
463560.0000    0.92418
463600.0000    1.83750
463640.0000    0.84703
463680.0000    1.25828
463720.0000    0.69183
463760.0000    1.11848
463800.0000    1.47088
463840.0000    0.48966
463880.0000    0.15052
463920.0000    0.20689
463960.0000    0.42915
464000.0000    0.13408
464040.0000    0.35038
464080.0000    0.56769
464120.0000    0.45186
464160.0000   -0.03441
464200.0000    0.16032
464240.0000    0.44644
464280.0000   -0.48008
464320.0000    0.11333
464360.0000   -0.28803
464400.0000    0.08512
464440.0000   -0.17585
464480.0000    0.04123
464520.0000    0.63285
464560.0000    0.44476
464600.0000    0.99934
464640.0000    0.72263
464680.0000    1.61233
464720.0000    0.79566
464760.0000    0.70674
464800.0000    1.11023
464840.0000    0.00262
464880.0000    0.51695
464920.0000    0.93265
464960.0000    1.08956
465000.0000    0.11549
465040.0000   -0.09314
465080.0000   -0.47128
465120.0000    0.64732
465160.0000    0.57143
465200.0000    0.94504
465240.0000    1.22868
465280.0000    0.38020
465320.0000    0.34981
465360.0000    0.03290
465400.0000    0.89488
465440.0000   -0.43293
465480.0000   -0.03022
465520.0000    0.49348
465560.0000    0.57408
465600.0000    0.02446
465640.0000   -0.03358
465680.0000    0.27344
465720.0000    0.45178
465760.0000    0.05730
465800.0000    0.48908
465840.0000   -0.41651
465880.0000   -0.31551
465920.0000    0.58064
465960.0000    0.99669
466000.0000    0.50669
466040.0000   -0.04092
466080.0000    0.05287
466120.0000   -0.21425
466160.0000   -0.35280
466200.0000    0.20069
466240.0000    0.53006
466280.0000    0.25666
466320.0000    0.20382
466360.0000    0.18091
466400.0000   -0.73390
466440.0000    0.27681
466480.0000    0.76833
466520.0000    0.86490
466560.0000    0.75306
466600.0000   -0.08426
466640.0000   -0.32955
466680.0000   -0.04238
466720.0000   -0.27104
466760.0000   -0.44880
466800.0000   -0.17598
466840.0000   -0.32398
466880.0000    0.09926
466920.0000    0.50623
466960.0000    0.77565
467000.0000    0.36701
467040.0000   -0.21506
467080.0000   -0.11924
467120.0000   -0.15204
467160.0000   -0.00428
467200.0000   -0.00064
467240.0000   -0.13499
467280.0000   -0.35457
467320.0000   -1.24169
467360.0000   -0.92932
467400.0000   -0.67101
467440.0000   -0.07699
467480.0000    0.36393
467520.0000   -0.13581
467560.0000   -0.19437
467600.0000   -0.46524
467640.0000   -0.21785
467680.0000   -0.69141
467720.0000   -0.50763
467760.0000   -0.31935
467800.0000   -0.74979
467840.0000   -0.52115
467880.0000   -0.37687
467920.0000   -0.55967
467960.0000   -0.61843
468000.0000   -0.51406
468040.0000   -1.13405
468080.0000   -1.03765
468120.0000   -0.58352
468160.0000    0.05161
468200.0000   -0.63038
468240.0000   -0.23880
468280.0000   -0.08670
468320.0000   -0.87309
468360.0000   -1.29786
468400.0000   -0.43626
468440.0000   -0.52576
468480.0000   -0.96173
468520.0000   -0.27155
468560.0000   -0.76268
468600.0000   -0.98446
468640.0000   -0.21956
468680.0000   -0.56877
468720.0000   -0.57391
468760.0000    0.14604
468800.0000   -0.37900
468840.0000   -1.06862
468880.0000   -1.15641
468920.0000   -0.98852
468960.0000   -0.71613
469000.0000   -1.04141
469040.0000   -0.53717
469080.0000   -0.34441
469120.0000   -0.61449
469160.0000   -0.54528
469200.0000   -0.55258
469240.0000   -0.65032
469280.0000   -1.04780
469320.0000   -0.37159
469360.0000   -0.27846
469400.0000   -0.61155
469440.0000   -0.56416
469480.0000   -0.88309
469520.0000    0.01256
469560.0000   -0.42324
469600.0000    0.08460
469640.0000   -0.46817
469680.0000   -0.33516
469720.0000   -0.51077
469760.0000   -0.20101
469800.0000   -1.11990
469840.0000    0.10537
469880.0000    0.52366
469920.0000   -0.68338
469960.0000   -0.40303
470000.0000   -0.13565
470040.0000    0.07252
470080.0000   -0.24073
470120.0000   -0.31596
470160.0000   -0.32372
470200.0000   -0.18441
470240.0000   -0.56266
470280.0000   -0.45513
470320.0000   -0.11636
470360.0000    0.22415
470400.0000   -0.74505
470440.0000   -0.47752
470480.0000   -0.59459
470520.0000   -1.01927
470560.0000   -0.08398
470600.0000   -0.22476
470640.0000   -0.11021
470680.0000   -0.15697
470720.0000   -0.29057
470760.0000   -0.34724
470800.0000    0.32085
470840.0000   -0.92248
470880.0000   -0.40869
470920.0000   -0.43966
470960.0000   -1.13613
471000.0000   -0.61888
471040.0000    0.03881
471080.0000   -0.00209
471120.0000   -0.09385
471160.0000   -0.38875
471200.0000   -0.53747
471240.0000    0.09907
471280.0000   -0.23164
471320.0000   -0.94544
471360.0000   -0.80966
471400.0000   -0.31227
471440.0000   -0.15863
471480.0000   -0.48452
471520.0000    0.11051
471560.0000   -0.17934
471600.0000   -0.42411
471640.0000   -0.33798
471680.0000   -0.28148
471720.0000   -0.75812
471760.0000   -0.21036
471800.0000   -0.10986
471840.0000   -0.26418
471880.0000   -0.15179
471920.0000   -0.08728
471960.0000    0.16047
472000.0000    0.10783
472040.0000   -0.22503
472080.0000    0.65622
472120.0000    0.27735
472160.0000   -0.28394
472200.0000    0.13514
472240.0000    0.29148
472280.0000    0.02094
472320.0000    0.03521
472360.0000   -0.21635
472400.0000    0.66484
472440.0000    0.03926
472480.0000    0.20069
472520.0000    0.17858
472560.0000    0.12078
472600.0000    0.03018
472640.0000    0.11467
472680.0000    0.14999
472720.0000   -0.19077
472760.0000    0.23213
472800.0000    0.12981
472840.0000   -0.03408
472880.0000    0.09042
472920.0000   -0.10543
472960.0000    0.55198
473000.0000   -0.15048
473040.0000    0.10481
473080.0000    0.31463
473120.0000   -0.53215
473160.0000   -0.52247
473200.0000    0.66706
473240.0000    0.80794
473280.0000    0.14012
473320.0000   -0.41254
473360.0000    0.08943
473400.0000   -0.15512
473440.0000   -0.97612
473480.0000   -0.10904
473520.0000    0.62393
473560.0000   -0.43379
473600.0000   -0.65458
473640.0000   -0.22245
473680.0000   -0.09638
473720.0000   -0.26045
473760.0000   -0.25258
473800.0000   -0.53821
473840.0000   -0.64079
473880.0000   -0.24832
473920.0000    0.01501
473960.0000    1.16380
474000.0000    0.17651
474040.0000   -0.27810
474080.0000   -0.92183
474120.0000   -0.45589
474160.0000   -0.02912
474200.0000   -0.01338
474240.0000   -0.49713
474280.0000    0.12441
474320.0000   -0.17604
474360.0000    0.10184
474400.0000    0.32459
474440.0000   -0.19524
474480.0000   -0.47325
474520.0000    0.10263
474560.0000    0.35786
474600.0000   -0.86739
474640.0000   -0.18782
474680.0000    0.14520
474720.0000   -0.41695
474760.0000    0.04397
474800.0000   -0.78877
474840.0000   -0.50857
474880.0000   -0.29449
474920.0000   -0.95308
474960.0000   -0.53367
475000.0000   -0.08329
475040.0000   -0.62200
475080.0000   -0.60101
475120.0000   -0.68595
475160.0000   -0.16235
475200.0000   -0.66465
475240.0000   -0.46265
475280.0000   -0.66357
475320.0000    0.12562
475360.0000   -0.13712
475400.0000   -0.60678
475440.0000    0.23853
475480.0000   -0.05291
475520.0000    0.15721
475560.0000   -0.35642
475600.0000   -0.36113
475640.0000    0.26071
475680.0000   -0.83995
475720.0000   -0.33203
475760.0000   -0.14209
475800.0000   -0.04914
475840.0000   -0.35696
475880.0000   -0.44821
475920.0000   -0.34009
475960.0000   -0.84397
476000.0000   -0.28092
476040.0000    0.25976
476080.0000    0.28618
476120.0000   -0.15734
476160.0000   -0.33006
476200.0000   -0.16639
476240.0000   -0.24795
476280.0000   -0.32230
476320.0000   -0.09272
476360.0000    0.03012
476400.0000   -0.29365
476440.0000    0.37408
476480.0000    0.15768
476520.0000    0.10054
476560.0000    0.26569
476600.0000    0.05716
476640.0000   -0.06310
476680.0000    0.40129
476720.0000   -0.35928
476760.0000   -0.14595
476800.0000   -0.07007
476840.0000    0.90721
476880.0000    0.64865
476920.0000    0.28203
476960.0000    0.20143
477000.0000   -0.14744
477040.0000    0.22490
477080.0000    0.76317
477120.0000    0.88169
477160.0000    0.34775
477200.0000    0.44518
477240.0000    0.01327
477280.0000   -0.37112
477320.0000    0.24526
477360.0000   -0.01553
477400.0000    0.26855
477440.0000   -0.06932
477480.0000    0.10298
477520.0000    0.11704
477560.0000   -0.42803
477600.0000   -0.65679
477640.0000   -0.04918
477680.0000   -0.24888
477720.0000   -0.30846
477760.0000    0.14630
477800.0000   -0.15818
477840.0000    0.20944
477880.0000    0.28664
477920.0000   -0.05977
477960.0000   -0.29338
478000.0000   -0.38452
478040.0000   -0.15545
478080.0000    0.43295
478120.0000   -0.19269
478160.0000   -0.25338
478200.0000   -0.21642
478240.0000   -0.13016
478280.0000    0.00809
478320.0000   -0.35611
478360.0000    0.35096
478400.0000   -0.00885
478440.0000    0.87520
478480.0000    0.11230
478520.0000   -0.23671
478560.0000   -0.68349
478600.0000   -0.78133
478640.0000   -0.04207
478680.0000   -0.29728
478720.0000    0.18716
478760.0000    0.13232
478800.0000    0.22408
478840.0000    0.37558
478880.0000    0.09635
478920.0000    0.47635
478960.0000   -0.18527
479000.0000   -0.23947
479040.0000   -0.15672
479080.0000   -0.16106
479120.0000   -0.25438
479160.0000   -0.57688
479200.0000   -0.07980
479240.0000   -0.10715
479280.0000   -0.44201
479320.0000    0.31178
479360.0000   -0.39688
479400.0000   -0.18430
479440.0000   -0.17703
479480.0000   -0.21906
479520.0000   -0.34364
479560.0000   -0.18914
479600.0000   -0.18932
479640.0000    0.12981
479680.0000   -0.60466
479720.0000   -1.02810
479760.0000   -0.66977
479800.0000   -0.20182
479840.0000   -0.49108
479880.0000    0.17723
479920.0000   -0.46753
479960.0000   -0.08451
480000.0000    0.07300
480040.0000   -0.72965
480080.0000   -0.66502
480120.0000   -0.44357
480160.0000   -0.62543
480200.0000   -0.56379
480240.0000   -0.58229
480280.0000   -0.55884
480320.0000    0.11455
480360.0000    0.22033
480400.0000   -0.01561
480440.0000    0.41961
480480.0000   -0.47200
480520.0000   -0.19194
480560.0000   -0.17370
480600.0000   -0.30377
480640.0000   -0.22092
480680.0000   -0.63295
480720.0000   -0.17173
480760.0000   -0.25688
480800.0000   -0.59395
480840.0000   -0.23226
480880.0000   -1.06123
480920.0000    0.12638
480960.0000   -0.47127
481000.0000   -0.56441
481040.0000    0.21391
481080.0000   -0.01237
481120.0000   -1.42582
481160.0000    0.26489
481200.0000    0.08722
481240.0000   -0.63551
481280.0000   -0.33235
481320.0000   -0.69973
481360.0000   -0.86689
481400.0000   -0.76532
481440.0000   -0.95097
481480.0000   -0.44721
481520.0000    0.08458
481560.0000    0.37233
481600.0000    0.19835
481640.0000    0.06952
481680.0000   -0.88697
481720.0000   -0.86218
481760.0000   -0.72454
481800.0000   -0.05715
481840.0000   -0.67315
481880.0000   -0.38047
481920.0000   -0.03897
481960.0000   -1.06079
482000.0000   -0.53848
482040.0000   -0.48700
482080.0000   -0.53951
482120.0000   -0.10730
482160.0000   -0.25035
482200.0000   -0.89036
482240.0000   -0.35896
482280.0000   -0.10859
482320.0000   -0.26212
482360.0000   -0.26982
482400.0000   -0.97447
482440.0000   -1.02283
482480.0000   -0.92446
482520.0000   -0.34440
482560.0000   -0.57749
482600.0000   -0.59525
482640.0000   -0.60963
482680.0000   -0.62908
482720.0000   -0.86105
482760.0000   -0.72134
482800.0000   -0.28475
482840.0000   -0.99784
482880.0000    0.23137
482920.0000    0.14241
482960.0000   -0.22789
483000.0000    0.18679
483040.0000   -0.24692
483080.0000   -0.31679
483120.0000   -0.82545
483160.0000   -0.28371
483200.0000   -0.93764
483240.0000   -0.80364
483280.0000    0.04312
483320.0000   -0.20477
483360.0000   -0.19012
483400.0000    0.37285
483440.0000   -0.14665
483480.0000    0.66373
483520.0000    0.36139
483560.0000   -0.40508
483600.0000    0.16602
483640.0000   -0.33406
483680.0000    0.04994
483720.0000   -0.04745
483760.0000    0.06279
483800.0000   -0.28424
483840.0000   -0.45427
483880.0000    0.06296
483920.0000    0.23936
483960.0000   -0.63940
484000.0000   -0.13043
484040.0000   -0.42728
484080.0000   -0.17271
484120.0000   -0.74923
484160.0000   -0.55830
484200.0000   -0.60679
484240.0000   -0.22616
484280.0000   -0.35240
484320.0000   -0.14563
484360.0000   -0.50653
484400.0000    0.22216
484440.0000    0.12317
484480.0000   -0.73449
484520.0000   -0.47527
484560.0000   -0.17327
484600.0000   -0.35266
484640.0000   -0.32756
484680.0000   -0.34530
484720.0000   -0.10520
484760.0000   -0.40598
484800.0000    0.02027
484840.0000   -0.10771
484880.0000   -0.79836
484920.0000   -0.70534
484960.0000   -0.33890
485000.0000   -0.92162
485040.0000   -0.87512
485080.0000   -1.20933
485120.0000   -0.97559
485160.0000   -0.85227
485200.0000   -0.52013
485240.0000   -1.00224
485280.0000   -0.29245
485320.0000   -0.08448
485360.0000   -0.36264
485400.0000   -0.70618
485440.0000   -0.91792
485480.0000   -0.84699
485520.0000   -1.09847
485560.0000    0.02577
485600.0000   -0.26555
485640.0000   -0.33950
485680.0000   -0.64741
485720.0000   -0.64435
485760.0000   -0.67466
485800.0000   -0.52401
485840.0000   -0.98928
485880.0000   -0.13431
485920.0000   -0.81994
485960.0000   -0.43974
486000.0000   -0.20140
486040.0000   -0.86171
486080.0000   -0.29185
486120.0000   -0.61922
486160.0000   -0.32472
486200.0000   -0.07861
486240.0000   -0.05415
486280.0000   -0.19293
486320.0000   -0.11768
486360.0000   -0.18275
486400.0000   -0.48111
486440.0000   -0.76680
486480.0000   -0.78928
486520.0000   -1.04745
486560.0000   -0.23354
486600.0000   -1.13212
486640.0000   -0.03941
486680.0000   -0.84981
486720.0000   -0.40734
486760.0000   -0.59093
486800.0000   -0.55377
486840.0000   -0.74999
486880.0000   -0.60724
486920.0000   -0.29955
486960.0000   -0.59277
487000.0000   -0.56011
487040.0000   -0.39979
487080.0000   -0.29488
487120.0000   -0.04878
487160.0000    0.27538
487200.0000   -0.69078
487240.0000    0.40844
487280.0000    0.05371
487320.0000   -0.07931
487360.0000    0.18004
487400.0000   -0.27438
487440.0000   -0.59655
487480.0000   -0.06156
487520.0000    0.01366
487560.0000   -0.07074
487600.0000   -0.16176
487640.0000   -0.03246
487680.0000   -0.32967
487720.0000   -0.69645
487760.0000   -0.49727
487800.0000   -0.55435
487840.0000   -1.18502
487880.0000   -0.31647
487920.0000   -0.58739
487960.0000   -0.24610
488000.0000    0.06977
488040.0000   -0.10079
488080.0000   -0.24094
488120.0000    0.43612
488160.0000   -0.34531
488200.0000    0.16682
488240.0000   -0.81328
488280.0000   -0.18945
488320.0000   -0.53562
488360.0000   -0.08668
488400.0000   -0.47449
488440.0000   -0.56740
488480.0000   -0.06209
488520.0000    0.17265
488560.0000   -0.62559
488600.0000    0.58049
488640.0000    0.09203
488680.0000    0.54486
488720.0000    0.07374
488760.0000    0.38931
488800.0000    0.07044
488840.0000   -0.26357
488880.0000   -0.20685
488920.0000    0.27575
488960.0000    0.05655
489000.0000   -0.27018
489040.0000   -0.21009
489080.0000   -0.09736
489120.0000   -0.62140
489160.0000   -0.58827
489200.0000   -0.57731
489240.0000   -0.66887
489280.0000   -0.12830
489320.0000   -0.14185
489360.0000   -0.03933
489400.0000    0.20151
489440.0000   -0.58530
489480.0000    0.02595
489520.0000   -0.74932
489560.0000   -0.27595
489600.0000   -0.47177
489640.0000   -0.88466
489680.0000   -0.25140
489720.0000   -0.72530
489760.0000   -0.13528
489800.0000    0.29829
489840.0000   -0.03400
489880.0000   -0.00705
489920.0000   -0.76140
489960.0000   -0.43310
490000.0000   -0.22419
490040.0000   -0.54173
490080.0000   -0.71242
490120.0000    0.56908
490160.0000   -0.07141
490200.0000   -0.60716
490240.0000   -0.36667
490280.0000   -0.37913
490320.0000   -0.82388
490360.0000    0.07040
490400.0000   -0.00886
490440.0000    0.01259
490480.0000   -0.36670
490520.0000    0.11017
490560.0000   -0.08057
490600.0000   -0.46731
490640.0000   -0.52032
490680.0000   -0.09222
490720.0000   -0.51716
490760.0000    0.10959
490800.0000    0.48949
490840.0000   -0.19938
490880.0000   -0.07065
490920.0000    0.31560
490960.0000   -0.11239
491000.0000    0.66609
491040.0000    0.61916
491080.0000    0.35599
491120.0000    0.04867
491160.0000    0.23349
491200.0000    0.08957
491240.0000    0.09836
491280.0000    0.41436
491320.0000   -0.01524
491360.0000    0.66837
491400.0000    0.49772
491440.0000    0.04383
491480.0000    0.27339
491520.0000    0.21638
491560.0000   -0.47589
491600.0000   -0.34252
491640.0000    0.16991
491680.0000    0.19223
491720.0000   -0.15036
491760.0000   -0.06228
491800.0000   -0.15274
491840.0000    0.36861
491880.0000   -0.52264
491920.0000    1.00223
491960.0000    0.27799
492000.0000    0.43583
492040.0000    0.48701
492080.0000    0.65837
492120.0000    0.42937
492160.0000    0.38421
492200.0000    0.23176
492240.0000   -0.24583
492280.0000   -0.40977
492320.0000   -0.77302
492360.0000   -0.05335
492400.0000   -0.58162
492440.0000   -0.09828
492480.0000   -0.34924
492520.0000   -0.41998
492560.0000   -0.59263
492600.0000   -0.47060
492640.0000   -0.78760
492680.0000   -0.26327
492720.0000    0.26428
492760.0000   -0.08330
492800.0000   -0.14829
492840.0000    0.51348
492880.0000    0.27802
492920.0000    0.53163
492960.0000    0.56142
493000.0000    0.38239
493040.0000    0.25328
493080.0000    0.80034
493120.0000    0.70937
493160.0000    0.81765
493200.0000    0.60718
493240.0000    0.44467
493280.0000    0.03611
493320.0000    0.07517
493360.0000    0.20792
493400.0000    0.03515
493440.0000    0.23504
493480.0000   -0.23435
493520.0000    0.82530
493560.0000    0.02969
493600.0000   -0.59170
493640.0000   -0.65592
493680.0000   -0.90915
493720.0000    0.02142
493760.0000    0.46487
493800.0000   -0.00894
493840.0000    0.09920
493880.0000    0.29686
493920.0000    0.44324
493960.0000   -0.19475
494000.0000   -0.46924
494040.0000   -0.46299
494080.0000   -0.17566
494120.0000   -0.16512
494160.0000   -0.07039
494200.0000   -0.17178
494240.0000    0.02553
494280.0000    0.37614
494320.0000    0.97580
494360.0000   -0.25948
494400.0000   -0.16407
494440.0000    0.68851
494480.0000    0.14280
494520.0000   -0.02496
494560.0000   -0.13184
494600.0000   -0.30903
494640.0000    0.89987
494680.0000    0.23265
494720.0000    0.07204
494760.0000   -0.42432
494800.0000    0.21805
494840.0000    0.35563
494880.0000    0.50891
494920.0000   -0.13118
494960.0000    0.74654
495000.0000    0.30396
495040.0000   -0.05087
495080.0000    0.65777
495120.0000    0.42217
495160.0000    0.30188
495200.0000    0.19867
495240.0000   -0.08206
495280.0000    0.53048
495320.0000    0.22542
495360.0000   -0.04974
495400.0000    0.35151
495440.0000   -0.04004
495480.0000   -0.49625
495520.0000   -0.58323
495560.0000   -0.48981
495600.0000   -0.24780
495640.0000   -0.32484
495680.0000   -0.02742
495720.0000    0.00061
495760.0000   -0.26069
495800.0000   -0.30995
495840.0000   -0.05588
495880.0000    0.15377
495920.0000   -0.57418
495960.0000    0.65898
496000.0000    0.19936
496040.0000   -0.44734
496080.0000    0.69472
496120.0000    0.21538
496160.0000    0.32471
496200.0000    0.50981
496240.0000    0.60527
496280.0000    0.08120
496320.0000    0.68168
496360.0000    0.18133
496400.0000   -0.23309
496440.0000    0.05059
496480.0000    0.47416
496520.0000    0.06382
496560.0000    0.15093
496600.0000    0.55906
496640.0000    0.75862
496680.0000    0.14036
496720.0000    0.25923
496760.0000   -0.45848
496800.0000   -0.15116
496840.0000    0.10913
496880.0000   -0.20260
496920.0000   -0.22378
496960.0000   -0.27079
497000.0000    0.19611
497040.0000   -0.23771
497080.0000   -0.07777
497120.0000   -1.04061
497160.0000    0.40481
497200.0000   -0.27984
497240.0000    0.05913
497280.0000    0.53582
497320.0000    0.20469
497360.0000    0.62469
497400.0000    0.03714
497440.0000    0.47508
497480.0000    0.00856
497520.0000   -0.79357
497560.0000    0.06457
497600.0000   -0.10296
497640.0000    0.22087
497680.0000   -0.09525
497720.0000    0.22741
497760.0000    0.56770
497800.0000   -0.13622
497840.0000   -0.32320
497880.0000   -0.49595
497920.0000   -0.36180
497960.0000   -0.35059
498000.0000   -0.17616
498040.0000   -0.18509
498080.0000    0.24560
498120.0000    0.34654
498160.0000   -0.44574
498200.0000    0.11980
498240.0000    0.00873
498280.0000   -0.13033
498320.0000    0.28809
498360.0000   -0.17723
498400.0000    0.17978
498440.0000    0.68923
498480.0000    0.38468
498520.0000    0.44405
498560.0000    0.25747
498600.0000   -0.13969
498640.0000   -0.34918
498680.0000   -0.63967
498720.0000   -0.54895
498760.0000    0.10263
498800.0000   -0.06415
498840.0000   -0.09017
498880.0000   -0.56627
498920.0000    0.12390
498960.0000   -0.07444
499000.0000    0.02638
499040.0000   -0.16643
499080.0000   -0.12586
499120.0000    0.39088
499160.0000    0.35396
499200.0000   -0.16598
499240.0000    0.28900
499280.0000   -0.22863
499320.0000   -0.08128
499360.0000    0.23551
499400.0000    0.14450
499440.0000   -0.22103
499480.0000    0.24196
499520.0000   -0.20031
499560.0000    0.51902
499600.0000   -0.11148
499640.0000    0.33984
499680.0000   -0.09856
499720.0000   -0.33345
499760.0000    0.26131
499800.0000   -0.00105
499840.0000    0.43941
499880.0000    0.00868
499920.0000    0.36871
499960.0000    0.90621
500000.0000    0.38895
500040.0000    0.66169
500080.0000    1.40586
500120.0000    1.27239
500160.0000    0.77994
500200.0000    1.04160
500240.0000    1.04150
500280.0000    0.21190
500320.0000    0.64328
500360.0000   -0.00560
500400.0000    0.44095
500440.0000   -0.10882
500480.0000   -0.07853
500520.0000    0.25019
500560.0000    1.33804
500600.0000    0.36193
500640.0000    0.04227
500680.0000    0.44699
500720.0000   -0.12156
500760.0000    0.02571
500800.0000    0.19120
500840.0000   -0.73026
500880.0000   -0.13975
500920.0000   -0.64137
500960.0000    0.47630
501000.0000    0.30128
501040.0000   -0.39025
501080.0000   -0.08599
501120.0000    0.02550
501160.0000    0.04534
501200.0000   -0.18398
501240.0000   -0.32097
501280.0000   -0.12390
501320.0000   -0.14464
501360.0000   -0.13202
501400.0000   -0.00480
501440.0000   -0.08926
501480.0000   -0.04987
501520.0000    0.18974
501560.0000    0.24651
501600.0000   -0.12011
501640.0000   -0.02178
501680.0000   -0.22615
501720.0000    0.08065
501760.0000    0.04252
501800.0000   -0.05014
501840.0000   -0.24476
501880.0000   -0.13964
501920.0000   -0.46717
501960.0000    0.38413
502000.0000   -0.10991
502040.0000   -0.53290
502080.0000   -0.37547
502120.0000    0.01366
502160.0000    0.29960
502200.0000   -0.77008
502240.0000   -0.68402
502280.0000   -0.81225
502320.0000   -0.27426
502360.0000   -0.07863
502400.0000    0.36362
502440.0000   -0.17947
502480.0000   -0.14735
502520.0000    0.68684
502560.0000   -0.43554
502600.0000   -0.35849
502640.0000   -0.15104
502680.0000   -0.77868
502720.0000   -0.49411
502760.0000   -0.26577
502800.0000    0.24923
502840.0000   -0.83535
502880.0000   -0.04976
502920.0000   -0.19141
502960.0000    0.04616
503000.0000    0.63239
503040.0000   -0.05268
503080.0000    0.30762
503120.0000    0.00076
503160.0000    0.04842
503200.0000   -0.28124
503240.0000   -1.12277
503280.0000   -0.61135
503320.0000   -1.17169
503360.0000   -0.69988
503400.0000   -0.18017
503440.0000   -0.40754
503480.0000   -0.26165
503520.0000   -0.57422
503560.0000   -0.80383
503600.0000   -1.14870
503640.0000   -1.69330
503680.0000   -1.20067
503720.0000   -0.81275
503760.0000   -0.79538
503800.0000   -0.06805
503840.0000   -0.26676
503880.0000   -0.17991
503920.0000   -0.88093
503960.0000   -0.39563
504000.0000   -0.36576
504040.0000   -0.25383
504080.0000   -1.19167
504120.0000   -1.02057
504160.0000   -0.03669
504200.0000   -0.12252
504240.0000    0.45980
504280.0000   -0.25123
504320.0000   -0.27598
504360.0000   -0.28700
504400.0000    0.37005
504440.0000    0.12841
504480.0000    0.10803
504520.0000    0.10081
504560.0000   -0.43953
504600.0000   -0.28817
504640.0000    0.06186
504680.0000    0.83816
504720.0000   -0.20327
504760.0000    0.49949
504800.0000   -0.09740
504840.0000    0.11667
504880.0000   -0.16628
504920.0000   -0.89085
504960.0000   -0.42992
505000.0000   -0.04724
505040.0000    0.30757
505080.0000   -0.19378
505120.0000   -0.07888
505160.0000    0.09436
505200.0000    0.18902
505240.0000    0.28383
505280.0000    0.42635
505320.0000   -0.14358
505360.0000   -0.71035
505400.0000    0.33974
505440.0000    0.87108
505480.0000    1.23748
505520.0000    0.97796
505560.0000    0.60368
505600.0000    1.04006
505640.0000    0.77824
505680.0000    1.59462
505720.0000    0.49191
505760.0000    0.36390
505800.0000    0.59716
505840.0000    0.61682
505880.0000    0.20626
505920.0000    0.02986
505960.0000   -0.34156
506000.0000   -0.08399
506040.0000   -0.08449
506080.0000   -0.12363
506120.0000    1.01167
506160.0000    0.36324
506200.0000    0.25755
506240.0000    0.76526
506280.0000    0.23117
506320.0000    0.46595
506360.0000    0.11175
506400.0000   -0.16298
506440.0000    0.71298
506480.0000    0.37104
506520.0000   -0.85598
506560.0000   -0.22611
506600.0000    0.39341
506640.0000    0.47559
506680.0000    0.05109
506720.0000    0.09673
506760.0000    0.08360
506800.0000    0.18619
506840.0000    0.26241
506880.0000    0.01459
506920.0000    0.30699
506960.0000    0.08106
507000.0000    0.01632
507040.0000    0.41790
507080.0000    0.39712
507120.0000    0.21466
507160.0000    0.16479
507200.0000    0.47718
507240.0000   -0.16710
507280.0000    0.32143
507320.0000    0.30255
507360.0000    0.49124
507400.0000    0.49290
507440.0000    0.07094
507480.0000    0.04667
507520.0000    1.14375
507560.0000    0.66534
507600.0000    0.02492
507640.0000    0.89099
507680.0000    0.27088
507720.0000    0.38002
507760.0000    0.40194
507800.0000    0.74840
507840.0000    0.87845
507880.0000    1.15045
507920.0000    0.35215
507960.0000    0.09660
508000.0000    0.35726
508040.0000   -0.09398
508080.0000    0.36321
508120.0000   -0.18542
508160.0000    0.62191
508200.0000    0.24423
508240.0000    0.51220
508280.0000    0.36831
508320.0000    0.02126
508360.0000   -0.10967
508400.0000    0.00624
508440.0000    0.17289
508480.0000   -0.10277
508520.0000    0.16361
508560.0000    0.00357
508600.0000    0.07805
508640.0000    0.53576
508680.0000   -0.52010
508720.0000    0.01809
508760.0000    0.21896
508800.0000    0.34158
508840.0000   -0.22015
508880.0000   -0.26625
508920.0000   -0.68023
508960.0000   -0.62380
509000.0000    0.15963
509040.0000   -0.40602
509080.0000   -0.33504
509120.0000    0.15464
509160.0000    0.48727
509200.0000   -0.06286
509240.0000    0.04779
509280.0000   -0.87671
509320.0000    0.28372
509360.0000   -0.12310
509400.0000   -0.58187
509440.0000   -0.52664
509480.0000   -0.41047
509520.0000    0.26586
509560.0000    0.75782
509600.0000   -0.27417
509640.0000   -0.07627
509680.0000   -0.35406
509720.0000   -0.38536
509760.0000   -0.44488
509800.0000   -0.66992
509840.0000    0.16224
509880.0000    0.29834
509920.0000    0.76846
509960.0000    0.33416
510000.0000    0.16613
510040.0000    0.19630
510080.0000    0.35547
510120.0000    0.47224
510160.0000    0.40047
510200.0000    0.42675
510240.0000    0.33582
510280.0000    0.62846
510320.0000    0.16322
510360.0000    0.65095
510400.0000    0.02085
510440.0000    0.26099
510480.0000    0.32287
510520.0000    0.73500
510560.0000   -0.24859
510600.0000    0.17063
510640.0000   -0.18098
510680.0000    0.29491
510720.0000    0.50817
510760.0000    0.24466
510800.0000    1.03939
510840.0000    0.42532
510880.0000    0.78897
510920.0000    0.27507
510960.0000    0.56613
511000.0000    0.82093
511040.0000    0.29168
511080.0000    1.03539
511120.0000    0.59879
511160.0000   -0.00728
511200.0000    0.06290
511240.0000    0.24146
511280.0000    0.29532
511320.0000    0.09794
511360.0000   -0.20077
511400.0000    0.86031
511440.0000    0.47599
511480.0000    0.17024
511520.0000    0.94432
511560.0000    0.64387
511600.0000    0.15626
511640.0000    0.16392
511680.0000   -0.32812
511720.0000    0.41184
511760.0000    0.43004
511800.0000    0.62362
511840.0000    0.04045
511880.0000    0.57542
511920.0000    0.77340
511960.0000    0.39264
512000.0000    0.87706
512040.0000    0.83074
512080.0000    0.48101
512120.0000    0.67783
512160.0000    0.65405
512200.0000    0.85566
512240.0000   -0.04381
512280.0000    0.53549
512320.0000    0.61444
512360.0000   -0.02737
512400.0000    0.58306
512440.0000    0.56133
512480.0000    0.26563
512520.0000    0.29187
512560.0000   -0.05549
512600.0000    0.62799
512640.0000   -0.24467
512680.0000    0.13883
512720.0000    0.08706
512760.0000   -0.23316
512800.0000    0.19355
512840.0000   -0.37238
512880.0000   -0.49235
512920.0000   -0.04574
512960.0000   -0.77473
513000.0000   -0.72208
513040.0000   -0.29264
513080.0000   -0.22410
513120.0000    0.35133
513160.0000    0.11271
513200.0000    0.35863
513240.0000   -0.18396
513280.0000    0.58923
513320.0000   -0.27228
513360.0000    0.15531
513400.0000    0.28727
513440.0000    0.58149
513480.0000    0.56172
513520.0000   -0.05966
513560.0000    0.56989
513600.0000    0.68505
513640.0000    0.89221
513680.0000    0.42174
513720.0000    0.27051
513760.0000    0.72017
513800.0000    0.62298
513840.0000    0.73834
513880.0000    0.52258
513920.0000    0.28239
513960.0000    0.08682
514000.0000    0.86041
514040.0000    0.41051
514080.0000    1.01984
514120.0000    1.03859
514160.0000    1.05543
514200.0000    0.42577
514240.0000    0.41268
514280.0000    0.37150
514320.0000    0.79319
514360.0000    0.59144
514400.0000    0.70471
514440.0000    0.57594
514480.0000   -0.17557
514520.0000   -0.10994
514560.0000    0.59660
514600.0000    1.15111
514640.0000    0.33646
514680.0000    0.52221
514720.0000    0.69447
514760.0000    0.45448
514800.0000    0.64090
514840.0000    0.24235
514880.0000    0.06467
514920.0000    0.07426
514960.0000    0.22275
515000.0000   -0.03039
515040.0000   -0.17689
515080.0000    0.10249
515120.0000   -0.06216
515160.0000    0.12016
515200.0000    0.13653
515240.0000    0.37223
515280.0000    0.05648
515320.0000    0.29590
515360.0000    0.35239
515400.0000    0.29981
515440.0000    0.04146
515480.0000    0.36550
515520.0000    0.59287
515560.0000   -0.02798
515600.0000    0.21345
515640.0000    0.04761
515680.0000    0.88210
515720.0000    0.40620
515760.0000    0.65058
515800.0000    0.46292
515840.0000    0.50163
515880.0000   -0.01543
515920.0000    0.56335
515960.0000    1.25468
516000.0000    0.56418
516040.0000    0.72072
516080.0000    0.51061
516120.0000    0.33246
516160.0000    0.74307
516200.0000    0.39054
516240.0000    0.41883
516280.0000   -0.00978
516320.0000    0.51189
516360.0000   -0.21952
516400.0000   -0.14932
516440.0000   -0.30583
516480.0000   -0.09793
516520.0000   -0.44316
516560.0000    0.22590
516600.0000    0.32937
516640.0000    0.68602
516680.0000    0.46845
516720.0000    0.80623
516760.0000    0.60777
516800.0000   -0.32813
516840.0000    0.58255
516880.0000    0.17331
516920.0000    0.10775
516960.0000    0.44173
517000.0000   -0.02733
517040.0000    0.23104
517080.0000   -0.36011
517120.0000   -0.16750
517160.0000   -0.71333
517200.0000   -0.42247
517240.0000   -0.09763
517280.0000   -0.06172
517320.0000   -0.14429
517360.0000    0.13875
517400.0000    0.82536
517440.0000    0.97977
517480.0000    0.70294
517520.0000    0.88461
517560.0000    0.66950
517600.0000    0.71199
517640.0000    1.10926
517680.0000    0.41545
517720.0000    0.48669
517760.0000    0.57828
517800.0000    1.21473
517840.0000    0.56505
517880.0000    0.99566
517920.0000    0.71655
517960.0000    0.76827
518000.0000    0.80472
518040.0000    0.53010
518080.0000    0.46486
518120.0000    0.37698
518160.0000    0.42002
518200.0000    0.29341
518240.0000    0.36772
518280.0000    0.48524
518320.0000    0.09569
518360.0000    0.42410
518400.0000    0.62073
518440.0000    0.35220
518480.0000    0.39836
518520.0000    0.13508
518560.0000    0.24110
518600.0000   -0.21985
518640.0000    0.18039
518680.0000   -0.23754
518720.0000   -0.44151
518760.0000    0.02699
518800.0000   -0.02163
518840.0000   -0.37101
518880.0000    0.23173
518920.0000   -0.62913
518960.0000   -0.60773
519000.0000   -0.16051
519040.0000    0.01593
519080.0000   -0.28311
519120.0000   -0.20992
519160.0000   -0.01160
519200.0000   -0.55265
519240.0000   -0.39048
519280.0000   -0.10279
519320.0000    0.53422
519360.0000   -0.12183
519400.0000    0.74110
519440.0000    0.14411
519480.0000    0.31151
519520.0000    1.36874
519560.0000    1.61507
519600.0000    0.76335
519640.0000    0.27280
519680.0000    0.35102
519720.0000    0.72034
519760.0000    0.60506
519800.0000   -0.06381
519840.0000    0.63237
519880.0000    0.17203
519920.0000    0.18932
519960.0000    0.05110
520000.0000   -0.14211
520040.0000    0.16943
520080.0000    0.11034
520120.0000    0.83662
520160.0000    1.20380
520200.0000    1.22324
520240.0000    0.91262
520280.0000    0.99416
520320.0000    0.83869
520360.0000    0.55642
520400.0000   -0.55556
520440.0000    0.75654
520480.0000    0.49844
520520.0000    1.05996
520560.0000    0.79168
520600.0000    0.78075
520640.0000    0.32027
520680.0000    0.44021
520720.0000    0.57504
520760.0000    0.12491
520800.0000    0.97027
520840.0000    0.77763
520880.0000    1.00634
520920.0000    0.55502
520960.0000    1.12132
521000.0000    0.50545
521040.0000    1.10140
521080.0000    0.29231
521120.0000   -0.07408
521160.0000    0.32499
521200.0000    0.55426
521240.0000    0.66813
521280.0000    1.15508
521320.0000    0.40604
521360.0000    0.46041
521400.0000    0.28931
521440.0000    1.12914
521480.0000    0.64698
521520.0000    0.41769
521560.0000    0.24235
521600.0000    0.39403
521640.0000    0.27258
521680.0000    0.25751
521720.0000    0.51838
521760.0000    0.09192
521800.0000    0.39478
521840.0000    0.67519
521880.0000    1.17251
521920.0000    1.34484
521960.0000    0.84360
522000.0000    0.54718
522040.0000    1.11204
522080.0000    1.01930
522120.0000    0.98249
522160.0000    0.48827
522200.0000    1.32325
522240.0000    1.22809
522280.0000    0.80135
522320.0000    1.17597
522360.0000    0.12652
522400.0000    0.43893
522440.0000    1.35708
522480.0000    1.28810
522520.0000    0.85306
522560.0000    1.19431
522600.0000    0.58400
522640.0000    0.57962
522680.0000    0.89965
522720.0000    0.69155
522760.0000    0.68544
522800.0000    0.58987
522840.0000    0.88527
522880.0000    0.54155
522920.0000    0.52051
522960.0000    1.18937
523000.0000    0.12424
523040.0000    0.87782
523080.0000    0.68591
523120.0000    0.78893
523160.0000    0.99297
523200.0000    0.74503
523240.0000    0.39801
523280.0000    0.30831
523320.0000    0.46680
523360.0000    0.37141
523400.0000   -0.02807
523440.0000    0.83951
523480.0000    0.60594
523520.0000    1.29570
523560.0000    0.84052
523600.0000    0.70851
523640.0000    0.51451
523680.0000    0.29311
523720.0000    0.45405
523760.0000    0.52530
523800.0000    0.46715
523840.0000    0.64529
523880.0000    0.68133
523920.0000    0.23578
523960.0000    0.52339
524000.0000   -0.26175
524040.0000    0.66110
524080.0000    0.49560
524120.0000    0.70725
524160.0000    0.68627
524200.0000    0.34942
524240.0000    0.05454
524280.0000    0.76948
524320.0000    0.07553
524360.0000    0.60064
524400.0000    0.99229
524440.0000    0.68417
524480.0000    0.71033
524520.0000    0.73243
524560.0000    1.23943
524600.0000    1.03255
524640.0000    0.51137
524680.0000    0.70667
524720.0000    0.71351
524760.0000    0.94585
524800.0000    1.53316
524840.0000    1.05407
524880.0000    1.27353
524920.0000    1.35336
524960.0000    0.94865
525000.0000    0.85003
525040.0000    0.71753
525080.0000    1.33726
525120.0000    0.39613
525160.0000    0.80641
525200.0000    0.86437
525240.0000    1.10604
525280.0000    1.51377
525320.0000    1.19223
525360.0000    1.05284
525400.0000    0.99640
525440.0000    1.37697
525480.0000    1.06007
525520.0000    1.01608
525560.0000    1.02217
525600.0000    0.83946
525640.0000    0.57533
525680.0000    0.91657
525720.0000    0.39391
525760.0000    0.53229
525800.0000    0.56857
525840.0000    0.89734
525880.0000    1.03266
525920.0000    0.64344
525960.0000    0.90956
526000.0000    0.87805
526040.0000    0.73997
526080.0000    0.16609
526120.0000    0.35419
526160.0000    0.65567
526200.0000    0.89542
526240.0000    0.82888
526280.0000    0.99087
526320.0000    0.83226
526360.0000    0.80700
526400.0000    0.72470
526440.0000    0.23651
526480.0000    0.94318
526520.0000    0.31524
526560.0000    0.99888
526600.0000    0.25753
526640.0000    0.67334
526680.0000    0.54682
526720.0000    0.32893
526760.0000    0.69328
526800.0000    0.50624
526840.0000    0.21493
526880.0000    0.70388
526920.0000    0.77670
526960.0000    1.52319
527000.0000    0.64430
527040.0000    1.50787
527080.0000    1.08095
527120.0000    0.43551
527160.0000    0.63245
527200.0000    1.20144
527240.0000    0.42053
527280.0000    0.46412
527320.0000   -0.27195
527360.0000    0.52569
527400.0000    0.52140
527440.0000    0.89549
527480.0000    0.58025
527520.0000    1.02707
527560.0000    1.07023
527600.0000    0.76793
527640.0000    0.84277
527680.0000   -0.08279
527720.0000    0.80638
527760.0000    0.34675
527800.0000    0.35277
527840.0000    0.63898
527880.0000    0.20157
527920.0000    0.42394
527960.0000    0.79864
528000.0000    0.38667
528040.0000    0.78906
528080.0000    1.12201
528120.0000    1.23623
528160.0000    0.55622
528200.0000    0.71551
528240.0000    0.83098
528280.0000    0.98636
528320.0000    1.03268
528360.0000    0.95393
528400.0000    1.10852
528440.0000    0.80373
528480.0000    1.12831
528520.0000    1.09943
528560.0000    1.39361
528600.0000    1.00378
528640.0000   -0.08491
528680.0000    0.69742
528720.0000    1.03097
528760.0000    0.21771
528800.0000   -0.35650
528840.0000    0.60154
528880.0000    0.49695
528920.0000    0.48882
528960.0000    0.90793
529000.0000    1.63023
529040.0000    0.75769
529080.0000    1.28240
529120.0000    0.53262
529160.0000    0.41607
529200.0000    0.80871
529240.0000    0.47196
529280.0000    1.25598
529320.0000    1.09673
529360.0000    0.97022
529400.0000    0.62697
529440.0000    1.34527
529480.0000    0.86545
529520.0000    0.30116
529560.0000    0.41853
529600.0000    0.90589
529640.0000    0.91450
529680.0000    0.67586
529720.0000    0.64925
529760.0000    0.45213
529800.0000    0.65304
529840.0000    0.46854
529880.0000    0.99021
529920.0000    1.50887
529960.0000    1.58578
530000.0000    1.04429
530040.0000    0.56927
530080.0000    0.43065
530120.0000    1.08134
530160.0000    1.61922
530200.0000    1.57647
530240.0000    1.15860
530280.0000    0.25939
530320.0000    0.37567
530360.0000    0.59776
530400.0000    1.01189
530440.0000    1.11228
530480.0000    1.29089
530520.0000    1.64960
530560.0000    1.07319
530600.0000    1.66022
530640.0000    1.41468
530680.0000    1.70774
530720.0000    1.73510
530760.0000    1.53173
530800.0000    0.76322
530840.0000    1.29957
530880.0000    1.37972
530920.0000    1.16860
530960.0000    1.53286
531000.0000    1.58581
531040.0000    0.63895
531080.0000    1.55285
531120.0000    0.72979
531160.0000    0.68759
531200.0000    0.87775
531240.0000    1.28809
531280.0000    1.55384
531320.0000    0.99484
531360.0000    1.02859
531400.0000    1.10103
531440.0000    0.60804
531480.0000    1.33184
531520.0000    1.77370
531560.0000    1.21885
531600.0000    1.72703
531640.0000    1.56681
531680.0000    1.65932
531720.0000    0.97965
531760.0000    1.35811
531800.0000    0.96129
531840.0000    1.48564
531880.0000    1.84107
531920.0000    1.77921
531960.0000    1.46882
532000.0000    1.74351
532040.0000    1.92298
532080.0000    1.86524
532120.0000    1.81200
532160.0000    1.53988
532200.0000    1.07630
532240.0000    1.11902
532280.0000    1.76596
532320.0000    1.65514
532360.0000    1.59485
532400.0000    1.67320
532440.0000    2.33551
532480.0000    1.55302
532520.0000    1.56968
532560.0000    1.85003
532600.0000    1.66490
532640.0000    1.53707
532680.0000    0.29041
532720.0000    0.83563
532760.0000    1.34865
532800.0000    1.80310
532840.0000    1.39195
532880.0000    1.44132
532920.0000    1.61955
532960.0000    1.17162
533000.0000    1.75345
533040.0000    1.92672
533080.0000    1.94231
533120.0000    1.21930
533160.0000    1.71106
533200.0000    0.96473
533240.0000    1.24485
533280.0000    1.98910
533320.0000    1.65026
533360.0000    1.95188
533400.0000    1.21784
533440.0000    1.44660
533480.0000    2.07426
533520.0000    2.55354
533560.0000    1.88919
533600.0000    2.26874
533640.0000    1.81876
533680.0000    2.11401
533720.0000    1.66808
533760.0000    2.37890
533800.0000    2.05720
533840.0000    1.99871
533880.0000    2.30914
533920.0000    1.00495
533960.0000    1.70406
534000.0000    1.30952
534040.0000    1.61810
534080.0000    1.27748
534120.0000    1.12971
534160.0000    1.13493
534200.0000    0.80128
534240.0000    1.66461
534280.0000    1.96570
534320.0000    1.61761
534360.0000    1.21611
534400.0000    1.16039
534440.0000   -0.08000
534480.0000    0.62772
534520.0000    0.22776
534560.0000    0.75279
534600.0000    0.92378
534640.0000    0.88524
534680.0000    0.37853
534720.0000    0.59823
534760.0000    0.68019
534800.0000    1.32146
534840.0000    0.34231
534880.0000    0.57098
534920.0000    0.94950
534960.0000    0.84352
535000.0000    1.57160
535040.0000    0.85265
535080.0000    0.15619
535120.0000    0.69927
535160.0000    1.16021
535200.0000    1.16077
535240.0000    1.35171
535280.0000    1.49141
535320.0000    1.07977
535360.0000    1.60440
535400.0000    0.64900
535440.0000    0.45540
535480.0000    1.30989
535520.0000    0.96560
535560.0000    1.31068
535600.0000    1.11650
535640.0000    1.13366
535680.0000    1.64829
535720.0000    0.62027
535760.0000    0.79867
535800.0000    0.55517
535840.0000    1.23209
535880.0000    0.63128
535920.0000    1.09171
535960.0000    0.82057
536000.0000    0.26714
536040.0000    0.70181
536080.0000    0.83923
536120.0000    1.10955
536160.0000    0.58572
536200.0000    1.06214
536240.0000    0.18420
536280.0000    0.66952
536320.0000    1.28641
536360.0000    0.61582
536400.0000    0.33899
536440.0000    0.70736
536480.0000    0.84901
536520.0000    1.14823
536560.0000    0.95017
536600.0000   -0.00518
536640.0000    0.22804
536680.0000    0.25971
536720.0000    0.79530
536760.0000    0.27997
536800.0000    0.65763
536840.0000    1.23754
536880.0000    1.27803
536920.0000    1.03114
536960.0000    1.03948
537000.0000    0.54776
537040.0000    0.97671
537080.0000    1.05968
537120.0000    1.15778
537160.0000    1.06099
537200.0000    1.35444
537240.0000    0.77078
537280.0000    1.18702
537320.0000    0.62434
537360.0000    0.23500
537400.0000    0.81891
537440.0000    1.44175
537480.0000    1.34330
537520.0000    1.45577
537560.0000    1.25078
537600.0000    1.18417
537640.0000    1.90319
537680.0000    1.60939
537720.0000    2.14008
537760.0000    1.17503
537800.0000    0.78362
537840.0000    0.55212
537880.0000    0.89239
537920.0000    0.52330
537960.0000   -0.32861
538000.0000    0.63016
538040.0000    0.50626
538080.0000    0.58264
538120.0000    0.66188
538160.0000    0.28204
538200.0000    0.67091
538240.0000    0.43405
538280.0000    0.20205
538320.0000    0.97455
538360.0000    1.13795
538400.0000    0.70880
538440.0000    0.72358
538480.0000    0.29177
538520.0000    0.07669
538560.0000    0.17218
538600.0000    0.47051
538640.0000    0.26405
538680.0000   -0.10879
538720.0000   -0.38466
538760.0000   -0.36986
538800.0000   -0.04601
538840.0000    0.71334
538880.0000    0.61007
538920.0000    0.16513
538960.0000   -0.00206
539000.0000    0.81952
539040.0000    0.46406
539080.0000    0.77817
539120.0000    0.94257
539160.0000    0.49626
539200.0000    0.47736
539240.0000    0.97946
539280.0000    0.07257
539320.0000    0.71980
539360.0000    0.17840
539400.0000    0.54398
539440.0000    0.77335
539480.0000    0.90034
539520.0000    0.30135
539560.0000    0.56599
539600.0000    0.78992
539640.0000    0.98349
539680.0000   -0.24706
539720.0000    1.23172
539760.0000    0.83592
539800.0000    1.23670
539840.0000    0.40440
539880.0000    0.62021
539920.0000    0.34615
539960.0000    0.26786
540000.0000   -0.34281
540040.0000   -0.14995
540080.0000    0.17758
540120.0000   -0.75864
540160.0000    0.00012
540200.0000    0.58840
540240.0000    0.47765
540280.0000    0.52113
540320.0000    0.48217
540360.0000    0.47170
540400.0000    0.73808
540440.0000    1.04144
540480.0000    1.03109
540520.0000    0.73006
540560.0000    1.40443
540600.0000    0.81156
540640.0000    1.01092
540680.0000    1.03968
540720.0000    1.60873
540760.0000    0.89187
540800.0000    1.17954
540840.0000    0.23332
540880.0000    0.61550
540920.0000    1.17876
540960.0000    0.13529
541000.0000   -0.31796
541040.0000    0.78361
541080.0000    0.56516
541120.0000    0.19957
541160.0000    0.85336
541200.0000    0.49286
541240.0000    0.94006
541280.0000    1.58272
541320.0000    0.33920
541360.0000    0.70245
541400.0000    0.80512
541440.0000    0.53411
541480.0000    0.84152
541520.0000    0.82473
541560.0000    1.20020
541600.0000    1.44009
541640.0000    0.67412
541680.0000    0.49733
541720.0000    0.17038
541760.0000    0.35570
541800.0000    0.68548
541840.0000    1.50457
541880.0000    0.89424
541920.0000    0.47364
541960.0000    1.30195
542000.0000    0.47319
542040.0000    0.23018
542080.0000    1.21025
542120.0000    0.68937
542160.0000    0.49900
542200.0000    0.96081
542240.0000    0.60173
542280.0000    1.01840
542320.0000    0.90853
542360.0000    0.20718
542400.0000    1.00785
542440.0000    1.30811
542480.0000    0.58246
542520.0000    0.50660
542560.0000   -0.10931
542600.0000   -0.12586
542640.0000    0.28260
542680.0000    0.81560
542720.0000    0.19086
542760.0000    0.70670
542800.0000    0.80087
542840.0000    0.95834
542880.0000    0.84842
542920.0000    0.43788
542960.0000    0.80493
543000.0000    0.84352
543040.0000    0.34035
543080.0000    0.03612
543120.0000    0.33252
543160.0000    0.47177
543200.0000    0.53512
543240.0000    0.08430
543280.0000    0.48529
543320.0000    0.68683
543360.0000    0.21287
543400.0000    0.34294
543440.0000   -0.09067
543480.0000    0.70815
543520.0000    0.40714
543560.0000    0.43870
543600.0000    1.01673
543640.0000    1.55521
543680.0000    1.03675
543720.0000    0.81603
543760.0000    0.54979
543800.0000    0.81265
543840.0000    1.27603
543880.0000    0.81820
543920.0000    0.51981
543960.0000    0.12800
544000.0000    0.10813
544040.0000    0.17228
544080.0000    1.04118
544120.0000    0.69142
544160.0000    0.19918
544200.0000    1.02869
544240.0000    0.74775
544280.0000   -0.42549
544320.0000    0.01394
544360.0000    0.31073
544400.0000    0.17987
544440.0000    0.46108
544480.0000    0.59863
544520.0000    0.10786
544560.0000    0.78044
544600.0000    0.48094
544640.0000   -0.04322
544680.0000    0.87456
544720.0000    0.36068
544760.0000   -0.10602
544800.0000    0.32150
544840.0000    0.25580
544880.0000    0.88607
544920.0000    0.82197
544960.0000   -0.26599
545000.0000    0.45434
545040.0000    1.11089
545080.0000    0.82506
545120.0000    0.79809
545160.0000    1.25747
545200.0000    0.66386
545240.0000    0.70823
545280.0000    1.01693
545320.0000    0.57725
545360.0000    0.12617
545400.0000    0.38745
545440.0000    0.85780
545480.0000    0.07550
545520.0000    0.64046
545560.0000    0.91962
545600.0000    0.36819
545640.0000    1.00933
545680.0000    0.68319
545720.0000    0.24596
545760.0000    0.28743
545800.0000   -0.79024
545840.0000   -0.94356
545880.0000   -0.64588
545920.0000   -0.50705
545960.0000   -0.10090
546000.0000    0.06213
546040.0000   -0.30197
546080.0000    0.73136
546120.0000    0.57025
546160.0000   -0.31717
546200.0000   -0.59167
546240.0000    0.11662
546280.0000   -0.15330
546320.0000   -0.33764
546360.0000   -0.64319
546400.0000   -0.08467
546440.0000    0.57580
546480.0000    0.39141
546520.0000    0.81154
546560.0000    1.21847
546600.0000    0.95329
546640.0000    1.67297
546680.0000    1.19610
546720.0000    1.04526
546760.0000    1.74784
546800.0000    1.54685
546840.0000    1.61184
546880.0000    1.14352
546920.0000    1.22968
546960.0000    1.22701
547000.0000    1.07663
547040.0000    0.54501
547080.0000    0.65773
547120.0000    1.15773
547160.0000    1.30739
547200.0000    1.03000
547240.0000    0.21387
547280.0000   -0.03789
547320.0000    1.05656
547360.0000    0.73067
547400.0000    1.09881
547440.0000    1.14689
547480.0000    0.90821
547520.0000    0.70196
547560.0000    0.99068
547600.0000    0.82794
547640.0000    0.57942
547680.0000    1.25909
547720.0000    1.75524
547760.0000    1.48068
547800.0000    0.89349
547840.0000    1.16103
547880.0000    1.35117
547920.0000    1.84887
547960.0000    1.62193
548000.0000    1.25203
548040.0000    1.23484
548080.0000    1.31452
548120.0000    1.44166
548160.0000    1.09312
548200.0000    0.80615
548240.0000    0.23598
548280.0000    0.92518
548320.0000    0.73601
548360.0000    1.32752
548400.0000    0.60743
548440.0000   -0.19069
548480.0000    0.67314
548520.0000    0.60303
548560.0000    0.59817
548600.0000    0.85872
548640.0000    0.84500
548680.0000    1.02087
548720.0000    1.29297
548760.0000    0.94599
548800.0000    1.19186
548840.0000    0.85268
548880.0000    0.14039
548920.0000    0.00113
548960.0000   -0.15702
549000.0000   -0.08067
549040.0000    0.66142
549080.0000    0.76837
549120.0000    1.16141
549160.0000    0.34785
549200.0000    0.31942
549240.0000    0.34889
549280.0000    0.49984
549320.0000    1.00341
549360.0000    0.41526
549400.0000    0.47034
549440.0000    1.18169
549480.0000    0.84260
549520.0000    0.90797
549560.0000    0.39467
549600.0000    1.47022
549640.0000    0.30735
549680.0000    0.47321
549720.0000    0.90349
549760.0000    0.49669
549800.0000    0.12745
549840.0000    0.42778
549880.0000    0.42733
549920.0000    0.18777
549960.0000    0.48510
550000.0000    0.46955
550040.0000    0.39304
550080.0000    1.73943
550120.0000    0.29795
550160.0000    0.34042
550200.0000    0.69105
550240.0000    0.93661
550280.0000    0.88406
550320.0000    0.29125
550360.0000    1.89325
550400.0000    1.06159
550440.0000    0.34785
550480.0000    1.05208
550520.0000    1.31050
550560.0000    0.65838
550600.0000    0.73295
550640.0000    0.46462
550680.0000    1.01087
550720.0000    1.70359
550760.0000    1.24707
550800.0000    0.97355
550840.0000    1.77323
550880.0000    0.80104
550920.0000    1.43982
550960.0000    1.70207
551000.0000    1.53021
551040.0000    0.32174
551080.0000    1.44803
551120.0000    0.21483
551160.0000    0.88131
551200.0000    0.72822
551240.0000    1.23019
551280.0000    0.96171
551320.0000    1.39635
551360.0000    0.46788
551400.0000    0.22833
551440.0000    0.20441
551480.0000    0.33308
551520.0000    0.32661
551560.0000    0.44415
551600.0000    0.47936
551640.0000    0.88807
551680.0000    0.99514
551720.0000    0.80198
551760.0000    0.92132
551800.0000    1.40894
551840.0000    0.92055
551880.0000    2.17183
551920.0000    1.72057
551960.0000    1.77689
552000.0000    1.85328
552040.0000    1.58001
552080.0000    1.60312
552120.0000    1.36854
552160.0000    2.08132
552200.0000    1.49337
552240.0000    1.76881
552280.0000    0.70212
552320.0000    0.68647
552360.0000    0.47281
552400.0000    0.69964
552440.0000    0.44550
552480.0000    0.91742
552520.0000    0.67341
552560.0000    1.21853
552600.0000    1.26829
552640.0000    1.50910
552680.0000    1.07695
552720.0000    1.49495
552760.0000    1.30592
552800.0000    0.87780
552840.0000    0.93658
552880.0000    1.15133
552920.0000    1.04190
552960.0000    1.15566
553000.0000    1.86410
553040.0000    1.97955
553080.0000    1.32118
553120.0000    1.35546
553160.0000    1.61760
553200.0000    1.22949
553240.0000    1.33113
553280.0000    1.03400
553320.0000    1.78258
553360.0000    1.49788
553400.0000    2.19616
553440.0000    1.76020
553480.0000    1.61086
553520.0000    1.46284
553560.0000    2.11001
553600.0000    1.77865
553640.0000    1.60746
553680.0000    1.60829
553720.0000    2.13516
553760.0000    1.87811
553800.0000    1.63776
553840.0000    1.66250
553880.0000    1.29978
553920.0000    1.63567
553960.0000    2.12151
554000.0000    2.05369
554040.0000    1.72212
554080.0000    1.14293
554120.0000    0.84208
554160.0000    1.20658
554200.0000    1.83685
554240.0000    1.11469
554280.0000    1.36832
554320.0000    1.23646
554360.0000    1.80704
554400.0000    1.26737
554440.0000    1.38130
554480.0000    1.07005
554520.0000    1.49211
554560.0000    1.15486
554600.0000    1.82087
554640.0000    1.37169
554680.0000    1.49399
554720.0000    1.67169
554760.0000    1.48097
554800.0000    1.67314
554840.0000    0.86179
554880.0000    2.41144
554920.0000    0.84489
554960.0000    1.91590
555000.0000    1.29669
555040.0000    1.30218
555080.0000    1.54431
555120.0000    1.06974
555160.0000    1.57961
555200.0000    1.44910
555240.0000    2.05770
555280.0000    1.84358
555320.0000    1.72678
555360.0000    1.24419
555400.0000    0.80922
555440.0000    0.33405
555480.0000    0.57850
555520.0000    1.15332
555560.0000    0.54782
555600.0000    1.35393
555640.0000    0.64050
555680.0000    1.35327
555720.0000    0.95757
555760.0000    1.46109
555800.0000    1.41914
555840.0000    1.26593
555880.0000    1.09307
555920.0000    1.23430
555960.0000    1.00941
556000.0000    0.69366
556040.0000    1.10353
556080.0000    1.33438
556120.0000    1.38869
556160.0000    1.65917
556200.0000    1.62438
556240.0000    0.72250
556280.0000    0.02609
556320.0000    0.32163
556360.0000    0.82511
556400.0000    1.18129
556440.0000    0.98534
556480.0000    1.18639
556520.0000    1.12757
556560.0000    0.72933
556600.0000    0.88666
556640.0000    1.03743
556680.0000    1.42831
556720.0000    0.87440
556760.0000    0.51156
556800.0000    0.89805
556840.0000    1.40025
556880.0000    0.18903
556920.0000    1.64840
556960.0000    1.17378
557000.0000    0.80351
557040.0000    0.99190
557080.0000    1.14614
557120.0000    0.51871
557160.0000    1.56476
557200.0000    1.26618
557240.0000    1.11306
557280.0000    1.09007
557320.0000    1.10997
557360.0000    1.03496
557400.0000    1.68022
557440.0000    1.84412
557480.0000    1.77827
557520.0000    0.81597
557560.0000    1.04357
557600.0000    1.11538
557640.0000    1.59310
557680.0000    0.88974
557720.0000    0.46495
557760.0000    0.78481
557800.0000    0.76763
557840.0000    1.00518
557880.0000    0.98072
557920.0000    0.95778
557960.0000    1.86792
558000.0000    2.02172
558040.0000    1.34822
558080.0000    2.23982
558120.0000    1.02538
558160.0000    1.10913
558200.0000    0.91980
558240.0000    1.15013
558280.0000    0.76890
558320.0000    0.60984
558360.0000    1.51179
558400.0000    1.32736
558440.0000    1.18262
558480.0000    0.79667
558520.0000    1.05502
558560.0000    1.04982
558600.0000    1.11897
558640.0000    1.11623
558680.0000    1.32603
558720.0000    0.66062
558760.0000    1.66342
558800.0000    1.25396
558840.0000    1.49338
558880.0000    0.94653
558920.0000    1.33631
558960.0000    1.21770
559000.0000    0.53881
559040.0000    0.89805
559080.0000    1.17444
559120.0000    1.05595
559160.0000    1.18517
559200.0000    1.09846
559240.0000    1.24650
559280.0000    1.71560
559320.0000    0.92859
559360.0000   -0.02401
559400.0000    0.93582
559440.0000    0.03305
559480.0000    1.33682
559520.0000    0.87105
559560.0000    1.04621
559600.0000    0.58733
559640.0000    1.22261
559680.0000    1.96497
559720.0000    0.73349
559760.0000    1.16509
559800.0000    0.45526
559840.0000    2.04006
559880.0000    0.49845
559920.0000    0.71896
559960.0000    1.52934
560000.0000    1.79675
560040.0000    1.06955
560080.0000    1.13982
560120.0000    1.27816
560160.0000    1.15919
560200.0000    1.25656
560240.0000    0.82391
560280.0000    1.72386
560320.0000    1.55063
560360.0000    1.76493
560400.0000    1.77113
560440.0000    2.59074
560480.0000    1.82016
560520.0000    1.63252
560560.0000    1.10764
560600.0000    1.34390
560640.0000    0.41666
560680.0000    0.22990
560720.0000    1.42518
560760.0000    1.35105
560800.0000    1.76073
560840.0000    1.34312
560880.0000    1.66548
560920.0000    1.82765
560960.0000    2.15294
561000.0000    1.26509
561040.0000    1.27839
561080.0000    2.20983
561120.0000    1.20409
561160.0000    0.66924
561200.0000    2.08600
561240.0000    0.85775
561280.0000    1.23316
561320.0000    1.21160
561360.0000    1.56291
561400.0000    0.37927
561440.0000    1.39944
561480.0000    0.98674
561520.0000    1.39822
561560.0000    0.80383
561600.0000    1.29908
561640.0000    1.45536
561680.0000    1.92677
561720.0000    1.05749
561760.0000    1.03621
561800.0000    0.63543
561840.0000    1.54056
561880.0000    1.57158
561920.0000    1.58111
561960.0000    0.88007
562000.0000    1.46670
562040.0000    1.45800
562080.0000    1.20720
562120.0000    0.51407
562160.0000    1.00716
562200.0000    1.35923
562240.0000    1.65630
562280.0000    1.38071
562320.0000    1.44973
562360.0000    1.35305
562400.0000    0.82476
562440.0000    1.61369
562480.0000    1.53794
562520.0000    2.21734
562560.0000    1.50076
562600.0000    0.55667
562640.0000    1.16318
562680.0000    1.33135
562720.0000    1.62226
562760.0000    1.99618
562800.0000    1.84367
562840.0000    2.06034
562880.0000    2.81348
562920.0000    1.30211
562960.0000    1.21691
563000.0000    0.82035
563040.0000    1.46590
563080.0000    1.78377
563120.0000    2.09070
563160.0000    1.95813
563200.0000    1.57203
563240.0000    1.02102
563280.0000    1.04755
563320.0000    0.95014
563360.0000    0.49612
563400.0000    1.56126
563440.0000    0.56129
563480.0000    0.68413
563520.0000    0.74063
563560.0000    0.81906
563600.0000    0.75810
563640.0000    1.47383
563680.0000    1.78252
563720.0000    0.96846
563760.0000    0.91685
563800.0000    1.01298
563840.0000    0.41700
563880.0000    0.48728
563920.0000    0.89196
563960.0000    0.98327
564000.0000    0.91731
564040.0000    0.92697
564080.0000    0.73019
564120.0000    0.35590
564160.0000    1.42306
564200.0000    0.60943
564240.0000    0.78916
564280.0000    0.75089
564320.0000    1.22915
564360.0000    1.44376
564400.0000    1.05716
564440.0000    0.41970
564480.0000    1.15741
564520.0000    1.02451
564560.0000    1.36343
564600.0000    1.52730
564640.0000    1.89227
564680.0000    1.61897
564720.0000    0.18383
564760.0000    1.19311
564800.0000    1.27971
564840.0000    0.81870
564880.0000    1.33890
564920.0000    0.58998
564960.0000    1.21492
565000.0000    0.96537
565040.0000    1.15829
565080.0000    0.62285
565120.0000    0.56981
565160.0000   -0.06749
565200.0000    0.16465
565240.0000    0.17444
565280.0000    0.32218
565320.0000   -0.13987
565360.0000    0.63208
565400.0000    0.20004
565440.0000   -0.20044
565480.0000    0.55449
565520.0000    0.67507
565560.0000    0.92330
565600.0000    0.21058
565640.0000    0.10294
565680.0000    0.38660
565720.0000    0.53760
565760.0000   -0.29248
565800.0000    0.54519
565840.0000    0.04975
565880.0000    0.50698
565920.0000    0.55787
565960.0000    0.36267
566000.0000    1.30954
566040.0000    1.55978
566080.0000    2.02038
566120.0000    1.50467
566160.0000    1.53486
566200.0000    1.02536
566240.0000    1.54992
566280.0000    1.36652
566320.0000    1.13704
566360.0000    1.97271
566400.0000    0.53717
566440.0000    0.87302
566480.0000    1.02559
566520.0000    1.07336
566560.0000    1.37488
566600.0000    1.62514
566640.0000    1.48243
566680.0000    1.18696
566720.0000    0.86025
566760.0000    1.71704
566800.0000    1.04318
566840.0000    0.23427
566880.0000    0.84507
566920.0000    0.55367
566960.0000    0.37254
567000.0000    1.49928
567040.0000    1.63537
567080.0000    1.39422
567120.0000    1.07159
567160.0000    1.09346
567200.0000    1.01981
567240.0000    1.25479
567280.0000    1.02413
567320.0000    1.00289
567360.0000    1.02359
567400.0000    0.82906
567440.0000    1.47244
567480.0000    0.77106
567520.0000    0.89684
567560.0000    0.92681
567600.0000    0.59359
567640.0000    0.85817
567680.0000    0.08196
567720.0000    0.41157
567760.0000    0.67811
567800.0000    0.96872
567840.0000    0.99020
567880.0000    0.77237
567920.0000    1.15422
567960.0000    1.47371
568000.0000    2.35274
568040.0000    1.58821
568080.0000    1.73407
568120.0000    1.68167
568160.0000    1.71900
568200.0000    1.17276
568240.0000    1.97368
568280.0000    1.93654
568320.0000    2.32377
568360.0000    1.22066
568400.0000    1.71206
568440.0000    2.00002
568480.0000    1.76966
568520.0000    1.91964
568560.0000    2.54500
568600.0000    1.83912
568640.0000    2.37207
568680.0000    1.94358
568720.0000    1.09018
568760.0000    1.49335
568800.0000    2.05310
568840.0000    1.62271
568880.0000    2.49111
568920.0000    1.88300
568960.0000    1.75910
569000.0000    1.93173
569040.0000    2.10923
569080.0000    2.43150
569120.0000    2.75147
569160.0000    2.59474
569200.0000    2.39085
569240.0000    2.25824
569280.0000    2.43465
569320.0000    2.06861
569360.0000    1.58134
569400.0000    1.77965
569440.0000    1.75151
569480.0000    1.80848
569520.0000    2.10955
569560.0000    1.94574
569600.0000    1.59385
569640.0000    1.39382
569680.0000    1.71221
569720.0000    2.22585
569760.0000    1.51429
569800.0000    2.18699
569840.0000    0.92267
569880.0000    1.29041
569920.0000    1.72340
569960.0000    2.14914
570000.0000    2.26447
570040.0000    0.87346
570080.0000    1.76248
570120.0000    2.14620
570160.0000    1.90952
570200.0000    2.22686
570240.0000    1.83467
570280.0000    1.89571
570320.0000    1.93932
570360.0000    1.43519
570400.0000    1.94540
570440.0000    1.55737
570480.0000    1.67730
570520.0000    1.61545
570560.0000    0.92483
570600.0000    1.67444
570640.0000    1.61998
570680.0000    1.44532
570720.0000    0.79803
570760.0000    2.19273
570800.0000    2.21169
570840.0000    1.28194
570880.0000    2.08550
570920.0000    1.78029
570960.0000    1.40109
571000.0000    2.07497
571040.0000    1.64473
571080.0000    1.19263
571120.0000    1.45404
571160.0000    0.86095
571200.0000    0.27889
571240.0000    0.59851
571280.0000    0.50328
571320.0000    0.43287
571360.0000    1.07584
571400.0000    0.84197
571440.0000    0.92134
571480.0000    0.48517
571520.0000    0.45596
571560.0000    0.26039
571600.0000    0.14644
571640.0000    0.62285
571680.0000    1.52494
571720.0000    2.00346
571760.0000    1.19607
571800.0000    1.44935
571840.0000    1.27759
571880.0000    0.67831
571920.0000    0.66810
571960.0000    0.72235
572000.0000    1.08093
572040.0000    0.83513
572080.0000    1.07274
572120.0000    1.71459
572160.0000    1.00522
572200.0000    1.50105
572240.0000    0.81003
572280.0000    1.82268
572320.0000    1.27833
572360.0000    1.26177
572400.0000    1.64209
572440.0000    1.47190
572480.0000    0.77805
572520.0000    0.94336
572560.0000    0.72501
572600.0000    0.55588
572640.0000    0.87440
572680.0000    1.85979
572720.0000    1.18777
572760.0000    1.40042
572800.0000    0.93939
572840.0000    0.81828
572880.0000    0.72611
572920.0000    1.15661
572960.0000    0.89504
573000.0000    0.88228
573040.0000    0.95084
573080.0000    0.93476
573120.0000    1.37384
573160.0000    0.33444
573200.0000    0.46935
573240.0000    0.54914
573280.0000    0.30218
573320.0000    0.51667
573360.0000    0.06102
573400.0000    0.44565
573440.0000    0.92865
573480.0000    0.89261
573520.0000    1.03600
573560.0000    1.21254
573600.0000    0.48486
573640.0000    0.52499
573680.0000    0.27375
573720.0000    0.83024
573760.0000    1.54789
573800.0000    0.76353
573840.0000    0.14424
573880.0000    0.51431
573920.0000    0.74051
573960.0000    0.74978
574000.0000    0.40319
574040.0000    0.80078
574080.0000    0.75709
574120.0000    0.47642
574160.0000    1.60401
574200.0000    0.05006
574240.0000    0.75223
574280.0000    1.16389
574320.0000    1.11117
574360.0000    1.18824
574400.0000    0.60367
574440.0000    0.25935
574480.0000    1.20359
574520.0000    0.28699
574560.0000    0.73138
574600.0000    1.03216
574640.0000    0.74194
574680.0000    1.77591
574720.0000    1.36840
574760.0000    1.16301
574800.0000    1.40927
574840.0000    1.40876
574880.0000    1.22735
574920.0000    1.15788
574960.0000    0.64771
575000.0000    1.20423
575040.0000    0.30270
575080.0000    0.61439
575120.0000    1.33427
575160.0000    1.21087
575200.0000    1.70465
575240.0000    1.02903
575280.0000    0.77692
575320.0000    0.40347
575360.0000    0.43438
575400.0000    0.33831
575440.0000    0.62456
575480.0000    1.32767
575520.0000    1.28237
575560.0000    0.89092
575600.0000    0.69490
575640.0000    0.81381
575680.0000    0.90657
575720.0000    1.16353
575760.0000    1.76146
575800.0000    1.34718
575840.0000    1.16691
575880.0000    1.25751
575920.0000    1.11281
575960.0000    0.74449
576000.0000    1.29187
576040.0000    1.42942
576080.0000    1.21992
576120.0000    1.12779
576160.0000    1.87958
576200.0000    1.63100
576240.0000    1.55579
576280.0000    1.19453
576320.0000    1.73065
576360.0000    1.70061
576400.0000    1.26969
576440.0000    1.54953
576480.0000    0.85503
576520.0000    1.69622
576560.0000    1.10758
576600.0000    1.49689
576640.0000    1.62438
576680.0000    1.60027
576720.0000    1.77113
576760.0000    1.55441
576800.0000    1.47193
576840.0000    1.04804
576880.0000    0.88643
576920.0000    1.43010
576960.0000    1.76174
577000.0000    1.36622
577040.0000    1.62319
577080.0000    2.22273
577120.0000    2.32787
577160.0000    1.82723
577200.0000    2.44576
577240.0000    1.68722
577280.0000    0.83059
577320.0000    1.31207
577360.0000    0.88078
577400.0000    1.53486
577440.0000    1.80428
577480.0000    1.41829
577520.0000    1.51395
577560.0000    1.44913
577600.0000    1.68185
577640.0000    2.19433
577680.0000    1.80053
577720.0000    1.61225
577760.0000    1.52988
577800.0000    1.67189
577840.0000    1.88370
577880.0000    1.67843
577920.0000    0.84751
577960.0000    0.73707
578000.0000    1.37564
578040.0000    2.03629
578080.0000    2.09975
578120.0000    2.02395
578160.0000    1.54238
578200.0000    1.60365
578240.0000    1.90075
578280.0000    1.69328
578320.0000    1.02300
578360.0000    1.53790
578400.0000    1.76374
578440.0000    1.15682
578480.0000    1.30391
578520.0000    1.03017
578560.0000    1.03063
578600.0000   -0.26745
578640.0000    0.42304
578680.0000    0.87858
578720.0000    0.62878
578760.0000    1.03078
578800.0000    1.13323
578840.0000    1.16987
578880.0000    1.28330
578920.0000    1.22239
578960.0000    0.91102
579000.0000    1.24924
579040.0000    0.68538
579080.0000    0.90405
579120.0000    1.49356
579160.0000    1.35592
579200.0000    1.63873
579240.0000    0.34979
579280.0000    1.35387
579320.0000    2.14965
579360.0000    1.14731
579400.0000    1.28142
579440.0000    1.38488
579480.0000    0.42549
579520.0000    1.04743
579560.0000    1.20087
579600.0000    0.82857
579640.0000    1.45647
579680.0000    1.12550
579720.0000    1.48080
579760.0000    1.05999
579800.0000    0.43069
579840.0000    0.90442
579880.0000    0.93881
579920.0000    0.44814
579960.0000    0.86867
580000.0000    1.29671
580040.0000    0.77052
580080.0000    1.19104
580120.0000    1.15124
580160.0000    1.09876
580200.0000    0.88634
580240.0000    1.05683
580280.0000    1.78299
580320.0000    2.39896
580360.0000    1.59759
580400.0000    1.48127
580440.0000    1.57916
580480.0000    2.13736
580520.0000    1.41088
580560.0000    1.07415
580600.0000    1.85579
580640.0000    1.43222
580680.0000    1.06776
580720.0000    1.26100
580760.0000    1.46923
580800.0000    1.82603
580840.0000    1.42830
580880.0000    1.25857
580920.0000    1.03665
580960.0000    1.77827
581000.0000    1.18006
581040.0000    1.60021
581080.0000    0.82527
581120.0000    1.34951
581160.0000    1.73751
581200.0000    1.67269
581240.0000    1.34559
581280.0000    1.95748
581320.0000    1.81207
581360.0000    1.89286
581400.0000    1.74744
581440.0000    1.89737
581480.0000    1.66777
581520.0000    2.06809
581560.0000    2.18231
581600.0000    2.00113
581640.0000    1.34795
581680.0000    1.78442
581720.0000    2.01949
581760.0000    1.51421
581800.0000    1.51920
581840.0000    1.52448
581880.0000    1.29991
581920.0000    0.99785
581960.0000    0.99944
582000.0000    2.50332
582040.0000    2.34573
582080.0000    1.44859
582120.0000    1.72388
582160.0000    1.70393
582200.0000    1.39746
582240.0000    0.89632
582280.0000    0.84736
582320.0000    0.89158
582360.0000    1.42402
582400.0000    2.16150
582440.0000    1.38905
582480.0000    1.76503
582520.0000    1.80074
582560.0000    1.97064
582600.0000    1.00575
582640.0000    0.50496
582680.0000    1.54575
582720.0000    0.94206
582760.0000    1.55622
582800.0000    2.13351
582840.0000    0.94052
582880.0000    1.69387
582920.0000    1.70864
582960.0000    1.28104
583000.0000    1.02482
583040.0000    1.81547
583080.0000    1.36978
583120.0000    1.23593
583160.0000    1.43578
583200.0000    0.84124
583240.0000    0.90800
583280.0000    1.60260
583320.0000    1.67389
583360.0000    1.13581
583400.0000    0.85634
583440.0000    1.34617
583480.0000    1.21306
583520.0000    0.36851
583560.0000    0.25673
583600.0000    1.07274
583640.0000    1.38603
583680.0000    1.22439
583720.0000    1.18919
583760.0000    0.67095
583800.0000    0.74813
583840.0000    0.61855
583880.0000   -0.01574
583920.0000    0.27582
583960.0000    0.60341
584000.0000    0.61110
584040.0000   -0.00518
584080.0000    0.02280
584120.0000    0.01164
584160.0000   -0.10241
584200.0000    0.18935
584240.0000    0.64213
584280.0000    0.46356
584320.0000    0.48157
584360.0000    0.18592
584400.0000   -0.28554
584440.0000   -0.79928
584480.0000   -0.53157
584520.0000    0.10105
584560.0000   -1.00221
584600.0000    0.12048
584640.0000   -0.05025
584680.0000    0.26305
584720.0000    0.39287
584760.0000   -0.14201
584800.0000    0.41620
584840.0000    0.29939
584880.0000    1.01509
584920.0000   -0.01811
584960.0000    0.44561
585000.0000    0.42424
585040.0000    1.13363
585080.0000    0.91657
585120.0000    0.98745
585160.0000    1.00826
585200.0000    0.78671
585240.0000    0.50989
585280.0000    0.57831
585320.0000    0.57025
585360.0000    0.48888
585400.0000   -0.19329
585440.0000    1.00198
585480.0000    0.55122
585520.0000    0.69243
585560.0000    0.76737
585600.0000    1.18448
585640.0000    0.34079
585680.0000    0.99369
585720.0000    0.93873
585760.0000    0.85550
585800.0000    1.37627
585840.0000    1.29603
585880.0000    1.30559
585920.0000    0.95139
585960.0000    0.82803
586000.0000    0.65083
586040.0000    0.51948
586080.0000    0.73991
586120.0000    0.67484
586160.0000    0.58995
586200.0000    0.40105
586240.0000    1.74669
586280.0000    1.32393
586320.0000    1.52515
586360.0000    1.26118
586400.0000    1.32456
586440.0000    1.02748
586480.0000    0.86281
586520.0000   -0.10096
586560.0000    1.31338
586600.0000    0.97370
586640.0000    1.65310
586680.0000    0.91986
586720.0000    1.52462
586760.0000    1.71829
586800.0000    1.73841
586840.0000    1.35489
586880.0000    1.07696
586920.0000    0.93822
586960.0000    0.44618
587000.0000    0.61036
587040.0000    1.04054
587080.0000    1.68114
587120.0000    1.47431
587160.0000    1.16675
587200.0000    1.00206
587240.0000    0.26746
587280.0000    0.61297
587320.0000    0.29397
587360.0000    0.34922
587400.0000   -0.05871
587440.0000    0.34516
587480.0000    0.25896
587520.0000    1.33736
587560.0000    1.27661
587600.0000    1.58863
587640.0000    0.64240
587680.0000    0.46611
587720.0000    0.67307
587760.0000    0.14051
587800.0000    0.47893
587840.0000    0.89865
587880.0000    0.86645
587920.0000    1.20193
587960.0000    0.61826
588000.0000   -0.00331
588040.0000    0.01319
588080.0000    0.40698
588120.0000    0.40953
588160.0000    0.89300
588200.0000    0.25822
588240.0000   -0.03671
588280.0000   -0.13857
588320.0000   -0.07438
588360.0000   -0.34184
588400.0000    0.42438
588440.0000    0.34671
588480.0000   -0.42485
588520.0000    0.15734
588560.0000    0.22691
588600.0000    0.38782
588640.0000   -0.12106
588680.0000    0.16344
588720.0000    0.33028
588760.0000    0.52158
588800.0000    0.09929
588840.0000    0.30204
588880.0000   -0.25266
588920.0000   -0.20975
588960.0000    0.75977
589000.0000    0.14213
589040.0000    0.60543
589080.0000    0.25812
589120.0000    0.63518
589160.0000   -0.26156
589200.0000    0.21370
589240.0000    0.59318
589280.0000    0.45828
589320.0000    0.76437
589360.0000    0.83710
589400.0000    0.57560
589440.0000    0.72888
589480.0000    0.38587
589520.0000    0.78301
589560.0000    0.96869
589600.0000    1.07459
589640.0000    1.08780
589680.0000    1.17370
589720.0000    1.33668
589760.0000    0.80303
589800.0000    0.77209
589840.0000    0.39253
589880.0000    0.87970
589920.0000    1.01732
589960.0000    0.83225
590000.0000    0.40275
590040.0000    0.64611
590080.0000    1.21915
590120.0000    1.05629
590160.0000    0.98856
590200.0000    1.35099
590240.0000    0.82400
590280.0000    1.21714
590320.0000    0.15196
590360.0000    0.87060
590400.0000    1.38776
590440.0000    0.60309
590480.0000    1.08069
590520.0000    0.25665
590560.0000    0.09655
590600.0000    0.36838
590640.0000    0.99559
590680.0000    0.21031
590720.0000    0.28484
590760.0000   -0.73531
590800.0000   -0.11433
590840.0000   -0.10884
590880.0000    0.29304
590920.0000    0.47916
590960.0000   -0.32354
591000.0000    0.34193
591040.0000   -0.46851
591080.0000   -0.24745
591120.0000    0.25717
591160.0000   -0.51902
591200.0000    0.73341
591240.0000   -0.12087
591280.0000   -0.05428
591320.0000    0.43140
591360.0000    0.04434
591400.0000    0.28186
591440.0000    0.16349
591480.0000    0.28498
591520.0000    0.26908
591560.0000    0.03725
591600.0000    0.46602
591640.0000   -0.05970
591680.0000    0.68043
591720.0000    0.94261
591760.0000    0.35488
591800.0000    0.40133
591840.0000    0.82951
591880.0000    0.78091
591920.0000    1.53370
591960.0000    0.65044
592000.0000    0.40919
592040.0000    0.25250
592080.0000   -0.18720
592120.0000   -0.08268
592160.0000   -0.04889
592200.0000   -0.03873
592240.0000    0.25084
592280.0000    0.29592
592320.0000    0.24000
592360.0000    0.62321
592400.0000    0.24736
592440.0000    0.28096
592480.0000    0.03409
592520.0000    0.42208
592560.0000    0.85519
592600.0000    0.78364
592640.0000    0.50260
592680.0000    0.51578
592720.0000    0.45170
592760.0000   -0.16271
592800.0000    0.17701
592840.0000    0.24280
592880.0000   -0.12351
592920.0000    0.40401
592960.0000    0.27432
593000.0000   -0.30250
593040.0000   -1.02882
593080.0000   -0.56656
593120.0000   -0.08124
593160.0000   -0.21181
593200.0000   -0.40502
593240.0000   -0.10653
593280.0000    0.07317
593320.0000    0.09063
593360.0000    0.50402
593400.0000   -0.24363
593440.0000   -0.85371
593480.0000   -0.39012
593520.0000   -0.07398
593560.0000    0.32249
593600.0000   -0.31162
593640.0000    0.06291
593680.0000    0.33309
593720.0000    0.04674
593760.0000   -0.07588
593800.0000   -0.42711
593840.0000    0.48032
593880.0000   -0.33096
593920.0000    0.36874
593960.0000   -0.10811
594000.0000   -0.12844
594040.0000    0.09922
594080.0000    0.55955
594120.0000    0.86504
594160.0000   -0.29871
594200.0000    0.25380
594240.0000   -0.11801
594280.0000    1.13735
594320.0000    1.07669
594360.0000    0.08201
594400.0000    0.19909
594440.0000    0.69624
594480.0000    0.39297
594520.0000    1.16408
594560.0000    0.63399
594600.0000    0.16807
594640.0000    0.69264
594680.0000    0.37958
594720.0000    1.42837
594760.0000    0.33734
594800.0000    0.99551
594840.0000    1.16598
594880.0000   -0.12400
594920.0000    0.05495
594960.0000    0.21260
595000.0000    0.08968
595040.0000   -0.49682
595080.0000    0.62218
595120.0000   -0.10159
595160.0000    0.48685
595200.0000    0.38387
595240.0000    0.68173
595280.0000    0.90329
595320.0000    0.73660
595360.0000    1.15802
595400.0000    0.90463
595440.0000   -0.00613
595480.0000    0.30051
595520.0000    0.57510
595560.0000    0.87100
595600.0000    0.50842
595640.0000    0.24237
595680.0000    0.06693
595720.0000   -0.56857
595760.0000    0.27480
595800.0000   -0.02080
595840.0000    0.55775
595880.0000    0.24375
595920.0000    0.02227
595960.0000    0.04173
596000.0000    0.91670
596040.0000   -0.90319
596080.0000    0.14187
596120.0000    0.09303
596160.0000    0.18870
596200.0000   -0.25008
596240.0000    0.60860
596280.0000    1.01269
596320.0000    0.94441
596360.0000    0.00582
596400.0000    0.30554
596440.0000    0.51831
596480.0000    0.79052
596520.0000   -0.33455
596560.0000   -0.69544
596600.0000    0.36377
596640.0000   -0.15350
596680.0000   -0.19397
596720.0000    0.36681
596760.0000    0.62027
596800.0000    1.16245
596840.0000    0.63862
596880.0000    0.56692
596920.0000    0.38647
596960.0000    0.40792
597000.0000    0.21872
597040.0000    0.21658
597080.0000    0.51318
597120.0000    0.78987
597160.0000    0.19406
597200.0000    0.71040
597240.0000    0.48397
597280.0000    0.97113
597320.0000   -0.00086
597360.0000    0.65081
597400.0000    0.52268
597440.0000    0.37034
597480.0000    0.83864
597520.0000    0.31318
597560.0000    0.21261
597600.0000   -0.04680
597640.0000    0.35370
597680.0000   -0.28534
597720.0000    0.32391
597760.0000   -0.03119
597800.0000    0.70882
597840.0000    0.30791
597880.0000   -0.13174
597920.0000   -0.25102
597960.0000    0.22262
598000.0000    0.21869
598040.0000    0.23887
598080.0000    0.03663
598120.0000   -0.17667
598160.0000   -0.24816
598200.0000    0.68667
598240.0000    0.44137
598280.0000   -0.24606
598320.0000   -0.01980
598360.0000    0.13393
598400.0000    0.38503
598440.0000    0.62529
598480.0000    0.63522
598520.0000    0.78977
598560.0000    1.14635
598600.0000    0.31262
598640.0000    0.56944
598680.0000   -0.22706
598720.0000    0.32887
598760.0000    0.26538
598800.0000    0.61423
598840.0000    0.15544
598880.0000    0.29983
598920.0000    0.75163
598960.0000   -0.04434
599000.0000    0.43250
599040.0000    0.27781
599080.0000    1.37947
599120.0000    1.14770
599160.0000   -0.50812
599200.0000    0.25276
599240.0000    0.20309
599280.0000    0.07945
599320.0000    0.70611
599360.0000   -0.06972
599400.0000    0.88231
599440.0000   -0.67418
599480.0000    0.28859
599520.0000    0.08473
599560.0000    0.71858
599600.0000    1.00634
599640.0000    0.33724
599680.0000    0.70952
599720.0000    0.71717
599760.0000    0.21998
599800.0000    0.59928
599840.0000    0.89018
599880.0000    0.07625
599920.0000   -0.02048
599960.0000   -0.38484
600000.0000    0.18727
600040.0000    0.05048
600080.0000   -0.23783
600120.0000    0.08146
600160.0000    0.55408
600200.0000    0.20474
600240.0000    0.41819
600280.0000    0.00876
600320.0000    0.32831
600360.0000   -0.10628
600400.0000   -0.13350
600440.0000   -0.27601
600480.0000   -0.26750
600520.0000   -0.40729
600560.0000    0.65903
600600.0000    0.41721
600640.0000    0.38181
600680.0000   -0.37074
600720.0000    0.07002
600760.0000    0.31569
600800.0000    0.32821
600840.0000    0.11643
600880.0000   -0.68781
600920.0000   -0.20127
600960.0000    0.59601
601000.0000   -0.37781
601040.0000    0.34030
601080.0000    0.70437
601120.0000    0.39301
601160.0000   -0.71820
601200.0000   -0.07800
601240.0000    0.14341
601280.0000   -0.17774
601320.0000    0.28393
601360.0000    0.37443
601400.0000    0.35629
601440.0000    0.96219
601480.0000    0.48140
601520.0000    0.59808
601560.0000   -0.29962
601600.0000   -0.29482
601640.0000    0.03215
601680.0000    0.95812
601720.0000    0.66786
601760.0000    0.06473
601800.0000    0.39880
601840.0000    0.33399
601880.0000    0.81362
601920.0000    1.06813
601960.0000    0.86764
602000.0000    1.01478
602040.0000    0.22850
602080.0000    0.57553
602120.0000    0.37007
602160.0000    0.21401
602200.0000   -0.08213
602240.0000    0.39724
602280.0000    0.01641
602320.0000    1.07028
602360.0000   -0.31043
602400.0000    0.84445
602440.0000    0.85482
602480.0000    1.37888
602520.0000    0.87483
602560.0000    0.68436
602600.0000    0.66362
602640.0000    0.89096
602680.0000    1.36110
602720.0000    1.27232
602760.0000    1.32303
602800.0000    0.86931
602840.0000    1.07278
602880.0000    0.81424
602920.0000    1.07062
602960.0000    0.72907
603000.0000    1.15557
603040.0000    1.11522
603080.0000    1.12446
603120.0000    0.95384
603160.0000    0.73688
603200.0000    0.90799
603240.0000    1.22372
603280.0000    0.85468
603320.0000    2.11042
603360.0000    0.65885
603400.0000    1.35593
603440.0000    1.11500
603480.0000    1.22019
603520.0000    1.25268
603560.0000    0.82609
603600.0000    0.57260
603640.0000    1.07793
603680.0000    0.62574
603720.0000    1.64141
603760.0000    1.17270
603800.0000    0.93981
603840.0000    1.30257
603880.0000    0.81882
603920.0000    0.86373
603960.0000    1.13340
604000.0000    0.40991
604040.0000    0.55192
604080.0000    1.28984
604120.0000    0.75098
604160.0000    0.11297
604200.0000    0.25300
604240.0000    0.80395
604280.0000    0.38091
604320.0000    0.78779
604360.0000    0.58999
604400.0000    0.69590
604440.0000    0.60329
604480.0000    0.12477
604520.0000    0.76849
604560.0000    0.95876
604600.0000    0.19132
604640.0000    0.64600
604680.0000    0.63481
604720.0000   -0.07666
604760.0000    0.70225
604800.0000    0.98036
604840.0000    1.65245
604880.0000    0.85094
604920.0000    1.38855
604960.0000    1.43666
605000.0000    1.23604
605040.0000    1.14278
605080.0000    0.78372
605120.0000    0.74999
605160.0000    1.43164
605200.0000    0.81336
605240.0000    0.18208
605280.0000    0.00003
605320.0000    0.68915
605360.0000    0.88729
605400.0000    0.64948
605440.0000    0.79155
605480.0000    0.71086
605520.0000    0.72611
605560.0000    0.75217
605600.0000    0.12281
605640.0000    0.19865
605680.0000    0.44912
605720.0000    0.36600
605760.0000   -0.00803
605800.0000    0.51012
605840.0000    1.05619
605880.0000    0.54013
605920.0000    0.92142
605960.0000    0.50514
606000.0000    0.56284
606040.0000    0.94232
606080.0000    0.94434
606120.0000    0.68658
606160.0000    0.50293
606200.0000    1.09762
606240.0000    0.08889
606280.0000    0.30843
606320.0000    0.57331
606360.0000    0.57122
606400.0000    0.73560
606440.0000    0.77496
606480.0000    1.40162
606520.0000    1.04120
606560.0000    1.25126
606600.0000    1.21866
606640.0000    0.85005
606680.0000    0.29697
606720.0000    0.70366
606760.0000    0.40862
606800.0000    0.34447
606840.0000    0.53692
606880.0000   -0.05905
606920.0000    0.18023
606960.0000    0.66280
607000.0000    1.18857
607040.0000    0.87212
607080.0000   -0.02998
607120.0000    0.42942
607160.0000    0.26795
607200.0000    0.56137
607240.0000    0.00607
607280.0000    0.83235
607320.0000    0.20715
607360.0000    0.04065
607400.0000    0.20142
607440.0000   -0.00166
607480.0000    0.16668
607520.0000    1.28658
607560.0000    0.47527
607600.0000    1.44123
607640.0000    0.83701
607680.0000    0.61158
607720.0000    1.23751
607760.0000    1.54041
607800.0000    1.01190
607840.0000    0.91823
607880.0000    1.29476
607920.0000    0.98097
607960.0000    1.22317
608000.0000    1.58216
608040.0000    0.73669
608080.0000    1.13914
608120.0000    0.55311
608160.0000    1.06969
608200.0000    0.81186
608240.0000    0.57115
608280.0000    0.04743
608320.0000    0.21683
608360.0000    0.87004
608400.0000    0.13708
608440.0000    1.62413
608480.0000    1.45681
608520.0000    1.07057
608560.0000    0.42118
608600.0000    0.14243
608640.0000    0.28512
608680.0000    0.53884
608720.0000    0.42791
608760.0000    0.77507
608800.0000    0.66564
608840.0000    0.57455
608880.0000    0.09104
608920.0000    0.33005
608960.0000    0.14977
609000.0000    0.55778
609040.0000    0.54424
609080.0000   -0.07777
609120.0000    1.03828
609160.0000    0.92433
609200.0000    0.59393
609240.0000    0.57219
609280.0000    0.81488
609320.0000    0.48912
609360.0000    1.45169
609400.0000    1.15789
609440.0000    1.09614
609480.0000    0.75016
609520.0000    0.56702
609560.0000    0.83614
609600.0000    0.93233
609640.0000    0.53621
609680.0000    1.17916
609720.0000    0.44281
609760.0000    0.81611
609800.0000    0.77662
609840.0000    0.65976
609880.0000    0.27762
609920.0000    0.78643
609960.0000    0.69181
610000.0000    0.05048
610040.0000    0.24736
610080.0000    0.77880
610120.0000    1.11819
610160.0000    0.97860
610200.0000    1.00753
610240.0000    1.04004
610280.0000    0.48113
610320.0000    0.41632
610360.0000    0.26290
610400.0000    0.06169
610440.0000    0.86537
610480.0000    0.50450
610520.0000    0.29081
610560.0000    0.75712
610600.0000    0.64806
610640.0000    0.55336
610680.0000    0.92177
610720.0000    1.13645
610760.0000    0.05572
610800.0000    0.23824
610840.0000    0.73674
610880.0000    0.70443
610920.0000    0.57320
610960.0000    0.44023
611000.0000    0.34000
611040.0000    0.41981
611080.0000    1.16235
611120.0000    0.91142
611160.0000    1.19673
611200.0000    0.67837
611240.0000    0.75360
611280.0000   -0.46766
611320.0000   -0.39155
611360.0000    1.09987
611400.0000    1.17333
611440.0000    1.39690
611480.0000    0.93104
611520.0000    1.25800
611560.0000    0.58354
611600.0000    1.41743
611640.0000    1.12608
611680.0000    0.42871
611720.0000    0.83878
611760.0000    0.38401
611800.0000    0.58251
611840.0000    0.75792
611880.0000    0.28206
611920.0000    0.50152
611960.0000    0.90673
612000.0000    0.99278
612040.0000    0.89017
612080.0000    0.08556
612120.0000    1.17216
612160.0000    1.24397
612200.0000    0.81128
612240.0000    1.13951
612280.0000    0.58950
612320.0000    0.82200
612360.0000    0.87526
612400.0000    0.98079
612440.0000    0.33374
612480.0000    1.45005
612520.0000    1.40329
612560.0000    1.46645
612600.0000    1.75705
612640.0000    1.04591
612680.0000    1.15389
612720.0000    0.09425
612760.0000    0.67060
612800.0000    0.24790
612840.0000   -0.09993
612880.0000    0.37275
612920.0000    0.23545
612960.0000    0.95269
613000.0000    0.83791
613040.0000    0.71359
613080.0000    0.62042
613120.0000    0.68547
613160.0000    0.41372
613200.0000    0.68986
613240.0000    0.68121
613280.0000    0.21506
613320.0000    0.30563
613360.0000    0.70417
613400.0000    0.05337
613440.0000    1.14600
613480.0000    0.05016
613520.0000    0.68623
613560.0000    0.64499
613600.0000    0.16651
613640.0000    0.39940
613680.0000    0.18044
613720.0000    0.54819
613760.0000    0.79253
613800.0000    0.81645
613840.0000    0.08004
613880.0000    0.62399
613920.0000    1.04972
613960.0000    0.94378
614000.0000    0.78333
614040.0000    0.43801
614080.0000    0.93165
614120.0000    1.34883
614160.0000    0.90548
614200.0000    0.90708
614240.0000    1.65167
614280.0000    1.15263
614320.0000    0.66886
614360.0000    1.33747
614400.0000    1.52014
614440.0000    0.75373
614480.0000    0.71170
614520.0000    0.87637
614560.0000    1.00881
614600.0000    0.78086
614640.0000    0.62350
614680.0000    0.86080
614720.0000    1.18178
614760.0000    0.27584
614800.0000    0.84173
614840.0000    0.23145
614880.0000    1.40265
614920.0000    0.88963
614960.0000    0.63344
615000.0000    1.28208
615040.0000    1.14760
615080.0000    1.21271
615120.0000   -0.06896
615160.0000    0.25611
615200.0000    0.30586
615240.0000    0.44944
615280.0000    0.54173
615320.0000    0.64385
615360.0000    0.54248
615400.0000    0.14774
615440.0000    0.57353
615480.0000    1.21870
615520.0000    0.81468
615560.0000   -0.04591
615600.0000    0.66117
615640.0000    1.12980
615680.0000    0.43018
615720.0000    0.46080
615760.0000    0.93393
615800.0000    1.36399
615840.0000    1.04061
615880.0000    0.65980
615920.0000    0.46592
615960.0000   -0.04586
616000.0000    0.83274
616040.0000    0.83436
616080.0000    0.75263
616120.0000    1.02647
616160.0000    0.96326
616200.0000    0.93102
616240.0000    1.19655
616280.0000    0.57858
616320.0000    0.68498
616360.0000    0.69022
616400.0000    0.76314
616440.0000    0.87878
616480.0000    0.68501
616520.0000    0.79301
616560.0000    1.32450
616600.0000    0.67258
616640.0000    0.73504
616680.0000    1.34693
616720.0000    0.57754
616760.0000    0.92183
616800.0000    0.59768
616840.0000    1.39501
616880.0000    0.88749
616920.0000    1.28435
616960.0000    0.98175
617000.0000    0.36868
617040.0000    0.62599
617080.0000    0.16788
617120.0000    0.38481
617160.0000   -0.54580
617200.0000    0.75492
617240.0000    1.17321
617280.0000    0.78096
617320.0000    0.05330
617360.0000    1.13173
617400.0000    0.64665
617440.0000    0.84993
617480.0000    0.73747
617520.0000    0.11654
617560.0000    0.89573
617600.0000    0.96549
617640.0000    1.01815
617680.0000    1.32892
617720.0000    1.43772
617760.0000    0.60000
617800.0000    1.28559
617840.0000    0.81769
617880.0000    1.22191
617920.0000    1.93695
617960.0000    1.44698
618000.0000    1.21536
618040.0000    1.15044
618080.0000    0.61785
618120.0000    0.64956
618160.0000    0.59317
618200.0000    1.55181
618240.0000    1.14483
618280.0000    1.66832
618320.0000    1.52487
618360.0000    1.31766
618400.0000    0.50001
618440.0000    1.06303
618480.0000    0.74589
618520.0000    0.10962
618560.0000    0.81105
618600.0000    1.25516
618640.0000    1.26528
618680.0000    1.23201
618720.0000    0.76155
618760.0000    1.30404
618800.0000    0.78990
618840.0000    0.23876
618880.0000    1.50452
618920.0000    1.11194
618960.0000    0.78122
619000.0000    1.03003
619040.0000    1.75585
619080.0000    1.61939
619120.0000    1.46510
619160.0000    0.52667
619200.0000    0.57679
619240.0000    1.81934
619280.0000    0.98315
619320.0000    0.04630
619360.0000    1.26605
619400.0000    0.88344
619440.0000    1.54437
619480.0000    0.60254
619520.0000    1.47072
619560.0000    1.13940
619600.0000    1.26011
619640.0000    1.46566
619680.0000    1.00760
619720.0000    0.48450
619760.0000    1.04111
619800.0000    1.36686
619840.0000    1.35312
619880.0000    0.76501
619920.0000    0.71271
619960.0000    0.84422
620000.0000   -0.15050
620040.0000   -0.18466
620080.0000   -0.05519
620120.0000   -0.00793
620160.0000    0.32226
620200.0000    0.59844
620240.0000    0.90383
620280.0000    0.73473
620320.0000    0.78300
620360.0000    0.76019
620400.0000    0.55239
620440.0000    0.41002
620480.0000    1.08557
620520.0000    0.94077
620560.0000    0.73113
620600.0000    0.95490
620640.0000    0.98307
620680.0000    1.01760
620720.0000   -0.01735
620760.0000    1.01794
620800.0000    0.41071
620840.0000    0.71401
620880.0000    0.13297
620920.0000    0.94147
620960.0000    0.31928
621000.0000    0.35953
621040.0000    1.12198
621080.0000    1.05581
621120.0000    0.86599
621160.0000    0.73077
621200.0000    1.24661
621240.0000    0.80485
621280.0000    0.61286
621320.0000    0.56661
621360.0000    0.91766
621400.0000    1.44848
621440.0000    1.44202
621480.0000    0.69258
621520.0000    1.50513
621560.0000    1.58238
621600.0000   -0.06232
621640.0000    0.55712
621680.0000    1.28703
621720.0000    0.87008
621760.0000    0.31252
621800.0000    0.95040
621840.0000    0.64911
621880.0000    1.23198
621920.0000    0.72514
621960.0000    0.82313
622000.0000    0.82510
622040.0000    0.38411
622080.0000    0.14425
622120.0000    0.75660
622160.0000    1.01760
622200.0000    1.57049
622240.0000    0.77332
622280.0000    1.22821
622320.0000    1.09359
622360.0000    1.77876
622400.0000    1.79866
622440.0000    1.25657
622480.0000    1.05389
622520.0000    1.61007
622560.0000    0.93740
622600.0000    1.20682
622640.0000    0.92382
622680.0000    0.94878
622720.0000    1.33529
622760.0000    1.35652
622800.0000    1.85234
622840.0000    1.38491
622880.0000    1.57205
622920.0000    1.24930
622960.0000    1.29366
623000.0000    1.28948
623040.0000    0.97868
623080.0000    0.55454
623120.0000    0.55443
623160.0000    1.10685
623200.0000    0.75895
623240.0000    0.98571
623280.0000    1.42416
623320.0000    1.12698
623360.0000    1.39983
623400.0000    1.15338
623440.0000    1.16068
623480.0000    0.66844
623520.0000    0.83400
623560.0000    0.77022
623600.0000    1.13788
623640.0000    1.08002
623680.0000    0.93239
623720.0000    0.83484
623760.0000    1.26135
623800.0000    1.54211
623840.0000    1.13257
623880.0000    1.24301
623920.0000    0.78357
623960.0000    0.49461
624000.0000    0.16096
624040.0000    0.57274
624080.0000    0.11315
624120.0000    0.62448
624160.0000    0.39133
624200.0000    0.13654
624240.0000    0.33132
624280.0000    0.49972
624320.0000   -0.07547
624360.0000    0.33761
624400.0000    0.38627
624440.0000    1.41712
624480.0000    0.18389
624520.0000    0.71738
624560.0000    0.31779
624600.0000   -0.02638
624640.0000    0.63359
624680.0000    1.35042
624720.0000    1.11623
624760.0000   -0.15715
624800.0000    0.34230
624840.0000   -0.81438
624880.0000    0.05759
624920.0000   -0.03032
624960.0000   -0.13078
625000.0000   -0.22136
625040.0000    0.52402
625080.0000    0.43908
625120.0000    0.57562
625160.0000    0.61759
625200.0000    0.08136
625240.0000    0.20102
625280.0000    0.24885
625320.0000    0.87564
625360.0000   -0.06278
625400.0000    0.17710
625440.0000    0.17396
625480.0000    0.04759
625520.0000    0.68449
625560.0000    0.11191
625600.0000    0.13688
625640.0000    0.51904
625680.0000    0.00451
625720.0000    0.53616
625760.0000    0.48249
625800.0000    1.50779
625840.0000    1.02763
625880.0000    1.02006
625920.0000    0.32240
625960.0000    0.83087
626000.0000    0.99607
626040.0000    1.52819
626080.0000    0.90551
626120.0000    1.30275
626160.0000    1.01749
626200.0000    0.63293
626240.0000    1.15531
626280.0000    0.96799
626320.0000    1.63178
626360.0000    0.41044
626400.0000    1.25337
626440.0000    0.65264
626480.0000    0.50758
626520.0000    0.41667
626560.0000    0.70263
626600.0000    1.16745
626640.0000    0.76884
626680.0000    1.10862
626720.0000    0.82060
626760.0000    0.76652
626800.0000    1.10192
626840.0000    0.45329
626880.0000    1.07637
626920.0000    1.31332
626960.0000    0.73416
627000.0000    1.33243
627040.0000    0.71149
627080.0000    0.63534
627120.0000    0.59512
627160.0000    0.54784
627200.0000    0.48359
627240.0000    0.18826
627280.0000    0.68608
627320.0000    1.00679
627360.0000    0.64929
627400.0000    0.71921
627440.0000    0.90667
627480.0000    0.48525
627520.0000    0.83230
627560.0000    0.00941
627600.0000    0.79787
627640.0000    0.07507
627680.0000    1.28974
627720.0000   -0.14751
627760.0000    0.62091
627800.0000   -0.00958
627840.0000    0.53433
627880.0000    0.36993
627920.0000    0.81635
627960.0000    0.66712
628000.0000    1.00993
628040.0000    1.34213
628080.0000    0.79615
628120.0000    1.15705
628160.0000    0.62070
628200.0000    0.48472
628240.0000   -0.19006
628280.0000    0.55166
628320.0000    0.55672
628360.0000    0.57243
628400.0000    0.32210
628440.0000    0.16624
628480.0000    0.48526
628520.0000    0.80856
628560.0000    0.11026
628600.0000    0.34789
628640.0000    0.09746
628680.0000    0.93450
628720.0000    0.53799
628760.0000    0.31664
628800.0000    0.18348
628840.0000   -0.30477
628880.0000   -0.69347
628920.0000    0.29324
628960.0000   -0.29372
629000.0000    0.29985
629040.0000    0.08086
629080.0000   -0.53286
629120.0000    1.17791
629160.0000    1.21484
629200.0000    1.72171
629240.0000    1.21990
629280.0000    1.19481
629320.0000    0.43172
629360.0000    0.38299
629400.0000    0.24271
629440.0000    0.47273
629480.0000   -0.16666
629520.0000   -0.08704
629560.0000    0.14279
629600.0000   -0.79886
629640.0000   -0.51739
629680.0000   -0.16855
629720.0000    0.40722
629760.0000    0.42882
629800.0000    0.79518
629840.0000    0.39164
629880.0000    0.26436
629920.0000    0.91420
629960.0000    1.21855
630000.0000    1.02605
630040.0000    0.85487
630080.0000    1.22957
630120.0000    0.50074
630160.0000    0.32959
630200.0000    0.91107
630240.0000    0.00808
630280.0000    0.09871
630320.0000    0.44725
630360.0000   -0.08827
630400.0000    0.04181
630440.0000   -0.02355
630480.0000    0.61364
630520.0000    0.10864
630560.0000    0.28144
630600.0000    0.62670
630640.0000    1.19063
630680.0000    1.01827
630720.0000    0.73112
630760.0000    0.80515
630800.0000    0.57038
630840.0000    0.12900
630880.0000    0.55093
630920.0000   -0.21938
630960.0000    0.37585
631000.0000    1.03762
631040.0000   -0.44032
631080.0000    0.84121
631120.0000    0.85555
631160.0000   -0.00052
631200.0000    0.23099
631240.0000    0.52620
631280.0000    0.17678
631320.0000    0.66226
631360.0000    0.50289
631400.0000    0.39747
631440.0000    0.89319
631480.0000    0.60219
631520.0000    1.17759
631560.0000    1.22342
631600.0000    0.89877
631640.0000    0.18323
631680.0000    0.37123
631720.0000    1.30348
631760.0000    1.04287
631800.0000    0.88948
631840.0000    0.31970
631880.0000    0.54094
631920.0000    1.04189
631960.0000    0.80959
632000.0000    0.72779
632040.0000    0.44408
632080.0000    0.09155
632120.0000    1.07751
632160.0000    0.32616
632200.0000    0.59896
632240.0000    0.48096
632280.0000    0.82747
632320.0000    0.05694
632360.0000    0.20407
632400.0000    0.79183
632440.0000    0.49971
632480.0000    1.14153
632520.0000    1.29416
632560.0000    0.41573
632600.0000    0.60879
632640.0000    1.16007
632680.0000    0.54640
632720.0000    0.44982
632760.0000    0.73774
632800.0000    1.25539
632840.0000    1.05224
632880.0000    1.28815
632920.0000    0.81723
632960.0000    1.10667
633000.0000    0.69958
633040.0000    0.26962
633080.0000    0.55503
633120.0000    0.92919
633160.0000    0.16177
633200.0000    0.06463
633240.0000    0.61371
633280.0000    0.73111
633320.0000    1.06781
633360.0000    1.41393
633400.0000    0.81663
633440.0000    0.40713
633480.0000    0.62559
633520.0000    1.11298
633560.0000    0.83812
633600.0000    0.84663
633640.0000    1.12994
633680.0000    0.33096
633720.0000    0.15167
633760.0000    1.47158
633800.0000    0.50016
633840.0000    0.86260
633880.0000    0.45579
633920.0000    0.27864
633960.0000    0.21288
634000.0000    0.38382
634040.0000    0.99142
634080.0000    0.58377
634120.0000    0.82127
634160.0000    0.36995
634200.0000    0.76947
634240.0000    1.03705
634280.0000    1.09844
634320.0000    1.16935
634360.0000    0.50130
634400.0000    1.44309
634440.0000    1.39077
634480.0000    1.21579
634520.0000    1.13093
634560.0000    0.73919
634600.0000    1.13007
634640.0000    1.38911
634680.0000    0.81515
634720.0000    0.98818
634760.0000    0.75199
634800.0000    0.86764
634840.0000    0.71751
634880.0000    1.62766
634920.0000    1.34716
634960.0000    1.11280
635000.0000    1.10245
635040.0000    1.08329
635080.0000    0.96928
635120.0000    1.05703
635160.0000    0.69685
635200.0000    1.30996
635240.0000    1.60790
635280.0000    1.49489
635320.0000    0.86823
635360.0000    1.74723
635400.0000    0.80494
635440.0000    1.34670
635480.0000    1.20401
635520.0000    0.69758
635560.0000    0.47294
635600.0000    0.52063
635640.0000    0.97557
635680.0000    1.08403
635720.0000    0.60947
635760.0000    0.88478
635800.0000    0.38629
635840.0000   -0.12473
635880.0000    0.72253
635920.0000    0.10153
635960.0000   -0.05631
636000.0000    0.90910
636040.0000    0.89818
636080.0000    1.00788
636120.0000    0.45631
636160.0000    0.89936
636200.0000    0.40271
636240.0000   -0.22283
636280.0000   -0.15909
636320.0000    0.58463
636360.0000    0.52820
636400.0000    0.19367
636440.0000    0.39031
636480.0000    1.13058
636520.0000    0.45997
636560.0000    0.94193
636600.0000    0.43965
636640.0000    0.41885
636680.0000    0.74028
636720.0000    0.98255
636760.0000    1.46963
636800.0000    1.39151
636840.0000    1.52950
636880.0000    1.16259
636920.0000    0.69928
636960.0000    1.22474
637000.0000    1.52105
637040.0000    1.22952
637080.0000    1.09182
637120.0000    0.44819
637160.0000    0.09205
637200.0000    0.44471
637240.0000    0.48730
637280.0000    0.95795
637320.0000    0.65788
637360.0000    0.23988
637400.0000    0.10569
637440.0000    0.27632
637480.0000    0.89973
637520.0000    0.93237
637560.0000    0.80105
637600.0000    1.48011
637640.0000    1.11834
637680.0000    0.46339
637720.0000    0.95319
637760.0000    0.84419
637800.0000    0.33813
637840.0000    0.46720
637880.0000    0.63001
637920.0000    0.47741
637960.0000    1.26771
638000.0000    0.80980
638040.0000    1.05885
638080.0000    1.10928
638120.0000    0.66413
638160.0000    0.25332
638200.0000    0.33956
638240.0000    0.22258
638280.0000    0.48393
638320.0000    0.68763
638360.0000    0.42194
638400.0000    0.54406
638440.0000    0.72305
638480.0000    0.23934
638520.0000    0.59253
638560.0000    0.01673
638600.0000    0.35011
638640.0000    0.04843
638680.0000    0.11973
638720.0000    0.32538
638760.0000    0.38426
638800.0000    0.28216
638840.0000    0.38049
638880.0000    0.94175
638920.0000    0.91401
638960.0000    0.67057
639000.0000    0.32223
639040.0000    0.21424
639080.0000    0.35625
639120.0000    0.29615
639160.0000    0.94968
639200.0000    1.20763
639240.0000    0.32578
639280.0000    0.00874
639320.0000    0.40966
639360.0000    0.46022
639400.0000    0.55118
639440.0000   -0.02002
639480.0000   -0.07117
639520.0000    0.77697
639560.0000   -0.01420
639600.0000    0.14464
639640.0000    0.18286
639680.0000    0.38271
639720.0000    0.50013
639760.0000    0.40399
639800.0000    0.79758
639840.0000    0.55532
639880.0000    1.12143
639920.0000    0.83691
639960.0000    0.47347
640000.0000    0.35062
640040.0000    1.42721
640080.0000    0.90795
640120.0000    1.19664
640160.0000    0.31376
640200.0000    0.76737
640240.0000    1.26203
640280.0000    0.84371
640320.0000    0.42056
640360.0000    0.55285
640400.0000    0.72757
640440.0000    0.44017
640480.0000    0.63439
640520.0000    0.90988
640560.0000    0.32276
640600.0000    1.13765
640640.0000    1.33580
640680.0000    1.27497
640720.0000    0.63364
640760.0000    1.15359
640800.0000    0.89570
640840.0000    0.97457
640880.0000    0.67902
640920.0000    0.07427
640960.0000    0.60787
641000.0000    0.21444
641040.0000    0.48931
641080.0000    0.83672
641120.0000    0.29231
641160.0000    0.60898
641200.0000    1.36145
641240.0000    0.73256
641280.0000    0.53533
641320.0000    0.10866
641360.0000    1.00011
641400.0000    0.18751
641440.0000   -0.02364
641480.0000    0.56365
641520.0000    0.34515
641560.0000    0.28496
641600.0000    0.35336
641640.0000    0.57861
641680.0000    1.06762
641720.0000    0.24916
641760.0000   -0.05058
641800.0000    0.47240
641840.0000    0.90135
641880.0000    0.31502
641920.0000    0.83903
641960.0000    1.48762
642000.0000    0.99653
642040.0000    0.56832
642080.0000    0.82016
642120.0000    0.95659
642160.0000    0.41641
642200.0000    0.88334
642240.0000    0.82847
642280.0000    1.16771
642320.0000    1.37798
642360.0000    0.54009
642400.0000    0.73872
642440.0000    0.44328
642480.0000    0.51224
642520.0000    0.82869
642560.0000    0.20829
642600.0000    0.89486
642640.0000    0.94700
642680.0000    0.59966
642720.0000    0.85975
642760.0000    0.48331
642800.0000    0.78598
642840.0000    0.56962
642880.0000    0.45496
642920.0000    0.03961
642960.0000    0.21293
643000.0000    0.78693
643040.0000    0.11804
643080.0000    0.41618
643120.0000    0.91505
643160.0000    0.56205
643200.0000    0.20192
643240.0000   -0.24289
643280.0000   -0.60047
643320.0000   -0.40180
643360.0000    0.67022
643400.0000   -0.01696
643440.0000    0.20608
643480.0000    0.45744
643520.0000    0.13062
643560.0000    0.24305
643600.0000   -0.36684
643640.0000   -0.54521
643680.0000   -0.71367
643720.0000   -0.61318
643760.0000    0.01206
643800.0000    0.03035
643840.0000   -0.23603
643880.0000    0.09508
643920.0000    0.08287
643960.0000   -0.08465
644000.0000   -0.07572
644040.0000    0.47961
644080.0000    0.03867
644120.0000   -0.37608
644160.0000    0.29296
644200.0000   -0.29912
644240.0000    0.10502
644280.0000   -0.68678
644320.0000    0.10015
644360.0000   -0.27930
644400.0000   -0.01385
644440.0000    0.28141
644480.0000    0.25202
644520.0000   -0.08341
644560.0000    0.01267
644600.0000   -0.01077
644640.0000    0.02217
644680.0000   -0.05419
644720.0000   -0.64390
644760.0000   -0.05599
644800.0000   -0.60258
644840.0000    0.22012
644880.0000   -0.39146
644920.0000   -0.30880
644960.0000    0.44611
645000.0000   -0.62924
645040.0000   -0.08753
645080.0000    0.05821
645120.0000    0.54410
645160.0000    1.45261
645200.0000    1.17544
645240.0000    1.04092
645280.0000    0.52844
645320.0000    0.04774
645360.0000    0.08175
645400.0000    0.41771
645440.0000    0.24449
645480.0000    0.81036
645520.0000    1.17584
645560.0000    1.55079
645600.0000    0.99376
645640.0000    1.02233
645680.0000    1.28397
645720.0000    0.91955
645760.0000    0.93360
645800.0000    0.79172
645840.0000    0.73800
645880.0000    0.92865
645920.0000    0.73473
645960.0000    0.84927
646000.0000    1.12397
646040.0000    0.38127
646080.0000    0.73097
646120.0000    0.87779
646160.0000    1.00444
646200.0000    0.28293
646240.0000    0.70071
646280.0000    1.13827
646320.0000    1.10403
646360.0000    1.28276
646400.0000    1.54065
646440.0000    1.63391
646480.0000    1.04418
646520.0000    1.21679
646560.0000    1.42832
646600.0000    1.70145
646640.0000    1.51448
646680.0000    0.91587
646720.0000    1.64009
646760.0000    0.99891
646800.0000    1.39222
646840.0000    0.96352
646880.0000    1.15868
646920.0000    1.64220
646960.0000    0.87031
647000.0000    1.11818
647040.0000    1.19327
647080.0000    1.48426
647120.0000    1.53176
647160.0000    0.96451
647200.0000    0.87903
647240.0000    1.21347
647280.0000    0.67711
647320.0000    0.86489
647360.0000    0.97114
647400.0000    0.44913
647440.0000    0.51830
647480.0000    0.50887
647520.0000    0.29229
647560.0000    0.75680
647600.0000    0.59333
647640.0000    0.33399
647680.0000    0.50444
647720.0000    0.78303
647760.0000    0.04907
647800.0000    0.08203
647840.0000    0.33230
647880.0000   -0.52658
647920.0000   -0.82986
647960.0000   -0.14178
648000.0000    0.34324
648040.0000    0.99771
648080.0000    0.10007
648120.0000   -0.38285
648160.0000    0.81232
648200.0000    0.56019
648240.0000    0.08501
648280.0000    0.01140
648320.0000    0.51432
648360.0000    0.44043
648400.0000    0.69141
648440.0000    0.50689
648480.0000   -0.51125
648520.0000    0.47807
648560.0000    0.50825
648600.0000   -0.05564
648640.0000    0.21008
648680.0000    1.13347
648720.0000    0.69668
648760.0000    0.81202
648800.0000    1.13071
648840.0000    0.66942
648880.0000    0.82730
648920.0000    1.03229
648960.0000    0.70980
649000.0000    0.70265
649040.0000    1.28581
649080.0000    0.30669
649120.0000    0.61707
649160.0000    1.00549
649200.0000    0.41349
649240.0000    0.54010
649280.0000    0.03690
649320.0000    0.86129
649360.0000    1.16858
649400.0000    0.87522
649440.0000   -0.12566
649480.0000    0.46747
649520.0000    0.46684
649560.0000    0.38786
649600.0000    0.46877
649640.0000    0.65844
649680.0000    1.21205
649720.0000    0.34014
649760.0000    0.11298
649800.0000    0.90808
649840.0000    0.91398
649880.0000    0.13767
649920.0000    0.54898
649960.0000    0.59678
650000.0000    0.83899
650040.0000    0.65087
650080.0000    0.43696
650120.0000    0.53280
650160.0000    0.91671
650200.0000    0.07676
650240.0000    0.58845
650280.0000    0.90356
650320.0000    0.56720
650360.0000    0.75843
650400.0000    0.32887
650440.0000    0.04542
650480.0000    0.88499
650520.0000    1.15542
650560.0000    1.09636
650600.0000    0.30236
650640.0000    0.27446
650680.0000    1.29947
650720.0000    1.06772
650760.0000    1.07883
650800.0000    0.60591
650840.0000    0.72754
650880.0000    0.42669
650920.0000    0.70201
650960.0000    0.36623
651000.0000    0.46865
651040.0000    0.57154
651080.0000    0.26537
651120.0000    0.68741
651160.0000    0.96529
651200.0000    0.85344
651240.0000    1.20091
651280.0000    0.17664
651320.0000    0.35923
651360.0000    0.92244
651400.0000    1.31116
651440.0000   -0.05956
651480.0000    0.49778
651520.0000    0.52950
651560.0000    0.75286
651600.0000    1.12647
651640.0000    0.40170
651680.0000    0.51378
651720.0000    0.69315
651760.0000    0.71661
651800.0000    0.87460
651840.0000    0.81899
651880.0000    1.05004
651920.0000    0.25083
651960.0000    0.43798
652000.0000    1.31283
652040.0000    0.37885
652080.0000    0.81895
652120.0000    0.11933
652160.0000    0.71430
652200.0000    0.91666
652240.0000    0.64471
652280.0000    0.55299
652320.0000    0.73114
652360.0000    0.92465
652400.0000    0.56262
652440.0000    1.30814
652480.0000    1.09603
652520.0000    0.27842
652560.0000    0.64720
652600.0000    0.72441
652640.0000    0.70486
652680.0000    0.49103
652720.0000    1.70323
652760.0000    1.82969
652800.0000    1.17431
652840.0000    1.48625
652880.0000    1.64202
652920.0000    1.25215
652960.0000    0.87241
653000.0000    1.03783
653040.0000    0.51618
653080.0000    0.93785
653120.0000    0.10094
653160.0000    0.27536
653200.0000    0.54175
653240.0000    1.43966
653280.0000    0.48855
653320.0000    0.94279
653360.0000    0.55614
653400.0000    0.72543
653440.0000    1.51179
653480.0000    1.90043
653520.0000    1.41979
653560.0000    0.93350
653600.0000    0.34676
653640.0000    0.78374
653680.0000    0.81316
653720.0000    0.98734
653760.0000    1.13475
653800.0000    0.63889
653840.0000    0.61073
653880.0000    1.52272
653920.0000    0.42911
653960.0000    0.42923
654000.0000    0.94913
654040.0000    0.99676
654080.0000    1.05305
654120.0000    1.03331
654160.0000    0.73951
654200.0000    0.55527
654240.0000    0.27727
654280.0000    0.80787
654320.0000    1.24425
654360.0000    0.50298
654400.0000    1.14107
654440.0000    0.63723
654480.0000    1.33976
654520.0000    0.66386
654560.0000    0.98236
654600.0000    1.11748
654640.0000    0.69799
654680.0000    0.06369
654720.0000    0.88376
654760.0000    0.04161
654800.0000    0.23952
654840.0000    0.20741
654880.0000    0.27892
654920.0000    0.43291
654960.0000    0.36178
655000.0000    0.90913
655040.0000    1.20187
655080.0000    1.43064
655120.0000    0.89971
655160.0000    1.60393
655200.0000    0.88415
655240.0000    0.96235
655280.0000    1.55810
655320.0000    1.67384
655360.0000    1.44436
655400.0000    1.31697
655440.0000    1.70880
655480.0000    1.73369
655520.0000    1.79226
655560.0000    1.63863
655600.0000    1.13990
655640.0000    0.88862
655680.0000    1.64842
655720.0000    0.52697
655760.0000    1.26014
655800.0000    0.85600
655840.0000    1.52891
655880.0000    0.96518
655920.0000    0.73460
655960.0000    1.51619
656000.0000    1.41551
656040.0000    1.11032
656080.0000    1.30754
656120.0000    1.00363
656160.0000    1.39455
656200.0000    1.29934
656240.0000    1.46727
656280.0000    1.44045
656320.0000    1.43984
656360.0000    1.50748
656400.0000    1.45908
656440.0000    1.69691
656480.0000    1.59923
656520.0000    1.07139
656560.0000    1.68354
656600.0000    1.48866
656640.0000    1.95505
656680.0000    2.31331
656720.0000    2.26113
656760.0000    1.32570
656800.0000    1.46384
656840.0000    1.58394
656880.0000    1.68917
656920.0000    2.71680
656960.0000    2.30329
657000.0000    1.84200
657040.0000    1.46997
657080.0000    1.20381
657120.0000    1.37135
657160.0000    1.58805
657200.0000    1.03909
657240.0000    1.16654
657280.0000    1.85927
657320.0000    1.42266
657360.0000    1.02907
657400.0000    1.77567
657440.0000    2.24618
657480.0000    2.08551
657520.0000    2.46149
657560.0000    1.86865
657600.0000    1.67935
657640.0000    1.22786
657680.0000    1.27610
657720.0000    0.91493
657760.0000    1.58377
657800.0000    1.87729
657840.0000    1.80758
657880.0000    1.19252
657920.0000    1.29302
657960.0000    1.72716
658000.0000    1.61698
658040.0000    1.14758
658080.0000    0.58226
658120.0000    0.60600
658160.0000    1.04497
658200.0000    0.99877
658240.0000    1.35165
658280.0000    0.86241
658320.0000    1.24184
658360.0000    0.53045
658400.0000    0.47993
658440.0000    0.44126
658480.0000    0.57305
658520.0000    0.70286
658560.0000    0.60691
658600.0000    1.14912
658640.0000    0.56399
658680.0000    0.74300
658720.0000    0.73639
658760.0000    0.57245
658800.0000    1.04626
658840.0000    1.41787
658880.0000    0.91758
658920.0000    1.45678
658960.0000    0.68511
659000.0000    1.57788
659040.0000    0.99598
659080.0000    0.96411
659120.0000    0.55199
659160.0000    0.56684
659200.0000    0.17209
659240.0000    0.89278
659280.0000    1.03925
659320.0000    0.56065
659360.0000    0.79465
659400.0000    1.00244
659440.0000    1.00891
659480.0000    1.22761
659520.0000    0.38544
659560.0000    0.20419
659600.0000    0.16030
659640.0000    0.61958
659680.0000    0.04980
659720.0000   -0.04441
659760.0000    0.52305
659800.0000    1.31790
659840.0000    0.62159
659880.0000    0.92660
659920.0000    0.93510
659960.0000    0.42373
660000.0000    1.06050
660040.0000    0.20158
660080.0000    1.07662
660120.0000    1.04086
660160.0000    0.58776
660200.0000    0.41952
660240.0000    0.89995
660280.0000    0.84832
660320.0000    0.82281
660360.0000    0.81989
660400.0000    1.00140
660440.0000    1.52853
660480.0000    0.52745
660520.0000    0.45526
660560.0000    1.29478
660600.0000    1.26773
660640.0000    0.47139
660680.0000    0.74584
660720.0000    1.11208
660760.0000    0.62757
660800.0000    0.58128
660840.0000    1.15158
660880.0000    1.35144
660920.0000    1.06450
660960.0000    1.45522
661000.0000    0.96447
661040.0000    0.94734
661080.0000    1.45532
661120.0000    0.81173
661160.0000    1.66108
661200.0000    1.43864
661240.0000    1.14655
661280.0000    1.21815
661320.0000    1.71806
661360.0000    0.97840
661400.0000    1.60497
661440.0000    1.65334
661480.0000    1.01901
661520.0000    0.21395
661560.0000    0.72629
661600.0000    0.84662
661640.0000    1.09506
661680.0000    0.93613
661720.0000    1.11529
661760.0000    1.12650
661800.0000    0.93738
661840.0000    1.46767
661880.0000    0.73019
661920.0000    0.40567
661960.0000    0.44055
662000.0000    0.35371
662040.0000    0.24587
662080.0000    0.45302
662120.0000    0.16591
662160.0000    0.50818
662200.0000    0.57499
662240.0000    0.54255
662280.0000    0.70894
662320.0000    0.27099
662360.0000    0.73147
662400.0000    0.71802
662440.0000    0.56922
662480.0000   -0.03400
662520.0000    0.50675
662560.0000    0.70851
662600.0000    0.53073
662640.0000    0.82221
662680.0000    0.55244
662720.0000    0.86715
662760.0000    1.42554
662800.0000    0.84079
662840.0000    1.41324
662880.0000    1.75534
662920.0000    1.45394
662960.0000    1.10221
663000.0000    0.96503
663040.0000    0.39166
663080.0000    0.31669
663120.0000    0.93231
663160.0000    0.87498
663200.0000    1.04588
663240.0000    0.60295
663280.0000    0.93969
663320.0000    0.34884
663360.0000    1.54870
663400.0000    0.33309
663440.0000    0.90095
663480.0000    0.15615
663520.0000    0.19920
663560.0000    0.15244
663600.0000    0.14611
663640.0000    0.23652
663680.0000    0.72409
663720.0000    0.57826
663760.0000    0.82675
663800.0000    0.57162
663840.0000    0.45362
663880.0000    0.71277
663920.0000    0.29831
663960.0000    0.77216
664000.0000    1.02662
664040.0000    0.23357
664080.0000    1.01945
664120.0000    1.49699
664160.0000    0.30877
664200.0000    0.53801
664240.0000   -0.34480
664280.0000   -0.14347
664320.0000   -0.59828
664360.0000    0.32782
664400.0000   -0.29148
664440.0000    0.15647
664480.0000    0.02275
664520.0000   -0.22741
664560.0000   -0.75121
664600.0000   -0.35476
664640.0000   -0.85004
664680.0000    0.08619
664720.0000   -0.58730
664760.0000   -0.73607
664800.0000   -1.34743
664840.0000   -0.39579
664880.0000    0.04949
664920.0000    0.58109
664960.0000    0.52850
665000.0000   -0.31222
665040.0000    0.31143
665080.0000   -0.06916
665120.0000    0.00307
665160.0000    0.73300
665200.0000    0.13855
665240.0000   -0.13182
665280.0000   -0.05309
665320.0000   -0.03690
665360.0000   -0.09892
665400.0000   -0.07528
665440.0000   -0.21860
665480.0000   -0.02130
665520.0000    0.25608
665560.0000   -0.82421
665600.0000   -0.57028
665640.0000   -0.30571
665680.0000    0.29055
665720.0000   -0.07396
665760.0000    0.07337
665800.0000    0.48390
665840.0000   -0.11673
665880.0000   -0.37647
665920.0000   -0.32983
665960.0000   -0.36169
666000.0000   -0.49938
666040.0000   -1.14183
666080.0000   -0.75339
666120.0000   -0.57510
666160.0000    0.16838
666200.0000   -0.82590
666240.0000   -0.36281
666280.0000    0.23426
666320.0000    0.03814
666360.0000   -0.55831
666400.0000    0.02455
666440.0000    0.24091
666480.0000    0.44363
666520.0000    0.84454
666560.0000    0.07747
666600.0000   -0.14653
666640.0000   -0.41383
666680.0000   -0.13694
666720.0000   -0.17598
666760.0000    0.21224
666800.0000    0.46928
666840.0000    0.28190
666880.0000   -0.01768
666920.0000   -0.43008
666960.0000    0.81166
667000.0000    0.63660
667040.0000    0.49378
667080.0000    0.74684
667120.0000    0.41728
667160.0000    0.42686
667200.0000   -0.06933
667240.0000    0.43841
667280.0000    0.54369
667320.0000    0.67739
667360.0000    1.14219
667400.0000    1.12424
667440.0000    0.21921
667480.0000    0.74670
667520.0000    0.49388
667560.0000    0.94115
667600.0000    0.75461
667640.0000    0.48370
667680.0000    0.12012
667720.0000    0.74077
667760.0000    0.13219
667800.0000    0.19269
667840.0000    0.36724
667880.0000    0.89337
667920.0000    0.24308
667960.0000    1.30806
668000.0000    0.71155
668040.0000    1.00191
668080.0000    1.35769
668120.0000    0.67382
668160.0000    0.80872
668200.0000    1.08390
668240.0000    1.02459
668280.0000    0.66485
668320.0000    0.76148
668360.0000    0.14657
668400.0000    0.60688
668440.0000    0.02418
668480.0000   -0.06030
668520.0000    0.09070
668560.0000    0.16779
668600.0000    0.21793
668640.0000    0.16739
668680.0000    0.43218
668720.0000    0.50606
668760.0000    0.12033
668800.0000    0.42736
668840.0000   -0.00491
668880.0000    0.17338
668920.0000   -0.15383
668960.0000    0.07718
669000.0000   -0.02209
669040.0000    0.17490
669080.0000   -0.13309
669120.0000   -0.65323
669160.0000   -0.53728
669200.0000   -0.03808
669240.0000   -0.22950
669280.0000   -0.52227
669320.0000   -0.59735
669360.0000   -0.62827
669400.0000   -0.11041
669440.0000   -0.36314
669480.0000   -0.22147
669520.0000   -0.70625
669560.0000   -0.31813
669600.0000   -0.25855
669640.0000   -0.48205
669680.0000   -0.32182
669720.0000    0.29155
669760.0000   -0.37451
669800.0000    0.74095
669840.0000    0.40486
669880.0000    0.19983
669920.0000    0.71036
669960.0000    0.02335
670000.0000   -0.09971
670040.0000    0.69032
670080.0000   -0.32111
670120.0000   -0.26293
670160.0000   -0.62419
670200.0000   -0.28413
670240.0000   -0.49374
670280.0000   -0.47911
670320.0000   -0.47705
670360.0000    0.02400
670400.0000    0.05343
670440.0000    0.24354
670480.0000    0.69770
670520.0000    0.10783
670560.0000   -0.39209
670600.0000   -0.63836
670640.0000   -0.21797
670680.0000   -0.47629
670720.0000    0.43772
670760.0000    0.15041
670800.0000   -0.38975
670840.0000   -0.22013
670880.0000    0.29766
670920.0000   -0.20049
670960.0000   -0.00062
671000.0000   -0.15533
671040.0000    0.06491
671080.0000    0.48999
671120.0000   -0.00819
671160.0000    0.71036
671200.0000    0.10237
671240.0000   -0.23965
671280.0000    0.35678
671320.0000    0.42303
671360.0000    0.27985
671400.0000   -0.19509
671440.0000   -0.32985
671480.0000   -0.03252
671520.0000    0.17675
671560.0000   -0.74755
671600.0000   -0.24348
671640.0000   -0.23271
671680.0000   -0.89367
671720.0000    0.25657
671760.0000    0.40677
671800.0000    0.05753
671840.0000    0.27601
671880.0000    0.34036
671920.0000   -0.04693
671960.0000    0.33741
672000.0000   -0.56008
672040.0000    0.42949
672080.0000    0.10710
672120.0000    0.26098
672160.0000   -0.20757
672200.0000    0.94999
672240.0000    0.37972
672280.0000   -0.49424
672320.0000   -0.38897
672360.0000   -0.66153
672400.0000   -0.62744
672440.0000   -0.79683
672480.0000   -1.07096
672520.0000    0.01211
672560.0000    0.06094
672600.0000    0.27220
672640.0000   -0.00810
672680.0000    0.89719
672720.0000    0.46396
672760.0000    0.41437
672800.0000   -0.30697
672840.0000   -0.24532
672880.0000    0.28084
672920.0000    0.61998
672960.0000    0.24411
673000.0000    0.06470
673040.0000   -0.08899
673080.0000   -0.28390
673120.0000   -0.38728
673160.0000   -0.31941
673200.0000    0.13208
673240.0000    0.03537
673280.0000    0.42580
673320.0000    0.09557
673360.0000    0.05611
673400.0000    0.35972
673440.0000    0.74205
673480.0000    0.93795
673520.0000    0.32304
673560.0000   -0.26299
673600.0000    0.16145
673640.0000    0.68260
673680.0000    0.08150
673720.0000    0.20643
673760.0000    0.15060
673800.0000    0.34084
673840.0000    0.11104
673880.0000    0.65264
673920.0000   -0.02923
673960.0000    0.38256
674000.0000    0.44777
674040.0000    0.20794
674080.0000    1.12806
674120.0000    0.87649
674160.0000    0.67565
674200.0000    0.75619
674240.0000    1.10810
674280.0000    0.96610
674320.0000    0.82423
674360.0000    1.26941
674400.0000    0.78616
674440.0000    1.32720
674480.0000    0.79672
674520.0000    1.14919
674560.0000    1.23023
674600.0000    1.01222
674640.0000    1.19736
674680.0000    0.98940
674720.0000    0.80362
674760.0000    0.91356
674800.0000    0.80816
674840.0000    0.36270
674880.0000    0.81002
674920.0000    1.31420
674960.0000    1.06233
675000.0000    0.79039
675040.0000    0.65977
675080.0000    0.73619
675120.0000    0.26062
675160.0000    0.84732
675200.0000    0.82379
675240.0000    0.46241
675280.0000    0.80587
675320.0000    0.88721
675360.0000    0.84024
675400.0000    1.12954
675440.0000    0.79522
675480.0000    1.65941
675520.0000    0.53713
675560.0000    1.09790
675600.0000    0.83796
675640.0000    0.44330
675680.0000    0.33934
675720.0000    0.39018
675760.0000    0.72224
675800.0000    0.84507
675840.0000    0.19067
675880.0000    0.67707
675920.0000    0.94721
675960.0000    0.16810
676000.0000    0.48650
676040.0000    0.38995
676080.0000    0.64896
676120.0000    0.12708
676160.0000    0.22333
676200.0000    0.54384
676240.0000    0.91660
676280.0000    0.68948
676320.0000   -0.10847
676360.0000   -0.01623
676400.0000   -0.02261
676440.0000   -0.33169
676480.0000   -0.54909
676520.0000    0.47507
676560.0000    0.51988
676600.0000    0.65317
676640.0000    0.20751
676680.0000    0.67764
676720.0000    0.61425
676760.0000    0.34540
676800.0000    0.34183
676840.0000    0.01827
676880.0000    0.71562
676920.0000    0.35616
676960.0000   -0.00021
677000.0000    0.48724
677040.0000   -0.03284
677080.0000    0.34720
677120.0000    0.11406
677160.0000    0.07386
677200.0000    0.11462
677240.0000   -0.31918
677280.0000    0.25196
677320.0000    0.01394
677360.0000    0.19567
677400.0000   -0.03240
677440.0000   -0.61641
677480.0000    0.30781
677520.0000   -0.09696
677560.0000    0.06557
677600.0000   -0.20766
677640.0000   -0.04631
677680.0000   -0.15560
677720.0000   -0.11060
677760.0000    0.26207
677800.0000   -0.92628
677840.0000   -0.18816
677880.0000   -0.69859
677920.0000   -0.38919
677960.0000    0.52101
678000.0000    0.34070
678040.0000    0.31175
678080.0000    0.88046
678120.0000    0.64156
678160.0000    0.44716
678200.0000    1.01599
678240.0000    0.67372
678280.0000    0.04074
678320.0000    0.06585
678360.0000    0.59258
678400.0000   -0.01521
678440.0000    0.23423
678480.0000    0.05146
678520.0000    0.15964
678560.0000    0.08079
678600.0000    0.07851
678640.0000    0.62296
678680.0000   -0.11983
678720.0000   -0.09862
678760.0000    0.07874
678800.0000    0.02498
678840.0000   -0.11004
678880.0000    0.70229
678920.0000    0.31156
678960.0000    0.34709
679000.0000    0.03094
679040.0000    0.62436
679080.0000    0.35413
679120.0000    0.12556
679160.0000    0.39930
679200.0000    0.72931
679240.0000    0.39123
679280.0000    0.23355
679320.0000    0.51168
679360.0000    0.08469
679400.0000   -0.02204
679440.0000    0.08369
679480.0000   -0.08697
679520.0000   -0.63586
679560.0000   -0.17377
679600.0000   -0.13987
679640.0000    0.20044
679680.0000    0.16081
679720.0000    0.44352
679760.0000    0.04077
679800.0000    0.74488
679840.0000    0.21642
679880.0000    0.33690
679920.0000   -0.17150
679960.0000   -0.07967
680000.0000   -0.53563
680040.0000    0.09090
680080.0000    0.22327
680120.0000   -0.51889
680160.0000    0.16779
680200.0000   -0.02180
680240.0000    0.10435
680280.0000   -0.06532
680320.0000   -0.37478
680360.0000   -0.16017
680400.0000   -0.19732
680440.0000   -0.32528
680480.0000   -0.26377
680520.0000    0.13378
680560.0000   -0.18902
680600.0000    0.07263
680640.0000    0.44483
680680.0000   -0.65548
680720.0000    0.57554
680760.0000    0.21090
680800.0000    0.58670
680840.0000    0.86143
680880.0000    1.08540
680920.0000    0.92061
680960.0000    0.77576
681000.0000    0.67676
681040.0000    0.61760
681080.0000    0.18213
681120.0000    0.17160
681160.0000    0.54749
681200.0000    0.27142
681240.0000    0.66130
681280.0000    0.42342
681320.0000    0.83400
681360.0000    0.11460
681400.0000    0.37553
681440.0000    0.76449
681480.0000    0.23589
681520.0000    1.16288
681560.0000    0.27250
681600.0000    1.08579
681640.0000    0.66899
681680.0000    0.21447
681720.0000   -0.66185
681760.0000   -0.09260
681800.0000    0.34961
681840.0000    0.02627
681880.0000    0.31098
681920.0000    0.66341
681960.0000    0.05146
682000.0000    0.45857
682040.0000    0.14140
682080.0000    0.48470
682120.0000    0.27293
682160.0000   -0.08975
682200.0000    0.12279
682240.0000   -0.01478
682280.0000    0.31571
682320.0000   -0.82097
682360.0000   -0.32311
682400.0000   -0.18071
682440.0000    0.37095
682480.0000    0.32762
682520.0000    0.08297
682560.0000    0.01317
682600.0000    0.34548
682640.0000    0.27143
682680.0000    0.01023
682720.0000    0.00252
682760.0000    0.60387
682800.0000    0.43431
682840.0000    0.41543
682880.0000    0.58996
682920.0000    0.30152
682960.0000    1.00288
683000.0000    0.83109
683040.0000    0.94441
683080.0000    0.84056
683120.0000    0.66927
683160.0000    0.25512
683200.0000   -0.04626
683240.0000    0.30254
683280.0000   -0.08433
683320.0000    0.19302
683360.0000    0.15613
683400.0000    0.36985
683440.0000    0.33423
683480.0000    0.30788
683520.0000    0.39664
683560.0000   -0.55599
683600.0000   -0.45719
683640.0000   -0.36298
683680.0000    0.14714
683720.0000    0.87465
683760.0000    0.07696
683800.0000    0.17611
683840.0000    0.08415
683880.0000    1.26470
683920.0000    0.72987
683960.0000    0.63462
684000.0000    0.16631
684040.0000    0.10222
684080.0000    0.70669
684120.0000    0.17265
684160.0000    0.64695
684200.0000    0.81334
684240.0000    0.80422
684280.0000    0.50985
684320.0000    0.54911
684360.0000    0.32666
684400.0000    0.26512
684440.0000    0.27505
684480.0000    0.26460
684520.0000    0.27505
684560.0000    0.01162
684600.0000    0.16202
684640.0000    0.84333
684680.0000    0.67133
684720.0000    0.35370
684760.0000    0.28826
684800.0000    0.15956
684840.0000    0.18023
684880.0000   -0.24513
684920.0000   -0.25032
684960.0000   -0.03223
685000.0000    0.34591
685040.0000   -0.23990
685080.0000   -0.06376
685120.0000   -0.21168
685160.0000    0.49976
685200.0000    1.03947
685240.0000    0.67084
685280.0000    0.83024
685320.0000    0.51682
685360.0000    0.48926
685400.0000    0.30262
685440.0000    0.53747
685480.0000    0.59123
685520.0000    0.77371
685560.0000    0.85549
685600.0000    0.56937
685640.0000   -0.12669
685680.0000    0.42537
685720.0000   -0.06414
685760.0000    0.20840
685800.0000   -0.22339
685840.0000    0.83629
685880.0000    0.69547
685920.0000    0.23828
685960.0000    0.43782
686000.0000    0.09926
686040.0000    0.08153
686080.0000    0.42465
686120.0000    0.44140
686160.0000    0.06847
686200.0000    0.66139
686240.0000    0.34527
686280.0000    0.80882
686320.0000    0.38869
686360.0000    0.60426
686400.0000    0.19428
686440.0000    0.31133
686480.0000   -0.27745
686520.0000    0.06071
686560.0000    0.15860
686600.0000   -0.03035
686640.0000    0.18009
686680.0000    0.56664
686720.0000    0.25126
686760.0000   -0.06631
686800.0000    0.08894
686840.0000   -0.03499
686880.0000    0.73858
686920.0000    0.56400
686960.0000    0.40435
687000.0000    0.03430
687040.0000    0.92980
687080.0000    0.91521
687120.0000    0.87197
687160.0000    0.66909
687200.0000    1.12339
687240.0000    0.89893
687280.0000    1.34921
687320.0000    0.20318
687360.0000    0.78859
687400.0000   -0.21372
687440.0000    0.51456
687480.0000   -0.10326
687520.0000    0.72912
687560.0000    0.60477
687600.0000    0.39750
687640.0000    0.94092
687680.0000    0.84317
687720.0000    0.39859
687760.0000    0.33228
687800.0000    0.70469
687840.0000    0.40298
687880.0000    0.22196
687920.0000   -0.00730
687960.0000    0.57771
688000.0000    0.16125
688040.0000    0.35331
688080.0000    0.76431
688120.0000    0.60228
688160.0000    0.54622
688200.0000    0.86520
688240.0000    0.63828
688280.0000    0.57893
688320.0000    0.21566
688360.0000    0.67421
688400.0000    0.49381
688440.0000    0.66519
688480.0000    0.42020
688520.0000    0.65654
688560.0000    1.26151
688600.0000    0.80354
688640.0000    0.63465
688680.0000    1.12981
688720.0000    0.49379
688760.0000    0.62288
688800.0000    1.20366
688840.0000    1.28553
688880.0000    1.02429
688920.0000    1.09217
688960.0000    0.55382
689000.0000    0.68168
689040.0000    1.05914
689080.0000    0.35786
689120.0000    0.37538
689160.0000    1.19635
689200.0000    0.94973
689240.0000    1.06339
689280.0000    0.04955
689320.0000    0.45445
689360.0000    0.65697
689400.0000    0.15916
689440.0000    0.37382
689480.0000    0.48973
689520.0000    1.04045
689560.0000    0.13657
689600.0000    0.28227
689640.0000    0.53863
689680.0000    0.79531
689720.0000    0.59452
689760.0000   -0.10406
689800.0000    0.73804
689840.0000    0.90709
689880.0000    0.82238
689920.0000    0.62658
689960.0000    0.41468
690000.0000    0.26308
690040.0000    0.29662
690080.0000    0.66819
690120.0000    1.00716
690160.0000    0.64130
690200.0000    0.49870
690240.0000    1.42717
690280.0000    0.71837
690320.0000    1.17685
690360.0000    0.55793
690400.0000    0.03257
690440.0000    0.71176
690480.0000    0.47739
690520.0000    0.62716
690560.0000    0.03517
690600.0000    1.61406
690640.0000    1.49346
690680.0000    1.45367
690720.0000    1.12986
690760.0000    0.98465
690800.0000    0.44366
690840.0000    1.05265
690880.0000    1.10380
690920.0000    1.00147
690960.0000    0.82406
691000.0000    1.30181
691040.0000    0.90251
691080.0000    0.60543
691120.0000    1.36020
691160.0000    1.66948
691200.0000    1.08745
691240.0000    1.09978
691280.0000    1.35677
691320.0000    0.98590
691360.0000    0.42194
691400.0000    1.22345
691440.0000    0.73553
691480.0000    1.14871
691520.0000    0.81834
691560.0000    0.81773
691600.0000    0.78825
691640.0000    0.68766
691680.0000    0.41516
691720.0000    0.83671
691760.0000    1.66291
691800.0000    0.97808
691840.0000    1.15966
691880.0000    1.02719
691920.0000    1.14982
691960.0000    1.17058
692000.0000    1.74355
692040.0000    0.92164
692080.0000    1.00935
692120.0000    0.71918
692160.0000    0.92968
692200.0000    1.34667
692240.0000    0.51026
692280.0000    0.76638
692320.0000    0.70853
692360.0000    1.53393
692400.0000    0.67879
692440.0000    1.11261
692480.0000    1.03612
692520.0000    1.32524
692560.0000    1.49712
692600.0000    1.17763
692640.0000    0.94708
692680.0000    1.31241
692720.0000    1.14328
692760.0000    1.09440
692800.0000    0.76295
692840.0000    1.04019
692880.0000    1.78581
692920.0000    1.35883
692960.0000    1.41872
693000.0000    1.20546
693040.0000    1.13759
693080.0000    1.37693
693120.0000    0.40396
693160.0000    1.04856
693200.0000    0.56343
693240.0000    0.86973
693280.0000    1.23052
693320.0000    1.01414
693360.0000    1.19862
693400.0000    1.19930
693440.0000    1.53298
693480.0000    0.78663
693520.0000    1.62040
693560.0000    1.53374
693600.0000    1.09378
693640.0000    1.23274
693680.0000    0.70249
693720.0000    1.31035
693760.0000    1.70333
693800.0000    1.31253
693840.0000    1.41165
693880.0000    0.97848
693920.0000    1.39827
693960.0000    1.00724
694000.0000    0.90448
694040.0000    0.58018
694080.0000    1.02484
694120.0000    1.27017
694160.0000    1.13484
694200.0000    1.37753
694240.0000    1.01496
694280.0000    0.80163
694320.0000    1.26512
694360.0000    0.81684
694400.0000    0.42964
694440.0000    1.38393
694480.0000    1.58359
694520.0000    1.12475
694560.0000    0.98459
694600.0000    0.97584
694640.0000    0.63925
694680.0000    1.07679
694720.0000    1.46612
694760.0000    0.66184
694800.0000    1.12724
694840.0000    1.40391
694880.0000    0.78230
694920.0000    0.16698
694960.0000    0.09773
695000.0000    1.13117
695040.0000    1.23545
695080.0000    1.22886
695120.0000    1.43991
695160.0000    1.33783
695200.0000    2.26651
695240.0000    2.53473
695280.0000    1.62069
695320.0000    1.26452
695360.0000    1.51217
695400.0000    1.33734
695440.0000    1.59631
695480.0000    0.77554
695520.0000    0.98922
695560.0000    1.38519
695600.0000    1.23509
695640.0000    0.74891
695680.0000    0.80450
695720.0000    1.10135
695760.0000    0.29920
695800.0000    0.91967
695840.0000    0.81365
695880.0000    1.00032
695920.0000    1.05123
695960.0000    0.66640
696000.0000    1.19155
696040.0000    0.48123
696080.0000    1.82525
696120.0000    1.52649
696160.0000    1.24516
696200.0000    1.34413
696240.0000    0.79980
696280.0000    0.99135
696320.0000    0.91372
696360.0000    0.71027
696400.0000    0.68501
696440.0000    0.01335
696480.0000    0.17952
696520.0000    0.67372
696560.0000    0.93905
696600.0000    0.95610
696640.0000    1.01070
696680.0000    1.63080
696720.0000    1.18814
696760.0000    1.20683
696800.0000    1.39260
696840.0000    0.69671
696880.0000    1.98810
696920.0000    1.31015
696960.0000    2.00660
697000.0000    1.58971
697040.0000    1.33235
697080.0000    1.31689
697120.0000    1.55705
697160.0000    0.93540
697200.0000    1.08565
697240.0000    0.83653
697280.0000    1.33780
697320.0000    1.11223
697360.0000    1.25115
697400.0000    1.05307
697440.0000    0.65293
697480.0000    0.44181
697520.0000    0.42504
697560.0000    0.29224
697600.0000    1.06435
697640.0000    0.22486
697680.0000    1.09246
697720.0000    0.55876
697760.0000    0.94734
697800.0000    1.03926
697840.0000    1.02996
697880.0000    1.16039
697920.0000    0.59634
697960.0000    0.83527
698000.0000    0.98829
698040.0000    0.80735
698080.0000    0.53120
698120.0000   -0.01036
698160.0000    0.13612
698200.0000    0.27568
698240.0000   -0.39740
698280.0000    0.62885
698320.0000    0.46305
698360.0000    0.52143
698400.0000    0.06226
698440.0000    0.80217
698480.0000    0.20222
698520.0000    0.99501
698560.0000    0.53521
698600.0000    0.18597
698640.0000    0.41249
698680.0000    0.37751
698720.0000    0.45634
698760.0000    0.97886
698800.0000    0.71040
698840.0000    0.91474
698880.0000    0.84826
698920.0000    0.47158
698960.0000    0.93532
699000.0000    0.25457
[truncated: 173,079 more chars]
