# Supplementary material for: Comment on 'Valid molecular dynamics simulations of human hemoglobin require a surprisingly large box size'
Source: eLife. 2019 Jun 20;8:e44718. doi: 10.7554/eLife.44718 (PMC6586461; doi:10.7554/eLife.44718)
Supplement: Figure 1—source data 1. — The zip archive contains a README file describing which source files correspond to the different panels. [file elife-44718-fig1-data1.zip › figure1/panel_C/90A/9/proj.xvg]

@ autoscale onread none
@ with g0
@ g0 on
@ title "projection on eigenvectors (nm)"
@ xaxis  label "Time (ps)"
@ world xmin 0
@ world xmax 1e+06
@ world ymin -9.60464
@ world ymax 0.616116
@ view xmin 0.15
@ view xmax 0.85
@ view ymin 0.15
@ view ymax 0.85
@ yaxis  label "vec 1"
@ xaxis tick major 250000
@ xaxis tick minor 125000
@ xaxis ticklabel start type spec
@ xaxis ticklabel start -0
@ yaxis tick major 5
@ yaxis tick minor 2.5
@ yaxis ticklabel start type spec
@ yaxis ticklabel start -5
@ zeroxaxis bar on
@ zeroxaxis bar linestyle 3
    0.0000   -5.08866
   40.0000   -5.68076
   80.0000   -5.59267
  120.0000   -5.04771
  160.0000   -6.56257
  200.0000   -6.98708
  240.0000   -5.87610
  280.0000   -6.36837
  320.0000   -5.49055
  360.0000   -5.95236
  400.0000   -6.07710
  440.0000   -5.58203
  480.0000   -6.26213
  520.0000   -6.47155
  560.0000   -5.93276
  600.0000   -6.55768
  640.0000   -6.34156
  680.0000   -5.19590
  720.0000   -5.79060
  760.0000   -5.70475
  800.0000   -6.02117
  840.0000   -5.80551
  880.0000   -5.59872
  920.0000   -5.50240
  960.0000   -4.32329
 1000.0000   -5.18524
 1040.0000   -5.14038
 1080.0000   -5.21899
 1120.0000   -5.80472
 1160.0000   -5.81365
 1200.0000   -5.96995
 1240.0000   -6.19732
 1280.0000   -5.43218
 1320.0000   -5.52320
 1360.0000   -5.34755
 1400.0000   -5.29301
 1440.0000   -5.55502
 1480.0000   -6.10596
 1520.0000   -6.57058
 1560.0000   -5.91768
 1600.0000   -6.23213
 1640.0000   -6.71202
 1680.0000   -6.27473
 1720.0000   -6.83223
 1760.0000   -5.70316
 1800.0000   -6.47762
 1840.0000   -6.15678
 1880.0000   -5.19644
 1920.0000   -5.36363
 1960.0000   -5.53211
 2000.0000   -5.03260
 2040.0000   -6.14029
 2080.0000   -6.48710
 2120.0000   -5.61482
 2160.0000   -6.67175
 2200.0000   -6.24668
 2240.0000   -5.88283
 2280.0000   -3.69697
 2320.0000   -4.59077
 2360.0000   -5.87801
 2400.0000   -5.25064
 2440.0000   -5.48713
 2480.0000   -4.76906
 2520.0000   -4.91052
 2560.0000   -5.38351
 2600.0000   -3.96931
 2640.0000   -5.22220
 2680.0000   -6.04381
 2720.0000   -4.79024
 2760.0000   -6.01373
 2800.0000   -5.84772
 2840.0000   -5.12978
 2880.0000   -5.03050
 2920.0000   -4.86696
 2960.0000   -5.48893
 3000.0000   -5.32174
 3040.0000   -5.11002
 3080.0000   -5.38834
 3120.0000   -5.11312
 3160.0000   -5.14118
 3200.0000   -4.85348
 3240.0000   -4.79043
 3280.0000   -5.30308
 3320.0000   -4.92480
 3360.0000   -5.22468
 3400.0000   -4.18877
 3440.0000   -3.87384
 3480.0000   -5.13856
 3520.0000   -4.49239
 3560.0000   -5.21984
 3600.0000   -5.50827
 3640.0000   -3.48026
 3680.0000   -4.39803
 3720.0000   -4.67706
 3760.0000   -5.46923
 3800.0000   -5.08158
 3840.0000   -4.69385
 3880.0000   -4.96376
 3920.0000   -5.27939
 3960.0000   -5.15086
 4000.0000   -4.63856
 4040.0000   -4.96990
 4080.0000   -5.45523
 4120.0000   -5.23146
 4160.0000   -5.42619
 4200.0000   -4.59806
 4240.0000   -5.53271
 4280.0000   -4.80111
 4320.0000   -5.52943
 4360.0000   -4.96584
 4400.0000   -4.84388
 4440.0000   -5.41044
 4480.0000   -6.11834
 4520.0000   -5.15348
 4560.0000   -5.03562
 4600.0000   -5.02157
 4640.0000   -4.09231
 4680.0000   -4.95196
 4720.0000   -5.43613
 4760.0000   -5.40227
 4800.0000   -4.38856
 4840.0000   -5.46193
 4880.0000   -4.89478
 4920.0000   -5.75104
 4960.0000   -5.17293
 5000.0000   -5.19736
 5040.0000   -4.84786
 5080.0000   -5.21736
 5120.0000   -4.67272
 5160.0000   -5.42080
 5200.0000   -4.88466
 5240.0000   -5.27500
 5280.0000   -5.49113
 5320.0000   -5.98017
 5360.0000   -5.81066
 5400.0000   -5.45601
 5440.0000   -5.73346
 5480.0000   -5.87380
 5520.0000   -5.43262
 5560.0000   -5.22998
 5600.0000   -4.99545
 5640.0000   -5.58448
 5680.0000   -5.19715
 5720.0000   -4.81443
 5760.0000   -4.89035
 5800.0000   -5.87255
 5840.0000   -5.21311
 5880.0000   -5.55828
 5920.0000   -5.73802
 5960.0000   -6.72300
 6000.0000   -5.62153
 6040.0000   -4.12771
 6080.0000   -5.14733
 6120.0000   -5.57610
 6160.0000   -5.05474
 6200.0000   -4.96938
 6240.0000   -5.08598
 6280.0000   -4.33106
 6320.0000   -5.59488
 6360.0000   -5.08997
 6400.0000   -4.65597
 6440.0000   -4.72259
 6480.0000   -4.88784
 6520.0000   -4.14376
 6560.0000   -4.89208
 6600.0000   -4.64645
 6640.0000   -4.96496
 6680.0000   -4.78738
 6720.0000   -4.77732
 6760.0000   -4.57181
 6800.0000   -4.46804
 6840.0000   -4.81291
 6880.0000   -5.10555
 6920.0000   -4.20460
 6960.0000   -5.48635
 7000.0000   -5.45084
 7040.0000   -4.64062
 7080.0000   -5.76536
 7120.0000   -6.10919
 7160.0000   -5.43117
 7200.0000   -5.61748
 7240.0000   -6.05576
 7280.0000   -5.11430
 7320.0000   -5.12906
 7360.0000   -5.32632
 7400.0000   -4.76839
 7440.0000   -4.88164
 7480.0000   -5.06724
 7520.0000   -5.35097
 7560.0000   -5.40865
 7600.0000   -5.34871
 7640.0000   -5.19876
 7680.0000   -4.66431
 7720.0000   -4.90921
 7760.0000   -5.21595
 7800.0000   -4.82195
 7840.0000   -4.99886
 7880.0000   -5.66384
 7920.0000   -5.42205
 7960.0000   -5.62137
 8000.0000   -5.14625
 8040.0000   -4.86903
 8080.0000   -4.65363
 8120.0000   -6.19634
 8160.0000   -5.47327
 8200.0000   -5.47887
 8240.0000   -5.68328
 8280.0000   -5.38149
 8320.0000   -5.31784
 8360.0000   -6.53760
 8400.0000   -6.31395
 8440.0000   -6.38938
 8480.0000   -5.83965
 8520.0000   -4.95690
 8560.0000   -5.42374
 8600.0000   -6.12536
 8640.0000   -5.79705
 8680.0000   -6.02776
 8720.0000   -5.66090
 8760.0000   -5.52556
 8800.0000   -5.15957
 8840.0000   -5.65323
 8880.0000   -5.00656
 8920.0000   -4.89480
 8960.0000   -4.99483
 9000.0000   -4.59907
 9040.0000   -5.63850
 9080.0000   -4.46233
 9120.0000   -5.27904
 9160.0000   -5.18275
 9200.0000   -4.66310
 9240.0000   -3.64591
 9280.0000   -5.76300
 9320.0000   -5.10026
 9360.0000   -4.08897
 9400.0000   -4.65537
 9440.0000   -4.69530
 9480.0000   -4.44529
 9520.0000   -5.12706
 9560.0000   -4.98193
 9600.0000   -5.02619
 9640.0000   -4.69534
 9680.0000   -5.29628
 9720.0000   -4.82385
 9760.0000   -3.96846
 9800.0000   -5.14801
 9840.0000   -4.98163
 9880.0000   -4.72449
 9920.0000   -4.94904
 9960.0000   -4.88561
10000.0000   -4.82749
10040.0000   -5.12769
10080.0000   -4.53755
10120.0000   -4.71684
10160.0000   -5.03310
10200.0000   -4.95377
10240.0000   -4.76767
10280.0000   -4.99795
10320.0000   -4.68285
10360.0000   -4.26860
10400.0000   -4.55890
10440.0000   -4.54936
10480.0000   -5.45580
10520.0000   -5.18277
10560.0000   -5.91727
10600.0000   -4.93300
10640.0000   -4.97917
10680.0000   -5.26832
10720.0000   -4.88757
10760.0000   -5.72176
10800.0000   -5.58794
10840.0000   -5.14576
10880.0000   -5.17132
10920.0000   -5.85393
10960.0000   -6.70219
11000.0000   -5.62783
11040.0000   -5.66399
11080.0000   -4.99190
11120.0000   -5.73948
11160.0000   -5.58149
11200.0000   -6.34076
11240.0000   -5.18650
11280.0000   -5.94543
11320.0000   -5.10935
11360.0000   -5.47973
11400.0000   -5.64121
11440.0000   -5.26465
11480.0000   -5.60182
11520.0000   -5.69159
11560.0000   -5.39394
11600.0000   -5.88562
11640.0000   -5.43186
11680.0000   -4.38931
11720.0000   -4.79982
11760.0000   -5.23271
11800.0000   -5.57647
11840.0000   -5.23789
11880.0000   -4.92286
11920.0000   -5.14289
11960.0000   -5.79475
12000.0000   -5.20200
12040.0000   -5.82075
12080.0000   -5.43871
12120.0000   -4.70789
12160.0000   -4.79709
12200.0000   -4.85766
12240.0000   -5.68134
12280.0000   -5.23851
12320.0000   -5.25743
12360.0000   -5.01467
12400.0000   -5.82489
12440.0000   -5.85617
12480.0000   -6.20708
12520.0000   -6.28564
12560.0000   -5.92034
12600.0000   -5.44548
12640.0000   -4.77870
12680.0000   -5.31564
12720.0000   -5.47704
12760.0000   -5.21094
12800.0000   -4.62555
12840.0000   -5.30775
12880.0000   -5.43856
12920.0000   -5.99246
12960.0000   -6.07205
13000.0000   -5.69222
13040.0000   -6.14650
13080.0000   -5.81613
13120.0000   -5.50148
13160.0000   -5.94304
13200.0000   -5.79517
13240.0000   -5.82397
13280.0000   -5.98797
13320.0000   -6.05834
13360.0000   -5.33769
13400.0000   -4.76114
13440.0000   -5.22808
13480.0000   -5.04087
13520.0000   -5.49903
13560.0000   -4.90862
13600.0000   -4.62864
13640.0000   -5.08431
13680.0000   -4.69837
13720.0000   -4.50341
13760.0000   -5.70543
13800.0000   -5.33259
13840.0000   -4.97630
13880.0000   -5.42708
13920.0000   -4.35475
13960.0000   -5.88008
14000.0000   -4.89269
14040.0000   -4.89779
14080.0000   -6.41956
14120.0000   -4.98915
14160.0000   -5.04923
14200.0000   -4.11393
14240.0000   -4.67754
14280.0000   -4.70484
14320.0000   -4.23196
14360.0000   -4.94254
14400.0000   -5.90921
14440.0000   -5.48519
14480.0000   -5.59243
14520.0000   -4.82342
14560.0000   -5.54917
14600.0000   -5.55603
14640.0000   -5.55580
14680.0000   -5.81752
14720.0000   -5.48578
14760.0000   -5.80588
14800.0000   -5.60652
14840.0000   -5.97542
14880.0000   -5.85792
14920.0000   -5.00288
14960.0000   -5.78049
15000.0000   -5.51956
15040.0000   -6.01290
15080.0000   -6.22658
15120.0000   -6.29337
15160.0000   -5.86712
15200.0000   -5.99978
15240.0000   -6.04643
15280.0000   -5.26328
15320.0000   -5.53775
15360.0000   -6.13801
15400.0000   -6.55312
15440.0000   -6.05371
15480.0000   -6.57740
15520.0000   -4.87436
15560.0000   -4.31866
15600.0000   -4.75546
15640.0000   -6.08157
15680.0000   -6.92334
15720.0000   -6.11825
15760.0000   -6.17228
15800.0000   -6.14638
15840.0000   -5.72786
15880.0000   -6.67617
15920.0000   -5.95511
15960.0000   -6.15419
16000.0000   -5.92354
16040.0000   -5.89034
16080.0000   -6.22787
16120.0000   -5.35707
16160.0000   -5.60087
16200.0000   -5.97192
16240.0000   -6.52660
16280.0000   -5.61427
16320.0000   -6.13797
16360.0000   -6.00582
16400.0000   -6.13030
16440.0000   -5.21903
16480.0000   -6.38714
16520.0000   -6.16498
16560.0000   -6.08279
16600.0000   -6.16587
16640.0000   -6.52418
16680.0000   -6.48187
16720.0000   -6.06596
16760.0000   -6.02495
16800.0000   -6.12508
16840.0000   -6.80508
16880.0000   -6.72763
16920.0000   -6.19890
16960.0000   -5.64593
17000.0000   -6.22863
17040.0000   -5.77505
17080.0000   -5.81943
17120.0000   -5.45124
17160.0000   -5.98579
17200.0000   -5.71129
17240.0000   -5.40249
17280.0000   -5.43075
17320.0000   -5.49324
17360.0000   -5.92825
17400.0000   -4.51400
17440.0000   -5.22038
17480.0000   -5.51046
17520.0000   -5.30689
17560.0000   -5.31958
17600.0000   -5.69237
17640.0000   -5.58838
17680.0000   -5.27816
17720.0000   -5.56717
17760.0000   -5.63961
17800.0000   -4.70142
17840.0000   -5.39253
17880.0000   -5.37041
17920.0000   -4.53425
17960.0000   -5.15935
18000.0000   -5.99895
18040.0000   -5.65523
18080.0000   -5.39300
18120.0000   -5.94809
18160.0000   -5.40535
18200.0000   -5.95083
18240.0000   -6.16196
18280.0000   -5.92882
18320.0000   -5.54714
18360.0000   -6.38891
18400.0000   -5.80505
18440.0000   -6.29468
18480.0000   -5.24197
18520.0000   -5.62822
18560.0000   -6.21961
18600.0000   -6.34221
18640.0000   -6.48984
18680.0000   -6.34249
18720.0000   -6.05250
18760.0000   -5.08313
18800.0000   -5.97403
18840.0000   -4.90759
18880.0000   -5.81382
18920.0000   -5.65870
18960.0000   -6.05580
19000.0000   -5.31372
19040.0000   -5.30479
19080.0000   -5.55166
19120.0000   -5.47243
19160.0000   -5.37605
19200.0000   -6.32759
19240.0000   -5.88559
19280.0000   -5.51135
19320.0000   -5.73488
19360.0000   -5.89009
19400.0000   -5.56643
19440.0000   -5.60535
19480.0000   -5.81691
19520.0000   -6.46603
19560.0000   -5.84221
19600.0000   -6.45718
19640.0000   -5.63477
19680.0000   -6.04081
19720.0000   -5.69196
19760.0000   -5.79954
19800.0000   -5.97098
19840.0000   -5.20684
19880.0000   -6.16631
19920.0000   -5.56666
19960.0000   -4.92487
20000.0000   -5.15180
20040.0000   -5.58815
20080.0000   -4.93028
20120.0000   -5.29336
20160.0000   -5.06031
20200.0000   -4.16354
20240.0000   -5.31551
20280.0000   -5.12013
20320.0000   -5.55720
20360.0000   -4.53896
20400.0000   -5.12204
20440.0000   -5.14660
20480.0000   -5.44314
20520.0000   -4.60373
20560.0000   -4.92126
20600.0000   -4.70908
20640.0000   -4.27992
20680.0000   -4.48420
20720.0000   -4.63004
20760.0000   -5.40526
20800.0000   -5.19243
20840.0000   -5.48153
20880.0000   -5.89642
20920.0000   -5.91892
20960.0000   -5.26640
21000.0000   -6.28459
21040.0000   -5.08464
21080.0000   -5.07067
21120.0000   -4.21979
21160.0000   -4.79674
21200.0000   -4.49962
21240.0000   -4.73370
21280.0000   -4.72242
21320.0000   -5.05445
21360.0000   -5.84885
21400.0000   -4.93803
21440.0000   -5.71894
21480.0000   -6.43425
21520.0000   -5.29289
21560.0000   -5.88042
21600.0000   -5.28162
21640.0000   -4.80157
21680.0000   -5.89049
21720.0000   -5.11034
21760.0000   -5.56375
21800.0000   -5.50280
21840.0000   -6.00527
21880.0000   -5.42551
21920.0000   -5.59276
21960.0000   -4.97200
22000.0000   -5.96229
22040.0000   -4.94380
22080.0000   -4.23284
22120.0000   -5.10856
22160.0000   -4.79129
22200.0000   -5.64325
22240.0000   -4.87228
22280.0000   -4.86733
22320.0000   -5.06592
22360.0000   -5.09188
22400.0000   -4.81758
22440.0000   -4.78576
22480.0000   -5.52637
22520.0000   -5.83822
22560.0000   -5.61390
22600.0000   -5.18543
22640.0000   -4.56893
22680.0000   -4.54440
22720.0000   -5.64407
22760.0000   -6.07546
22800.0000   -5.56585
22840.0000   -5.50988
22880.0000   -5.81847
22920.0000   -5.43027
22960.0000   -5.80198
23000.0000   -5.53595
23040.0000   -5.37124
23080.0000   -5.61502
23120.0000   -5.97396
23160.0000   -4.85891
23200.0000   -5.20213
23240.0000   -5.76954
23280.0000   -5.24582
23320.0000   -5.61111
23360.0000   -5.87333
23400.0000   -7.04291
23440.0000   -6.21420
23480.0000   -6.65889
23520.0000   -5.47048
23560.0000   -5.56608
23600.0000   -5.27736
23640.0000   -5.42334
23680.0000   -4.66707
23720.0000   -5.46722
23760.0000   -5.43975
23800.0000   -6.13035
23840.0000   -5.72118
23880.0000   -5.20764
23920.0000   -4.06235
23960.0000   -4.28381
24000.0000   -4.38609
24040.0000   -5.61925
24080.0000   -5.54651
24120.0000   -5.03545
24160.0000   -5.05392
24200.0000   -5.18968
24240.0000   -4.16172
24280.0000   -4.43709
24320.0000   -5.53893
24360.0000   -5.75564
24400.0000   -4.27740
24440.0000   -4.62315
24480.0000   -5.74336
24520.0000   -4.63000
24560.0000   -4.98734
24600.0000   -5.24111
24640.0000   -4.56311
24680.0000   -5.64972
24720.0000   -5.25737
24760.0000   -4.90585
24800.0000   -4.77090
24840.0000   -5.14437
24880.0000   -5.01488
24920.0000   -5.98769
24960.0000   -6.22237
25000.0000   -5.71676
25040.0000   -5.14895
25080.0000   -5.14050
25120.0000   -5.19821
25160.0000   -5.25254
25200.0000   -4.84315
25240.0000   -5.12878
25280.0000   -4.63033
25320.0000   -4.46163
25360.0000   -4.67151
25400.0000   -5.04186
25440.0000   -4.44249
25480.0000   -4.68456
25520.0000   -4.90322
25560.0000   -4.62368
25600.0000   -3.62024
25640.0000   -4.00322
25680.0000   -4.41099
25720.0000   -4.59204
25760.0000   -5.06031
25800.0000   -4.68662
25840.0000   -5.20270
25880.0000   -4.59904
25920.0000   -5.08387
25960.0000   -4.70446
26000.0000   -4.58259
26040.0000   -4.80032
26080.0000   -5.16925
26120.0000   -4.85166
26160.0000   -5.02947
26200.0000   -5.12804
26240.0000   -4.87824
26280.0000   -5.73123
26320.0000   -5.06358
26360.0000   -5.46061
26400.0000   -4.47419
26440.0000   -4.54652
26480.0000   -4.50848
26520.0000   -5.41290
26560.0000   -5.27200
26600.0000   -5.01721
26640.0000   -5.06068
26680.0000   -5.78788
26720.0000   -6.54703
26760.0000   -6.10423
26800.0000   -5.79162
26840.0000   -5.47107
26880.0000   -6.17420
26920.0000   -5.81075
26960.0000   -4.87078
27000.0000   -5.59700
27040.0000   -6.37570
27080.0000   -6.63173
27120.0000   -5.22641
27160.0000   -5.30714
27200.0000   -4.77375
27240.0000   -4.93820
27280.0000   -4.23911
27320.0000   -4.40905
27360.0000   -4.46170
27400.0000   -4.14828
27440.0000   -3.58286
27480.0000   -4.11112
27520.0000   -3.26139
27560.0000   -3.90108
27600.0000   -4.16637
27640.0000   -4.86030
27680.0000   -5.38538
27720.0000   -5.87242
27760.0000   -4.56835
27800.0000   -5.60268
27840.0000   -4.84389
27880.0000   -5.38781
27920.0000   -4.95239
27960.0000   -4.87907
28000.0000   -4.41279
28040.0000   -5.42244
28080.0000   -4.99585
28120.0000   -4.35733
28160.0000   -5.13702
28200.0000   -5.33378
28240.0000   -4.52197
28280.0000   -4.69997
28320.0000   -4.23957
28360.0000   -3.76112
28400.0000   -4.37205
28440.0000   -3.89509
28480.0000   -4.76760
28520.0000   -4.77221
28560.0000   -4.48159
28600.0000   -4.47350
28640.0000   -4.66787
28680.0000   -4.63615
28720.0000   -5.41355
28760.0000   -4.52091
28800.0000   -4.37011
28840.0000   -5.18733
28880.0000   -5.06461
28920.0000   -4.91721
28960.0000   -4.09639
29000.0000   -4.09970
29040.0000   -4.68527
29080.0000   -4.88758
29120.0000   -4.48424
29160.0000   -4.68426
29200.0000   -5.15530
29240.0000   -4.49863
29280.0000   -5.10479
29320.0000   -5.60406
29360.0000   -4.95710
29400.0000   -5.85974
29440.0000   -4.88898
29480.0000   -5.48199
29520.0000   -4.89091
29560.0000   -4.56981
29600.0000   -4.79282
29640.0000   -5.04037
29680.0000   -4.98605
29720.0000   -4.81205
29760.0000   -4.30804
29800.0000   -4.83351
29840.0000   -4.27391
29880.0000   -5.54342
29920.0000   -4.40188
29960.0000   -5.41124
30000.0000   -5.72178
30040.0000   -5.60729
30080.0000   -4.81855
30120.0000   -4.94469
30160.0000   -6.00266
30200.0000   -5.56774
30240.0000   -5.42531
30280.0000   -5.05685
30320.0000   -4.45677
30360.0000   -5.13827
30400.0000   -4.61942
30440.0000   -4.92317
30480.0000   -6.25850
30520.0000   -5.94463
30560.0000   -5.57164
30600.0000   -5.14310
30640.0000   -4.42535
30680.0000   -4.94897
30720.0000   -4.72004
30760.0000   -4.95586
30800.0000   -5.26220
30840.0000   -4.67324
30880.0000   -5.24494
30920.0000   -4.86056
30960.0000   -4.84391
31000.0000   -5.48333
31040.0000   -5.20489
31080.0000   -4.28843
31120.0000   -4.97042
31160.0000   -5.04334
31200.0000   -5.61909
31240.0000   -4.36681
31280.0000   -5.09314
31320.0000   -4.95368
31360.0000   -4.40582
31400.0000   -4.52815
31440.0000   -4.99859
31480.0000   -4.70593
31520.0000   -4.28700
31560.0000   -5.42686
31600.0000   -5.41824
31640.0000   -5.06349
31680.0000   -4.37384
31720.0000   -5.33640
31760.0000   -5.20975
31800.0000   -4.75120
31840.0000   -4.71774
31880.0000   -5.48247
31920.0000   -5.37208
31960.0000   -4.98808
32000.0000   -4.03396
32040.0000   -4.45084
32080.0000   -4.81410
32120.0000   -5.27944
32160.0000   -4.85868
32200.0000   -5.32166
32240.0000   -4.04319
32280.0000   -5.57479
32320.0000   -5.77552
32360.0000   -5.86913
32400.0000   -5.48727
32440.0000   -6.04117
32480.0000   -5.82183
32520.0000   -5.52207
32560.0000   -6.19789
32600.0000   -6.04552
32640.0000   -5.45756
32680.0000   -4.61215
32720.0000   -5.34008
32760.0000   -4.95545
32800.0000   -5.74643
32840.0000   -5.41435
32880.0000   -4.43003
32920.0000   -5.01559
32960.0000   -5.65144
33000.0000   -5.04264
33040.0000   -5.27169
33080.0000   -5.24460
33120.0000   -5.90998
33160.0000   -5.59968
33200.0000   -4.97484
33240.0000   -5.63439
33280.0000   -5.06977
33320.0000   -5.16256
33360.0000   -5.04633
33400.0000   -5.10393
33440.0000   -6.55649
33480.0000   -5.64836
33520.0000   -5.86387
33560.0000   -5.57850
33600.0000   -5.26566
33640.0000   -5.44072
33680.0000   -5.28176
33720.0000   -4.54278
33760.0000   -4.95440
33800.0000   -5.21616
33840.0000   -5.56342
33880.0000   -5.62707
33920.0000   -4.40490
33960.0000   -4.99245
34000.0000   -4.18487
34040.0000   -4.69220
34080.0000   -5.33505
34120.0000   -4.13526
34160.0000   -5.05289
34200.0000   -4.30932
34240.0000   -4.47046
34280.0000   -4.32210
34320.0000   -4.54259
34360.0000   -4.21310
34400.0000   -4.61255
34440.0000   -4.96146
34480.0000   -4.21104
34520.0000   -4.82930
34560.0000   -4.94375
34600.0000   -4.84170
34640.0000   -5.31004
34680.0000   -4.52706
34720.0000   -4.60430
34760.0000   -5.10326
34800.0000   -5.56231
34840.0000   -5.11835
34880.0000   -5.12580
34920.0000   -5.33883
34960.0000   -5.49151
35000.0000   -5.30762
35040.0000   -4.29596
35080.0000   -3.62461
35120.0000   -3.93187
35160.0000   -4.26536
35200.0000   -3.87493
35240.0000   -3.54976
35280.0000   -4.14150
35320.0000   -3.96020
35360.0000   -3.99657
35400.0000   -3.97347
35440.0000   -3.71771
35480.0000   -3.95295
35520.0000   -5.19764
35560.0000   -4.80913
35600.0000   -4.81961
35640.0000   -5.22577
35680.0000   -5.07268
35720.0000   -5.10738
35760.0000   -5.21453
35800.0000   -4.28285
35840.0000   -5.81170
35880.0000   -5.19028
35920.0000   -5.47800
35960.0000   -4.21562
36000.0000   -4.53618
36040.0000   -5.18667
36080.0000   -2.71322
36120.0000   -3.76853
36160.0000   -3.31531
36200.0000   -3.33017
36240.0000   -3.55196
36280.0000   -3.50558
36320.0000   -4.65612
36360.0000   -4.40374
36400.0000   -4.01447
36440.0000   -4.91448
36480.0000   -4.47704
36520.0000   -4.23375
36560.0000   -3.87494
36600.0000   -3.87165
36640.0000   -4.28179
36680.0000   -3.34741
36720.0000   -3.75880
36760.0000   -3.42059
36800.0000   -3.36466
36840.0000   -3.91778
36880.0000   -2.92551
36920.0000   -4.01440
36960.0000   -3.13742
37000.0000   -4.30238
37040.0000   -4.04913
37080.0000   -4.49713
37120.0000   -4.22711
37160.0000   -4.17500
37200.0000   -4.21123
37240.0000   -4.93928
37280.0000   -5.97676
37320.0000   -5.77657
37360.0000   -4.26229
37400.0000   -4.55183
37440.0000   -4.97617
37480.0000   -3.39394
37520.0000   -4.43826
37560.0000   -4.49617
37600.0000   -4.63449
37640.0000   -4.86358
37680.0000   -5.49364
37720.0000   -5.00408
37760.0000   -4.54679
37800.0000   -4.29463
37840.0000   -4.33642
37880.0000   -6.13147
37920.0000   -4.17969
37960.0000   -5.06478
38000.0000   -5.46808
38040.0000   -5.13317
38080.0000   -5.33817
38120.0000   -5.07342
38160.0000   -5.10024
38200.0000   -4.27990
38240.0000   -4.59377
38280.0000   -4.93059
38320.0000   -5.27273
38360.0000   -5.09900
38400.0000   -5.19459
38440.0000   -5.47300
38480.0000   -4.54820
38520.0000   -4.09176
38560.0000   -4.16347
38600.0000   -3.77154
38640.0000   -4.12633
38680.0000   -4.63364
38720.0000   -4.99304
38760.0000   -4.15500
38800.0000   -4.65838
38840.0000   -4.41929
38880.0000   -3.57480
38920.0000   -4.89673
38960.0000   -3.84435
39000.0000   -3.40101
39040.0000   -4.71940
39080.0000   -4.52679
39120.0000   -5.07307
39160.0000   -5.01778
39200.0000   -4.91366
39240.0000   -5.02459
39280.0000   -4.92511
39320.0000   -4.79466
39360.0000   -4.72924
39400.0000   -5.10799
39440.0000   -5.30935
39480.0000   -5.13515
39520.0000   -5.00542
39560.0000   -4.65458
39600.0000   -4.97621
39640.0000   -4.22344
39680.0000   -4.95648
39720.0000   -4.68113
39760.0000   -4.90477
39800.0000   -5.06056
39840.0000   -4.19563
39880.0000   -4.59283
39920.0000   -4.94017
39960.0000   -5.58834
40000.0000   -4.79198
40040.0000   -5.29217
40080.0000   -4.96073
40120.0000   -4.63189
40160.0000   -5.58303
40200.0000   -4.77829
40240.0000   -5.02966
40280.0000   -4.76498
40320.0000   -4.72581
40360.0000   -4.47573
40400.0000   -5.04335
40440.0000   -4.12958
40480.0000   -4.93838
40520.0000   -4.36775
40560.0000   -4.21562
40600.0000   -5.01664
40640.0000   -5.56945
40680.0000   -5.25342
40720.0000   -5.39002
40760.0000   -5.60277
40800.0000   -5.21747
40840.0000   -5.21331
40880.0000   -5.01196
40920.0000   -5.02330
40960.0000   -4.64886
41000.0000   -5.14741
41040.0000   -5.84187
41080.0000   -4.84214
41120.0000   -5.00832
41160.0000   -5.46528
41200.0000   -4.78559
41240.0000   -3.73767
41280.0000   -4.27587
41320.0000   -4.18911
41360.0000   -4.85042
41400.0000   -5.61868
41440.0000   -5.23029
41480.0000   -5.64076
41520.0000   -6.10946
41560.0000   -5.06966
41600.0000   -4.97812
41640.0000   -5.16137
41680.0000   -5.48515
41720.0000   -5.24285
41760.0000   -5.31990
41800.0000   -4.07645
41840.0000   -5.47321
41880.0000   -4.64032
41920.0000   -4.11291
41960.0000   -3.80704
42000.0000   -5.33555
42040.0000   -5.47267
42080.0000   -5.24352
42120.0000   -4.38628
42160.0000   -5.53914
42200.0000   -5.29894
42240.0000   -5.44523
42280.0000   -5.16504
42320.0000   -5.62606
42360.0000   -5.28780
42400.0000   -5.02561
42440.0000   -5.59293
42480.0000   -5.37246
42520.0000   -6.38389
42560.0000   -6.39385
42600.0000   -6.40535
42640.0000   -5.09882
42680.0000   -4.73383
42720.0000   -5.70147
42760.0000   -5.60109
42800.0000   -5.12361
42840.0000   -5.37303
42880.0000   -4.38369
42920.0000   -5.19596
42960.0000   -4.57902
43000.0000   -5.15263
43040.0000   -4.62404
43080.0000   -5.40566
43120.0000   -5.02910
43160.0000   -5.86417
43200.0000   -5.27073
43240.0000   -5.00880
43280.0000   -4.48281
43320.0000   -4.65359
43360.0000   -4.87762
43400.0000   -4.85238
43440.0000   -4.88038
43480.0000   -4.61567
43520.0000   -5.01469
43560.0000   -4.72343
43600.0000   -4.21571
43640.0000   -4.83782
43680.0000   -4.58765
43720.0000   -4.56328
43760.0000   -4.92687
43800.0000   -5.32443
43840.0000   -4.76178
43880.0000   -5.10357
43920.0000   -5.55409
43960.0000   -5.09050
44000.0000   -5.17119
44040.0000   -5.27033
44080.0000   -4.66681
44120.0000   -4.94863
44160.0000   -4.71997
44200.0000   -4.32635
44240.0000   -4.96713
44280.0000   -5.12401
44320.0000   -5.66354
44360.0000   -5.81110
44400.0000   -5.47876
44440.0000   -5.55965
44480.0000   -5.32971
44520.0000   -5.67618
44560.0000   -6.07873
44600.0000   -5.77217
44640.0000   -4.95775
44680.0000   -5.70062
44720.0000   -4.95486
44760.0000   -5.03892
44800.0000   -4.45337
44840.0000   -5.41952
44880.0000   -5.34736
44920.0000   -5.78763
44960.0000   -6.34970
45000.0000   -5.49599
45040.0000   -4.34092
45080.0000   -5.00548
45120.0000   -6.06832
45160.0000   -5.78948
45200.0000   -5.74628
45240.0000   -4.69527
45280.0000   -5.35378
45320.0000   -5.17080
45360.0000   -5.69642
45400.0000   -6.03164
45440.0000   -5.67685
45480.0000   -4.28993
45520.0000   -4.88427
45560.0000   -4.96128
45600.0000   -4.45570
45640.0000   -4.81929
45680.0000   -4.98745
45720.0000   -5.39671
45760.0000   -4.54050
45800.0000   -4.99507
45840.0000   -4.82069
45880.0000   -5.40585
45920.0000   -5.84330
45960.0000   -4.26927
46000.0000   -5.10103
46040.0000   -4.77972
46080.0000   -4.87354
46120.0000   -5.22564
46160.0000   -5.60821
46200.0000   -4.69287
46240.0000   -5.83983
46280.0000   -5.47248
46320.0000   -5.68777
46360.0000   -5.35380
46400.0000   -5.18369
46440.0000   -4.49118
46480.0000   -4.45399
46520.0000   -5.34632
46560.0000   -5.51483
46600.0000   -5.54798
46640.0000   -5.41517
46680.0000   -4.84011
46720.0000   -4.80224
46760.0000   -5.45388
46800.0000   -4.62408
46840.0000   -5.38994
46880.0000   -5.30345
46920.0000   -5.54108
46960.0000   -4.98530
47000.0000   -5.01604
47040.0000   -4.90815
47080.0000   -5.56793
47120.0000   -5.58856
47160.0000   -4.89151
47200.0000   -4.89638
47240.0000   -4.45050
47280.0000   -4.00077
47320.0000   -4.95086
47360.0000   -5.65435
47400.0000   -4.81075
47440.0000   -5.81944
47480.0000   -4.57902
47520.0000   -5.46729
47560.0000   -5.88561
47600.0000   -5.82054
47640.0000   -5.45811
47680.0000   -5.32781
47720.0000   -5.78892
47760.0000   -5.90874
47800.0000   -4.14671
47840.0000   -4.48043
47880.0000   -4.85743
47920.0000   -5.20827
47960.0000   -5.46854
48000.0000   -5.72433
48040.0000   -5.57517
48080.0000   -5.28721
48120.0000   -5.11747
48160.0000   -5.22347
48200.0000   -5.80808
48240.0000   -5.62425
48280.0000   -5.03960
48320.0000   -5.61551
48360.0000   -6.30390
48400.0000   -5.86055
48440.0000   -6.15786
48480.0000   -5.95632
48520.0000   -5.39728
48560.0000   -5.52614
48600.0000   -4.25653
48640.0000   -4.40396
48680.0000   -4.26486
48720.0000   -5.16946
48760.0000   -5.34164
48800.0000   -5.60438
48840.0000   -4.93001
48880.0000   -5.44241
48920.0000   -5.20175
48960.0000   -5.71166
49000.0000   -6.85580
49040.0000   -5.73495
49080.0000   -4.96614
49120.0000   -4.63280
49160.0000   -5.25712
49200.0000   -5.25557
49240.0000   -4.59635
49280.0000   -6.08850
49320.0000   -4.88657
49360.0000   -5.80610
49400.0000   -4.90797
49440.0000   -5.74427
49480.0000   -5.26862
49520.0000   -6.44112
49560.0000   -6.61636
49600.0000   -6.38400
49640.0000   -5.86671
49680.0000   -6.25053
49720.0000   -6.04432
49760.0000   -6.63663
49800.0000   -5.18735
49840.0000   -5.54414
49880.0000   -6.78817
49920.0000   -4.86005
49960.0000   -5.80378
50000.0000   -6.22623
50040.0000   -6.21811
50080.0000   -5.50033
50120.0000   -5.22088
50160.0000   -4.98998
50200.0000   -6.03478
50240.0000   -5.79198
50280.0000   -6.00055
50320.0000   -5.51801
50360.0000   -4.91623
50400.0000   -5.14331
50440.0000   -5.18426
50480.0000   -5.78506
50520.0000   -6.06022
50560.0000   -6.09089
50600.0000   -5.26078
50640.0000   -4.30533
50680.0000   -4.79868
50720.0000   -4.50375
50760.0000   -4.62958
50800.0000   -5.46611
50840.0000   -5.93498
50880.0000   -4.78986
50920.0000   -5.49706
50960.0000   -4.29104
51000.0000   -5.09931
51040.0000   -4.75243
51080.0000   -4.32846
51120.0000   -4.83074
51160.0000   -4.75224
51200.0000   -5.34580
51240.0000   -4.87290
51280.0000   -3.79811
51320.0000   -5.58368
51360.0000   -6.00505
51400.0000   -5.39371
51440.0000   -5.74695
51480.0000   -5.02593
51520.0000   -5.76966
51560.0000   -5.09670
51600.0000   -5.38515
51640.0000   -4.74424
51680.0000   -5.43245
51720.0000   -4.96427
51760.0000   -4.97652
51800.0000   -5.09288
51840.0000   -4.86409
51880.0000   -5.04944
51920.0000   -5.72954
51960.0000   -5.81299
52000.0000   -4.96180
52040.0000   -4.66068
52080.0000   -5.30270
52120.0000   -5.29755
52160.0000   -5.19695
52200.0000   -5.06316
52240.0000   -5.09099
52280.0000   -5.20579
52320.0000   -5.38304
52360.0000   -5.32916
52400.0000   -5.72622
52440.0000   -5.22259
52480.0000   -5.66528
52520.0000   -5.64516
52560.0000   -5.12449
52600.0000   -6.04907
52640.0000   -6.39014
52680.0000   -5.72593
52720.0000   -5.39446
52760.0000   -5.31034
52800.0000   -5.01615
52840.0000   -5.34630
52880.0000   -4.39896
52920.0000   -4.69498
52960.0000   -4.24038
53000.0000   -5.30540
53040.0000   -4.78311
53080.0000   -4.98952
53120.0000   -5.63072
53160.0000   -5.54910
53200.0000   -5.58479
53240.0000   -4.91336
53280.0000   -4.82543
53320.0000   -4.49563
53360.0000   -3.89085
53400.0000   -4.75816
53440.0000   -5.24101
53480.0000   -5.27064
53520.0000   -4.89836
53560.0000   -6.42991
53600.0000   -6.12299
53640.0000   -6.01255
53680.0000   -5.14314
53720.0000   -5.39381
53760.0000   -5.52726
53800.0000   -5.57336
53840.0000   -5.51111
53880.0000   -5.11156
53920.0000   -5.11512
53960.0000   -5.77401
54000.0000   -5.72886
54040.0000   -5.96149
54080.0000   -5.31653
54120.0000   -5.54836
54160.0000   -5.61727
54200.0000   -6.04419
54240.0000   -4.99278
54280.0000   -5.95447
54320.0000   -5.79070
54360.0000   -4.93965
54400.0000   -5.15829
54440.0000   -4.64990
54480.0000   -4.31329
54520.0000   -5.17704
54560.0000   -5.28309
54600.0000   -3.91787
54640.0000   -4.68655
54680.0000   -5.27282
54720.0000   -4.37651
54760.0000   -4.82618
54800.0000   -4.64723
54840.0000   -4.89846
54880.0000   -4.92486
54920.0000   -4.62088
54960.0000   -5.40453
55000.0000   -4.65193
55040.0000   -4.41976
55080.0000   -5.23285
55120.0000   -5.56206
55160.0000   -5.55568
55200.0000   -6.47351
55240.0000   -6.85217
55280.0000   -5.99054
55320.0000   -5.85129
55360.0000   -4.84690
55400.0000   -5.89646
55440.0000   -6.17303
55480.0000   -5.05013
55520.0000   -5.13274
55560.0000   -5.61787
55600.0000   -5.55242
55640.0000   -5.43227
55680.0000   -5.42686
55720.0000   -5.31391
55760.0000   -5.40971
55800.0000   -5.99894
55840.0000   -6.58345
55880.0000   -5.67241
55920.0000   -5.80452
55960.0000   -5.29158
56000.0000   -5.80289
56040.0000   -5.95133
56080.0000   -5.54913
56120.0000   -5.38945
56160.0000   -5.46057
56200.0000   -5.63284
56240.0000   -5.36543
56280.0000   -5.73644
56320.0000   -5.45248
56360.0000   -5.11259
56400.0000   -5.42685
56440.0000   -4.98659
56480.0000   -5.15761
56520.0000   -5.64277
56560.0000   -5.62755
56600.0000   -6.34192
56640.0000   -5.60465
56680.0000   -5.71729
56720.0000   -5.43322
56760.0000   -4.21265
56800.0000   -4.34810
56840.0000   -4.64170
56880.0000   -5.22796
56920.0000   -6.04383
56960.0000   -4.77755
57000.0000   -5.39570
57040.0000   -5.75582
57080.0000   -5.64126
57120.0000   -5.06707
57160.0000   -5.43280
57200.0000   -5.60937
57240.0000   -5.42985
57280.0000   -5.70363
57320.0000   -5.48287
57360.0000   -6.10278
57400.0000   -5.30779
57440.0000   -6.16381
57480.0000   -5.74836
57520.0000   -6.64170
57560.0000   -5.39411
57600.0000   -5.50676
57640.0000   -5.01953
57680.0000   -5.44598
57720.0000   -5.99572
57760.0000   -5.83268
57800.0000   -6.47098
57840.0000   -6.52808
57880.0000   -6.81662
57920.0000   -6.29122
57960.0000   -6.12083
58000.0000   -5.46896
58040.0000   -5.68332
58080.0000   -6.26074
58120.0000   -5.42292
58160.0000   -5.21078
58200.0000   -5.52609
58240.0000   -7.00760
58280.0000   -5.77074
58320.0000   -5.65788
58360.0000   -6.00493
58400.0000   -5.74446
58440.0000   -5.62758
58480.0000   -5.74855
58520.0000   -6.20036
58560.0000   -5.96374
58600.0000   -5.91706
58640.0000   -5.77456
58680.0000   -5.15192
58720.0000   -5.79705
58760.0000   -5.92731
58800.0000   -6.60717
58840.0000   -5.15791
58880.0000   -4.94113
58920.0000   -5.97182
58960.0000   -5.53812
59000.0000   -4.74774
59040.0000   -4.86173
59080.0000   -5.34498
59120.0000   -4.69620
59160.0000   -5.02925
59200.0000   -5.88760
59240.0000   -4.79587
59280.0000   -5.57653
59320.0000   -5.77972
59360.0000   -5.21816
59400.0000   -5.07606
59440.0000   -6.47987
59480.0000   -6.08554
59520.0000   -5.81793
59560.0000   -5.89626
59600.0000   -6.30362
59640.0000   -5.40399
59680.0000   -5.53047
59720.0000   -5.42034
59760.0000   -5.01663
59800.0000   -5.49875
59840.0000   -5.39341
59880.0000   -5.74106
59920.0000   -6.11435
59960.0000   -5.29824
60000.0000   -5.70177
60040.0000   -5.74842
60080.0000   -5.20662
60120.0000   -4.70278
60160.0000   -5.53988
60200.0000   -5.76263
60240.0000   -4.79845
60280.0000   -5.65012
60320.0000   -5.97351
60360.0000   -5.01673
60400.0000   -4.61875
60440.0000   -5.04902
60480.0000   -4.55245
60520.0000   -5.82382
60560.0000   -5.23382
60600.0000   -5.08085
60640.0000   -5.31387
60680.0000   -5.12818
60720.0000   -5.24654
60760.0000   -4.72340
60800.0000   -5.86483
60840.0000   -5.94726
60880.0000   -5.76498
60920.0000   -5.14773
60960.0000   -5.83792
61000.0000   -4.86855
61040.0000   -4.70027
61080.0000   -5.38278
61120.0000   -6.05421
61160.0000   -5.35517
61200.0000   -5.78362
61240.0000   -5.12991
61280.0000   -5.14767
61320.0000   -5.01946
61360.0000   -5.34441
61400.0000   -5.38581
61440.0000   -5.36377
61480.0000   -5.58707
61520.0000   -5.86283
61560.0000   -5.55250
61600.0000   -5.12693
61640.0000   -5.08557
61680.0000   -4.98019
61720.0000   -5.44020
61760.0000   -5.46309
61800.0000   -5.88009
61840.0000   -5.74875
61880.0000   -5.94995
61920.0000   -5.89508
61960.0000   -5.04196
62000.0000   -6.21279
62040.0000   -6.25493
62080.0000   -6.48744
62120.0000   -5.38047
62160.0000   -6.29331
62200.0000   -5.60713
62240.0000   -5.84339
62280.0000   -5.68862
62320.0000   -5.73653
62360.0000   -5.75840
62400.0000   -5.96425
62440.0000   -5.70000
62480.0000   -5.36762
62520.0000   -4.63466
62560.0000   -4.89759
62600.0000   -5.07740
62640.0000   -4.98926
62680.0000   -5.39622
62720.0000   -5.52353
62760.0000   -5.83489
62800.0000   -5.55253
62840.0000   -5.14666
62880.0000   -6.49719
62920.0000   -4.85906
62960.0000   -6.32387
63000.0000   -6.25515
63040.0000   -5.42719
63080.0000   -5.53405
63120.0000   -5.54928
63160.0000   -5.11896
63200.0000   -4.67313
63240.0000   -4.85975
63280.0000   -5.44538
63320.0000   -5.82375
63360.0000   -5.57114
63400.0000   -5.44747
63440.0000   -5.88588
63480.0000   -5.60488
63520.0000   -5.54891
63560.0000   -5.76247
63600.0000   -5.60726
63640.0000   -5.06981
63680.0000   -4.59393
63720.0000   -4.75787
63760.0000   -6.03357
63800.0000   -4.42750
63840.0000   -5.50529
63880.0000   -6.15038
63920.0000   -5.27964
63960.0000   -6.78808
64000.0000   -5.23432
64040.0000   -4.55951
64080.0000   -5.45991
64120.0000   -5.37673
64160.0000   -5.22547
64200.0000   -5.31181
64240.0000   -4.40316
64280.0000   -4.84873
64320.0000   -5.51326
64360.0000   -5.21593
64400.0000   -5.98357
64440.0000   -6.01473
64480.0000   -5.36028
64520.0000   -6.02986
64560.0000   -5.77595
64600.0000   -5.56830
64640.0000   -5.76089
64680.0000   -5.65496
64720.0000   -5.08943
64760.0000   -5.95488
64800.0000   -5.25975
64840.0000   -6.15786
64880.0000   -5.57418
64920.0000   -5.60371
64960.0000   -6.64777
65000.0000   -5.90360
65040.0000   -6.61915
65080.0000   -5.70624
65120.0000   -5.40755
65160.0000   -6.04956
65200.0000   -5.27939
65240.0000   -5.66302
65280.0000   -5.64062
65320.0000   -5.87150
65360.0000   -5.99868
65400.0000   -6.08299
65440.0000   -5.40329
65480.0000   -5.64992
65520.0000   -5.53418
65560.0000   -5.69812
65600.0000   -6.11500
65640.0000   -5.66865
65680.0000   -5.44692
65720.0000   -5.65283
65760.0000   -6.42610
65800.0000   -5.54690
65840.0000   -6.70432
65880.0000   -5.80659
65920.0000   -5.52973
65960.0000   -6.14105
66000.0000   -6.06277
66040.0000   -6.77010
66080.0000   -6.37185
66120.0000   -5.80188
66160.0000   -6.59997
66200.0000   -5.68196
66240.0000   -5.76857
66280.0000   -6.55701
66320.0000   -7.15381
66360.0000   -6.79573
66400.0000   -6.37678
66440.0000   -5.81471
66480.0000   -5.61856
66520.0000   -5.84975
66560.0000   -6.33223
66600.0000   -5.89183
66640.0000   -5.50156
66680.0000   -5.59369
66720.0000   -5.06413
66760.0000   -4.72794
66800.0000   -5.92580
66840.0000   -5.64001
66880.0000   -5.67957
66920.0000   -6.09242
66960.0000   -5.64584
67000.0000   -4.78797
67040.0000   -5.63922
67080.0000   -5.84544
67120.0000   -5.16492
67160.0000   -5.77902
67200.0000   -5.43540
67240.0000   -5.82801
67280.0000   -5.52505
67320.0000   -6.57055
67360.0000   -5.89630
67400.0000   -5.26555
67440.0000   -5.55083
67480.0000   -6.08984
67520.0000   -6.41620
67560.0000   -6.73353
67600.0000   -6.37377
67640.0000   -6.53369
67680.0000   -6.45509
67720.0000   -5.23315
67760.0000   -4.83366
67800.0000   -6.21928
67840.0000   -5.51991
67880.0000   -5.48558
67920.0000   -5.26349
67960.0000   -5.55277
68000.0000   -5.83617
68040.0000   -5.97181
68080.0000   -7.06160
68120.0000   -5.63157
68160.0000   -6.38897
68200.0000   -6.07506
68240.0000   -6.60761
68280.0000   -6.48769
68320.0000   -5.94491
68360.0000   -6.39314
68400.0000   -6.50834
68440.0000   -6.22177
68480.0000   -6.20336
68520.0000   -5.80672
68560.0000   -6.65606
68600.0000   -6.57814
68640.0000   -5.38114
68680.0000   -4.93056
68720.0000   -5.74523
68760.0000   -5.27835
68800.0000   -4.99154
68840.0000   -5.88941
68880.0000   -5.52393
68920.0000   -5.81906
68960.0000   -4.84578
69000.0000   -5.81915
69040.0000   -4.90045
69080.0000   -5.35970
69120.0000   -5.53942
69160.0000   -6.33536
69200.0000   -6.02113
69240.0000   -5.54281
69280.0000   -5.57753
69320.0000   -5.34450
69360.0000   -5.88208
69400.0000   -5.88205
69440.0000   -5.90338
69480.0000   -5.57751
69520.0000   -5.85832
69560.0000   -6.76169
69600.0000   -5.44436
69640.0000   -5.31715
69680.0000   -5.46008
69720.0000   -5.84977
69760.0000   -5.09865
69800.0000   -5.63637
69840.0000   -5.93736
69880.0000   -5.78712
69920.0000   -5.77448
69960.0000   -6.12685
70000.0000   -5.47859
70040.0000   -5.42436
70080.0000   -5.11681
70120.0000   -5.64814
70160.0000   -5.26462
70200.0000   -5.96086
70240.0000   -5.70103
70280.0000   -5.39324
70320.0000   -6.69571
70360.0000   -6.17257
70400.0000   -6.62494
70440.0000   -6.00236
70480.0000   -5.20609
70520.0000   -6.96134
70560.0000   -5.39917
70600.0000   -5.87129
70640.0000   -6.32605
70680.0000   -5.92144
70720.0000   -5.94402
70760.0000   -6.41727
70800.0000   -6.14540
70840.0000   -4.77356
70880.0000   -5.41844
70920.0000   -6.81943
70960.0000   -5.66339
71000.0000   -6.35093
71040.0000   -6.07982
71080.0000   -6.03675
71120.0000   -5.48453
71160.0000   -5.49835
71200.0000   -5.06877
71240.0000   -4.92065
71280.0000   -5.02744
71320.0000   -6.19321
71360.0000   -5.48313
71400.0000   -5.03600
71440.0000   -4.63701
71480.0000   -5.44437
71520.0000   -5.26885
71560.0000   -5.26462
71600.0000   -5.23621
71640.0000   -6.05237
71680.0000   -5.47088
71720.0000   -5.46599
71760.0000   -5.95332
71800.0000   -5.91766
71840.0000   -5.29505
71880.0000   -5.46720
71920.0000   -5.99232
71960.0000   -6.01022
72000.0000   -5.10787
72040.0000   -5.74808
72080.0000   -5.10100
72120.0000   -5.88278
72160.0000   -6.24952
72200.0000   -6.04695
72240.0000   -6.15034
72280.0000   -5.98502
72320.0000   -6.36485
72360.0000   -5.20523
72400.0000   -5.46703
72440.0000   -5.40065
72480.0000   -5.51685
72520.0000   -5.40633
72560.0000   -4.90890
72600.0000   -5.31386
72640.0000   -5.26370
72680.0000   -5.32035
72720.0000   -4.78914
72760.0000   -5.06081
72800.0000   -5.93692
72840.0000   -6.81107
72880.0000   -5.98704
72920.0000   -6.19818
72960.0000   -6.39884
73000.0000   -6.03540
73040.0000   -6.25900
73080.0000   -6.10852
73120.0000   -5.38387
73160.0000   -6.06908
73200.0000   -5.31831
73240.0000   -6.15543
73280.0000   -4.96820
73320.0000   -4.85412
73360.0000   -5.39262
73400.0000   -4.46456
73440.0000   -5.75315
73480.0000   -4.94025
73520.0000   -5.21206
73560.0000   -5.57098
73600.0000   -5.16675
73640.0000   -4.50609
73680.0000   -5.06800
73720.0000   -4.64460
73760.0000   -4.32364
73800.0000   -4.97581
73840.0000   -5.97231
73880.0000   -4.64601
73920.0000   -4.60802
73960.0000   -5.15114
74000.0000   -5.81546
74040.0000   -5.18382
74080.0000   -4.74829
74120.0000   -5.58527
74160.0000   -4.81081
74200.0000   -4.52291
74240.0000   -5.32040
74280.0000   -4.63107
74320.0000   -5.34314
74360.0000   -6.65467
74400.0000   -4.34072
74440.0000   -4.80665
74480.0000   -4.33208
74520.0000   -5.96986
74560.0000   -5.03312
74600.0000   -4.49016
74640.0000   -4.71052
74680.0000   -5.22830
74720.0000   -5.24075
74760.0000   -5.14709
74800.0000   -5.23425
74840.0000   -5.46541
74880.0000   -5.15254
74920.0000   -6.24458
74960.0000   -5.45240
75000.0000   -4.93243
75040.0000   -4.94531
75080.0000   -3.85294
75120.0000   -4.51096
75160.0000   -4.37609
75200.0000   -4.67818
75240.0000   -4.43594
75280.0000   -4.08591
75320.0000   -4.47039
75360.0000   -4.80017
75400.0000   -4.38826
75440.0000   -4.67785
75480.0000   -4.83813
75520.0000   -4.84683
75560.0000   -4.77285
75600.0000   -6.29218
75640.0000   -4.57401
75680.0000   -4.22197
75720.0000   -3.52009
75760.0000   -4.38515
75800.0000   -4.56962
75840.0000   -3.67993
75880.0000   -4.59588
75920.0000   -4.27724
75960.0000   -5.35664
76000.0000   -4.74896
76040.0000   -5.18573
76080.0000   -5.31022
76120.0000   -4.99917
76160.0000   -5.27985
76200.0000   -6.10704
76240.0000   -5.94362
76280.0000   -4.89827
76320.0000   -5.53117
76360.0000   -5.17976
76400.0000   -5.19223
76440.0000   -5.81346
76480.0000   -5.97087
76520.0000   -4.84383
76560.0000   -5.99823
76600.0000   -5.14386
76640.0000   -5.49823
76680.0000   -4.57943
76720.0000   -4.38718
76760.0000   -6.09356
76800.0000   -5.00365
76840.0000   -5.31239
76880.0000   -6.28940
76920.0000   -5.70137
76960.0000   -5.89867
77000.0000   -6.19463
77040.0000   -6.04067
77080.0000   -5.90483
77120.0000   -6.20490
77160.0000   -5.78750
77200.0000   -6.75784
77240.0000   -5.63546
77280.0000   -5.94848
77320.0000   -5.52087
77360.0000   -5.64258
77400.0000   -5.47423
77440.0000   -4.89376
77480.0000   -5.63083
77520.0000   -5.48901
77560.0000   -5.29757
77600.0000   -6.45286
77640.0000   -6.22510
77680.0000   -5.17245
77720.0000   -6.06679
77760.0000   -5.87754
77800.0000   -6.60042
77840.0000   -5.95954
77880.0000   -5.90806
77920.0000   -5.18659
77960.0000   -5.27152
78000.0000   -5.63477
78040.0000   -5.25335
78080.0000   -5.31070
78120.0000   -7.00573
78160.0000   -6.53608
78200.0000   -6.42214
78240.0000   -6.23076
78280.0000   -5.37659
78320.0000   -5.07865
78360.0000   -4.93614
78400.0000   -5.26953
78440.0000   -5.39538
78480.0000   -4.74660
78520.0000   -4.01997
78560.0000   -4.44724
78600.0000   -5.30407
78640.0000   -5.61351
78680.0000   -5.08972
78720.0000   -5.28626
78760.0000   -5.73048
78800.0000   -5.48266
78840.0000   -6.52647
78880.0000   -5.83763
78920.0000   -5.29254
78960.0000   -5.20624
79000.0000   -5.21060
79040.0000   -5.70497
79080.0000   -5.68597
79120.0000   -5.84272
79160.0000   -5.08684
79200.0000   -4.69908
79240.0000   -4.86876
79280.0000   -5.70568
79320.0000   -5.32195
79360.0000   -6.76636
79400.0000   -5.14478
79440.0000   -5.62580
79480.0000   -6.01210
79520.0000   -6.10082
79560.0000   -4.89289
79600.0000   -4.94075
79640.0000   -5.08328
79680.0000   -5.32306
79720.0000   -5.42893
79760.0000   -5.08824
79800.0000   -5.82893
79840.0000   -5.35475
79880.0000   -4.59725
79920.0000   -5.78129
79960.0000   -5.24738
80000.0000   -5.16704
80040.0000   -4.88367
80080.0000   -5.10443
80120.0000   -6.44795
80160.0000   -6.26437
80200.0000   -6.66439
80240.0000   -6.55263
80280.0000   -7.40978
80320.0000   -6.64000
80360.0000   -6.37666
80400.0000   -7.09037
80440.0000   -6.13090
80480.0000   -6.86103
80520.0000   -6.68250
80560.0000   -5.57010
80600.0000   -5.98907
80640.0000   -6.41833
80680.0000   -5.72244
80720.0000   -6.45904
80760.0000   -6.32619
80800.0000   -6.11691
80840.0000   -6.77184
80880.0000   -6.08477
80920.0000   -6.79476
80960.0000   -5.72913
81000.0000   -4.71868
81040.0000   -5.98740
81080.0000   -6.54576
81120.0000   -6.07792
81160.0000   -5.73011
81200.0000   -4.79308
81240.0000   -5.89733
81280.0000   -6.17759
81320.0000   -5.43550
81360.0000   -5.87068
81400.0000   -5.52814
81440.0000   -4.69852
81480.0000   -5.94431
81520.0000   -6.91826
81560.0000   -6.16874
81600.0000   -5.62385
81640.0000   -5.32379
81680.0000   -5.72627
81720.0000   -5.88454
81760.0000   -5.85269
81800.0000   -3.74477
81840.0000   -4.96718
81880.0000   -5.43158
81920.0000   -4.47098
81960.0000   -4.89328
82000.0000   -4.41261
82040.0000   -4.51397
82080.0000   -4.31984
82120.0000   -4.73693
82160.0000   -4.21109
82200.0000   -5.15413
82240.0000   -4.79145
82280.0000   -4.91016
82320.0000   -4.31728
82360.0000   -4.67536
82400.0000   -4.04384
82440.0000   -3.96743
82480.0000   -4.30288
82520.0000   -4.88085
82560.0000   -4.72431
82600.0000   -4.58456
82640.0000   -4.35824
82680.0000   -4.48167
82720.0000   -4.41496
82760.0000   -5.22736
82800.0000   -4.36695
82840.0000   -4.84050
82880.0000   -5.33396
82920.0000   -5.18889
82960.0000   -5.22739
83000.0000   -4.14729
83040.0000   -4.30664
83080.0000   -4.03786
83120.0000   -4.73621
83160.0000   -5.14030
83200.0000   -5.94844
83240.0000   -5.65210
83280.0000   -4.52280
83320.0000   -4.99575
83360.0000   -5.65918
83400.0000   -5.24614
83440.0000   -5.53646
83480.0000   -4.83653
83520.0000   -4.07320
83560.0000   -4.76295
83600.0000   -4.27920
83640.0000   -4.01454
83680.0000   -4.50489
83720.0000   -4.48224
83760.0000   -4.64269
83800.0000   -4.90564
83840.0000   -5.25305
83880.0000   -4.97240
83920.0000   -4.25713
83960.0000   -5.19054
84000.0000   -4.75883
84040.0000   -5.39879
84080.0000   -4.86826
84120.0000   -4.74925
84160.0000   -5.92516
84200.0000   -6.77946
84240.0000   -5.17644
84280.0000   -4.04243
84320.0000   -3.82485
84360.0000   -5.02211
84400.0000   -5.00480
84440.0000   -3.68954
84480.0000   -4.83335
84520.0000   -4.75072
84560.0000   -4.23902
84600.0000   -4.04757
84640.0000   -3.54284
84680.0000   -5.52787
84720.0000   -5.02542
84760.0000   -5.03929
84800.0000   -4.87709
84840.0000   -6.26478
84880.0000   -5.92775
84920.0000   -5.81310
84960.0000   -5.32918
85000.0000   -5.45194
85040.0000   -4.90082
85080.0000   -5.42273
85120.0000   -5.51176
85160.0000   -5.11383
85200.0000   -6.16245
85240.0000   -5.44704
85280.0000   -5.82327
85320.0000   -5.59537
85360.0000   -5.45539
85400.0000   -5.82334
85440.0000   -5.37201
85480.0000   -4.32614
85520.0000   -5.11433
85560.0000   -6.31820
85600.0000   -5.69172
85640.0000   -5.77689
85680.0000   -6.62165
85720.0000   -5.78472
85760.0000   -5.44737
85800.0000   -4.88777
85840.0000   -4.27368
85880.0000   -4.00527
85920.0000   -4.54818
85960.0000   -5.16798
86000.0000   -4.83681
86040.0000   -4.84930
86080.0000   -4.35130
86120.0000   -4.79053
86160.0000   -4.50049
86200.0000   -4.27954
86240.0000   -3.95190
86280.0000   -4.97065
86320.0000   -5.40978
86360.0000   -5.43840
86400.0000   -5.95523
86440.0000   -4.57534
86480.0000   -4.71167
86520.0000   -3.39099
86560.0000   -4.02599
86600.0000   -4.60605
86640.0000   -4.38129
86680.0000   -4.62282
86720.0000   -4.23837
86760.0000   -4.37428
86800.0000   -5.15531
86840.0000   -5.66612
86880.0000   -4.77231
86920.0000   -4.93501
86960.0000   -5.27980
87000.0000   -4.60492
87040.0000   -5.60204
87080.0000   -5.29339
87120.0000   -6.36867
87160.0000   -6.06308
87200.0000   -5.77199
87240.0000   -5.54969
87280.0000   -4.62451
87320.0000   -4.94842
87360.0000   -4.12865
87400.0000   -4.70393
87440.0000   -4.57349
87480.0000   -5.73139
87520.0000   -4.38356
87560.0000   -4.47064
87600.0000   -5.27763
87640.0000   -5.09585
87680.0000   -5.45698
87720.0000   -5.66946
87760.0000   -5.77979
87800.0000   -5.44848
87840.0000   -4.87361
87880.0000   -5.24433
87920.0000   -5.42472
87960.0000   -4.58631
88000.0000   -4.46267
88040.0000   -5.67940
88080.0000   -4.68315
88120.0000   -4.55653
88160.0000   -4.80237
88200.0000   -4.39727
88240.0000   -4.09763
88280.0000   -5.00341
88320.0000   -4.79541
88360.0000   -4.81181
88400.0000   -4.91155
88440.0000   -4.24599
88480.0000   -4.51149
88520.0000   -5.55986
88560.0000   -4.94884
88600.0000   -4.99313
88640.0000   -4.22114
88680.0000   -4.77624
88720.0000   -4.27500
88760.0000   -3.83493
88800.0000   -3.99991
88840.0000   -4.63656
88880.0000   -4.11241
88920.0000   -5.31459
88960.0000   -4.77353
89000.0000   -5.27015
89040.0000   -4.83412
89080.0000   -4.97343
89120.0000   -4.69582
89160.0000   -4.75328
89200.0000   -4.84222
89240.0000   -4.66392
89280.0000   -4.56894
89320.0000   -3.81797
89360.0000   -4.19151
89400.0000   -4.18379
89440.0000   -3.83746
89480.0000   -4.56138
89520.0000   -3.83685
89560.0000   -4.73186
89600.0000   -4.38605
89640.0000   -4.92886
89680.0000   -4.47985
89720.0000   -5.33602
89760.0000   -6.04178
89800.0000   -5.73803
89840.0000   -5.56476
89880.0000   -6.48824
89920.0000   -6.16661
89960.0000   -5.28053
90000.0000   -5.02425
90040.0000   -4.96369
90080.0000   -5.22300
90120.0000   -5.40820
90160.0000   -6.32455
90200.0000   -5.99793
90240.0000   -5.24065
90280.0000   -5.50824
90320.0000   -5.03171
90360.0000   -5.83408
90400.0000   -5.12999
90440.0000   -6.14195
90480.0000   -6.43752
90520.0000   -6.53986
90560.0000   -6.13050
90600.0000   -6.61396
90640.0000   -6.43861
90680.0000   -6.90564
90720.0000   -7.15152
90760.0000   -6.81292
90800.0000   -5.50248
90840.0000   -5.51695
90880.0000   -5.04658
90920.0000   -6.65811
90960.0000   -7.08727
91000.0000   -6.35326
91040.0000   -5.08821
91080.0000   -5.27915
91120.0000   -5.08047
91160.0000   -4.35530
91200.0000   -4.14956
91240.0000   -4.70226
91280.0000   -3.98171
91320.0000   -3.43256
91360.0000   -3.80653
91400.0000   -3.90630
91440.0000   -4.86504
91480.0000   -4.41716
91520.0000   -4.72682
91560.0000   -4.68578
91600.0000   -4.65588
91640.0000   -4.88251
91680.0000   -4.95605
91720.0000   -4.58987
91760.0000   -3.88078
91800.0000   -4.94679
91840.0000   -4.78211
91880.0000   -4.12160
91920.0000   -4.17135
91960.0000   -4.98173
92000.0000   -4.66654
92040.0000   -4.66557
92080.0000   -4.58742
92120.0000   -3.76768
92160.0000   -4.15264
92200.0000   -4.69499
92240.0000   -2.91715
92280.0000   -4.03350
92320.0000   -3.17629
92360.0000   -4.24053
92400.0000   -4.30300
92440.0000   -4.32108
92480.0000   -3.79473
92520.0000   -3.52352
92560.0000   -5.45645
92600.0000   -5.02496
92640.0000   -4.10762
92680.0000   -4.46216
92720.0000   -4.64077
92760.0000   -3.39541
92800.0000   -3.67405
92840.0000   -4.02461
92880.0000   -2.81857
92920.0000   -3.88075
92960.0000   -4.68084
93000.0000   -4.35377
93040.0000   -4.73704
93080.0000   -4.91419
93120.0000   -4.00120
93160.0000   -4.30329
93200.0000   -3.57764
93240.0000   -3.19985
93280.0000   -3.66231
93320.0000   -4.61334
93360.0000   -5.18456
93400.0000   -4.91614
93440.0000   -4.64162
93480.0000   -5.38923
93520.0000   -5.17100
93560.0000   -5.42823
93600.0000   -5.68494
93640.0000   -4.85955
93680.0000   -5.11489
93720.0000   -3.95473
93760.0000   -4.51905
93800.0000   -4.76547
93840.0000   -4.36384
93880.0000   -4.65959
93920.0000   -3.68380
93960.0000   -4.24321
94000.0000   -5.10316
94040.0000   -4.55201
94080.0000   -4.20658
94120.0000   -5.17299
94160.0000   -5.84739
94200.0000   -4.57461
94240.0000   -4.09925
94280.0000   -3.55282
94320.0000   -4.19036
94360.0000   -4.84171
94400.0000   -4.80952
94440.0000   -5.14520
94480.0000   -5.33389
94520.0000   -5.79947
94560.0000   -4.96778
94600.0000   -4.69927
94640.0000   -5.05751
94680.0000   -5.06394
94720.0000   -4.97547
94760.0000   -4.48442
94800.0000   -5.63422
94840.0000   -5.71810
94880.0000   -5.48335
94920.0000   -4.14934
94960.0000   -4.30774
95000.0000   -4.17204
95040.0000   -4.82688
95080.0000   -4.01642
95120.0000   -4.08155
95160.0000   -3.58744
95200.0000   -4.45322
95240.0000   -4.43238
95280.0000   -4.21494
95320.0000   -4.57000
95360.0000   -4.10055
95400.0000   -3.86320
95440.0000   -3.92048
95480.0000   -4.74001
95520.0000   -4.31631
95560.0000   -4.65324
95600.0000   -5.26176
95640.0000   -4.85790
95680.0000   -4.00519
95720.0000   -3.75787
95760.0000   -4.50700
95800.0000   -4.98038
95840.0000   -4.76391
95880.0000   -5.20213
95920.0000   -5.25289
95960.0000   -4.55949
96000.0000   -4.01558
96040.0000   -4.70641
96080.0000   -5.09224
96120.0000   -4.88870
96160.0000   -5.09891
96200.0000   -4.34956
96240.0000   -5.03006
96280.0000   -4.85486
96320.0000   -3.59670
96360.0000   -2.79174
96400.0000   -3.15868
96440.0000   -4.14948
96480.0000   -4.10903
96520.0000   -5.00759
96560.0000   -4.44847
96600.0000   -4.22086
96640.0000   -3.94751
96680.0000   -3.49237
96720.0000   -4.11424
96760.0000   -3.73661
96800.0000   -4.92259
96840.0000   -4.54099
96880.0000   -4.46566
96920.0000   -3.60887
96960.0000   -4.81869
97000.0000   -4.63921
97040.0000   -4.63638
97080.0000   -4.11427
97120.0000   -4.60357
97160.0000   -3.94069
97200.0000   -3.89447
97240.0000   -4.10613
97280.0000   -5.01330
97320.0000   -3.83107
97360.0000   -4.17754
97400.0000   -4.54503
97440.0000   -5.03751
97480.0000   -4.18892
97520.0000   -4.57521
97560.0000   -5.04026
97600.0000   -5.75188
97640.0000   -4.64297
97680.0000   -4.33371
97720.0000   -4.68705
97760.0000   -3.58582
97800.0000   -4.17702
97840.0000   -5.66669
97880.0000   -4.74700
97920.0000   -4.18336
97960.0000   -4.13470
98000.0000   -4.15723
98040.0000   -4.06492
98080.0000   -4.81719
98120.0000   -4.28176
98160.0000   -4.66688
98200.0000   -5.27493
98240.0000   -4.68439
98280.0000   -5.23802
98320.0000   -4.79958
98360.0000   -5.90050
98400.0000   -4.64363
98440.0000   -5.09772
98480.0000   -4.00482
98520.0000   -4.83742
98560.0000   -3.52857
98600.0000   -3.99264
98640.0000   -4.23968
98680.0000   -2.64267
98720.0000   -3.67598
98760.0000   -3.96435
98800.0000   -3.79135
98840.0000   -3.54276
98880.0000   -3.63332
98920.0000   -3.72984
98960.0000   -4.78572
99000.0000   -4.45189
99040.0000   -5.45578
99080.0000   -4.35582
99120.0000   -4.89991
99160.0000   -4.51230
99200.0000   -5.26348
99240.0000   -4.29710
99280.0000   -5.15759
99320.0000   -5.46644
99360.0000   -4.85901
99400.0000   -4.46476
99440.0000   -4.80314
99480.0000   -4.25455
99520.0000   -4.03065
99560.0000   -5.15612
99600.0000   -4.88971
99640.0000   -5.25096
99680.0000   -5.32492
99720.0000   -4.62187
99760.0000   -3.79813
99800.0000   -4.11001
99840.0000   -4.01849
99880.0000   -3.51373
99920.0000   -3.41865
99960.0000   -3.44278
100000.0000   -3.89756
100040.0000   -3.61249
100080.0000   -3.04778
100120.0000   -2.57259
100160.0000   -3.58451
100200.0000   -4.39887
100240.0000   -5.40505
100280.0000   -4.94593
100320.0000   -5.17623
100360.0000   -4.47396
100400.0000   -4.83907
100440.0000   -5.05679
100480.0000   -5.34862
100520.0000   -5.05462
100560.0000   -4.59880
100600.0000   -4.32993
100640.0000   -4.10512
100680.0000   -4.21882
100720.0000   -4.17310
100760.0000   -3.83276
100800.0000   -3.52718
100840.0000   -3.97424
100880.0000   -3.82418
100920.0000   -5.10694
100960.0000   -5.47970
101000.0000   -4.21225
101040.0000   -4.71890
101080.0000   -4.56046
101120.0000   -4.45945
101160.0000   -3.88627
101200.0000   -4.93248
101240.0000   -5.04134
101280.0000   -3.95583
101320.0000   -3.39430
101360.0000   -4.70612
101400.0000   -4.20700
101440.0000   -3.85520
101480.0000   -4.10835
101520.0000   -4.12068
101560.0000   -4.49268
101600.0000   -3.99420
101640.0000   -3.56304
101680.0000   -4.87526
101720.0000   -4.58299
101760.0000   -5.02020
101800.0000   -4.39534
101840.0000   -5.00198
101880.0000   -4.89898
101920.0000   -4.75111
101960.0000   -5.18041
102000.0000   -4.61971
102040.0000   -4.87853
102080.0000   -4.60107
102120.0000   -4.10561
102160.0000   -4.53899
102200.0000   -4.89601
102240.0000   -5.89857
102280.0000   -6.11124
102320.0000   -5.77984
102360.0000   -5.44125
102400.0000   -5.77258
102440.0000   -5.09992
102480.0000   -4.64351
102520.0000   -4.89814
102560.0000   -5.17753
102600.0000   -5.53235
102640.0000   -5.10749
102680.0000   -5.26323
102720.0000   -5.83579
102760.0000   -4.96553
102800.0000   -5.19508
102840.0000   -5.27739
102880.0000   -5.22392
102920.0000   -5.51929
102960.0000   -5.05679
103000.0000   -5.08903
103040.0000   -4.67115
103080.0000   -4.76975
103120.0000   -4.89394
103160.0000   -5.61098
103200.0000   -5.01431
103240.0000   -5.58905
103280.0000   -5.55937
103320.0000   -4.94300
103360.0000   -4.88838
103400.0000   -5.95349
103440.0000   -6.41000
103480.0000   -6.24681
103520.0000   -5.66211
103560.0000   -6.43871
103600.0000   -6.02585
103640.0000   -4.95066
103680.0000   -5.37005
103720.0000   -4.76881
103760.0000   -4.54988
103800.0000   -4.48965
103840.0000   -4.80824
103880.0000   -4.78428
103920.0000   -4.72912
103960.0000   -5.82856
104000.0000   -4.16990
104040.0000   -4.30983
104080.0000   -4.74847
104120.0000   -4.81728
104160.0000   -4.53755
104200.0000   -4.45259
104240.0000   -4.80115
104280.0000   -4.19155
104320.0000   -5.09344
104360.0000   -4.71909
104400.0000   -4.54163
104440.0000   -3.70148
104480.0000   -4.56152
104520.0000   -4.80404
104560.0000   -4.69734
104600.0000   -4.06203
104640.0000   -4.79945
104680.0000   -3.83200
104720.0000   -3.94183
104760.0000   -4.36815
104800.0000   -3.94673
104840.0000   -3.63863
104880.0000   -4.63099
104920.0000   -3.82403
104960.0000   -4.61765
105000.0000   -4.58994
105040.0000   -5.10483
105080.0000   -3.64249
105120.0000   -5.17160
105160.0000   -4.08091
105200.0000   -5.53737
105240.0000   -5.54433
105280.0000   -6.03636
105320.0000   -5.39091
105360.0000   -5.28565
105400.0000   -5.12563
105440.0000   -5.34701
105480.0000   -4.93582
105520.0000   -5.16009
105560.0000   -4.93103
105600.0000   -5.26938
105640.0000   -5.53355
105680.0000   -5.38055
105720.0000   -5.55483
105760.0000   -5.78044
105800.0000   -5.75335
105840.0000   -6.38796
105880.0000   -5.66685
105920.0000   -5.46825
105960.0000   -5.29100
106000.0000   -4.59375
106040.0000   -4.71836
106080.0000   -4.88636
106120.0000   -4.76522
106160.0000   -4.70750
106200.0000   -4.42951
106240.0000   -4.26460
106280.0000   -4.77814
106320.0000   -4.94673
106360.0000   -4.13444
106400.0000   -4.50088
106440.0000   -5.28124
106480.0000   -4.92250
106520.0000   -5.41213
106560.0000   -4.90644
106600.0000   -4.92345
106640.0000   -5.63540
106680.0000   -4.47203
106720.0000   -4.53076
106760.0000   -5.05850
106800.0000   -4.80589
106840.0000   -4.45635
106880.0000   -4.89389
106920.0000   -4.74292
106960.0000   -5.20592
107000.0000   -3.77128
107040.0000   -4.70672
107080.0000   -5.15797
107120.0000   -4.76769
107160.0000   -5.39760
107200.0000   -5.17280
107240.0000   -4.62959
107280.0000   -4.13985
107320.0000   -4.29025
107360.0000   -4.65970
107400.0000   -4.60820
107440.0000   -5.63173
107480.0000   -4.10576
107520.0000   -4.73413
107560.0000   -3.90360
107600.0000   -3.57789
107640.0000   -3.95781
107680.0000   -3.63406
107720.0000   -4.21077
107760.0000   -4.41077
107800.0000   -4.42598
107840.0000   -4.84534
107880.0000   -5.92558
107920.0000   -4.90690
107960.0000   -5.43141
108000.0000   -6.38211
108040.0000   -5.02596
108080.0000   -4.75826
108120.0000   -4.47400
108160.0000   -5.06397
108200.0000   -4.19603
108240.0000   -3.68304
108280.0000   -4.48700
108320.0000   -4.88497
108360.0000   -4.82923
108400.0000   -5.03121
108440.0000   -4.72195
108480.0000   -5.45845
108520.0000   -4.50111
108560.0000   -4.24248
108600.0000   -3.27780
108640.0000   -4.70873
108680.0000   -4.56078
108720.0000   -5.27857
108760.0000   -4.20809
108800.0000   -5.00430
108840.0000   -3.31689
108880.0000   -3.88253
108920.0000   -4.35398
108960.0000   -4.41149
109000.0000   -4.36673
109040.0000   -4.52209
109080.0000   -4.14027
109120.0000   -4.67136
109160.0000   -4.26561
109200.0000   -3.41295
109240.0000   -3.54090
109280.0000   -4.78648
109320.0000   -5.70989
109360.0000   -5.64211
109400.0000   -5.16137
109440.0000   -4.68535
109480.0000   -4.96350
109520.0000   -4.98645
109560.0000   -4.45361
109600.0000   -4.74675
109640.0000   -5.57814
109680.0000   -4.39113
109720.0000   -5.54918
109760.0000   -5.82393
109800.0000   -4.48719
109840.0000   -4.17079
109880.0000   -5.06915
109920.0000   -5.11116
109960.0000   -5.58591
110000.0000   -5.20559
110040.0000   -4.77614
110080.0000   -4.73680
110120.0000   -4.21907
110160.0000   -4.61484
110200.0000   -4.45244
110240.0000   -4.69952
110280.0000   -4.77707
110320.0000   -3.98596
110360.0000   -4.40385
110400.0000   -3.36038
110440.0000   -3.91229
110480.0000   -4.40060
110520.0000   -4.37134
110560.0000   -5.01171
110600.0000   -4.69364
110640.0000   -5.07851
110680.0000   -4.60040
110720.0000   -4.21811
110760.0000   -6.06546
110800.0000   -5.70474
110840.0000   -3.53397
110880.0000   -4.76731
110920.0000   -5.46999
110960.0000   -5.11271
111000.0000   -5.19179
111040.0000   -5.15069
111080.0000   -4.43323
111120.0000   -4.67203
111160.0000   -4.92345
111200.0000   -4.05886
111240.0000   -3.65639
111280.0000   -4.58131
111320.0000   -2.52581
111360.0000   -3.00313
111400.0000   -2.30317
111440.0000   -3.29839
111480.0000   -2.22594
111520.0000   -2.33502
111560.0000   -2.29370
111600.0000   -2.18114
111640.0000   -3.59700
111680.0000   -3.17667
111720.0000   -3.36179
111760.0000   -3.63411
111800.0000   -2.14384
111840.0000   -3.46276
111880.0000   -3.42582
111920.0000   -3.28562
111960.0000   -2.65920
112000.0000   -4.64756
112040.0000   -3.07637
112080.0000   -4.04406
112120.0000   -4.87180
112160.0000   -3.92298
112200.0000   -2.70588
112240.0000   -3.09272
112280.0000   -3.52549
112320.0000   -3.02960
112360.0000   -3.03875
112400.0000   -2.52642
112440.0000   -2.82334
112480.0000   -3.14836
112520.0000   -2.99937
112560.0000   -4.27440
112600.0000   -3.26161
112640.0000   -3.06899
112680.0000   -1.48316
112720.0000   -2.38014
112760.0000   -1.92575
112800.0000   -2.93389
112840.0000   -3.39336
112880.0000   -2.57441
112920.0000   -3.12620
112960.0000   -3.13547
113000.0000   -2.91970
113040.0000   -2.62024
113080.0000   -2.54217
113120.0000   -3.46556
113160.0000   -2.52197
113200.0000   -2.23515
113240.0000   -3.05205
113280.0000   -2.55469
113320.0000   -2.54361
113360.0000   -2.93622
113400.0000   -2.79400
113440.0000   -2.67793
113480.0000   -2.81105
113520.0000   -3.05583
113560.0000   -3.27414
113600.0000   -2.72814
113640.0000   -2.03955
113680.0000   -2.36858
113720.0000   -3.29091
113760.0000   -4.23916
113800.0000   -3.03448
113840.0000   -2.84796
113880.0000   -3.06685
113920.0000   -2.22605
113960.0000   -3.08037
114000.0000   -3.00274
114040.0000   -1.99454
114080.0000   -2.21223
114120.0000   -1.92962
114160.0000   -2.58834
114200.0000   -2.90247
114240.0000   -3.31628
114280.0000   -3.11550
114320.0000   -1.95893
114360.0000   -2.19695
114400.0000   -1.55222
114440.0000   -2.71280
114480.0000   -2.47961
114520.0000   -2.58959
114560.0000   -3.07919
114600.0000   -1.66266
114640.0000   -2.29397
114680.0000   -2.87311
114720.0000   -3.33325
114760.0000   -2.11888
114800.0000   -2.81988
114840.0000   -3.19054
114880.0000   -3.04297
114920.0000   -4.08264
114960.0000   -2.38144
115000.0000   -3.94490
115040.0000   -3.50807
115080.0000   -3.33227
115120.0000   -3.87170
115160.0000   -3.96239
115200.0000   -3.43775
115240.0000   -3.56557
115280.0000   -4.20151
115320.0000   -3.88897
115360.0000   -3.89230
115400.0000   -4.18045
115440.0000   -3.89632
115480.0000   -3.66977
115520.0000   -3.68012
115560.0000   -2.83694
115600.0000   -3.23889
115640.0000   -2.53084
115680.0000   -1.87605
115720.0000   -2.56360
115760.0000   -2.30181
115800.0000   -2.26839
115840.0000   -2.69139
115880.0000   -3.07373
115920.0000   -3.37411
115960.0000   -1.99282
116000.0000   -2.65620
116040.0000   -1.84112
116080.0000   -1.74285
116120.0000   -2.40853
116160.0000   -2.18631
116200.0000   -3.38119
116240.0000   -2.95767
116280.0000   -2.34909
116320.0000   -3.37627
116360.0000   -3.75375
116400.0000   -3.59883
116440.0000   -2.10722
116480.0000   -2.93853
116520.0000   -3.41489
116560.0000   -3.44411
116600.0000   -3.98606
116640.0000   -3.66442
116680.0000   -3.73206
116720.0000   -3.83874
116760.0000   -3.46333
116800.0000   -3.79132
116840.0000   -2.32453
116880.0000   -4.08314
116920.0000   -3.33892
116960.0000   -3.08762
117000.0000   -2.62390
117040.0000   -2.58772
117080.0000   -2.21704
117120.0000   -1.63842
117160.0000   -2.08211
117200.0000   -2.11190
117240.0000   -1.76882
117280.0000   -1.90990
117320.0000   -2.23132
117360.0000   -2.67565
117400.0000   -2.46345
117440.0000   -2.44029
117480.0000   -1.97633
117520.0000   -1.44555
117560.0000   -2.00776
117600.0000   -3.10712
117640.0000   -2.93927
117680.0000   -3.13946
117720.0000   -3.01195
117760.0000   -2.59762
117800.0000   -1.65985
117840.0000   -3.50725
117880.0000   -2.24032
117920.0000   -2.85396
117960.0000   -2.60085
118000.0000   -1.84609
118040.0000   -2.23630
118080.0000   -3.81937
118120.0000   -2.48744
118160.0000   -3.51732
118200.0000   -2.74576
118240.0000   -3.07077
118280.0000   -3.60074
118320.0000   -3.46427
118360.0000   -2.59412
118400.0000   -2.64126
118440.0000   -1.49890
118480.0000   -2.62834
118520.0000   -2.28613
118560.0000   -1.88449
118600.0000   -1.64534
118640.0000   -2.14573
118680.0000   -2.34379
118720.0000   -2.00176
118760.0000   -1.96054
118800.0000   -1.54005
118840.0000   -2.04979
118880.0000   -2.04275
118920.0000   -2.33036
118960.0000   -2.35888
119000.0000   -1.73594
119040.0000   -2.27564
119080.0000   -1.82758
119120.0000   -2.28925
119160.0000   -2.04698
119200.0000   -1.79418
119240.0000   -1.60892
119280.0000   -3.01514
119320.0000   -1.98459
119360.0000   -1.79167
119400.0000   -1.76962
119440.0000   -3.03754
119480.0000   -1.21499
119520.0000   -0.74870
119560.0000   -2.43207
119600.0000   -2.05857
119640.0000   -2.03586
119680.0000   -2.90827
119720.0000   -2.10236
119760.0000   -2.29726
119800.0000   -2.55550
119840.0000   -2.30409
119880.0000   -1.46338
119920.0000   -2.65883
119960.0000   -2.88926
120000.0000   -3.06804
120040.0000   -2.04134
120080.0000   -2.81601
120120.0000   -3.59457
120160.0000   -3.68904
120200.0000   -4.20051
120240.0000   -4.02657
120280.0000   -3.48863
120320.0000   -4.26913
120360.0000   -3.92312
120400.0000   -3.09891
120440.0000   -3.03225
120480.0000   -2.38915
120520.0000   -3.75590
120560.0000   -3.23395
120600.0000   -3.11899
120640.0000   -4.62297
120680.0000   -5.03286
120720.0000   -3.99336
120760.0000   -4.69163
120800.0000   -5.63811
120840.0000   -4.30130
120880.0000   -4.37416
120920.0000   -5.04493
120960.0000   -4.57751
121000.0000   -5.06657
121040.0000   -5.16927
121080.0000   -4.80878
121120.0000   -5.34820
121160.0000   -5.16677
121200.0000   -5.33974
121240.0000   -5.62827
121280.0000   -5.79247
121320.0000   -4.18139
121360.0000   -4.52676
121400.0000   -4.28065
121440.0000   -5.58717
121480.0000   -5.87664
121520.0000   -5.89450
121560.0000   -4.62739
121600.0000   -4.88003
121640.0000   -4.50108
121680.0000   -5.27164
121720.0000   -5.33740
121760.0000   -5.16369
121800.0000   -4.64772
121840.0000   -5.12535
121880.0000   -4.69188
121920.0000   -5.01756
121960.0000   -4.67487
122000.0000   -4.80895
122040.0000   -4.59748
122080.0000   -4.95781
122120.0000   -6.24656
122160.0000   -4.95867
122200.0000   -5.92923
122240.0000   -5.28023
122280.0000   -5.46395
122320.0000   -6.06088
122360.0000   -6.13859
122400.0000   -5.47910
122440.0000   -5.63204
122480.0000   -6.26917
122520.0000   -4.65544
122560.0000   -4.81392
122600.0000   -5.09882
122640.0000   -4.29797
122680.0000   -5.23421
122720.0000   -5.99373
122760.0000   -5.25921
122800.0000   -5.46458
122840.0000   -5.59861
122880.0000   -5.68007
122920.0000   -5.65961
122960.0000   -6.21732
123000.0000   -6.27099
123040.0000   -5.44951
123080.0000   -5.38000
123120.0000   -5.14184
123160.0000   -5.58724
123200.0000   -5.54152
123240.0000   -4.58415
123280.0000   -5.06543
123320.0000   -5.12022
123360.0000   -6.17626
123400.0000   -5.06960
123440.0000   -6.11207
123480.0000   -5.46697
123520.0000   -4.90652
123560.0000   -5.65958
123600.0000   -5.27463
123640.0000   -6.36078
123680.0000   -5.30363
123720.0000   -5.10866
123760.0000   -6.03946
123800.0000   -5.83476
123840.0000   -4.47768
123880.0000   -4.24028
123920.0000   -5.41866
123960.0000   -5.15787
124000.0000   -5.15096
124040.0000   -5.55844
124080.0000   -5.07134
124120.0000   -5.08064
124160.0000   -4.97830
124200.0000   -4.99688
124240.0000   -4.93230
124280.0000   -5.76002
124320.0000   -4.91403
124360.0000   -4.41522
124400.0000   -5.06419
124440.0000   -5.22540
124480.0000   -4.92400
124520.0000   -5.12210
124560.0000   -5.09998
124600.0000   -5.20164
124640.0000   -4.22189
124680.0000   -4.31093
124720.0000   -4.14287
124760.0000   -3.84848
124800.0000   -4.21607
124840.0000   -4.33677
124880.0000   -4.80729
124920.0000   -4.35150
124960.0000   -4.51163
125000.0000   -5.79888
125040.0000   -5.03599
125080.0000   -5.57603
125120.0000   -5.16890
125160.0000   -5.67904
125200.0000   -5.62456
125240.0000   -5.09507
125280.0000   -5.23838
125320.0000   -4.55121
125360.0000   -5.83152
125400.0000   -4.42888
125440.0000   -5.24996
125480.0000   -4.55275
125520.0000   -5.37080
125560.0000   -5.82215
125600.0000   -5.21235
125640.0000   -4.68439
125680.0000   -5.56295
125720.0000   -5.35935
125760.0000   -4.77672
125800.0000   -6.17157
125840.0000   -5.03007
125880.0000   -6.09744
125920.0000   -6.28439
125960.0000   -5.77206
126000.0000   -5.59315
126040.0000   -6.20856
126080.0000   -5.56337
126120.0000   -5.37312
126160.0000   -4.42818
126200.0000   -4.99839
126240.0000   -5.54849
126280.0000   -5.65549
126320.0000   -5.29373
126360.0000   -5.40476
126400.0000   -4.76907
126440.0000   -5.03502
126480.0000   -5.03949
126520.0000   -5.36258
126560.0000   -5.33312
126600.0000   -4.70384
126640.0000   -4.21380
126680.0000   -3.80810
126720.0000   -3.66071
126760.0000   -3.30280
126800.0000   -4.16241
126840.0000   -4.44004
126880.0000   -5.14881
126920.0000   -4.88005
126960.0000   -5.18852
127000.0000   -4.89731
127040.0000   -5.12366
127080.0000   -4.65658
127120.0000   -5.62162
127160.0000   -5.24309
127200.0000   -4.42844
127240.0000   -3.99573
127280.0000   -4.82791
127320.0000   -4.11655
127360.0000   -4.33164
127400.0000   -3.66611
127440.0000   -4.35472
127480.0000   -4.21927
127520.0000   -4.05631
127560.0000   -4.25413
127600.0000   -4.94496
127640.0000   -4.39209
127680.0000   -5.25618
127720.0000   -4.54906
127760.0000   -4.52524
127800.0000   -4.08345
127840.0000   -4.48736
127880.0000   -3.91204
127920.0000   -4.74010
127960.0000   -4.60518
128000.0000   -4.63533
128040.0000   -4.39408
128080.0000   -3.69966
128120.0000   -3.49190
128160.0000   -4.50514
128200.0000   -4.95768
128240.0000   -4.74815
128280.0000   -3.49739
128320.0000   -4.24536
128360.0000   -5.32995
128400.0000   -5.66437
128440.0000   -5.69633
128480.0000   -5.42395
128520.0000   -5.35603
128560.0000   -5.81138
128600.0000   -5.51600
128640.0000   -5.47193
128680.0000   -5.61359
128720.0000   -5.72981
128760.0000   -5.25685
128800.0000   -5.69093
128840.0000   -5.63403
128880.0000   -6.04167
128920.0000   -5.12608
128960.0000   -5.15491
129000.0000   -4.88744
129040.0000   -4.58773
129080.0000   -5.64984
129120.0000   -5.57701
129160.0000   -5.92081
129200.0000   -4.74981
129240.0000   -5.30353
129280.0000   -6.14929
129320.0000   -6.06119
129360.0000   -6.63601
129400.0000   -5.73307
129440.0000   -5.39625
129480.0000   -4.90385
129520.0000   -5.27625
129560.0000   -5.49248
129600.0000   -4.50735
129640.0000   -5.30881
129680.0000   -4.58450
129720.0000   -4.28721
129760.0000   -5.11678
129800.0000   -5.07252
129840.0000   -4.92218
129880.0000   -4.48608
129920.0000   -5.08790
129960.0000   -5.03150
130000.0000   -4.29640
130040.0000   -4.43904
130080.0000   -4.92567
130120.0000   -4.45721
130160.0000   -6.13382
130200.0000   -5.19209
130240.0000   -4.01776
130280.0000   -4.59616
130320.0000   -5.39741
130360.0000   -4.36219
130400.0000   -4.44018
130440.0000   -4.70755
130480.0000   -4.68720
130520.0000   -4.14741
130560.0000   -4.84937
130600.0000   -4.21304
130640.0000   -4.61073
130680.0000   -4.81147
130720.0000   -5.04336
130760.0000   -5.15369
130800.0000   -4.64836
130840.0000   -4.98170
130880.0000   -4.84390
130920.0000   -5.21573
130960.0000   -4.67853
131000.0000   -4.51024
131040.0000   -4.79824
131080.0000   -4.58928
131120.0000   -4.28717
131160.0000   -5.33387
131200.0000   -5.39237
131240.0000   -4.24430
131280.0000   -4.68779
131320.0000   -5.40926
131360.0000   -4.18917
131400.0000   -5.43703
131440.0000   -4.92986
131480.0000   -4.10105
131520.0000   -4.59134
131560.0000   -4.18166
131600.0000   -3.88042
131640.0000   -4.30944
131680.0000   -4.65473
131720.0000   -4.44343
131760.0000   -4.68520
131800.0000   -3.66576
131840.0000   -4.59509
131880.0000   -4.17974
131920.0000   -4.54220
131960.0000   -4.84155
132000.0000   -4.72318
132040.0000   -4.06641
132080.0000   -5.18374
132120.0000   -3.91080
132160.0000   -3.65118
132200.0000   -4.61881
132240.0000   -4.60319
132280.0000   -5.89691
132320.0000   -3.84379
132360.0000   -4.72398
132400.0000   -4.60591
132440.0000   -4.57710
132480.0000   -4.63383
132520.0000   -4.05333
132560.0000   -4.22113
132600.0000   -4.14098
132640.0000   -5.09395
132680.0000   -5.09768
132720.0000   -5.11492
132760.0000   -3.48549
132800.0000   -4.32128
132840.0000   -3.99411
132880.0000   -4.22117
132920.0000   -4.14253
132960.0000   -4.68827
133000.0000   -3.83909
133040.0000   -4.50771
133080.0000   -3.94509
133120.0000   -4.20538
133160.0000   -4.62221
133200.0000   -3.74050
133240.0000   -4.38866
133280.0000   -3.96821
133320.0000   -5.13763
133360.0000   -4.90958
133400.0000   -3.98288
133440.0000   -5.07183
133480.0000   -4.92036
133520.0000   -5.56942
133560.0000   -4.51577
133600.0000   -5.53519
133640.0000   -5.25331
133680.0000   -5.35924
133720.0000   -5.34578
133760.0000   -5.06220
133800.0000   -5.08976
133840.0000   -4.80488
133880.0000   -5.39694
133920.0000   -5.29600
133960.0000   -4.43025
134000.0000   -4.98760
134040.0000   -4.88764
134080.0000   -4.28947
134120.0000   -4.37657
134160.0000   -5.08409
134200.0000   -5.23748
134240.0000   -5.08294
134280.0000   -5.34498
134320.0000   -5.10767
134360.0000   -5.09989
134400.0000   -4.78268
134440.0000   -5.45596
134480.0000   -4.77866
134520.0000   -4.55179
134560.0000   -5.65385
134600.0000   -4.51892
134640.0000   -5.03149
134680.0000   -5.54800
134720.0000   -5.30737
134760.0000   -4.66636
134800.0000   -5.74006
134840.0000   -5.87589
134880.0000   -6.19146
134920.0000   -5.55068
134960.0000   -5.28351
135000.0000   -5.07924
135040.0000   -5.91493
135080.0000   -4.72420
135120.0000   -4.20910
135160.0000   -5.91424
135200.0000   -4.68521
135240.0000   -5.58505
135280.0000   -5.19350
135320.0000   -3.45455
135360.0000   -3.88961
135400.0000   -5.66767
135440.0000   -5.10374
135480.0000   -5.05251
135520.0000   -5.67081
135560.0000   -5.24353
135600.0000   -5.52227
135640.0000   -5.40028
135680.0000   -4.73304
135720.0000   -5.43396
135760.0000   -4.67217
135800.0000   -5.04524
135840.0000   -4.96201
135880.0000   -4.78288
135920.0000   -4.33862
135960.0000   -5.06290
136000.0000   -4.60124
136040.0000   -5.51360
136080.0000   -5.02097
136120.0000   -4.95453
136160.0000   -4.52551
136200.0000   -4.54603
136240.0000   -5.34879
136280.0000   -5.58624
136320.0000   -5.22025
136360.0000   -5.87514
136400.0000   -5.46436
136440.0000   -5.83681
136480.0000   -4.38440
136520.0000   -4.92491
136560.0000   -5.14201
136600.0000   -5.91387
136640.0000   -5.50431
136680.0000   -5.94489
136720.0000   -6.22549
136760.0000   -6.12753
136800.0000   -5.15407
136840.0000   -5.37327
136880.0000   -5.62283
136920.0000   -5.99094
136960.0000   -5.04532
137000.0000   -5.90283
137040.0000   -5.31519
137080.0000   -5.41672
137120.0000   -5.01014
137160.0000   -5.60276
137200.0000   -5.52511
137240.0000   -5.57281
137280.0000   -4.84148
137320.0000   -4.86113
137360.0000   -5.11636
137400.0000   -5.67588
137440.0000   -5.95643
137480.0000   -5.97043
137520.0000   -5.69525
137560.0000   -5.36296
137600.0000   -5.20776
137640.0000   -6.41783
137680.0000   -4.93520
137720.0000   -5.53526
137760.0000   -4.94225
137800.0000   -5.46174
137840.0000   -4.50714
137880.0000   -4.52265
137920.0000   -4.47590
137960.0000   -3.78563
138000.0000   -4.88978
138040.0000   -5.28832
138080.0000   -5.42952
138120.0000   -4.50643
138160.0000   -5.17958
138200.0000   -4.47273
138240.0000   -4.60752
138280.0000   -4.41439
138320.0000   -4.40977
138360.0000   -5.28035
138400.0000   -4.16835
138440.0000   -4.89205
138480.0000   -4.57878
138520.0000   -4.11921
138560.0000   -5.20712
138600.0000   -5.02031
138640.0000   -4.33728
138680.0000   -5.21624
138720.0000   -5.41021
138760.0000   -5.32230
138800.0000   -4.88448
138840.0000   -5.43701
138880.0000   -5.26091
138920.0000   -5.63691
138960.0000   -5.24219
139000.0000   -6.02248
139040.0000   -5.16565
139080.0000   -5.22580
139120.0000   -3.87170
139160.0000   -5.48606
139200.0000   -4.65151
139240.0000   -4.43797
139280.0000   -5.26358
139320.0000   -3.71747
139360.0000   -4.76855
139400.0000   -5.24990
139440.0000   -4.98422
139480.0000   -5.11831
139520.0000   -4.74018
139560.0000   -4.23809
139600.0000   -3.85743
139640.0000   -4.36291
139680.0000   -4.47569
139720.0000   -4.75316
139760.0000   -4.67800
139800.0000   -4.89397
139840.0000   -4.80517
139880.0000   -5.24353
139920.0000   -5.13863
139960.0000   -4.74212
140000.0000   -5.53054
140040.0000   -5.25381
140080.0000   -4.64669
140120.0000   -4.99068
140160.0000   -5.93645
140200.0000   -4.41856
140240.0000   -5.33802
140280.0000   -4.79788
140320.0000   -4.76802
140360.0000   -4.31303
140400.0000   -4.98890
140440.0000   -5.59131
140480.0000   -4.11505
140520.0000   -4.83642
140560.0000   -5.28306
140600.0000   -5.61921
140640.0000   -4.12808
140680.0000   -4.29635
140720.0000   -4.86612
140760.0000   -4.88601
140800.0000   -4.71442
140840.0000   -4.86166
140880.0000   -5.11985
140920.0000   -4.59754
140960.0000   -5.09889
141000.0000   -4.47050
141040.0000   -4.59682
141080.0000   -4.66043
141120.0000   -4.93426
141160.0000   -4.10735
141200.0000   -3.92035
141240.0000   -4.70238
141280.0000   -4.54770
141320.0000   -5.13651
141360.0000   -4.98072
141400.0000   -4.76429
141440.0000   -4.91677
141480.0000   -4.74382
141520.0000   -4.80575
141560.0000   -4.85953
141600.0000   -4.85107
141640.0000   -3.70205
141680.0000   -4.79838
141720.0000   -4.37313
141760.0000   -5.10380
141800.0000   -5.07120
141840.0000   -4.54931
141880.0000   -4.77391
141920.0000   -5.54573
141960.0000   -5.14868
142000.0000   -5.24067
142040.0000   -4.97870
142080.0000   -4.90726
142120.0000   -4.16277
142160.0000   -3.97130
142200.0000   -3.89395
142240.0000   -4.70175
142280.0000   -5.21723
142320.0000   -4.84601
142360.0000   -3.84817
142400.0000   -5.27235
142440.0000   -5.45470
142480.0000   -3.83360
142520.0000   -4.44979
142560.0000   -4.94888
142600.0000   -5.95155
142640.0000   -4.73430
142680.0000   -5.78948
142720.0000   -5.91254
142760.0000   -6.07471
142800.0000   -5.23716
142840.0000   -4.55672
142880.0000   -5.21462
142920.0000   -4.62255
142960.0000   -4.65643
143000.0000   -5.57513
143040.0000   -4.86698
143080.0000   -4.65251
143120.0000   -4.71335
143160.0000   -4.67514
143200.0000   -4.51663
143240.0000   -4.98882
143280.0000   -5.10813
143320.0000   -5.42945
143360.0000   -5.06992
143400.0000   -5.69807
143440.0000   -4.48371
143480.0000   -5.04519
143520.0000   -4.70761
143560.0000   -5.28793
143600.0000   -4.88990
143640.0000   -4.25720
143680.0000   -4.94149
143720.0000   -4.96505
143760.0000   -4.13940
143800.0000   -4.81506
143840.0000   -4.51344
143880.0000   -4.42529
143920.0000   -4.15706
143960.0000   -4.57604
144000.0000   -3.86809
144040.0000   -4.85707
144080.0000   -4.47054
144120.0000   -4.57109
144160.0000   -4.14577
144200.0000   -4.22198
144240.0000   -4.91140
144280.0000   -4.78349
144320.0000   -4.92209
144360.0000   -5.00752
144400.0000   -4.86688
144440.0000   -4.57108
144480.0000   -4.83341
144520.0000   -5.36111
144560.0000   -4.96872
144600.0000   -4.74985
144640.0000   -5.50338
144680.0000   -5.81983
144720.0000   -5.59961
144760.0000   -4.57370
144800.0000   -4.76321
144840.0000   -4.93608
144880.0000   -4.75553
144920.0000   -4.11536
144960.0000   -4.61792
145000.0000   -4.24787
145040.0000   -4.16951
145080.0000   -3.78855
145120.0000   -5.69380
145160.0000   -4.88452
145200.0000   -4.96035
145240.0000   -4.67607
145280.0000   -5.09468
145320.0000   -3.67801
145360.0000   -4.86374
145400.0000   -4.60685
145440.0000   -4.30717
145480.0000   -4.59584
145520.0000   -5.45355
145560.0000   -5.56816
145600.0000   -5.65469
145640.0000   -4.38724
145680.0000   -4.95519
145720.0000   -5.40139
145760.0000   -5.35250
145800.0000   -5.14316
145840.0000   -5.53062
145880.0000   -5.43122
145920.0000   -4.81613
145960.0000   -5.67879
146000.0000   -6.08265
146040.0000   -6.01431
146080.0000   -6.25789
146120.0000   -5.92014
146160.0000   -5.29844
146200.0000   -5.04057
146240.0000   -4.84785
146280.0000   -5.74630
146320.0000   -5.66643
146360.0000   -5.71208
146400.0000   -4.92627
146440.0000   -5.01202
146480.0000   -4.91243
146520.0000   -5.26904
146560.0000   -5.04687
146600.0000   -5.38860
146640.0000   -5.14004
146680.0000   -4.97059
146720.0000   -4.79939
146760.0000   -5.41985
146800.0000   -5.21576
146840.0000   -5.59306
146880.0000   -5.63270
146920.0000   -5.03042
146960.0000   -5.05022
147000.0000   -5.92002
147040.0000   -6.96849
147080.0000   -6.76235
147120.0000   -6.30297
147160.0000   -5.73832
147200.0000   -4.93977
147240.0000   -5.32104
147280.0000   -4.36141
147320.0000   -6.08464
147360.0000   -5.43506
147400.0000   -4.23185
147440.0000   -5.16723
147480.0000   -6.27821
147520.0000   -4.64220
147560.0000   -4.63764
147600.0000   -4.71804
147640.0000   -4.97433
147680.0000   -4.67973
147720.0000   -4.41585
147760.0000   -5.68502
147800.0000   -5.95560
147840.0000   -6.33176
147880.0000   -4.72249
147920.0000   -5.92852
147960.0000   -5.69215
148000.0000   -5.30448
148040.0000   -4.40246
148080.0000   -5.19849
148120.0000   -5.03866
148160.0000   -5.93094
148200.0000   -5.83313
148240.0000   -4.48689
148280.0000   -4.51553
148320.0000   -5.87482
148360.0000   -5.03085
148400.0000   -5.68679
148440.0000   -4.82999
148480.0000   -4.82798
148520.0000   -4.70909
148560.0000   -4.83758
148600.0000   -4.88856
148640.0000   -4.20556
148680.0000   -4.38381
148720.0000   -4.13752
148760.0000   -4.87044
148800.0000   -4.12088
148840.0000   -4.08253
148880.0000   -4.49053
148920.0000   -4.84543
148960.0000   -4.25687
149000.0000   -4.34798
149040.0000   -4.49686
149080.0000   -5.22371
149120.0000   -5.06305
149160.0000   -4.18937
149200.0000   -6.59205
149240.0000   -5.01134
149280.0000   -4.34793
149320.0000   -5.55608
149360.0000   -5.42701
149400.0000   -5.88029
149440.0000   -5.74806
149480.0000   -4.86737
149520.0000   -5.25093
149560.0000   -4.66368
149600.0000   -4.93303
149640.0000   -5.26820
149680.0000   -5.86997
149720.0000   -5.21251
149760.0000   -4.55878
149800.0000   -4.77370
149840.0000   -4.84157
149880.0000   -4.08789
149920.0000   -4.44855
149960.0000   -4.96706
150000.0000   -5.42529
150040.0000   -4.76068
150080.0000   -4.18001
150120.0000   -5.41582
150160.0000   -4.67248
150200.0000   -5.46479
150240.0000   -5.34923
150280.0000   -4.26960
150320.0000   -3.83687
150360.0000   -4.65097
150400.0000   -3.90802
150440.0000   -4.03022
150480.0000   -5.16079
150520.0000   -5.27516
150560.0000   -5.23344
150600.0000   -5.91267
150640.0000   -5.18910
150680.0000   -5.65604
150720.0000   -5.28572
150760.0000   -4.82207
150800.0000   -5.46849
150840.0000   -5.13427
150880.0000   -4.81731
150920.0000   -4.77272
150960.0000   -4.50623
151000.0000   -5.28515
151040.0000   -4.02220
151080.0000   -4.39515
151120.0000   -5.34759
151160.0000   -4.99936
151200.0000   -5.08295
151240.0000   -4.62484
151280.0000   -3.84325
151320.0000   -5.58681
151360.0000   -4.29182
151400.0000   -4.60108
151440.0000   -4.95771
151480.0000   -5.12041
151520.0000   -5.16256
151560.0000   -5.18757
151600.0000   -4.11378
151640.0000   -5.54822
151680.0000   -5.73720
151720.0000   -4.96225
151760.0000   -5.24919
151800.0000   -5.01986
151840.0000   -5.14663
151880.0000   -5.18739
151920.0000   -5.62861
151960.0000   -4.68392
152000.0000   -4.88454
152040.0000   -4.77121
152080.0000   -4.46708
152120.0000   -5.66023
152160.0000   -6.14342
152200.0000   -4.86964
152240.0000   -4.61036
152280.0000   -5.42026
152320.0000   -6.30702
152360.0000   -5.53674
152400.0000   -5.84573
152440.0000   -5.68408
152480.0000   -4.96045
152520.0000   -4.62505
152560.0000   -3.95170
152600.0000   -5.00966
152640.0000   -5.17252
152680.0000   -5.35426
152720.0000   -5.41188
152760.0000   -5.18585
152800.0000   -4.35305
152840.0000   -5.28864
152880.0000   -4.46574
152920.0000   -5.65659
152960.0000   -4.94924
153000.0000   -4.82910
153040.0000   -5.76708
153080.0000   -5.29924
153120.0000   -5.60576
153160.0000   -5.25031
153200.0000   -5.85312
153240.0000   -5.29519
153280.0000   -5.73214
153320.0000   -4.67377
153360.0000   -5.15752
153400.0000   -4.94701
153440.0000   -4.35588
153480.0000   -5.11163
153520.0000   -4.97118
153560.0000   -5.23961
153600.0000   -5.56949
153640.0000   -4.86039
153680.0000   -5.51080
153720.0000   -5.48281
153760.0000   -5.60933
153800.0000   -5.00725
153840.0000   -5.53702
153880.0000   -5.65158
153920.0000   -5.40009
153960.0000   -4.99604
154000.0000   -5.04848
154040.0000   -5.73732
154080.0000   -4.63108
154120.0000   -4.94354
154160.0000   -4.58850
154200.0000   -4.46211
154240.0000   -4.99584
154280.0000   -5.49409
154320.0000   -5.53387
154360.0000   -4.58954
154400.0000   -4.66253
154440.0000   -4.52415
154480.0000   -4.33604
154520.0000   -5.65135
154560.0000   -5.56509
154600.0000   -5.19089
154640.0000   -5.26293
154680.0000   -5.95039
154720.0000   -5.37902
154760.0000   -4.82638
154800.0000   -5.98351
154840.0000   -5.07430
154880.0000   -6.54637
154920.0000   -6.02699
154960.0000   -5.34716
155000.0000   -5.54232
155040.0000   -4.29567
155080.0000   -4.92919
155120.0000   -4.77262
155160.0000   -4.57339
155200.0000   -4.26770
155240.0000   -4.55997
155280.0000   -4.02724
155320.0000   -4.61307
155360.0000   -4.84294
155400.0000   -4.25373
155440.0000   -3.65674
155480.0000   -4.53601
155520.0000   -5.35996
155560.0000   -6.44132
155600.0000   -5.12208
155640.0000   -5.47748
155680.0000   -5.07251
155720.0000   -5.52600
155760.0000   -5.62353
155800.0000   -5.45035
155840.0000   -5.17487
155880.0000   -6.38309
155920.0000   -4.92175
155960.0000   -4.54674
156000.0000   -5.11860
156040.0000   -4.63105
156080.0000   -5.60429
156120.0000   -5.33244
156160.0000   -5.36066
156200.0000   -5.42433
156240.0000   -4.79395
156280.0000   -4.42679
156320.0000   -5.00222
156360.0000   -5.13132
156400.0000   -4.39806
156440.0000   -5.31140
156480.0000   -4.92881
156520.0000   -4.93532
156560.0000   -4.73338
156600.0000   -5.45272
156640.0000   -5.41495
156680.0000   -6.30722
156720.0000   -4.55851
156760.0000   -5.07831
156800.0000   -4.93162
156840.0000   -5.61112
156880.0000   -5.09558
156920.0000   -4.50857
156960.0000   -4.67101
157000.0000   -3.78694
157040.0000   -3.74612
157080.0000   -5.07547
157120.0000   -4.76851
157160.0000   -4.53965
157200.0000   -4.94873
157240.0000   -5.37403
157280.0000   -4.65035
157320.0000   -5.73596
157360.0000   -5.24078
157400.0000   -5.06526
157440.0000   -5.00746
157480.0000   -4.78723
157520.0000   -4.46856
157560.0000   -5.00022
157600.0000   -5.35041
157640.0000   -4.83938
157680.0000   -4.81719
157720.0000   -5.22271
157760.0000   -5.26072
157800.0000   -4.33385
157840.0000   -4.07183
157880.0000   -5.65203
157920.0000   -4.67527
157960.0000   -4.95716
158000.0000   -4.34715
158040.0000   -4.45949
158080.0000   -4.90040
158120.0000   -4.71779
158160.0000   -5.07214
158200.0000   -5.57973
158240.0000   -5.03220
158280.0000   -5.41350
158320.0000   -5.01634
158360.0000   -4.08512
158400.0000   -4.51278
158440.0000   -5.03276
158480.0000   -5.53253
158520.0000   -5.13996
158560.0000   -5.85122
158600.0000   -5.02475
158640.0000   -4.70831
158680.0000   -4.83041
158720.0000   -4.38767
158760.0000   -4.68409
158800.0000   -4.49593
158840.0000   -4.85585
158880.0000   -4.56452
158920.0000   -5.24659
158960.0000   -4.77583
159000.0000   -4.46052
159040.0000   -4.63984
159080.0000   -5.67237
159120.0000   -5.34081
159160.0000   -5.17979
159200.0000   -4.47987
159240.0000   -5.62804
159280.0000   -5.66025
159320.0000   -5.48550
159360.0000   -5.61812
159400.0000   -5.11434
159440.0000   -4.93825
159480.0000   -5.53792
159520.0000   -4.97310
159560.0000   -4.25665
159600.0000   -4.30333
159640.0000   -4.96365
159680.0000   -5.77795
159720.0000   -4.93274
159760.0000   -4.96951
159800.0000   -4.00999
159840.0000   -4.93948
159880.0000   -4.60996
159920.0000   -4.69006
159960.0000   -4.72183
160000.0000   -5.59689
160040.0000   -5.68499
160080.0000   -4.52028
160120.0000   -4.96015
160160.0000   -4.37997
160200.0000   -4.67137
160240.0000   -4.23728
160280.0000   -5.01350
160320.0000   -4.66668
160360.0000   -4.74760
160400.0000   -4.82251
160440.0000   -4.43633
160480.0000   -4.98495
160520.0000   -4.54556
160560.0000   -4.27887
160600.0000   -5.22834
160640.0000   -3.95484
160680.0000   -4.35193
160720.0000   -4.20994
160760.0000   -4.32166
160800.0000   -4.81256
160840.0000   -4.77151
160880.0000   -4.80855
160920.0000   -4.16389
160960.0000   -5.06618
161000.0000   -4.51164
161040.0000   -4.19972
161080.0000   -4.86054
161120.0000   -3.99985
161160.0000   -4.81814
161200.0000   -4.30028
161240.0000   -3.52150
161280.0000   -4.03032
161320.0000   -5.47104
161360.0000   -4.85146
161400.0000   -5.03527
161440.0000   -4.53034
161480.0000   -4.89744
161520.0000   -5.56290
161560.0000   -5.04923
161600.0000   -5.20564
161640.0000   -5.23241
161680.0000   -5.41899
161720.0000   -4.66238
161760.0000   -5.39701
161800.0000   -4.67237
161840.0000   -4.94988
161880.0000   -4.72086
161920.0000   -4.43040
161960.0000   -4.56946
162000.0000   -4.55719
162040.0000   -4.81953
162080.0000   -4.63860
162120.0000   -5.34181
162160.0000   -5.29025
162200.0000   -4.35814
162240.0000   -4.83858
162280.0000   -4.11834
162320.0000   -4.08492
162360.0000   -4.08708
162400.0000   -4.48152
162440.0000   -4.58707
162480.0000   -3.64145
162520.0000   -4.72496
162560.0000   -3.85107
162600.0000   -4.79059
162640.0000   -5.13466
162680.0000   -4.08094
162720.0000   -5.30974
162760.0000   -4.84558
162800.0000   -3.88022
162840.0000   -4.75778
162880.0000   -4.84583
162920.0000   -4.21749
162960.0000   -4.05636
163000.0000   -3.68879
163040.0000   -3.57207
163080.0000   -4.94807
163120.0000   -4.55654
163160.0000   -4.54581
163200.0000   -4.08616
163240.0000   -4.21393
163280.0000   -4.60506
163320.0000   -4.24067
163360.0000   -4.04104
163400.0000   -4.90204
163440.0000   -4.58642
163480.0000   -4.47725
163520.0000   -4.48783
163560.0000   -4.46630
163600.0000   -4.74612
163640.0000   -4.32279
163680.0000   -5.02778
163720.0000   -5.04402
163760.0000   -5.50507
163800.0000   -5.63454
163840.0000   -5.67573
163880.0000   -5.69839
163920.0000   -5.86723
163960.0000   -5.27553
164000.0000   -5.44355
164040.0000   -5.50367
164080.0000   -5.24184
164120.0000   -5.11697
164160.0000   -5.34554
164200.0000   -5.38121
164240.0000   -5.32395
164280.0000   -5.95436
164320.0000   -4.67131
164360.0000   -5.47255
164400.0000   -5.90343
164440.0000   -5.39174
164480.0000   -6.33126
164520.0000   -5.53791
164560.0000   -6.04766
164600.0000   -5.83777
164640.0000   -5.41244
164680.0000   -5.58917
164720.0000   -5.43239
164760.0000   -4.94494
164800.0000   -4.40512
164840.0000   -4.88452
164880.0000   -4.95750
164920.0000   -4.27451
164960.0000   -4.82988
165000.0000   -4.68339
165040.0000   -5.19508
165080.0000   -5.57727
165120.0000   -5.38312
165160.0000   -4.84193
165200.0000   -5.85153
165240.0000   -4.96038
165280.0000   -5.57459
165320.0000   -5.46562
165360.0000   -6.10169
165400.0000   -5.62613
165440.0000   -5.17657
165480.0000   -5.39951
165520.0000   -5.37813
165560.0000   -5.56075
165600.0000   -5.29612
165640.0000   -5.77779
165680.0000   -4.73495
165720.0000   -5.12646
165760.0000   -4.17948
165800.0000   -4.65179
165840.0000   -5.87754
165880.0000   -5.16657
165920.0000   -4.57619
165960.0000   -4.83832
166000.0000   -4.83116
166040.0000   -3.94755
166080.0000   -4.55097
166120.0000   -4.61718
166160.0000   -5.45062
166200.0000   -5.19868
166240.0000   -5.54882
166280.0000   -5.32524
166320.0000   -5.74237
166360.0000   -5.30912
166400.0000   -5.38909
166440.0000   -4.74204
166480.0000   -4.98324
166520.0000   -4.69299
166560.0000   -5.74137
166600.0000   -5.35578
166640.0000   -5.61442
166680.0000   -5.30034
166720.0000   -5.20538
166760.0000   -5.45980
166800.0000   -5.29417
166840.0000   -5.42011
166880.0000   -5.49784
166920.0000   -5.98802
166960.0000   -5.78760
167000.0000   -6.20813
167040.0000   -5.29209
167080.0000   -4.91269
167120.0000   -5.16047
167160.0000   -4.56928
167200.0000   -5.08291
167240.0000   -4.39475
167280.0000   -3.95997
167320.0000   -4.39443
167360.0000   -5.05946
167400.0000   -5.87159
167440.0000   -5.18597
167480.0000   -4.45437
167520.0000   -5.02834
167560.0000   -5.20746
167600.0000   -5.63113
167640.0000   -3.84888
167680.0000   -4.81608
167720.0000   -3.73580
167760.0000   -3.67558
167800.0000   -4.54350
167840.0000   -4.40486
167880.0000   -3.66565
167920.0000   -4.59526
167960.0000   -5.55211
168000.0000   -4.84874
168040.0000   -4.64014
168080.0000   -5.51301
168120.0000   -5.41195
168160.0000   -4.91530
168200.0000   -4.93601
168240.0000   -5.12053
168280.0000   -5.27462
168320.0000   -4.75091
168360.0000   -4.89109
168400.0000   -4.71713
168440.0000   -5.02695
168480.0000   -4.47763
168520.0000   -5.30953
168560.0000   -4.75675
168600.0000   -4.46078
168640.0000   -5.63132
168680.0000   -5.22751
168720.0000   -4.51377
168760.0000   -5.12479
168800.0000   -4.30464
168840.0000   -4.84348
168880.0000   -5.27781
168920.0000   -5.23474
168960.0000   -5.19923
169000.0000   -3.85388
169040.0000   -4.17056
169080.0000   -5.92088
169120.0000   -5.85378
169160.0000   -5.66080
169200.0000   -4.67855
169240.0000   -5.46464
169280.0000   -5.71271
169320.0000   -5.43384
169360.0000   -5.19416
169400.0000   -4.56926
169440.0000   -4.96949
169480.0000   -5.02931
169520.0000   -5.09043
169560.0000   -5.24437
169600.0000   -5.91838
169640.0000   -5.84184
169680.0000   -5.38060
169720.0000   -6.04023
169760.0000   -5.51484
169800.0000   -5.00141
169840.0000   -4.69186
169880.0000   -4.73826
169920.0000   -4.23930
169960.0000   -3.67028
170000.0000   -4.57168
170040.0000   -4.66052
170080.0000   -4.37337
170120.0000   -4.58789
170160.0000   -5.08678
170200.0000   -6.09790
170240.0000   -5.04253
170280.0000   -5.62688
170320.0000   -4.85172
170360.0000   -5.22709
170400.0000   -5.06155
170440.0000   -4.70209
170480.0000   -4.04689
170520.0000   -5.08009
170560.0000   -4.92734
170600.0000   -4.52285
170640.0000   -5.54716
170680.0000   -4.88008
170720.0000   -4.55431
170760.0000   -4.52040
170800.0000   -4.22394
170840.0000   -4.82194
170880.0000   -3.91912
170920.0000   -5.32807
170960.0000   -5.29841
171000.0000   -4.48119
171040.0000   -4.87284
171080.0000   -4.74669
171120.0000   -5.01412
171160.0000   -6.14639
171200.0000   -5.23684
171240.0000   -4.89083
171280.0000   -4.19052
171320.0000   -4.86180
171360.0000   -5.04934
171400.0000   -4.89007
171440.0000   -4.59041
171480.0000   -4.91656
171520.0000   -4.07125
171560.0000   -4.91820
171600.0000   -4.48553
171640.0000   -4.44611
171680.0000   -4.54049
171720.0000   -4.33531
171760.0000   -4.95568
171800.0000   -4.65455
171840.0000   -4.73926
171880.0000   -3.79501
171920.0000   -5.17735
171960.0000   -4.38827
172000.0000   -4.49749
172040.0000   -5.99509
172080.0000   -4.86372
172120.0000   -5.92239
172160.0000   -6.11800
172200.0000   -5.02994
172240.0000   -5.83834
172280.0000   -4.84024
172320.0000   -5.17689
172360.0000   -5.77275
172400.0000   -6.26377
172440.0000   -5.55329
172480.0000   -5.72009
172520.0000   -5.77671
172560.0000   -5.55430
172600.0000   -6.52720
172640.0000   -5.79624
172680.0000   -5.68043
172720.0000   -5.38364
172760.0000   -5.64607
172800.0000   -5.45674
172840.0000   -5.79091
172880.0000   -5.14485
172920.0000   -6.26784
172960.0000   -5.36837
173000.0000   -6.05458
173040.0000   -5.77507
173080.0000   -5.53563
173120.0000   -5.74643
173160.0000   -5.94144
173200.0000   -5.27728
173240.0000   -5.99774
173280.0000   -4.94756
173320.0000   -4.82064
173360.0000   -4.66125
173400.0000   -5.47871
173440.0000   -5.02911
173480.0000   -4.67659
173520.0000   -5.47602
173560.0000   -5.02879
173600.0000   -4.24439
173640.0000   -4.55886
173680.0000   -4.76965
173720.0000   -4.55270
173760.0000   -3.63194
173800.0000   -4.35919
173840.0000   -5.03301
173880.0000   -5.33142
173920.0000   -5.15008
173960.0000   -5.09364
174000.0000   -4.80747
174040.0000   -5.74489
174080.0000   -6.20348
174120.0000   -5.53197
174160.0000   -4.95383
174200.0000   -3.91098
174240.0000   -4.81066
174280.0000   -5.37810
174320.0000   -5.63142
174360.0000   -5.78455
174400.0000   -6.01876
174440.0000   -5.68009
174480.0000   -5.28301
174520.0000   -5.79548
174560.0000   -5.74317
174600.0000   -5.32063
174640.0000   -6.19008
174680.0000   -5.09231
174720.0000   -6.30101
174760.0000   -5.37664
174800.0000   -5.43193
174840.0000   -5.46998
174880.0000   -4.92982
174920.0000   -5.36800
174960.0000   -4.82897
175000.0000   -5.61946
175040.0000   -5.34449
175080.0000   -5.37193
175120.0000   -5.38347
175160.0000   -5.27296
175200.0000   -4.97871
175240.0000   -5.14326
175280.0000   -5.79945
175320.0000   -5.55532
175360.0000   -5.77448
175400.0000   -6.15472
175440.0000   -4.31715
175480.0000   -5.36046
175520.0000   -5.33823
175560.0000   -4.87704
175600.0000   -3.13332
175640.0000   -4.43694
175680.0000   -5.06795
175720.0000   -5.57629
175760.0000   -4.99510
175800.0000   -5.62404
175840.0000   -5.52881
175880.0000   -5.29144
175920.0000   -6.20473
175960.0000   -5.18934
176000.0000   -4.90052
176040.0000   -5.32512
176080.0000   -5.36591
176120.0000   -6.18382
176160.0000   -5.25314
176200.0000   -4.57337
176240.0000   -5.91550
176280.0000   -5.58033
176320.0000   -4.99056
176360.0000   -5.82962
176400.0000   -5.53332
176440.0000   -4.66695
176480.0000   -5.59391
176520.0000   -5.66208
176560.0000   -5.25339
176600.0000   -5.83212
176640.0000   -5.76080
176680.0000   -5.24447
176720.0000   -4.79488
176760.0000   -5.48508
176800.0000   -5.14522
176840.0000   -5.87510
176880.0000   -6.32766
176920.0000   -5.56384
176960.0000   -4.39806
177000.0000   -4.89577
177040.0000   -4.98447
177080.0000   -4.59326
177120.0000   -5.31928
177160.0000   -4.86481
177200.0000   -4.80574
177240.0000   -5.34032
177280.0000   -4.83312
177320.0000   -4.63339
177360.0000   -4.02688
177400.0000   -5.12960
177440.0000   -4.28363
177480.0000   -4.95842
177520.0000   -5.78695
177560.0000   -5.16849
177600.0000   -4.77558
177640.0000   -5.55574
177680.0000   -4.53493
177720.0000   -4.45849
177760.0000   -4.99924
177800.0000   -4.83984
177840.0000   -5.37766
177880.0000   -5.48528
177920.0000   -5.20792
177960.0000   -5.36392
178000.0000   -5.33452
178040.0000   -5.45626
178080.0000   -4.98678
178120.0000   -5.21102
178160.0000   -5.36903
178200.0000   -5.63535
178240.0000   -5.85366
178280.0000   -5.19881
178320.0000   -4.86047
178360.0000   -3.89329
178400.0000   -5.03775
178440.0000   -5.65644
178480.0000   -4.96042
178520.0000   -5.54213
178560.0000   -5.56863
178600.0000   -5.00969
178640.0000   -5.04125
178680.0000   -4.61101
178720.0000   -4.97387
178760.0000   -4.64295
178800.0000   -6.10539
178840.0000   -4.98095
178880.0000   -5.03044
178920.0000   -5.23703
178960.0000   -5.15502
179000.0000   -5.28886
179040.0000   -5.53716
179080.0000   -5.20591
179120.0000   -6.05813
179160.0000   -5.41507
179200.0000   -5.75585
179240.0000   -6.23607
179280.0000   -5.89717
179320.0000   -4.65163
179360.0000   -4.59226
179400.0000   -4.77379
179440.0000   -4.70092
179480.0000   -4.57126
179520.0000   -5.11106
179560.0000   -4.66359
179600.0000   -5.02958
179640.0000   -4.53136
179680.0000   -4.55146
179720.0000   -4.20785
179760.0000   -4.24017
179800.0000   -5.20373
179840.0000   -4.52613
179880.0000   -4.56078
179920.0000   -5.30165
179960.0000   -5.05063
180000.0000   -5.42140
180040.0000   -4.81778
180080.0000   -4.96911
180120.0000   -5.32402
180160.0000   -5.84432
180200.0000   -5.41117
180240.0000   -5.15211
180280.0000   -4.66526
180320.0000   -5.93475
180360.0000   -6.29124
180400.0000   -4.60503
180440.0000   -4.56929
180480.0000   -4.25461
180520.0000   -5.70318
180560.0000   -4.38437
180600.0000   -4.91662
180640.0000   -4.76307
180680.0000   -5.30891
180720.0000   -5.26543
180760.0000   -5.72797
180800.0000   -4.58025
180840.0000   -5.98914
180880.0000   -5.73480
180920.0000   -5.51104
180960.0000   -5.36777
181000.0000   -5.75448
181040.0000   -6.32137
181080.0000   -5.78795
181120.0000   -5.78685
181160.0000   -4.80232
181200.0000   -4.13319
181240.0000   -4.67782
181280.0000   -5.52951
181320.0000   -6.16007
181360.0000   -5.81638
181400.0000   -5.63206
181440.0000   -5.74376
181480.0000   -5.67132
181520.0000   -5.90886
181560.0000   -5.60275
181600.0000   -5.83117
181640.0000   -5.43097
181680.0000   -5.40721
181720.0000   -4.99756
181760.0000   -5.27229
181800.0000   -4.75620
181840.0000   -5.66195
181880.0000   -5.58732
181920.0000   -5.81319
181960.0000   -5.23924
182000.0000   -5.27030
182040.0000   -5.34867
182080.0000   -4.84060
182120.0000   -4.51022
182160.0000   -3.98316
182200.0000   -3.58932
182240.0000   -3.64101
182280.0000   -5.56237
182320.0000   -4.60002
182360.0000   -4.29194
182400.0000   -5.19066
182440.0000   -4.52903
182480.0000   -4.74175
182520.0000   -4.82023
182560.0000   -5.12739
182600.0000   -5.11762
182640.0000   -5.31778
182680.0000   -5.15592
182720.0000   -5.13763
182760.0000   -4.98122
182800.0000   -5.28857
182840.0000   -5.68336
182880.0000   -5.19024
182920.0000   -5.39968
182960.0000   -4.67407
183000.0000   -4.97206
183040.0000   -4.77636
183080.0000   -4.38984
183120.0000   -4.69558
183160.0000   -5.00341
183200.0000   -4.77866
183240.0000   -5.37588
183280.0000   -4.18083
183320.0000   -4.37117
183360.0000   -5.02173
183400.0000   -5.03133
183440.0000   -4.79272
183480.0000   -4.58784
183520.0000   -5.20712
183560.0000   -4.36457
183600.0000   -4.58378
183640.0000   -4.93162
183680.0000   -4.01099
183720.0000   -5.02666
183760.0000   -4.15528
183800.0000   -5.14149
183840.0000   -6.16016
183880.0000   -4.20843
183920.0000   -5.07798
183960.0000   -5.03085
184000.0000   -5.02172
184040.0000   -4.85360
184080.0000   -4.33622
184120.0000   -5.71484
184160.0000   -4.77391
184200.0000   -4.70678
184240.0000   -4.79860
184280.0000   -4.64306
184320.0000   -3.42835
184360.0000   -5.19350
184400.0000   -5.48958
184440.0000   -4.47883
184480.0000   -4.68830
184520.0000   -4.13555
184560.0000   -4.04135
184600.0000   -4.45185
184640.0000   -4.00862
184680.0000   -4.54740
184720.0000   -4.34612
184760.0000   -5.22821
184800.0000   -4.30964
184840.0000   -4.99864
184880.0000   -4.54099
184920.0000   -5.13213
184960.0000   -5.56446
185000.0000   -6.27045
185040.0000   -4.70498
185080.0000   -5.29002
185120.0000   -5.79141
185160.0000   -4.65394
185200.0000   -4.70458
185240.0000   -5.84979
185280.0000   -5.10727
185320.0000   -4.99503
185360.0000   -4.10658
185400.0000   -4.92300
185440.0000   -5.22483
185480.0000   -4.83621
185520.0000   -5.09053
185560.0000   -4.63796
185600.0000   -4.93537
185640.0000   -4.30469
185680.0000   -4.15231
185720.0000   -5.00961
185760.0000   -4.58228
185800.0000   -5.02363
185840.0000   -5.36767
185880.0000   -4.80765
185920.0000   -5.69107
185960.0000   -5.62874
186000.0000   -4.28831
186040.0000   -3.95428
186080.0000   -5.27861
186120.0000   -5.32384
186160.0000   -5.09867
186200.0000   -5.42663
186240.0000   -5.11202
186280.0000   -5.46263
186320.0000   -4.73866
186360.0000   -5.22939
186400.0000   -5.03892
186440.0000   -4.41786
186480.0000   -5.59151
186520.0000   -5.60984
186560.0000   -6.45208
186600.0000   -6.64922
186640.0000   -5.90147
186680.0000   -5.53473
186720.0000   -5.39394
186760.0000   -5.51042
186800.0000   -5.35024
186840.0000   -4.57477
186880.0000   -4.82504
186920.0000   -5.20870
186960.0000   -4.60263
187000.0000   -4.90959
187040.0000   -4.38384
187080.0000   -4.76723
187120.0000   -4.70900
187160.0000   -4.67328
187200.0000   -5.46926
187240.0000   -5.21219
187280.0000   -4.65329
187320.0000   -4.63234
187360.0000   -5.26944
187400.0000   -4.32167
187440.0000   -5.13739
187480.0000   -5.38426
187520.0000   -4.90738
187560.0000   -4.09384
187600.0000   -4.28362
187640.0000   -4.32580
187680.0000   -4.38098
187720.0000   -4.43322
187760.0000   -5.21714
187800.0000   -4.63369
187840.0000   -4.71505
187880.0000   -5.04436
187920.0000   -4.40594
187960.0000   -4.84865
188000.0000   -3.73008
188040.0000   -3.36485
188080.0000   -4.56948
188120.0000   -4.17539
188160.0000   -4.14940
188200.0000   -5.09781
188240.0000   -4.55118
188280.0000   -4.33756
188320.0000   -4.39160
188360.0000   -3.88366
188400.0000   -4.30369
188440.0000   -4.79019
188480.0000   -4.32110
188520.0000   -5.46191
188560.0000   -4.92708
188600.0000   -5.36448
188640.0000   -4.66806
188680.0000   -4.92304
188720.0000   -4.43484
188760.0000   -5.15121
188800.0000   -5.29940
188840.0000   -4.09690
188880.0000   -5.03325
188920.0000   -4.30314
188960.0000   -4.59919
189000.0000   -4.18102
189040.0000   -3.60766
189080.0000   -4.26041
189120.0000   -5.03898
189160.0000   -4.96687
189200.0000   -4.62011
189240.0000   -5.27553
189280.0000   -4.85600
189320.0000   -3.97449
189360.0000   -3.63202
189400.0000   -4.11066
189440.0000   -4.88545
189480.0000   -5.07136
189520.0000   -5.20173
189560.0000   -5.17375
189600.0000   -4.50871
189640.0000   -5.11025
189680.0000   -4.83068
189720.0000   -4.82211
189760.0000   -5.65076
189800.0000   -4.67762
189840.0000   -5.62795
189880.0000   -5.08824
189920.0000   -4.59452
189960.0000   -6.01345
190000.0000   -4.68909
190040.0000   -5.21571
190080.0000   -4.85367
190120.0000   -4.88322
190160.0000   -5.15069
190200.0000   -5.10875
190240.0000   -4.77101
190280.0000   -5.71101
190320.0000   -5.16569
190360.0000   -3.96311
190400.0000   -4.65459
190440.0000   -4.33877
190480.0000   -4.92676
190520.0000   -4.75671
190560.0000   -4.66230
190600.0000   -4.18979
190640.0000   -4.67094
190680.0000   -4.84752
190720.0000   -4.02458
190760.0000   -5.24929
190800.0000   -4.29105
190840.0000   -4.22383
190880.0000   -5.02141
190920.0000   -4.05030
190960.0000   -4.10120
191000.0000   -4.02674
191040.0000   -4.08852
191080.0000   -3.23024
191120.0000   -4.08971
191160.0000   -4.25122
191200.0000   -4.15925
191240.0000   -3.34000
191280.0000   -3.58106
191320.0000   -3.76603
191360.0000   -4.36144
191400.0000   -2.88720
191440.0000   -4.07158
191480.0000   -4.24591
191520.0000   -4.48236
191560.0000   -4.97602
191600.0000   -4.62135
191640.0000   -4.73102
191680.0000   -4.57565
191720.0000   -5.05642
191760.0000   -5.23184
191800.0000   -4.64321
191840.0000   -5.33214
191880.0000   -5.08025
191920.0000   -5.04404
191960.0000   -4.73035
192000.0000   -4.98774
192040.0000   -5.08956
192080.0000   -4.44685
192120.0000   -3.92400
192160.0000   -4.43274
192200.0000   -5.08030
192240.0000   -4.95299
192280.0000   -3.85141
192320.0000   -4.27562
192360.0000   -4.58928
192400.0000   -4.40289
192440.0000   -5.31350
192480.0000   -4.62644
192520.0000   -5.06449
192560.0000   -5.61652
192600.0000   -5.73767
192640.0000   -6.23330
192680.0000   -5.63149
192720.0000   -5.28005
192760.0000   -5.34372
192800.0000   -4.83888
192840.0000   -5.26438
192880.0000   -5.15812
192920.0000   -5.20941
192960.0000   -5.08982
193000.0000   -4.78445
193040.0000   -4.52578
193080.0000   -4.65523
193120.0000   -4.99843
193160.0000   -4.61694
193200.0000   -4.25186
193240.0000   -4.45396
193280.0000   -4.28982
193320.0000   -3.97334
193360.0000   -4.86287
193400.0000   -4.27358
193440.0000   -4.35104
193480.0000   -4.16473
193520.0000   -4.24490
193560.0000   -5.40542
193600.0000   -4.35130
193640.0000   -5.74956
193680.0000   -5.50685
193720.0000   -4.62113
193760.0000   -4.77773
193800.0000   -5.06166
193840.0000   -5.70008
193880.0000   -5.24827
193920.0000   -4.56913
193960.0000   -4.71016
194000.0000   -5.22696
194040.0000   -5.02422
194080.0000   -3.84760
194120.0000   -4.38779
194160.0000   -4.66818
194200.0000   -5.44249
194240.0000   -4.89662
194280.0000   -4.33386
194320.0000   -4.50294
194360.0000   -4.50427
194400.0000   -5.96212
194440.0000   -4.78365
194480.0000   -5.58152
194520.0000   -6.03617
194560.0000   -5.65777
194600.0000   -5.26404
194640.0000   -5.35503
194680.0000   -4.25790
194720.0000   -4.93983
194760.0000   -5.64258
194800.0000   -5.13399
194840.0000   -6.36089
194880.0000   -5.06014
194920.0000   -4.34205
194960.0000   -4.55681
195000.0000   -5.15858
195040.0000   -4.60449
195080.0000   -4.85996
195120.0000   -4.84292
195160.0000   -5.75956
195200.0000   -5.43996
195240.0000   -6.37428
195280.0000   -5.63847
195320.0000   -5.69771
195360.0000   -5.37154
195400.0000   -5.37373
195440.0000   -4.94553
195480.0000   -5.58908
195520.0000   -5.28408
195560.0000   -4.86303
195600.0000   -5.51838
195640.0000   -5.24302
195680.0000   -4.76421
195720.0000   -4.26194
195760.0000   -4.27443
195800.0000   -4.86084
195840.0000   -4.14449
195880.0000   -4.37486
195920.0000   -4.31972
195960.0000   -3.67809
196000.0000   -4.30009
196040.0000   -4.78537
196080.0000   -5.29894
196120.0000   -3.49343
196160.0000   -4.80382
196200.0000   -5.02900
196240.0000   -4.63414
196280.0000   -5.52153
196320.0000   -4.79453
196360.0000   -4.54117
196400.0000   -4.95655
196440.0000   -4.49878
196480.0000   -4.04529
196520.0000   -3.67603
196560.0000   -4.16666
196600.0000   -4.56876
196640.0000   -4.20045
196680.0000   -4.45286
196720.0000   -4.40464
196760.0000   -4.12278
196800.0000   -2.86747
196840.0000   -4.49389
196880.0000   -3.94345
196920.0000   -3.63452
196960.0000   -2.91417
197000.0000   -4.48312
197040.0000   -4.40219
197080.0000   -4.50729
197120.0000   -3.55755
197160.0000   -4.09547
197200.0000   -4.79252
197240.0000   -3.92434
197280.0000   -4.04674
197320.0000   -3.22801
197360.0000   -4.46637
197400.0000   -4.87788
197440.0000   -5.49014
197480.0000   -4.92854
197520.0000   -4.69217
197560.0000   -5.76260
197600.0000   -4.76931
197640.0000   -5.65380
197680.0000   -5.37297
197720.0000   -6.19437
197760.0000   -5.13468
197800.0000   -5.34646
197840.0000   -3.83745
197880.0000   -3.96376
197920.0000   -4.50806
197960.0000   -5.13777
198000.0000   -5.03806
198040.0000   -4.77290
198080.0000   -4.15091
198120.0000   -4.33729
198160.0000   -3.49023
198200.0000   -3.67968
198240.0000   -3.58812
198280.0000   -4.96662
198320.0000   -3.91160
198360.0000   -4.56688
198400.0000   -4.54868
198440.0000   -4.74027
198480.0000   -4.98394
198520.0000   -4.27427
198560.0000   -5.73488
198600.0000   -5.26619
198640.0000   -6.03116
198680.0000   -4.58686
198720.0000   -3.91653
198760.0000   -3.68619
198800.0000   -4.53144
198840.0000   -5.30120
198880.0000   -4.62099
198920.0000   -4.22387
198960.0000   -4.03427
199000.0000   -4.63468
199040.0000   -5.04838
199080.0000   -4.74834
199120.0000   -4.82483
199160.0000   -5.79878
199200.0000   -5.36091
199240.0000   -5.55173
199280.0000   -6.31176
199320.0000   -5.37363
199360.0000   -4.43863
199400.0000   -6.45282
199440.0000   -5.83788
199480.0000   -5.71757
199520.0000   -5.34156
199560.0000   -5.95502
199600.0000   -5.63926
199640.0000   -5.68659
199680.0000   -5.08377
199720.0000   -5.16637
199760.0000   -4.47856
199800.0000   -5.08384
199840.0000   -5.19244
199880.0000   -4.91220
199920.0000   -5.01049
199960.0000   -4.78252
200000.0000   -5.44505
200040.0000   -5.32891
200080.0000   -5.58920
200120.0000   -6.47866
200160.0000   -6.01133
200200.0000   -5.37356
200240.0000   -5.87718
200280.0000   -5.50930
200320.0000   -4.80498
200360.0000   -5.97681
200400.0000   -4.98648
200440.0000   -4.98700
200480.0000   -5.42617
200520.0000   -5.07921
200560.0000   -4.09403
200600.0000   -5.76299
200640.0000   -5.81276
200680.0000   -5.74584
200720.0000   -4.81234
200760.0000   -3.68192
200800.0000   -3.57451
200840.0000   -4.25161
200880.0000   -3.70327
200920.0000   -4.10148
200960.0000   -4.95100
201000.0000   -5.07762
201040.0000   -4.50353
201080.0000   -5.03512
201120.0000   -5.42257
201160.0000   -6.10561
201200.0000   -5.22449
201240.0000   -5.91074
201280.0000   -5.63007
201320.0000   -5.33281
201360.0000   -5.29200
201400.0000   -5.55928
201440.0000   -5.00374
201480.0000   -5.32198
201520.0000   -4.77394
201560.0000   -5.21371
201600.0000   -3.99965
201640.0000   -5.38811
201680.0000   -5.37080
201720.0000   -5.21157
201760.0000   -4.74163
201800.0000   -4.85861
201840.0000   -5.89208
201880.0000   -5.54603
201920.0000   -5.35765
201960.0000   -4.84405
202000.0000   -4.33521
202040.0000   -4.75036
202080.0000   -4.58971
202120.0000   -4.38466
202160.0000   -5.20826
202200.0000   -5.41262
202240.0000   -4.49640
202280.0000   -4.78074
202320.0000   -5.43693
202360.0000   -5.03587
202400.0000   -5.25760
202440.0000   -5.11145
202480.0000   -5.10674
202520.0000   -4.41350
202560.0000   -4.92251
202600.0000   -5.12042
202640.0000   -5.15458
202680.0000   -4.26045
202720.0000   -5.09369
202760.0000   -5.32088
202800.0000   -4.74426
202840.0000   -4.93704
202880.0000   -5.46406
202920.0000   -5.45208
202960.0000   -5.34721
203000.0000   -5.65795
203040.0000   -5.47788
203080.0000   -4.71277
203120.0000   -5.82570
203160.0000   -5.55434
203200.0000   -5.64390
203240.0000   -4.95201
203280.0000   -5.18138
203320.0000   -5.11156
203360.0000   -4.46572
203400.0000   -4.69242
203440.0000   -5.75015
203480.0000   -4.96503
203520.0000   -4.49709
203560.0000   -5.44615
203600.0000   -5.49239
203640.0000   -5.73518
203680.0000   -5.16288
203720.0000   -5.34451
203760.0000   -4.98842
203800.0000   -4.86194
203840.0000   -5.97396
203880.0000   -6.25284
203920.0000   -6.59306
203960.0000   -6.27212
204000.0000   -5.95695
204040.0000   -4.85529
204080.0000   -5.41177
204120.0000   -5.76810
204160.0000   -5.69375
204200.0000   -5.75438
204240.0000   -5.08555
204280.0000   -5.45904
204320.0000   -6.26785
204360.0000   -5.03899
204400.0000   -5.21012
204440.0000   -5.83654
204480.0000   -5.05660
204520.0000   -4.99556
204560.0000   -4.64953
204600.0000   -4.81861
204640.0000   -5.78183
204680.0000   -6.74284
204720.0000   -5.52543
204760.0000   -5.85104
204800.0000   -5.75537
204840.0000   -6.59860
204880.0000   -5.32435
204920.0000   -4.84496
204960.0000   -5.06202
205000.0000   -5.31611
205040.0000   -5.79747
205080.0000   -5.31537
205120.0000   -5.78735
205160.0000   -5.40037
205200.0000   -5.01213
205240.0000   -5.72746
205280.0000   -5.17486
205320.0000   -5.48578
205360.0000   -5.21350
205400.0000   -5.87553
205440.0000   -4.77760
205480.0000   -6.04637
205520.0000   -5.35104
205560.0000   -4.79416
205600.0000   -4.43460
205640.0000   -5.52754
205680.0000   -5.37538
205720.0000   -5.68154
205760.0000   -4.65789
205800.0000   -5.93200
205840.0000   -5.92691
205880.0000   -5.65582
205920.0000   -4.73524
205960.0000   -5.70645
206000.0000   -5.00482
206040.0000   -5.39795
206080.0000   -5.94841
206120.0000   -6.19186
206160.0000   -4.86091
206200.0000   -4.86360
206240.0000   -4.63925
206280.0000   -4.76022
206320.0000   -5.25683
206360.0000   -4.88775
206400.0000   -4.99128
206440.0000   -5.08551
206480.0000   -5.66643
206520.0000   -5.61589
206560.0000   -5.65825
206600.0000   -5.19290
206640.0000   -4.95886
206680.0000   -5.33389
206720.0000   -4.91582
206760.0000   -5.23243
206800.0000   -5.32203
206840.0000   -4.59187
206880.0000   -5.10764
206920.0000   -4.93109
206960.0000   -4.55341
207000.0000   -4.07387
207040.0000   -4.87901
207080.0000   -5.56804
207120.0000   -4.56730
207160.0000   -4.62122
207200.0000   -4.98902
207240.0000   -5.60234
207280.0000   -5.39774
207320.0000   -6.41478
207360.0000   -5.25167
207400.0000   -5.34407
207440.0000   -6.19145
207480.0000   -6.68243
207520.0000   -5.73368
207560.0000   -5.05662
207600.0000   -5.29714
207640.0000   -4.75807
207680.0000   -4.02168
207720.0000   -4.90976
207760.0000   -4.37681
207800.0000   -4.70650
207840.0000   -6.13255
207880.0000   -5.90074
207920.0000   -5.29147
207960.0000   -5.12617
208000.0000   -4.66338
208040.0000   -4.65002
208080.0000   -4.92222
208120.0000   -5.76133
208160.0000   -5.24937
208200.0000   -5.11503
208240.0000   -5.14455
208280.0000   -5.12489
208320.0000   -4.65137
208360.0000   -5.18723
208400.0000   -6.32247
208440.0000   -6.53978
208480.0000   -6.54737
208520.0000   -5.40337
208560.0000   -6.17512
208600.0000   -5.26238
208640.0000   -4.69138
208680.0000   -5.35034
208720.0000   -5.20265
208760.0000   -4.88015
208800.0000   -5.56573
208840.0000   -5.65209
208880.0000   -5.27121
208920.0000   -5.24421
208960.0000   -6.33867
209000.0000   -5.55350
209040.0000   -5.53738
209080.0000   -5.17633
209120.0000   -5.09463
209160.0000   -4.95441
209200.0000   -4.46749
209240.0000   -5.09948
209280.0000   -4.68431
209320.0000   -4.99322
209360.0000   -3.87974
209400.0000   -3.95374
209440.0000   -5.02986
209480.0000   -5.51507
209520.0000   -4.75141
209560.0000   -5.28744
209600.0000   -5.39567
209640.0000   -5.83396
209680.0000   -6.33499
209720.0000   -4.40535
209760.0000   -4.81045
209800.0000   -5.43180
209840.0000   -5.17304
209880.0000   -5.53299
209920.0000   -5.25326
209960.0000   -5.04910
210000.0000   -5.06443
210040.0000   -5.59147
210080.0000   -5.81795
210120.0000   -6.35203
210160.0000   -5.79804
210200.0000   -5.42597
210240.0000   -4.85292
210280.0000   -4.28094
210320.0000   -3.09016
210360.0000   -5.01446
210400.0000   -4.78728
210440.0000   -4.78123
210480.0000   -4.95214
210520.0000   -4.39389
210560.0000   -4.31392
210600.0000   -4.96369
210640.0000   -4.04875
210680.0000   -5.20255
210720.0000   -4.96587
210760.0000   -5.74124
210800.0000   -4.75170
210840.0000   -4.79423
210880.0000   -4.64993
210920.0000   -4.93127
210960.0000   -5.79366
211000.0000   -5.03831
211040.0000   -5.69151
211080.0000   -5.67579
211120.0000   -5.24118
211160.0000   -5.24833
211200.0000   -4.77560
211240.0000   -5.18782
211280.0000   -5.05232
211320.0000   -5.37689
211360.0000   -5.83004
211400.0000   -5.97102
211440.0000   -5.46851
211480.0000   -5.29562
211520.0000   -5.20288
211560.0000   -5.32046
211600.0000   -4.59374
211640.0000   -4.41711
211680.0000   -4.75825
211720.0000   -5.36819
211760.0000   -4.73622
211800.0000   -5.24308
211840.0000   -4.63205
211880.0000   -5.31953
211920.0000   -5.76476
211960.0000   -5.67095
212000.0000   -5.13057
212040.0000   -5.40472
212080.0000   -4.98476
212120.0000   -5.94258
212160.0000   -5.48214
212200.0000   -5.95980
212240.0000   -6.41045
212280.0000   -5.89175
212320.0000   -6.14958
212360.0000   -6.17769
212400.0000   -5.45170
212440.0000   -6.21006
212480.0000   -4.48385
212520.0000   -4.53885
212560.0000   -4.37892
212600.0000   -5.29185
212640.0000   -4.74200
212680.0000   -5.23690
212720.0000   -4.36482
212760.0000   -5.21767
212800.0000   -5.66360
212840.0000   -5.58304
212880.0000   -5.02850
212920.0000   -5.36479
212960.0000   -5.61790
213000.0000   -5.38537
213040.0000   -5.82925
213080.0000   -6.04551
213120.0000   -5.80002
213160.0000   -6.14413
213200.0000   -5.72954
213240.0000   -5.93135
213280.0000   -5.58420
213320.0000   -5.44055
213360.0000   -4.97347
213400.0000   -5.94137
213440.0000   -5.38654
213480.0000   -5.21963
213520.0000   -5.50636
213560.0000   -6.11437
213600.0000   -5.99748
213640.0000   -5.17712
213680.0000   -5.83440
213720.0000   -6.14393
213760.0000   -5.62623
213800.0000   -5.62366
213840.0000   -5.27637
213880.0000   -5.22586
213920.0000   -5.69594
213960.0000   -5.23553
214000.0000   -4.58405
214040.0000   -5.05280
214080.0000   -5.50068
214120.0000   -4.82713
214160.0000   -4.73868
214200.0000   -4.33697
214240.0000   -5.25509
214280.0000   -4.79458
214320.0000   -3.90117
214360.0000   -5.16730
214400.0000   -5.06076
214440.0000   -3.93529
214480.0000   -4.56314
214520.0000   -4.23761
214560.0000   -5.12517
214600.0000   -5.77182
214640.0000   -6.58007
214680.0000   -5.46944
214720.0000   -5.63908
214760.0000   -5.14342
214800.0000   -5.65864
214840.0000   -5.66698
214880.0000   -5.54859
214920.0000   -5.62897
214960.0000   -5.21694
215000.0000   -4.95362
215040.0000   -4.54731
215080.0000   -4.93819
215120.0000   -5.22042
215160.0000   -4.77216
215200.0000   -5.41047
215240.0000   -5.15028
215280.0000   -5.61645
215320.0000   -5.60758
215360.0000   -5.47902
215400.0000   -5.54434
215440.0000   -4.40985
215480.0000   -4.82012
215520.0000   -4.73452
215560.0000   -4.81854
215600.0000   -4.83407
215640.0000   -4.79511
215680.0000   -5.11950
215720.0000   -5.31392
215760.0000   -4.99791
215800.0000   -4.97091
215840.0000   -4.87788
215880.0000   -5.65606
215920.0000   -5.12903
215960.0000   -4.67305
216000.0000   -4.42447
216040.0000   -4.97954
216080.0000   -4.46088
216120.0000   -4.34299
216160.0000   -4.42241
216200.0000   -5.05437
216240.0000   -5.31938
216280.0000   -4.12701
216320.0000   -4.20273
216360.0000   -5.83281
216400.0000   -4.96897
216440.0000   -4.50607
216480.0000   -3.86926
216520.0000   -4.49191
216560.0000   -5.38273
216600.0000   -5.24454
216640.0000   -5.45870
216680.0000   -5.25181
216720.0000   -6.58290
216760.0000   -6.45022
216800.0000   -5.36633
216840.0000   -5.31573
216880.0000   -5.11128
216920.0000   -5.55649
216960.0000   -6.14171
217000.0000   -5.24807
217040.0000   -5.85392
217080.0000   -6.51524
217120.0000   -5.85907
217160.0000   -6.14804
217200.0000   -6.72209
217240.0000   -6.69283
217280.0000   -6.49078
217320.0000   -6.80098
217360.0000   -5.97419
217400.0000   -6.42090
217440.0000   -5.60372
217480.0000   -5.92855
217520.0000   -5.69476
217560.0000   -6.33544
217600.0000   -6.16557
217640.0000   -6.24240
217680.0000   -5.84291
217720.0000   -5.76834
217760.0000   -5.75822
217800.0000   -6.08523
217840.0000   -6.28571
217880.0000   -5.52252
217920.0000   -6.05687
217960.0000   -5.65824
218000.0000   -5.75010
218040.0000   -5.25798
218080.0000   -5.85815
218120.0000   -5.51582
218160.0000   -5.82905
218200.0000   -5.15791
218240.0000   -5.87260
218280.0000   -6.47259
218320.0000   -6.48129
218360.0000   -5.29878
218400.0000   -6.18449
218440.0000   -6.27963
218480.0000   -5.50906
218520.0000   -5.78447
218560.0000   -5.40186
218600.0000   -5.45059
218640.0000   -5.32480
218680.0000   -6.19432
218720.0000   -5.81510
218760.0000   -6.12700
218800.0000   -5.99989
218840.0000   -5.32100
218880.0000   -5.53415
218920.0000   -5.50371
218960.0000   -5.27847
219000.0000   -5.67285
219040.0000   -5.61518
219080.0000   -6.15101
219120.0000   -5.07640
219160.0000   -4.79052
219200.0000   -5.36616
219240.0000   -4.54905
219280.0000   -4.02276
219320.0000   -3.55552
219360.0000   -3.83605
219400.0000   -3.88327
219440.0000   -4.60415
219480.0000   -5.22257
219520.0000   -4.85132
219560.0000   -4.47915
219600.0000   -4.04007
219640.0000   -4.57990
219680.0000   -4.93166
219720.0000   -4.01286
219760.0000   -4.79413
219800.0000   -4.45680
219840.0000   -6.02242
219880.0000   -6.35295
219920.0000   -5.35693
219960.0000   -5.53690
220000.0000   -5.89772
220040.0000   -5.95814
220080.0000   -6.18975
220120.0000   -5.96000
220160.0000   -5.60647
220200.0000   -5.46128
220240.0000   -5.97206
220280.0000   -5.74268
220320.0000   -6.31277
220360.0000   -6.50358
220400.0000   -5.63770
220440.0000   -6.01638
220480.0000   -6.12074
220520.0000   -5.71346
220560.0000   -5.92631
220600.0000   -6.71874
220640.0000   -5.82864
220680.0000   -5.39165
220720.0000   -5.80440
220760.0000   -5.33331
220800.0000   -5.63859
220840.0000   -7.14016
220880.0000   -5.84840
220920.0000   -6.01085
220960.0000   -6.03246
221000.0000   -5.51829
221040.0000   -5.64126
221080.0000   -6.15936
221120.0000   -5.10479
221160.0000   -5.15541
221200.0000   -5.98715
221240.0000   -5.11517
221280.0000   -5.35059
221320.0000   -5.69445
221360.0000   -5.72950
221400.0000   -4.42546
221440.0000   -5.10771
221480.0000   -4.27813
221520.0000   -5.20489
221560.0000   -4.48038
221600.0000   -5.21699
221640.0000   -4.63747
221680.0000   -4.87603
221720.0000   -4.93629
221760.0000   -3.85532
221800.0000   -5.06618
221840.0000   -4.85015
221880.0000   -5.68308
221920.0000   -5.21331
221960.0000   -5.02409
222000.0000   -5.24195
222040.0000   -5.72377
222080.0000   -5.73877
222120.0000   -5.24158
222160.0000   -6.46209
222200.0000   -6.51138
222240.0000   -6.06958
222280.0000   -6.37405
222320.0000   -5.12003
222360.0000   -5.83523
222400.0000   -5.45559
222440.0000   -6.91599
222480.0000   -6.36338
222520.0000   -6.02620
222560.0000   -6.99265
222600.0000   -6.13540
222640.0000   -5.54172
222680.0000   -6.42469
222720.0000   -6.44670
222760.0000   -5.81112
222800.0000   -5.53555
222840.0000   -6.22967
222880.0000   -5.96208
222920.0000   -6.17001
222960.0000   -5.65022
223000.0000   -6.11908
223040.0000   -6.50703
223080.0000   -5.20066
223120.0000   -6.52585
223160.0000   -5.68200
223200.0000   -5.52974
223240.0000   -5.89202
223280.0000   -6.92235
223320.0000   -6.36423
223360.0000   -6.28316
223400.0000   -6.13022
223440.0000   -6.45549
223480.0000   -6.37595
223520.0000   -5.92538
223560.0000   -5.25791
223600.0000   -6.32977
223640.0000   -5.34912
223680.0000   -4.90317
223720.0000   -4.32421
223760.0000   -4.51729
223800.0000   -4.43496
223840.0000   -4.87769
223880.0000   -5.31513
223920.0000   -4.72234
223960.0000   -4.66252
224000.0000   -4.69732
224040.0000   -5.09749
224080.0000   -4.81888
224120.0000   -5.27954
224160.0000   -6.12931
224200.0000   -5.34852
224240.0000   -5.91013
224280.0000   -5.48286
224320.0000   -4.91281
224360.0000   -5.28252
224400.0000   -5.38557
224440.0000   -5.82868
224480.0000   -4.89508
224520.0000   -5.05535
224560.0000   -5.18738
224600.0000   -6.03085
224640.0000   -5.15763
224680.0000   -4.72356
224720.0000   -4.35068
224760.0000   -4.83520
224800.0000   -4.85347
224840.0000   -5.16091
224880.0000   -4.92055
224920.0000   -4.69571
224960.0000   -4.70246
225000.0000   -4.35416
225040.0000   -4.51997
225080.0000   -4.57039
225120.0000   -4.76427
225160.0000   -4.79997
225200.0000   -4.88267
225240.0000   -5.67558
225280.0000   -4.87787
225320.0000   -4.76245
225360.0000   -4.97063
225400.0000   -5.18906
225440.0000   -4.64278
225480.0000   -4.63185
225520.0000   -5.03422
225560.0000   -5.53064
225600.0000   -3.63738
225640.0000   -5.36922
225680.0000   -4.59463
225720.0000   -5.53792
225760.0000   -5.32205
225800.0000   -6.12233
225840.0000   -4.66665
225880.0000   -5.20671
225920.0000   -5.37443
225960.0000   -5.89900
226000.0000   -5.67014
226040.0000   -5.73171
226080.0000   -5.11228
226120.0000   -5.96050
226160.0000   -5.81168
226200.0000   -5.15876
226240.0000   -4.55386
226280.0000   -5.33467
226320.0000   -6.01464
226360.0000   -5.45598
226400.0000   -4.84535
226440.0000   -5.27455
226480.0000   -5.55257
226520.0000   -5.94614
226560.0000   -4.41779
226600.0000   -5.61567
226640.0000   -5.65485
226680.0000   -6.09121
226720.0000   -5.72461
226760.0000   -5.99545
226800.0000   -5.76452
226840.0000   -5.55397
226880.0000   -5.73632
226920.0000   -5.51630
226960.0000   -6.83859
227000.0000   -6.05638
227040.0000   -5.79377
227080.0000   -5.62380
227120.0000   -5.87053
227160.0000   -4.89223
227200.0000   -4.73834
227240.0000   -5.29940
227280.0000   -4.78063
227320.0000   -5.59741
227360.0000   -4.52277
227400.0000   -4.56297
227440.0000   -4.42055
227480.0000   -5.82557
227520.0000   -5.36083
227560.0000   -5.37030
227600.0000   -5.19059
227640.0000   -5.73223
227680.0000   -5.34243
227720.0000   -5.52066
227760.0000   -5.15940
227800.0000   -4.34628
227840.0000   -4.50335
227880.0000   -5.63741
227920.0000   -4.76690
227960.0000   -5.49162
228000.0000   -5.40567
228040.0000   -5.03393
228080.0000   -4.30499
228120.0000   -4.53590
228160.0000   -4.88643
228200.0000   -5.67397
228240.0000   -5.89585
228280.0000   -5.98531
228320.0000   -5.52374
228360.0000   -5.80506
228400.0000   -4.82447
228440.0000   -6.39180
228480.0000   -6.21150
228520.0000   -5.66000
228560.0000   -4.59132
228600.0000   -5.06750
228640.0000   -5.34944
228680.0000   -5.45596
228720.0000   -5.73127
228760.0000   -5.24478
228800.0000   -5.77466
228840.0000   -5.15360
228880.0000   -6.25715
228920.0000   -5.53545
228960.0000   -6.00759
229000.0000   -6.24656
229040.0000   -5.96656
229080.0000   -5.53141
229120.0000   -5.27879
229160.0000   -4.73688
229200.0000   -5.38354
229240.0000   -5.82817
229280.0000   -5.28811
229320.0000   -5.23357
229360.0000   -5.10728
229400.0000   -5.53503
229440.0000   -5.22831
229480.0000   -4.91023
229520.0000   -5.04879
229560.0000   -4.90162
229600.0000   -5.28835
229640.0000   -5.82063
229680.0000   -6.19983
229720.0000   -5.34489
229760.0000   -5.65485
229800.0000   -6.48615
229840.0000   -5.32411
229880.0000   -4.16916
229920.0000   -4.73140
229960.0000   -4.76450
230000.0000   -5.89006
230040.0000   -5.49272
230080.0000   -6.07767
230120.0000   -6.26089
230160.0000   -5.53600
230200.0000   -4.57798
230240.0000   -6.16188
230280.0000   -5.31258
230320.0000   -5.81293
230360.0000   -5.64871
230400.0000   -4.98007
230440.0000   -5.49826
230480.0000   -5.35459
230520.0000   -6.49692
230560.0000   -6.03100
230600.0000   -4.69796
230640.0000   -5.81576
230680.0000   -5.33840
230720.0000   -5.17031
230760.0000   -5.26762
230800.0000   -4.20867
230840.0000   -5.08682
230880.0000   -4.42152
230920.0000   -4.77603
230960.0000   -5.44223
231000.0000   -4.85986
231040.0000   -5.49811
231080.0000   -5.39992
231120.0000   -5.52777
231160.0000   -6.48545
231200.0000   -6.39292
231240.0000   -5.79196
231280.0000   -5.56456
231320.0000   -5.08702
231360.0000   -5.71277
231400.0000   -5.88954
231440.0000   -5.59450
231480.0000   -5.11201
231520.0000   -4.58449
231560.0000   -5.08734
231600.0000   -5.63672
231640.0000   -5.67219
231680.0000   -4.93313
231720.0000   -4.49614
231760.0000   -4.89189
231800.0000   -5.17981
231840.0000   -6.37610
231880.0000   -5.16623
231920.0000   -4.82040
231960.0000   -5.05470
232000.0000   -5.11571
232040.0000   -5.45840
232080.0000   -5.34140
232120.0000   -5.01094
232160.0000   -5.06307
232200.0000   -4.89597
232240.0000   -4.97467
232280.0000   -4.68304
232320.0000   -4.32984
232360.0000   -4.20267
232400.0000   -4.83956
232440.0000   -5.43117
232480.0000   -5.02687
232520.0000   -4.27428
232560.0000   -4.35856
232600.0000   -3.99996
232640.0000   -4.10541
232680.0000   -4.58657
232720.0000   -4.65639
232760.0000   -3.99976
232800.0000   -4.60207
232840.0000   -4.26868
232880.0000   -4.19037
232920.0000   -3.98421
232960.0000   -4.71152
233000.0000   -4.74388
233040.0000   -4.28509
233080.0000   -5.04760
233120.0000   -4.42761
233160.0000   -4.80726
233200.0000   -4.52642
233240.0000   -4.29256
233280.0000   -2.91595
233320.0000   -5.10578
233360.0000   -4.72085
233400.0000   -5.26269
233440.0000   -4.47457
233480.0000   -4.52963
233520.0000   -5.65070
233560.0000   -5.13714
233600.0000   -5.16513
233640.0000   -4.99627
233680.0000   -3.79303
233720.0000   -3.38047
233760.0000   -4.54365
233800.0000   -4.42491
233840.0000   -4.86139
233880.0000   -4.26007
233920.0000   -4.39651
233960.0000   -4.75902
234000.0000   -5.15997
234040.0000   -5.09556
234080.0000   -4.42518
234120.0000   -3.58942
234160.0000   -5.16907
234200.0000   -4.96085
234240.0000   -4.93775
234280.0000   -4.64671
234320.0000   -4.46716
234360.0000   -4.63951
234400.0000   -4.24843
234440.0000   -4.32556
234480.0000   -4.27505
234520.0000   -5.00696
234560.0000   -5.13799
234600.0000   -4.94263
234640.0000   -5.05117
234680.0000   -4.99738
234720.0000   -4.99388
234760.0000   -5.00274
234800.0000   -4.35808
234840.0000   -4.31799
234880.0000   -3.75083
234920.0000   -4.02291
234960.0000   -4.21590
235000.0000   -4.47233
235040.0000   -4.53968
235080.0000   -5.08016
235120.0000   -5.10724
235160.0000   -4.41976
235200.0000   -4.85748
235240.0000   -4.88617
235280.0000   -5.01437
235320.0000   -5.24227
235360.0000   -4.80848
235400.0000   -5.01239
235440.0000   -5.02707
235480.0000   -5.55772
235520.0000   -5.26253
235560.0000   -5.63512
235600.0000   -5.05873
235640.0000   -5.47220
235680.0000   -5.22832
235720.0000   -4.71226
235760.0000   -3.71346
235800.0000   -5.02640
235840.0000   -4.25417
235880.0000   -4.60895
235920.0000   -5.51082
235960.0000   -4.23383
236000.0000   -4.60647
236040.0000   -5.15717
236080.0000   -5.27822
236120.0000   -4.80307
236160.0000   -5.48435
236200.0000   -4.74629
236240.0000   -4.18185
236280.0000   -5.36470
236320.0000   -5.14857
236360.0000   -4.87401
236400.0000   -4.98823
236440.0000   -5.10104
236480.0000   -4.33848
236520.0000   -3.78265
236560.0000   -3.41067
236600.0000   -4.83739
236640.0000   -3.58441
236680.0000   -4.07309
236720.0000   -4.41732
236760.0000   -4.13017
236800.0000   -4.13854
236840.0000   -4.07325
236880.0000   -4.47266
236920.0000   -5.23319
236960.0000   -5.12860
237000.0000   -4.28400
237040.0000   -4.47785
237080.0000   -4.63163
237120.0000   -4.17209
237160.0000   -4.28907
237200.0000   -5.30863
237240.0000   -4.73447
237280.0000   -4.48382
237320.0000   -5.31906
237360.0000   -5.34094
237400.0000   -5.23257
237440.0000   -4.99995
237480.0000   -5.15535
237520.0000   -4.53266
237560.0000   -5.19145
237600.0000   -5.01612
237640.0000   -4.94857
237680.0000   -5.07682
237720.0000   -4.96898
237760.0000   -5.50137
237800.0000   -4.89166
237840.0000   -4.97567
237880.0000   -5.10296
237920.0000   -5.43126
237960.0000   -5.46167
238000.0000   -4.52907
238040.0000   -5.26680
238080.0000   -5.50781
238120.0000   -5.53911
238160.0000   -5.10092
238200.0000   -4.90088
238240.0000   -5.33115
238280.0000   -4.23197
238320.0000   -3.55415
238360.0000   -3.53740
238400.0000   -3.62527
238440.0000   -3.96942
238480.0000   -4.31815
238520.0000   -4.40402
238560.0000   -5.11573
238600.0000   -4.27900
238640.0000   -4.76042
238680.0000   -4.73393
238720.0000   -4.40708
238760.0000   -4.63417
238800.0000   -4.58421
238840.0000   -4.10987
238880.0000   -5.09095
238920.0000   -5.54838
238960.0000   -4.45270
239000.0000   -5.69262
239040.0000   -5.53611
239080.0000   -5.27281
239120.0000   -4.50821
239160.0000   -5.11497
239200.0000   -5.12320
239240.0000   -4.95377
239280.0000   -5.50065
239320.0000   -4.20159
239360.0000   -4.62734
239400.0000   -4.16395
239440.0000   -4.63411
239480.0000   -5.17458
239520.0000   -5.08549
239560.0000   -5.11508
239600.0000   -4.94643
239640.0000   -4.47176
239680.0000   -5.07327
239720.0000   -5.06134
239760.0000   -5.22910
239800.0000   -5.07063
239840.0000   -5.57340
239880.0000   -4.33189
239920.0000   -4.82137
239960.0000   -4.95264
240000.0000   -4.54786
240040.0000   -4.65857
240080.0000   -5.53066
240120.0000   -4.57598
240160.0000   -4.48225
240200.0000   -4.85221
240240.0000   -5.02712
240280.0000   -5.39497
240320.0000   -5.78667
240360.0000   -4.71761
240400.0000   -4.04320
240440.0000   -4.60240
240480.0000   -5.20671
240520.0000   -4.21904
240560.0000   -5.36439
240600.0000   -5.57621
240640.0000   -4.84727
240680.0000   -5.20527
240720.0000   -4.73828
240760.0000   -4.06827
240800.0000   -3.61617
240840.0000   -3.98181
240880.0000   -4.60507
240920.0000   -4.34276
240960.0000   -4.30420
241000.0000   -3.49998
241040.0000   -3.58017
241080.0000   -4.66021
241120.0000   -5.35360
241160.0000   -4.98871
241200.0000   -4.99508
241240.0000   -5.19602
241280.0000   -5.09140
241320.0000   -4.36429
241360.0000   -4.10175
241400.0000   -4.18923
241440.0000   -4.88205
241480.0000   -5.06081
241520.0000   -4.67866
241560.0000   -4.59034
241600.0000   -4.88493
241640.0000   -4.90256
241680.0000   -5.92626
241720.0000   -4.52170
241760.0000   -4.28941
241800.0000   -5.52270
241840.0000   -5.55526
241880.0000   -5.67673
241920.0000   -6.31889
241960.0000   -5.87070
242000.0000   -5.40849
242040.0000   -5.54921
242080.0000   -4.83459
242120.0000   -6.34027
242160.0000   -5.65877
242200.0000   -4.85548
242240.0000   -4.25175
242280.0000   -5.02522
242320.0000   -5.29464
242360.0000   -5.78234
242400.0000   -4.87619
242440.0000   -4.77741
242480.0000   -5.16281
242520.0000   -5.58542
242560.0000   -4.69625
242600.0000   -5.81908
242640.0000   -5.44459
242680.0000   -5.89745
242720.0000   -5.86648
242760.0000   -5.03400
242800.0000   -6.18983
242840.0000   -6.06786
242880.0000   -4.73923
242920.0000   -5.37315
242960.0000   -4.73493
243000.0000   -4.39745
243040.0000   -5.18683
243080.0000   -5.35763
243120.0000   -5.10268
243160.0000   -5.38943
243200.0000   -4.47495
243240.0000   -4.18675
243280.0000   -4.44041
243320.0000   -4.85382
243360.0000   -4.99907
243400.0000   -4.23609
243440.0000   -4.61498
243480.0000   -5.02096
243520.0000   -5.10204
243560.0000   -3.99400
243600.0000   -5.36714
243640.0000   -5.52569
243680.0000   -5.25447
243720.0000   -5.30030
243760.0000   -4.80964
243800.0000   -5.87632
243840.0000   -5.27253
243880.0000   -4.36587
243920.0000   -4.88102
243960.0000   -4.56202
244000.0000   -4.93519
244040.0000   -4.61603
244080.0000   -4.17794
244120.0000   -4.03276
244160.0000   -4.11562
244200.0000   -4.37773
244240.0000   -3.67727
244280.0000   -3.73696
244320.0000   -3.43800
244360.0000   -3.75815
244400.0000   -3.84231
244440.0000   -4.45276
244480.0000   -4.69170
244520.0000   -4.08367
244560.0000   -4.65751
244600.0000   -4.24277
244640.0000   -3.87107
244680.0000   -4.24622
244720.0000   -4.23768
244760.0000   -4.62243
244800.0000   -4.87754
244840.0000   -4.11609
244880.0000   -3.97257
244920.0000   -5.08696
244960.0000   -4.39306
245000.0000   -4.99753
245040.0000   -4.27308
245080.0000   -4.30443
245120.0000   -4.31707
245160.0000   -4.90830
245200.0000   -4.77291
245240.0000   -4.98205
245280.0000   -4.27025
245320.0000   -4.28984
245360.0000   -4.63661
245400.0000   -4.46440
245440.0000   -4.37886
245480.0000   -4.92557
245520.0000   -4.06331
245560.0000   -4.57559
245600.0000   -4.60465
245640.0000   -4.76148
245680.0000   -4.48470
245720.0000   -4.82676
245760.0000   -4.54923
245800.0000   -4.73949
245840.0000   -5.55189
245880.0000   -5.28195
245920.0000   -5.27180
245960.0000   -5.47599
246000.0000   -5.48807
246040.0000   -5.54375
246080.0000   -4.03716
246120.0000   -4.18588
246160.0000   -3.88646
246200.0000   -4.48602
246240.0000   -4.99734
246280.0000   -4.35355
246320.0000   -4.67100
246360.0000   -4.38201
246400.0000   -3.50500
246440.0000   -4.27385
246480.0000   -4.86646
246520.0000   -4.78797
246560.0000   -4.32782
246600.0000   -4.78581
246640.0000   -4.63016
246680.0000   -4.70762
246720.0000   -4.22308
246760.0000   -4.45645
246800.0000   -3.43433
246840.0000   -4.84844
246880.0000   -4.38633
246920.0000   -4.89607
246960.0000   -5.01771
247000.0000   -5.02555
247040.0000   -4.98370
247080.0000   -5.40770
247120.0000   -4.45148
247160.0000   -5.36021
247200.0000   -5.17724
247240.0000   -5.35730
247280.0000   -6.08308
247320.0000   -5.51264
247360.0000   -5.23999
247400.0000   -5.67712
247440.0000   -4.97863
247480.0000   -5.01679
247520.0000   -4.62236
247560.0000   -4.08833
247600.0000   -5.11987
247640.0000   -4.05378
247680.0000   -3.87200
247720.0000   -3.99795
247760.0000   -4.53727
247800.0000   -4.04678
247840.0000   -3.63832
247880.0000   -3.50122
247920.0000   -4.14904
247960.0000   -4.42857
248000.0000   -4.30051
248040.0000   -3.39854
248080.0000   -3.25041
248120.0000   -3.98642
248160.0000   -4.48337
248200.0000   -3.64344
248240.0000   -4.33214
248280.0000   -4.24703
248320.0000   -4.21812
248360.0000   -4.60360
248400.0000   -3.65098
248440.0000   -4.07746
248480.0000   -4.55446
248520.0000   -5.17602
248560.0000   -4.68204
248600.0000   -4.81912
248640.0000   -4.40846
248680.0000   -4.06291
248720.0000   -5.46821
248760.0000   -4.96104
248800.0000   -5.33282
248840.0000   -4.52103
248880.0000   -5.01248
248920.0000   -4.90451
248960.0000   -4.98220
249000.0000   -5.17527
249040.0000   -4.93123
249080.0000   -4.89013
249120.0000   -5.01893
249160.0000   -5.47040
249200.0000   -4.71150
249240.0000   -5.37150
249280.0000   -4.71449
249320.0000   -5.50229
249360.0000   -4.60393
249400.0000   -4.32138
249440.0000   -4.29792
249480.0000   -4.95549
249520.0000   -4.73722
249560.0000   -4.77217
249600.0000   -4.82763
249640.0000   -4.46767
249680.0000   -5.02495
249720.0000   -4.63267
249760.0000   -4.62754
249800.0000   -5.22250
249840.0000   -4.11524
249880.0000   -3.81037
249920.0000   -3.90035
249960.0000   -4.31470
250000.0000   -4.57173
250040.0000   -4.01913
250080.0000   -5.01523
250120.0000   -5.05799
250160.0000   -4.91497
250200.0000   -4.92488
250240.0000   -5.18510
250280.0000   -5.01378
250320.0000   -4.93403
250360.0000   -5.20707
250400.0000   -5.26150
250440.0000   -5.62308
250480.0000   -4.86825
250520.0000   -5.06587
250560.0000   -4.54559
250600.0000   -4.99448
250640.0000   -4.51890
250680.0000   -4.61544
250720.0000   -3.41720
250760.0000   -4.86553
250800.0000   -4.93404
250840.0000   -4.68926
250880.0000   -4.29073
250920.0000   -5.25536
250960.0000   -4.76381
251000.0000   -4.96318
251040.0000   -4.65438
251080.0000   -5.75711
251120.0000   -5.30633
251160.0000   -4.85731
251200.0000   -5.95036
251240.0000   -4.78190
251280.0000   -5.27546
251320.0000   -5.33274
251360.0000   -5.38311
251400.0000   -5.61163
251440.0000   -5.19807
251480.0000   -4.83768
251520.0000   -3.87783
251560.0000   -5.36550
251600.0000   -4.60794
251640.0000   -6.07420
251680.0000   -5.35367
251720.0000   -5.47011
251760.0000   -4.51172
251800.0000   -5.24808
251840.0000   -4.56941
251880.0000   -5.51492
251920.0000   -5.72662
251960.0000   -5.62491
252000.0000   -4.97515
252040.0000   -4.98858
252080.0000   -5.27091
252120.0000   -4.41880
252160.0000   -4.74767
252200.0000   -4.98703
252240.0000   -4.80106
252280.0000   -5.56023
252320.0000   -5.26962
252360.0000   -5.70999
252400.0000   -5.64232
252440.0000   -5.79623
252480.0000   -5.10067
252520.0000   -5.47238
252560.0000   -5.41990
252600.0000   -5.84653
252640.0000   -4.89841
252680.0000   -5.74193
252720.0000   -5.87586
252760.0000   -5.45098
252800.0000   -5.85465
252840.0000   -6.28106
252880.0000   -6.25669
252920.0000   -5.70985
252960.0000   -5.33368
253000.0000   -5.44531
253040.0000   -5.52553
253080.0000   -5.42572
253120.0000   -5.70241
253160.0000   -6.51571
253200.0000   -6.16414
253240.0000   -5.07766
253280.0000   -5.65735
253320.0000   -5.35172
253360.0000   -4.58805
253400.0000   -5.35733
253440.0000   -4.38007
253480.0000   -5.06534
253520.0000   -5.64038
253560.0000   -4.96779
253600.0000   -5.22922
253640.0000   -5.68805
253680.0000   -5.78514
253720.0000   -6.43852
253760.0000   -5.89363
253800.0000   -6.01093
253840.0000   -5.96535
253880.0000   -5.94788
253920.0000   -5.85188
253960.0000   -5.54202
254000.0000   -5.82472
254040.0000   -5.73366
254080.0000   -5.33504
254120.0000   -4.83604
254160.0000   -5.27699
254200.0000   -5.83015
254240.0000   -5.36239
254280.0000   -5.89826
254320.0000   -5.95572
254360.0000   -4.76916
254400.0000   -4.74378
254440.0000   -5.62439
254480.0000   -6.07827
254520.0000   -5.78797
254560.0000   -5.62285
254600.0000   -5.05020
254640.0000   -5.21796
254680.0000   -5.80824
254720.0000   -5.47210
254760.0000   -4.64708
254800.0000   -5.34980
254840.0000   -5.51244
254880.0000   -5.81203
254920.0000   -5.00949
254960.0000   -5.42717
255000.0000   -5.54015
255040.0000   -5.49627
255080.0000   -5.96524
255120.0000   -5.42168
255160.0000   -5.94155
255200.0000   -5.65965
255240.0000   -5.19051
255280.0000   -5.32658
255320.0000   -5.97003
255360.0000   -6.44094
255400.0000   -4.57965
255440.0000   -5.87271
255480.0000   -5.91789
255520.0000   -5.47534
255560.0000   -5.88365
255600.0000   -5.40125
255640.0000   -5.39958
255680.0000   -4.72103
255720.0000   -5.26226
255760.0000   -5.85438
255800.0000   -5.22504
255840.0000   -5.89731
255880.0000   -5.71627
255920.0000   -5.17709
255960.0000   -6.01254
256000.0000   -5.38289
256040.0000   -5.50423
256080.0000   -5.64396
256120.0000   -5.74300
256160.0000   -6.07996
256200.0000   -5.90767
256240.0000   -7.30562
256280.0000   -5.92604
256320.0000   -5.87425
256360.0000   -5.50294
256400.0000   -4.55761
256440.0000   -4.73088
256480.0000   -5.15363
256520.0000   -5.32118
256560.0000   -4.75059
256600.0000   -6.12177
256640.0000   -4.80019
256680.0000   -4.60559
256720.0000   -4.09719
256760.0000   -4.28823
256800.0000   -5.86915
256840.0000   -5.37532
256880.0000   -4.70873
256920.0000   -5.31013
256960.0000   -5.95180
257000.0000   -4.72823
257040.0000   -5.09096
257080.0000   -5.48559
257120.0000   -4.44388
257160.0000   -5.45059
257200.0000   -6.00932
257240.0000   -5.78186
257280.0000   -5.32948
257320.0000   -5.70160
257360.0000   -6.11573
257400.0000   -5.84288
257440.0000   -5.93558
257480.0000   -5.86208
257520.0000   -6.50004
257560.0000   -6.78906
257600.0000   -5.24822
257640.0000   -6.30455
257680.0000   -6.76554
257720.0000   -5.99640
257760.0000   -5.06872
257800.0000   -6.34106
257840.0000   -6.02644
257880.0000   -5.38958
257920.0000   -5.24110
257960.0000   -5.30762
258000.0000   -4.57890
258040.0000   -5.67689
258080.0000   -5.50388
258120.0000   -4.43640
258160.0000   -6.11137
258200.0000   -5.44526
258240.0000   -5.14489
258280.0000   -5.41055
258320.0000   -4.74133
258360.0000   -4.75891
258400.0000   -5.03742
258440.0000   -4.90077
258480.0000   -5.26983
258520.0000   -5.42575
258560.0000   -5.90886
258600.0000   -6.85330
258640.0000   -7.21782
258680.0000   -6.13621
258720.0000   -6.31209
258760.0000   -6.80935
258800.0000   -5.47735
258840.0000   -5.81634
258880.0000   -4.93488
258920.0000   -4.95552
258960.0000   -4.97020
259000.0000   -5.37316
259040.0000   -5.62340
259080.0000   -5.54176
259120.0000   -5.52073
259160.0000   -5.32383
259200.0000   -5.07650
259240.0000   -5.36116
259280.0000   -4.73577
259320.0000   -5.78074
259360.0000   -4.37695
259400.0000   -4.76719
259440.0000   -4.20249
259480.0000   -5.18330
259520.0000   -5.32707
259560.0000   -4.87501
259600.0000   -4.18927
259640.0000   -4.59176
259680.0000   -4.89860
259720.0000   -4.73510
259760.0000   -5.11572
259800.0000   -4.83275
259840.0000   -4.07843
259880.0000   -4.76471
259920.0000   -4.21657
259960.0000   -4.82444
260000.0000   -5.42935
260040.0000   -5.10360
260080.0000   -4.76325
260120.0000   -4.64609
260160.0000   -6.28261
260200.0000   -5.27897
260240.0000   -6.32780
260280.0000   -5.35067
260320.0000   -5.19039
260360.0000   -5.43284
260400.0000   -5.10737
260440.0000   -4.91045
260480.0000   -4.59358
260520.0000   -4.67738
260560.0000   -5.07859
260600.0000   -4.42718
260640.0000   -4.82973
260680.0000   -5.62074
260720.0000   -4.62729
260760.0000   -4.95099
260800.0000   -4.80067
260840.0000   -4.40254
260880.0000   -4.87099
260920.0000   -5.28900
260960.0000   -5.26578
261000.0000   -5.50506
261040.0000   -4.65583
261080.0000   -4.64786
261120.0000   -3.95258
261160.0000   -4.81808
261200.0000   -4.80931
261240.0000   -4.42006
261280.0000   -4.20642
261320.0000   -3.72981
261360.0000   -4.34045
261400.0000   -5.53900
261440.0000   -5.24165
261480.0000   -4.94067
261520.0000   -5.71820
261560.0000   -4.55606
261600.0000   -4.98048
261640.0000   -5.89941
261680.0000   -5.20828
261720.0000   -5.69287
261760.0000   -6.08873
261800.0000   -5.34563
261840.0000   -5.38172
261880.0000   -4.89463
261920.0000   -4.36641
261960.0000   -4.42613
262000.0000   -4.06832
262040.0000   -4.93459
262080.0000   -4.67086
262120.0000   -4.77338
262160.0000   -4.17106
262200.0000   -5.36897
262240.0000   -5.72803
262280.0000   -6.10902
262320.0000   -5.82929
262360.0000   -6.25149
262400.0000   -6.26605
262440.0000   -5.50404
262480.0000   -5.05685
262520.0000   -5.09631
262560.0000   -5.31989
262600.0000   -4.33124
262640.0000   -5.27833
262680.0000   -5.17938
262720.0000   -4.58241
262760.0000   -5.91603
262800.0000   -5.72281
262840.0000   -6.39634
262880.0000   -5.75690
262920.0000   -5.82959
262960.0000   -4.78623
263000.0000   -5.67800
263040.0000   -4.96054
263080.0000   -5.01997
263120.0000   -5.50166
263160.0000   -6.15155
263200.0000   -6.34538
263240.0000   -6.53198
263280.0000   -6.38446
263320.0000   -4.97514
263360.0000   -5.36006
263400.0000   -5.76943
263440.0000   -5.03507
263480.0000   -5.46697
263520.0000   -6.31974
263560.0000   -6.21269
263600.0000   -5.81612
263640.0000   -6.20914
263680.0000   -5.28735
263720.0000   -6.17560
263760.0000   -7.26203
263800.0000   -4.91950
263840.0000   -6.03062
263880.0000   -5.17069
263920.0000   -5.89924
263960.0000   -6.05476
264000.0000   -5.46618
264040.0000   -5.81892
264080.0000   -5.83935
264120.0000   -5.35762
264160.0000   -5.17892
264200.0000   -5.40236
264240.0000   -5.78282
264280.0000   -5.30636
264320.0000   -5.77551
264360.0000   -5.50024
264400.0000   -5.46751
264440.0000   -5.54482
264480.0000   -5.50084
264520.0000   -5.34025
264560.0000   -5.05338
264600.0000   -4.77034
264640.0000   -4.58541
264680.0000   -4.97118
264720.0000   -5.02980
264760.0000   -6.19711
264800.0000   -5.36876
264840.0000   -5.73417
264880.0000   -6.21447
264920.0000   -6.16871
264960.0000   -5.65245
265000.0000   -5.62906
265040.0000   -6.38631
265080.0000   -6.25647
265120.0000   -5.94917
265160.0000   -5.93554
265200.0000   -6.07129
265240.0000   -6.22631
265280.0000   -6.24334
265320.0000   -6.94111
265360.0000   -5.88317
265400.0000   -5.76918
265440.0000   -5.49691
265480.0000   -4.78752
265520.0000   -5.67099
265560.0000   -4.79511
265600.0000   -4.55329
265640.0000   -4.80134
265680.0000   -5.24372
265720.0000   -5.54170
265760.0000   -5.31412
265800.0000   -5.61377
265840.0000   -5.88645
265880.0000   -5.68936
265920.0000   -5.80113
265960.0000   -4.72436
266000.0000   -4.61658
266040.0000   -5.00703
266080.0000   -4.53354
266120.0000   -5.07963
266160.0000   -5.59637
266200.0000   -5.17499
266240.0000   -4.59540
266280.0000   -5.19150
266320.0000   -5.29661
266360.0000   -5.36333
266400.0000   -5.81117
266440.0000   -4.90662
266480.0000   -4.96526
266520.0000   -4.79795
266560.0000   -5.85319
266600.0000   -5.49211
266640.0000   -5.50315
266680.0000   -4.67458
266720.0000   -5.07880
266760.0000   -5.06143
266800.0000   -5.11682
266840.0000   -5.38376
266880.0000   -4.70331
266920.0000   -4.34410
266960.0000   -4.76365
267000.0000   -5.25462
267040.0000   -5.78068
267080.0000   -4.34203
267120.0000   -4.12762
267160.0000   -4.19298
267200.0000   -5.20317
267240.0000   -5.82359
267280.0000   -5.30702
267320.0000   -6.41473
267360.0000   -4.74820
267400.0000   -4.74726
267440.0000   -4.78659
267480.0000   -4.31572
267520.0000   -4.42745
267560.0000   -4.45557
267600.0000   -4.26260
267640.0000   -4.67563
267680.0000   -4.50325
267720.0000   -4.25925
267760.0000   -3.79772
267800.0000   -4.62478
267840.0000   -4.23917
267880.0000   -4.85181
267920.0000   -4.90699
267960.0000   -4.81580
268000.0000   -3.99182
268040.0000   -4.08946
268080.0000   -4.32016
268120.0000   -4.50409
268160.0000   -5.03154
268200.0000   -5.11105
268240.0000   -4.96660
268280.0000   -4.66648
268320.0000   -4.99452
268360.0000   -4.97005
268400.0000   -5.29840
268440.0000   -4.78414
268480.0000   -5.66626
268520.0000   -5.39139
268560.0000   -5.39133
268600.0000   -5.98415
268640.0000   -5.87219
268680.0000   -6.40895
268720.0000   -6.31698
268760.0000   -5.64388
268800.0000   -5.15280
268840.0000   -5.05858
268880.0000   -4.93792
268920.0000   -4.40217
268960.0000   -5.37503
269000.0000   -5.29962
269040.0000   -5.33256
269080.0000   -4.55185
269120.0000   -4.85623
269160.0000   -5.22848
269200.0000   -4.99944
269240.0000   -5.33613
269280.0000   -5.17529
269320.0000   -5.52653
269360.0000   -5.00320
269400.0000   -5.40431
269440.0000   -5.65662
269480.0000   -5.50548
269520.0000   -5.54342
269560.0000   -6.04037
269600.0000   -5.39323
269640.0000   -4.42120
269680.0000   -5.17883
269720.0000   -4.66566
269760.0000   -5.17051
269800.0000   -5.06884
269840.0000   -5.02627
269880.0000   -5.57232
269920.0000   -5.98571
269960.0000   -5.73659
270000.0000   -5.12664
270040.0000   -5.63039
270080.0000   -5.24667
270120.0000   -6.00533
270160.0000   -6.29531
270200.0000   -5.99238
270240.0000   -5.94804
270280.0000   -6.52272
270320.0000   -4.72317
270360.0000   -5.14898
270400.0000   -6.12938
270440.0000   -5.23347
270480.0000   -5.36793
270520.0000   -4.25016
270560.0000   -4.49778
270600.0000   -5.10112
270640.0000   -6.82997
270680.0000   -6.14978
270720.0000   -6.24594
270760.0000   -6.08813
270800.0000   -5.28226
270840.0000   -5.87943
270880.0000   -5.67005
270920.0000   -5.75958
270960.0000   -6.50450
271000.0000   -5.86365
271040.0000   -5.75145
271080.0000   -6.22964
271120.0000   -5.89784
271160.0000   -5.56523
271200.0000   -5.07798
271240.0000   -4.87761
271280.0000   -5.21590
271320.0000   -5.34528
271360.0000   -5.11045
271400.0000   -5.54279
271440.0000   -5.67470
271480.0000   -5.77695
271520.0000   -5.31684
271560.0000   -5.55461
271600.0000   -6.29705
271640.0000   -5.75164
271680.0000   -4.70529
271720.0000   -4.66092
271760.0000   -5.02631
271800.0000   -5.18332
271840.0000   -4.71538
271880.0000   -5.63618
271920.0000   -6.23577
271960.0000   -4.72452
272000.0000   -4.56540
272040.0000   -5.08642
272080.0000   -5.59083
272120.0000   -5.02228
272160.0000   -5.58114
272200.0000   -4.48129
272240.0000   -5.57992
272280.0000   -5.11521
272320.0000   -6.87246
272360.0000   -6.42179
272400.0000   -5.54007
272440.0000   -6.09067
272480.0000   -5.63855
272520.0000   -5.73766
272560.0000   -4.40957
272600.0000   -5.82655
272640.0000   -4.63226
272680.0000   -5.43905
272720.0000   -4.89746
272760.0000   -4.77712
272800.0000   -4.69853
272840.0000   -5.49814
272880.0000   -5.41150
272920.0000   -4.75260
272960.0000   -4.77357
273000.0000   -5.07597
273040.0000   -5.53562
273080.0000   -4.45789
273120.0000   -5.53083
273160.0000   -4.50522
273200.0000   -4.84238
273240.0000   -4.94643
273280.0000   -4.99246
273320.0000   -4.54900
273360.0000   -5.18528
273400.0000   -5.76889
273440.0000   -5.41752
273480.0000   -5.66170
273520.0000   -5.16663
273560.0000   -5.37635
273600.0000   -4.83847
273640.0000   -5.05082
273680.0000   -5.11835
273720.0000   -5.95729
273760.0000   -5.04580
273800.0000   -5.12108
273840.0000   -6.43620
273880.0000   -4.88157
273920.0000   -5.58428
273960.0000   -5.37103
274000.0000   -4.87256
274040.0000   -5.86032
274080.0000   -6.32640
274120.0000   -5.59980
274160.0000   -6.04731
274200.0000   -5.56758
274240.0000   -5.88124
274280.0000   -5.94541
274320.0000   -5.16642
274360.0000   -5.84104
274400.0000   -6.16776
274440.0000   -6.30946
274480.0000   -6.24595
274520.0000   -6.19470
274560.0000   -6.68909
274600.0000   -6.16698
274640.0000   -5.90411
274680.0000   -5.88763
274720.0000   -6.19366
274760.0000   -5.91262
274800.0000   -6.28593
274840.0000   -6.48112
274880.0000   -5.57210
274920.0000   -5.83348
274960.0000   -6.46614
275000.0000   -5.92729
275040.0000   -5.87071
275080.0000   -5.60998
275120.0000   -5.91067
275160.0000   -5.61979
275200.0000   -5.98202
275240.0000   -6.72773
275280.0000   -5.75142
275320.0000   -5.89947
275360.0000   -6.06688
275400.0000   -6.59131
275440.0000   -6.35251
275480.0000   -6.10727
275520.0000   -6.02632
275560.0000   -6.11096
275600.0000   -5.79771
275640.0000   -6.24418
275680.0000   -5.57757
275720.0000   -5.58369
275760.0000   -5.88389
275800.0000   -5.23948
275840.0000   -5.21408
275880.0000   -4.51183
275920.0000   -4.83593
275960.0000   -4.45001
276000.0000   -5.07976
276040.0000   -4.48569
276080.0000   -5.14988
276120.0000   -5.12476
276160.0000   -4.64130
276200.0000   -5.59047
276240.0000   -5.27022
276280.0000   -6.00051
276320.0000   -5.53771
276360.0000   -5.65053
276400.0000   -5.19803
276440.0000   -5.12197
276480.0000   -4.73385
276520.0000   -5.44851
276560.0000   -5.23456
276600.0000   -5.21443
276640.0000   -5.46984
276680.0000   -5.97835
276720.0000   -6.42287
276760.0000   -5.86689
276800.0000   -5.52871
276840.0000   -5.90526
276880.0000   -5.62271
276920.0000   -5.91957
276960.0000   -5.90074
277000.0000   -6.37014
277040.0000   -5.89736
277080.0000   -5.96232
277120.0000   -6.44773
277160.0000   -5.13409
277200.0000   -5.66723
277240.0000   -4.73916
277280.0000   -5.99261
277320.0000   -7.10556
277360.0000   -5.94298
277400.0000   -6.28351
277440.0000   -5.98743
277480.0000   -5.89558
277520.0000   -5.84766
277560.0000   -5.46614
277600.0000   -6.09726
277640.0000   -5.83248
277680.0000   -5.90670
277720.0000   -5.29576
277760.0000   -6.56538
277800.0000   -5.12556
277840.0000   -5.80346
277880.0000   -4.92309
277920.0000   -5.17575
277960.0000   -5.90218
278000.0000   -5.04268
278040.0000   -5.60913
278080.0000   -4.96653
278120.0000   -4.79841
278160.0000   -5.70010
278200.0000   -5.74013
278240.0000   -6.02544
278280.0000   -6.27072
278320.0000   -5.82539
278360.0000   -4.72920
278400.0000   -4.70233
278440.0000   -5.66157
278480.0000   -5.52678
278520.0000   -5.20228
278560.0000   -4.91847
278600.0000   -5.58904
278640.0000   -5.37133
278680.0000   -6.09700
278720.0000   -5.52270
278760.0000   -5.48576
278800.0000   -5.82616
278840.0000   -5.50253
278880.0000   -5.50094
278920.0000   -5.27103
278960.0000   -4.96364
279000.0000   -4.18045
279040.0000   -4.94372
279080.0000   -4.52520
279120.0000   -4.58749
279160.0000   -4.79164
279200.0000   -4.20895
279240.0000   -5.07459
279280.0000   -4.52583
279320.0000   -5.06236
279360.0000   -4.34629
279400.0000   -4.53895
279440.0000   -4.67794
279480.0000   -5.46247
279520.0000   -5.13972
279560.0000   -4.78302
279600.0000   -4.37040
279640.0000   -5.31270
279680.0000   -4.69879
279720.0000   -4.97252
279760.0000   -4.81147
279800.0000   -5.26770
279840.0000   -5.56036
279880.0000   -5.55019
279920.0000   -5.81278
279960.0000   -5.11291
280000.0000   -5.13191
280040.0000   -4.95542
280080.0000   -5.93442
280120.0000   -4.49043
280160.0000   -5.44460
280200.0000   -4.46482
280240.0000   -4.78561
280280.0000   -5.42244
280320.0000   -3.98006
280360.0000   -5.43719
280400.0000   -5.77972
280440.0000   -5.51300
280480.0000   -5.69485
280520.0000   -5.90587
280560.0000   -5.17435
280600.0000   -4.48689
280640.0000   -4.49954
280680.0000   -4.72826
280720.0000   -6.27180
280760.0000   -6.01259
280800.0000   -6.15707
280840.0000   -6.31081
280880.0000   -5.95184
280920.0000   -5.99830
280960.0000   -5.38221
281000.0000   -6.12688
281040.0000   -4.78926
281080.0000   -5.77492
281120.0000   -4.68441
281160.0000   -5.06205
281200.0000   -5.38513
281240.0000   -5.39308
281280.0000   -4.72457
281320.0000   -5.52512
281360.0000   -4.72855
281400.0000   -4.31509
281440.0000   -5.18701
281480.0000   -5.11222
281520.0000   -6.15394
281560.0000   -5.76510
281600.0000   -5.14646
281640.0000   -5.16449
281680.0000   -5.20592
281720.0000   -5.33631
281760.0000   -5.37340
281800.0000   -5.59704
281840.0000   -5.28047
281880.0000   -5.47380
281920.0000   -5.46671
281960.0000   -5.67261
282000.0000   -6.88747
282040.0000   -6.21179
282080.0000   -5.96287
282120.0000   -5.92998
282160.0000   -5.46692
282200.0000   -5.51593
282240.0000   -6.28357
282280.0000   -5.92926
282320.0000   -5.70051
282360.0000   -6.81682
282400.0000   -6.84128
282440.0000   -6.09508
282480.0000   -5.80987
282520.0000   -6.21828
282560.0000   -5.95270
282600.0000   -5.39645
282640.0000   -6.10755
282680.0000   -5.39961
282720.0000   -5.17396
282760.0000   -4.96135
282800.0000   -5.05512
282840.0000   -5.47029
282880.0000   -6.05367
282920.0000   -5.33271
282960.0000   -5.76508
283000.0000   -5.54138
283040.0000   -6.06608
283080.0000   -5.62301
283120.0000   -6.15814
283160.0000   -4.94814
283200.0000   -4.79141
283240.0000   -6.24320
283280.0000   -5.71610
283320.0000   -6.89616
283360.0000   -7.31557
283400.0000   -6.22568
283440.0000   -6.63484
283480.0000   -5.91470
283520.0000   -6.61829
283560.0000   -6.17654
283600.0000   -7.21225
283640.0000   -6.54801
283680.0000   -6.22517
283720.0000   -5.85376
283760.0000   -5.92950
283800.0000   -5.81790
283840.0000   -5.28131
283880.0000   -5.54625
283920.0000   -5.89349
283960.0000   -5.52766
284000.0000   -5.53109
284040.0000   -6.11593
284080.0000   -6.74142
284120.0000   -5.63713
284160.0000   -5.72642
284200.0000   -4.34130
284240.0000   -5.02447
284280.0000   -5.78107
284320.0000   -6.37899
284360.0000   -6.34849
284400.0000   -6.33628
284440.0000   -5.72021
284480.0000   -5.36298
284520.0000   -5.82321
284560.0000   -4.71919
284600.0000   -5.54506
284640.0000   -5.68666
284680.0000   -6.25536
284720.0000   -5.69058
284760.0000   -5.75944
284800.0000   -5.75062
284840.0000   -5.30568
284880.0000   -5.13623
284920.0000   -4.86227
284960.0000   -4.93094
285000.0000   -4.48025
285040.0000   -4.46131
285080.0000   -4.41102
285120.0000   -5.20265
285160.0000   -5.13813
285200.0000   -5.42736
285240.0000   -4.98763
285280.0000   -4.37547
285320.0000   -4.41817
285360.0000   -4.38625
285400.0000   -5.20480
285440.0000   -5.63320
285480.0000   -5.31534
285520.0000   -4.80483
285560.0000   -4.83201
285600.0000   -4.82905
285640.0000   -5.43035
285680.0000   -5.50791
285720.0000   -5.75813
285760.0000   -5.34876
285800.0000   -4.94296
285840.0000   -4.77660
285880.0000   -4.70607
285920.0000   -4.11101
285960.0000   -3.94278
286000.0000   -4.53036
286040.0000   -4.36559
286080.0000   -3.98864
286120.0000   -4.02934
286160.0000   -3.77381
286200.0000   -4.71044
286240.0000   -4.26477
286280.0000   -5.17132
286320.0000   -4.23203
286360.0000   -5.10391
286400.0000   -4.84591
286440.0000   -4.86567
286480.0000   -5.18305
286520.0000   -5.58910
286560.0000   -4.69643
286600.0000   -4.83754
286640.0000   -4.55969
286680.0000   -5.50103
286720.0000   -5.13260
286760.0000   -5.02973
286800.0000   -6.31391
286840.0000   -5.51945
286880.0000   -5.11436
286920.0000   -5.25271
286960.0000   -5.61944
287000.0000   -4.58398
287040.0000   -4.16527
287080.0000   -4.48378
287120.0000   -4.23045
287160.0000   -3.73700
287200.0000   -3.98564
287240.0000   -4.27572
287280.0000   -4.23858
287320.0000   -4.66341
287360.0000   -3.96454
287400.0000   -4.27612
287440.0000   -5.11595
287480.0000   -4.75814
287520.0000   -5.32357
287560.0000   -4.98735
287600.0000   -4.50487
287640.0000   -5.27325
287680.0000   -4.94580
287720.0000   -4.76579
287760.0000   -3.94553
287800.0000   -3.85078
287840.0000   -6.23482
287880.0000   -5.82323
287920.0000   -5.64046
287960.0000   -5.75698
288000.0000   -4.92304
288040.0000   -4.93996
288080.0000   -4.94905
288120.0000   -5.00534
288160.0000   -5.11028
288200.0000   -4.89200
288240.0000   -5.22480
288280.0000   -4.66006
288320.0000   -4.83571
288360.0000   -4.85261
288400.0000   -5.35500
288440.0000   -4.94844
288480.0000   -5.38743
288520.0000   -5.64248
288560.0000   -5.27365
288600.0000   -5.08226
288640.0000   -4.67575
288680.0000   -4.28090
288720.0000   -4.71525
288760.0000   -5.17631
288800.0000   -5.18532
288840.0000   -4.49346
288880.0000   -4.76054
288920.0000   -4.63164
288960.0000   -4.49551
289000.0000   -4.66480
289040.0000   -4.86893
289080.0000   -4.31027
289120.0000   -5.32162
289160.0000   -5.16471
289200.0000   -6.22651
289240.0000   -6.22853
289280.0000   -5.99675
289320.0000   -5.78099
289360.0000   -5.40639
289400.0000   -5.44488
289440.0000   -5.06644
289480.0000   -4.45337
289520.0000   -4.92317
289560.0000   -5.27635
289600.0000   -5.23254
289640.0000   -6.06585
289680.0000   -5.79883
289720.0000   -5.44605
289760.0000   -6.21306
289800.0000   -4.77404
289840.0000   -5.54745
289880.0000   -5.17743
289920.0000   -4.83114
289960.0000   -6.05337
290000.0000   -5.95676
290040.0000   -5.25553
290080.0000   -5.86450
290120.0000   -5.45603
290160.0000   -5.72761
290200.0000   -5.59593
290240.0000   -6.34421
290280.0000   -5.06597
290320.0000   -5.93647
290360.0000   -5.81973
290400.0000   -5.68314
290440.0000   -5.78208
290480.0000   -5.92904
290520.0000   -4.79234
290560.0000   -5.80239
290600.0000   -6.51376
290640.0000   -5.73139
290680.0000   -5.59197
290720.0000   -5.79261
290760.0000   -5.89155
290800.0000   -6.60654
290840.0000   -5.88835
290880.0000   -5.76816
290920.0000   -5.22609
290960.0000   -6.42230
291000.0000   -5.68640
291040.0000   -4.88984
291080.0000   -5.77045
291120.0000   -5.16679
291160.0000   -5.64514
291200.0000   -5.25757
291240.0000   -5.93612
291280.0000   -6.09731
291320.0000   -5.99730
291360.0000   -5.42796
291400.0000   -4.48932
291440.0000   -4.62154
291480.0000   -4.88635
291520.0000   -5.72240
291560.0000   -4.94206
291600.0000   -5.52252
291640.0000   -5.28808
291680.0000   -5.21273
291720.0000   -5.50502
291760.0000   -5.48307
291800.0000   -6.45143
291840.0000   -4.29773
291880.0000   -5.14003
291920.0000   -5.15189
291960.0000   -6.35151
292000.0000   -5.51513
292040.0000   -5.32828
292080.0000   -4.51534
292120.0000   -5.18212
292160.0000   -5.06145
292200.0000   -5.22086
292240.0000   -5.92460
292280.0000   -4.93212
292320.0000   -6.34148
292360.0000   -5.88496
292400.0000   -5.95098
292440.0000   -6.44514
292480.0000   -5.73566
292520.0000   -5.96373
292560.0000   -5.52579
292600.0000   -5.92295
292640.0000   -5.49887
292680.0000   -5.46169
292720.0000   -6.26152
292760.0000   -5.69838
292800.0000   -5.73790
292840.0000   -5.77442
292880.0000   -4.93563
292920.0000   -5.11386
292960.0000   -4.66369
293000.0000   -5.65113
293040.0000   -5.33023
293080.0000   -5.89278
293120.0000   -5.26068
293160.0000   -4.12238
293200.0000   -5.47983
293240.0000   -5.18895
293280.0000   -4.33938
293320.0000   -3.90205
293360.0000   -4.66163
293400.0000   -4.98285
293440.0000   -4.87818
293480.0000   -4.91885
293520.0000   -4.57498
293560.0000   -4.86493
293600.0000   -4.86329
293640.0000   -4.43971
293680.0000   -4.24850
293720.0000   -3.95491
293760.0000   -5.32722
293800.0000   -5.57018
293840.0000   -4.58404
293880.0000   -4.09395
293920.0000   -4.57775
293960.0000   -5.47323
294000.0000   -4.35347
294040.0000   -5.15954
294080.0000   -5.20390
294120.0000   -5.24334
294160.0000   -5.61049
294200.0000   -4.85327
294240.0000   -4.58227
294280.0000   -4.02820
294320.0000   -4.38466
294360.0000   -5.05860
294400.0000   -4.92247
294440.0000   -5.38607
294480.0000   -5.20067
294520.0000   -5.39591
294560.0000   -5.30531
294600.0000   -6.26387
294640.0000   -5.77960
294680.0000   -5.46811
294720.0000   -4.96999
294760.0000   -5.35227
294800.0000   -5.72359
294840.0000   -5.03262
294880.0000   -6.00902
294920.0000   -5.49521
294960.0000   -5.71120
295000.0000   -5.05898
295040.0000   -4.59278
295080.0000   -5.18706
295120.0000   -4.36074
295160.0000   -5.19459
295200.0000   -4.81742
295240.0000   -5.13421
295280.0000   -5.39305
295320.0000   -4.79941
295360.0000   -5.95395
295400.0000   -4.60763
295440.0000   -4.65302
295480.0000   -4.76616
295520.0000   -4.75342
295560.0000   -4.50625
295600.0000   -4.39847
295640.0000   -3.93841
295680.0000   -4.67383
295720.0000   -4.64906
295760.0000   -5.31048
295800.0000   -4.86308
295840.0000   -4.83044
295880.0000   -5.01835
295920.0000   -4.57462
295960.0000   -4.51449
296000.0000   -4.98380
296040.0000   -4.36972
296080.0000   -5.10105
296120.0000   -5.52890
296160.0000   -5.31900
296200.0000   -5.60751
296240.0000   -5.22697
296280.0000   -5.10699
296320.0000   -5.28758
296360.0000   -4.84771
296400.0000   -5.19666
296440.0000   -4.23667
296480.0000   -4.48210
296520.0000   -6.15991
296560.0000   -6.19866
296600.0000   -5.56782
296640.0000   -5.72771
296680.0000   -5.70722
296720.0000   -5.06071
296760.0000   -5.50128
296800.0000   -6.14764
296840.0000   -5.13405
296880.0000   -4.98420
296920.0000   -5.01443
296960.0000   -4.91646
297000.0000   -5.60315
297040.0000   -4.65509
297080.0000   -5.24000
297120.0000   -5.04061
297160.0000   -4.36212
297200.0000   -5.47987
297240.0000   -5.65053
297280.0000   -5.12487
297320.0000   -5.78226
297360.0000   -5.68031
297400.0000   -5.24468
297440.0000   -5.54654
297480.0000   -5.31235
297520.0000   -5.25633
297560.0000   -5.38210
297600.0000   -5.00225
297640.0000   -5.72538
297680.0000   -5.40875
297720.0000   -4.98530
297760.0000   -5.58946
297800.0000   -5.27752
297840.0000   -5.35389
297880.0000   -4.57359
297920.0000   -5.08128
297960.0000   -5.98973
298000.0000   -5.46046
298040.0000   -6.10008
298080.0000   -5.56151
298120.0000   -5.91913
298160.0000   -5.91131
298200.0000   -4.79420
298240.0000   -5.37995
298280.0000   -4.90235
298320.0000   -4.74445
298360.0000   -5.24063
298400.0000   -5.83737
298440.0000   -5.82799
298480.0000   -5.09493
298520.0000   -5.83233
298560.0000   -5.77216
298600.0000   -4.63419
298640.0000   -5.21612
298680.0000   -5.94801
298720.0000   -5.38798
298760.0000   -6.15564
298800.0000   -5.88790
298840.0000   -6.57059
298880.0000   -5.70171
298920.0000   -5.83642
298960.0000   -6.53988
299000.0000   -5.70245
299040.0000   -5.46496
299080.0000   -5.13758
299120.0000   -5.73304
299160.0000   -5.11468
299200.0000   -4.60791
299240.0000   -5.07378
299280.0000   -4.50389
299320.0000   -4.78516
299360.0000   -5.60976
299400.0000   -6.19264
299440.0000   -5.29981
299480.0000   -6.14468
299520.0000   -6.10148
299560.0000   -5.66340
299600.0000   -5.06951
299640.0000   -5.53157
299680.0000   -4.98238
299720.0000   -4.81081
299760.0000   -5.17913
299800.0000   -5.78854
299840.0000   -4.87702
299880.0000   -4.66156
299920.0000   -4.20591
299960.0000   -3.95099
300000.0000   -4.31402
300040.0000   -4.84146
300080.0000   -4.54466
300120.0000   -4.77105
300160.0000   -4.67551
300200.0000   -5.03284
300240.0000   -5.05003
300280.0000   -4.91939
300320.0000   -5.47101
300360.0000   -5.14604
300400.0000   -5.19647
300440.0000   -5.41733
300480.0000   -5.75676
300520.0000   -5.02435
300560.0000   -4.61674
300600.0000   -5.16847
300640.0000   -4.67523
300680.0000   -4.92611
300720.0000   -4.58323
300760.0000   -5.28160
300800.0000   -5.08510
300840.0000   -5.17333
300880.0000   -5.27456
300920.0000   -4.74783
300960.0000   -6.09502
301000.0000   -5.29183
301040.0000   -5.78537
301080.0000   -5.62858
301120.0000   -5.18082
301160.0000   -5.66936
301200.0000   -5.14605
301240.0000   -4.94583
301280.0000   -4.86475
301320.0000   -5.24208
301360.0000   -5.53819
301400.0000   -5.24655
301440.0000   -5.35204
301480.0000   -5.85555
301520.0000   -5.62641
301560.0000   -5.08030
301600.0000   -5.56901
301640.0000   -4.48446
301680.0000   -4.16305
301720.0000   -5.69127
301760.0000   -5.56499
301800.0000   -5.10219
301840.0000   -4.44707
301880.0000   -5.31538
301920.0000   -4.77637
301960.0000   -4.50770
302000.0000   -6.14266
302040.0000   -6.05846
302080.0000   -5.53197
302120.0000   -5.59487
302160.0000   -5.63996
302200.0000   -5.73215
302240.0000   -5.41326
302280.0000   -4.88704
302320.0000   -5.33438
302360.0000   -5.23319
302400.0000   -5.67860
302440.0000   -6.28602
302480.0000   -5.71408
302520.0000   -5.85357
302560.0000   -6.03223
302600.0000   -5.53625
302640.0000   -6.11894
302680.0000   -6.53868
302720.0000   -6.51475
302760.0000   -5.65909
302800.0000   -5.44219
302840.0000   -6.14912
302880.0000   -5.30061
302920.0000   -5.73977
302960.0000   -5.50741
303000.0000   -5.15603
303040.0000   -4.75085
303080.0000   -4.40856
303120.0000   -5.70689
303160.0000   -5.63183
303200.0000   -5.70863
303240.0000   -6.10983
303280.0000   -5.33369
303320.0000   -6.31718
303360.0000   -6.17297
303400.0000   -6.08814
303440.0000   -6.24982
303480.0000   -6.47722
303520.0000   -5.39731
303560.0000   -5.74518
303600.0000   -5.77393
303640.0000   -5.75335
303680.0000   -4.82566
303720.0000   -5.22427
303760.0000   -6.22715
303800.0000   -5.39249
303840.0000   -5.28823
303880.0000   -5.08341
303920.0000   -6.08269
303960.0000   -6.18029
304000.0000   -4.96244
304040.0000   -6.09584
304080.0000   -5.09454
304120.0000   -5.00313
304160.0000   -4.95593
304200.0000   -4.89835
304240.0000   -5.22883
304280.0000   -4.13827
304320.0000   -4.91413
304360.0000   -5.82711
304400.0000   -4.30623
304440.0000   -4.72886
304480.0000   -4.61306
304520.0000   -4.72338
304560.0000   -5.20491
304600.0000   -5.42933
304640.0000   -5.18564
304680.0000   -4.88288
304720.0000   -5.22403
304760.0000   -4.61514
304800.0000   -4.18624
304840.0000   -5.22789
304880.0000   -4.56749
304920.0000   -4.14427
304960.0000   -4.96707
305000.0000   -5.20776
305040.0000   -5.01040
305080.0000   -5.50870
305120.0000   -5.20151
305160.0000   -5.46553
305200.0000   -5.58077
305240.0000   -5.00465
305280.0000   -4.38643
305320.0000   -4.78985
305360.0000   -3.96061
305400.0000   -4.80192
305440.0000   -4.06913
305480.0000   -3.99136
305520.0000   -3.49873
305560.0000   -4.48591
305600.0000   -4.64091
305640.0000   -5.82899
305680.0000   -4.94597
305720.0000   -4.71933
305760.0000   -4.27406
305800.0000   -5.77642
305840.0000   -4.85716
305880.0000   -4.92504
305920.0000   -5.61848
305960.0000   -5.12958
306000.0000   -5.11353
306040.0000   -5.16255
306080.0000   -4.87696
306120.0000   -5.83421
306160.0000   -5.13887
306200.0000   -4.80947
306240.0000   -4.29071
306280.0000   -4.46357
306320.0000   -5.43694
306360.0000   -4.37578
306400.0000   -4.59752
306440.0000   -4.90944
306480.0000   -4.64603
306520.0000   -4.04700
306560.0000   -4.44084
306600.0000   -4.60311
306640.0000   -5.34490
306680.0000   -4.59578
306720.0000   -4.48220
306760.0000   -4.66968
306800.0000   -5.04062
306840.0000   -4.40653
306880.0000   -4.10085
306920.0000   -4.33502
306960.0000   -4.92728
307000.0000   -4.11099
307040.0000   -3.50132
307080.0000   -4.92723
307120.0000   -4.76939
307160.0000   -4.07490
307200.0000   -4.98255
307240.0000   -4.63194
307280.0000   -4.54442
307320.0000   -5.54085
307360.0000   -5.72956
307400.0000   -5.92918
307440.0000   -5.66148
307480.0000   -5.56275
307520.0000   -4.93507
307560.0000   -5.29988
307600.0000   -3.86949
307640.0000   -5.53296
307680.0000   -5.62996
307720.0000   -4.24070
307760.0000   -4.86159
307800.0000   -4.33611
307840.0000   -5.33515
307880.0000   -4.24992
307920.0000   -5.60158
307960.0000   -5.73105
308000.0000   -5.62203
308040.0000   -5.33796
308080.0000   -5.28409
308120.0000   -5.82980
308160.0000   -6.53751
308200.0000   -6.12565
308240.0000   -5.49161
308280.0000   -5.64444
308320.0000   -6.20827
308360.0000   -5.97887
308400.0000   -5.71171
308440.0000   -6.35471
308480.0000   -5.97518
308520.0000   -5.16538
308560.0000   -6.68769
308600.0000   -5.19901
308640.0000   -5.75847
308680.0000   -5.03516
308720.0000   -5.42633
308760.0000   -5.67483
308800.0000   -5.25023
308840.0000   -5.33678
308880.0000   -4.41564
308920.0000   -5.38631
308960.0000   -5.89896
309000.0000   -5.20806
309040.0000   -4.95978
309080.0000   -5.00343
309120.0000   -6.05697
309160.0000   -6.27684
309200.0000   -6.31107
309240.0000   -5.76420
309280.0000   -6.36197
309320.0000   -6.33496
309360.0000   -6.77772
309400.0000   -5.38807
309440.0000   -5.22081
309480.0000   -5.89211
309520.0000   -5.79735
309560.0000   -3.66986
309600.0000   -4.48952
309640.0000   -4.26564
309680.0000   -4.77669
309720.0000   -5.91802
309760.0000   -6.25376
309800.0000   -5.78372
309840.0000   -5.49945
309880.0000   -5.19536
309920.0000   -5.17338
309960.0000   -5.92531
310000.0000   -4.99610
310040.0000   -6.65914
310080.0000   -5.42108
310120.0000   -5.79559
310160.0000   -6.19287
310200.0000   -5.88548
310240.0000   -6.01257
310280.0000   -5.38941
310320.0000   -6.06316
310360.0000   -5.17332
310400.0000   -5.51235
310440.0000   -5.89896
310480.0000   -5.71193
310520.0000   -5.82181
310560.0000   -6.09196
310600.0000   -5.66804
310640.0000   -6.18691
310680.0000   -5.72346
310720.0000   -5.07084
310760.0000   -4.97795
310800.0000   -4.46691
310840.0000   -5.45793
310880.0000   -4.84143
310920.0000   -4.82186
310960.0000   -4.22562
311000.0000   -4.92261
311040.0000   -4.92761
311080.0000   -4.77774
311120.0000   -5.38422
311160.0000   -5.01969
311200.0000   -4.60305
311240.0000   -4.85326
311280.0000   -5.03878
311320.0000   -5.06969
311360.0000   -4.70978
311400.0000   -5.07878
311440.0000   -5.26341
311480.0000   -5.08998
311520.0000   -4.89555
311560.0000   -4.93797
311600.0000   -5.03457
311640.0000   -6.39792
311680.0000   -5.56570
311720.0000   -5.28722
311760.0000   -4.67688
311800.0000   -5.76055
311840.0000   -5.36103
311880.0000   -4.71039
311920.0000   -4.91356
311960.0000   -4.37651
312000.0000   -5.14885
312040.0000   -4.28821
312080.0000   -4.47835
312120.0000   -5.39369
312160.0000   -4.91444
312200.0000   -5.76259
312240.0000   -5.87148
312280.0000   -5.35706
312320.0000   -5.43994
312360.0000   -6.57294
312400.0000   -5.56170
312440.0000   -5.98285
312480.0000   -6.25479
312520.0000   -6.00470
312560.0000   -5.50276
312600.0000   -5.22621
312640.0000   -5.66459
312680.0000   -6.24392
312720.0000   -5.36504
312760.0000   -5.80802
312800.0000   -5.39990
312840.0000   -5.23253
312880.0000   -5.72470
312920.0000   -5.29056
312960.0000   -5.63882
313000.0000   -5.78942
313040.0000   -5.98163
313080.0000   -5.63346
313120.0000   -4.51879
313160.0000   -4.84842
313200.0000   -4.85184
313240.0000   -4.56021
313280.0000   -5.92968
313320.0000   -5.57136
313360.0000   -5.48955
313400.0000   -5.56385
313440.0000   -6.18703
313480.0000   -5.72127
313520.0000   -6.10434
313560.0000   -5.39107
313600.0000   -6.06134
313640.0000   -5.13429
313680.0000   -5.90752
313720.0000   -6.29920
313760.0000   -6.01221
313800.0000   -5.67800
313840.0000   -5.59871
313880.0000   -5.54190
313920.0000   -6.40741
313960.0000   -5.99663
314000.0000   -6.32704
314040.0000   -5.22740
314080.0000   -4.84523
314120.0000   -4.62283
314160.0000   -4.40699
314200.0000   -3.88090
314240.0000   -5.20965
314280.0000   -4.95660
314320.0000   -6.00200
314360.0000   -5.40110
314400.0000   -6.68585
314440.0000   -5.16628
314480.0000   -5.46260
314520.0000   -5.76292
314560.0000   -6.14222
314600.0000   -4.64181
314640.0000   -4.62334
314680.0000   -5.77443
314720.0000   -6.04648
314760.0000   -5.41547
314800.0000   -5.21902
314840.0000   -4.76817
314880.0000   -5.04031
314920.0000   -5.07479
314960.0000   -4.07016
315000.0000   -4.97677
315040.0000   -5.48683
315080.0000   -5.57971
315120.0000   -5.91062
315160.0000   -5.50886
315200.0000   -6.79032
315240.0000   -5.64534
315280.0000   -6.19280
315320.0000   -6.21687
315360.0000   -5.72507
315400.0000   -5.14538
315440.0000   -4.69033
315480.0000   -4.14335
315520.0000   -5.08380
315560.0000   -4.93992
315600.0000   -5.06190
315640.0000   -5.28105
315680.0000   -5.41323
315720.0000   -4.56609
315760.0000   -5.73100
315800.0000   -5.47823
315840.0000   -4.85945
315880.0000   -5.28435
315920.0000   -5.74967
315960.0000   -5.61055
316000.0000   -6.35758
316040.0000   -5.38995
316080.0000   -5.99443
316120.0000   -5.77352
316160.0000   -5.28162
316200.0000   -5.37625
316240.0000   -5.25851
316280.0000   -5.77766
316320.0000   -6.64369
316360.0000   -5.93133
316400.0000   -4.87742
316440.0000   -5.71745
316480.0000   -5.70389
316520.0000   -6.56933
316560.0000   -5.73406
316600.0000   -6.05342
316640.0000   -6.14922
316680.0000   -5.26660
316720.0000   -5.47221
316760.0000   -4.88614
316800.0000   -5.03475
316840.0000   -5.02348
316880.0000   -4.92431
316920.0000   -6.25893
316960.0000   -5.40477
317000.0000   -4.66617
317040.0000   -4.92030
317080.0000   -5.25279
317120.0000   -5.00030
317160.0000   -4.89036
317200.0000   -4.91885
317240.0000   -5.11014
317280.0000   -5.38171
317320.0000   -5.06995
317360.0000   -5.37606
317400.0000   -4.80664
317440.0000   -5.19041
317480.0000   -5.47701
317520.0000   -5.91634
317560.0000   -5.84589
317600.0000   -5.04068
317640.0000   -6.10913
317680.0000   -5.15330
317720.0000   -4.71268
317760.0000   -5.75722
317800.0000   -5.23151
317840.0000   -4.85287
317880.0000   -5.61603
317920.0000   -5.46481
317960.0000   -5.99148
318000.0000   -4.97965
318040.0000   -5.63504
318080.0000   -4.93149
318120.0000   -5.05123
318160.0000   -5.42581
318200.0000   -4.78679
318240.0000   -4.96552
318280.0000   -5.45970
318320.0000   -5.18619
318360.0000   -5.28346
318400.0000   -4.97317
318440.0000   -5.89061
318480.0000   -5.27926
318520.0000   -5.31144
318560.0000   -5.78508
318600.0000   -6.41412
318640.0000   -5.44277
318680.0000   -5.52254
318720.0000   -5.43024
318760.0000   -4.96637
318800.0000   -5.22651
318840.0000   -6.30428
318880.0000   -5.11529
318920.0000   -4.84368
318960.0000   -4.67020
319000.0000   -4.33533
319040.0000   -4.12218
319080.0000   -5.40889
319120.0000   -4.74471
319160.0000   -4.08418
319200.0000   -4.21094
319240.0000   -4.37140
319280.0000   -4.69758
319320.0000   -4.58345
319360.0000   -4.68996
319400.0000   -5.69431
319440.0000   -5.79070
319480.0000   -4.70800
319520.0000   -4.76447
319560.0000   -4.90441
319600.0000   -5.71484
319640.0000   -5.39424
319680.0000   -4.68912
319720.0000   -4.49755
319760.0000   -5.72937
319800.0000   -5.86275
319840.0000   -5.65903
319880.0000   -5.20575
319920.0000   -5.42289
319960.0000   -5.73189
320000.0000   -5.02289
320040.0000   -5.57273
320080.0000   -5.37185
320120.0000   -4.91587
320160.0000   -4.93767
320200.0000   -5.32394
320240.0000   -5.35536
320280.0000   -5.14272
320320.0000   -4.24981
320360.0000   -5.13659
320400.0000   -4.24313
320440.0000   -4.82035
320480.0000   -5.00000
320520.0000   -5.11113
320560.0000   -6.04764
320600.0000   -5.68665
320640.0000   -4.83670
320680.0000   -5.10249
320720.0000   -5.11845
320760.0000   -4.81034
320800.0000   -4.82319
320840.0000   -5.43348
320880.0000   -5.48638
320920.0000   -4.62501
320960.0000   -4.94067
321000.0000   -5.04086
321040.0000   -4.90111
321080.0000   -5.33344
321120.0000   -5.05969
321160.0000   -4.88413
321200.0000   -4.97877
321240.0000   -5.06777
321280.0000   -4.98976
321320.0000   -4.67640
321360.0000   -4.84888
321400.0000   -5.11412
321440.0000   -4.92558
321480.0000   -5.20837
321520.0000   -5.29421
321560.0000   -5.35953
321600.0000   -6.15622
321640.0000   -5.33870
321680.0000   -5.32999
321720.0000   -5.32261
321760.0000   -5.61235
321800.0000   -5.55069
321840.0000   -5.62247
321880.0000   -5.31949
321920.0000   -5.76240
321960.0000   -6.02984
322000.0000   -5.56347
322040.0000   -5.90756
322080.0000   -5.69599
322120.0000   -5.06212
322160.0000   -5.15086
322200.0000   -5.25028
322240.0000   -5.30760
322280.0000   -5.61824
322320.0000   -6.25266
322360.0000   -4.86165
322400.0000   -4.93703
322440.0000   -5.39313
322480.0000   -4.99299
322520.0000   -5.39938
322560.0000   -5.83050
322600.0000   -5.17775
322640.0000   -5.30555
322680.0000   -4.55143
322720.0000   -4.34268
322760.0000   -5.24599
322800.0000   -4.70398
322840.0000   -5.11494
322880.0000   -5.70145
322920.0000   -5.55857
322960.0000   -5.89843
323000.0000   -4.68983
323040.0000   -6.33016
323080.0000   -4.45944
323120.0000   -5.96304
323160.0000   -5.29735
323200.0000   -3.83599
323240.0000   -4.96017
323280.0000   -4.89450
323320.0000   -6.38187
323360.0000   -5.99122
323400.0000   -6.08307
323440.0000   -6.46475
323480.0000   -6.42959
323520.0000   -5.94903
323560.0000   -6.02864
323600.0000   -6.06634
323640.0000   -5.53155
323680.0000   -6.88448
323720.0000   -6.28717
323760.0000   -7.08840
323800.0000   -6.62853
323840.0000   -5.96717
323880.0000   -7.05962
323920.0000   -6.45064
323960.0000   -6.36899
324000.0000   -5.76574
324040.0000   -5.69145
324080.0000   -6.70806
324120.0000   -6.53975
324160.0000   -5.80425
324200.0000   -5.88229
324240.0000   -6.48288
324280.0000   -6.46769
324320.0000   -7.11891
324360.0000   -5.69694
324400.0000   -5.76465
324440.0000   -5.69498
324480.0000   -5.69877
324520.0000   -6.08801
324560.0000   -6.34145
324600.0000   -5.90612
324640.0000   -5.67641
324680.0000   -6.54027
324720.0000   -6.15317
324760.0000   -6.55516
324800.0000   -6.73877
324840.0000   -4.73492
324880.0000   -5.83250
324920.0000   -5.98016
324960.0000   -5.26214
325000.0000   -5.64006
325040.0000   -5.41402
325080.0000   -5.12050
325120.0000   -5.13651
325160.0000   -4.32602
325200.0000   -5.10625
325240.0000   -4.16444
325280.0000   -4.90764
325320.0000   -4.80307
325360.0000   -4.71277
325400.0000   -6.57807
325440.0000   -6.56209
325480.0000   -5.55195
325520.0000   -5.61622
325560.0000   -5.23755
325600.0000   -4.85643
325640.0000   -5.11643
325680.0000   -5.52578
325720.0000   -5.50173
325760.0000   -5.60279
325800.0000   -5.83085
325840.0000   -5.96393
325880.0000   -6.11121
325920.0000   -5.29306
325960.0000   -5.27657
326000.0000   -4.20226
326040.0000   -4.89164
326080.0000   -4.47081
326120.0000   -5.36392
326160.0000   -5.25575
326200.0000   -5.18078
326240.0000   -4.64724
326280.0000   -5.13799
326320.0000   -5.54916
326360.0000   -6.24440
326400.0000   -6.09395
326440.0000   -5.40663
326480.0000   -5.67308
326520.0000   -5.07723
326560.0000   -5.41284
326600.0000   -5.40762
326640.0000   -6.02017
326680.0000   -6.01053
326720.0000   -5.35721
326760.0000   -5.14824
326800.0000   -5.30617
326840.0000   -5.60000
326880.0000   -5.23921
326920.0000   -4.98509
326960.0000   -5.42920
327000.0000   -5.57860
327040.0000   -5.27524
327080.0000   -4.90986
327120.0000   -4.98192
327160.0000   -4.62386
327200.0000   -5.23762
327240.0000   -4.85672
327280.0000   -5.25800
327320.0000   -5.58849
327360.0000   -5.37087
327400.0000   -5.20620
327440.0000   -4.40023
327480.0000   -4.67410
327520.0000   -4.74449
327560.0000   -5.25081
327600.0000   -5.51992
327640.0000   -4.66932
327680.0000   -5.24678
327720.0000   -4.93182
327760.0000   -5.42059
327800.0000   -6.11178
327840.0000   -5.27719
327880.0000   -5.10316
327920.0000   -5.53238
327960.0000   -4.22467
328000.0000   -5.34450
328040.0000   -5.34849
328080.0000   -5.27038
328120.0000   -5.01952
328160.0000   -6.39427
328200.0000   -5.17299
328240.0000   -5.16984
328280.0000   -5.86126
328320.0000   -6.12455
328360.0000   -5.78212
328400.0000   -6.63704
328440.0000   -6.04583
328480.0000   -6.10602
328520.0000   -5.50070
328560.0000   -6.03396
328600.0000   -6.00128
328640.0000   -6.77923
328680.0000   -5.75299
328720.0000   -5.54479
328760.0000   -4.77834
328800.0000   -5.04422
328840.0000   -5.05818
328880.0000   -5.98950
328920.0000   -5.98424
328960.0000   -5.19002
329000.0000   -5.97935
329040.0000   -5.04133
329080.0000   -6.24548
329120.0000   -5.28716
329160.0000   -4.61161
329200.0000   -5.37992
329240.0000   -6.69454
329280.0000   -4.97652
329320.0000   -5.90672
329360.0000   -5.67851
329400.0000   -4.86962
329440.0000   -5.61567
329480.0000   -5.47833
329520.0000   -5.94333
329560.0000   -5.86069
329600.0000   -6.67522
329640.0000   -5.99544
329680.0000   -6.03341
329720.0000   -5.77939
329760.0000   -6.30299
329800.0000   -6.70305
329840.0000   -6.58439
329880.0000   -5.20805
329920.0000   -5.88954
329960.0000   -6.77680
330000.0000   -4.90228
330040.0000   -6.50164
330080.0000   -6.56735
330120.0000   -6.07635
330160.0000   -5.85727
330200.0000   -6.08917
330240.0000   -5.26975
330280.0000   -5.51392
330320.0000   -5.74984
330360.0000   -5.07418
330400.0000   -5.82114
330440.0000   -6.20259
330480.0000   -5.73197
330520.0000   -5.86698
330560.0000   -6.61682
330600.0000   -7.75851
330640.0000   -6.65786
330680.0000   -6.81681
330720.0000   -7.22867
330760.0000   -6.01885
330800.0000   -6.91076
330840.0000   -6.74576
330880.0000   -5.56118
330920.0000   -5.31507
330960.0000   -5.94028
331000.0000   -6.01843
331040.0000   -5.45046
331080.0000   -5.61255
331120.0000   -6.28944
331160.0000   -5.67780
331200.0000   -6.51879
331240.0000   -5.67406
331280.0000   -6.87731
331320.0000   -6.66100
331360.0000   -5.39502
331400.0000   -5.64595
331440.0000   -5.47045
331480.0000   -5.97989
331520.0000   -5.51542
331560.0000   -5.10562
331600.0000   -5.80106
331640.0000   -5.74128
331680.0000   -5.05607
331720.0000   -5.27351
331760.0000   -5.88732
331800.0000   -5.97143
331840.0000   -5.57088
331880.0000   -5.79672
331920.0000   -6.19102
331960.0000   -5.56649
332000.0000   -6.78156
332040.0000   -4.85193
332080.0000   -5.75750
332120.0000   -6.72785
332160.0000   -6.22870
332200.0000   -5.70595
332240.0000   -5.80041
332280.0000   -5.30563
332320.0000   -5.45472
332360.0000   -6.00502
332400.0000   -5.95134
332440.0000   -5.84931
332480.0000   -5.46921
332520.0000   -5.56966
332560.0000   -5.59970
332600.0000   -4.97995
332640.0000   -5.56714
332680.0000   -5.08581
332720.0000   -5.67610
332760.0000   -4.84310
332800.0000   -5.34192
332840.0000   -5.64473
332880.0000   -5.89508
332920.0000   -5.48763
332960.0000   -5.92808
333000.0000   -5.77915
333040.0000   -6.46563
333080.0000   -6.51874
333120.0000   -6.04814
333160.0000   -5.80704
333200.0000   -4.94027
333240.0000   -5.23692
333280.0000   -4.89282
333320.0000   -6.55386
333360.0000   -5.97099
333400.0000   -5.40804
333440.0000   -6.27910
333480.0000   -5.71151
333520.0000   -5.91243
333560.0000   -4.97453
333600.0000   -5.97814
333640.0000   -6.37757
333680.0000   -6.71891
333720.0000   -5.93589
333760.0000   -6.29131
333800.0000   -5.64098
333840.0000   -5.61644
333880.0000   -6.62517
333920.0000   -5.63949
333960.0000   -6.24735
334000.0000   -5.38457
334040.0000   -5.86384
334080.0000   -5.71704
334120.0000   -7.01819
334160.0000   -7.03658
334200.0000   -6.55316
334240.0000   -5.76694
334280.0000   -6.23730
334320.0000   -6.01656
334360.0000   -5.88934
334400.0000   -5.62537
334440.0000   -5.83696
334480.0000   -6.04788
334520.0000   -6.45195
334560.0000   -6.63616
334600.0000   -6.15444
334640.0000   -6.68220
334680.0000   -6.38957
334720.0000   -6.00994
334760.0000   -6.59880
334800.0000   -6.27863
334840.0000   -6.71470
334880.0000   -7.20480
334920.0000   -6.85037
334960.0000   -6.88501
335000.0000   -6.84755
335040.0000   -7.55822
335080.0000   -6.67679
335120.0000   -7.85391
335160.0000   -6.99485
335200.0000   -7.08867
335240.0000   -7.51675
335280.0000   -6.17514
335320.0000   -6.12842
335360.0000   -6.27123
335400.0000   -6.58418
335440.0000   -6.54715
335480.0000   -6.22713
335520.0000   -5.90377
335560.0000   -6.03531
335600.0000   -5.41425
335640.0000   -6.79374
335680.0000   -6.36180
335720.0000   -6.19038
335760.0000   -5.50318
335800.0000   -5.64637
335840.0000   -7.07541
335880.0000   -6.73502
335920.0000   -6.50879
335960.0000   -5.58711
336000.0000   -4.72357
336040.0000   -5.96369
336080.0000   -5.96867
336120.0000   -6.35870
336160.0000   -6.22435
336200.0000   -6.48966
336240.0000   -6.03947
336280.0000   -6.52659
336320.0000   -6.80134
336360.0000   -6.15449
336400.0000   -6.35548
336440.0000   -6.60338
336480.0000   -5.48749
336520.0000   -5.48779
336560.0000   -5.94426
336600.0000   -6.13131
336640.0000   -7.05877
336680.0000   -6.04002
336720.0000   -7.47620
336760.0000   -6.27546
336800.0000   -6.86201
336840.0000   -6.62463
336880.0000   -5.98736
336920.0000   -6.45342
336960.0000   -5.97370
337000.0000   -6.04138
337040.0000   -5.59257
337080.0000   -6.63315
337120.0000   -6.15139
337160.0000   -6.19251
337200.0000   -5.47275
337240.0000   -6.35316
337280.0000   -5.60862
337320.0000   -6.05124
337360.0000   -5.65842
337400.0000   -5.52207
337440.0000   -6.02714
337480.0000   -5.49306
337520.0000   -5.99779
337560.0000   -6.15169
337600.0000   -6.26897
337640.0000   -6.31550
337680.0000   -6.47412
337720.0000   -6.07573
337760.0000   -5.85603
337800.0000   -5.76563
337840.0000   -5.29477
337880.0000   -6.08382
337920.0000   -6.02395
337960.0000   -5.85067
338000.0000   -5.85014
338040.0000   -5.16230
338080.0000   -5.71094
338120.0000   -5.96326
338160.0000   -4.66996
338200.0000   -5.79392
338240.0000   -6.72272
338280.0000   -5.67336
338320.0000   -5.30997
338360.0000   -6.91866
338400.0000   -6.09901
338440.0000   -6.91748
338480.0000   -5.75671
338520.0000   -6.04093
338560.0000   -5.93773
338600.0000   -4.87390
338640.0000   -6.12913
338680.0000   -5.76171
338720.0000   -6.32134
338760.0000   -6.31895
338800.0000   -6.10689
338840.0000   -5.79165
338880.0000   -7.23402
338920.0000   -6.58234
338960.0000   -6.30171
339000.0000   -7.19939
339040.0000   -7.13881
339080.0000   -5.59802
339120.0000   -6.60065
339160.0000   -5.34602
339200.0000   -6.61692
339240.0000   -6.86924
339280.0000   -6.51222
339320.0000   -6.83077
339360.0000   -5.28937
339400.0000   -5.88160
339440.0000   -5.97747
339480.0000   -6.26540
339520.0000   -6.99170
339560.0000   -6.82162
339600.0000   -6.64059
339640.0000   -6.89014
339680.0000   -7.00411
339720.0000   -7.27419
339760.0000   -6.60280
339800.0000   -7.02272
339840.0000   -5.83497
339880.0000   -6.84149
339920.0000   -6.52946
339960.0000   -6.18708
340000.0000   -5.67289
340040.0000   -5.92928
340080.0000   -5.55355
340120.0000   -6.50233
340160.0000   -5.86114
340200.0000   -5.58258
340240.0000   -6.22545
340280.0000   -6.18266
340320.0000   -5.54198
340360.0000   -6.11301
340400.0000   -6.34939
340440.0000   -6.11730
340480.0000   -6.73410
340520.0000   -6.78336
340560.0000   -6.59121
340600.0000   -6.82342
340640.0000   -6.35334
340680.0000   -7.80461
340720.0000   -7.14705
340760.0000   -6.47052
340800.0000   -7.00673
340840.0000   -7.19855
340880.0000   -6.85935
340920.0000   -7.27771
340960.0000   -6.48619
341000.0000   -7.11571
341040.0000   -6.51688
341080.0000   -6.61894
341120.0000   -7.31282
341160.0000   -6.40806
341200.0000   -5.86797
341240.0000   -5.71478
341280.0000   -6.38373
341320.0000   -5.12391
341360.0000   -6.61286
341400.0000   -6.13940
341440.0000   -6.33427
341480.0000   -5.37781
341520.0000   -6.60486
341560.0000   -7.06816
341600.0000   -6.20330
341640.0000   -7.25636
341680.0000   -6.52616
341720.0000   -5.80844
341760.0000   -6.11791
341800.0000   -6.02177
341840.0000   -5.79258
341880.0000   -6.16742
341920.0000   -6.34330
341960.0000   -5.33981
342000.0000   -6.24353
342040.0000   -5.57846
342080.0000   -6.79431
342120.0000   -5.95021
342160.0000   -6.79392
342200.0000   -7.17810
342240.0000   -6.33995
342280.0000   -6.37930
342320.0000   -6.40015
342360.0000   -5.89711
342400.0000   -6.77947
342440.0000   -7.55990
342480.0000   -6.11058
342520.0000   -5.10189
342560.0000   -6.27758
342600.0000   -6.07347
342640.0000   -5.64368
342680.0000   -5.75230
342720.0000   -6.10797
342760.0000   -5.94416
342800.0000   -5.28514
342840.0000   -6.06810
342880.0000   -6.69263
342920.0000   -6.14619
342960.0000   -6.18577
343000.0000   -6.81188
343040.0000   -8.75995
343080.0000   -7.89635
343120.0000   -5.95076
343160.0000   -6.42609
343200.0000   -6.44627
343240.0000   -5.99591
343280.0000   -6.12216
343320.0000   -5.98484
343360.0000   -6.64828
343400.0000   -6.44239
343440.0000   -5.68059
343480.0000   -6.00382
343520.0000   -5.88152
343560.0000   -6.36647
343600.0000   -6.77966
343640.0000   -6.73331
343680.0000   -6.63467
343720.0000   -6.43613
343760.0000   -6.94653
343800.0000   -7.40112
343840.0000   -6.86487
343880.0000   -6.53523
343920.0000   -7.14302
343960.0000   -6.16025
344000.0000   -5.54915
344040.0000   -5.87798
344080.0000   -6.20202
344120.0000   -6.93766
344160.0000   -7.01988
344200.0000   -7.47327
344240.0000   -7.40991
344280.0000   -7.24989
344320.0000   -7.36403
344360.0000   -6.59201
344400.0000   -6.28974
344440.0000   -6.45172
344480.0000   -5.61156
344520.0000   -4.93139
344560.0000   -5.18393
344600.0000   -5.83958
344640.0000   -6.47556
344680.0000   -6.29553
344720.0000   -6.62778
344760.0000   -6.12363
344800.0000   -6.40915
344840.0000   -6.51411
344880.0000   -6.34643
344920.0000   -6.50633
344960.0000   -6.73376
345000.0000   -5.52290
345040.0000   -4.78107
345080.0000   -6.60411
345120.0000   -5.92546
345160.0000   -5.45086
345200.0000   -6.19036
345240.0000   -6.73682
345280.0000   -7.16553
345320.0000   -6.97402
345360.0000   -5.86159
345400.0000   -6.76873
345440.0000   -5.82611
345480.0000   -6.08193
345520.0000   -5.86444
345560.0000   -6.31395
345600.0000   -6.80972
345640.0000   -7.08019
345680.0000   -6.79129
345720.0000   -6.59846
345760.0000   -7.13765
345800.0000   -7.40582
345840.0000   -6.08070
345880.0000   -7.52095
345920.0000   -6.62981
345960.0000   -5.82582
346000.0000   -6.69717
346040.0000   -6.92842
346080.0000   -6.86452
346120.0000   -6.86000
346160.0000   -6.58454
346200.0000   -6.79526
346240.0000   -6.97431
346280.0000   -6.26040
346320.0000   -7.44467
346360.0000   -5.87477
346400.0000   -6.79527
346440.0000   -7.23747
346480.0000   -6.67364
346520.0000   -7.11319
346560.0000   -6.56034
346600.0000   -6.50943
346640.0000   -6.67065
346680.0000   -7.21703
346720.0000   -7.00084
346760.0000   -6.61683
346800.0000   -6.00516
346840.0000   -4.51675
346880.0000   -5.80516
346920.0000   -4.84902
346960.0000   -6.63345
347000.0000   -6.88805
347040.0000   -6.18178
347080.0000   -6.60482
347120.0000   -5.75037
347160.0000   -5.81084
347200.0000   -5.22860
347240.0000   -5.59088
347280.0000   -5.95116
347320.0000   -5.77964
347360.0000   -5.28369
347400.0000   -6.06041
347440.0000   -5.98283
347480.0000   -5.73090
347520.0000   -4.85536
347560.0000   -6.04344
347600.0000   -5.10767
347640.0000   -5.86525
347680.0000   -5.16656
347720.0000   -6.04261
347760.0000   -6.64247
347800.0000   -6.45202
347840.0000   -6.76346
347880.0000   -7.87264
347920.0000   -6.46268
347960.0000   -6.35144
348000.0000   -6.22879
348040.0000   -6.23434
348080.0000   -5.72599
348120.0000   -4.69557
348160.0000   -5.98647
348200.0000   -5.62923
348240.0000   -5.71360
348280.0000   -5.61213
348320.0000   -6.27534
348360.0000   -5.45247
348400.0000   -6.46517
348440.0000   -5.99977
348480.0000   -6.09036
348520.0000   -5.86229
348560.0000   -6.18742
348600.0000   -5.82193
348640.0000   -5.71211
348680.0000   -6.14626
348720.0000   -5.98782
348760.0000   -5.91183
348800.0000   -6.38536
348840.0000   -6.73284
348880.0000   -6.00397
348920.0000   -6.18888
348960.0000   -6.71818
349000.0000   -6.07395
349040.0000   -6.34968
349080.0000   -7.22668
349120.0000   -7.03809
349160.0000   -6.02697
349200.0000   -6.11797
349240.0000   -6.23745
349280.0000   -6.66685
349320.0000   -6.31933
349360.0000   -5.24726
349400.0000   -5.53461
349440.0000   -5.81066
349480.0000   -5.79292
349520.0000   -4.99029
349560.0000   -5.51160
349600.0000   -5.26835
349640.0000   -6.29253
349680.0000   -6.76756
349720.0000   -6.60491
349760.0000   -7.15030
349800.0000   -6.72212
349840.0000   -6.57422
349880.0000   -7.57549
349920.0000   -6.52741
349960.0000   -6.44782
350000.0000   -6.54745
350040.0000   -6.01546
350080.0000   -6.18769
350120.0000   -7.01864
350160.0000   -6.51230
350200.0000   -6.17917
350240.0000   -6.72371
350280.0000   -6.76651
350320.0000   -7.76925
350360.0000   -6.86701
350400.0000   -7.31090
350440.0000   -6.99583
350480.0000   -6.48960
350520.0000   -6.23812
350560.0000   -6.74836
350600.0000   -7.06024
350640.0000   -6.81389
350680.0000   -7.66010
350720.0000   -6.35898
350760.0000   -7.15661
350800.0000   -6.99745
350840.0000   -6.37913
350880.0000   -6.88072
350920.0000   -6.97975
350960.0000   -5.90593
351000.0000   -6.10168
351040.0000   -7.76462
351080.0000   -7.09571
351120.0000   -7.87944
351160.0000   -6.38888
351200.0000   -5.81839
351240.0000   -6.77789
351280.0000   -6.21638
351320.0000   -7.44293
351360.0000   -7.26621
351400.0000   -6.73786
351440.0000   -6.73622
351480.0000   -7.44815
351520.0000   -6.55928
351560.0000   -7.22386
351600.0000   -6.18219
351640.0000   -5.38728
351680.0000   -6.10530
351720.0000   -6.63476
351760.0000   -6.58279
351800.0000   -5.46519
351840.0000   -6.21214
351880.0000   -5.72674
351920.0000   -6.51465
351960.0000   -6.01520
352000.0000   -6.34528
352040.0000   -5.42359
352080.0000   -6.52187
352120.0000   -5.82039
352160.0000   -6.31825
352200.0000   -6.30160
352240.0000   -6.75673
352280.0000   -5.61430
352320.0000   -6.29036
352360.0000   -5.91360
352400.0000   -6.25322
352440.0000   -5.21798
352480.0000   -5.22508
352520.0000   -6.72709
352560.0000   -5.65145
352600.0000   -6.03057
352640.0000   -6.44206
352680.0000   -5.25383
352720.0000   -5.47669
352760.0000   -4.98724
352800.0000   -5.09202
352840.0000   -5.65710
352880.0000   -5.69698
352920.0000   -5.28596
352960.0000   -6.53185
353000.0000   -5.74610
353040.0000   -5.85681
353080.0000   -5.67515
353120.0000   -6.46153
353160.0000   -5.53388
353200.0000   -5.92734
353240.0000   -5.97041
353280.0000   -5.35027
353320.0000   -5.97203
353360.0000   -4.96458
353400.0000   -5.56211
353440.0000   -5.84804
353480.0000   -5.59592
353520.0000   -5.88582
353560.0000   -6.27465
353600.0000   -5.68502
353640.0000   -5.65754
353680.0000   -4.75994
353720.0000   -6.02781
353760.0000   -6.51622
353800.0000   -6.41310
353840.0000   -7.05888
353880.0000   -6.16437
353920.0000   -6.34376
353960.0000   -6.11497
354000.0000   -6.23947
354040.0000   -5.89767
354080.0000   -6.24055
354120.0000   -6.20168
354160.0000   -6.58712
354200.0000   -5.84640
354240.0000   -6.74408
354280.0000   -6.15486
354320.0000   -6.08916
354360.0000   -6.29140
354400.0000   -6.13402
354440.0000   -5.91169
354480.0000   -6.00894
354520.0000   -6.04229
354560.0000   -5.29163
354600.0000   -5.80580
354640.0000   -5.31990
354680.0000   -5.21702
354720.0000   -5.52791
354760.0000   -5.51251
354800.0000   -4.90226
354840.0000   -5.02319
354880.0000   -5.49473
354920.0000   -5.37203
354960.0000   -5.39017
355000.0000   -6.14445
355040.0000   -6.50883
355080.0000   -6.09920
355120.0000   -6.71301
355160.0000   -5.41752
355200.0000   -5.63945
355240.0000   -5.00633
355280.0000   -6.14266
355320.0000   -5.47392
355360.0000   -6.08384
355400.0000   -6.04211
355440.0000   -5.63678
355480.0000   -5.10956
355520.0000   -6.02065
355560.0000   -5.74590
355600.0000   -4.90657
355640.0000   -5.04453
355680.0000   -5.30480
355720.0000   -6.02159
355760.0000   -4.95639
355800.0000   -5.63048
355840.0000   -5.96369
355880.0000   -6.04863
355920.0000   -6.18080
355960.0000   -5.96996
356000.0000   -5.92726
356040.0000   -6.81230
356080.0000   -7.01496
356120.0000   -6.67124
356160.0000   -7.02794
356200.0000   -6.28479
356240.0000   -6.05150
356280.0000   -6.30719
356320.0000   -5.11825
356360.0000   -5.62465
356400.0000   -5.94023
356440.0000   -6.22631
356480.0000   -6.25826
356520.0000   -5.99402
356560.0000   -6.60205
356600.0000   -6.57227
356640.0000   -6.76001
356680.0000   -5.60931
356720.0000   -6.02099
356760.0000   -5.77985
356800.0000   -5.80112
356840.0000   -6.37455
356880.0000   -5.00439
356920.0000   -6.65167
356960.0000   -6.33569
357000.0000   -5.28619
357040.0000   -6.42951
357080.0000   -5.68260
357120.0000   -5.95625
357160.0000   -6.22547
357200.0000   -6.55934
357240.0000   -6.83532
357280.0000   -5.87716
357320.0000   -5.78841
357360.0000   -6.11328
357400.0000   -5.99827
357440.0000   -6.07013
357480.0000   -5.47907
357520.0000   -5.22168
357560.0000   -5.33369
357600.0000   -5.01587
357640.0000   -5.67123
357680.0000   -5.46472
357720.0000   -5.95903
357760.0000   -5.63121
357800.0000   -5.76045
357840.0000   -5.86976
357880.0000   -5.87334
357920.0000   -4.36266
357960.0000   -5.34574
358000.0000   -5.43179
358040.0000   -5.34941
358080.0000   -6.05390
358120.0000   -6.31885
358160.0000   -6.20022
358200.0000   -6.04631
358240.0000   -6.26090
358280.0000   -6.33729
358320.0000   -5.53172
358360.0000   -4.78834
358400.0000   -5.86724
358440.0000   -5.49377
358480.0000   -4.56486
358520.0000   -5.32940
358560.0000   -4.26763
358600.0000   -4.96493
358640.0000   -5.73904
358680.0000   -6.57115
358720.0000   -6.63999
358760.0000   -6.71833
358800.0000   -6.50862
358840.0000   -6.14928
358880.0000   -5.26555
358920.0000   -6.02301
358960.0000   -5.49023
359000.0000   -6.00370
359040.0000   -6.99392
359080.0000   -5.82025
359120.0000   -5.48702
359160.0000   -6.05855
359200.0000   -5.35521
359240.0000   -5.07096
359280.0000   -5.67659
359320.0000   -5.63536
359360.0000   -5.29292
359400.0000   -5.78458
359440.0000   -5.92873
359480.0000   -5.05230
359520.0000   -4.89190
359560.0000   -5.36426
359600.0000   -5.71817
359640.0000   -5.85490
359680.0000   -6.31382
359720.0000   -6.38104
359760.0000   -6.10926
359800.0000   -6.53057
359840.0000   -6.93290
359880.0000   -5.99444
359920.0000   -5.84152
359960.0000   -5.92470
360000.0000   -5.59459
360040.0000   -5.72066
360080.0000   -6.11305
360120.0000   -6.39231
360160.0000   -6.44122
360200.0000   -5.88881
360240.0000   -5.53607
360280.0000   -5.33842
360320.0000   -5.36867
360360.0000   -5.64552
360400.0000   -6.05941
360440.0000   -5.08558
360480.0000   -5.78015
360520.0000   -6.04169
360560.0000   -5.36251
360600.0000   -5.80378
360640.0000   -6.24135
360680.0000   -6.56764
360720.0000   -5.84960
360760.0000   -6.35275
360800.0000   -5.62344
360840.0000   -5.62485
360880.0000   -6.45479
360920.0000   -5.25579
360960.0000   -5.31994
361000.0000   -5.72450
361040.0000   -5.56675
361080.0000   -5.51939
361120.0000   -5.67790
361160.0000   -5.42232
361200.0000   -5.63747
361240.0000   -6.11596
361280.0000   -5.54711
361320.0000   -5.18287
361360.0000   -4.41193
361400.0000   -4.62188
361440.0000   -4.99928
361480.0000   -5.73229
361520.0000   -5.29487
361560.0000   -5.78490
361600.0000   -4.68450
361640.0000   -4.93674
361680.0000   -5.85473
361720.0000   -5.26963
361760.0000   -6.18628
361800.0000   -4.90473
361840.0000   -5.25384
361880.0000   -6.27317
361920.0000   -6.59831
361960.0000   -5.58641
362000.0000   -5.23911
362040.0000   -5.58452
362080.0000   -6.21408
362120.0000   -5.35487
362160.0000   -5.39075
362200.0000   -5.66367
362240.0000   -5.46456
362280.0000   -6.19057
362320.0000   -5.78518
362360.0000   -6.20175
362400.0000   -6.29952
362440.0000   -5.81813
362480.0000   -5.73194
362520.0000   -5.63892
362560.0000   -4.83496
362600.0000   -4.57036
362640.0000   -4.56355
362680.0000   -5.60897
362720.0000   -5.25090
362760.0000   -5.90052
362800.0000   -5.79854
362840.0000   -5.62042
362880.0000   -6.10327
362920.0000   -5.65430
362960.0000   -7.06885
363000.0000   -6.59981
363040.0000   -5.48822
363080.0000   -5.58726
363120.0000   -5.94880
363160.0000   -5.95224
363200.0000   -6.27879
363240.0000   -6.19143
363280.0000   -6.59080
363320.0000   -7.12927
363360.0000   -6.26584
363400.0000   -6.56920
363440.0000   -6.81640
363480.0000   -7.00113
363520.0000   -6.30264
363560.0000   -5.99021
363600.0000   -5.86818
363640.0000   -5.75036
363680.0000   -5.60347
363720.0000   -5.64023
363760.0000   -6.02599
363800.0000   -6.14244
363840.0000   -5.78570
363880.0000   -5.35450
363920.0000   -5.31886
363960.0000   -5.34803
364000.0000   -5.09512
364040.0000   -5.97717
364080.0000   -5.48051
364120.0000   -5.95772
364160.0000   -4.54403
364200.0000   -5.76616
364240.0000   -5.78680
364280.0000   -5.05170
364320.0000   -5.75184
364360.0000   -5.87796
364400.0000   -4.80820
364440.0000   -5.16536
364480.0000   -4.89300
364520.0000   -5.09368
364560.0000   -5.33363
364600.0000   -5.20182
364640.0000   -6.96637
364680.0000   -6.69020
364720.0000   -6.02592
364760.0000   -5.68659
364800.0000   -5.99554
364840.0000   -6.86373
364880.0000   -7.31112
364920.0000   -6.66673
364960.0000   -5.84290
365000.0000   -5.79438
365040.0000   -5.43734
365080.0000   -6.26532
365120.0000   -6.72062
365160.0000   -6.50651
365200.0000   -5.68619
365240.0000   -5.96480
365280.0000   -6.58245
365320.0000   -6.13574
365360.0000   -5.54375
365400.0000   -6.96706
365440.0000   -6.33270
365480.0000   -5.90136
365520.0000   -6.47107
365560.0000   -5.15175
365600.0000   -5.68130
365640.0000   -6.65123
365680.0000   -5.68972
365720.0000   -4.81975
365760.0000   -5.26269
365800.0000   -5.52240
365840.0000   -5.19360
365880.0000   -5.29940
365920.0000   -5.53334
365960.0000   -5.00831
366000.0000   -5.87471
366040.0000   -5.61643
366080.0000   -5.23356
366120.0000   -4.93249
366160.0000   -4.30739
366200.0000   -3.79816
366240.0000   -3.59977
366280.0000   -5.18977
366320.0000   -5.40317
366360.0000   -6.24092
366400.0000   -5.48614
366440.0000   -4.77722
366480.0000   -4.72682
366520.0000   -4.79715
366560.0000   -3.82459
366600.0000   -5.69126
366640.0000   -5.73104
366680.0000   -6.14245
366720.0000   -4.96430
366760.0000   -5.42256
366800.0000   -6.01385
366840.0000   -5.75640
366880.0000   -6.58345
366920.0000   -7.26018
366960.0000   -6.94182
367000.0000   -6.19488
367040.0000   -6.60058
367080.0000   -5.87903
367120.0000   -6.10330
367160.0000   -5.62238
367200.0000   -5.94101
367240.0000   -4.85416
367280.0000   -6.10421
367320.0000   -6.15926
367360.0000   -6.30025
367400.0000   -6.14864
367440.0000   -6.23772
367480.0000   -6.47556
367520.0000   -7.28726
367560.0000   -6.36145
367600.0000   -5.33337
367640.0000   -5.74739
367680.0000   -6.05414
367720.0000   -6.14319
367760.0000   -6.27047
367800.0000   -6.03937
367840.0000   -5.31713
367880.0000   -5.14066
367920.0000   -5.86216
367960.0000   -4.99414
368000.0000   -5.13773
368040.0000   -5.15593
368080.0000   -5.76843
368120.0000   -5.57741
368160.0000   -5.84241
368200.0000   -5.33540
368240.0000   -5.41812
368280.0000   -5.28750
368320.0000   -5.75992
368360.0000   -5.58295
368400.0000   -5.53357
368440.0000   -6.01943
368480.0000   -5.23703
368520.0000   -5.18735
368560.0000   -6.02822
368600.0000   -5.46338
368640.0000   -6.31219
368680.0000   -5.17067
368720.0000   -4.51836
368760.0000   -5.08854
368800.0000   -4.49378
368840.0000   -5.24332
368880.0000   -4.11842
368920.0000   -4.94365
368960.0000   -4.33834
369000.0000   -4.59923
369040.0000   -5.24386
369080.0000   -5.34569
369120.0000   -4.90892
369160.0000   -4.69044
369200.0000   -4.54633
369240.0000   -4.86833
369280.0000   -5.58582
369320.0000   -5.69024
369360.0000   -5.44888
369400.0000   -4.95592
369440.0000   -5.90732
369480.0000   -5.59877
369520.0000   -5.51108
369560.0000   -6.19464
369600.0000   -5.52084
369640.0000   -6.27086
369680.0000   -5.66273
369720.0000   -5.79291
369760.0000   -4.50741
369800.0000   -5.24018
369840.0000   -4.96169
369880.0000   -6.42679
369920.0000   -5.84275
369960.0000   -5.10626
370000.0000   -5.18441
370040.0000   -5.55556
370080.0000   -6.08637
370120.0000   -5.19808
370160.0000   -4.92297
370200.0000   -5.19053
370240.0000   -5.57662
370280.0000   -5.16977
370320.0000   -5.66046
370360.0000   -4.92012
370400.0000   -5.26419
370440.0000   -5.44674
370480.0000   -5.42951
370520.0000   -5.82220
370560.0000   -5.42744
370600.0000   -5.71277
370640.0000   -5.75284
370680.0000   -4.56192
370720.0000   -6.47203
370760.0000   -5.43564
370800.0000   -5.29662
370840.0000   -5.41260
370880.0000   -5.86759
370920.0000   -5.84069
370960.0000   -5.98589
371000.0000   -5.37757
371040.0000   -5.65675
371080.0000   -6.24061
371120.0000   -6.69702
371160.0000   -6.96477
371200.0000   -5.82297
371240.0000   -6.54449
371280.0000   -6.55930
371320.0000   -6.22460
371360.0000   -5.67525
371400.0000   -5.61057
371440.0000   -6.17519
371480.0000   -6.17014
371520.0000   -6.05653
371560.0000   -5.31456
371600.0000   -5.35141
371640.0000   -5.98089
371680.0000   -5.84365
371720.0000   -5.73597
371760.0000   -5.60004
371800.0000   -5.90180
371840.0000   -5.50841
371880.0000   -5.85845
371920.0000   -6.24071
371960.0000   -6.23348
372000.0000   -5.86140
372040.0000   -6.67674
372080.0000   -6.55202
372120.0000   -5.70514
372160.0000   -6.11493
372200.0000   -6.48383
372240.0000   -6.22726
372280.0000   -6.59953
372320.0000   -5.85802
372360.0000   -5.57366
372400.0000   -5.35062
372440.0000   -6.52156
372480.0000   -5.88111
372520.0000   -6.50025
372560.0000   -6.02442
372600.0000   -5.74266
372640.0000   -5.41265
372680.0000   -5.46892
372720.0000   -5.06006
372760.0000   -5.10317
372800.0000   -5.57003
372840.0000   -6.01260
372880.0000   -6.12125
372920.0000   -5.95361
372960.0000   -5.79283
373000.0000   -6.34398
373040.0000   -5.75171
373080.0000   -6.21370
373120.0000   -5.91988
373160.0000   -4.84980
373200.0000   -4.94213
373240.0000   -6.02465
373280.0000   -6.69107
373320.0000   -6.17060
373360.0000   -5.81517
373400.0000   -5.68294
373440.0000   -5.29155
373480.0000   -5.00705
373520.0000   -5.00162
373560.0000   -6.01312
373600.0000   -4.79901
373640.0000   -5.78206
373680.0000   -5.46567
373720.0000   -5.35247
373760.0000   -5.21184
373800.0000   -5.60770
373840.0000   -5.47897
373880.0000   -4.82590
373920.0000   -4.93050
373960.0000   -5.17824
374000.0000   -5.18201
374040.0000   -5.60706
374080.0000   -5.20326
374120.0000   -4.73421
374160.0000   -4.94760
374200.0000   -6.11281
374240.0000   -5.74499
374280.0000   -5.04629
374320.0000   -5.01969
374360.0000   -5.43215
374400.0000   -5.52480
374440.0000   -6.11102
374480.0000   -6.01511
374520.0000   -6.50428
374560.0000   -4.98459
374600.0000   -6.02371
374640.0000   -6.54561
374680.0000   -5.83237
374720.0000   -5.47964
374760.0000   -5.63041
374800.0000   -5.90082
374840.0000   -5.59726
374880.0000   -4.84909
374920.0000   -5.71524
374960.0000   -5.08149
375000.0000   -5.46229
375040.0000   -5.10309
375080.0000   -5.48288
375120.0000   -5.43429
375160.0000   -5.27932
375200.0000   -6.57329
375240.0000   -5.44350
375280.0000   -5.26079
375320.0000   -5.31461
375360.0000   -5.36802
375400.0000   -5.06252
375440.0000   -5.50218
375480.0000   -4.81351
375520.0000   -5.38071
375560.0000   -5.04233
375600.0000   -5.58360
375640.0000   -5.66989
375680.0000   -5.40957
375720.0000   -5.52314
375760.0000   -4.39882
375800.0000   -5.31999
375840.0000   -4.50968
375880.0000   -5.36184
375920.0000   -5.11631
375960.0000   -4.65194
376000.0000   -5.45636
376040.0000   -4.73991
376080.0000   -5.68604
376120.0000   -5.30938
376160.0000   -4.61913
376200.0000   -5.19367
376240.0000   -5.54991
376280.0000   -5.32645
376320.0000   -5.75341
376360.0000   -5.82510
376400.0000   -4.98471
376440.0000   -5.14620
376480.0000   -5.03712
376520.0000   -5.17705
376560.0000   -5.81805
376600.0000   -5.28529
376640.0000   -4.75450
376680.0000   -5.35795
376720.0000   -5.53281
376760.0000   -4.75776
376800.0000   -5.09330
376840.0000   -5.09025
376880.0000   -5.48846
376920.0000   -6.12574
376960.0000   -5.68628
377000.0000   -5.91681
377040.0000   -5.59689
377080.0000   -5.66220
377120.0000   -6.61909
377160.0000   -5.76519
377200.0000   -5.85029
377240.0000   -5.39945
377280.0000   -5.60077
377320.0000   -6.26525
377360.0000   -6.26899
377400.0000   -5.05285
377440.0000   -5.26819
377480.0000   -5.46753
377520.0000   -6.16203
377560.0000   -6.49021
377600.0000   -6.47537
377640.0000   -5.62488
377680.0000   -6.38237
377720.0000   -6.41203
377760.0000   -5.90120
377800.0000   -6.60533
377840.0000   -6.35305
377880.0000   -6.53127
377920.0000   -5.00951
377960.0000   -5.05641
378000.0000   -5.67606
378040.0000   -4.83501
378080.0000   -6.42058
378120.0000   -6.34286
378160.0000   -7.07163
378200.0000   -6.15406
378240.0000   -6.55151
378280.0000   -7.04821
378320.0000   -6.24999
378360.0000   -6.14854
378400.0000   -7.85928
378440.0000   -6.24697
378480.0000   -7.04968
378520.0000   -6.36964
378560.0000   -6.27718
378600.0000   -5.87930
378640.0000   -6.55926
378680.0000   -5.70959
378720.0000   -5.77556
378760.0000   -5.30744
378800.0000   -6.33796
378840.0000   -6.89083
378880.0000   -6.83195
378920.0000   -5.78240
378960.0000   -6.32192
379000.0000   -6.44191
379040.0000   -6.38127
379080.0000   -6.75772
379120.0000   -6.42989
379160.0000   -6.32536
379200.0000   -5.81061
379240.0000   -6.01645
379280.0000   -6.41310
379320.0000   -6.69617
379360.0000   -6.28998
379400.0000   -5.21456
379440.0000   -5.99536
379480.0000   -5.73134
379520.0000   -5.46083
379560.0000   -5.92594
379600.0000   -5.13378
379640.0000   -4.65115
379680.0000   -5.96115
379720.0000   -6.08757
379760.0000   -5.14290
379800.0000   -5.94488
379840.0000   -6.14657
379880.0000   -5.70382
379920.0000   -5.67789
379960.0000   -6.07076
380000.0000   -6.95271
380040.0000   -6.53449
380080.0000   -6.43020
380120.0000   -6.41643
380160.0000   -5.34881
380200.0000   -5.58101
380240.0000   -5.57966
380280.0000   -4.92596
380320.0000   -5.40495
380360.0000   -5.40909
380400.0000   -5.62583
380440.0000   -6.14420
380480.0000   -5.54899
380520.0000   -5.53508
380560.0000   -5.38792
380600.0000   -6.36967
380640.0000   -6.59223
380680.0000   -6.28104
380720.0000   -5.34136
380760.0000   -6.28013
380800.0000   -5.70805
380840.0000   -6.30629
380880.0000   -6.07811
380920.0000   -7.10300
380960.0000   -6.27059
381000.0000   -6.32513
381040.0000   -6.73684
381080.0000   -5.94954
381120.0000   -5.84706
381160.0000   -6.52674
381200.0000   -5.97959
381240.0000   -5.59324
381280.0000   -6.27618
381320.0000   -6.79395
381360.0000   -6.28581
381400.0000   -6.12700
381440.0000   -6.09940
381480.0000   -5.74777
381520.0000   -5.94872
381560.0000   -5.66823
381600.0000   -6.31431
381640.0000   -6.25151
381680.0000   -5.47104
381720.0000   -5.39217
381760.0000   -5.92402
381800.0000   -5.14679
381840.0000   -5.68482
381880.0000   -5.73412
381920.0000   -5.76423
381960.0000   -5.41954
382000.0000   -6.31914
382040.0000   -5.50738
382080.0000   -5.16384
382120.0000   -5.31535
382160.0000   -6.01329
382200.0000   -4.99473
382240.0000   -5.49468
382280.0000   -5.80614
382320.0000   -5.56265
382360.0000   -5.44634
382400.0000   -4.97350
382440.0000   -5.75217
382480.0000   -7.21200
382520.0000   -6.67302
382560.0000   -6.20813
382600.0000   -5.92477
382640.0000   -6.79231
382680.0000   -5.77416
382720.0000   -6.63042
382760.0000   -5.79596
382800.0000   -5.55031
382840.0000   -5.47782
382880.0000   -5.38985
382920.0000   -5.80876
382960.0000   -6.18229
383000.0000   -5.90681
383040.0000   -5.56696
383080.0000   -4.90899
383120.0000   -4.88049
383160.0000   -5.30712
383200.0000   -4.97640
383240.0000   -5.57381
383280.0000   -5.82370
383320.0000   -4.66406
383360.0000   -5.19212
383400.0000   -5.92442
383440.0000   -6.16126
383480.0000   -6.71584
383520.0000   -6.01291
383560.0000   -6.69432
383600.0000   -6.21796
383640.0000   -6.53346
383680.0000   -5.70595
383720.0000   -5.73107
383760.0000   -5.25119
383800.0000   -6.11223
383840.0000   -5.23568
383880.0000   -5.26067
383920.0000   -5.96603
383960.0000   -5.98842
384000.0000   -6.17532
384040.0000   -6.91282
384080.0000   -6.86518
384120.0000   -6.40276
384160.0000   -5.88375
384200.0000   -5.71180
384240.0000   -6.19153
384280.0000   -6.83375
384320.0000   -5.58182
384360.0000   -5.62873
384400.0000   -5.34357
384440.0000   -6.85261
384480.0000   -5.87328
384520.0000   -4.77362
384560.0000   -5.33320
384600.0000   -5.06071
384640.0000   -6.17351
384680.0000   -6.51694
384720.0000   -5.53008
384760.0000   -5.29514
384800.0000   -5.42315
384840.0000   -5.89864
384880.0000   -5.25020
384920.0000   -4.97840
384960.0000   -4.80674
385000.0000   -6.05733
385040.0000   -5.10551
385080.0000   -5.22727
385120.0000   -4.70265
385160.0000   -5.41279
385200.0000   -5.21514
385240.0000   -5.07682
385280.0000   -5.39672
385320.0000   -6.12610
385360.0000   -5.78673
385400.0000   -5.56996
385440.0000   -5.96567
385480.0000   -5.52638
385520.0000   -5.72979
385560.0000   -6.29712
385600.0000   -6.01286
385640.0000   -5.82343
385680.0000   -5.04422
385720.0000   -5.52386
385760.0000   -6.37413
385800.0000   -5.31589
385840.0000   -5.46179
385880.0000   -5.22881
385920.0000   -6.58060
385960.0000   -4.72342
386000.0000   -5.62078
386040.0000   -6.30933
386080.0000   -4.60711
386120.0000   -5.17022
386160.0000   -5.43941
386200.0000   -5.32163
386240.0000   -5.49415
386280.0000   -5.39359
386320.0000   -4.98717
386360.0000   -6.25193
386400.0000   -5.68083
386440.0000   -5.24592
386480.0000   -4.80828
386520.0000   -4.63902
386560.0000   -5.96357
386600.0000   -5.75236
386640.0000   -6.04287
386680.0000   -5.19903
386720.0000   -6.00787
386760.0000   -6.22020
386800.0000   -5.69224
386840.0000   -5.84689
386880.0000   -5.26681
386920.0000   -5.65254
386960.0000   -6.07035
387000.0000   -5.52254
387040.0000   -6.19661
387080.0000   -6.44853
387120.0000   -5.93990
387160.0000   -5.55689
387200.0000   -6.01265
387240.0000   -6.14566
387280.0000   -5.56411
387320.0000   -6.05545
387360.0000   -5.53779
387400.0000   -4.85551
387440.0000   -6.02685
387480.0000   -5.96770
387520.0000   -6.70040
387560.0000   -6.42977
387600.0000   -6.63109
387640.0000   -5.33242
387680.0000   -5.20378
387720.0000   -5.64679
387760.0000   -5.53377
387800.0000   -5.34396
387840.0000   -5.32219
387880.0000   -5.72164
387920.0000   -5.40135
387960.0000   -6.02573
388000.0000   -5.62323
388040.0000   -5.61922
388080.0000   -6.70745
388120.0000   -6.09371
388160.0000   -4.45121
388200.0000   -4.12695
388240.0000   -4.44302
388280.0000   -4.95033
388320.0000   -5.22404
388360.0000   -6.17712
388400.0000   -5.67785
388440.0000   -4.93164
388480.0000   -4.88495
388520.0000   -5.20664
388560.0000   -5.90343
388600.0000   -5.13250
388640.0000   -4.82367
388680.0000   -5.62781
388720.0000   -5.78053
388760.0000   -5.99179
388800.0000   -6.06075
388840.0000   -6.06181
388880.0000   -5.58180
388920.0000   -6.96394
388960.0000   -6.53702
389000.0000   -6.60545
389040.0000   -5.63429
389080.0000   -5.86088
389120.0000   -5.57101
389160.0000   -5.22994
389200.0000   -6.13688
389240.0000   -6.41045
389280.0000   -6.77247
389320.0000   -5.80189
389360.0000   -5.96493
389400.0000   -6.10925
389440.0000   -6.23917
389480.0000   -6.97378
389520.0000   -6.19666
389560.0000   -5.78482
389600.0000   -6.09976
389640.0000   -5.77248
389680.0000   -5.94444
389720.0000   -6.07935
389760.0000   -6.05040
389800.0000   -5.38059
389840.0000   -5.90008
389880.0000   -5.90936
389920.0000   -6.14037
389960.0000   -6.51118
390000.0000   -6.51192
390040.0000   -5.71237
390080.0000   -5.46389
390120.0000   -5.25437
390160.0000   -7.30285
390200.0000   -6.91373
390240.0000   -5.96644
390280.0000   -5.81735
390320.0000   -6.43324
390360.0000   -6.12751
390400.0000   -6.24759
390440.0000   -5.96215
390480.0000   -6.35983
390520.0000   -5.91741
390560.0000   -5.00417
390600.0000   -5.38214
390640.0000   -5.73850
390680.0000   -6.18097
390720.0000   -6.25505
390760.0000   -5.85086
390800.0000   -6.41195
390840.0000   -6.36115
390880.0000   -6.21117
390920.0000   -5.56690
390960.0000   -6.58121
391000.0000   -7.47701
391040.0000   -5.92901
391080.0000   -6.54629
391120.0000   -6.47824
391160.0000   -5.97563
391200.0000   -7.48147
391240.0000   -7.22768
391280.0000   -6.97759
391320.0000   -6.91988
391360.0000   -7.46563
391400.0000   -6.19677
391440.0000   -6.43926
391480.0000   -5.29588
391520.0000   -5.26936
391560.0000   -5.66079
391600.0000   -6.31419
391640.0000   -5.93555
391680.0000   -5.61479
391720.0000   -5.22398
391760.0000   -5.67563
391800.0000   -5.85307
391840.0000   -6.04963
391880.0000   -6.28912
391920.0000   -5.94804
391960.0000   -6.61890
392000.0000   -6.28546
392040.0000   -6.94388
392080.0000   -6.04125
392120.0000   -6.38384
392160.0000   -6.31143
392200.0000   -6.96990
392240.0000   -5.36331
392280.0000   -6.28067
392320.0000   -6.27596
392360.0000   -6.83071
392400.0000   -6.91177
392440.0000   -7.26983
392480.0000   -5.79736
392520.0000   -6.42828
392560.0000   -5.52589
392600.0000   -6.72963
392640.0000   -6.22372
392680.0000   -5.15770
392720.0000   -6.27076
392760.0000   -5.94678
392800.0000   -5.72027
392840.0000   -5.96628
392880.0000   -6.21513
392920.0000   -6.76142
392960.0000   -6.77125
393000.0000   -6.54474
393040.0000   -6.62474
393080.0000   -5.93250
393120.0000   -5.76506
393160.0000   -5.86078
393200.0000   -6.41641
393240.0000   -6.10041
393280.0000   -6.24280
393320.0000   -5.68144
393360.0000   -5.61037
393400.0000   -5.22139
393440.0000   -5.78605
393480.0000   -5.26566
393520.0000   -6.38497
393560.0000   -5.59781
393600.0000   -5.58982
393640.0000   -5.56835
393680.0000   -6.00727
393720.0000   -6.51964
393760.0000   -6.15949
393800.0000   -6.01203
393840.0000   -7.04075
393880.0000   -5.58697
393920.0000   -6.15225
393960.0000   -5.76190
394000.0000   -5.71383
394040.0000   -5.74522
394080.0000   -5.96885
394120.0000   -5.52009
394160.0000   -3.83673
394200.0000   -7.17992
394240.0000   -6.22910
394280.0000   -5.98825
394320.0000   -5.77177
394360.0000   -5.86096
394400.0000   -6.38375
394440.0000   -5.98857
394480.0000   -5.90889
394520.0000   -6.69157
394560.0000   -5.74094
394600.0000   -5.06812
394640.0000   -5.75472
394680.0000   -5.15515
394720.0000   -4.86465
394760.0000   -5.42975
394800.0000   -5.67044
394840.0000   -6.02347
394880.0000   -6.19385
394920.0000   -6.06927
394960.0000   -5.41461
395000.0000   -5.77899
395040.0000   -6.07642
395080.0000   -5.63440
395120.0000   -6.46270
395160.0000   -6.15696
395200.0000   -6.18764
395240.0000   -6.27823
395280.0000   -7.01250
395320.0000   -6.86180
395360.0000   -6.29062
395400.0000   -6.40344
395440.0000   -6.43477
395480.0000   -7.73545
395520.0000   -7.46744
395560.0000   -7.40158
395600.0000   -6.56822
395640.0000   -5.93669
395680.0000   -5.82306
395720.0000   -6.15427
395760.0000   -6.03545
395800.0000   -5.98547
395840.0000   -5.96301
395880.0000   -5.08450
395920.0000   -5.71197
395960.0000   -5.02608
396000.0000   -6.41515
396040.0000   -5.79789
396080.0000   -5.59204
396120.0000   -5.33288
396160.0000   -4.84177
396200.0000   -5.51937
396240.0000   -6.04373
396280.0000   -5.91195
396320.0000   -6.86036
396360.0000   -6.62962
396400.0000   -6.67111
396440.0000   -6.37850
396480.0000   -6.29755
396520.0000   -6.27979
396560.0000   -5.84644
396600.0000   -6.35642
396640.0000   -6.45116
396680.0000   -7.05809
396720.0000   -6.32917
396760.0000   -6.58991
396800.0000   -6.96162
396840.0000   -6.09417
396880.0000   -6.74917
396920.0000   -6.20805
396960.0000   -6.34102
397000.0000   -6.77948
397040.0000   -7.10787
397080.0000   -6.20791
397120.0000   -5.44304
397160.0000   -5.38562
397200.0000   -5.51684
397240.0000   -6.31560
397280.0000   -6.37446
397320.0000   -5.79658
397360.0000   -6.48998
397400.0000   -6.65289
397440.0000   -5.68495
397480.0000   -5.21303
397520.0000   -4.26072
397560.0000   -5.46956
397600.0000   -4.77120
397640.0000   -4.95973
397680.0000   -5.71739
397720.0000   -5.24463
397760.0000   -5.26243
397800.0000   -4.51952
397840.0000   -4.55159
397880.0000   -5.30059
397920.0000   -5.08171
397960.0000   -5.79352
398000.0000   -4.80954
398040.0000   -4.42112
398080.0000   -4.75276
398120.0000   -5.27192
398160.0000   -4.64233
398200.0000   -4.73323
398240.0000   -6.07214
398280.0000   -6.12376
398320.0000   -5.38180
398360.0000   -5.53579
398400.0000   -5.18581
398440.0000   -5.46123
398480.0000   -6.20954
398520.0000   -5.52129
398560.0000   -6.42342
398600.0000   -5.60029
398640.0000   -5.44770
398680.0000   -4.91204
398720.0000   -5.13267
398760.0000   -3.96454
398800.0000   -5.19414
398840.0000   -5.20641
398880.0000   -5.62254
398920.0000   -4.95494
398960.0000   -4.91345
399000.0000   -4.66348
399040.0000   -5.22853
399080.0000   -4.12007
399120.0000   -5.01626
399160.0000   -5.09135
399200.0000   -5.68093
399240.0000   -5.89694
399280.0000   -4.78561
399320.0000   -5.06162
399360.0000   -5.75896
399400.0000   -5.37157
399440.0000   -5.96484
399480.0000   -5.11308
399520.0000   -5.22869
399560.0000   -4.98823
399600.0000   -5.14296
399640.0000   -5.62850
399680.0000   -5.81767
399720.0000   -5.85238
399760.0000   -6.69597
399800.0000   -5.10608
399840.0000   -5.11460
399880.0000   -4.95377
399920.0000   -5.64791
399960.0000   -5.38817
400000.0000   -5.15710
400040.0000   -5.36740
400080.0000   -4.95758
400120.0000   -4.76981
400160.0000   -4.52178
400200.0000   -6.37044
400240.0000   -5.79427
400280.0000   -5.60484
400320.0000   -5.28257
400360.0000   -5.89432
400400.0000   -5.99420
400440.0000   -6.50890
400480.0000   -6.21843
400520.0000   -6.39979
400560.0000   -5.58094
400600.0000   -6.39568
400640.0000   -6.32196
400680.0000   -6.73194
400720.0000   -6.08113
400760.0000   -6.87377
400800.0000   -6.80681
400840.0000   -7.06400
400880.0000   -6.54356
400920.0000   -7.14877
400960.0000   -6.67740
401000.0000   -6.76063
401040.0000   -5.88454
401080.0000   -6.35202
401120.0000   -6.15869
401160.0000   -5.32870
401200.0000   -5.44011
401240.0000   -6.61317
401280.0000   -6.63942
401320.0000   -6.81051
401360.0000   -6.03184
401400.0000   -6.13388
401440.0000   -6.54662
401480.0000   -5.46109
401520.0000   -6.71311
401560.0000   -5.38099
401600.0000   -6.26411
401640.0000   -5.89890
401680.0000   -6.64011
401720.0000   -6.49017
401760.0000   -6.00396
401800.0000   -5.04760
401840.0000   -5.20257
401880.0000   -6.15349
401920.0000   -5.91819
401960.0000   -6.21339
402000.0000   -5.43472
402040.0000   -5.91110
402080.0000   -7.18995
402120.0000   -6.83560
402160.0000   -6.14299
402200.0000   -6.61382
402240.0000   -6.81252
402280.0000   -6.48083
402320.0000   -6.59062
402360.0000   -6.38333
402400.0000   -6.31195
402440.0000   -6.16219
402480.0000   -6.24257
402520.0000   -6.98884
402560.0000   -6.46304
402600.0000   -6.79362
402640.0000   -6.08686
402680.0000   -5.91245
402720.0000   -5.98899
402760.0000   -5.05741
402800.0000   -5.41194
402840.0000   -5.88027
402880.0000   -5.08971
402920.0000   -5.90872
402960.0000   -5.71324
403000.0000   -5.62023
403040.0000   -5.38031
403080.0000   -4.78672
403120.0000   -4.84561
403160.0000   -4.15990
403200.0000   -5.17603
403240.0000   -4.30923
403280.0000   -6.20799
403320.0000   -5.69921
403360.0000   -6.76203
403400.0000   -7.02469
403440.0000   -6.09413
403480.0000   -5.72006
403520.0000   -5.51887
403560.0000   -5.89005
403600.0000   -5.93965
403640.0000   -5.61054
403680.0000   -5.96182
403720.0000   -5.74408
403760.0000   -5.42009
403800.0000   -5.96201
403840.0000   -6.33370
403880.0000   -5.65238
403920.0000   -6.48764
403960.0000   -5.56722
404000.0000   -5.88740
404040.0000   -5.63032
404080.0000   -5.93126
404120.0000   -5.35522
404160.0000   -5.72087
404200.0000   -5.83481
404240.0000   -4.88332
404280.0000   -6.31847
404320.0000   -5.76088
404360.0000   -5.95334
404400.0000   -6.58832
404440.0000   -5.81150
404480.0000   -5.26297
404520.0000   -5.89481
404560.0000   -6.29306
404600.0000   -7.28720
404640.0000   -5.76364
404680.0000   -5.75245
404720.0000   -5.29721
404760.0000   -5.16622
404800.0000   -5.69078
404840.0000   -5.40234
404880.0000   -6.41643
404920.0000   -6.13659
404960.0000   -6.15640
405000.0000   -6.83463
405040.0000   -6.06718
405080.0000   -6.16216
405120.0000   -5.48189
405160.0000   -5.94703
405200.0000   -5.75769
405240.0000   -5.76728
405280.0000   -6.39740
405320.0000   -5.25677
405360.0000   -5.58262
405400.0000   -6.14922
405440.0000   -5.89049
405480.0000   -6.75241
405520.0000   -5.82491
405560.0000   -5.21711
405600.0000   -5.90744
405640.0000   -5.61873
405680.0000   -6.34232
405720.0000   -6.13575
405760.0000   -6.12827
405800.0000   -5.66271
405840.0000   -5.92302
405880.0000   -5.52114
405920.0000   -5.38851
405960.0000   -6.19368
406000.0000   -6.04543
406040.0000   -5.15250
406080.0000   -5.27124
406120.0000   -6.65679
406160.0000   -6.71624
406200.0000   -5.03685
406240.0000   -6.14027
406280.0000   -5.46624
406320.0000   -5.17638
406360.0000   -5.44592
406400.0000   -5.32919
406440.0000   -4.87514
406480.0000   -4.92147
406520.0000   -4.62544
406560.0000   -5.21379
406600.0000   -5.28735
406640.0000   -5.89906
406680.0000   -5.89728
406720.0000   -5.05587
406760.0000   -5.51698
406800.0000   -5.74930
406840.0000   -4.71345
406880.0000   -5.55540
406920.0000   -4.89783
406960.0000   -4.24658
407000.0000   -5.56899
407040.0000   -5.45633
407080.0000   -6.02757
407120.0000   -5.59726
407160.0000   -5.34657
407200.0000   -5.36367
407240.0000   -5.05141
407280.0000   -4.86160
407320.0000   -4.66524
407360.0000   -4.69417
407400.0000   -5.49864
407440.0000   -4.79650
407480.0000   -4.85513
407520.0000   -5.13664
407560.0000   -5.25856
407600.0000   -5.69139
407640.0000   -5.23653
407680.0000   -5.30261
407720.0000   -4.95054
407760.0000   -5.01233
407800.0000   -5.71420
407840.0000   -4.79026
407880.0000   -4.85554
407920.0000   -4.90312
407960.0000   -5.38930
408000.0000   -4.91283
408040.0000   -5.21388
408080.0000   -4.51133
408120.0000   -4.61280
408160.0000   -5.54670
408200.0000   -4.58012
408240.0000   -4.34999
408280.0000   -4.03213
408320.0000   -4.86227
408360.0000   -3.90978
408400.0000   -4.50352
408440.0000   -4.11369
408480.0000   -4.76993
408520.0000   -5.12173
408560.0000   -3.95132
408600.0000   -5.00987
408640.0000   -5.11371
408680.0000   -4.77796
408720.0000   -5.01144
408760.0000   -4.51167
408800.0000   -4.16386
408840.0000   -4.34372
408880.0000   -3.46008
408920.0000   -5.42966
408960.0000   -4.69069
409000.0000   -4.33625
409040.0000   -4.44290
409080.0000   -5.25225
409120.0000   -5.55250
409160.0000   -5.25774
409200.0000   -4.52575
409240.0000   -5.14084
409280.0000   -5.64556
409320.0000   -5.75551
409360.0000   -5.34171
409400.0000   -5.55298
409440.0000   -5.92439
409480.0000   -4.89688
409520.0000   -4.90458
409560.0000   -5.02037
409600.0000   -4.43306
409640.0000   -4.79369
409680.0000   -4.27657
409720.0000   -4.66626
409760.0000   -5.07555
409800.0000   -4.46122
409840.0000   -5.24208
409880.0000   -5.10988
409920.0000   -5.24260
409960.0000   -4.55349
410000.0000   -4.67648
410040.0000   -5.40730
410080.0000   -4.82555
410120.0000   -4.26461
410160.0000   -4.89889
410200.0000   -4.63691
410240.0000   -5.75789
410280.0000   -4.23257
410320.0000   -5.29944
410360.0000   -4.94828
410400.0000   -4.65195
410440.0000   -5.43051
410480.0000   -4.80826
410520.0000   -5.68713
410560.0000   -5.86376
410600.0000   -6.43349
410640.0000   -6.46207
410680.0000   -5.88277
410720.0000   -5.67085
410760.0000   -5.46945
410800.0000   -4.98730
410840.0000   -5.61830
410880.0000   -5.69064
410920.0000   -4.56661
410960.0000   -5.58322
411000.0000   -5.96977
411040.0000   -6.00285
411080.0000   -6.32658
411120.0000   -6.30745
411160.0000   -5.69260
411200.0000   -6.17844
411240.0000   -5.77438
411280.0000   -5.37181
411320.0000   -6.10773
411360.0000   -5.87601
411400.0000   -7.01199
411440.0000   -5.32441
411480.0000   -6.00219
411520.0000   -6.37184
411560.0000   -5.20110
411600.0000   -6.07008
411640.0000   -5.24930
411680.0000   -5.63856
411720.0000   -5.06889
411760.0000   -5.93551
411800.0000   -4.62040
411840.0000   -4.99499
411880.0000   -4.69451
411920.0000   -5.64308
411960.0000   -5.77573
412000.0000   -6.01443
412040.0000   -5.97909
412080.0000   -5.11935
412120.0000   -5.26983
412160.0000   -5.62391
412200.0000   -4.98996
412240.0000   -5.13566
412280.0000   -4.34584
412320.0000   -4.12646
412360.0000   -5.24227
412400.0000   -4.57416
412440.0000   -4.68164
412480.0000   -3.89281
412520.0000   -5.24956
412560.0000   -4.41177
412600.0000   -4.84404
412640.0000   -4.91182
412680.0000   -5.12492
412720.0000   -5.25701
412760.0000   -5.34645
412800.0000   -4.53969
412840.0000   -4.21431
412880.0000   -5.70724
412920.0000   -5.69977
412960.0000   -5.54252
413000.0000   -5.52117
413040.0000   -5.12964
413080.0000   -5.15884
413120.0000   -5.27501
413160.0000   -4.71906
413200.0000   -6.13558
413240.0000   -5.78253
413280.0000   -6.87518
413320.0000   -5.55089
413360.0000   -6.01955
413400.0000   -6.62261
413440.0000   -6.39452
413480.0000   -7.03553
413520.0000   -5.57517
413560.0000   -5.58840
413600.0000   -5.93342
413640.0000   -5.18472
413680.0000   -5.57580
413720.0000   -6.14087
413760.0000   -5.63946
413800.0000   -5.88626
413840.0000   -5.79591
413880.0000   -5.63115
413920.0000   -4.94655
413960.0000   -5.50432
414000.0000   -4.90856
414040.0000   -3.71983
414080.0000   -4.95112
414120.0000   -5.82346
414160.0000   -4.24965
414200.0000   -4.99176
414240.0000   -4.77540
414280.0000   -5.46744
414320.0000   -5.03087
414360.0000   -5.47807
414400.0000   -4.38757
414440.0000   -4.50765
414480.0000   -4.39902
414520.0000   -4.33039
414560.0000   -5.57102
414600.0000   -4.83044
414640.0000   -5.60455
414680.0000   -5.47024
414720.0000   -5.82606
414760.0000   -4.08496
414800.0000   -4.44017
414840.0000   -3.68761
414880.0000   -5.19619
414920.0000   -5.47964
414960.0000   -5.24926
415000.0000   -5.24458
415040.0000   -4.92958
415080.0000   -5.55202
415120.0000   -4.26205
415160.0000   -5.25066
415200.0000   -4.99665
415240.0000   -4.11302
415280.0000   -4.56860
415320.0000   -5.88587
415360.0000   -5.77331
415400.0000   -5.37323
415440.0000   -5.06019
415480.0000   -5.24576
415520.0000   -5.22960
415560.0000   -5.66908
415600.0000   -6.78686
415640.0000   -5.77259
415680.0000   -4.61415
415720.0000   -4.77497
415760.0000   -4.40373
415800.0000   -5.19984
415840.0000   -5.15624
415880.0000   -4.72941
415920.0000   -4.55372
415960.0000   -4.64022
416000.0000   -5.28333
416040.0000   -4.72819
416080.0000   -5.42549
416120.0000   -4.97342
416160.0000   -4.70501
416200.0000   -4.80582
416240.0000   -3.98625
416280.0000   -4.92440
416320.0000   -4.92240
416360.0000   -5.11525
416400.0000   -5.16954
416440.0000   -5.68341
416480.0000   -4.83430
416520.0000   -4.94418
416560.0000   -4.38375
416600.0000   -4.34557
416640.0000   -5.19858
416680.0000   -4.82029
416720.0000   -4.57512
416760.0000   -4.84946
416800.0000   -5.12238
416840.0000   -4.53486
416880.0000   -4.80804
416920.0000   -4.34174
416960.0000   -5.50369
417000.0000   -4.95683
417040.0000   -3.93760
417080.0000   -5.70648
417120.0000   -6.02329
417160.0000   -5.52602
417200.0000   -6.00528
417240.0000   -5.35371
417280.0000   -5.59058
417320.0000   -5.37934
417360.0000   -4.36936
417400.0000   -5.97609
417440.0000   -5.61176
417480.0000   -6.01861
417520.0000   -5.66324
417560.0000   -5.63172
417600.0000   -5.05237
417640.0000   -5.02552
417680.0000   -4.86437
417720.0000   -5.12575
417760.0000   -6.30743
417800.0000   -5.26510
417840.0000   -5.41931
417880.0000   -4.55443
417920.0000   -5.28914
417960.0000   -4.56916
418000.0000   -4.59144
418040.0000   -4.57312
418080.0000   -5.07574
418120.0000   -4.44137
418160.0000   -5.55001
418200.0000   -4.06519
418240.0000   -4.73489
418280.0000   -4.93061
418320.0000   -5.19569
418360.0000   -5.38227
418400.0000   -5.08664
418440.0000   -5.24248
418480.0000   -4.00129
418520.0000   -5.68440
418560.0000   -4.61743
418600.0000   -4.81106
418640.0000   -4.93771
418680.0000   -5.38156
418720.0000   -6.40668
418760.0000   -5.42023
418800.0000   -5.65765
418840.0000   -5.13251
418880.0000   -5.47849
418920.0000   -6.03650
418960.0000   -5.04859
419000.0000   -5.30576
419040.0000   -5.42428
419080.0000   -5.45710
419120.0000   -6.01571
419160.0000   -6.02399
419200.0000   -5.82874
419240.0000   -5.68097
419280.0000   -4.79674
419320.0000   -5.40674
419360.0000   -5.21344
419400.0000   -5.69681
419440.0000   -5.87540
419480.0000   -6.09458
419520.0000   -5.79448
419560.0000   -5.07420
419600.0000   -5.04091
419640.0000   -5.70999
419680.0000   -6.08942
419720.0000   -5.22500
419760.0000   -5.44463
419800.0000   -5.10773
419840.0000   -6.05233
419880.0000   -5.47551
419920.0000   -5.51030
419960.0000   -5.25389
420000.0000   -5.92848
420040.0000   -5.84163
420080.0000   -5.03437
420120.0000   -5.41648
420160.0000   -6.84761
420200.0000   -5.05383
420240.0000   -5.57394
420280.0000   -4.77190
420320.0000   -5.15383
420360.0000   -5.15932
420400.0000   -5.19532
420440.0000   -5.08211
420480.0000   -5.10737
420520.0000   -5.55155
420560.0000   -5.26660
420600.0000   -5.02868
420640.0000   -4.36383
420680.0000   -5.54133
420720.0000   -5.18197
420760.0000   -5.30125
420800.0000   -5.94592
420840.0000   -5.55778
420880.0000   -5.61884
420920.0000   -4.25500
420960.0000   -4.88939
421000.0000   -5.17699
421040.0000   -5.28883
421080.0000   -4.85154
421120.0000   -4.58651
421160.0000   -5.95449
421200.0000   -5.53107
421240.0000   -5.85956
421280.0000   -6.54857
421320.0000   -5.64241
421360.0000   -5.67196
421400.0000   -5.34341
421440.0000   -5.47960
421480.0000   -4.78000
421520.0000   -5.80813
421560.0000   -4.97590
421600.0000   -5.78526
421640.0000   -5.03402
421680.0000   -5.60438
421720.0000   -4.96999
421760.0000   -5.54662
421800.0000   -5.06096
421840.0000   -5.45348
421880.0000   -5.66349
421920.0000   -5.16909
421960.0000   -5.16468
422000.0000   -5.70818
422040.0000   -5.91481
422080.0000   -6.21342
422120.0000   -5.16377
422160.0000   -5.63388
422200.0000   -5.40737
422240.0000   -4.71063
422280.0000   -4.88628
422320.0000   -4.47566
422360.0000   -5.10890
422400.0000   -4.89706
422440.0000   -5.14534
422480.0000   -4.80939
422520.0000   -5.26436
422560.0000   -4.85973
422600.0000   -4.54631
422640.0000   -5.22385
422680.0000   -4.42912
422720.0000   -5.15742
422760.0000   -5.16987
422800.0000   -5.28200
422840.0000   -4.74693
422880.0000   -5.72692
422920.0000   -5.42543
422960.0000   -4.84950
423000.0000   -5.36963
423040.0000   -4.90657
423080.0000   -4.69577
423120.0000   -5.45151
423160.0000   -5.34874
423200.0000   -5.67986
423240.0000   -4.55740
423280.0000   -5.08525
423320.0000   -4.44280
423360.0000   -4.59644
423400.0000   -4.63484
423440.0000   -4.32007
423480.0000   -4.95035
423520.0000   -4.99903
423560.0000   -4.74274
423600.0000   -4.18090
423640.0000   -4.25409
423680.0000   -4.63338
423720.0000   -4.44233
423760.0000   -4.88663
423800.0000   -4.28048
423840.0000   -4.03562
423880.0000   -4.18458
423920.0000   -4.73061
423960.0000   -4.74837
424000.0000   -5.32939
424040.0000   -4.55150
424080.0000   -4.01350
424120.0000   -4.44966
424160.0000   -3.52556
424200.0000   -4.36781
424240.0000   -4.65267
424280.0000   -4.94854
424320.0000   -4.96576
424360.0000   -5.27255
424400.0000   -4.96525
424440.0000   -5.18266
424480.0000   -4.88426
424520.0000   -4.55209
424560.0000   -4.60960
424600.0000   -4.86686
424640.0000   -4.46337
424680.0000   -4.78323
424720.0000   -4.41450
424760.0000   -4.39970
424800.0000   -3.12094
424840.0000   -4.23319
424880.0000   -4.92940
424920.0000   -4.98362
424960.0000   -4.56049
425000.0000   -5.26946
425040.0000   -5.24003
425080.0000   -4.71940
425120.0000   -4.39215
425160.0000   -5.30673
425200.0000   -4.84977
425240.0000   -5.65788
425280.0000   -5.48801
425320.0000   -5.86430
425360.0000   -5.32891
425400.0000   -5.53167
425440.0000   -5.04044
425480.0000   -5.09682
425520.0000   -5.59048
425560.0000   -4.85687
425600.0000   -5.05632
425640.0000   -4.94099
425680.0000   -5.47018
425720.0000   -5.46988
425760.0000   -5.64703
425800.0000   -6.24872
425840.0000   -5.91642
425880.0000   -4.71606
425920.0000   -5.32083
425960.0000   -4.88489
426000.0000   -5.69700
426040.0000   -6.64957
426080.0000   -5.84164
426120.0000   -5.10877
426160.0000   -6.78884
426200.0000   -6.16229
426240.0000   -5.58415
426280.0000   -6.15399
426320.0000   -6.33210
426360.0000   -5.71876
426400.0000   -4.84717
426440.0000   -5.81605
426480.0000   -5.42462
426520.0000   -5.93178
426560.0000   -5.51032
426600.0000   -5.12586
426640.0000   -4.30947
426680.0000   -5.09260
426720.0000   -5.56603
426760.0000   -4.66409
426800.0000   -5.93942
426840.0000   -4.69465
426880.0000   -4.96452
426920.0000   -4.86636
426960.0000   -4.99693
427000.0000   -5.25119
427040.0000   -4.57854
427080.0000   -4.71699
427120.0000   -4.29170
427160.0000   -4.28177
427200.0000   -5.33215
427240.0000   -5.21577
427280.0000   -5.19394
427320.0000   -4.61048
427360.0000   -4.15297
427400.0000   -4.65775
427440.0000   -5.30228
427480.0000   -5.63287
427520.0000   -4.75205
427560.0000   -5.39586
427600.0000   -4.96681
427640.0000   -4.56007
427680.0000   -5.14383
427720.0000   -5.36447
427760.0000   -5.59071
427800.0000   -5.20970
427840.0000   -5.42306
427880.0000   -5.00316
427920.0000   -5.11735
427960.0000   -4.79674
428000.0000   -5.45844
428040.0000   -5.21942
428080.0000   -5.42051
428120.0000   -5.17457
428160.0000   -3.93799
428200.0000   -5.53406
428240.0000   -5.80882
428280.0000   -6.23683
428320.0000   -6.02509
428360.0000   -6.17099
428400.0000   -5.12495
428440.0000   -5.81417
428480.0000   -5.77822
428520.0000   -5.03403
428560.0000   -5.00360
428600.0000   -5.93817
428640.0000   -5.38495
428680.0000   -5.13920
428720.0000   -4.82048
428760.0000   -4.32503
428800.0000   -3.93935
428840.0000   -5.03614
428880.0000   -3.89926
428920.0000   -3.96099
428960.0000   -3.58414
429000.0000   -5.01034
429040.0000   -4.83888
429080.0000   -4.80190
429120.0000   -4.95764
429160.0000   -4.47208
429200.0000   -4.68147
429240.0000   -5.03172
429280.0000   -4.87713
429320.0000   -5.04343
429360.0000   -5.57111
429400.0000   -4.72927
429440.0000   -4.43195
429480.0000   -4.91467
429520.0000   -4.54985
429560.0000   -4.69652
429600.0000   -4.00382
429640.0000   -3.83173
429680.0000   -4.60998
429720.0000   -4.07225
429760.0000   -4.25108
429800.0000   -4.78767
429840.0000   -5.55261
429880.0000   -5.52428
429920.0000   -5.43421
429960.0000   -5.56977
430000.0000   -5.42987
430040.0000   -4.00084
430080.0000   -4.57690
430120.0000   -4.64001
430160.0000   -4.87318
430200.0000   -4.78452
430240.0000   -4.58583
430280.0000   -4.17736
430320.0000   -4.33721
430360.0000   -4.57315
430400.0000   -4.61260
430440.0000   -4.82625
430480.0000   -4.96987
430520.0000   -5.08267
430560.0000   -4.78857
430600.0000   -6.05451
430640.0000   -5.40003
430680.0000   -5.34462
430720.0000   -5.26603
430760.0000   -5.26467
430800.0000   -4.79921
430840.0000   -5.38558
430880.0000   -4.16627
430920.0000   -5.40392
430960.0000   -4.53347
431000.0000   -5.28497
431040.0000   -4.95584
431080.0000   -4.88632
431120.0000   -5.92418
431160.0000   -5.35341
431200.0000   -4.90559
431240.0000   -5.23620
431280.0000   -4.77592
431320.0000   -5.63733
431360.0000   -4.93193
431400.0000   -5.46135
431440.0000   -5.64903
431480.0000   -5.06094
431520.0000   -5.04540
431560.0000   -5.40327
431600.0000   -5.38354
431640.0000   -5.39356
431680.0000   -5.16879
431720.0000   -5.15228
431760.0000   -5.35722
431800.0000   -5.75713
431840.0000   -5.09448
431880.0000   -5.38083
431920.0000   -5.05974
431960.0000   -4.85206
432000.0000   -4.82437
432040.0000   -5.13355
432080.0000   -5.16574
432120.0000   -5.10543
432160.0000   -4.53779
432200.0000   -5.88525
432240.0000   -5.32367
432280.0000   -5.48634
432320.0000   -4.54705
432360.0000   -4.95990
432400.0000   -4.91647
432440.0000   -4.86624
432480.0000   -4.83972
432520.0000   -4.24949
432560.0000   -4.88982
432600.0000   -5.09114
432640.0000   -5.12178
432680.0000   -5.32266
432720.0000   -5.35861
432760.0000   -4.88142
432800.0000   -5.01998
432840.0000   -4.45636
432880.0000   -4.29617
432920.0000   -4.26687
432960.0000   -4.72555
433000.0000   -4.57826
433040.0000   -5.06625
433080.0000   -4.99660
433120.0000   -4.81794
433160.0000   -4.86060
433200.0000   -4.82394
433240.0000   -4.02253
433280.0000   -4.44236
433320.0000   -4.59816
433360.0000   -5.14816
433400.0000   -4.69655
433440.0000   -4.60133
433480.0000   -4.75920
433520.0000   -4.42298
433560.0000   -5.09494
433600.0000   -5.16511
433640.0000   -4.80928
433680.0000   -5.08481
433720.0000   -4.60255
433760.0000   -5.45342
433800.0000   -4.39093
433840.0000   -4.78647
433880.0000   -4.79069
433920.0000   -4.59434
433960.0000   -4.26520
434000.0000   -5.18786
434040.0000   -4.00197
434080.0000   -4.07518
434120.0000   -3.75705
434160.0000   -4.40995
434200.0000   -4.32625
434240.0000   -4.37267
434280.0000   -4.42683
434320.0000   -5.77967
434360.0000   -5.17012
434400.0000   -5.20285
434440.0000   -4.62638
434480.0000   -5.22279
434520.0000   -4.41042
434560.0000   -4.66856
434600.0000   -4.24448
434640.0000   -5.69061
434680.0000   -4.25165
434720.0000   -4.97366
434760.0000   -5.05702
434800.0000   -5.27591
434840.0000   -4.25091
434880.0000   -5.22812
434920.0000   -5.10381
434960.0000   -5.23839
435000.0000   -5.36366
435040.0000   -5.25462
435080.0000   -5.60098
435120.0000   -5.40298
435160.0000   -4.69839
435200.0000   -4.79953
435240.0000   -5.30554
435280.0000   -4.85708
435320.0000   -4.35300
435360.0000   -4.13304
435400.0000   -4.14425
435440.0000   -4.48901
435480.0000   -4.57180
435520.0000   -4.81351
435560.0000   -4.90935
435600.0000   -4.63282
435640.0000   -4.75949
435680.0000   -3.63149
435720.0000   -4.55990
435760.0000   -4.83744
435800.0000   -4.91595
435840.0000   -5.44107
435880.0000   -5.13982
435920.0000   -3.74184
435960.0000   -5.43109
436000.0000   -5.26815
436040.0000   -4.93659
436080.0000   -5.42058
436120.0000   -5.75564
436160.0000   -5.82463
436200.0000   -5.91333
436240.0000   -5.48913
436280.0000   -5.08074
436320.0000   -5.14168
436360.0000   -5.41736
436400.0000   -4.74574
436440.0000   -4.58503
436480.0000   -5.59609
436520.0000   -4.94037
436560.0000   -6.01130
436600.0000   -5.31106
436640.0000   -4.92821
436680.0000   -4.45907
436720.0000   -4.46331
436760.0000   -5.41803
436800.0000   -5.86321
436840.0000   -5.65936
436880.0000   -4.96509
436920.0000   -5.56767
436960.0000   -5.41179
437000.0000   -5.62659
437040.0000   -5.76280
437080.0000   -5.34088
437120.0000   -5.18227
437160.0000   -6.14478
437200.0000   -5.88140
437240.0000   -5.03342
437280.0000   -4.58021
437320.0000   -4.99005
437360.0000   -5.64262
437400.0000   -5.20899
437440.0000   -5.47695
437480.0000   -4.87454
437520.0000   -4.80249
437560.0000   -5.69688
437600.0000   -5.60558
437640.0000   -5.79652
437680.0000   -5.84221
437720.0000   -6.21682
437760.0000   -4.43613
437800.0000   -5.82134
437840.0000   -5.26560
437880.0000   -5.98357
437920.0000   -6.07643
437960.0000   -5.45947
438000.0000   -5.53761
438040.0000   -6.01312
438080.0000   -5.42432
438120.0000   -5.26985
438160.0000   -5.55885
438200.0000   -6.00146
438240.0000   -6.51779
438280.0000   -5.93726
438320.0000   -7.01623
438360.0000   -5.98496
438400.0000   -6.02271
438440.0000   -5.51365
438480.0000   -6.38432
438520.0000   -5.58544
438560.0000   -5.76992
438600.0000   -6.48715
438640.0000   -5.90029
438680.0000   -5.15538
438720.0000   -5.95601
438760.0000   -5.16027
438800.0000   -5.60491
438840.0000   -6.18719
438880.0000   -5.29510
438920.0000   -5.52114
438960.0000   -5.51278
439000.0000   -6.22065
439040.0000   -6.07876
439080.0000   -6.19551
439120.0000   -5.60422
439160.0000   -5.77206
439200.0000   -5.15017
439240.0000   -5.59902
439280.0000   -6.03848
439320.0000   -6.10869
439360.0000   -5.81633
439400.0000   -5.26007
439440.0000   -5.15839
439480.0000   -5.80364
439520.0000   -5.28702
439560.0000   -4.64710
439600.0000   -5.54510
439640.0000   -5.44625
439680.0000   -5.29375
439720.0000   -4.80973
439760.0000   -5.15175
439800.0000   -5.00610
439840.0000   -5.33233
439880.0000   -6.42571
439920.0000   -5.37259
439960.0000   -5.21465
440000.0000   -4.61575
440040.0000   -4.84893
440080.0000   -4.88491
440120.0000   -5.49080
440160.0000   -5.88093
440200.0000   -5.74796
440240.0000   -4.86457
440280.0000   -4.84498
440320.0000   -5.18109
440360.0000   -5.21812
440400.0000   -5.29697
440440.0000   -5.27366
440480.0000   -5.15551
440520.0000   -6.81861
440560.0000   -6.43757
440600.0000   -6.16946
440640.0000   -6.72226
440680.0000   -5.75478
440720.0000   -6.00462
440760.0000   -6.16346
440800.0000   -5.81579
440840.0000   -5.86168
440880.0000   -5.58986
440920.0000   -6.22865
440960.0000   -5.26990
441000.0000   -5.82395
441040.0000   -6.13404
441080.0000   -5.76279
441120.0000   -5.45439
441160.0000   -4.92343
441200.0000   -4.34879
441240.0000   -4.61906
441280.0000   -4.99443
441320.0000   -4.50801
441360.0000   -4.84239
441400.0000   -5.41332
441440.0000   -4.67695
441480.0000   -4.44269
441520.0000   -5.08109
441560.0000   -5.35132
441600.0000   -4.24288
441640.0000   -4.81471
441680.0000   -5.48248
441720.0000   -5.41192
441760.0000   -5.63738
441800.0000   -5.49713
441840.0000   -5.85822
441880.0000   -4.91790
441920.0000   -6.01833
441960.0000   -5.54324
442000.0000   -5.87774
442040.0000   -5.49143
442080.0000   -5.40857
442120.0000   -4.93537
442160.0000   -5.31044
442200.0000   -4.66430
442240.0000   -5.31615
442280.0000   -5.43644
442320.0000   -4.61536
442360.0000   -4.77382
442400.0000   -4.74741
442440.0000   -3.87119
442480.0000   -4.69067
442520.0000   -4.45585
442560.0000   -5.20853
442600.0000   -4.20569
442640.0000   -4.39105
442680.0000   -4.37093
442720.0000   -3.77746
442760.0000   -4.45057
442800.0000   -4.70072
442840.0000   -4.83894
442880.0000   -5.04733
442920.0000   -4.03863
442960.0000   -4.40495
443000.0000   -5.42681
443040.0000   -4.31098
443080.0000   -4.76795
443120.0000   -4.60154
443160.0000   -5.14473
443200.0000   -4.58342
443240.0000   -4.63897
443280.0000   -3.82787
443320.0000   -4.86749
443360.0000   -4.50607
443400.0000   -5.00641
443440.0000   -5.02101
443480.0000   -4.34550
443520.0000   -5.20187
443560.0000   -4.87356
443600.0000   -4.69613
443640.0000   -4.74098
443680.0000   -4.13508
443720.0000   -5.23182
443760.0000   -5.52744
443800.0000   -4.85670
443840.0000   -4.93494
443880.0000   -5.23605
443920.0000   -5.38749
443960.0000   -5.81531
444000.0000   -5.16688
444040.0000   -5.07954
444080.0000   -6.17961
444120.0000   -5.70199
444160.0000   -5.72481
444200.0000   -5.01351
444240.0000   -4.61017
444280.0000   -4.81587
444320.0000   -5.09784
444360.0000   -4.71919
444400.0000   -4.15932
444440.0000   -4.03996
444480.0000   -5.15217
444520.0000   -5.25439
444560.0000   -3.80770
444600.0000   -4.32980
444640.0000   -5.48514
444680.0000   -5.15068
444720.0000   -4.57574
444760.0000   -5.25628
444800.0000   -4.04672
444840.0000   -3.95834
444880.0000   -4.92570
444920.0000   -4.11074
444960.0000   -5.14790
445000.0000   -5.86217
445040.0000   -5.85717
445080.0000   -5.68935
445120.0000   -4.68125
445160.0000   -3.84247
445200.0000   -4.30399
445240.0000   -3.80909
445280.0000   -4.15511
445320.0000   -4.79192
445360.0000   -5.46482
445400.0000   -4.18366
445440.0000   -3.62653
445480.0000   -4.32484
445520.0000   -4.06770
445560.0000   -3.86973
445600.0000   -4.20065
445640.0000   -5.17910
445680.0000   -4.80657
445720.0000   -4.66658
445760.0000   -5.60103
445800.0000   -4.84455
445840.0000   -5.47850
445880.0000   -4.74983
445920.0000   -4.54816
445960.0000   -4.97735
446000.0000   -4.77862
446040.0000   -5.09290
446080.0000   -4.62762
446120.0000   -5.18550
446160.0000   -4.45307
446200.0000   -4.78167
446240.0000   -4.36153
446280.0000   -4.49432
446320.0000   -4.53326
446360.0000   -3.88951
446400.0000   -4.67442
446440.0000   -3.02747
446480.0000   -3.55340
446520.0000   -4.25259
446560.0000   -4.48041
446600.0000   -3.40729
446640.0000   -4.10944
446680.0000   -4.52267
446720.0000   -4.27055
446760.0000   -3.99709
446800.0000   -4.56062
446840.0000   -3.37697
446880.0000   -3.25319
446920.0000   -3.31207
446960.0000   -4.21896
447000.0000   -4.43214
447040.0000   -4.66446
447080.0000   -4.06075
447120.0000   -5.21618
447160.0000   -5.12270
447200.0000   -5.16573
447240.0000   -4.19957
447280.0000   -5.61324
447320.0000   -4.81273
447360.0000   -4.77204
447400.0000   -4.80687
447440.0000   -4.69962
447480.0000   -4.67530
447520.0000   -4.91592
447560.0000   -5.38821
447600.0000   -5.12514
447640.0000   -5.04560
447680.0000   -4.84629
447720.0000   -5.13237
447760.0000   -5.34678
447800.0000   -6.17215
447840.0000   -5.88360
447880.0000   -5.82195
447920.0000   -5.89301
447960.0000   -5.04373
448000.0000   -5.31941
448040.0000   -5.93859
448080.0000   -5.84170
448120.0000   -5.75172
448160.0000   -5.02488
448200.0000   -4.52293
448240.0000   -5.50319
448280.0000   -5.08875
448320.0000   -5.03670
448360.0000   -4.88955
448400.0000   -5.26410
448440.0000   -5.02376
448480.0000   -5.47900
448520.0000   -4.14472
448560.0000   -4.71074
448600.0000   -4.72881
448640.0000   -4.77713
448680.0000   -4.68320
448720.0000   -4.53902
448760.0000   -4.02136
448800.0000   -4.10543
448840.0000   -4.34457
448880.0000   -4.64977
448920.0000   -3.11441
448960.0000   -4.14770
449000.0000   -5.20566
449040.0000   -4.33191
449080.0000   -5.21599
449120.0000   -4.92351
449160.0000   -4.99994
449200.0000   -5.23240
449240.0000   -5.83479
449280.0000   -4.64872
449320.0000   -4.45536
449360.0000   -4.48912
449400.0000   -5.23802
449440.0000   -4.61396
449480.0000   -4.36610
449520.0000   -4.90832
449560.0000   -4.08015
449600.0000   -4.22098
449640.0000   -4.58761
449680.0000   -4.71352
449720.0000   -5.25821
449760.0000   -4.14516
449800.0000   -4.36714
449840.0000   -4.57574
449880.0000   -4.48086
449920.0000   -4.95837
449960.0000   -4.19080
450000.0000   -5.02583
450040.0000   -4.31178
450080.0000   -5.27589
450120.0000   -5.16260
450160.0000   -4.97057
450200.0000   -4.99427
450240.0000   -4.75722
450280.0000   -5.22705
450320.0000   -4.71639
450360.0000   -3.97492
450400.0000   -4.71844
450440.0000   -4.18070
450480.0000   -4.86061
450520.0000   -3.54906
450560.0000   -4.91741
450600.0000   -4.91628
450640.0000   -5.03840
450680.0000   -4.44089
450720.0000   -4.57606
450760.0000   -4.66318
450800.0000   -4.31984
450840.0000   -5.20913
450880.0000   -3.81640
450920.0000   -4.55384
450960.0000   -5.20540
451000.0000   -5.04352
451040.0000   -5.21051
451080.0000   -5.55166
451120.0000   -5.54633
451160.0000   -4.46593
451200.0000   -4.16476
451240.0000   -3.99303
451280.0000   -3.65530
451320.0000   -4.25162
451360.0000   -4.27811
451400.0000   -4.57557
451440.0000   -4.35930
451480.0000   -4.27114
451520.0000   -5.86821
451560.0000   -4.09115
451600.0000   -4.30965
451640.0000   -4.72144
451680.0000   -5.13978
451720.0000   -4.38974
451760.0000   -4.39937
451800.0000   -4.18967
451840.0000   -4.27831
451880.0000   -4.10000
451920.0000   -4.22341
451960.0000   -4.07686
452000.0000   -3.87730
452040.0000   -3.78161
452080.0000   -4.60167
452120.0000   -5.08107
452160.0000   -3.67542
452200.0000   -4.01581
452240.0000   -4.21660
452280.0000   -3.25743
452320.0000   -3.33437
452360.0000   -4.06022
452400.0000   -3.02777
452440.0000   -3.53850
452480.0000   -3.08420
452520.0000   -4.56036
452560.0000   -4.43409
452600.0000   -5.24671
452640.0000   -4.54184
452680.0000   -3.82386
452720.0000   -3.63828
452760.0000   -4.11806
452800.0000   -4.16430
452840.0000   -3.26989
452880.0000   -3.06443
452920.0000   -4.43340
452960.0000   -4.83617
453000.0000   -4.70094
453040.0000   -3.61700
453080.0000   -4.12939
453120.0000   -3.21220
453160.0000   -4.66008
453200.0000   -4.50323
453240.0000   -4.34729
453280.0000   -4.12253
453320.0000   -4.15529
453360.0000   -4.17438
453400.0000   -4.32738
453440.0000   -4.26267
453480.0000   -3.93283
453520.0000   -3.78169
453560.0000   -3.05450
453600.0000   -2.91157
453640.0000   -3.16212
453680.0000   -3.57117
453720.0000   -3.84194
453760.0000   -4.39531
453800.0000   -4.15882
453840.0000   -4.14872
453880.0000   -4.41561
453920.0000   -3.83385
453960.0000   -4.21834
454000.0000   -4.34764
454040.0000   -4.01107
454080.0000   -3.92553
454120.0000   -3.14606
454160.0000   -2.76753
454200.0000   -3.57298
454240.0000   -3.28192
454280.0000   -3.12849
454320.0000   -3.83528
454360.0000   -3.78380
454400.0000   -3.13395
454440.0000   -3.76454
454480.0000   -3.03061
454520.0000   -3.53972
454560.0000   -3.93731
454600.0000   -3.57963
454640.0000   -4.74958
454680.0000   -4.65831
454720.0000   -4.31686
454760.0000   -3.36735
454800.0000   -4.13593
454840.0000   -4.10295
454880.0000   -3.94010
454920.0000   -3.57404
454960.0000   -4.27832
455000.0000   -3.78152
455040.0000   -4.32577
455080.0000   -3.58147
455120.0000   -4.08295
455160.0000   -3.68557
455200.0000   -3.95619
455240.0000   -4.07554
455280.0000   -4.09894
455320.0000   -4.63123
455360.0000   -3.65218
455400.0000   -3.34061
455440.0000   -4.31458
455480.0000   -4.30485
455520.0000   -4.65326
455560.0000   -4.31519
455600.0000   -4.89435
455640.0000   -5.19348
455680.0000   -4.83998
455720.0000   -4.27303
455760.0000   -4.02205
455800.0000   -4.02216
455840.0000   -4.06883
455880.0000   -3.88316
455920.0000   -3.85544
455960.0000   -4.79657
456000.0000   -5.24857
456040.0000   -4.02487
456080.0000   -3.94238
456120.0000   -3.92542
456160.0000   -3.85394
456200.0000   -3.89736
456240.0000   -4.61890
456280.0000   -4.25473
456320.0000   -5.09204
456360.0000   -4.25965
456400.0000   -4.41325
456440.0000   -3.93361
456480.0000   -4.22510
456520.0000   -3.55625
456560.0000   -4.24832
456600.0000   -4.57614
456640.0000   -4.09903
456680.0000   -5.03663
456720.0000   -3.81872
456760.0000   -3.45659
456800.0000   -3.16311
456840.0000   -3.94221
456880.0000   -3.97670
456920.0000   -3.04314
456960.0000   -4.08263
457000.0000   -3.50771
457040.0000   -4.12708
457080.0000   -4.30227
457120.0000   -4.77604
457160.0000   -4.09062
457200.0000   -3.94941
457240.0000   -4.54298
457280.0000   -4.02343
457320.0000   -2.92228
457360.0000   -4.15699
457400.0000   -3.84456
457440.0000   -4.50965
457480.0000   -5.13125
457520.0000   -4.17966
457560.0000   -4.44208
457600.0000   -3.89924
457640.0000   -3.65302
457680.0000   -4.98498
457720.0000   -4.08884
457760.0000   -4.39009
457800.0000   -5.46794
457840.0000   -4.68221
457880.0000   -4.18741
457920.0000   -4.12612
457960.0000   -4.43248
458000.0000   -4.24705
458040.0000   -4.57127
458080.0000   -4.77418
458120.0000   -4.32210
458160.0000   -4.06922
458200.0000   -5.09433
458240.0000   -4.57890
458280.0000   -3.48053
458320.0000   -3.44372
458360.0000   -3.93619
458400.0000   -3.58831
458440.0000   -3.61560
458480.0000   -3.28743
458520.0000   -3.42070
458560.0000   -4.32700
458600.0000   -3.10622
458640.0000   -3.44233
458680.0000   -3.74393
458720.0000   -3.68772
458760.0000   -4.69311
458800.0000   -5.12934
458840.0000   -3.52011
458880.0000   -4.82007
458920.0000   -4.43862
458960.0000   -4.14119
459000.0000   -4.76484
459040.0000   -4.31866
459080.0000   -4.68114
459120.0000   -4.47065
459160.0000   -4.83915
459200.0000   -3.73844
459240.0000   -4.15833
459280.0000   -5.14082
459320.0000   -3.93302
459360.0000   -4.72487
459400.0000   -4.19066
459440.0000   -3.89160
459480.0000   -4.09068
459520.0000   -4.55020
459560.0000   -4.85984
459600.0000   -4.13313
459640.0000   -4.71508
459680.0000   -3.93551
459720.0000   -3.37000
459760.0000   -3.56350
459800.0000   -3.95759
459840.0000   -4.29435
459880.0000   -4.66193
459920.0000   -3.73844
459960.0000   -3.98740
460000.0000   -3.35164
460040.0000   -4.35678
460080.0000   -4.08856
460120.0000   -4.77686
460160.0000   -3.98121
460200.0000   -4.65441
460240.0000   -3.98128
460280.0000   -4.15662
460320.0000   -4.41944
460360.0000   -4.25169
460400.0000   -4.38848
460440.0000   -4.49314
460480.0000   -3.88599
460520.0000   -4.82628
460560.0000   -4.95086
460600.0000   -5.63618
460640.0000   -5.09354
460680.0000   -4.67054
460720.0000   -3.73077
460760.0000   -3.53918
460800.0000   -4.19073
460840.0000   -3.62100
460880.0000   -3.84778
460920.0000   -4.38984
460960.0000   -3.88805
461000.0000   -4.07959
461040.0000   -3.91253
461080.0000   -4.00955
461120.0000   -4.46423
461160.0000   -4.06436
461200.0000   -4.08762
461240.0000   -3.85075
461280.0000   -3.92213
461320.0000   -3.58650
461360.0000   -4.39519
461400.0000   -4.96934
461440.0000   -3.94187
461480.0000   -4.57697
461520.0000   -4.31397
461560.0000   -4.55861
461600.0000   -4.33889
461640.0000   -4.02792
461680.0000   -4.21033
461720.0000   -4.62676
461760.0000   -3.44022
461800.0000   -3.28159
461840.0000   -3.82477
461880.0000   -4.05293
461920.0000   -4.11824
461960.0000   -4.19270
462000.0000   -3.92205
462040.0000   -3.09478
462080.0000   -3.68714
462120.0000   -4.18137
462160.0000   -4.60410
462200.0000   -3.85574
462240.0000   -3.92704
462280.0000   -4.84381
462320.0000   -4.03278
462360.0000   -5.13751
462400.0000   -5.13739
462440.0000   -4.41059
462480.0000   -5.72089
462520.0000   -4.87917
462560.0000   -3.76969
462600.0000   -4.50857
462640.0000   -4.92148
462680.0000   -4.17832
462720.0000   -4.35649
462760.0000   -4.30289
462800.0000   -4.50009
462840.0000   -3.95520
462880.0000   -3.87717
462920.0000   -4.25991
462960.0000   -3.68852
463000.0000   -4.09301
463040.0000   -4.95184
463080.0000   -4.30320
463120.0000   -4.61306
463160.0000   -4.52892
463200.0000   -4.71816
463240.0000   -4.03324
463280.0000   -4.93758
463320.0000   -4.38341
463360.0000   -3.93449
463400.0000   -3.77949
463440.0000   -4.42051
463480.0000   -4.47783
463520.0000   -4.02723
463560.0000   -4.30846
463600.0000   -4.22583
463640.0000   -4.40403
463680.0000   -4.24394
463720.0000   -3.89122
463760.0000   -4.56936
463800.0000   -5.00423
463840.0000   -4.89899
463880.0000   -4.01268
463920.0000   -5.26777
463960.0000   -4.64192
464000.0000   -5.09991
464040.0000   -5.09782
464080.0000   -4.75069
464120.0000   -5.50753
464160.0000   -5.17627
464200.0000   -5.31260
464240.0000   -5.61463
464280.0000   -5.25295
464320.0000   -5.31037
464360.0000   -4.67264
464400.0000   -4.69612
464440.0000   -4.07003
464480.0000   -5.03118
464520.0000   -4.19135
464560.0000   -4.75688
464600.0000   -5.21114
464640.0000   -4.85108
464680.0000   -4.99117
464720.0000   -5.11036
464760.0000   -4.84654
464800.0000   -6.03716
464840.0000   -5.48934
464880.0000   -5.60143
464920.0000   -4.67855
464960.0000   -5.13976
465000.0000   -4.29557
465040.0000   -5.06207
465080.0000   -4.68552
465120.0000   -4.50681
465160.0000   -4.17798
465200.0000   -4.91950
465240.0000   -4.55578
465280.0000   -4.41327
465320.0000   -4.92382
465360.0000   -4.58889
465400.0000   -4.43571
465440.0000   -4.73368
465480.0000   -5.15629
465520.0000   -4.45102
465560.0000   -5.07250
465600.0000   -5.46027
465640.0000   -5.03903
465680.0000   -5.64562
465720.0000   -5.51463
465760.0000   -4.63185
465800.0000   -4.89094
465840.0000   -5.31998
465880.0000   -4.56820
465920.0000   -4.49643
465960.0000   -4.55021
466000.0000   -4.74073
466040.0000   -4.62726
466080.0000   -4.49128
466120.0000   -5.06238
466160.0000   -4.64204
466200.0000   -5.40032
466240.0000   -5.51818
466280.0000   -6.34935
466320.0000   -6.75787
466360.0000   -6.64638
466400.0000   -5.69925
466440.0000   -5.18301
466480.0000   -5.55002
466520.0000   -5.52108
466560.0000   -4.91422
466600.0000   -4.99143
466640.0000   -5.32693
466680.0000   -5.15064
466720.0000   -5.03095
466760.0000   -4.60826
466800.0000   -4.84948
466840.0000   -4.69653
466880.0000   -4.57549
466920.0000   -4.89855
466960.0000   -5.96660
467000.0000   -5.06234
467040.0000   -4.76250
467080.0000   -4.91390
467120.0000   -4.12391
467160.0000   -4.82846
467200.0000   -4.62385
467240.0000   -4.48427
467280.0000   -4.09322
467320.0000   -4.98209
467360.0000   -4.90634
467400.0000   -4.26517
467440.0000   -4.93705
467480.0000   -4.28891
467520.0000   -4.57322
467560.0000   -4.47520
467600.0000   -4.27630
467640.0000   -4.34924
467680.0000   -4.64756
467720.0000   -4.24267
467760.0000   -4.90878
467800.0000   -4.67678
467840.0000   -5.35134
467880.0000   -5.12626
467920.0000   -4.49614
467960.0000   -4.98656
468000.0000   -4.93666
468040.0000   -5.43788
468080.0000   -5.20083
468120.0000   -4.89230
468160.0000   -4.63324
468200.0000   -4.70133
468240.0000   -5.78438
468280.0000   -4.91411
468320.0000   -5.20842
468360.0000   -4.75275
468400.0000   -5.18504
468440.0000   -5.55444
468480.0000   -4.71633
468520.0000   -4.78860
468560.0000   -4.43346
468600.0000   -5.00221
468640.0000   -5.13375
468680.0000   -4.75043
468720.0000   -3.66198
468760.0000   -3.62012
468800.0000   -4.77335
468840.0000   -4.69089
468880.0000   -5.43086
468920.0000   -5.01204
468960.0000   -5.49428
469000.0000   -5.18878
469040.0000   -5.67326
469080.0000   -4.40713
469120.0000   -5.60652
469160.0000   -5.00241
469200.0000   -5.06621
469240.0000   -4.82313
469280.0000   -4.85828
469320.0000   -5.19778
469360.0000   -6.16727
469400.0000   -4.71196
469440.0000   -5.41109
469480.0000   -5.72543
469520.0000   -4.60767
469560.0000   -4.61842
469600.0000   -4.05001
469640.0000   -4.13456
469680.0000   -4.21965
469720.0000   -5.87576
469760.0000   -4.64583
469800.0000   -4.31690
469840.0000   -4.37337
469880.0000   -4.67987
469920.0000   -5.06347
469960.0000   -4.70143
470000.0000   -5.35347
470040.0000   -5.09844
470080.0000   -4.70458
470120.0000   -4.94419
470160.0000   -4.55093
470200.0000   -5.13108
470240.0000   -3.89676
470280.0000   -4.71742
470320.0000   -4.79814
470360.0000   -5.59882
470400.0000   -4.53589
470440.0000   -4.75232
470480.0000   -4.57177
470520.0000   -5.81827
470560.0000   -4.71455
470600.0000   -4.14664
470640.0000   -4.89787
470680.0000   -4.97730
470720.0000   -5.14173
470760.0000   -5.26934
470800.0000   -4.90038
470840.0000   -5.04942
470880.0000   -5.80698
470920.0000   -6.59346
470960.0000   -6.33536
471000.0000   -4.83144
471040.0000   -5.14355
471080.0000   -6.02855
471120.0000   -5.98873
471160.0000   -6.21461
471200.0000   -5.64211
471240.0000   -5.45265
471280.0000   -6.02093
471320.0000   -6.04536
471360.0000   -5.95213
471400.0000   -5.87787
471440.0000   -5.51555
471480.0000   -5.56976
471520.0000   -4.90050
471560.0000   -5.43778
471600.0000   -5.64992
471640.0000   -5.04485
471680.0000   -5.43592
471720.0000   -5.05181
471760.0000   -5.19541
471800.0000   -5.54841
471840.0000   -5.16740
471880.0000   -5.43831
471920.0000   -5.54644
471960.0000   -4.66342
472000.0000   -4.61757
472040.0000   -4.64922
472080.0000   -5.32181
472120.0000   -6.08016
472160.0000   -5.46539
472200.0000   -5.72813
472240.0000   -5.30961
472280.0000   -5.59586
472320.0000   -5.69574
472360.0000   -4.70491
472400.0000   -4.97928
472440.0000   -4.07610
472480.0000   -5.02760
472520.0000   -4.68693
472560.0000   -5.03892
472600.0000   -5.05122
472640.0000   -4.53562
472680.0000   -5.08722
472720.0000   -5.72087
472760.0000   -4.99878
472800.0000   -4.39330
472840.0000   -5.02297
472880.0000   -5.12024
472920.0000   -4.91858
472960.0000   -5.41930
473000.0000   -4.61348
473040.0000   -5.55998
473080.0000   -4.84802
473120.0000   -5.41711
473160.0000   -5.34955
473200.0000   -4.60634
473240.0000   -4.15929
473280.0000   -4.45189
473320.0000   -4.26028
473360.0000   -4.13512
473400.0000   -5.71364
473440.0000   -5.31078
473480.0000   -4.46588
473520.0000   -4.29182
473560.0000   -5.13251
473600.0000   -4.46076
473640.0000   -5.01741
473680.0000   -5.35861
473720.0000   -5.10016
473760.0000   -4.87899
473800.0000   -4.85147
473840.0000   -4.88154
473880.0000   -5.53932
473920.0000   -4.85715
473960.0000   -5.15064
474000.0000   -5.55275
474040.0000   -6.20765
474080.0000   -5.13419
474120.0000   -5.75826
474160.0000   -4.73580
474200.0000   -5.72554
474240.0000   -6.06107
474280.0000   -5.42446
474320.0000   -6.15264
474360.0000   -5.11151
474400.0000   -6.31194
474440.0000   -6.60243
474480.0000   -6.18911
474520.0000   -5.42971
474560.0000   -5.98713
474600.0000   -5.66403
474640.0000   -4.72636
474680.0000   -5.35702
474720.0000   -5.79090
474760.0000   -4.85331
474800.0000   -4.74276
474840.0000   -4.60533
474880.0000   -4.72384
474920.0000   -4.83850
474960.0000   -4.46165
475000.0000   -5.18316
475040.0000   -4.48407
475080.0000   -5.16366
475120.0000   -4.75796
475160.0000   -4.87251
475200.0000   -4.59580
475240.0000   -4.64033
475280.0000   -3.73874
475320.0000   -5.01837
475360.0000   -5.26930
475400.0000   -4.23099
475440.0000   -5.53144
475480.0000   -4.51542
475520.0000   -5.38962
475560.0000   -5.99200
475600.0000   -5.19232
475640.0000   -5.09681
475680.0000   -4.88705
475720.0000   -5.26763
475760.0000   -5.40398
475800.0000   -4.27862
475840.0000   -4.61950
475880.0000   -6.02840
475920.0000   -5.62571
475960.0000   -5.91119
476000.0000   -5.09687
476040.0000   -3.68879
476080.0000   -4.99789
476120.0000   -5.28287
476160.0000   -5.06969
476200.0000   -4.57413
476240.0000   -5.52887
476280.0000   -5.13986
476320.0000   -4.59070
476360.0000   -4.37596
476400.0000   -3.64988
476440.0000   -4.16599
476480.0000   -4.43612
476520.0000   -4.30498
476560.0000   -4.46808
476600.0000   -3.82540
476640.0000   -3.77914
476680.0000   -3.24146
476720.0000   -3.91011
476760.0000   -3.69777
476800.0000   -3.24804
476840.0000   -3.58318
476880.0000   -3.78782
476920.0000   -3.80349
476960.0000   -4.12888
477000.0000   -3.38575
477040.0000   -3.96934
477080.0000   -4.03324
477120.0000   -4.29748
477160.0000   -3.97915
477200.0000   -4.97670
477240.0000   -4.53330
477280.0000   -4.52334
477320.0000   -4.44321
477360.0000   -4.45050
477400.0000   -4.59894
477440.0000   -4.94449
477480.0000   -4.42658
477520.0000   -5.18750
477560.0000   -4.84006
477600.0000   -5.11082
477640.0000   -5.04334
477680.0000   -5.45936
477720.0000   -4.64990
477760.0000   -5.29454
477800.0000   -5.41533
477840.0000   -4.47973
477880.0000   -4.51135
477920.0000   -4.25655
477960.0000   -4.10732
478000.0000   -4.35451
478040.0000   -4.98145
478080.0000   -5.51622
478120.0000   -4.13569
478160.0000   -5.44858
478200.0000   -5.08957
478240.0000   -5.13847
478280.0000   -5.32663
478320.0000   -4.49091
478360.0000   -3.76167
478400.0000   -4.67213
478440.0000   -4.43231
478480.0000   -4.52450
478520.0000   -5.43496
478560.0000   -3.81636
478600.0000   -6.17524
478640.0000   -5.08406
478680.0000   -4.54365
478720.0000   -4.85619
478760.0000   -5.64939
478800.0000   -5.12792
478840.0000   -5.82257
478880.0000   -4.78366
478920.0000   -5.17148
478960.0000   -5.55855
479000.0000   -5.84113
479040.0000   -5.78153
479080.0000   -5.72881
479120.0000   -4.87175
479160.0000   -4.82829
479200.0000   -5.14327
479240.0000   -5.51189
479280.0000   -5.42911
479320.0000   -4.61296
479360.0000   -4.93392
479400.0000   -4.99756
479440.0000   -5.49944
479480.0000   -5.25587
479520.0000   -5.52712
479560.0000   -5.28834
479600.0000   -5.27612
479640.0000   -5.54710
479680.0000   -4.59933
479720.0000   -4.59007
479760.0000   -4.73608
479800.0000   -5.42124
479840.0000   -4.05841
479880.0000   -4.90346
479920.0000   -4.96154
479960.0000   -4.53449
480000.0000   -5.01637
480040.0000   -5.85807
480080.0000   -5.73987
480120.0000   -5.83334
480160.0000   -5.50820
480200.0000   -4.13997
480240.0000   -4.33441
480280.0000   -3.87852
480320.0000   -3.87957
480360.0000   -5.86187
480400.0000   -4.96430
480440.0000   -4.59793
480480.0000   -3.94732
480520.0000   -4.77777
480560.0000   -3.30980
480600.0000   -3.79426
480640.0000   -3.62008
480680.0000   -4.42232
480720.0000   -4.40777
480760.0000   -4.56930
480800.0000   -5.78281
480840.0000   -4.95071
480880.0000   -4.51022
480920.0000   -4.23678
480960.0000   -4.83134
481000.0000   -4.06068
481040.0000   -4.09436
481080.0000   -3.79895
481120.0000   -4.56563
481160.0000   -4.74865
481200.0000   -3.77641
481240.0000   -4.96813
481280.0000   -4.25569
481320.0000   -4.78982
481360.0000   -4.04127
481400.0000   -3.96650
481440.0000   -4.43699
481480.0000   -4.96640
481520.0000   -4.23911
481560.0000   -5.21782
481600.0000   -4.84690
481640.0000   -4.18671
481680.0000   -5.22472
481720.0000   -4.98553
481760.0000   -5.11281
481800.0000   -5.24793
481840.0000   -4.89001
481880.0000   -5.80031
481920.0000   -5.99150
481960.0000   -4.76676
482000.0000   -4.79098
482040.0000   -5.05537
482080.0000   -4.86787
482120.0000   -5.75694
482160.0000   -5.47771
482200.0000   -4.86553
482240.0000   -4.75224
482280.0000   -5.28334
482320.0000   -6.11676
482360.0000   -5.49625
482400.0000   -5.72508
482440.0000   -6.20783
482480.0000   -5.47931
482520.0000   -5.36283
482560.0000   -4.79278
482600.0000   -4.79114
482640.0000   -4.46224
482680.0000   -4.85873
482720.0000   -4.27004
482760.0000   -4.58033
482800.0000   -4.67122
482840.0000   -4.55620
482880.0000   -4.84152
482920.0000   -4.26638
482960.0000   -4.30231
483000.0000   -4.21874
483040.0000   -3.74634
483080.0000   -3.80566
483120.0000   -4.69887
483160.0000   -4.40862
483200.0000   -4.69738
483240.0000   -4.24323
483280.0000   -4.41018
483320.0000   -4.78481
483360.0000   -4.86226
483400.0000   -4.18078
483440.0000   -5.05018
483480.0000   -4.77140
483520.0000   -4.46367
483560.0000   -5.07127
483600.0000   -5.88345
483640.0000   -4.98149
483680.0000   -5.48864
483720.0000   -4.41772
483760.0000   -4.29032
483800.0000   -5.74468
483840.0000   -4.73990
483880.0000   -5.01666
483920.0000   -4.28873
483960.0000   -4.38717
484000.0000   -4.54850
484040.0000   -4.62460
484080.0000   -3.51476
484120.0000   -5.04297
484160.0000   -4.99505
484200.0000   -5.03746
484240.0000   -4.96274
484280.0000   -5.20543
484320.0000   -4.45378
484360.0000   -4.76595
484400.0000   -4.38177
484440.0000   -4.78865
484480.0000   -4.76258
484520.0000   -4.69885
484560.0000   -4.94344
484600.0000   -5.08488
484640.0000   -5.36296
484680.0000   -4.43939
484720.0000   -4.76437
484760.0000   -4.95914
484800.0000   -4.77828
484840.0000   -5.37015
484880.0000   -6.26288
484920.0000   -5.66951
484960.0000   -5.50894
485000.0000   -4.50278
485040.0000   -5.27571
485080.0000   -5.18339
485120.0000   -5.12446
485160.0000   -5.04680
485200.0000   -5.54709
485240.0000   -4.62412
485280.0000   -5.46897
485320.0000   -5.25955
485360.0000   -5.49951
485400.0000   -5.25496
485440.0000   -4.99854
485480.0000   -4.86309
485520.0000   -5.60968
485560.0000   -5.37741
485600.0000   -5.31035
485640.0000   -5.51923
485680.0000   -5.06298
485720.0000   -4.80600
485760.0000   -5.23325
485800.0000   -5.70816
485840.0000   -5.47549
485880.0000   -5.19112
485920.0000   -5.06375
485960.0000   -3.62184
486000.0000   -4.87324
486040.0000   -5.02680
486080.0000   -4.42915
486120.0000   -6.23661
486160.0000   -5.18841
486200.0000   -4.65852
486240.0000   -3.74969
486280.0000   -4.54359
486320.0000   -5.12617
486360.0000   -3.78439
486400.0000   -3.73541
486440.0000   -4.87664
486480.0000   -4.37240
486520.0000   -5.05797
486560.0000   -4.49427
486600.0000   -5.02434
486640.0000   -4.34763
486680.0000   -4.46899
486720.0000   -4.23164
486760.0000   -5.32701
486800.0000   -4.56159
486840.0000   -5.33666
486880.0000   -5.17418
486920.0000   -5.05125
486960.0000   -5.25626
487000.0000   -4.84459
487040.0000   -4.00317
487080.0000   -4.34872
487120.0000   -3.97530
487160.0000   -5.36732
487200.0000   -4.14283
487240.0000   -4.05655
487280.0000   -4.91982
487320.0000   -5.11965
487360.0000   -3.46660
487400.0000   -4.27442
487440.0000   -3.89821
487480.0000   -4.27150
487520.0000   -4.86150
487560.0000   -3.64008
487600.0000   -4.59133
487640.0000   -5.31402
487680.0000   -4.06442
487720.0000   -4.72186
487760.0000   -4.67360
487800.0000   -5.41303
487840.0000   -4.31608
487880.0000   -5.33428
487920.0000   -4.25423
487960.0000   -4.97937
488000.0000   -5.03998
488040.0000   -5.60955
488080.0000   -3.87957
488120.0000   -4.42201
488160.0000   -4.99022
488200.0000   -4.89300
488240.0000   -4.68593
488280.0000   -4.91065
488320.0000   -4.87009
488360.0000   -5.68722
488400.0000   -5.46534
488440.0000   -5.09339
488480.0000   -4.68026
488520.0000   -5.12196
488560.0000   -5.44553
488600.0000   -5.92882
488640.0000   -4.80243
488680.0000   -5.26164
488720.0000   -4.44357
488760.0000   -4.67358
488800.0000   -4.67006
488840.0000   -5.98141
488880.0000   -4.65710
488920.0000   -4.70007
488960.0000   -5.51452
489000.0000   -4.93310
489040.0000   -5.12993
489080.0000   -4.94668
489120.0000   -4.23607
489160.0000   -4.71558
489200.0000   -4.90256
489240.0000   -4.76165
489280.0000   -4.38927
489320.0000   -5.68532
489360.0000   -4.61387
489400.0000   -4.80268
489440.0000   -5.35883
489480.0000   -5.40148
489520.0000   -5.99093
489560.0000   -5.53459
489600.0000   -4.90757
489640.0000   -5.60083
489680.0000   -5.55435
489720.0000   -5.08619
489760.0000   -4.98598
489800.0000   -4.86588
489840.0000   -4.35963
489880.0000   -3.72136
489920.0000   -4.17976
489960.0000   -4.23078
490000.0000   -4.51549
490040.0000   -5.54698
490080.0000   -4.95959
490120.0000   -4.81531
490160.0000   -4.25868
490200.0000   -3.90527
490240.0000   -5.39824
490280.0000   -4.99693
490320.0000   -4.64877
490360.0000   -4.98184
490400.0000   -6.00272
490440.0000   -4.76616
490480.0000   -4.55598
490520.0000   -5.34922
490560.0000   -4.81113
490600.0000   -5.15987
490640.0000   -6.05174
490680.0000   -4.76401
490720.0000   -5.14631
490760.0000   -4.71511
490800.0000   -5.27106
490840.0000   -4.95502
490880.0000   -5.28554
490920.0000   -4.76708
490960.0000   -4.57691
491000.0000   -4.39617
491040.0000   -5.40333
491080.0000   -4.92322
491120.0000   -6.13629
491160.0000   -5.36625
491200.0000   -5.44837
491240.0000   -5.68100
491280.0000   -4.98069
491320.0000   -4.14226
491360.0000   -4.80212
491400.0000   -4.54613
491440.0000   -4.26251
491480.0000   -4.52001
491520.0000   -4.36228
491560.0000   -4.24143
491600.0000   -5.54643
491640.0000   -4.94481
491680.0000   -4.23612
491720.0000   -5.38484
491760.0000   -5.29183
491800.0000   -5.00710
491840.0000   -4.94153
491880.0000   -5.80453
491920.0000   -5.74860
491960.0000   -5.25575
492000.0000   -5.61830
492040.0000   -4.66878
492080.0000   -5.30706
492120.0000   -5.99377
492160.0000   -5.43328
492200.0000   -4.78332
492240.0000   -5.07816
492280.0000   -4.19498
492320.0000   -4.09711
492360.0000   -4.92378
492400.0000   -5.79676
492440.0000   -4.62544
492480.0000   -5.47045
492520.0000   -6.17397
492560.0000   -4.74364
492600.0000   -4.91525
492640.0000   -5.67172
492680.0000   -4.83920
492720.0000   -5.59328
492760.0000   -4.28656
492800.0000   -4.94715
492840.0000   -5.31023
492880.0000   -3.90910
492920.0000   -5.11202
492960.0000   -4.91018
493000.0000   -5.39616
493040.0000   -5.05916
493080.0000   -5.93581
493120.0000   -5.28492
493160.0000   -5.28349
493200.0000   -5.41860
493240.0000   -5.54888
493280.0000   -5.65033
493320.0000   -5.79113
493360.0000   -5.19195
493400.0000   -5.50119
493440.0000   -4.91655
493480.0000   -5.20591
493520.0000   -4.68220
493560.0000   -5.01124
493600.0000   -4.74535
493640.0000   -5.28802
493680.0000   -4.72878
493720.0000   -4.62125
493760.0000   -5.38429
493800.0000   -5.40805
493840.0000   -5.31763
493880.0000   -5.63797
493920.0000   -4.13371
493960.0000   -5.48625
494000.0000   -4.45190
494040.0000   -4.95340
494080.0000   -4.86979
494120.0000   -4.47454
494160.0000   -5.51200
494200.0000   -5.17766
494240.0000   -4.84982
494280.0000   -4.04439
494320.0000   -4.55228
494360.0000   -4.50492
494400.0000   -4.34500
494440.0000   -4.65628
494480.0000   -4.33871
494520.0000   -4.90645
494560.0000   -4.12421
494600.0000   -4.01747
494640.0000   -4.35562
494680.0000   -4.67732
494720.0000   -4.77557
494760.0000   -5.27348
494800.0000   -4.99138
494840.0000   -4.52032
494880.0000   -4.46972
494920.0000   -6.36320
494960.0000   -5.27523
495000.0000   -5.95225
495040.0000   -4.86920
495080.0000   -4.50380
495120.0000   -4.97549
495160.0000   -4.11406
495200.0000   -4.63009
495240.0000   -5.16179
495280.0000   -5.09330
495320.0000   -4.41693
495360.0000   -4.72577
495400.0000   -4.47235
495440.0000   -4.66258
495480.0000   -3.83768
495520.0000   -4.47485
495560.0000   -4.71118
495600.0000   -5.32108
495640.0000   -4.41507
495680.0000   -4.55747
495720.0000   -5.59310
495760.0000   -4.70382
495800.0000   -4.49402
495840.0000   -4.65380
495880.0000   -4.64189
495920.0000   -4.27043
495960.0000   -4.38642
496000.0000   -4.76099
496040.0000   -4.93752
496080.0000   -5.19844
496120.0000   -4.95511
496160.0000   -5.00347
496200.0000   -4.40356
496240.0000   -4.98737
496280.0000   -4.46730
496320.0000   -4.87005
496360.0000   -4.18158
496400.0000   -5.13716
496440.0000   -4.24407
496480.0000   -4.21622
496520.0000   -4.24561
496560.0000   -4.21246
496600.0000   -3.90138
496640.0000   -3.93841
496680.0000   -4.36350
496720.0000   -5.08406
496760.0000   -4.77111
496800.0000   -4.70592
496840.0000   -3.78230
496880.0000   -4.55086
496920.0000   -4.56031
496960.0000   -4.92353
497000.0000   -4.85601
497040.0000   -5.84176
497080.0000   -5.60768
497120.0000   -5.83746
497160.0000   -5.51271
497200.0000   -4.68808
497240.0000   -5.15151
497280.0000   -4.97765
497320.0000   -4.77810
497360.0000   -5.48333
497400.0000   -4.28127
497440.0000   -4.92740
497480.0000   -4.92140
497520.0000   -3.88885
497560.0000   -4.04918
497600.0000   -4.19983
497640.0000   -4.68244
497680.0000   -4.67203
497720.0000   -4.59564
497760.0000   -5.66197
497800.0000   -5.04141
497840.0000   -4.68534
497880.0000   -5.41765
497920.0000   -4.57220
497960.0000   -5.21765
498000.0000   -4.61667
498040.0000   -4.74307
498080.0000   -4.82741
498120.0000   -4.30487
498160.0000   -5.43821
498200.0000   -5.48014
498240.0000   -5.28594
498280.0000   -5.86593
498320.0000   -6.00182
498360.0000   -5.16702
498400.0000   -5.76548
498440.0000   -4.97223
498480.0000   -5.12574
498520.0000   -4.95111
498560.0000   -4.45003
498600.0000   -5.39478
498640.0000   -5.46733
498680.0000   -4.05582
498720.0000   -4.78718
498760.0000   -4.69999
498800.0000   -4.70953
498840.0000   -4.80190
498880.0000   -5.43972
498920.0000   -5.02966
498960.0000   -4.27357
499000.0000   -5.40038
499040.0000   -4.19067
499080.0000   -5.12878
499120.0000   -5.63994
499160.0000   -5.48632
499200.0000   -5.41906
499240.0000   -5.91765
499280.0000   -4.83585
499320.0000   -5.08219
499360.0000   -5.36092
499400.0000   -4.84619
499440.0000   -5.28719
499480.0000   -5.58091
499520.0000   -5.27904
499560.0000   -5.46537
499600.0000   -5.28524
499640.0000   -5.60374
499680.0000   -5.93180
499720.0000   -4.74417
499760.0000   -4.74249
499800.0000   -4.74637
499840.0000   -5.53152
499880.0000   -5.60950
499920.0000   -5.50931
499960.0000   -5.75153
500000.0000   -5.40247
500040.0000   -4.55476
500080.0000   -5.29051
500120.0000   -5.68851
500160.0000   -4.92108
500200.0000   -5.95883
500240.0000   -5.82086
500280.0000   -5.42373
500320.0000   -4.96772
500360.0000   -5.79534
500400.0000   -5.51037
500440.0000   -5.85348
500480.0000   -6.08045
500520.0000   -5.75478
500560.0000   -5.86588
500600.0000   -5.24163
500640.0000   -5.28964
500680.0000   -4.69777
500720.0000   -5.18799
500760.0000   -5.32371
500800.0000   -6.48559
500840.0000   -5.42661
500880.0000   -4.97832
500920.0000   -5.24591
500960.0000   -5.39846
501000.0000   -4.84136
501040.0000   -4.40951
501080.0000   -4.47594
501120.0000   -5.39018
501160.0000   -5.17420
501200.0000   -5.48487
501240.0000   -4.86152
501280.0000   -4.70725
501320.0000   -4.82234
501360.0000   -5.31722
501400.0000   -4.98506
501440.0000   -4.51434
501480.0000   -4.62776
501520.0000   -4.28904
501560.0000   -4.51813
501600.0000   -4.66403
501640.0000   -4.41931
501680.0000   -5.06032
501720.0000   -5.15100
501760.0000   -4.95014
501800.0000   -4.68192
501840.0000   -5.33255
501880.0000   -5.15517
501920.0000   -5.03573
501960.0000   -4.44082
502000.0000   -5.82478
502040.0000   -5.40926
502080.0000   -4.98175
502120.0000   -4.98602
502160.0000   -5.40419
502200.0000   -5.22061
502240.0000   -5.63085
502280.0000   -5.29587
502320.0000   -4.58493
502360.0000   -4.84998
502400.0000   -4.31755
502440.0000   -4.00976
502480.0000   -4.38303
502520.0000   -4.01970
502560.0000   -4.37604
502600.0000   -4.21444
502640.0000   -4.74455
502680.0000   -3.85395
502720.0000   -4.55990
502760.0000   -3.93313
502800.0000   -4.83148
502840.0000   -4.71413
502880.0000   -4.91755
502920.0000   -4.74796
502960.0000   -5.02150
503000.0000   -5.39612
503040.0000   -5.19958
503080.0000   -4.31276
503120.0000   -4.30708
503160.0000   -4.14864
503200.0000   -4.03681
503240.0000   -5.05918
503280.0000   -5.42363
503320.0000   -5.02210
503360.0000   -5.26957
503400.0000   -4.45488
503440.0000   -4.94454
503480.0000   -4.18568
503520.0000   -4.53067
503560.0000   -4.67180
503600.0000   -4.92765
503640.0000   -4.41609
503680.0000   -4.90585
503720.0000   -4.74442
503760.0000   -4.89316
503800.0000   -5.27900
503840.0000   -4.35719
503880.0000   -4.82841
503920.0000   -4.13502
503960.0000   -4.76942
504000.0000   -4.84424
504040.0000   -5.00250
504080.0000   -4.69626
504120.0000   -5.01441
504160.0000   -4.85705
504200.0000   -4.81339
504240.0000   -4.87213
504280.0000   -4.71343
504320.0000   -5.40527
504360.0000   -4.44444
504400.0000   -4.75329
504440.0000   -4.05705
504480.0000   -5.20247
504520.0000   -5.36184
504560.0000   -5.35482
504600.0000   -3.65698
504640.0000   -4.58432
504680.0000   -5.28761
504720.0000   -5.55701
504760.0000   -5.38914
504800.0000   -5.55155
504840.0000   -5.53483
504880.0000   -4.87294
504920.0000   -5.13368
504960.0000   -5.76627
505000.0000   -5.24234
505040.0000   -5.72875
505080.0000   -5.43319
505120.0000   -5.67991
505160.0000   -5.21018
505200.0000   -4.67478
505240.0000   -5.56724
505280.0000   -5.82853
505320.0000   -6.75244
505360.0000   -5.80529
505400.0000   -5.88684
505440.0000   -6.26751
505480.0000   -4.43188
505520.0000   -5.10696
505560.0000   -5.14976
505600.0000   -5.25545
505640.0000   -5.19549
505680.0000   -4.88825
505720.0000   -5.66785
505760.0000   -5.07970
505800.0000   -5.28536
505840.0000   -4.33475
505880.0000   -5.39823
505920.0000   -4.48355
505960.0000   -5.18309
506000.0000   -5.63352
506040.0000   -5.51960
506080.0000   -6.37816
506120.0000   -6.07363
506160.0000   -5.35255
506200.0000   -4.78309
506240.0000   -5.13375
506280.0000   -6.05870
506320.0000   -5.48018
506360.0000   -4.91502
506400.0000   -5.17977
506440.0000   -5.16527
506480.0000   -5.53405
506520.0000   -5.55642
506560.0000   -6.19154
506600.0000   -5.58901
506640.0000   -5.52841
506680.0000   -5.23511
506720.0000   -5.36080
506760.0000   -6.26122
506800.0000   -5.33360
506840.0000   -5.60764
506880.0000   -5.94723
506920.0000   -4.96017
506960.0000   -6.14028
507000.0000   -6.71327
507040.0000   -5.20933
507080.0000   -5.34880
507120.0000   -6.31048
507160.0000   -6.21692
507200.0000   -5.41979
507240.0000   -5.08694
507280.0000   -5.30248
507320.0000   -5.31092
507360.0000   -5.42262
507400.0000   -5.24880
507440.0000   -6.07479
507480.0000   -6.51534
507520.0000   -5.88469
507560.0000   -6.32207
507600.0000   -6.04989
507640.0000   -5.61582
507680.0000   -4.37478
507720.0000   -5.60803
507760.0000   -5.04570
507800.0000   -4.54068
507840.0000   -5.66666
507880.0000   -5.65839
507920.0000   -6.00140
507960.0000   -6.17425
508000.0000   -6.13439
508040.0000   -5.66332
508080.0000   -5.06442
508120.0000   -4.44388
508160.0000   -4.55732
508200.0000   -4.81897
508240.0000   -4.58711
508280.0000   -4.39838
508320.0000   -5.17968
508360.0000   -4.43486
508400.0000   -5.76432
508440.0000   -5.04703
508480.0000   -4.37671
508520.0000   -5.01819
508560.0000   -4.62377
508600.0000   -5.89232
508640.0000   -6.42757
508680.0000   -5.68969
508720.0000   -5.50213
508760.0000   -6.38019
508800.0000   -6.18575
508840.0000   -4.84519
508880.0000   -5.82292
508920.0000   -6.60569
508960.0000   -7.05236
509000.0000   -6.17981
509040.0000   -6.24231
509080.0000   -5.54332
509120.0000   -6.21426
509160.0000   -6.19970
509200.0000   -5.24502
509240.0000   -5.41487
509280.0000   -5.70808
509320.0000   -6.09118
509360.0000   -5.90973
509400.0000   -6.18330
509440.0000   -5.16380
509480.0000   -5.35473
509520.0000   -5.52645
509560.0000   -5.57388
509600.0000   -5.42411
509640.0000   -5.62001
509680.0000   -5.50164
509720.0000   -5.97155
509760.0000   -5.18167
509800.0000   -6.15511
509840.0000   -5.04194
509880.0000   -5.04396
509920.0000   -4.95810
509960.0000   -5.08114
510000.0000   -5.69837
510040.0000   -5.42538
510080.0000   -5.77651
510120.0000   -6.50709
510160.0000   -5.58216
510200.0000   -6.30918
510240.0000   -4.44003
510280.0000   -5.98320
510320.0000   -5.28349
510360.0000   -5.60801
510400.0000   -5.52470
510440.0000   -5.78041
510480.0000   -5.06054
510520.0000   -5.34469
510560.0000   -5.26019
510600.0000   -4.90677
510640.0000   -5.10993
510680.0000   -4.27779
510720.0000   -5.08668
510760.0000   -4.70649
510800.0000   -4.70712
510840.0000   -4.38275
510880.0000   -4.76670
510920.0000   -5.69773
510960.0000   -5.34107
511000.0000   -4.50336
511040.0000   -4.49023
511080.0000   -5.40530
511120.0000   -5.37068
511160.0000   -4.64407
511200.0000   -5.03765
511240.0000   -5.20657
511280.0000   -6.19553
511320.0000   -5.76747
511360.0000   -6.53163
511400.0000   -5.77938
511440.0000   -5.87624
511480.0000   -5.68323
511520.0000   -5.26060
511560.0000   -5.60473
511600.0000   -5.87047
511640.0000   -5.61859
511680.0000   -4.67123
511720.0000   -4.84298
511760.0000   -5.65481
511800.0000   -4.29451
511840.0000   -5.03701
511880.0000   -5.26423
511920.0000   -6.20186
511960.0000   -5.21738
512000.0000   -4.66202
512040.0000   -4.77403
512080.0000   -4.44118
512120.0000   -5.41324
512160.0000   -6.06478
512200.0000   -4.87217
512240.0000   -5.00673
512280.0000   -5.30695
512320.0000   -5.06911
512360.0000   -4.50398
512400.0000   -4.77756
512440.0000   -5.01029
512480.0000   -4.98834
512520.0000   -5.25173
512560.0000   -5.93858
512600.0000   -5.27087
512640.0000   -5.38333
512680.0000   -5.41215
512720.0000   -5.27339
512760.0000   -5.77930
512800.0000   -4.00170
512840.0000   -4.33911
512880.0000   -4.46231
512920.0000   -4.87837
512960.0000   -4.76333
513000.0000   -4.46842
513040.0000   -4.66696
513080.0000   -5.65194
513120.0000   -4.68494
513160.0000   -4.65220
513200.0000   -5.00459
513240.0000   -5.05036
513280.0000   -4.34021
513320.0000   -4.87535
513360.0000   -5.53890
513400.0000   -5.33265
513440.0000   -5.05914
513480.0000   -4.57349
513520.0000   -4.39345
513560.0000   -5.06653
513600.0000   -5.15010
513640.0000   -5.03273
513680.0000   -5.04591
513720.0000   -4.87865
513760.0000   -4.75463
513800.0000   -5.44695
513840.0000   -3.70654
513880.0000   -4.38356
513920.0000   -4.27788
513960.0000   -4.38941
514000.0000   -4.64734
514040.0000   -4.86611
514080.0000   -4.77260
514120.0000   -6.52652
514160.0000   -6.09543
514200.0000   -4.64985
514240.0000   -5.13414
514280.0000   -6.33659
514320.0000   -6.12505
514360.0000   -5.80930
514400.0000   -5.63430
514440.0000   -5.46280
514480.0000   -5.91107
514520.0000   -5.01978
514560.0000   -5.54107
514600.0000   -5.54712
514640.0000   -5.36368
514680.0000   -5.69860
514720.0000   -6.34520
514760.0000   -6.45412
514800.0000   -5.94421
514840.0000   -6.07076
514880.0000   -5.04116
514920.0000   -5.89579
514960.0000   -5.76576
515000.0000   -6.04521
515040.0000   -6.20790
515080.0000   -6.21417
515120.0000   -7.03969
515160.0000   -6.32566
515200.0000   -6.39323
515240.0000   -6.28653
515280.0000   -6.09272
515320.0000   -5.65818
515360.0000   -5.41698
515400.0000   -4.37997
515440.0000   -5.82156
515480.0000   -5.94231
515520.0000   -5.04210
515560.0000   -5.78772
515600.0000   -5.44674
515640.0000   -5.62833
515680.0000   -5.81225
515720.0000   -6.15363
515760.0000   -5.41562
515800.0000   -5.12502
515840.0000   -5.33636
515880.0000   -5.07819
515920.0000   -5.55712
515960.0000   -4.52386
516000.0000   -5.24144
516040.0000   -4.90770
516080.0000   -5.39648
516120.0000   -5.39227
516160.0000   -5.49796
516200.0000   -5.27031
516240.0000   -5.67927
516280.0000   -5.23390
516320.0000   -4.67817
516360.0000   -5.62735
516400.0000   -5.78772
516440.0000   -5.36729
516480.0000   -5.43610
516520.0000   -5.69762
516560.0000   -5.45315
516600.0000   -5.59220
516640.0000   -5.19592
516680.0000   -4.12227
516720.0000   -4.82678
516760.0000   -5.76351
516800.0000   -5.56101
516840.0000   -5.08633
516880.0000   -4.61488
516920.0000   -5.61727
516960.0000   -5.13962
517000.0000   -5.15513
517040.0000   -5.37825
517080.0000   -5.58993
517120.0000   -4.92626
517160.0000   -4.57953
517200.0000   -5.96019
517240.0000   -4.39671
517280.0000   -5.79878
517320.0000   -4.61137
517360.0000   -4.76051
517400.0000   -5.16981
517440.0000   -4.88465
517480.0000   -4.92321
517520.0000   -4.86280
517560.0000   -5.37146
517600.0000   -5.19900
517640.0000   -5.64256
517680.0000   -5.59378
517720.0000   -5.58619
517760.0000   -5.27347
517800.0000   -5.93160
517840.0000   -5.74692
517880.0000   -6.03133
517920.0000   -5.73904
517960.0000   -5.52837
518000.0000   -5.91428
518040.0000   -5.00105
518080.0000   -5.87237
518120.0000   -5.83552
518160.0000   -6.25640
518200.0000   -6.32838
518240.0000   -5.55444
518280.0000   -6.20775
518320.0000   -6.22812
518360.0000   -5.93385
518400.0000   -4.91152
518440.0000   -5.91487
518480.0000   -4.79535
518520.0000   -5.55751
518560.0000   -5.13021
518600.0000   -5.81987
518640.0000   -5.45198
518680.0000   -5.35883
518720.0000   -5.50601
518760.0000   -5.52066
518800.0000   -5.62912
518840.0000   -6.08550
518880.0000   -5.99382
518920.0000   -5.97599
518960.0000   -5.74317
519000.0000   -5.30442
519040.0000   -4.29979
519080.0000   -4.98211
519120.0000   -4.67121
519160.0000   -4.67840
519200.0000   -4.43439
519240.0000   -5.79739
519280.0000   -5.53375
519320.0000   -4.86655
519360.0000   -5.35959
519400.0000   -5.61890
519440.0000   -5.95009
519480.0000   -5.70097
519520.0000   -5.88079
519560.0000   -5.57274
519600.0000   -5.68388
519640.0000   -5.15725
519680.0000   -6.95608
519720.0000   -6.39270
519760.0000   -6.90473
519800.0000   -6.77199
519840.0000   -6.75295
519880.0000   -6.28884
519920.0000   -6.37140
519960.0000   -6.30587
520000.0000   -6.38585
520040.0000   -6.60960
520080.0000   -6.33660
520120.0000   -6.52770
520160.0000   -6.04500
520200.0000   -6.34706
520240.0000   -7.03224
520280.0000   -5.68211
520320.0000   -6.08980
520360.0000   -5.93100
520400.0000   -6.66137
520440.0000   -6.04465
520480.0000   -5.35965
520520.0000   -6.38811
520560.0000   -6.13226
520600.0000   -7.35944
520640.0000   -6.52707
520680.0000   -6.21765
520720.0000   -5.96480
520760.0000   -6.15011
520800.0000   -6.31653
520840.0000   -5.16284
520880.0000   -5.67860
520920.0000   -6.03676
520960.0000   -5.45728
521000.0000   -5.42332
521040.0000   -4.42965
521080.0000   -5.73332
521120.0000   -5.60410
521160.0000   -5.92410
521200.0000   -5.88980
521240.0000   -6.34866
521280.0000   -6.74675
521320.0000   -5.20950
521360.0000   -5.58344
521400.0000   -5.47118
521440.0000   -4.89381
521480.0000   -5.74863
521520.0000   -5.44866
521560.0000   -4.97242
521600.0000   -5.50030
521640.0000   -5.33119
521680.0000   -5.65343
521720.0000   -5.68742
521760.0000   -6.40824
521800.0000   -5.72483
521840.0000   -6.73248
521880.0000   -5.70433
521920.0000   -5.77666
521960.0000   -5.67371
522000.0000   -5.61794
522040.0000   -7.01770
522080.0000   -6.87552
522120.0000   -5.96081
522160.0000   -6.31605
522200.0000   -5.81586
522240.0000   -5.99274
522280.0000   -6.30428
522320.0000   -6.38752
522360.0000   -5.34900
522400.0000   -5.12608
522440.0000   -5.44204
522480.0000   -5.31590
522520.0000   -5.96773
522560.0000   -5.56000
522600.0000   -5.38511
522640.0000   -5.42332
522680.0000   -6.25745
522720.0000   -5.43131
522760.0000   -5.28029
522800.0000   -5.37430
522840.0000   -6.51529
522880.0000   -6.09708
522920.0000   -5.53602
522960.0000   -5.54559
523000.0000   -5.53971
523040.0000   -6.15683
523080.0000   -6.65632
523120.0000   -6.58771
523160.0000   -5.86081
523200.0000   -5.87140
523240.0000   -5.95558
523280.0000   -5.94711
523320.0000   -5.81791
523360.0000   -4.47077
523400.0000   -4.84730
523440.0000   -5.47700
523480.0000   -5.20362
523520.0000   -5.22450
523560.0000   -5.06949
523600.0000   -5.05298
523640.0000   -4.80321
523680.0000   -5.32653
523720.0000   -5.22227
523760.0000   -5.31863
523800.0000   -5.01623
523840.0000   -4.53037
523880.0000   -5.25765
523920.0000   -4.87332
523960.0000   -5.35225
524000.0000   -5.89359
524040.0000   -5.69430
524080.0000   -5.16393
524120.0000   -4.62692
524160.0000   -5.59906
524200.0000   -5.01372
524240.0000   -5.12736
524280.0000   -5.29995
524320.0000   -4.87800
524360.0000   -5.60485
524400.0000   -5.39750
524440.0000   -5.87623
524480.0000   -5.57340
524520.0000   -5.41499
524560.0000   -4.46775
524600.0000   -4.98508
524640.0000   -5.10156
524680.0000   -4.94031
524720.0000   -3.93794
524760.0000   -5.04633
524800.0000   -4.56544
524840.0000   -4.66909
524880.0000   -4.50879
524920.0000   -5.13750
524960.0000   -5.27502
525000.0000   -4.59165
525040.0000   -5.30994
525080.0000   -5.91360
525120.0000   -5.50226
525160.0000   -5.26297
525200.0000   -4.86959
525240.0000   -5.10699
525280.0000   -5.60165
525320.0000   -5.55107
525360.0000   -5.09838
525400.0000   -4.82998
525440.0000   -5.27702
525480.0000   -4.78396
525520.0000   -5.08583
525560.0000   -5.65032
525600.0000   -5.62289
525640.0000   -5.47267
525680.0000   -5.33452
525720.0000   -5.70852
525760.0000   -4.71635
525800.0000   -4.95757
525840.0000   -5.41292
525880.0000   -5.04939
525920.0000   -5.34117
525960.0000   -5.33986
526000.0000   -4.79513
526040.0000   -4.87260
526080.0000   -5.41385
526120.0000   -5.89237
526160.0000   -6.00472
526200.0000   -5.32652
526240.0000   -6.46384
526280.0000   -5.54586
526320.0000   -5.33203
526360.0000   -5.67841
526400.0000   -5.28747
526440.0000   -5.40383
526480.0000   -4.62579
526520.0000   -5.11862
526560.0000   -5.01776
526600.0000   -5.60783
526640.0000   -5.98726
526680.0000   -4.98107
526720.0000   -5.15603
526760.0000   -4.66378
526800.0000   -5.24470
526840.0000   -5.61181
526880.0000   -4.40104
526920.0000   -3.68621
526960.0000   -3.81131
527000.0000   -3.99158
527040.0000   -4.26668
527080.0000   -4.57699
527120.0000   -4.17959
527160.0000   -4.43090
527200.0000   -3.65334
527240.0000   -4.43940
527280.0000   -3.44518
527320.0000   -3.75501
527360.0000   -3.72262
527400.0000   -3.69022
527440.0000   -3.99474
527480.0000   -4.12820
527520.0000   -4.21817
527560.0000   -3.49873
527600.0000   -3.42927
527640.0000   -3.36883
527680.0000   -3.73617
527720.0000   -4.72056
527760.0000   -4.90386
527800.0000   -4.84299
527840.0000   -4.01415
527880.0000   -3.85508
527920.0000   -4.10025
527960.0000   -3.71072
528000.0000   -4.12578
528040.0000   -4.85114
528080.0000   -5.08738
528120.0000   -5.62394
528160.0000   -5.30549
528200.0000   -4.47098
528240.0000   -4.55265
528280.0000   -5.07434
528320.0000   -5.05008
528360.0000   -5.17532
528400.0000   -4.71080
528440.0000   -4.10006
528480.0000   -4.67542
528520.0000   -4.98183
528560.0000   -5.07999
528600.0000   -4.99811
528640.0000   -5.09897
528680.0000   -5.23536
528720.0000   -4.81977
528760.0000   -5.59876
528800.0000   -4.94435
528840.0000   -5.14898
528880.0000   -5.36142
528920.0000   -5.58890
528960.0000   -5.61061
529000.0000   -6.09017
529040.0000   -7.06874
529080.0000   -6.79798
529120.0000   -6.64479
529160.0000   -6.52081
529200.0000   -6.59426
529240.0000   -4.61740
529280.0000   -5.51401
529320.0000   -5.71763
529360.0000   -5.53590
529400.0000   -5.42199
529440.0000   -5.76027
529480.0000   -6.18089
529520.0000   -5.96359
529560.0000   -5.45823
529600.0000   -5.76200
529640.0000   -5.78249
529680.0000   -5.70008
529720.0000   -6.18175
529760.0000   -5.70400
529800.0000   -5.25137
529840.0000   -5.78003
529880.0000   -5.64023
529920.0000   -5.71699
529960.0000   -5.87400
530000.0000   -4.87161
530040.0000   -5.47801
530080.0000   -5.88951
530120.0000   -5.47028
530160.0000   -5.19864
530200.0000   -5.27603
530240.0000   -6.00419
530280.0000   -5.40010
530320.0000   -5.42008
530360.0000   -6.05440
530400.0000   -6.15866
530440.0000   -5.39401
530480.0000   -5.70337
530520.0000   -5.77762
530560.0000   -4.72862
530600.0000   -5.78913
530640.0000   -5.93040
530680.0000   -6.22141
530720.0000   -6.90346
530760.0000   -6.14384
530800.0000   -6.04084
530840.0000   -6.34455
530880.0000   -5.80323
530920.0000   -6.14162
530960.0000   -6.03039
531000.0000   -5.50155
531040.0000   -4.84272
531080.0000   -5.28958
531120.0000   -5.25543
531160.0000   -5.02055
531200.0000   -5.55757
531240.0000   -5.46396
531280.0000   -5.25559
531320.0000   -5.40138
531360.0000   -5.85816
531400.0000   -5.22923
531440.0000   -5.35579
531480.0000   -5.20103
531520.0000   -5.28252
531560.0000   -4.92052
531600.0000   -5.09245
531640.0000   -5.18878
531680.0000   -5.46595
531720.0000   -4.55052
531760.0000   -4.46903
531800.0000   -5.92158
531840.0000   -5.02076
531880.0000   -5.79387
531920.0000   -6.48878
531960.0000   -4.89717
532000.0000   -5.56816
532040.0000   -5.45604
532080.0000   -6.07967
532120.0000   -5.99925
532160.0000   -5.35335
532200.0000   -4.78037
532240.0000   -5.04377
532280.0000   -5.12099
532320.0000   -5.20105
532360.0000   -5.16787
532400.0000   -5.56643
532440.0000   -5.40796
532480.0000   -6.06694
532520.0000   -5.35513
532560.0000   -4.90407
532600.0000   -5.39230
532640.0000   -5.73174
532680.0000   -4.95246
532720.0000   -5.01967
532760.0000   -5.83777
532800.0000   -5.39137
532840.0000   -5.57550
532880.0000   -5.02548
532920.0000   -4.89800
532960.0000   -5.81863
533000.0000   -5.29313
533040.0000   -5.24378
533080.0000   -5.00567
533120.0000   -5.08744
533160.0000   -5.37026
533200.0000   -4.41166
533240.0000   -4.60056
533280.0000   -4.73635
533320.0000   -5.41155
533360.0000   -3.92616
533400.0000   -4.90243
533440.0000   -5.15400
533480.0000   -5.61078
533520.0000   -5.64057
533560.0000   -5.06070
533600.0000   -4.50770
533640.0000   -5.32280
533680.0000   -5.13990
533720.0000   -5.53323
533760.0000   -5.35454
533800.0000   -6.73441
533840.0000   -6.38589
533880.0000   -5.17920
533920.0000   -4.93434
533960.0000   -5.43815
534000.0000   -5.28727
534040.0000   -5.51220
534080.0000   -5.87193
534120.0000   -5.69366
534160.0000   -6.67075
534200.0000   -6.58071
534240.0000   -5.99814
534280.0000   -5.91564
534320.0000   -5.39350
534360.0000   -5.22326
534400.0000   -6.23973
534440.0000   -5.25032
534480.0000   -6.11408
534520.0000   -4.89875
534560.0000   -4.51140
534600.0000   -4.74387
534640.0000   -5.71406
534680.0000   -6.15629
534720.0000   -5.64618
534760.0000   -5.00817
534800.0000   -4.47449
534840.0000   -5.19704
534880.0000   -5.16110
534920.0000   -6.27473
534960.0000   -5.64241
535000.0000   -5.56604
535040.0000   -5.68515
535080.0000   -5.80353
535120.0000   -5.60216
535160.0000   -5.69058
535200.0000   -5.17386
535240.0000   -5.57325
535280.0000   -5.83697
535320.0000   -5.40536
535360.0000   -4.67750
535400.0000   -5.13643
535440.0000   -5.93836
535480.0000   -5.63612
535520.0000   -6.14668
535560.0000   -6.35678
535600.0000   -5.62959
535640.0000   -6.28165
535680.0000   -6.13694
535720.0000   -6.60838
535760.0000   -6.58903
535800.0000   -6.44247
535840.0000   -6.13689
535880.0000   -6.19182
535920.0000   -6.37002
535960.0000   -6.39290
536000.0000   -6.28279
536040.0000   -5.64097
536080.0000   -6.52976
536120.0000   -6.87658
536160.0000   -6.62963
536200.0000   -6.63650
536240.0000   -5.63006
536280.0000   -6.25130
536320.0000   -5.89037
536360.0000   -6.63385
536400.0000   -6.68706
536440.0000   -5.72132
536480.0000   -6.55329
536520.0000   -5.83385
536560.0000   -6.77302
536600.0000   -5.96734
536640.0000   -6.07823
536680.0000   -5.28453
536720.0000   -5.61370
536760.0000   -5.44880
536800.0000   -5.47028
536840.0000   -5.35624
536880.0000   -5.15792
536920.0000   -5.37454
536960.0000   -5.22934
537000.0000   -4.68903
537040.0000   -5.47273
537080.0000   -5.34002
537120.0000   -4.84930
537160.0000   -5.56684
537200.0000   -5.31113
537240.0000   -5.51475
537280.0000   -5.37839
537320.0000   -4.67176
537360.0000   -5.36006
537400.0000   -5.64481
537440.0000   -5.64012
537480.0000   -5.43645
537520.0000   -5.61156
537560.0000   -5.63345
537600.0000   -5.35970
537640.0000   -4.91457
537680.0000   -4.51811
537720.0000   -5.13498
537760.0000   -4.24504
537800.0000   -4.93854
537840.0000   -5.02732
537880.0000   -4.85787
537920.0000   -5.37417
537960.0000   -5.41810
538000.0000   -4.85640
538040.0000   -5.47604
538080.0000   -4.65531
538120.0000   -4.63174
538160.0000   -5.13345
538200.0000   -5.16502
538240.0000   -4.99985
538280.0000   -6.35108
538320.0000   -5.13810
538360.0000   -5.74304
538400.0000   -5.55845
538440.0000   -6.01610
538480.0000   -6.28830
538520.0000   -4.82713
538560.0000   -5.81032
538600.0000   -5.13119
538640.0000   -6.03225
538680.0000   -5.41002
538720.0000   -5.34413
538760.0000   -4.86289
538800.0000   -5.09805
538840.0000   -4.93730
538880.0000   -5.31679
538920.0000   -5.41645
538960.0000   -5.65606
539000.0000   -5.83794
539040.0000   -5.82477
539080.0000   -5.36003
539120.0000   -6.13942
539160.0000   -6.66671
539200.0000   -6.24832
539240.0000   -5.98950
539280.0000   -5.35632
539320.0000   -5.86483
539360.0000   -5.78813
539400.0000   -6.10080
539440.0000   -6.20542
539480.0000   -6.23465
539520.0000   -5.42298
539560.0000   -5.77628
539600.0000   -5.49449
539640.0000   -5.89581
539680.0000   -5.58451
539720.0000   -5.04332
539760.0000   -5.57564
539800.0000   -4.59864
539840.0000   -5.32539
539880.0000   -5.86688
539920.0000   -4.92069
539960.0000   -5.77682
540000.0000   -4.37436
540040.0000   -5.55299
540080.0000   -4.52504
540120.0000   -5.26354
540160.0000   -5.45578
540200.0000   -6.26576
540240.0000   -5.85821
540280.0000   -6.27903
540320.0000   -6.06868
540360.0000   -4.90719
540400.0000   -5.06618
540440.0000   -5.68148
540480.0000   -5.69341
540520.0000   -5.30350
540560.0000   -5.94244
540600.0000   -5.50898
540640.0000   -6.06497
540680.0000   -5.21963
540720.0000   -5.68451
540760.0000   -5.61788
540800.0000   -5.64010
540840.0000   -5.60526
540880.0000   -5.03074
540920.0000   -5.94891
540960.0000   -5.88482
541000.0000   -6.52503
541040.0000   -5.75144
541080.0000   -5.53714
541120.0000   -5.87859
541160.0000   -5.97368
541200.0000   -6.74967
541240.0000   -5.85133
541280.0000   -5.10993
541320.0000   -6.30732
541360.0000   -6.02829
541400.0000   -5.83230
541440.0000   -6.19419
541480.0000   -7.21257
541520.0000   -6.28140
541560.0000   -6.06633
541600.0000   -6.33634
541640.0000   -6.36306
541680.0000   -6.18193
541720.0000   -7.44836
541760.0000   -6.09001
541800.0000   -7.10520
541840.0000   -5.22230
541880.0000   -5.15297
541920.0000   -5.47912
541960.0000   -5.84749
542000.0000   -6.47102
542040.0000   -6.08573
542080.0000   -6.43865
542120.0000   -6.05161
542160.0000   -6.38352
542200.0000   -6.05577
542240.0000   -5.47804
542280.0000   -6.09560
542320.0000   -5.44510
542360.0000   -6.20598
542400.0000   -5.47605
542440.0000   -5.12088
542480.0000   -5.62721
542520.0000   -5.14174
542560.0000   -4.93923
542600.0000   -4.95063
542640.0000   -5.20134
542680.0000   -5.10200
542720.0000   -5.31652
542760.0000   -5.58420
542800.0000   -5.65944
542840.0000   -5.93053
542880.0000   -5.82980
542920.0000   -5.74573
542960.0000   -5.60502
543000.0000   -5.70369
543040.0000   -4.98218
543080.0000   -5.67641
543120.0000   -6.73710
543160.0000   -6.08060
543200.0000   -5.47208
543240.0000   -5.25409
543280.0000   -5.66969
543320.0000   -6.28303
543360.0000   -5.44277
543400.0000   -6.02045
543440.0000   -6.70633
543480.0000   -6.64511
543520.0000   -5.87779
543560.0000   -5.36952
543600.0000   -5.50269
543640.0000   -5.37546
543680.0000   -5.53188
543720.0000   -5.93426
543760.0000   -6.04177
543800.0000   -6.07260
543840.0000   -5.25908
543880.0000   -5.34908
543920.0000   -5.55921
543960.0000   -5.70627
544000.0000   -5.68014
544040.0000   -5.31516
544080.0000   -4.66799
544120.0000   -5.38059
544160.0000   -5.37947
544200.0000   -5.34782
544240.0000   -5.96534
544280.0000   -6.08895
544320.0000   -5.52769
544360.0000   -5.70631
544400.0000   -4.68309
544440.0000   -4.66902
544480.0000   -5.38400
544520.0000   -4.44087
544560.0000   -5.40933
544600.0000   -4.17723
544640.0000   -3.88961
544680.0000   -4.18499
544720.0000   -4.41795
544760.0000   -4.41138
544800.0000   -5.09756
544840.0000   -5.36549
544880.0000   -4.81964
544920.0000   -5.35946
544960.0000   -5.34829
545000.0000   -5.29226
545040.0000   -5.19657
545080.0000   -5.67264
545120.0000   -4.67870
545160.0000   -5.30214
545200.0000   -4.73141
545240.0000   -4.29024
545280.0000   -4.82601
545320.0000   -5.01162
545360.0000   -5.97186
545400.0000   -5.78537
545440.0000   -5.33738
545480.0000   -5.65496
545520.0000   -5.04444
545560.0000   -5.04525
545600.0000   -5.68443
545640.0000   -5.37884
545680.0000   -6.40310
545720.0000   -5.58257
545760.0000   -5.43296
545800.0000   -4.91712
545840.0000   -5.27208
545880.0000   -6.21928
545920.0000   -6.40376
545960.0000   -5.70618
546000.0000   -5.67895
546040.0000   -5.82334
546080.0000   -5.49047
546120.0000   -5.27021
546160.0000   -5.44580
546200.0000   -5.52996
546240.0000   -6.34156
546280.0000   -6.40928
546320.0000   -5.26418
546360.0000   -6.14057
546400.0000   -4.85197
546440.0000   -5.30736
546480.0000   -4.77316
546520.0000   -4.64899
546560.0000   -4.05833
546600.0000   -4.35278
546640.0000   -4.73944
546680.0000   -5.08868
546720.0000   -5.01970
546760.0000   -4.82822
546800.0000   -5.14193
546840.0000   -5.61583
546880.0000   -3.89310
546920.0000   -4.86639
546960.0000   -4.93217
547000.0000   -5.59286
547040.0000   -5.88352
547080.0000   -5.65562
547120.0000   -6.02443
547160.0000   -5.47507
547200.0000   -4.26031
547240.0000   -4.47488
547280.0000   -5.77913
547320.0000   -5.37072
547360.0000   -5.21063
547400.0000   -5.25386
547440.0000   -5.21046
547480.0000   -4.51102
547520.0000   -4.66452
547560.0000   -5.02069
547600.0000   -5.55380
547640.0000   -4.94197
547680.0000   -5.73560
547720.0000   -6.16437
547760.0000   -5.36268
547800.0000   -5.00256
547840.0000   -5.28814
547880.0000   -5.78157
547920.0000   -5.40687
547960.0000   -5.54622
548000.0000   -4.85578
548040.0000   -4.75600
548080.0000   -4.87299
548120.0000   -4.54673
548160.0000   -4.55191
548200.0000   -5.68446
548240.0000   -4.98273
548280.0000   -5.07953
548320.0000   -4.88545
548360.0000   -5.05179
548400.0000   -4.78503
548440.0000   -5.59316
548480.0000   -5.91730
548520.0000   -4.68747
548560.0000   -5.52306
548600.0000   -5.12824
548640.0000   -5.41302
548680.0000   -5.54475
548720.0000   -5.11044
548760.0000   -5.28220
548800.0000   -4.90777
548840.0000   -5.11025
548880.0000   -4.07364
548920.0000   -3.97322
548960.0000   -4.65305
549000.0000   -4.52762
549040.0000   -5.19235
549080.0000   -5.33591
549120.0000   -5.22989
549160.0000   -5.05136
549200.0000   -5.73803
549240.0000   -5.28605
549280.0000   -4.75485
549320.0000   -5.32088
549360.0000   -5.60868
549400.0000   -4.97141
549440.0000   -5.06853
549480.0000   -4.98733
549520.0000   -4.49670
549560.0000   -4.86432
549600.0000   -4.88311
549640.0000   -5.08869
549680.0000   -5.74691
549720.0000   -5.48558
549760.0000   -5.23365
549800.0000   -5.22527
549840.0000   -5.25508
549880.0000   -5.21313
549920.0000   -4.94785
549960.0000   -5.10897
550000.0000   -5.69856
550040.0000   -5.16428
550080.0000   -5.10917
550120.0000   -4.79101
550160.0000   -6.00162
550200.0000   -4.55427
550240.0000   -4.76737
550280.0000   -5.24563
550320.0000   -5.80860
550360.0000   -5.41126
550400.0000   -5.70822
550440.0000   -4.58204
550480.0000   -4.33060
550520.0000   -5.76111
550560.0000   -6.26089
550600.0000   -5.35569
550640.0000   -4.80182
550680.0000   -4.86985
550720.0000   -4.39984
550760.0000   -5.61831
550800.0000   -4.51690
550840.0000   -4.66476
550880.0000   -5.20722
550920.0000   -5.14217
550960.0000   -4.33442
551000.0000   -4.53426
551040.0000   -4.71569
551080.0000   -5.30532
551120.0000   -4.82895
551160.0000   -5.91992
551200.0000   -5.55393
551240.0000   -4.94983
551280.0000   -4.78424
551320.0000   -4.49631
551360.0000   -5.17805
551400.0000   -5.24475
551440.0000   -5.78749
551480.0000   -4.54725
551520.0000   -4.43986
551560.0000   -5.22120
551600.0000   -5.11197
551640.0000   -4.99521
551680.0000   -4.73984
551720.0000   -4.72769
551760.0000   -5.70203
551800.0000   -5.99432
551840.0000   -5.10330
551880.0000   -4.96895
551920.0000   -4.92067
551960.0000   -5.66389
552000.0000   -5.59441
552040.0000   -5.93450
552080.0000   -5.47531
552120.0000   -5.21734
552160.0000   -5.88444
552200.0000   -5.31219
552240.0000   -4.58788
552280.0000   -4.79395
552320.0000   -4.39938
552360.0000   -5.55027
552400.0000   -5.27673
552440.0000   -5.16643
552480.0000   -4.99988
552520.0000   -5.00331
552560.0000   -5.40056
552600.0000   -5.34677
552640.0000   -6.07907
552680.0000   -5.54976
552720.0000   -5.02490
552760.0000   -6.24923
552800.0000   -5.75916
552840.0000   -5.82428
552880.0000   -5.62687
552920.0000   -4.96047
552960.0000   -5.75487
553000.0000   -5.22730
553040.0000   -5.24252
553080.0000   -4.62654
553120.0000   -5.13919
553160.0000   -5.39723
553200.0000   -4.62593
553240.0000   -4.25341
553280.0000   -4.62372
553320.0000   -4.59969
553360.0000   -5.52195
553400.0000   -4.19285
553440.0000   -5.48777
553480.0000   -4.98929
553520.0000   -4.79535
553560.0000   -5.03887
553600.0000   -5.19026
553640.0000   -5.15838
553680.0000   -5.84627
553720.0000   -5.70892
553760.0000   -5.09669
553800.0000   -6.25101
553840.0000   -5.60609
553880.0000   -5.16527
553920.0000   -5.79067
553960.0000   -6.18905
554000.0000   -5.47662
554040.0000   -4.76218
554080.0000   -5.67580
554120.0000   -6.01651
554160.0000   -4.72325
554200.0000   -5.43928
554240.0000   -5.10451
554280.0000   -4.35900
554320.0000   -5.43723
554360.0000   -5.28492
554400.0000   -5.86319
554440.0000   -5.70202
554480.0000   -6.03749
554520.0000   -6.23094
554560.0000   -5.54417
554600.0000   -5.45245
554640.0000   -6.13685
554680.0000   -6.03676
554720.0000   -5.32878
554760.0000   -6.20367
554800.0000   -6.09121
554840.0000   -5.50978
554880.0000   -5.99775
554920.0000   -6.43557
554960.0000   -5.13370
555000.0000   -5.80869
555040.0000   -5.45921
555080.0000   -5.52842
555120.0000   -6.18876
555160.0000   -5.91237
555200.0000   -6.12153
555240.0000   -5.16959
555280.0000   -6.20763
555320.0000   -4.88167
555360.0000   -5.67075
555400.0000   -5.12008
555440.0000   -5.20985
555480.0000   -5.07808
555520.0000   -5.60068
555560.0000   -5.37246
555600.0000   -4.74938
555640.0000   -5.72998
555680.0000   -4.72859
555720.0000   -4.50578
555760.0000   -4.29867
555800.0000   -4.25419
555840.0000   -4.30669
555880.0000   -4.64971
555920.0000   -3.65797
555960.0000   -3.36971
556000.0000   -3.80539
556040.0000   -4.10598
556080.0000   -4.55701
556120.0000   -5.33860
556160.0000   -4.61995
556200.0000   -5.26518
556240.0000   -4.83028
556280.0000   -5.29249
556320.0000   -5.88738
556360.0000   -4.81831
556400.0000   -4.70849
556440.0000   -4.59980
556480.0000   -5.21271
556520.0000   -3.24773
556560.0000   -4.04528
556600.0000   -3.81152
556640.0000   -4.43454
556680.0000   -4.35119
556720.0000   -4.48839
556760.0000   -4.04744
556800.0000   -4.23997
556840.0000   -4.09982
556880.0000   -5.27911
556920.0000   -5.13526
556960.0000   -5.12571
557000.0000   -5.18286
557040.0000   -6.08860
557080.0000   -5.67163
557120.0000   -5.58938
557160.0000   -5.17762
557200.0000   -4.77734
557240.0000   -5.39742
557280.0000   -5.06721
557320.0000   -5.57522
557360.0000   -6.01785
557400.0000   -6.20461
557440.0000   -6.07933
557480.0000   -5.82552
557520.0000   -5.78655
557560.0000   -5.84597
557600.0000   -5.60024
557640.0000   -5.76754
557680.0000   -5.10628
557720.0000   -5.01785
557760.0000   -5.18311
557800.0000   -4.44246
557840.0000   -4.98717
557880.0000   -5.28303
557920.0000   -5.20425
557960.0000   -5.17614
558000.0000   -4.96572
558040.0000   -5.02062
558080.0000   -5.11513
558120.0000   -4.71601
558160.0000   -5.00635
558200.0000   -4.53077
558240.0000   -4.55179
558280.0000   -4.89386
558320.0000   -4.83816
558360.0000   -5.06013
558400.0000   -5.76092
558440.0000   -6.25986
558480.0000   -5.70966
558520.0000   -4.56704
558560.0000   -5.16865
558600.0000   -5.14738
558640.0000   -5.45439
558680.0000   -5.57732
558720.0000   -4.54233
558760.0000   -4.97985
558800.0000   -5.66648
558840.0000   -5.57293
558880.0000   -5.12058
558920.0000   -4.50104
558960.0000   -5.30713
559000.0000   -5.64922
559040.0000   -4.96265
559080.0000   -4.16095
559120.0000   -5.90684
559160.0000   -5.56933
559200.0000   -5.37964
559240.0000   -4.83903
559280.0000   -5.40409
559320.0000   -5.42262
559360.0000   -5.84418
559400.0000   -5.53680
559440.0000   -4.85490
559480.0000   -4.74229
559520.0000   -4.93381
559560.0000   -5.37205
559600.0000   -5.31316
559640.0000   -6.08442
559680.0000   -5.44195
559720.0000   -5.61040
559760.0000   -4.97613
559800.0000   -5.67544
559840.0000   -5.52277
559880.0000   -5.73359
559920.0000   -5.43310
559960.0000   -6.10035
560000.0000   -5.89841
560040.0000   -6.07165
560080.0000   -5.53348
560120.0000   -5.20213
560160.0000   -5.14749
560200.0000   -4.98852
560240.0000   -5.47789
560280.0000   -5.38994
560320.0000   -5.87248
560360.0000   -5.36150
560400.0000   -5.05861
560440.0000   -6.05747
560480.0000   -5.64082
560520.0000   -5.71063
560560.0000   -4.88978
560600.0000   -4.74704
560640.0000   -5.30325
560680.0000   -6.01564
560720.0000   -5.36032
560760.0000   -4.18982
560800.0000   -4.49109
560840.0000   -4.77186
560880.0000   -5.01355
560920.0000   -5.83384
560960.0000   -5.47459
561000.0000   -5.83525
561040.0000   -5.03061
561080.0000   -5.34888
561120.0000   -4.86547
561160.0000   -6.23406
561200.0000   -5.48453
561240.0000   -6.61339
561280.0000   -5.83008
561320.0000   -6.16150
561360.0000   -5.61888
561400.0000   -5.61069
561440.0000   -6.02743
561480.0000   -6.37566
561520.0000   -5.90953
561560.0000   -4.98345
561600.0000   -5.27696
561640.0000   -5.14167
561680.0000   -4.53902
561720.0000   -5.46631
561760.0000   -5.71635
561800.0000   -5.33870
561840.0000   -5.95884
561880.0000   -4.96340
561920.0000   -5.47055
561960.0000   -5.68884
562000.0000   -5.06138
562040.0000   -5.31024
562080.0000   -4.69942
562120.0000   -5.66089
562160.0000   -5.42390
562200.0000   -5.98904
562240.0000   -6.05803
562280.0000   -5.93250
562320.0000   -4.74486
562360.0000   -4.93365
562400.0000   -4.46722
562440.0000   -4.79160
562480.0000   -5.34491
562520.0000   -4.82703
562560.0000   -5.37019
562600.0000   -6.04045
562640.0000   -4.88610
562680.0000   -4.13336
562720.0000   -5.47933
562760.0000   -5.97874
562800.0000   -5.29935
562840.0000   -5.46858
562880.0000   -5.95122
562920.0000   -5.49301
562960.0000   -6.54444
563000.0000   -5.95590
563040.0000   -6.52606
563080.0000   -5.51017
563120.0000   -5.85706
563160.0000   -6.13043
563200.0000   -6.44334
563240.0000   -6.60890
563280.0000   -5.62006
563320.0000   -6.04524
563360.0000   -4.93255
563400.0000   -5.03864
563440.0000   -4.93028
563480.0000   -5.11466
563520.0000   -6.57398
563560.0000   -5.66070
563600.0000   -5.37769
563640.0000   -5.07710
563680.0000   -5.40368
563720.0000   -6.16000
563760.0000   -5.97723
563800.0000   -5.24096
563840.0000   -5.32253
563880.0000   -5.29794
563920.0000   -5.33563
563960.0000   -5.38892
564000.0000   -5.45375
564040.0000   -4.84842
564080.0000   -6.11668
564120.0000   -5.74031
564160.0000   -4.77223
564200.0000   -4.93106
564240.0000   -5.06104
564280.0000   -5.44770
564320.0000   -5.86763
564360.0000   -6.62756
564400.0000   -6.16084
564440.0000   -6.01501
564480.0000   -5.21228
564520.0000   -5.31517
564560.0000   -6.38262
564600.0000   -5.82729
564640.0000   -5.31073
564680.0000   -4.11460
564720.0000   -6.24068
564760.0000   -5.30170
564800.0000   -6.39702
564840.0000   -6.29404
564880.0000   -6.69213
564920.0000   -5.89265
564960.0000   -4.72298
565000.0000   -5.32577
565040.0000   -6.30820
565080.0000   -6.17799
565120.0000   -5.49491
565160.0000   -5.13432
565200.0000   -5.48620
565240.0000   -6.15291
565280.0000   -6.38355
565320.0000   -6.13622
565360.0000   -6.15879
565400.0000   -6.45171
565440.0000   -6.04073
565480.0000   -6.42419
565520.0000   -5.25208
565560.0000   -6.14751
565600.0000   -6.26218
565640.0000   -5.64467
565680.0000   -6.71435
565720.0000   -5.88740
565760.0000   -5.70365
565800.0000   -5.87688
565840.0000   -5.26898
565880.0000   -5.23403
565920.0000   -5.39706
565960.0000   -5.01450
566000.0000   -4.94787
566040.0000   -5.53854
566080.0000   -5.41003
566120.0000   -6.83831
566160.0000   -6.06767
566200.0000   -5.91827
566240.0000   -5.54741
566280.0000   -5.45800
566320.0000   -6.58856
566360.0000   -7.17803
566400.0000   -7.25827
566440.0000   -6.65728
566480.0000   -6.63633
566520.0000   -5.64794
566560.0000   -5.83169
566600.0000   -6.32074
566640.0000   -6.00268
566680.0000   -6.64425
566720.0000   -5.63702
566760.0000   -5.23751
566800.0000   -5.84747
566840.0000   -5.62211
566880.0000   -6.49745
566920.0000   -6.39538
566960.0000   -5.35469
567000.0000   -5.62729
567040.0000   -5.73829
567080.0000   -5.73733
567120.0000   -5.16224
567160.0000   -5.19527
567200.0000   -4.66695
567240.0000   -5.24812
567280.0000   -5.53746
567320.0000   -5.37414
567360.0000   -5.43317
567400.0000   -4.72674
567440.0000   -4.65194
567480.0000   -6.23508
567520.0000   -5.11578
567560.0000   -4.76697
567600.0000   -4.54603
567640.0000   -5.69476
567680.0000   -4.66611
567720.0000   -5.63066
567760.0000   -5.22811
567800.0000   -4.22594
567840.0000   -5.30250
567880.0000   -4.29319
567920.0000   -5.73375
567960.0000   -5.22008
568000.0000   -6.13300
568040.0000   -5.41965
568080.0000   -5.01128
568120.0000   -5.70863
568160.0000   -5.63615
568200.0000   -5.71460
568240.0000   -6.02342
568280.0000   -4.84810
568320.0000   -4.94151
568360.0000   -5.47462
568400.0000   -4.83987
568440.0000   -5.74603
568480.0000   -4.84936
568520.0000   -5.75596
568560.0000   -5.66146
568600.0000   -5.66849
568640.0000   -6.09492
568680.0000   -4.96316
568720.0000   -6.17892
568760.0000   -6.45074
568800.0000   -6.00371
568840.0000   -6.03188
568880.0000   -5.04862
568920.0000   -5.76083
568960.0000   -5.69636
569000.0000   -5.32679
569040.0000   -5.70661
569080.0000   -5.65826
569120.0000   -6.51450
569160.0000   -5.82569
569200.0000   -5.69290
569240.0000   -6.89695
569280.0000   -5.71633
569320.0000   -6.45193
569360.0000   -6.56352
569400.0000   -5.66046
569440.0000   -5.12004
569480.0000   -4.53411
569520.0000   -6.45898
569560.0000   -6.15451
569600.0000   -5.76991
569640.0000   -4.69054
569680.0000   -5.42174
569720.0000   -5.70820
569760.0000   -5.36042
569800.0000   -5.43164
569840.0000   -4.96644
569880.0000   -4.91632
569920.0000   -5.44275
569960.0000   -5.86701
570000.0000   -5.89694
570040.0000   -5.66828
570080.0000   -5.21981
570120.0000   -5.73206
570160.0000   -5.66428
570200.0000   -6.36985
570240.0000   -5.63981
570280.0000   -5.87912
570320.0000   -5.43224
570360.0000   -5.34967
570400.0000   -5.44939
570440.0000   -5.39384
570480.0000   -4.84121
570520.0000   -4.79685
570560.0000   -4.75569
570600.0000   -4.87556
570640.0000   -5.77377
570680.0000   -5.55724
570720.0000   -5.63148
570760.0000   -5.82060
570800.0000   -5.57499
570840.0000   -4.43844
570880.0000   -4.41752
570920.0000   -4.70497
570960.0000   -4.64131
571000.0000   -5.34097
571040.0000   -5.81435
571080.0000   -4.87678
571120.0000   -5.79111
571160.0000   -5.56765
571200.0000   -5.27982
571240.0000   -5.57329
571280.0000   -5.04040
571320.0000   -5.28287
571360.0000   -4.65824
571400.0000   -5.85788
571440.0000   -5.19471
571480.0000   -5.02869
571520.0000   -4.95601
571560.0000   -5.81186
571600.0000   -3.83294
571640.0000   -4.68517
571680.0000   -4.52811
571720.0000   -3.80520
571760.0000   -4.80271
571800.0000   -5.44679
571840.0000   -5.64784
571880.0000   -4.93593
571920.0000   -5.02414
571960.0000   -4.57059
572000.0000   -5.64220
572040.0000   -5.81860
572080.0000   -5.83047
572120.0000   -5.52716
572160.0000   -5.22176
572200.0000   -5.97853
572240.0000   -6.48632
572280.0000   -5.62225
572320.0000   -5.00133
572360.0000   -5.26649
572400.0000   -5.77210
572440.0000   -5.89643
572480.0000   -6.03113
572520.0000   -5.96353
572560.0000   -5.28835
572600.0000   -5.95655
572640.0000   -5.92046
572680.0000   -5.36767
572720.0000   -4.24659
572760.0000   -5.36407
572800.0000   -5.07649
572840.0000   -5.51236
572880.0000   -5.73140
572920.0000   -5.61018
572960.0000   -5.58452
573000.0000   -5.70353
573040.0000   -5.95271
573080.0000   -5.57780
573120.0000   -5.65179
573160.0000   -5.09952
573200.0000   -4.39737
573240.0000   -4.32511
573280.0000   -4.81597
573320.0000   -5.95061
573360.0000   -5.32308
573400.0000   -5.94051
573440.0000   -5.79448
573480.0000   -5.36027
573520.0000   -4.09660
573560.0000   -4.24148
573600.0000   -3.88045
573640.0000   -4.60273
573680.0000   -5.01562
573720.0000   -5.18258
573760.0000   -5.48025
573800.0000   -5.50310
573840.0000   -5.40509
573880.0000   -5.59685
573920.0000   -5.83516
573960.0000   -5.66509
574000.0000   -5.82586
574040.0000   -5.44631
574080.0000   -5.68883
574120.0000   -5.45120
574160.0000   -6.54528
574200.0000   -6.61243
574240.0000   -6.36703
574280.0000   -4.81772
574320.0000   -6.01374
574360.0000   -5.26340
574400.0000   -4.96684
574440.0000   -4.74380
574480.0000   -4.43304
574520.0000   -5.67585
574560.0000   -5.58991
574600.0000   -5.18271
574640.0000   -5.98659
574680.0000   -5.98924
574720.0000   -5.12099
574760.0000   -5.63003
574800.0000   -3.80612
574840.0000   -3.67956
574880.0000   -4.30695
574920.0000   -4.63799
574960.0000   -5.06928
575000.0000   -5.89349
575040.0000   -5.60349
575080.0000   -6.46715
575120.0000   -5.69196
575160.0000   -5.45619
575200.0000   -5.12644
575240.0000   -5.09722
575280.0000   -5.33072
575320.0000   -5.22668
575360.0000   -5.36593
575400.0000   -5.15922
575440.0000   -5.45628
575480.0000   -4.73941
575520.0000   -5.36200
575560.0000   -5.54026
575600.0000   -5.42823
575640.0000   -5.70379
575680.0000   -5.41345
575720.0000   -6.01287
575760.0000   -5.10579
575800.0000   -4.92628
575840.0000   -4.85444
575880.0000   -4.37254
575920.0000   -4.44519
575960.0000   -4.72286
576000.0000   -5.91042
576040.0000   -5.36350
576080.0000   -4.67184
576120.0000   -4.39475
576160.0000   -4.47427
576200.0000   -4.50385
576240.0000   -4.73483
576280.0000   -4.75654
576320.0000   -4.62614
576360.0000   -4.43314
576400.0000   -4.99748
576440.0000   -5.62327
576480.0000   -4.76805
576520.0000   -5.31978
576560.0000   -5.54508
576600.0000   -4.64195
576640.0000   -4.07529
576680.0000   -4.74873
576720.0000   -4.53584
576760.0000   -4.72870
576800.0000   -4.10948
576840.0000   -3.88640
576880.0000   -5.09817
576920.0000   -5.93873
576960.0000   -5.47365
577000.0000   -5.27636
577040.0000   -5.25726
577080.0000   -4.82826
577120.0000   -4.28570
577160.0000   -5.47728
577200.0000   -5.60104
577240.0000   -4.98837
577280.0000   -4.97619
577320.0000   -5.79580
577360.0000   -5.74668
577400.0000   -5.28247
577440.0000   -5.01205
577480.0000   -5.59773
577520.0000   -5.37212
577560.0000   -5.36776
577600.0000   -5.52219
577640.0000   -5.68716
577680.0000   -5.68440
577720.0000   -5.62148
577760.0000   -5.02547
577800.0000   -5.32301
577840.0000   -5.30626
577880.0000   -5.27435
577920.0000   -5.51802
577960.0000   -5.60319
578000.0000   -6.20011
578040.0000   -5.92925
578080.0000   -5.88411
578120.0000   -4.89701
578160.0000   -4.95511
578200.0000   -4.67540
578240.0000   -4.64047
578280.0000   -5.31452
578320.0000   -4.73919
578360.0000   -4.84536
578400.0000   -4.48653
578440.0000   -4.84420
578480.0000   -5.61645
578520.0000   -4.91125
578560.0000   -4.94441
578600.0000   -5.14188
578640.0000   -4.56999
578680.0000   -4.43831
578720.0000   -5.48733
578760.0000   -4.60480
578800.0000   -5.82498
578840.0000   -5.49975
578880.0000   -5.21900
578920.0000   -5.51324
578960.0000   -5.78554
579000.0000   -4.66825
579040.0000   -5.02737
579080.0000   -5.23038
579120.0000   -5.19877
579160.0000   -5.24983
579200.0000   -4.97117
579240.0000   -5.38247
579280.0000   -5.38036
579320.0000   -4.09446
579360.0000   -4.36154
579400.0000   -4.92422
579440.0000   -4.30110
579480.0000   -4.00042
579520.0000   -3.40661
579560.0000   -4.26204
579600.0000   -4.90026
579640.0000   -4.80915
579680.0000   -4.51598
579720.0000   -4.81835
579760.0000   -4.94860
579800.0000   -4.63260
579840.0000   -5.00350
579880.0000   -5.39039
579920.0000   -4.83445
579960.0000   -5.17282
580000.0000   -5.72245
580040.0000   -5.14165
580080.0000   -5.20945
580120.0000   -4.92085
580160.0000   -5.01302
580200.0000   -3.91069
580240.0000   -5.37028
580280.0000   -4.77247
580320.0000   -5.65050
580360.0000   -5.19366
580400.0000   -4.56306
580440.0000   -4.86427
580480.0000   -5.28446
580520.0000   -4.72289
580560.0000   -4.17127
580600.0000   -4.40499
580640.0000   -4.73518
580680.0000   -4.50723
580720.0000   -5.10217
580760.0000   -4.26585
580800.0000   -4.54072
580840.0000   -4.42926
580880.0000   -4.37862
580920.0000   -4.48547
580960.0000   -4.20593
581000.0000   -5.40847
581040.0000   -5.18736
581080.0000   -4.84657
581120.0000   -5.31053
581160.0000   -4.19856
581200.0000   -4.60846
581240.0000   -4.74314
581280.0000   -5.02473
581320.0000   -4.73957
581360.0000   -4.20386
581400.0000   -5.59716
581440.0000   -5.30730
581480.0000   -4.53898
581520.0000   -4.94153
581560.0000   -5.46030
581600.0000   -5.16488
581640.0000   -5.12253
581680.0000   -4.76477
581720.0000   -5.28812
581760.0000   -5.40427
581800.0000   -5.64947
581840.0000   -4.48873
581880.0000   -4.86473
581920.0000   -4.04578
581960.0000   -5.23754
582000.0000   -5.51864
582040.0000   -5.40587
582080.0000   -5.24793
582120.0000   -5.57913
582160.0000   -5.35700
582200.0000   -4.32945
582240.0000   -4.25304
582280.0000   -4.52489
582320.0000   -4.62077
582360.0000   -3.17472
582400.0000   -4.63423
582440.0000   -4.80323
582480.0000   -4.68629
582520.0000   -4.81895
582560.0000   -5.63820
582600.0000   -4.62122
582640.0000   -5.01893
582680.0000   -5.46557
582720.0000   -5.74729
582760.0000   -5.24980
582800.0000   -4.50758
582840.0000   -5.48333
582880.0000   -3.99783
582920.0000   -3.92510
582960.0000   -5.16779
583000.0000   -4.92732
583040.0000   -5.33755
583080.0000   -4.54919
583120.0000   -4.53647
583160.0000   -5.19631
583200.0000   -5.34713
583240.0000   -5.09939
583280.0000   -4.34991
583320.0000   -4.67414
583360.0000   -3.98759
583400.0000   -4.85328
583440.0000   -4.22214
583480.0000   -4.08847
583520.0000   -4.99847
583560.0000   -4.45759
583600.0000   -4.83210
583640.0000   -4.11965
583680.0000   -4.58937
583720.0000   -3.76855
583760.0000   -4.18015
583800.0000   -5.14411
583840.0000   -5.15085
583880.0000   -4.18079
583920.0000   -5.39531
583960.0000   -4.59507
584000.0000   -5.87214
584040.0000   -5.77974
584080.0000   -4.90869
584120.0000   -4.59697
584160.0000   -4.69492
584200.0000   -4.97170
584240.0000   -5.55310
584280.0000   -5.41859
584320.0000   -5.66022
584360.0000   -6.02945
584400.0000   -5.05837
584440.0000   -5.08383
584480.0000   -4.69546
584520.0000   -5.29268
584560.0000   -5.53842
584600.0000   -4.73856
584640.0000   -5.05086
584680.0000   -4.40994
584720.0000   -4.87733
584760.0000   -5.03982
584800.0000   -4.52415
584840.0000   -3.78921
584880.0000   -4.59012
584920.0000   -4.21702
584960.0000   -4.68182
585000.0000   -4.41051
585040.0000   -4.78889
585080.0000   -4.67837
585120.0000   -4.61192
585160.0000   -4.42942
585200.0000   -3.97991
585240.0000   -4.52663
585280.0000   -5.07512
585320.0000   -4.88356
585360.0000   -4.11684
585400.0000   -4.63780
585440.0000   -4.63066
585480.0000   -5.30911
585520.0000   -4.38828
585560.0000   -4.10126
585600.0000   -3.91464
585640.0000   -4.09155
585680.0000   -4.34798
585720.0000   -4.88040
585760.0000   -4.90376
585800.0000   -4.64886
585840.0000   -3.95029
585880.0000   -4.53225
585920.0000   -4.23970
585960.0000   -4.79590
586000.0000   -4.77293
586040.0000   -4.62310
586080.0000   -4.51262
586120.0000   -5.63388
586160.0000   -6.24188
586200.0000   -5.36712
586240.0000   -5.15830
586280.0000   -5.19149
586320.0000   -4.75802
586360.0000   -5.29581
586400.0000   -4.62676
586440.0000   -5.31693
586480.0000   -4.95870
586520.0000   -4.94949
586560.0000   -5.05556
586600.0000   -4.31463
586640.0000   -4.46297
586680.0000   -4.92510
586720.0000   -4.51114
586760.0000   -4.33741
586800.0000   -5.13788
586840.0000   -4.37188
586880.0000   -3.78529
586920.0000   -4.41226
586960.0000   -5.34868
587000.0000   -4.87228
587040.0000   -4.71162
587080.0000   -4.14928
587120.0000   -4.45513
587160.0000   -5.38586
587200.0000   -4.59757
587240.0000   -5.72461
587280.0000   -5.06718
587320.0000   -5.88974
587360.0000   -5.25034
587400.0000   -5.60468
587440.0000   -5.02196
587480.0000   -5.45104
587520.0000   -5.42377
587560.0000   -5.86439
587600.0000   -4.75555
587640.0000   -5.14370
587680.0000   -4.89606
587720.0000   -4.91792
587760.0000   -4.18594
587800.0000   -4.98201
587840.0000   -4.47455
587880.0000   -5.46709
587920.0000   -4.73970
587960.0000   -5.53058
588000.0000   -5.19315
588040.0000   -6.00025
588080.0000   -5.28317
588120.0000   -5.54353
588160.0000   -5.09079
588200.0000   -5.55585
588240.0000   -4.37450
588280.0000   -5.36800
588320.0000   -5.00497
588360.0000   -5.19232
588400.0000   -4.63618
588440.0000   -4.38511
588480.0000   -4.69371
588520.0000   -5.14646
588560.0000   -4.26293
588600.0000   -5.71562
588640.0000   -5.65710
588680.0000   -4.92967
588720.0000   -5.98400
588760.0000   -5.49657
588800.0000   -5.23382
588840.0000   -5.41971
588880.0000   -6.10254
588920.0000   -5.07778
588960.0000   -4.52372
589000.0000   -4.59542
589040.0000   -4.65208
589080.0000   -5.40441
589120.0000   -4.63264
589160.0000   -4.60779
589200.0000   -4.37587
589240.0000   -4.93896
589280.0000   -5.23576
589320.0000   -4.55024
589360.0000   -4.03734
589400.0000   -5.74853
589440.0000   -4.90072
589480.0000   -3.80824
589520.0000   -4.73119
589560.0000   -4.54442
589600.0000   -4.36408
589640.0000   -4.24757
589680.0000   -4.51262
589720.0000   -4.67362
589760.0000   -4.26441
589800.0000   -4.30768
589840.0000   -4.87603
589880.0000   -5.07353
589920.0000   -4.94321
589960.0000   -4.67711
590000.0000   -4.00626
590040.0000   -4.60293
590080.0000   -4.40913
590120.0000   -4.84856
590160.0000   -4.38776
590200.0000   -4.61724
590240.0000   -5.01724
590280.0000   -5.72590
590320.0000   -4.77144
590360.0000   -4.93973
590400.0000   -4.56592
590440.0000   -4.62790
590480.0000   -3.57597
590520.0000   -4.22578
590560.0000   -4.68438
590600.0000   -4.27613
590640.0000   -5.02551
590680.0000   -5.04635
590720.0000   -5.25018
590760.0000   -4.26524
590800.0000   -4.05980
590840.0000   -4.14590
590880.0000   -4.61811
590920.0000   -4.42952
590960.0000   -5.47352
591000.0000   -4.33380
591040.0000   -4.44223
591080.0000   -3.90239
591120.0000   -4.10974
591160.0000   -3.83259
591200.0000   -3.92637
591240.0000   -5.05927
591280.0000   -5.05411
591320.0000   -5.07886
591360.0000   -5.01612
591400.0000   -5.28417
591440.0000   -4.66311
591480.0000   -4.64092
591520.0000   -4.33778
591560.0000   -5.09434
591600.0000   -4.19413
591640.0000   -4.94802
591680.0000   -5.07476
591720.0000   -4.19136
591760.0000   -4.88308
591800.0000   -4.42090
591840.0000   -4.81944
591880.0000   -5.02202
591920.0000   -4.13462
591960.0000   -4.34249
592000.0000   -4.93432
592040.0000   -4.72822
592080.0000   -5.42683
592120.0000   -5.23738
592160.0000   -4.71895
592200.0000   -4.51201
592240.0000   -4.31930
592280.0000   -3.68516
592320.0000   -5.00856
592360.0000   -5.45275
592400.0000   -5.35024
592440.0000   -5.28825
592480.0000   -5.38242
592520.0000   -5.11603
592560.0000   -5.21852
592600.0000   -5.54629
592640.0000   -5.48104
592680.0000   -4.80463
592720.0000   -4.32846
592760.0000   -5.10373
592800.0000   -5.00403
592840.0000   -4.18075
592880.0000   -5.19659
592920.0000   -5.68191
592960.0000   -6.12100
593000.0000   -4.75781
593040.0000   -4.63885
593080.0000   -5.30343
593120.0000   -4.40893
593160.0000   -3.89627
593200.0000   -4.28057
593240.0000   -4.30387
593280.0000   -5.09432
593320.0000   -5.60184
593360.0000   -5.64402
593400.0000   -5.00356
593440.0000   -4.63835
593480.0000   -4.64084
593520.0000   -5.05169
593560.0000   -5.13534
593600.0000   -4.96234
593640.0000   -4.74341
593680.0000   -4.98345
593720.0000   -5.23087
593760.0000   -4.51194
593800.0000   -5.05899
593840.0000   -5.05339
593880.0000   -4.69497
593920.0000   -4.98437
593960.0000   -5.25287
594000.0000   -4.41598
594040.0000   -4.75979
594080.0000   -5.28701
594120.0000   -5.12068
594160.0000   -4.64971
594200.0000   -4.54956
594240.0000   -4.50635
594280.0000   -4.00571
594320.0000   -4.87505
594360.0000   -4.63970
594400.0000   -3.87378
594440.0000   -4.79437
594480.0000   -4.94608
594520.0000   -4.89516
594560.0000   -4.44401
594600.0000   -4.83362
594640.0000   -4.58541
594680.0000   -4.72940
594720.0000   -4.70883
594760.0000   -4.98410
594800.0000   -4.31132
594840.0000   -4.56883
594880.0000   -4.68169
594920.0000   -4.38993
594960.0000   -4.09002
595000.0000   -4.12951
595040.0000   -4.84083
595080.0000   -4.47194
595120.0000   -4.45582
595160.0000   -4.67241
595200.0000   -4.64491
595240.0000   -5.38366
595280.0000   -4.69805
595320.0000   -4.25969
595360.0000   -4.46225
595400.0000   -3.90155
595440.0000   -4.99955
595480.0000   -4.88533
595520.0000   -4.33341
595560.0000   -4.90079
595600.0000   -3.93636
595640.0000   -4.60280
595680.0000   -4.24235
595720.0000   -4.44729
595760.0000   -4.94741
595800.0000   -4.33912
595840.0000   -4.53642
595880.0000   -4.17254
595920.0000   -5.17877
595960.0000   -4.19024
596000.0000   -5.14016
596040.0000   -5.12687
596080.0000   -4.34403
596120.0000   -4.76751
596160.0000   -4.47935
596200.0000   -4.39146
596240.0000   -4.43732
596280.0000   -4.03993
596320.0000   -5.50646
596360.0000   -4.33536
596400.0000   -4.70923
596440.0000   -4.24645
596480.0000   -4.30813
596520.0000   -4.32109
596560.0000   -3.81451
596600.0000   -4.71953
596640.0000   -3.76210
596680.0000   -4.75095
596720.0000   -3.62313
596760.0000   -4.16262
596800.0000   -4.17341
596840.0000   -4.44404
596880.0000   -3.35112
596920.0000   -4.51904
596960.0000   -5.22798
597000.0000   -4.82987
597040.0000   -4.92745
597080.0000   -3.64467
597120.0000   -4.65741
597160.0000   -4.96161
597200.0000   -4.20684
597240.0000   -4.05769
597280.0000   -4.76045
597320.0000   -4.17707
597360.0000   -5.18610
597400.0000   -4.65352
597440.0000   -4.23070
597480.0000   -3.96912
597520.0000   -4.74514
597560.0000   -5.51108
597600.0000   -5.19998
597640.0000   -4.75124
597680.0000   -4.42180
597720.0000   -5.05152
597760.0000   -3.92533
597800.0000   -4.71469
597840.0000   -4.96581
597880.0000   -4.53745
597920.0000   -4.48130
597960.0000   -4.46536
598000.0000   -4.78709
598040.0000   -5.14623
598080.0000   -4.97657
598120.0000   -4.56674
598160.0000   -4.83387
598200.0000   -4.86708
598240.0000   -4.61382
598280.0000   -4.96899
598320.0000   -4.64309
598360.0000   -4.46860
598400.0000   -4.92545
598440.0000   -5.10439
598480.0000   -5.09548
598520.0000   -4.76456
598560.0000   -4.38220
598600.0000   -4.19009
598640.0000   -5.05179
598680.0000   -5.21190
598720.0000   -4.54833
598760.0000   -4.60317
598800.0000   -4.76731
598840.0000   -4.57105
598880.0000   -4.91985
598920.0000   -5.04519
598960.0000   -3.56068
599000.0000   -3.67932
599040.0000   -4.27030
599080.0000   -4.79741
599120.0000   -4.68889
599160.0000   -4.86546
599200.0000   -4.08090
599240.0000   -3.91983
599280.0000   -3.68917
599320.0000   -4.53320
599360.0000   -4.48172
599400.0000   -4.48097
599440.0000   -4.86480
599480.0000   -4.37303
599520.0000   -5.30550
599560.0000   -4.69179
599600.0000   -4.10406
599640.0000   -5.19952
599680.0000   -4.98343
599720.0000   -3.49709
599760.0000   -4.47431
599800.0000   -4.30817
599840.0000   -4.86812
599880.0000   -4.95511
599920.0000   -4.52007
599960.0000   -4.36956
600000.0000   -4.41237
600040.0000   -4.98307
600080.0000   -4.71185
600120.0000   -4.42271
600160.0000   -5.35385
600200.0000   -4.65470
600240.0000   -4.30656
600280.0000   -3.71573
600320.0000   -4.65255
600360.0000   -4.77839
600400.0000   -5.11854
600440.0000   -5.30086
600480.0000   -4.76310
600520.0000   -4.63046
600560.0000   -3.97229
600600.0000   -4.27905
600640.0000   -5.35816
600680.0000   -4.52283
600720.0000   -3.82407
600760.0000   -4.42100
600800.0000   -4.38442
600840.0000   -4.93530
600880.0000   -5.12326
600920.0000   -4.30891
600960.0000   -5.03619
601000.0000   -5.31397
601040.0000   -5.33933
601080.0000   -4.39724
601120.0000   -4.15403
601160.0000   -4.38745
601200.0000   -3.84215
601240.0000   -4.08803
601280.0000   -3.49834
601320.0000   -3.74179
601360.0000   -3.93549
601400.0000   -4.28382
601440.0000   -4.01682
601480.0000   -3.51495
601520.0000   -3.70671
601560.0000   -3.86646
601600.0000   -3.13477
601640.0000   -3.41336
601680.0000   -4.97788
601720.0000   -3.30829
601760.0000   -4.40452
601800.0000   -4.13192
601840.0000   -3.94338
601880.0000   -3.71583
601920.0000   -4.28033
601960.0000   -4.16242
602000.0000   -4.34858
602040.0000   -4.55593
602080.0000   -5.16479
602120.0000   -4.43693
602160.0000   -5.53440
602200.0000   -4.35819
602240.0000   -5.09274
602280.0000   -4.53077
602320.0000   -4.55123
602360.0000   -4.88789
602400.0000   -5.00961
602440.0000   -5.47099
602480.0000   -4.81865
602520.0000   -4.61428
602560.0000   -4.60903
602600.0000   -4.03794
602640.0000   -4.42003
602680.0000   -4.39958
602720.0000   -3.56263
602760.0000   -5.00686
602800.0000   -4.54729
602840.0000   -4.26437
602880.0000   -5.58363
602920.0000   -4.75554
602960.0000   -4.64441
603000.0000   -4.66696
603040.0000   -5.27669
603080.0000   -4.35196
603120.0000   -4.98182
603160.0000   -4.25398
603200.0000   -4.13480
603240.0000   -4.80404
603280.0000   -5.52482
603320.0000   -4.60311
603360.0000   -5.29465
603400.0000   -3.99861
603440.0000   -5.03085
603480.0000   -4.37752
603520.0000   -3.99733
603560.0000   -4.00081
603600.0000   -5.12311
603640.0000   -4.74168
603680.0000   -4.65470
603720.0000   -4.21024
603760.0000   -3.63244
603800.0000   -4.57733
603840.0000   -4.02344
603880.0000   -4.05849
603920.0000   -3.82817
603960.0000   -4.87343
604000.0000   -4.16229
604040.0000   -3.96903
604080.0000   -3.89863
604120.0000   -4.18646
604160.0000   -4.59141
604200.0000   -3.79371
604240.0000   -4.14594
604280.0000   -4.11412
604320.0000   -4.74092
604360.0000   -4.05126
604400.0000   -3.66760
604440.0000   -4.07352
604480.0000   -4.41481
604520.0000   -3.81606
604560.0000   -3.36943
604600.0000   -4.73000
604640.0000   -4.83234
604680.0000   -4.32636
604720.0000   -4.29054
604760.0000   -4.34747
604800.0000   -5.57982
604840.0000   -5.35911
604880.0000   -5.24378
604920.0000   -4.35350
604960.0000   -4.63143
605000.0000   -4.83678
605040.0000   -4.74035
605080.0000   -4.62507
605120.0000   -3.89282
605160.0000   -4.49183
605200.0000   -4.40044
605240.0000   -4.63928
605280.0000   -5.57207
605320.0000   -5.35579
605360.0000   -4.01211
605400.0000   -4.14898
605440.0000   -4.24593
605480.0000   -4.20342
605520.0000   -3.49015
605560.0000   -4.93420
605600.0000   -4.59034
605640.0000   -5.44532
605680.0000   -5.11425
605720.0000   -4.41898
605760.0000   -4.00994
605800.0000   -4.07408
605840.0000   -4.23920
605880.0000   -4.68012
605920.0000   -4.73454
605960.0000   -3.98392
606000.0000   -3.96186
606040.0000   -3.96042
606080.0000   -4.29320
606120.0000   -4.62804
606160.0000   -4.42846
606200.0000   -4.67756
606240.0000   -4.80847
606280.0000   -4.49286
606320.0000   -4.46796
606360.0000   -4.58911
606400.0000   -4.53189
606440.0000   -4.72085
606480.0000   -3.58016
606520.0000   -3.75145
606560.0000   -4.42718
606600.0000   -4.57515
606640.0000   -3.69885
606680.0000   -3.85000
606720.0000   -4.63305
606760.0000   -4.08723
606800.0000   -4.76531
606840.0000   -4.81890
606880.0000   -4.94942
606920.0000   -4.29235
606960.0000   -4.22493
607000.0000   -3.84798
607040.0000   -3.92586
607080.0000   -3.59226
607120.0000   -3.40539
607160.0000   -2.92445
607200.0000   -4.14418
607240.0000   -4.43200
607280.0000   -4.44250
607320.0000   -4.08339
607360.0000   -3.86855
607400.0000   -3.89586
607440.0000   -5.37214
607480.0000   -4.67828
607520.0000   -4.75533
607560.0000   -3.96980
607600.0000   -3.67323
607640.0000   -3.71857
607680.0000   -4.73825
607720.0000   -4.33403
607760.0000   -5.25865
607800.0000   -5.04786
607840.0000   -5.25202
607880.0000   -4.84068
607920.0000   -4.98433
607960.0000   -4.35327
608000.0000   -3.69568
608040.0000   -4.07168
608080.0000   -4.18119
608120.0000   -3.58072
608160.0000   -4.54754
608200.0000   -4.24351
608240.0000   -3.71925
608280.0000   -3.68550
608320.0000   -4.55816
608360.0000   -3.47115
608400.0000   -3.53234
608440.0000   -4.31082
608480.0000   -3.53055
608520.0000   -3.56497
608560.0000   -4.38014
608600.0000   -3.56461
608640.0000   -4.28960
608680.0000   -4.29341
608720.0000   -3.69354
608760.0000   -3.90099
608800.0000   -4.62924
608840.0000   -4.23214
608880.0000   -3.56069
608920.0000   -4.05216
608960.0000   -4.27765
609000.0000   -3.94512
609040.0000   -3.98277
609080.0000   -3.49256
609120.0000   -3.56794
609160.0000   -3.81693
609200.0000   -4.24037
609240.0000   -5.09702
609280.0000   -3.83497
609320.0000   -3.66931
609360.0000   -3.56678
609400.0000   -3.78183
609440.0000   -4.76522
609480.0000   -4.31410
609520.0000   -4.33373
609560.0000   -4.04659
609600.0000   -4.59230
609640.0000   -4.35137
609680.0000   -3.89203
609720.0000   -4.14121
609760.0000   -4.02143
609800.0000   -3.13870
609840.0000   -2.79272
609880.0000   -4.53768
609920.0000   -4.18939
609960.0000   -4.42258
610000.0000   -4.91726
610040.0000   -4.13746
610080.0000   -3.88083
610120.0000   -4.13972
610160.0000   -4.21498
610200.0000   -3.58679
610240.0000   -4.13176
610280.0000   -3.91211
610320.0000   -4.55502
610360.0000   -4.54786
610400.0000   -4.23351
610440.0000   -3.80346
610480.0000   -4.39920
610520.0000   -3.92072
610560.0000   -3.92112
610600.0000   -4.23324
610640.0000   -4.27480
610680.0000   -4.14560
610720.0000   -3.42575
610760.0000   -3.40062
610800.0000   -4.24511
610840.0000   -3.71562
610880.0000   -3.99860
610920.0000   -3.76645
610960.0000   -3.93119
611000.0000   -3.96788
611040.0000   -4.51532
611080.0000   -4.50676
611120.0000   -4.42837
611160.0000   -4.41389
611200.0000   -4.51607
611240.0000   -4.36040
611280.0000   -3.86479
611320.0000   -3.89053
611360.0000   -3.87771
611400.0000   -4.93896
611440.0000   -3.90519
611480.0000   -4.62985
611520.0000   -4.45736
611560.0000   -4.45614
611600.0000   -4.25742
611640.0000   -3.91695
611680.0000   -4.55234
611720.0000   -4.27417
611760.0000   -5.04054
611800.0000   -4.25306
611840.0000   -4.93999
611880.0000   -5.48005
611920.0000   -5.01281
611960.0000   -5.00877
612000.0000   -4.39776
612040.0000   -4.11501
612080.0000   -4.82280
612120.0000   -4.68950
612160.0000   -4.60963
612200.0000   -4.61197
612240.0000   -4.30908
612280.0000   -4.39408
612320.0000   -4.34405
612360.0000   -4.29764
612400.0000   -3.94067
612440.0000   -3.87232
612480.0000   -4.76050
612520.0000   -4.15153
612560.0000   -5.28680
612600.0000   -4.89705
612640.0000   -3.52664
612680.0000   -3.95588
612720.0000   -3.94721
612760.0000   -3.56108
612800.0000   -5.07635
612840.0000   -4.22960
612880.0000   -3.72122
612920.0000   -4.90576
612960.0000   -4.22178
613000.0000   -4.28007
613040.0000   -3.86726
613080.0000   -3.51906
613120.0000   -4.45087
613160.0000   -3.74117
613200.0000   -4.23884
613240.0000   -4.24062
613280.0000   -3.58500
613320.0000   -4.59544
613360.0000   -4.29490
613400.0000   -3.19664
613440.0000   -4.72083
613480.0000   -3.84766
613520.0000   -3.68190
613560.0000   -4.59349
613600.0000   -4.31159
613640.0000   -5.66014
613680.0000   -4.58316
613720.0000   -4.08006
613760.0000   -4.97202
613800.0000   -4.33462
613840.0000   -4.57315
613880.0000   -4.55577
613920.0000   -3.71632
613960.0000   -4.18922
614000.0000   -3.79988
614040.0000   -4.15889
614080.0000   -3.89071
614120.0000   -5.25337
614160.0000   -4.28518
614200.0000   -4.55620
614240.0000   -3.27170
614280.0000   -3.78265
614320.0000   -4.04705
614360.0000   -3.81769
614400.0000   -3.60446
614440.0000   -3.92428
614480.0000   -4.20781
614520.0000   -3.76049
614560.0000   -4.26732
614600.0000   -4.53355
614640.0000   -4.56217
614680.0000   -3.96448
614720.0000   -3.92436
614760.0000   -5.03544
614800.0000   -5.17726
614840.0000   -5.17035
614880.0000   -5.01493
614920.0000   -3.53736
614960.0000   -4.34501
615000.0000   -4.98004
615040.0000   -4.81979
615080.0000   -4.72279
615120.0000   -4.62156
615160.0000   -4.50160
615200.0000   -4.84413
615240.0000   -4.59988
615280.0000   -4.15157
615320.0000   -4.04353
615360.0000   -4.87575
615400.0000   -4.78248
615440.0000   -5.21858
615480.0000   -5.11542
615520.0000   -5.52611
615560.0000   -5.46330
615600.0000   -5.18707
615640.0000   -5.56224
615680.0000   -4.72644
615720.0000   -4.26768
615760.0000   -4.79041
615800.0000   -4.83691
615840.0000   -5.26396
615880.0000   -4.74131
615920.0000   -5.15804
615960.0000   -5.05463
616000.0000   -4.53976
616040.0000   -4.58463
616080.0000   -5.06126
616120.0000   -4.21033
616160.0000   -4.20923
616200.0000   -4.48026
616240.0000   -4.05670
616280.0000   -4.63474
616320.0000   -4.31098
616360.0000   -4.00757
616400.0000   -4.64691
616440.0000   -4.30621
616480.0000   -4.27307
616520.0000   -4.33370
616560.0000   -4.15267
616600.0000   -4.99983
616640.0000   -4.45104
616680.0000   -4.32155
616720.0000   -4.70674
616760.0000   -4.12196
616800.0000   -4.74144
616840.0000   -5.21815
616880.0000   -4.29192
616920.0000   -5.26480
616960.0000   -4.78149
617000.0000   -4.57554
617040.0000   -4.64410
617080.0000   -5.67279
617120.0000   -4.46437
617160.0000   -4.28784
617200.0000   -4.40100
617240.0000   -4.92644
617280.0000   -4.56915
617320.0000   -4.15428
617360.0000   -4.77880
617400.0000   -3.83059
617440.0000   -4.14526
617480.0000   -4.58381
617520.0000   -4.78763
617560.0000   -3.79020
617600.0000   -4.12702
617640.0000   -5.12487
617680.0000   -4.36432
617720.0000   -3.74443
617760.0000   -4.12328
617800.0000   -4.31932
617840.0000   -3.76636
617880.0000   -4.47823
617920.0000   -4.20859
617960.0000   -5.33451
618000.0000   -4.41522
618040.0000   -4.61999
618080.0000   -4.56628
618120.0000   -4.77458
618160.0000   -4.38799
618200.0000   -4.80890
618240.0000   -4.77293
618280.0000   -4.66965
618320.0000   -4.44918
618360.0000   -4.74873
618400.0000   -4.74884
618440.0000   -4.47119
618480.0000   -4.98886
618520.0000   -4.19536
618560.0000   -4.40268
618600.0000   -4.39181
618640.0000   -4.06710
618680.0000   -5.00172
618720.0000   -4.59121
618760.0000   -3.46595
618800.0000   -3.96533
618840.0000   -3.47375
618880.0000   -4.14052
618920.0000   -4.20280
618960.0000   -3.94108
619000.0000   -4.65483
619040.0000   -4.03099
619080.0000   -3.49911
619120.0000   -3.65104
619160.0000   -3.93384
619200.0000   -3.80871
619240.0000   -3.05935
619280.0000   -3.72784
619320.0000   -2.61962
619360.0000   -2.94306
619400.0000   -3.89525
619440.0000   -4.04546
619480.0000   -3.23120
619520.0000   -3.24278
619560.0000   -3.04888
619600.0000   -2.71164
619640.0000   -3.61072
619680.0000   -3.09634
619720.0000   -3.70553
619760.0000   -4.11709
619800.0000   -3.56245
619840.0000   -4.19803
619880.0000   -3.88474
619920.0000   -3.09609
619960.0000   -3.90583
620000.0000   -3.25923
620040.0000   -3.15639
620080.0000   -3.17841
620120.0000   -3.93995
620160.0000   -4.06412
620200.0000   -3.82518
620240.0000   -3.29152
620280.0000   -3.10701
620320.0000   -3.14450
620360.0000   -2.81148
620400.0000   -1.91508
620440.0000   -3.20357
620480.0000   -3.23738
620520.0000   -3.77309
620560.0000   -3.43362
620600.0000   -3.84843
620640.0000   -3.57905
620680.0000   -3.13502
620720.0000   -2.85783
620760.0000   -3.27964
620800.0000   -2.40923
620840.0000   -2.45740
620880.0000   -3.61322
620920.0000   -2.87645
620960.0000   -2.55285
621000.0000   -3.41781
621040.0000   -4.49224
621080.0000   -5.54039
621120.0000   -5.61426
621160.0000   -4.61608
621200.0000   -4.00718
621240.0000   -4.35820
621280.0000   -4.06111
621320.0000   -4.05663
621360.0000   -4.68739
621400.0000   -4.22949
621440.0000   -4.52325
621480.0000   -3.89301
621520.0000   -4.50588
621560.0000   -4.85472
621600.0000   -3.21384
621640.0000   -3.64340
621680.0000   -5.03380
621720.0000   -4.77233
621760.0000   -5.03399
621800.0000   -4.84473
621840.0000   -4.50628
621880.0000   -3.76748
621920.0000   -3.86713
621960.0000   -5.02663
622000.0000   -4.47808
622040.0000   -4.77031
622080.0000   -5.23620
622120.0000   -4.65707
622160.0000   -4.64857
622200.0000   -3.84950
622240.0000   -4.21147
622280.0000   -4.64507
622320.0000   -4.43795
622360.0000   -4.05071
622400.0000   -4.96662
622440.0000   -4.23454
622480.0000   -4.45498
622520.0000   -4.58842
622560.0000   -5.13072
622600.0000   -4.96670
622640.0000   -4.89774
622680.0000   -4.72734
622720.0000   -5.45076
622760.0000   -5.02078
622800.0000   -5.13423
622840.0000   -4.67094
622880.0000   -4.38357
622920.0000   -4.12346
622960.0000   -4.17249
623000.0000   -5.16291
623040.0000   -4.77776
623080.0000   -4.10611
623120.0000   -5.82195
623160.0000   -4.95211
623200.0000   -4.17035
623240.0000   -5.22405
623280.0000   -5.07103
623320.0000   -4.71370
623360.0000   -4.63855
623400.0000   -4.25304
623440.0000   -4.30031
623480.0000   -4.87721
623520.0000   -5.03860
623560.0000   -4.92597
623600.0000   -4.30199
623640.0000   -4.79653
623680.0000   -4.69478
623720.0000   -4.68228
623760.0000   -4.31003
623800.0000   -4.38335
623840.0000   -4.82513
623880.0000   -4.85520
623920.0000   -4.98243
623960.0000   -4.12252
624000.0000   -4.86199
624040.0000   -4.46282
624080.0000   -4.39722
624120.0000   -4.22679
624160.0000   -4.21847
624200.0000   -4.22932
624240.0000   -4.45328
624280.0000   -5.55534
624320.0000   -5.73385
624360.0000   -5.97094
624400.0000   -4.72170
624440.0000   -5.42160
624480.0000   -4.71224
624520.0000   -4.44822
624560.0000   -5.43087
624600.0000   -6.01382
624640.0000   -4.90481
624680.0000   -4.81364
624720.0000   -4.56447
624760.0000   -4.41035
624800.0000   -4.01489
624840.0000   -4.78068
624880.0000   -5.29209
624920.0000   -4.76302
624960.0000   -5.08175
625000.0000   -5.07565
625040.0000   -4.65195
625080.0000   -4.40239
625120.0000   -5.60122
625160.0000   -5.04202
625200.0000   -5.10853
625240.0000   -4.70943
625280.0000   -4.94844
625320.0000   -4.47074
625360.0000   -4.24047
625400.0000   -3.86201
625440.0000   -4.46913
625480.0000   -4.78658
625520.0000   -4.56066
625560.0000   -4.43095
625600.0000   -4.36817
625640.0000   -4.42275
625680.0000   -4.36785
625720.0000   -4.65797
625760.0000   -4.81412
625800.0000   -4.19253
625840.0000   -4.91558
625880.0000   -5.05264
625920.0000   -4.27153
625960.0000   -4.79404
626000.0000   -4.65226
626040.0000   -5.13601
626080.0000   -4.98219
626120.0000   -4.69014
626160.0000   -3.59770
626200.0000   -3.90081
626240.0000   -3.95455
626280.0000   -5.03604
626320.0000   -4.84682
626360.0000   -4.83498
626400.0000   -4.09431
626440.0000   -4.52739
626480.0000   -5.10147
626520.0000   -3.90617
626560.0000   -4.39793
626600.0000   -4.01576
626640.0000   -5.03845
626680.0000   -4.42192
626720.0000   -4.24443
626760.0000   -3.79737
626800.0000   -3.14486
626840.0000   -4.05961
626880.0000   -4.20589
626920.0000   -3.06191
626960.0000   -4.48730
627000.0000   -3.97489
627040.0000   -4.01213
627080.0000   -3.69358
627120.0000   -4.51483
627160.0000   -4.67931
627200.0000   -3.70035
627240.0000   -5.04373
627280.0000   -4.69889
627320.0000   -3.75364
627360.0000   -4.32318
627400.0000   -4.30604
627440.0000   -4.39192
627480.0000   -4.49446
627520.0000   -4.47266
627560.0000   -4.65722
627600.0000   -4.47382
627640.0000   -3.93738
627680.0000   -3.95251
627720.0000   -3.87328
627760.0000   -3.64939
627800.0000   -4.21971
627840.0000   -4.10330
627880.0000   -5.01574
627920.0000   -4.37541
627960.0000   -4.53579
628000.0000   -4.73533
628040.0000   -3.58186
628080.0000   -3.43747
628120.0000   -4.01929
628160.0000   -4.19956
628200.0000   -5.40595
628240.0000   -5.13169
628280.0000   -5.46867
628320.0000   -4.84701
628360.0000   -4.68623
628400.0000   -5.06896
628440.0000   -4.51307
628480.0000   -4.33480
628520.0000   -4.17962
628560.0000   -5.37957
628600.0000   -4.63197
628640.0000   -4.16587
628680.0000   -4.05374
628720.0000   -4.69597
628760.0000   -3.84512
628800.0000   -4.63534
628840.0000   -4.45529
628880.0000   -4.50409
628920.0000   -4.34693
628960.0000   -4.53339
629000.0000   -4.99123
629040.0000   -5.00243
629080.0000   -4.58517
629120.0000   -4.74844
629160.0000   -4.62302
629200.0000   -4.28034
629240.0000   -4.78673
629280.0000   -4.35314
629320.0000   -4.48015
629360.0000   -4.25943
629400.0000   -4.20423
629440.0000   -4.47124
629480.0000   -4.41005
629520.0000   -4.29591
629560.0000   -4.50157
629600.0000   -4.39270
629640.0000   -4.44937
629680.0000   -4.75379
629720.0000   -4.03515
629760.0000   -3.36854
629800.0000   -4.02505
629840.0000   -3.50998
629880.0000   -3.96997
629920.0000   -4.35611
629960.0000   -5.08041
630000.0000   -5.14643
630040.0000   -4.37737
630080.0000   -5.10116
630120.0000   -4.57956
630160.0000   -5.00191
630200.0000   -4.94894
630240.0000   -5.45914
630280.0000   -4.62012
630320.0000   -4.73719
630360.0000   -5.09152
630400.0000   -4.65621
630440.0000   -4.75332
630480.0000   -4.08848
630520.0000   -5.18059
630560.0000   -4.39432
630600.0000   -5.47606
630640.0000   -4.98926
630680.0000   -5.22726
630720.0000   -4.78021
630760.0000   -4.38232
630800.0000   -3.79029
630840.0000   -3.88642
630880.0000   -3.65188
630920.0000   -3.70716
630960.0000   -3.43906
631000.0000   -3.62855
631040.0000   -4.06123
631080.0000   -4.78933
631120.0000   -3.97723
631160.0000   -4.22208
631200.0000   -3.53391
631240.0000   -4.47593
631280.0000   -4.14502
631320.0000   -3.10885
631360.0000   -4.52450
631400.0000   -3.61518
631440.0000   -3.85276
631480.0000   -3.69693
631520.0000   -4.43028
631560.0000   -3.90149
631600.0000   -4.39465
631640.0000   -4.13723
631680.0000   -4.18162
631720.0000   -3.34064
631760.0000   -4.62295
631800.0000   -4.20539
631840.0000   -3.20530
631880.0000   -4.53506
631920.0000   -4.32986
631960.0000   -4.59698
632000.0000   -3.95243
632040.0000   -3.69352
632080.0000   -4.45658
632120.0000   -4.05338
632160.0000   -4.77739
632200.0000   -3.78764
632240.0000   -4.29938
632280.0000   -4.29220
632320.0000   -4.52037
632360.0000   -4.44089
632400.0000   -4.55526
632440.0000   -4.95261
632480.0000   -4.78881
632520.0000   -4.43810
632560.0000   -3.84585
632600.0000   -4.51792
632640.0000   -4.40127
632680.0000   -4.61960
632720.0000   -3.75224
632760.0000   -4.20377
632800.0000   -4.10432
632840.0000   -5.13495
632880.0000   -4.19558
632920.0000   -4.94234
632960.0000   -4.80292
633000.0000   -4.73111
633040.0000   -4.94765
633080.0000   -4.32002
633120.0000   -4.40195
633160.0000   -4.27427
633200.0000   -3.93374
633240.0000   -4.62775
633280.0000   -4.96452
633320.0000   -4.75340
633360.0000   -3.70765
633400.0000   -4.66147
633440.0000   -4.66053
633480.0000   -4.86304
633520.0000   -4.45353
633560.0000   -4.03208
633600.0000   -4.42714
633640.0000   -4.42704
633680.0000   -4.26468
633720.0000   -4.90674
633760.0000   -4.66560
633800.0000   -4.30789
633840.0000   -4.99979
633880.0000   -4.57359
633920.0000   -4.92668
633960.0000   -5.35860
634000.0000   -5.35208
634040.0000   -4.54710
634080.0000   -4.78837
634120.0000   -5.15525
634160.0000   -4.90097
634200.0000   -5.92329
634240.0000   -5.41517
634280.0000   -4.43935
634320.0000   -4.73066
634360.0000   -5.00804
634400.0000   -5.28070
634440.0000   -4.92000
634480.0000   -5.11701
634520.0000   -4.36517
634560.0000   -4.99757
634600.0000   -4.58426
634640.0000   -5.28640
634680.0000   -4.14319
634720.0000   -3.52320
634760.0000   -4.26636
634800.0000   -4.67380
634840.0000   -4.97928
634880.0000   -4.56294
634920.0000   -4.20606
634960.0000   -4.62953
635000.0000   -4.35829
635040.0000   -5.07963
635080.0000   -4.94790
635120.0000   -4.80264
635160.0000   -5.17460
635200.0000   -4.54100
635240.0000   -5.00339
635280.0000   -5.16120
635320.0000   -5.56653
635360.0000   -5.07645
635400.0000   -5.76122
635440.0000   -5.33928
635480.0000   -5.42978
635520.0000   -4.81621
635560.0000   -5.17807
635600.0000   -5.57111
635640.0000   -4.50423
635680.0000   -5.33119
635720.0000   -6.28215
635760.0000   -5.19834
635800.0000   -5.54799
635840.0000   -4.13978
635880.0000   -4.99681
635920.0000   -5.12991
635960.0000   -5.68207
636000.0000   -5.66958
636040.0000   -4.86173
636080.0000   -4.90216
636120.0000   -5.57650
636160.0000   -5.09046
636200.0000   -3.79038
636240.0000   -5.15264
636280.0000   -4.79351
636320.0000   -4.31408
636360.0000   -4.98349
636400.0000   -4.54478
636440.0000   -5.30787
636480.0000   -4.44176
636520.0000   -4.72234
636560.0000   -4.61496
636600.0000   -3.62853
636640.0000   -4.24603
636680.0000   -4.21331
636720.0000   -3.95752
636760.0000   -4.83899
636800.0000   -4.34318
636840.0000   -4.02249
636880.0000   -3.73532
636920.0000   -3.67886
636960.0000   -4.75871
637000.0000   -4.84902
637040.0000   -3.99634
637080.0000   -4.42279
637120.0000   -4.80722
637160.0000   -5.07395
637200.0000   -5.34547
637240.0000   -4.83045
637280.0000   -4.99045
637320.0000   -5.10021
637360.0000   -5.69538
637400.0000   -4.94810
637440.0000   -4.77868
637480.0000   -5.32900
637520.0000   -5.20059
637560.0000   -5.27545
637600.0000   -5.21474
637640.0000   -4.39813
637680.0000   -3.77873
637720.0000   -4.75124
637760.0000   -4.68337
637800.0000   -4.45340
637840.0000   -5.01969
637880.0000   -4.52635
637920.0000   -5.79063
637960.0000   -4.47554
638000.0000   -3.93019
638040.0000   -4.63206
638080.0000   -5.07848
638120.0000   -4.65773
638160.0000   -4.34884
638200.0000   -4.07312
638240.0000   -3.34764
638280.0000   -3.58498
638320.0000   -3.71434
638360.0000   -3.82763
638400.0000   -3.78322
638440.0000   -4.42742
638480.0000   -3.66073
638520.0000   -4.74164
638560.0000   -4.98380
638600.0000   -4.46161
638640.0000   -4.78323
638680.0000   -5.19744
638720.0000   -3.68329
638760.0000   -3.42798
638800.0000   -3.53431
638840.0000   -3.89174
638880.0000   -3.30439
638920.0000   -4.37497
638960.0000   -4.30352
639000.0000   -4.58927
639040.0000   -4.83649
639080.0000   -4.30707
639120.0000   -4.53358
639160.0000   -4.49706
639200.0000   -4.43518
639240.0000   -4.75200
639280.0000   -4.79820
639320.0000   -3.85343
639360.0000   -3.46321
639400.0000   -4.14240
639440.0000   -4.70793
639480.0000   -4.29851
639520.0000   -4.52521
639560.0000   -4.42838
639600.0000   -4.31533
639640.0000   -4.84553
639680.0000   -5.56776
639720.0000   -5.18395
639760.0000   -5.17059
639800.0000   -4.77059
639840.0000   -5.00628
639880.0000   -4.53442
639920.0000   -4.48327
639960.0000   -4.09295
640000.0000   -3.65507
640040.0000   -4.75382
640080.0000   -5.50175
640120.0000   -4.98126
640160.0000   -5.24077
640200.0000   -4.69754
640240.0000   -5.28826
640280.0000   -4.34097
640320.0000   -4.66690
640360.0000   -4.96073
640400.0000   -4.30478
640440.0000   -4.51597
640480.0000   -5.30818
640520.0000   -4.86387
640560.0000   -5.51746
640600.0000   -4.78865
640640.0000   -4.98721
640680.0000   -5.31284
640720.0000   -5.31477
640760.0000   -5.85396
640800.0000   -5.02845
640840.0000   -5.22570
640880.0000   -4.43749
640920.0000   -5.07338
640960.0000   -5.54731
641000.0000   -5.09188
641040.0000   -5.33708
641080.0000   -6.05735
641120.0000   -4.94481
641160.0000   -5.07831
641200.0000   -4.47862
641240.0000   -4.28024
641280.0000   -3.86134
641320.0000   -4.35358
641360.0000   -4.92538
641400.0000   -4.30569
641440.0000   -5.03043
641480.0000   -3.87058
641520.0000   -4.48018
641560.0000   -3.74073
641600.0000   -3.81426
641640.0000   -3.74493
641680.0000   -4.03433
641720.0000   -3.92809
641760.0000   -4.53365
641800.0000   -3.83433
641840.0000   -4.11532
641880.0000   -4.34694
641920.0000   -4.08064
641960.0000   -4.68096
642000.0000   -4.26064
642040.0000   -3.87561
642080.0000   -4.27726
642120.0000   -4.11144
642160.0000   -4.50650
642200.0000   -3.44921
642240.0000   -4.11695
642280.0000   -4.06191
642320.0000   -3.77084
642360.0000   -4.51457
642400.0000   -3.61215
642440.0000   -3.98273
642480.0000   -4.09694
642520.0000   -3.62115
642560.0000   -4.31323
642600.0000   -4.76006
642640.0000   -4.48879
642680.0000   -4.59139
642720.0000   -4.86507
642760.0000   -5.17815
642800.0000   -4.27979
642840.0000   -4.76036
642880.0000   -4.51927
642920.0000   -4.90591
642960.0000   -5.03313
643000.0000   -5.12911
643040.0000   -5.01853
643080.0000   -4.91494
643120.0000   -4.67901
643160.0000   -4.86343
643200.0000   -4.78456
643240.0000   -4.36936
643280.0000   -4.05517
643320.0000   -4.16978
643360.0000   -4.20353
643400.0000   -5.06614
643440.0000   -3.70391
643480.0000   -3.88584
643520.0000   -4.24175
643560.0000   -5.35648
643600.0000   -4.61802
643640.0000   -4.23783
643680.0000   -5.44187
643720.0000   -4.58771
643760.0000   -3.72167
643800.0000   -4.39080
643840.0000   -4.49289
643880.0000   -4.03088
643920.0000   -3.65675
643960.0000   -3.56445
644000.0000   -3.75638
644040.0000   -3.45069
644080.0000   -3.58490
644120.0000   -3.96061
644160.0000   -3.76697
644200.0000   -4.02296
644240.0000   -4.54952
644280.0000   -4.02370
644320.0000   -4.77358
644360.0000   -4.53680
644400.0000   -4.49923
644440.0000   -3.58833
644480.0000   -4.90107
644520.0000   -4.57273
644560.0000   -4.92501
644600.0000   -4.08061
644640.0000   -3.89581
644680.0000   -4.68876
644720.0000   -4.76677
644760.0000   -4.44068
644800.0000   -4.89725
644840.0000   -5.07207
644880.0000   -4.87123
644920.0000   -5.26255
644960.0000   -4.78417
645000.0000   -5.12854
645040.0000   -4.29604
645080.0000   -4.71908
645120.0000   -4.35783
645160.0000   -5.33344
645200.0000   -5.27178
645240.0000   -4.42158
645280.0000   -3.87223
645320.0000   -4.20686
645360.0000   -4.50103
645400.0000   -4.23024
645440.0000   -4.80286
645480.0000   -4.81608
645520.0000   -4.68004
645560.0000   -4.19162
645600.0000   -4.40978
645640.0000   -4.24590
645680.0000   -4.97745
645720.0000   -4.70997
645760.0000   -4.06568
645800.0000   -5.08909
645840.0000   -4.67500
645880.0000   -4.22413
645920.0000   -4.55439
645960.0000   -4.52399
646000.0000   -4.40587
646040.0000   -4.36981
646080.0000   -6.03620
646120.0000   -5.64936
646160.0000   -4.91537
646200.0000   -4.48888
646240.0000   -4.45031
646280.0000   -4.60419
646320.0000   -4.68395
646360.0000   -5.05370
646400.0000   -4.25369
646440.0000   -3.55021
646480.0000   -4.17201
646520.0000   -4.58570
646560.0000   -4.75884
646600.0000   -4.69668
646640.0000   -5.41013
646680.0000   -4.49848
646720.0000   -4.42302
646760.0000   -4.70740
646800.0000   -3.90841
646840.0000   -4.14072
646880.0000   -3.60581
646920.0000   -4.09899
646960.0000   -4.42129
647000.0000   -4.74132
647040.0000   -5.44353
647080.0000   -4.43782
647120.0000   -4.60747
647160.0000   -4.17867
647200.0000   -4.29349
647240.0000   -4.35598
647280.0000   -4.31004
647320.0000   -5.33803
647360.0000   -4.54250
647400.0000   -5.01544
647440.0000   -4.42303
647480.0000   -5.21883
647520.0000   -4.27244
647560.0000   -4.28896
647600.0000   -4.75069
647640.0000   -4.36845
647680.0000   -4.57183
647720.0000   -4.07481
647760.0000   -5.24027
647800.0000   -4.60436
647840.0000   -4.39095
647880.0000   -4.39141
647920.0000   -4.65649
647960.0000   -4.82982
648000.0000   -4.45765
648040.0000   -5.23100
648080.0000   -5.21313
648120.0000   -5.39281
648160.0000   -4.80915
648200.0000   -5.13638
648240.0000   -5.58091
648280.0000   -5.44388
648320.0000   -5.07990
648360.0000   -5.73410
648400.0000   -5.23596
648440.0000   -5.59382
648480.0000   -5.14070
648520.0000   -5.82485
648560.0000   -5.49078
648600.0000   -5.68940
648640.0000   -4.33957
648680.0000   -4.12764
648720.0000   -4.34411
648760.0000   -4.39737
648800.0000   -4.28649
648840.0000   -5.30938
648880.0000   -5.18127
648920.0000   -5.00433
648960.0000   -4.91870
649000.0000   -4.29242
649040.0000   -4.80686
649080.0000   -4.56109
649120.0000   -5.07675
649160.0000   -4.57722
649200.0000   -4.40091
649240.0000   -5.31279
649280.0000   -4.97167
649320.0000   -5.02713
649360.0000   -4.56821
649400.0000   -4.31460
649440.0000   -4.62262
649480.0000   -4.54020
649520.0000   -5.14132
649560.0000   -5.20802
649600.0000   -4.52051
649640.0000   -4.79409
649680.0000   -3.91940
649720.0000   -4.53563
649760.0000   -4.35390
649800.0000   -4.59474
649840.0000   -3.82991
649880.0000   -4.23038
649920.0000   -3.78576
649960.0000   -4.59964
650000.0000   -5.53496
650040.0000   -4.60733
650080.0000   -5.11102
650120.0000   -5.36371
650160.0000   -4.52872
650200.0000   -4.91351
650240.0000   -4.62111
650280.0000   -4.74073
650320.0000   -3.33484
650360.0000   -4.79143
650400.0000   -3.95814
650440.0000   -4.12366
650480.0000   -3.80883
650520.0000   -4.29808
650560.0000   -5.09314
650600.0000   -4.12994
650640.0000   -4.71705
650680.0000   -4.05287
650720.0000   -4.33693
650760.0000   -4.49673
650800.0000   -4.72833
650840.0000   -4.56004
650880.0000   -4.64356
650920.0000   -5.13460
650960.0000   -4.72127
651000.0000   -3.83684
651040.0000   -4.17169
651080.0000   -3.49954
651120.0000   -3.78415
651160.0000   -3.37452
651200.0000   -2.87022
651240.0000   -4.73881
651280.0000   -4.77726
651320.0000   -4.52767
651360.0000   -4.20108
651400.0000   -4.56819
651440.0000   -3.94399
651480.0000   -5.25632
651520.0000   -4.60287
651560.0000   -5.19899
651600.0000   -4.70422
651640.0000   -4.68338
651680.0000   -4.04573
651720.0000   -4.17131
651760.0000   -4.51224
651800.0000   -4.20752
651840.0000   -4.40151
651880.0000   -4.07317
651920.0000   -4.25431
651960.0000   -4.26376
652000.0000   -4.25383
652040.0000   -4.37801
652080.0000   -3.84305
652120.0000   -4.35179
652160.0000   -4.01193
652200.0000   -3.42665
652240.0000   -4.02878
652280.0000   -3.87883
652320.0000   -4.18763
652360.0000   -4.08824
652400.0000   -3.94023
652440.0000   -4.36333
652480.0000   -4.18818
652520.0000   -4.57065
652560.0000   -4.13747
652600.0000   -4.33256
652640.0000   -3.74518
652680.0000   -4.77625
652720.0000   -5.29464
652760.0000   -5.29846
652800.0000   -5.06580
652840.0000   -4.74986
652880.0000   -5.12318
652920.0000   -4.80522
652960.0000   -4.94511
653000.0000   -3.92563
653040.0000   -3.66462
653080.0000   -4.54639
653120.0000   -4.99699
653160.0000   -4.61070
653200.0000   -4.52415
653240.0000   -3.89803
653280.0000   -4.73861
653320.0000   -3.98949
653360.0000   -4.08243
653400.0000   -3.28222
653440.0000   -4.03567
653480.0000   -3.05027
653520.0000   -3.20024
653560.0000   -3.53956
653600.0000   -3.74264
653640.0000   -3.98149
653680.0000   -3.59908
653720.0000   -2.71716
653760.0000   -3.73781
653800.0000   -4.88595
653840.0000   -4.46856
653880.0000   -4.50578
653920.0000   -4.68326
653960.0000   -4.73315
654000.0000   -3.94406
654040.0000   -4.74392
654080.0000   -3.75175
654120.0000   -4.84518
654160.0000   -4.25255
654200.0000   -4.15920
654240.0000   -4.61484
654280.0000   -4.67336
654320.0000   -4.31426
654360.0000   -4.58385
654400.0000   -4.97390
654440.0000   -4.68312
654480.0000   -4.15109
654520.0000   -5.47533
654560.0000   -4.69987
654600.0000   -4.09415
654640.0000   -4.87834
654680.0000   -5.43290
654720.0000   -5.32130
654760.0000   -4.42405
654800.0000   -4.00527
654840.0000   -3.98074
654880.0000   -4.46813
654920.0000   -4.23212
654960.0000   -4.90734
655000.0000   -4.50491
655040.0000   -4.33065
655080.0000   -4.56720
655120.0000   -5.23771
655160.0000   -4.64429
655200.0000   -4.92430
655240.0000   -4.41818
655280.0000   -4.36924
655320.0000   -4.07441
655360.0000   -4.19979
655400.0000   -4.69925
655440.0000   -4.35181
655480.0000   -3.93026
655520.0000   -4.57616
655560.0000   -4.52951
655600.0000   -4.33453
655640.0000   -4.04394
655680.0000   -4.20737
655720.0000   -4.31105
655760.0000   -3.99475
655800.0000   -4.88514
655840.0000   -5.45891
655880.0000   -4.11934
655920.0000   -4.59473
655960.0000   -4.46465
656000.0000   -3.56302
656040.0000   -4.15362
656080.0000   -3.24315
656120.0000   -4.68485
656160.0000   -4.97686
656200.0000   -4.14821
656240.0000   -3.70846
656280.0000   -4.41370
656320.0000   -4.07522
656360.0000   -3.70398
656400.0000   -3.92467
656440.0000   -4.41402
656480.0000   -4.16111
656520.0000   -3.41500
656560.0000   -3.58966
656600.0000   -5.27329
656640.0000   -3.51604
656680.0000   -2.36584
656720.0000   -3.50716
656760.0000   -3.88111
656800.0000   -3.52438
656840.0000   -3.67210
656880.0000   -3.79257
656920.0000   -5.16872
656960.0000   -4.03305
657000.0000   -4.00306
657040.0000   -5.39865
657080.0000   -4.29010
657120.0000   -5.27518
657160.0000   -4.39537
657200.0000   -3.54461
657240.0000   -3.25453
657280.0000   -3.80382
657320.0000   -3.66279
657360.0000   -3.87294
657400.0000   -4.18381
657440.0000   -4.26332
657480.0000   -3.62346
657520.0000   -4.68744
657560.0000   -3.99226
657600.0000   -3.73763
657640.0000   -4.54721
657680.0000   -2.96199
657720.0000   -3.25021
657760.0000   -3.92496
657800.0000   -4.91203
657840.0000   -3.36429
657880.0000   -3.10398
657920.0000   -3.38562
657960.0000   -3.76146
658000.0000   -3.07551
658040.0000   -3.07967
658080.0000   -3.67620
658120.0000   -3.82430
658160.0000   -4.68239
658200.0000   -3.61188
658240.0000   -4.57064
658280.0000   -4.18944
658320.0000   -4.47794
658360.0000   -3.91918
658400.0000   -3.90263
658440.0000   -4.44711
658480.0000   -3.95538
658520.0000   -4.13146
658560.0000   -4.74801
658600.0000   -5.22357
658640.0000   -4.30197
658680.0000   -4.50362
658720.0000   -4.25916
658760.0000   -5.06555
658800.0000   -4.49007
658840.0000   -3.89684
658880.0000   -3.69947
658920.0000   -4.25137
658960.0000   -3.85128
659000.0000   -4.95305
659040.0000   -4.03836
659080.0000   -4.26147
659120.0000   -4.32231
659160.0000   -5.06001
659200.0000   -5.00778
659240.0000   -4.49781
659280.0000   -3.95621
659320.0000   -3.92803
659360.0000   -3.76555
659400.0000   -4.01685
659440.0000   -3.61343
659480.0000   -3.12603
659520.0000   -3.26155
659560.0000   -4.24440
659600.0000   -3.91697
659640.0000   -3.93135
659680.0000   -4.22335
659720.0000   -3.78715
659760.0000   -3.24127
659800.0000   -4.34018
659840.0000   -4.88459
659880.0000   -4.51186
659920.0000   -4.91995
659960.0000   -4.12368
660000.0000   -4.21959
660040.0000   -3.74988
660080.0000   -4.33958
660120.0000   -3.81897
660160.0000   -4.46499
660200.0000   -4.18135
660240.0000   -4.12642
660280.0000   -4.93401
660320.0000   -5.04080
660360.0000   -4.76508
660400.0000   -4.85977
660440.0000   -4.40959
660480.0000   -4.62730
660520.0000   -4.67984
660560.0000   -5.33969
660600.0000   -5.24785
660640.0000   -5.13256
660680.0000   -5.82855
660720.0000   -5.03116
660760.0000   -4.37379
660800.0000   -4.33034
660840.0000   -3.26774
660880.0000   -3.86999
660920.0000   -3.86534
660960.0000   -3.63249
661000.0000   -3.90485
661040.0000   -4.00400
661080.0000   -3.89423
661120.0000   -3.97074
661160.0000   -4.29447
661200.0000   -5.31304
661240.0000   -4.38950
661280.0000   -3.80651
661320.0000   -4.41536
661360.0000   -4.42180
661400.0000   -3.57255
661440.0000   -4.47021
661480.0000   -4.69789
661520.0000   -5.42762
661560.0000   -4.93257
661600.0000   -4.25340
661640.0000   -3.64999
661680.0000   -3.78112
661720.0000   -4.85897
661760.0000   -4.31372
661800.0000   -4.70707
661840.0000   -4.86521
661880.0000   -4.45071
661920.0000   -4.25985
661960.0000   -4.83695
662000.0000   -4.38946
662040.0000   -5.33533
662080.0000   -4.58146
662120.0000   -4.44179
662160.0000   -4.53236
662200.0000   -5.04808
662240.0000   -5.30504
662280.0000   -4.99387
662320.0000   -4.97853
662360.0000   -4.32957
662400.0000   -5.94034
662440.0000   -5.00240
662480.0000   -5.70485
662520.0000   -5.21851
662560.0000   -4.93416
662600.0000   -4.96776
662640.0000   -4.77664
662680.0000   -4.04929
662720.0000   -4.57913
662760.0000   -3.25244
662800.0000   -3.71437
662840.0000   -4.31719
662880.0000   -3.49506
662920.0000   -3.83475
662960.0000   -4.05501
663000.0000   -4.43712
663040.0000   -5.06375
663080.0000   -5.10614
663120.0000   -4.00775
663160.0000   -4.30230
663200.0000   -3.73212
663240.0000   -5.03682
663280.0000   -5.06498
663320.0000   -4.23641
663360.0000   -4.60234
663400.0000   -3.92857
663440.0000   -5.04753
663480.0000   -4.41077
663520.0000   -4.83453
663560.0000   -5.15030
663600.0000   -4.40545
663640.0000   -5.27866
663680.0000   -5.55424
663720.0000   -5.58706
663760.0000   -5.82231
663800.0000   -4.51396
663840.0000   -5.57748
663880.0000   -5.90917
663920.0000   -5.09752
663960.0000   -5.13544
664000.0000   -4.73457
664040.0000   -4.75639
664080.0000   -4.66548
664120.0000   -5.16874
664160.0000   -4.75280
664200.0000   -5.27738
664240.0000   -5.43351
664280.0000   -5.04911
664320.0000   -5.36860
664360.0000   -5.01151
664400.0000   -5.10618
664440.0000   -4.93229
664480.0000   -5.09888
664520.0000   -4.12577
664560.0000   -4.54830
664600.0000   -5.65627
664640.0000   -5.96449
664680.0000   -5.65856
664720.0000   -5.19048
664760.0000   -5.45619
664800.0000   -5.08965
664840.0000   -5.69790
664880.0000   -5.13476
664920.0000   -4.79349
664960.0000   -5.40528
665000.0000   -5.23909
665040.0000   -5.89751
665080.0000   -4.50889
665120.0000   -4.68789
665160.0000   -4.47196
665200.0000   -4.82282
665240.0000   -5.05291
665280.0000   -4.70919
665320.0000   -5.34498
665360.0000   -4.99989
665400.0000   -5.30393
665440.0000   -5.00782
665480.0000   -4.87049
665520.0000   -4.62259
665560.0000   -4.94727
665600.0000   -4.63490
665640.0000   -4.90495
665680.0000   -4.84947
665720.0000   -4.74765
665760.0000   -4.87254
665800.0000   -5.43823
665840.0000   -4.92308
665880.0000   -4.42827
665920.0000   -5.43039
665960.0000   -5.45438
666000.0000   -5.52014
666040.0000   -5.66821
666080.0000   -5.90413
666120.0000   -5.00379
666160.0000   -5.02900
666200.0000   -4.96389
666240.0000   -5.25490
666280.0000   -5.21069
666320.0000   -4.45172
666360.0000   -4.68880
666400.0000   -4.44620
666440.0000   -4.84252
666480.0000   -4.86849
666520.0000   -5.04410
666560.0000   -4.56915
666600.0000   -5.52497
666640.0000   -4.98525
666680.0000   -5.23361
666720.0000   -4.69114
666760.0000   -4.51809
666800.0000   -4.48567
666840.0000   -5.26285
666880.0000   -5.31888
666920.0000   -5.66763
666960.0000   -6.14214
667000.0000   -5.11122
667040.0000   -5.49210
667080.0000   -5.02827
667120.0000   -5.18806
667160.0000   -4.17384
667200.0000   -4.37150
667240.0000   -5.12357
667280.0000   -4.64474
667320.0000   -4.35233
667360.0000   -4.68928
667400.0000   -4.46660
667440.0000   -4.50610
667480.0000   -4.24765
667520.0000   -4.91288
667560.0000   -3.87396
667600.0000   -4.95490
667640.0000   -4.43401
667680.0000   -5.05681
667720.0000   -4.76964
667760.0000   -5.08754
667800.0000   -3.85344
667840.0000   -3.97097
667880.0000   -4.69174
667920.0000   -4.33354
667960.0000   -4.43905
668000.0000   -4.33114
668040.0000   -4.57310
668080.0000   -4.92137
668120.0000   -5.19710
668160.0000   -4.27349
668200.0000   -5.04899
668240.0000   -5.30344
668280.0000   -4.54786
668320.0000   -5.24047
668360.0000   -3.91139
668400.0000   -4.19793
668440.0000   -4.11078
668480.0000   -4.35952
668520.0000   -4.51698
668560.0000   -4.76571
668600.0000   -3.43606
668640.0000   -3.77338
668680.0000   -4.46215
668720.0000   -4.09815
668760.0000   -4.29019
668800.0000   -4.10629
668840.0000   -4.77200
668880.0000   -3.98138
668920.0000   -4.60123
668960.0000   -5.32182
669000.0000   -4.39469
669040.0000   -3.57078
669080.0000   -4.85952
669120.0000   -4.40410
669160.0000   -4.58701
669200.0000   -3.91454
669240.0000   -5.12945
669280.0000   -4.01486
669320.0000   -3.94459
669360.0000   -4.03244
669400.0000   -4.48610
669440.0000   -4.45172
669480.0000   -3.53386
669520.0000   -3.34285
669560.0000   -3.92971
669600.0000   -4.48733
669640.0000   -4.06352
669680.0000   -3.94540
669720.0000   -4.65932
669760.0000   -4.81866
669800.0000   -4.90965
669840.0000   -4.37244
669880.0000   -3.46668
669920.0000   -3.55889
669960.0000   -3.78384
670000.0000   -3.73624
670040.0000   -4.20207
670080.0000   -4.24578
670120.0000   -3.98217
670160.0000   -4.73215
670200.0000   -4.31422
670240.0000   -4.42743
670280.0000   -4.35940
670320.0000   -5.11855
670360.0000   -5.06673
670400.0000   -4.66132
670440.0000   -4.77599
670480.0000   -4.51455
670520.0000   -4.67380
670560.0000   -4.46712
670600.0000   -4.35405
670640.0000   -4.57485
670680.0000   -4.66596
670720.0000   -4.70269
670760.0000   -4.49075
670800.0000   -5.08166
670840.0000   -4.84202
670880.0000   -4.21415
670920.0000   -4.42869
670960.0000   -4.16556
671000.0000   -4.48715
671040.0000   -5.27474
671080.0000   -4.62948
671120.0000   -4.96373
671160.0000   -5.07301
671200.0000   -4.37425
671240.0000   -4.65300
671280.0000   -4.94005
671320.0000   -4.74139
671360.0000   -4.91337
671400.0000   -4.44935
671440.0000   -5.75257
671480.0000   -5.46925
671520.0000   -4.83152
671560.0000   -4.82149
671600.0000   -3.88178
671640.0000   -4.95885
671680.0000   -4.38177
671720.0000   -4.81189
671760.0000   -4.17477
671800.0000   -3.61775
671840.0000   -4.35766
671880.0000   -4.72716
671920.0000   -3.98431
671960.0000   -4.73670
672000.0000   -5.26770
672040.0000   -4.12429
672080.0000   -5.27572
672120.0000   -4.56911
672160.0000   -2.95530
672200.0000   -4.74153
672240.0000   -3.43963
672280.0000   -3.90335
672320.0000   -3.75079
672360.0000   -4.10829
672400.0000   -4.34427
672440.0000   -3.91273
672480.0000   -4.04999
672520.0000   -4.40164
672560.0000   -5.47030
672600.0000   -5.37985
672640.0000   -4.26157
672680.0000   -4.99177
672720.0000   -4.46962
672760.0000   -3.73205
672800.0000   -4.72966
672840.0000   -4.16230
672880.0000   -3.74548
672920.0000   -5.13769
672960.0000   -3.91733
673000.0000   -4.47119
673040.0000   -4.03866
673080.0000   -4.67508
673120.0000   -4.20653
673160.0000   -4.45551
673200.0000   -4.85015
673240.0000   -4.79105
673280.0000   -4.83770
673320.0000   -4.78851
673360.0000   -4.70152
673400.0000   -4.97592
673440.0000   -4.65287
673480.0000   -4.37007
673520.0000   -4.62377
673560.0000   -4.62446
673600.0000   -3.64492
673640.0000   -4.41209
673680.0000   -3.82542
673720.0000   -4.28408
673760.0000   -3.54845
673800.0000   -5.65399
673840.0000   -4.31324
673880.0000   -5.22300
673920.0000   -5.26572
673960.0000   -4.27247
674000.0000   -4.78564
674040.0000   -4.76436
674080.0000   -4.74023
674120.0000   -4.80380
674160.0000   -4.20115
674200.0000   -4.55383
674240.0000   -4.18693
674280.0000   -4.89968
674320.0000   -5.25498
674360.0000   -5.28185
674400.0000   -5.08288
674440.0000   -5.14848
674480.0000   -4.52904
674520.0000   -5.00270
674560.0000   -5.14914
674600.0000   -3.88375
674640.0000   -4.46590
674680.0000   -4.46498
674720.0000   -4.76082
674760.0000   -4.09289
674800.0000   -3.89718
674840.0000   -4.07642
674880.0000   -3.93444
674920.0000   -4.48763
674960.0000   -4.53188
675000.0000   -4.31811
675040.0000   -3.39581
675080.0000   -3.38764
675120.0000   -3.88417
675160.0000   -4.37228
675200.0000   -3.87861
675240.0000   -3.87389
675280.0000   -3.57510
675320.0000   -3.82716
675360.0000   -2.75396
675400.0000   -3.36576
675440.0000   -4.60145
675480.0000   -3.77103
675520.0000   -3.65230
675560.0000   -3.46911
675600.0000   -4.74973
675640.0000   -4.59240
675680.0000   -4.60372
675720.0000   -4.52899
675760.0000   -4.93239
675800.0000   -4.09386
675840.0000   -5.10951
675880.0000   -4.58928
675920.0000   -4.47683
675960.0000   -4.05872
676000.0000   -3.76725
676040.0000   -4.63354
676080.0000   -4.98744
676120.0000   -4.33343
676160.0000   -4.69930
676200.0000   -4.21841
676240.0000   -4.54991
676280.0000   -5.07946
676320.0000   -4.64532
676360.0000   -4.25956
676400.0000   -4.00210
676440.0000   -5.24798
676480.0000   -4.11167
676520.0000   -4.69108
676560.0000   -5.06370
676600.0000   -4.49148
676640.0000   -4.78430
676680.0000   -3.06719
676720.0000   -2.86917
676760.0000   -2.65852
676800.0000   -2.99537
676840.0000   -3.67820
676880.0000   -3.87464
676920.0000   -4.85838
676960.0000   -4.05557
677000.0000   -4.58575
677040.0000   -5.57721
677080.0000   -4.35863
677120.0000   -4.99826
677160.0000   -5.13909
677200.0000   -5.16229
677240.0000   -5.41413
677280.0000   -5.32989
677320.0000   -5.34917
677360.0000   -6.16036
677400.0000   -5.81300
677440.0000   -6.42460
677480.0000   -6.05665
677520.0000   -5.60851
677560.0000   -5.34852
677600.0000   -5.07705
677640.0000   -3.78473
677680.0000   -4.08696
677720.0000   -4.45737
677760.0000   -4.54709
677800.0000   -5.37625
677840.0000   -5.66473
677880.0000   -4.72080
677920.0000   -5.24586
677960.0000   -5.51878
678000.0000   -5.22897
678040.0000   -5.83872
678080.0000   -5.24373
678120.0000   -5.70752
678160.0000   -5.49311
678200.0000   -4.46430
678240.0000   -4.65497
678280.0000   -5.17537
678320.0000   -4.21329
678360.0000   -4.35070
678400.0000   -4.71142
678440.0000   -4.49501
678480.0000   -4.00246
678520.0000   -3.98103
678560.0000   -5.14811
678600.0000   -4.80470
678640.0000   -4.29387
678680.0000   -4.45559
678720.0000   -4.25530
678760.0000   -4.95358
678800.0000   -4.74493
678840.0000   -4.14490
678880.0000   -5.44387
678920.0000   -4.92892
678960.0000   -4.97932
679000.0000   -5.27937
679040.0000   -5.03784
679080.0000   -4.59423
679120.0000   -5.56325
679160.0000   -6.23775
679200.0000   -5.55531
679240.0000   -5.71140
679280.0000   -5.55826
679320.0000   -5.48482
679360.0000   -5.02002
679400.0000   -5.04174
679440.0000   -5.38078
679480.0000   -4.01507
679520.0000   -4.06592
679560.0000   -4.78464
679600.0000   -4.09563
679640.0000   -5.13780
679680.0000   -4.56550
679720.0000   -5.91625
679760.0000   -5.44951
679800.0000   -4.73669
679840.0000   -5.72616
679880.0000   -5.92612
679920.0000   -4.85076
679960.0000   -5.33947
680000.0000   -4.44239
680040.0000   -6.13709
680080.0000   -6.01889
680120.0000   -5.52403
680160.0000   -4.68761
680200.0000   -4.94191
680240.0000   -5.32752
680280.0000   -5.03269
680320.0000   -5.84036
680360.0000   -4.60261
680400.0000   -4.82385
680440.0000   -4.86477
680480.0000   -4.99951
680520.0000   -5.09621
680560.0000   -4.91959
680600.0000   -4.76659
680640.0000   -4.99987
680680.0000   -5.18180
680720.0000   -5.52800
680760.0000   -5.69716
680800.0000   -5.05805
680840.0000   -6.39268
680880.0000   -5.69558
680920.0000   -5.21309
680960.0000   -5.31839
681000.0000   -4.87926
681040.0000   -6.30523
681080.0000   -5.10051
681120.0000   -4.90187
681160.0000   -5.51074
681200.0000   -6.31521
681240.0000   -5.73900
681280.0000   -5.63893
681320.0000   -5.72541
681360.0000   -4.55694
681400.0000   -5.41740
681440.0000   -4.58632
681480.0000   -4.78368
681520.0000   -5.56653
681560.0000   -5.57856
681600.0000   -4.82014
681640.0000   -4.50266
681680.0000   -4.99546
681720.0000   -5.08224
681760.0000   -5.44868
681800.0000   -5.62616
681840.0000   -5.59143
681880.0000   -5.22889
681920.0000   -4.71749
681960.0000   -4.83659
682000.0000   -5.81547
682040.0000   -4.38435
682080.0000   -4.29578
682120.0000   -4.96188
682160.0000   -5.06946
682200.0000   -4.57658
682240.0000   -4.67663
682280.0000   -4.38607
682320.0000   -4.06271
682360.0000   -4.67162
682400.0000   -5.02473
682440.0000   -5.35464
682480.0000   -4.42666
682520.0000   -5.15400
682560.0000   -4.47093
682600.0000   -4.96951
682640.0000   -3.34864
682680.0000   -3.81895
682720.0000   -3.62279
682760.0000   -4.10066
682800.0000   -4.04294
682840.0000   -4.59510
682880.0000   -4.38055
682920.0000   -4.31981
682960.0000   -3.82566
683000.0000   -4.48109
683040.0000   -5.33582
683080.0000   -3.87361
683120.0000   -5.44379
683160.0000   -4.47133
683200.0000   -4.23526
683240.0000   -3.89329
683280.0000   -4.95959
683320.0000   -4.22997
683360.0000   -3.52426
683400.0000   -4.17611
683440.0000   -3.45606
683480.0000   -3.76344
683520.0000   -3.98337
683560.0000   -3.57527
683600.0000   -4.21585
683640.0000   -3.88284
683680.0000   -3.27175
683720.0000   -4.30944
683760.0000   -4.79090
683800.0000   -5.44639
683840.0000   -5.60887
683880.0000   -5.15263
683920.0000   -4.78327
683960.0000   -5.39926
684000.0000   -5.75326
684040.0000   -5.62521
684080.0000   -4.67633
684120.0000   -3.73148
684160.0000   -3.43776
684200.0000   -3.94903
684240.0000   -4.25419
684280.0000   -3.66203
684320.0000   -3.93097
684360.0000   -3.94964
684400.0000   -3.48984
684440.0000   -3.99235
684480.0000   -3.45261
684520.0000   -3.40634
684560.0000   -3.98498
684600.0000   -4.98554
684640.0000   -4.07728
684680.0000   -3.98941
684720.0000   -3.53815
684760.0000   -4.19747
684800.0000   -4.20082
684840.0000   -4.52801
684880.0000   -4.45608
684920.0000   -3.82237
684960.0000   -3.78041
685000.0000   -3.46127
685040.0000   -4.09538
685080.0000   -3.87436
685120.0000   -4.26782
685160.0000   -3.81423
685200.0000   -3.28893
685240.0000   -3.11620
685280.0000   -3.10808
685320.0000   -3.93837
685360.0000   -3.34253
685400.0000   -3.78184
685440.0000   -3.85394
685480.0000   -4.24476
685520.0000   -4.53954
685560.0000   -3.93642
685600.0000   -5.25347
685640.0000   -4.68520
685680.0000   -4.34966
685720.0000   -3.70411
685760.0000   -4.73643
685800.0000   -4.35518
685840.0000   -3.88134
685880.0000   -2.38724
685920.0000   -3.36002
685960.0000   -3.21501
686000.0000   -2.80572
686040.0000   -3.18277
686080.0000   -3.86583
686120.0000   -3.55214
686160.0000   -4.56013
686200.0000   -3.90476
686240.0000   -4.57324
686280.0000   -4.83416
686320.0000   -4.27230
686360.0000   -3.31931
686400.0000   -3.87844
686440.0000   -4.04949
686480.0000   -4.24510
686520.0000   -4.97219
686560.0000   -4.42385
686600.0000   -5.14617
686640.0000   -5.05210
686680.0000   -5.25787
686720.0000   -3.66862
686760.0000   -4.95431
686800.0000   -5.07181
686840.0000   -5.38485
686880.0000   -4.33635
686920.0000   -5.29086
686960.0000   -4.68265
687000.0000   -4.97173
687040.0000   -4.90798
687080.0000   -4.80211
687120.0000   -3.88254
687160.0000   -5.02260
687200.0000   -4.24639
687240.0000   -4.65490
687280.0000   -4.95951
687320.0000   -4.03799
687360.0000   -4.04596
687400.0000   -5.35500
687440.0000   -4.28721
687480.0000   -4.10818
687520.0000   -4.81359
687560.0000   -4.52440
687600.0000   -4.10569
687640.0000   -5.34744
687680.0000   -5.33023
687720.0000   -5.25717
687760.0000   -5.43831
687800.0000   -4.96944
687840.0000   -5.23301
687880.0000   -5.58170
687920.0000   -4.71337
687960.0000   -5.14062
688000.0000   -4.68690
688040.0000   -4.95870
688080.0000   -5.06794
688120.0000   -4.32057
688160.0000   -4.58084
688200.0000   -5.04032
688240.0000   -4.77462
688280.0000   -5.31804
688320.0000   -4.25272
688360.0000   -5.12556
688400.0000   -3.93205
688440.0000   -5.09484
688480.0000   -5.36674
688520.0000   -4.52488
688560.0000   -3.87218
688600.0000   -4.60438
688640.0000   -4.73164
688680.0000   -4.80077
688720.0000   -4.51882
688760.0000   -4.56452
688800.0000   -4.10170
688840.0000   -4.42780
688880.0000   -4.90571
688920.0000   -5.40640
688960.0000   -5.96088
689000.0000   -5.45454
689040.0000   -5.71644
689080.0000   -5.24561
689120.0000   -4.87303
689160.0000   -4.68136
689200.0000   -5.34134
689240.0000   -5.58922
689280.0000   -4.97437
689320.0000   -4.81697
689360.0000   -5.42022
689400.0000   -5.32430
689440.0000   -4.87064
689480.0000   -4.29757
689520.0000   -4.88313
689560.0000   -5.49865
689600.0000   -4.89048
689640.0000   -4.68088
689680.0000   -4.86444
689720.0000   -5.18031
689760.0000   -4.45667
689800.0000   -4.65437
689840.0000   -3.70823
689880.0000   -4.58093
689920.0000   -4.63976
689960.0000   -5.15491
690000.0000   -4.72251
690040.0000   -5.12431
690080.0000   -5.81582
690120.0000   -4.89349
690160.0000   -4.99678
690200.0000   -4.42794
690240.0000   -5.27308
690280.0000   -5.63120
690320.0000   -4.23953
690360.0000   -5.43681
690400.0000   -5.37841
690440.0000   -5.53739
690480.0000   -5.45582
690520.0000   -5.90725
690560.0000   -5.47093
690600.0000   -5.70471
690640.0000   -5.47361
690680.0000   -5.01845
690720.0000   -5.35171
690760.0000   -5.09667
690800.0000   -5.00913
690840.0000   -5.55460
690880.0000   -5.54142
690920.0000   -5.31507
690960.0000   -5.29167
691000.0000   -4.36216
691040.0000   -5.60328
691080.0000   -5.46762
691120.0000   -5.38055
691160.0000   -4.50619
691200.0000   -4.75893
691240.0000   -5.34943
691280.0000   -4.88307
691320.0000   -5.19575
691360.0000   -4.34927
691400.0000   -5.35342
691440.0000   -4.68639
691480.0000   -5.48962
691520.0000   -5.30801
691560.0000   -6.03862
691600.0000   -5.19375
691640.0000   -5.16834
691680.0000   -4.64145
691720.0000   -4.36730
691760.0000   -4.33883
691800.0000   -4.37563
691840.0000   -5.10156
691880.0000   -4.67587
691920.0000   -5.73619
691960.0000   -5.25065
692000.0000   -4.96379
692040.0000   -5.11040
692080.0000   -5.86588
692120.0000   -6.17726
692160.0000   -5.39314
692200.0000   -5.96296
692240.0000   -5.07781
692280.0000   -5.32577
692320.0000   -4.59681
692360.0000   -4.39453
692400.0000   -5.35754
692440.0000   -5.06299
692480.0000   -5.24771
692520.0000   -4.79257
692560.0000   -4.14422
692600.0000   -4.08461
692640.0000   -5.47020
692680.0000   -4.60314
692720.0000   -5.69594
692760.0000   -6.61825
692800.0000   -6.25462
692840.0000   -5.00367
692880.0000   -5.43474
692920.0000   -5.66569
692960.0000   -4.79455
693000.0000   -5.47820
693040.0000   -4.93453
693080.0000   -5.32677
693120.0000   -6.17563
693160.0000   -6.22551
693200.0000   -6.34573
693240.0000   -5.72289
693280.0000   -5.18316
693320.0000   -5.20396
693360.0000   -4.00101
693400.0000   -4.71881
693440.0000   -4.85142
693480.0000   -5.81622
693520.0000   -4.48925
693560.0000   -4.84950
693600.0000   -4.36324
693640.0000   -5.16487
693680.0000   -6.00086
693720.0000   -4.63557
693760.0000   -4.35784
693800.0000   -4.76099
693840.0000   -4.36120
693880.0000   -5.08532
693920.0000   -5.73071
693960.0000   -4.60062
694000.0000   -4.54370
694040.0000   -4.35656
694080.0000   -4.39851
694120.0000   -5.29353
694160.0000   -5.18542
694200.0000   -5.16662
694240.0000   -4.14141
694280.0000   -4.63316
694320.0000   -5.10041
694360.0000   -5.15379
694400.0000   -4.39840
694440.0000   -4.87556
694480.0000   -4.84433
694520.0000   -4.63648
694560.0000   -4.97057
694600.0000   -4.94896
694640.0000   -5.63564
694680.0000   -5.44164
694720.0000   -4.63041
694760.0000   -4.90835
694800.0000   -4.40571
694840.0000   -3.85757
694880.0000   -3.48555
694920.0000   -5.21343
694960.0000   -5.15029
695000.0000   -5.19926
695040.0000   -4.54939
695080.0000   -5.08685
695120.0000   -5.27055
695160.0000   -5.40297
695200.0000   -4.20346
695240.0000   -5.48326
695280.0000   -4.62009
695320.0000   -5.28014
695360.0000   -5.43267
695400.0000   -5.93520
695440.0000   -4.56026
695480.0000   -4.61863
695520.0000   -4.65300
695560.0000   -5.61585
695600.0000   -4.77233
695640.0000   -3.79704
695680.0000   -3.78521
695720.0000   -5.20418
695760.0000   -5.77313
695800.0000   -5.57090
695840.0000   -5.77219
695880.0000   -4.64749
695920.0000   -4.68815
695960.0000   -4.53923
696000.0000   -4.88907
696040.0000   -4.33426
696080.0000   -4.75282
696120.0000   -3.26730
696160.0000   -4.87714
696200.0000   -5.03149
696240.0000   -5.58140
696280.0000   -5.14100
696320.0000   -5.16157
696360.0000   -4.91094
696400.0000   -4.78088
696440.0000   -5.23042
696480.0000   -5.14072
696520.0000   -5.14445
696560.0000   -5.47466
696600.0000   -4.72801
696640.0000   -4.90851
696680.0000   -5.27280
696720.0000   -4.82597
696760.0000   -5.17566
696800.0000   -4.87248
696840.0000   -5.63463
696880.0000   -6.47677
696920.0000   -5.16479
696960.0000   -4.10549
697000.0000   -5.63875
697040.0000   -5.41948
697080.0000   -5.42594
697120.0000   -5.45419
697160.0000   -5.10966
697200.0000   -6.08341
697240.0000   -5.01530
697280.0000   -5.39261
697320.0000   -5.07867
697360.0000   -4.60153
697400.0000   -5.42393
697440.0000   -4.77064
697480.0000   -5.15566
697520.0000   -4.18613
697560.0000   -4.50614
697600.0000   -3.87950
697640.0000   -4.73611
697680.0000   -4.67472
697720.0000   -4.36883
697760.0000   -4.36615
697800.0000   -4.21319
697840.0000   -2.29507
697880.0000   -1.95297
697920.0000   -2.53767
697960.0000   -2.99429
698000.0000   -4.16872
698040.0000   -3.87218
698080.0000   -3.36993
698120.0000   -3.47159
698160.0000   -3.91964
698200.0000   -2.43260
698240.0000   -3.61793
698280.0000   -4.03944
698320.0000   -5.19171
698360.0000   -5.63831
698400.0000   -5.00666
698440.0000   -5.19477
698480.0000   -4.69716
698520.0000   -5.96493
698560.0000   -5.72370
698600.0000   -6.40415
698640.0000   -6.35951
698680.0000   -5.84293
698720.0000   -4.99688
698760.0000   -5.22291
698800.0000   -6.61868
698840.0000   -5.20712
698880.0000   -5.19233
698920.0000   -5.64557
698960.0000   -5.61982
699000.0000   -5.54029
[truncated: 173,079 more chars]
