# Supplementary material for: Comment on 'Valid molecular dynamics simulations of human hemoglobin require a surprisingly large box size'
Source: eLife. 2019 Jun 20;8:e44718. doi: 10.7554/eLife.44718 (PMC6586461; doi:10.7554/eLife.44718)
Supplement: Figure 1—source data 1. — The zip archive contains a README file describing which source files correspond to the different panels. [file elife-44718-fig1-data1.zip › figure1/panel_C/90A/j/proj.xvg]

@ autoscale onread none
@ with g0
@ g0 on
@ title "projection on eigenvectors (nm)"
@ xaxis  label "Time (ps)"
@ world xmin 0
@ world xmax 1e+06
@ world ymin -8.91645
@ world ymax 10.0913
@ view xmin 0.15
@ view xmax 0.85
@ view ymin 0.15
@ view ymax 0.85
@ yaxis  label "vec 1"
@ xaxis tick major 250000
@ xaxis tick minor 125000
@ xaxis ticklabel start type spec
@ xaxis ticklabel start -0
@ yaxis tick major 5
@ yaxis tick minor 2.5
@ yaxis ticklabel start type spec
@ yaxis ticklabel start -5
@ zeroxaxis bar on
@ zeroxaxis bar linestyle 3
    0.0000   -5.08866
   40.0000   -5.50207
   80.0000   -5.23696
  120.0000   -5.24290
  160.0000   -5.04990
  200.0000   -5.06125
  240.0000   -4.93724
  280.0000   -5.34465
  320.0000   -5.21358
  360.0000   -4.97213
  400.0000   -4.98419
  440.0000   -5.39094
  480.0000   -5.70916
  520.0000   -5.58005
  560.0000   -5.53398
  600.0000   -4.69057
  640.0000   -4.83590
  680.0000   -4.15016
  720.0000   -5.60972
  760.0000   -5.10592
  800.0000   -5.01024
  840.0000   -5.77091
  880.0000   -4.67410
  920.0000   -5.15315
  960.0000   -5.08296
 1000.0000   -5.44680
 1040.0000   -5.45166
 1080.0000   -5.39895
 1120.0000   -6.53553
 1160.0000   -5.79913
 1200.0000   -5.32665
 1240.0000   -4.92306
 1280.0000   -5.66932
 1320.0000   -5.56941
 1360.0000   -5.85947
 1400.0000   -5.05845
 1440.0000   -4.06922
 1480.0000   -5.32516
 1520.0000   -4.59581
 1560.0000   -5.13727
 1600.0000   -5.44616
 1640.0000   -5.28074
 1680.0000   -5.42240
 1720.0000   -4.73538
 1760.0000   -5.11215
 1800.0000   -5.13949
 1840.0000   -4.49248
 1880.0000   -5.73790
 1920.0000   -5.03298
 1960.0000   -5.75169
 2000.0000   -5.82486
 2040.0000   -5.75198
 2080.0000   -5.68600
 2120.0000   -5.24269
 2160.0000   -4.89285
 2200.0000   -5.40936
 2240.0000   -4.46244
 2280.0000   -4.96600
 2320.0000   -4.93770
 2360.0000   -4.68301
 2400.0000   -5.37441
 2440.0000   -5.01087
 2480.0000   -4.48707
 2520.0000   -4.32941
 2560.0000   -5.24066
 2600.0000   -5.09116
 2640.0000   -5.73849
 2680.0000   -5.35427
 2720.0000   -4.54870
 2760.0000   -4.64921
 2800.0000   -5.71725
 2840.0000   -5.74299
 2880.0000   -5.77206
 2920.0000   -5.51687
 2960.0000   -4.42146
 3000.0000   -5.18263
 3040.0000   -4.68163
 3080.0000   -5.72544
 3120.0000   -5.27985
 3160.0000   -5.13538
 3200.0000   -5.66304
 3240.0000   -5.66573
 3280.0000   -5.23007
 3320.0000   -5.22165
 3360.0000   -4.73090
 3400.0000   -5.25796
 3440.0000   -4.44143
 3480.0000   -5.43490
 3520.0000   -5.86040
 3560.0000   -6.00096
 3600.0000   -5.92726
 3640.0000   -5.78307
 3680.0000   -5.91759
 3720.0000   -5.89823
 3760.0000   -5.03402
 3800.0000   -5.48506
 3840.0000   -5.08865
 3880.0000   -5.37196
 3920.0000   -5.36030
 3960.0000   -5.84107
 4000.0000   -5.57354
 4040.0000   -5.13052
 4080.0000   -4.73928
 4120.0000   -5.88787
 4160.0000   -4.96172
 4200.0000   -5.45852
 4240.0000   -4.57770
 4280.0000   -5.08821
 4320.0000   -3.87747
 4360.0000   -4.66918
 4400.0000   -5.29787
 4440.0000   -6.09451
 4480.0000   -5.19379
 4520.0000   -4.79090
 4560.0000   -4.90828
 4600.0000   -5.68146
 4640.0000   -5.12964
 4680.0000   -5.74747
 4720.0000   -5.48631
 4760.0000   -5.00080
 4800.0000   -6.48080
 4840.0000   -4.49008
 4880.0000   -4.31558
 4920.0000   -5.79575
 4960.0000   -6.08220
 5000.0000   -6.29864
 5040.0000   -6.44121
 5080.0000   -5.96381
 5120.0000   -7.34556
 5160.0000   -6.10827
 5200.0000   -5.25403
 5240.0000   -5.26079
 5280.0000   -5.65384
 5320.0000   -5.42979
 5360.0000   -5.25244
 5400.0000   -4.52017
 5440.0000   -4.46886
 5480.0000   -4.29727
 5520.0000   -3.65056
 5560.0000   -4.48200
 5600.0000   -3.91340
 5640.0000   -3.57182
 5680.0000   -3.30125
 5720.0000   -3.88768
 5760.0000   -4.63379
 5800.0000   -5.03580
 5840.0000   -4.83428
 5880.0000   -4.64697
 5920.0000   -4.56629
 5960.0000   -5.01956
 6000.0000   -4.71285
 6040.0000   -4.48435
 6080.0000   -4.74517
 6120.0000   -5.11284
 6160.0000   -5.78002
 6200.0000   -5.65284
 6240.0000   -4.75191
 6280.0000   -4.76794
 6320.0000   -5.21891
 6360.0000   -5.14487
 6400.0000   -4.65750
 6440.0000   -5.35464
 6480.0000   -5.82526
 6520.0000   -5.31301
 6560.0000   -5.25654
 6600.0000   -5.59852
 6640.0000   -5.51082
 6680.0000   -6.19125
 6720.0000   -6.10450
 6760.0000   -6.78578
 6800.0000   -4.90477
 6840.0000   -5.19933
 6880.0000   -4.54725
 6920.0000   -3.99510
 6960.0000   -4.97444
 7000.0000   -4.93883
 7040.0000   -4.93263
 7080.0000   -5.48118
 7120.0000   -4.98728
 7160.0000   -4.53217
 7200.0000   -4.96381
 7240.0000   -4.22354
 7280.0000   -5.02992
 7320.0000   -5.15603
 7360.0000   -4.59263
 7400.0000   -4.58326
 7440.0000   -5.01329
 7480.0000   -4.82364
 7520.0000   -5.04279
 7560.0000   -5.67983
 7600.0000   -5.13744
 7640.0000   -4.90098
 7680.0000   -4.94015
 7720.0000   -5.28907
 7760.0000   -5.79345
 7800.0000   -5.46175
 7840.0000   -5.80374
 7880.0000   -5.60521
 7920.0000   -6.25691
 7960.0000   -5.37717
 8000.0000   -5.32697
 8040.0000   -4.62795
 8080.0000   -4.76638
 8120.0000   -4.62857
 8160.0000   -6.14163
 8200.0000   -5.41666
 8240.0000   -4.66486
 8280.0000   -4.63415
 8320.0000   -4.22994
 8360.0000   -5.07835
 8400.0000   -4.69906
 8440.0000   -4.64058
 8480.0000   -5.12382
 8520.0000   -5.28303
 8560.0000   -4.07622
 8600.0000   -4.97761
 8640.0000   -4.49144
 8680.0000   -4.74544
 8720.0000   -4.99564
 8760.0000   -4.98677
 8800.0000   -4.62686
 8840.0000   -4.97939
 8880.0000   -4.29035
 8920.0000   -3.81237
 8960.0000   -4.23060
 9000.0000   -3.65153
 9040.0000   -4.91556
 9080.0000   -4.79573
 9120.0000   -5.05692
 9160.0000   -5.56832
 9200.0000   -5.13823
 9240.0000   -6.10198
 9280.0000   -6.32494
 9320.0000   -5.60992
 9360.0000   -5.44760
 9400.0000   -6.41205
 9440.0000   -5.68413
 9480.0000   -5.92464
 9520.0000   -5.61414
 9560.0000   -6.04982
 9600.0000   -5.14744
 9640.0000   -4.93414
 9680.0000   -6.16587
 9720.0000   -5.13915
 9760.0000   -6.19472
 9800.0000   -6.64582
 9840.0000   -6.64576
 9880.0000   -6.22415
 9920.0000   -5.91278
 9960.0000   -5.90748
10000.0000   -4.59357
10040.0000   -4.61739
10080.0000   -5.59497
10120.0000   -5.02045
10160.0000   -4.91769
10200.0000   -4.38003
10240.0000   -5.05791
10280.0000   -4.66585
10320.0000   -4.25289
10360.0000   -4.46287
10400.0000   -4.64022
10440.0000   -4.64623
10480.0000   -4.75443
10520.0000   -5.51738
10560.0000   -5.41919
10600.0000   -4.64065
10640.0000   -4.64384
10680.0000   -5.34518
10720.0000   -5.45938
10760.0000   -4.22150
10800.0000   -4.41078
10840.0000   -4.14301
10880.0000   -4.69720
10920.0000   -4.20049
10960.0000   -4.19345
11000.0000   -5.11587
11040.0000   -4.77064
11080.0000   -4.89240
11120.0000   -5.40463
11160.0000   -5.12177
11200.0000   -5.19469
11240.0000   -5.75170
11280.0000   -6.07394
11320.0000   -5.67187
11360.0000   -5.93103
11400.0000   -5.60261
11440.0000   -5.41398
11480.0000   -4.95314
11520.0000   -4.88962
11560.0000   -4.23786
11600.0000   -4.49313
11640.0000   -4.69741
11680.0000   -5.16184
11720.0000   -5.32181
11760.0000   -4.72956
11800.0000   -4.95241
11840.0000   -4.99243
11880.0000   -4.40754
11920.0000   -4.91925
11960.0000   -5.06317
12000.0000   -5.61665
12040.0000   -5.19735
12080.0000   -5.49930
12120.0000   -4.91603
12160.0000   -6.23360
12200.0000   -6.33660
12240.0000   -5.99744
12280.0000   -6.13905
12320.0000   -5.90078
12360.0000   -5.74050
12400.0000   -5.45718
12440.0000   -5.99645
12480.0000   -6.08036
12520.0000   -6.32784
12560.0000   -5.45335
12600.0000   -6.21532
12640.0000   -5.99699
12680.0000   -6.02741
12720.0000   -6.17409
12760.0000   -5.87301
12800.0000   -5.55385
12840.0000   -6.29482
12880.0000   -5.71287
12920.0000   -5.35669
12960.0000   -5.05833
13000.0000   -4.47075
13040.0000   -4.83563
13080.0000   -5.09081
13120.0000   -5.81102
13160.0000   -5.68306
13200.0000   -5.24563
13240.0000   -5.30759
13280.0000   -5.11538
13320.0000   -4.81200
13360.0000   -4.94043
13400.0000   -4.71977
13440.0000   -5.00850
13480.0000   -5.78389
13520.0000   -4.82042
13560.0000   -5.38002
13600.0000   -5.78346
13640.0000   -4.84267
13680.0000   -5.57439
13720.0000   -5.18723
13760.0000   -4.54026
13800.0000   -4.13379
13840.0000   -5.26405
13880.0000   -5.07811
13920.0000   -6.10907
13960.0000   -6.67024
14000.0000   -6.27034
14040.0000   -6.23312
14080.0000   -5.96684
14120.0000   -5.20077
14160.0000   -6.70444
14200.0000   -5.94807
14240.0000   -6.27450
14280.0000   -5.37432
14320.0000   -5.77031
14360.0000   -5.60079
14400.0000   -4.64759
14440.0000   -5.85127
14480.0000   -5.72761
14520.0000   -5.83461
14560.0000   -5.53040
14600.0000   -5.52301
14640.0000   -5.61557
14680.0000   -5.35139
14720.0000   -6.17044
14760.0000   -5.21238
14800.0000   -4.73639
14840.0000   -5.39607
14880.0000   -5.54192
14920.0000   -6.07939
14960.0000   -5.31437
15000.0000   -6.06239
15040.0000   -6.03893
15080.0000   -5.79456
15120.0000   -6.24847
15160.0000   -5.97280
15200.0000   -6.66369
15240.0000   -5.90473
15280.0000   -5.46624
15320.0000   -5.85128
15360.0000   -5.45309
15400.0000   -4.96223
15440.0000   -4.31560
15480.0000   -4.54886
15520.0000   -4.21974
15560.0000   -5.10069
15600.0000   -4.31105
15640.0000   -4.75423
15680.0000   -4.76779
15720.0000   -5.40499
15760.0000   -5.47922
15800.0000   -5.01402
15840.0000   -5.96631
15880.0000   -5.23734
15920.0000   -6.02455
15960.0000   -5.84958
16000.0000   -5.40939
16040.0000   -5.99310
16080.0000   -5.10848
16120.0000   -6.43577
16160.0000   -5.24399
16200.0000   -5.50996
16240.0000   -5.31417
16280.0000   -6.08634
16320.0000   -6.37211
16360.0000   -6.88046
16400.0000   -6.09607
16440.0000   -6.36565
16480.0000   -5.63209
16520.0000   -5.90677
16560.0000   -5.38998
16600.0000   -4.99277
16640.0000   -4.50503
16680.0000   -5.64751
16720.0000   -4.69208
16760.0000   -4.04797
16800.0000   -4.34362
16840.0000   -4.05523
16880.0000   -4.19629
16920.0000   -4.45776
16960.0000   -4.98656
17000.0000   -3.97861
17040.0000   -4.40569
17080.0000   -4.43567
17120.0000   -4.75761
17160.0000   -4.57189
17200.0000   -4.13315
17240.0000   -4.95125
17280.0000   -4.72343
17320.0000   -5.54031
17360.0000   -4.44059
17400.0000   -4.55594
17440.0000   -5.70852
17480.0000   -6.03529
17520.0000   -6.24294
17560.0000   -4.47830
17600.0000   -5.35861
17640.0000   -5.24180
17680.0000   -4.83568
17720.0000   -5.63100
17760.0000   -4.62256
17800.0000   -5.12943
17840.0000   -5.26881
17880.0000   -4.77350
17920.0000   -4.60470
17960.0000   -5.01693
18000.0000   -4.08911
18040.0000   -5.12521
18080.0000   -4.30592
18120.0000   -4.52724
18160.0000   -5.12008
18200.0000   -4.95183
18240.0000   -5.33009
18280.0000   -5.50382
18320.0000   -5.50538
18360.0000   -5.70178
18400.0000   -5.39140
18440.0000   -6.14924
18480.0000   -5.50982
18520.0000   -5.32659
18560.0000   -5.21881
18600.0000   -4.92359
18640.0000   -4.65221
18680.0000   -4.55978
18720.0000   -5.43190
18760.0000   -5.37263
18800.0000   -4.97010
18840.0000   -5.87010
18880.0000   -5.52368
18920.0000   -5.36192
18960.0000   -5.38876
19000.0000   -4.70323
19040.0000   -5.08987
19080.0000   -4.11735
19120.0000   -4.10493
19160.0000   -5.25394
19200.0000   -5.98046
19240.0000   -5.55851
19280.0000   -5.23532
19320.0000   -5.06522
19360.0000   -5.87912
19400.0000   -5.93637
19440.0000   -4.61783
19480.0000   -5.37983
19520.0000   -5.91606
19560.0000   -5.76640
19600.0000   -5.00995
19640.0000   -4.34578
19680.0000   -4.31769
19720.0000   -4.70243
19760.0000   -4.85802
19800.0000   -4.78470
19840.0000   -5.08317
19880.0000   -4.41633
19920.0000   -4.80870
19960.0000   -5.17297
20000.0000   -5.75987
20040.0000   -4.87190
20080.0000   -5.43714
20120.0000   -4.72885
20160.0000   -5.08992
20200.0000   -4.93997
20240.0000   -5.85377
20280.0000   -4.94446
20320.0000   -4.25561
20360.0000   -5.60609
20400.0000   -5.13050
20440.0000   -5.62569
20480.0000   -6.46458
20520.0000   -5.16954
20560.0000   -4.65454
20600.0000   -4.53697
20640.0000   -3.55215
20680.0000   -4.62536
20720.0000   -4.39952
20760.0000   -5.61042
20800.0000   -4.96260
20840.0000   -4.41185
20880.0000   -4.17769
20920.0000   -4.06286
20960.0000   -3.93473
21000.0000   -5.00124
21040.0000   -3.00368
21080.0000   -4.10721
21120.0000   -4.01166
21160.0000   -3.93339
21200.0000   -5.88753
21240.0000   -5.48359
21280.0000   -5.16737
21320.0000   -4.61752
21360.0000   -4.11512
21400.0000   -5.51549
21440.0000   -5.78873
21480.0000   -5.93651
21520.0000   -5.04077
21560.0000   -5.15353
21600.0000   -4.57556
21640.0000   -5.15673
21680.0000   -5.65808
21720.0000   -5.50234
21760.0000   -5.24885
21800.0000   -4.56399
21840.0000   -4.67495
21880.0000   -4.55617
21920.0000   -4.60141
21960.0000   -4.94527
22000.0000   -4.33445
22040.0000   -5.77292
22080.0000   -5.10957
22120.0000   -4.93855
22160.0000   -5.29758
22200.0000   -5.56226
22240.0000   -6.39574
22280.0000   -5.54967
22320.0000   -5.20997
22360.0000   -4.37575
22400.0000   -5.24182
22440.0000   -3.85738
22480.0000   -5.11027
22520.0000   -5.36954
22560.0000   -4.46690
22600.0000   -4.55277
22640.0000   -4.32137
22680.0000   -3.62743
22720.0000   -4.91699
22760.0000   -5.40194
22800.0000   -4.22783
22840.0000   -4.91180
22880.0000   -5.09825
22920.0000   -4.72086
22960.0000   -4.63619
23000.0000   -6.08052
23040.0000   -5.58113
23080.0000   -4.42128
23120.0000   -4.26006
23160.0000   -4.93164
23200.0000   -4.96453
23240.0000   -5.07600
23280.0000   -4.33604
23320.0000   -4.00766
23360.0000   -4.86812
23400.0000   -5.03375
23440.0000   -4.17222
23480.0000   -5.46501
23520.0000   -4.51361
23560.0000   -4.01894
23600.0000   -4.53729
23640.0000   -4.45591
23680.0000   -5.12161
23720.0000   -4.90278
23760.0000   -4.05061
23800.0000   -5.52602
23840.0000   -6.15674
23880.0000   -6.03215
23920.0000   -5.75382
23960.0000   -5.69893
24000.0000   -5.48313
24040.0000   -6.22526
24080.0000   -6.50865
24120.0000   -5.20081
24160.0000   -4.97028
24200.0000   -3.89303
24240.0000   -5.13154
24280.0000   -4.70314
24320.0000   -5.10469
24360.0000   -5.14204
24400.0000   -5.63975
24440.0000   -5.53095
24480.0000   -6.53576
24520.0000   -6.97024
24560.0000   -5.86750
24600.0000   -5.48157
24640.0000   -5.95280
24680.0000   -5.69455
24720.0000   -5.68046
24760.0000   -6.82733
24800.0000   -5.60662
24840.0000   -6.26556
24880.0000   -5.90500
24920.0000   -6.09442
24960.0000   -5.81494
25000.0000   -6.48859
25040.0000   -6.11124
25080.0000   -4.93468
25120.0000   -5.20629
25160.0000   -4.50740
25200.0000   -5.15164
25240.0000   -4.97588
25280.0000   -3.80039
25320.0000   -4.68306
25360.0000   -3.57359
25400.0000   -3.67598
25440.0000   -3.25882
25480.0000   -4.58727
25520.0000   -4.18756
25560.0000   -4.75485
25600.0000   -4.75867
25640.0000   -5.34604
25680.0000   -4.68266
25720.0000   -4.77804
25760.0000   -4.87087
25800.0000   -5.75862
25840.0000   -4.98109
25880.0000   -4.69967
25920.0000   -5.00575
25960.0000   -5.43206
26000.0000   -5.44063
26040.0000   -5.01143
26080.0000   -5.12994
26120.0000   -5.35164
26160.0000   -5.49700
26200.0000   -5.25431
26240.0000   -4.55501
26280.0000   -5.54749
26320.0000   -5.29872
26360.0000   -4.53408
26400.0000   -5.64089
26440.0000   -5.42021
26480.0000   -5.17180
26520.0000   -6.33910
26560.0000   -5.41004
26600.0000   -4.51826
26640.0000   -5.81706
26680.0000   -5.74566
26720.0000   -5.81533
26760.0000   -6.00352
26800.0000   -5.72293
26840.0000   -5.33572
26880.0000   -5.59098
26920.0000   -5.32137
26960.0000   -6.30572
27000.0000   -4.76863
27040.0000   -5.13970
27080.0000   -5.22729
27120.0000   -5.21483
27160.0000   -5.12259
27200.0000   -5.31914
27240.0000   -4.00655
27280.0000   -4.03807
27320.0000   -5.36934
27360.0000   -4.23467
27400.0000   -3.95254
27440.0000   -3.80378
27480.0000   -3.90976
27520.0000   -3.85645
27560.0000   -4.01019
27600.0000   -4.66617
27640.0000   -4.22106
27680.0000   -4.09042
27720.0000   -2.81545
27760.0000   -4.12782
27800.0000   -4.77434
27840.0000   -4.65824
27880.0000   -4.00672
27920.0000   -4.24181
27960.0000   -4.08425
28000.0000   -3.68425
28040.0000   -3.99603
28080.0000   -3.60041
28120.0000   -3.76143
28160.0000   -4.40808
28200.0000   -4.52573
28240.0000   -4.77722
28280.0000   -5.49128
28320.0000   -4.40271
28360.0000   -4.05733
28400.0000   -5.11122
28440.0000   -4.74433
28480.0000   -4.35318
28520.0000   -4.86046
28560.0000   -4.36664
28600.0000   -5.24401
28640.0000   -4.51194
28680.0000   -5.12410
28720.0000   -4.48237
28760.0000   -4.44890
28800.0000   -4.92690
28840.0000   -5.45088
28880.0000   -4.73364
28920.0000   -5.32458
28960.0000   -5.38436
29000.0000   -5.47896
29040.0000   -4.85703
29080.0000   -4.88939
29120.0000   -3.68147
29160.0000   -5.03400
29200.0000   -4.64632
29240.0000   -5.41127
29280.0000   -5.16631
29320.0000   -4.68923
29360.0000   -4.54067
29400.0000   -4.81597
29440.0000   -4.96905
29480.0000   -5.06885
29520.0000   -4.39385
29560.0000   -4.93991
29600.0000   -4.01140
29640.0000   -5.43816
29680.0000   -4.30520
29720.0000   -5.25577
29760.0000   -5.19820
29800.0000   -4.24610
29840.0000   -3.25139
29880.0000   -5.01917
29920.0000   -4.73345
29960.0000   -4.54882
30000.0000   -4.96181
30040.0000   -4.83967
30080.0000   -4.70774
30120.0000   -4.58327
30160.0000   -4.43461
30200.0000   -4.14699
30240.0000   -4.84969
30280.0000   -4.29865
30320.0000   -4.52217
30360.0000   -4.15641
30400.0000   -4.31200
30440.0000   -5.03076
30480.0000   -5.23805
30520.0000   -5.16575
30560.0000   -5.56361
30600.0000   -4.92688
30640.0000   -5.42845
30680.0000   -4.66838
30720.0000   -5.16452
30760.0000   -5.29344
30800.0000   -5.50904
30840.0000   -5.61235
30880.0000   -5.39530
30920.0000   -5.78204
30960.0000   -5.46770
31000.0000   -5.90075
31040.0000   -5.40026
31080.0000   -4.58845
31120.0000   -5.37246
31160.0000   -5.33912
31200.0000   -4.76489
31240.0000   -4.93253
31280.0000   -4.58774
31320.0000   -4.57581
31360.0000   -5.36710
31400.0000   -6.01866
31440.0000   -5.28881
31480.0000   -4.33542
31520.0000   -4.78184
31560.0000   -2.91850
31600.0000   -3.42832
31640.0000   -4.30997
31680.0000   -4.55678
31720.0000   -5.22828
31760.0000   -5.28890
31800.0000   -5.03221
31840.0000   -5.55616
31880.0000   -5.89416
31920.0000   -4.83332
31960.0000   -4.58373
32000.0000   -5.04288
32040.0000   -5.23273
32080.0000   -4.57550
32120.0000   -4.75993
32160.0000   -6.28954
32200.0000   -4.47226
32240.0000   -4.38290
32280.0000   -4.97832
32320.0000   -3.92216
32360.0000   -4.73259
32400.0000   -4.69873
32440.0000   -5.13444
32480.0000   -4.36908
32520.0000   -5.11338
32560.0000   -4.60469
32600.0000   -4.32619
32640.0000   -4.24491
32680.0000   -2.38566
32720.0000   -3.98823
32760.0000   -1.94050
32800.0000   -3.37812
32840.0000   -3.70745
32880.0000   -3.51024
32920.0000   -3.08097
32960.0000   -3.19908
33000.0000   -4.46678
33040.0000   -4.65061
33080.0000   -3.64234
33120.0000   -4.96997
33160.0000   -5.16274
33200.0000   -5.92136
33240.0000   -5.51814
33280.0000   -5.60136
33320.0000   -4.92984
33360.0000   -4.73548
33400.0000   -4.68671
33440.0000   -2.74901
33480.0000   -4.20799
33520.0000   -3.44635
33560.0000   -5.37943
33600.0000   -4.39125
33640.0000   -4.10242
33680.0000   -4.63435
33720.0000   -5.49391
33760.0000   -4.86736
33800.0000   -3.86836
33840.0000   -4.34890
33880.0000   -5.07031
33920.0000   -3.36531
33960.0000   -5.42256
34000.0000   -4.19865
34040.0000   -4.49743
34080.0000   -4.25936
34120.0000   -4.39530
34160.0000   -4.28558
34200.0000   -4.65920
34240.0000   -4.39748
34280.0000   -4.98377
34320.0000   -5.26093
34360.0000   -4.69465
34400.0000   -5.06915
34440.0000   -5.62843
34480.0000   -5.05676
34520.0000   -4.88657
34560.0000   -5.19155
34600.0000   -5.52954
34640.0000   -5.30363
34680.0000   -4.77217
34720.0000   -4.72536
34760.0000   -5.08626
34800.0000   -5.36059
34840.0000   -5.77628
34880.0000   -5.22020
34920.0000   -5.24989
34960.0000   -5.00302
35000.0000   -5.40099
35040.0000   -4.73344
35080.0000   -5.08791
35120.0000   -5.20532
35160.0000   -5.60857
35200.0000   -5.15853
35240.0000   -5.70027
35280.0000   -3.92704
35320.0000   -5.02694
35360.0000   -4.78816
35400.0000   -4.28528
35440.0000   -4.02285
35480.0000   -3.65772
35520.0000   -4.15582
35560.0000   -4.14241
35600.0000   -3.93540
35640.0000   -3.95947
35680.0000   -4.55354
35720.0000   -5.03905
35760.0000   -4.86465
35800.0000   -5.05323
35840.0000   -4.78504
35880.0000   -3.66084
35920.0000   -3.87971
35960.0000   -5.36420
36000.0000   -4.64757
36040.0000   -4.78274
36080.0000   -4.37899
36120.0000   -4.25683
36160.0000   -4.60337
36200.0000   -5.11558
36240.0000   -5.53732
36280.0000   -4.71686
36320.0000   -4.75700
36360.0000   -4.85582
36400.0000   -4.61167
36440.0000   -4.21516
36480.0000   -4.11000
36520.0000   -4.36518
36560.0000   -4.33278
36600.0000   -4.80555
36640.0000   -4.85416
36680.0000   -4.64090
36720.0000   -4.48001
36760.0000   -3.94684
36800.0000   -4.06202
36840.0000   -4.86994
36880.0000   -4.70546
36920.0000   -4.79038
36960.0000   -4.83612
37000.0000   -3.74361
37040.0000   -4.05022
37080.0000   -4.17558
37120.0000   -4.40761
37160.0000   -4.18553
37200.0000   -4.18018
37240.0000   -4.76704
37280.0000   -4.83291
37320.0000   -4.76471
37360.0000   -3.75245
37400.0000   -4.81089
37440.0000   -4.49217
37480.0000   -4.23520
37520.0000   -4.19652
37560.0000   -4.28370
37600.0000   -4.93618
37640.0000   -5.03944
37680.0000   -4.99720
37720.0000   -4.80120
37760.0000   -4.42294
37800.0000   -4.46493
37840.0000   -4.71998
37880.0000   -5.42103
37920.0000   -4.35440
37960.0000   -3.63745
38000.0000   -4.43238
38040.0000   -5.13810
38080.0000   -4.38918
38120.0000   -4.70349
38160.0000   -5.07609
38200.0000   -4.54495
38240.0000   -4.04291
38280.0000   -4.45704
38320.0000   -5.25859
38360.0000   -4.61849
38400.0000   -4.24967
38440.0000   -4.25315
38480.0000   -3.69253
38520.0000   -3.92855
38560.0000   -3.43357
38600.0000   -4.45584
38640.0000   -4.32226
38680.0000   -3.56098
38720.0000   -4.38449
38760.0000   -4.21096
38800.0000   -4.58936
38840.0000   -4.64103
38880.0000   -4.63812
38920.0000   -4.20974
38960.0000   -4.95346
39000.0000   -3.99148
39040.0000   -4.38966
39080.0000   -4.94979
39120.0000   -4.30503
39160.0000   -5.60320
39200.0000   -4.28243
39240.0000   -5.49773
39280.0000   -5.17105
39320.0000   -4.84745
39360.0000   -4.92321
39400.0000   -4.56477
39440.0000   -4.38784
39480.0000   -4.40864
39520.0000   -4.94353
39560.0000   -4.88132
39600.0000   -4.32539
39640.0000   -4.83760
39680.0000   -5.33653
39720.0000   -4.24316
39760.0000   -4.84162
39800.0000   -4.23057
39840.0000   -5.51560
39880.0000   -5.44823
39920.0000   -6.11299
39960.0000   -5.12225
40000.0000   -4.40889
40040.0000   -4.97013
40080.0000   -5.28964
40120.0000   -4.06296
40160.0000   -2.67165
40200.0000   -4.38265
40240.0000   -3.66671
40280.0000   -3.81483
40320.0000   -3.76874
40360.0000   -4.26706
40400.0000   -5.06137
40440.0000   -4.02144
40480.0000   -3.96666
40520.0000   -3.94121
40560.0000   -5.09198
40600.0000   -3.57403
40640.0000   -3.44560
40680.0000   -4.25306
40720.0000   -4.08160
40760.0000   -3.83761
40800.0000   -3.72509
40840.0000   -4.60108
40880.0000   -3.66320
40920.0000   -3.38061
40960.0000   -3.83019
41000.0000   -3.57106
41040.0000   -5.02709
41080.0000   -3.01984
41120.0000   -3.34177
41160.0000   -4.25951
41200.0000   -4.71358
41240.0000   -4.24219
41280.0000   -3.73263
41320.0000   -4.54590
41360.0000   -3.76296
41400.0000   -3.51761
41440.0000   -3.60622
41480.0000   -4.87310
41520.0000   -3.89797
41560.0000   -4.10764
41600.0000   -4.00604
41640.0000   -3.90171
41680.0000   -3.51259
41720.0000   -3.38709
41760.0000   -4.28023
41800.0000   -3.53017
41840.0000   -3.62034
41880.0000   -3.96900
41920.0000   -4.39150
41960.0000   -4.69436
42000.0000   -4.91663
42040.0000   -3.67945
42080.0000   -3.90651
42120.0000   -4.73705
42160.0000   -4.93589
42200.0000   -4.55216
42240.0000   -4.14254
42280.0000   -3.34600
42320.0000   -3.94259
42360.0000   -3.82800
42400.0000   -3.30941
42440.0000   -3.81812
42480.0000   -4.06702
42520.0000   -4.10193
42560.0000   -3.59920
42600.0000   -3.38621
42640.0000   -4.52180
42680.0000   -3.39429
42720.0000   -4.48779
42760.0000   -4.47696
42800.0000   -5.12192
42840.0000   -4.48298
42880.0000   -4.38407
42920.0000   -3.83576
42960.0000   -4.32430
43000.0000   -3.90078
43040.0000   -4.02540
43080.0000   -4.32355
43120.0000   -3.97624
43160.0000   -4.38339
43200.0000   -5.02786
43240.0000   -4.10658
43280.0000   -5.60101
43320.0000   -5.77907
43360.0000   -4.99812
43400.0000   -3.71033
43440.0000   -4.42584
43480.0000   -4.76793
43520.0000   -4.84009
43560.0000   -4.64098
43600.0000   -4.28077
43640.0000   -4.68228
43680.0000   -4.53270
43720.0000   -5.29041
43760.0000   -5.30798
43800.0000   -5.28981
43840.0000   -4.77867
43880.0000   -5.07992
43920.0000   -4.65899
43960.0000   -5.77228
44000.0000   -4.69647
44040.0000   -4.76759
44080.0000   -4.11481
44120.0000   -4.13437
44160.0000   -3.57916
44200.0000   -3.55497
44240.0000   -3.69911
44280.0000   -3.48210
44320.0000   -3.46619
44360.0000   -4.65567
44400.0000   -3.98241
44440.0000   -4.33616
44480.0000   -3.42305
44520.0000   -3.62180
44560.0000   -3.91767
44600.0000   -4.17222
44640.0000   -3.22775
44680.0000   -3.70612
44720.0000   -3.94658
44760.0000   -4.23395
44800.0000   -4.11231
44840.0000   -3.42501
44880.0000   -4.11101
44920.0000   -4.50123
44960.0000   -4.11316
45000.0000   -3.97563
45040.0000   -3.83146
45080.0000   -3.61759
45120.0000   -3.00972
45160.0000   -4.65346
45200.0000   -4.48498
45240.0000   -4.13344
45280.0000   -4.08002
45320.0000   -4.07642
45360.0000   -3.87878
45400.0000   -4.74839
45440.0000   -4.82731
45480.0000   -4.15688
45520.0000   -4.70762
45560.0000   -4.56585
45600.0000   -4.98026
45640.0000   -4.84666
45680.0000   -5.17474
45720.0000   -5.11997
45760.0000   -4.79753
45800.0000   -5.14327
45840.0000   -5.94241
45880.0000   -4.59795
45920.0000   -5.24700
45960.0000   -5.51888
46000.0000   -5.23079
46040.0000   -5.10476
46080.0000   -5.45427
46120.0000   -5.09713
46160.0000   -5.32151
46200.0000   -5.22221
46240.0000   -5.98668
46280.0000   -5.12660
46320.0000   -5.04987
46360.0000   -4.66291
46400.0000   -4.13090
46440.0000   -4.97448
46480.0000   -6.28194
46520.0000   -4.51479
46560.0000   -5.49073
46600.0000   -5.90983
46640.0000   -5.67788
46680.0000   -6.15070
46720.0000   -6.56447
46760.0000   -5.79616
46800.0000   -5.72205
46840.0000   -5.59974
46880.0000   -3.90232
46920.0000   -4.67746
46960.0000   -4.44648
47000.0000   -4.29788
47040.0000   -4.74140
47080.0000   -5.35054
47120.0000   -5.90023
47160.0000   -3.93583
47200.0000   -4.55796
47240.0000   -4.70121
47280.0000   -4.76426
47320.0000   -4.17614
47360.0000   -4.74917
47400.0000   -3.86781
47440.0000   -4.98024
47480.0000   -5.74356
47520.0000   -5.41753
47560.0000   -4.05592
47600.0000   -3.96534
47640.0000   -4.59461
47680.0000   -4.36289
47720.0000   -3.97842
47760.0000   -4.49784
47800.0000   -4.18626
47840.0000   -4.96520
47880.0000   -3.98386
47920.0000   -4.24103
47960.0000   -4.68932
48000.0000   -5.83451
48040.0000   -4.26012
48080.0000   -5.18778
48120.0000   -5.39349
48160.0000   -4.86585
48200.0000   -4.95689
48240.0000   -5.48383
48280.0000   -5.27079
48320.0000   -4.79029
48360.0000   -4.76480
48400.0000   -5.36560
48440.0000   -5.12762
48480.0000   -4.07621
48520.0000   -4.96471
48560.0000   -4.20937
48600.0000   -4.68375
48640.0000   -5.28339
48680.0000   -4.97733
48720.0000   -5.99108
48760.0000   -6.18564
48800.0000   -5.11706
48840.0000   -5.44204
48880.0000   -5.46575
48920.0000   -5.07894
48960.0000   -4.77420
49000.0000   -5.32229
49040.0000   -4.64368
49080.0000   -5.27672
49120.0000   -4.88808
49160.0000   -4.05554
49200.0000   -3.60623
49240.0000   -4.61682
49280.0000   -4.04616
49320.0000   -5.15396
49360.0000   -4.35294
49400.0000   -4.27219
49440.0000   -4.50055
49480.0000   -3.93978
49520.0000   -4.69063
49560.0000   -2.86490
49600.0000   -3.99773
49640.0000   -5.24544
49680.0000   -4.93262
49720.0000   -4.98047
49760.0000   -4.65186
49800.0000   -5.29929
49840.0000   -4.01118
49880.0000   -5.25815
49920.0000   -5.69927
49960.0000   -5.08231
50000.0000   -5.30626
50040.0000   -4.84190
50080.0000   -4.97132
50120.0000   -4.14603
50160.0000   -4.95313
50200.0000   -4.32893
50240.0000   -3.75246
50280.0000   -4.07595
50320.0000   -4.39654
50360.0000   -4.35343
50400.0000   -3.73173
50440.0000   -4.62318
50480.0000   -4.82152
50520.0000   -5.14495
50560.0000   -4.87661
50600.0000   -5.83500
50640.0000   -4.92968
50680.0000   -5.20982
50720.0000   -5.42126
50760.0000   -4.63400
50800.0000   -4.70000
50840.0000   -5.02767
50880.0000   -4.50697
50920.0000   -4.74014
50960.0000   -4.58649
51000.0000   -5.34151
51040.0000   -4.79845
51080.0000   -4.29076
51120.0000   -5.03437
51160.0000   -5.12026
51200.0000   -6.04511
51240.0000   -5.62789
51280.0000   -5.06429
51320.0000   -5.02585
51360.0000   -4.89385
51400.0000   -5.08805
51440.0000   -5.07388
51480.0000   -5.53988
51520.0000   -4.95200
51560.0000   -5.62102
51600.0000   -5.16195
51640.0000   -5.25653
51680.0000   -5.43515
51720.0000   -4.51862
51760.0000   -5.18073
51800.0000   -4.44427
51840.0000   -5.70693
51880.0000   -5.73507
51920.0000   -5.85089
51960.0000   -5.53703
52000.0000   -5.08471
52040.0000   -5.10499
52080.0000   -6.22794
52120.0000   -4.71971
52160.0000   -5.33285
52200.0000   -4.95862
52240.0000   -5.50851
52280.0000   -4.80316
52320.0000   -5.31692
52360.0000   -5.27367
52400.0000   -4.46490
52440.0000   -4.18479
52480.0000   -4.51769
52520.0000   -5.27476
52560.0000   -4.75566
52600.0000   -4.28132
52640.0000   -4.40098
52680.0000   -5.23480
52720.0000   -4.30612
52760.0000   -4.63303
52800.0000   -5.27196
52840.0000   -4.87247
52880.0000   -4.98404
52920.0000   -4.67352
52960.0000   -5.26303
53000.0000   -5.13440
53040.0000   -5.60317
53080.0000   -6.08856
53120.0000   -5.31952
53160.0000   -3.99665
53200.0000   -4.95637
53240.0000   -5.01647
53280.0000   -5.06198
53320.0000   -4.63051
53360.0000   -5.20503
53400.0000   -5.75676
53440.0000   -5.33837
53480.0000   -5.32068
53520.0000   -4.45409
53560.0000   -6.18339
53600.0000   -4.88665
53640.0000   -5.05644
53680.0000   -4.91161
53720.0000   -4.87528
53760.0000   -4.48382
53800.0000   -4.96907
53840.0000   -4.92192
53880.0000   -4.86600
53920.0000   -5.05768
53960.0000   -4.32828
54000.0000   -4.30596
54040.0000   -4.04041
54080.0000   -5.14817
54120.0000   -4.88879
54160.0000   -4.49165
54200.0000   -4.50465
54240.0000   -5.15942
54280.0000   -5.62609
54320.0000   -4.72443
54360.0000   -3.65596
54400.0000   -5.21195
54440.0000   -3.90657
54480.0000   -4.32078
54520.0000   -4.14520
54560.0000   -5.28942
54600.0000   -4.35124
54640.0000   -5.04103
54680.0000   -4.32951
54720.0000   -4.51951
54760.0000   -4.98292
54800.0000   -5.09985
54840.0000   -5.05458
54880.0000   -4.68945
54920.0000   -4.56761
54960.0000   -4.30937
55000.0000   -4.64212
55040.0000   -5.53179
55080.0000   -4.01413
55120.0000   -5.08979
55160.0000   -4.64940
55200.0000   -4.16085
55240.0000   -5.41633
55280.0000   -5.13179
55320.0000   -6.08344
55360.0000   -5.20776
55400.0000   -5.78802
55440.0000   -4.88719
55480.0000   -4.79717
55520.0000   -3.76060
55560.0000   -4.42706
55600.0000   -4.76898
55640.0000   -5.34756
55680.0000   -4.68175
55720.0000   -4.30567
55760.0000   -4.47931
55800.0000   -4.84474
55840.0000   -4.23790
55880.0000   -3.28967
55920.0000   -4.71356
55960.0000   -5.17460
56000.0000   -5.31765
56040.0000   -4.69816
56080.0000   -4.66146
56120.0000   -5.42321
56160.0000   -3.98403
56200.0000   -4.05299
56240.0000   -4.60481
56280.0000   -4.52126
56320.0000   -4.39151
56360.0000   -4.95055
56400.0000   -4.88368
56440.0000   -5.12116
56480.0000   -4.95413
56520.0000   -3.83985
56560.0000   -4.29427
56600.0000   -4.21901
56640.0000   -3.46092
56680.0000   -4.12395
56720.0000   -4.25112
56760.0000   -5.16914
56800.0000   -4.82455
56840.0000   -5.03154
56880.0000   -4.76810
56920.0000   -6.20344
56960.0000   -5.41960
57000.0000   -5.72066
57040.0000   -5.65329
57080.0000   -6.70268
57120.0000   -6.68026
57160.0000   -5.85256
57200.0000   -5.25458
57240.0000   -5.86633
57280.0000   -5.83667
57320.0000   -6.66380
57360.0000   -4.88822
57400.0000   -4.90273
57440.0000   -4.97179
57480.0000   -4.88357
57520.0000   -5.08412
57560.0000   -5.60085
57600.0000   -6.50653
57640.0000   -5.90934
57680.0000   -6.13064
57720.0000   -6.66809
57760.0000   -6.10411
57800.0000   -6.88706
57840.0000   -5.39912
57880.0000   -5.88170
57920.0000   -5.21867
57960.0000   -5.94629
58000.0000   -6.22550
58040.0000   -5.96600
58080.0000   -5.59786
58120.0000   -5.70436
58160.0000   -6.01031
58200.0000   -4.78540
58240.0000   -5.82601
58280.0000   -4.68001
58320.0000   -5.53780
58360.0000   -4.59072
58400.0000   -4.81778
58440.0000   -5.63990
58480.0000   -5.93749
58520.0000   -5.20749
58560.0000   -5.88397
58600.0000   -5.46759
58640.0000   -5.56020
58680.0000   -4.77159
58720.0000   -4.47677
58760.0000   -4.26704
58800.0000   -4.81540
58840.0000   -5.30333
58880.0000   -4.53080
58920.0000   -4.75856
58960.0000   -4.90112
59000.0000   -5.14668
59040.0000   -5.09172
59080.0000   -5.13661
59120.0000   -5.62975
59160.0000   -6.48299
59200.0000   -4.89263
59240.0000   -4.84404
59280.0000   -4.47900
59320.0000   -4.62684
59360.0000   -5.07473
59400.0000   -5.27478
59440.0000   -4.36407
59480.0000   -5.33460
59520.0000   -5.59072
59560.0000   -5.24057
59600.0000   -5.09648
59640.0000   -5.82600
59680.0000   -5.04715
59720.0000   -5.32028
59760.0000   -5.60245
59800.0000   -5.07213
59840.0000   -5.59942
59880.0000   -5.33839
59920.0000   -4.90736
59960.0000   -4.66439
60000.0000   -4.74450
60040.0000   -6.01566
60080.0000   -5.56008
60120.0000   -4.57769
60160.0000   -4.67068
60200.0000   -4.79873
60240.0000   -4.12907
60280.0000   -4.07691
60320.0000   -4.05322
60360.0000   -4.52597
60400.0000   -5.56186
60440.0000   -3.63501
60480.0000   -5.04241
60520.0000   -4.77335
60560.0000   -4.74998
60600.0000   -5.52062
60640.0000   -5.28792
60680.0000   -4.74643
60720.0000   -4.66957
60760.0000   -5.25096
60800.0000   -5.93864
60840.0000   -5.47572
60880.0000   -5.36065
60920.0000   -5.93515
60960.0000   -5.14067
61000.0000   -4.81727
61040.0000   -5.21338
61080.0000   -5.20223
61120.0000   -3.20380
61160.0000   -4.07691
61200.0000   -4.07677
61240.0000   -4.95840
61280.0000   -3.80471
61320.0000   -3.44546
61360.0000   -3.48159
61400.0000   -3.75740
61440.0000   -4.53378
61480.0000   -4.80220
61520.0000   -4.85966
61560.0000   -5.45637
61600.0000   -5.29653
61640.0000   -4.48296
61680.0000   -4.92439
61720.0000   -5.21239
61760.0000   -5.08803
61800.0000   -5.21558
61840.0000   -4.27286
61880.0000   -4.06068
61920.0000   -4.60117
61960.0000   -4.42393
62000.0000   -4.18319
62040.0000   -4.78213
62080.0000   -5.70776
62120.0000   -4.38385
62160.0000   -4.55909
62200.0000   -4.37855
62240.0000   -4.39886
62280.0000   -4.75115
62320.0000   -3.88643
62360.0000   -4.44154
62400.0000   -3.89195
62440.0000   -4.55418
62480.0000   -5.20920
62520.0000   -5.32345
62560.0000   -5.27485
62600.0000   -4.64254
62640.0000   -5.52954
62680.0000   -4.62887
62720.0000   -5.68452
62760.0000   -4.35221
62800.0000   -5.32260
62840.0000   -5.49157
62880.0000   -5.55712
62920.0000   -5.47314
62960.0000   -5.13478
63000.0000   -5.04761
63040.0000   -4.25710
63080.0000   -4.32583
63120.0000   -4.90941
63160.0000   -5.20849
63200.0000   -4.50508
63240.0000   -4.24527
63280.0000   -4.67207
63320.0000   -4.84194
63360.0000   -4.62152
63400.0000   -4.61105
63440.0000   -5.08083
63480.0000   -4.67623
63520.0000   -4.14490
63560.0000   -4.30968
63600.0000   -4.90002
63640.0000   -5.30201
63680.0000   -4.77577
63720.0000   -5.09379
63760.0000   -5.43808
63800.0000   -5.28463
63840.0000   -5.66805
63880.0000   -4.57152
63920.0000   -4.25731
63960.0000   -5.31222
64000.0000   -4.38989
64040.0000   -3.93072
64080.0000   -3.93174
64120.0000   -4.68880
64160.0000   -3.81384
64200.0000   -4.72016
64240.0000   -3.69690
64280.0000   -4.35712
64320.0000   -4.13122
64360.0000   -3.98072
64400.0000   -4.45452
64440.0000   -4.38455
64480.0000   -3.69688
64520.0000   -4.37424
64560.0000   -4.64156
64600.0000   -4.88667
64640.0000   -4.56052
64680.0000   -4.64513
64720.0000   -5.18414
64760.0000   -4.43831
64800.0000   -4.43174
64840.0000   -4.80717
64880.0000   -4.19818
64920.0000   -5.01122
64960.0000   -5.26063
65000.0000   -4.46301
65040.0000   -4.37889
65080.0000   -4.75343
65120.0000   -4.56916
65160.0000   -4.11600
65200.0000   -4.05227
65240.0000   -4.04082
65280.0000   -4.31684
65320.0000   -4.48474
65360.0000   -4.69304
65400.0000   -4.46475
65440.0000   -4.30844
65480.0000   -4.23484
65520.0000   -5.13165
65560.0000   -4.01205
65600.0000   -4.70461
65640.0000   -4.97408
65680.0000   -4.09038
65720.0000   -4.69730
65760.0000   -4.70047
65800.0000   -4.13005
65840.0000   -4.50615
65880.0000   -4.83666
65920.0000   -4.99285
65960.0000   -4.60089
66000.0000   -4.87055
66040.0000   -4.42211
66080.0000   -3.62860
66120.0000   -4.48164
66160.0000   -4.90171
66200.0000   -4.50843
66240.0000   -4.87924
66280.0000   -4.65019
66320.0000   -3.98031
66360.0000   -4.35908
66400.0000   -4.26038
66440.0000   -5.62155
66480.0000   -5.54677
66520.0000   -5.42707
66560.0000   -4.59742
66600.0000   -5.56354
66640.0000   -5.33397
66680.0000   -4.90397
66720.0000   -5.39631
66760.0000   -5.49548
66800.0000   -5.48401
66840.0000   -4.82312
66880.0000   -5.14527
66920.0000   -4.98080
66960.0000   -4.93452
67000.0000   -5.65664
67040.0000   -4.01836
67080.0000   -4.51425
67120.0000   -4.39174
67160.0000   -4.50125
67200.0000   -5.37537
67240.0000   -5.97394
67280.0000   -5.56304
67320.0000   -5.21248
67360.0000   -5.16751
67400.0000   -4.81554
67440.0000   -5.05186
67480.0000   -5.36866
67520.0000   -5.41876
67560.0000   -4.80366
67600.0000   -4.48414
67640.0000   -4.60544
67680.0000   -5.02857
67720.0000   -5.37393
67760.0000   -4.99040
67800.0000   -5.08421
67840.0000   -5.15819
67880.0000   -4.69139
67920.0000   -3.67812
67960.0000   -4.26397
68000.0000   -4.73957
68040.0000   -5.27309
68080.0000   -4.78140
68120.0000   -5.01986
68160.0000   -4.77214
68200.0000   -4.00312
68240.0000   -4.10046
68280.0000   -4.00323
68320.0000   -4.61617
68360.0000   -4.49286
68400.0000   -4.06799
68440.0000   -4.91591
68480.0000   -3.40809
68520.0000   -2.88520
68560.0000   -4.18204
68600.0000   -4.35301
68640.0000   -4.93240
68680.0000   -4.62151
68720.0000   -5.49576
68760.0000   -4.98461
68800.0000   -5.21235
68840.0000   -4.44202
68880.0000   -4.33290
68920.0000   -4.21123
68960.0000   -4.93823
69000.0000   -4.25552
69040.0000   -4.32757
69080.0000   -4.54656
69120.0000   -4.41683
69160.0000   -4.83741
69200.0000   -4.25950
69240.0000   -4.14622
69280.0000   -4.73795
69320.0000   -4.40628
69360.0000   -4.30052
69400.0000   -4.73132
69440.0000   -3.59320
69480.0000   -4.68988
69520.0000   -4.45757
69560.0000   -4.05007
69600.0000   -4.69046
69640.0000   -3.93480
69680.0000   -3.47957
69720.0000   -4.03723
69760.0000   -3.86104
69800.0000   -4.22735
69840.0000   -3.44596
69880.0000   -3.51749
69920.0000   -3.84881
69960.0000   -3.87519
70000.0000   -3.35010
70040.0000   -4.43008
70080.0000   -4.14979
70120.0000   -4.85789
70160.0000   -3.89326
70200.0000   -3.67455
70240.0000   -3.50804
70280.0000   -3.36115
70320.0000   -4.31837
70360.0000   -4.13461
70400.0000   -4.74336
70440.0000   -4.01740
70480.0000   -5.16445
70520.0000   -4.11404
70560.0000   -4.27367
70600.0000   -3.51974
70640.0000   -3.06118
70680.0000   -3.48616
70720.0000   -3.75848
70760.0000   -3.71100
70800.0000   -3.89446
70840.0000   -3.58873
70880.0000   -3.08387
70920.0000   -3.59459
70960.0000   -3.25399
71000.0000   -3.55743
71040.0000   -2.96816
71080.0000   -2.42345
71120.0000   -3.28439
71160.0000   -2.46453
71200.0000   -3.65138
71240.0000   -3.74342
71280.0000   -3.12734
71320.0000   -3.67284
71360.0000   -3.75165
71400.0000   -4.73880
71440.0000   -3.64743
71480.0000   -3.26111
71520.0000   -4.33573
71560.0000   -4.01315
71600.0000   -4.46320
71640.0000   -4.70761
71680.0000   -3.95107
71720.0000   -3.58687
71760.0000   -4.43801
71800.0000   -3.59159
71840.0000   -4.01329
71880.0000   -4.18930
71920.0000   -3.13196
71960.0000   -3.77196
72000.0000   -3.40337
72040.0000   -3.80424
72080.0000   -3.44766
72120.0000   -2.71807
72160.0000   -3.18888
72200.0000   -3.51324
72240.0000   -3.06050
72280.0000   -4.27424
72320.0000   -3.66474
72360.0000   -2.94249
72400.0000   -3.40502
72440.0000   -3.63872
72480.0000   -4.75572
72520.0000   -5.46206
72560.0000   -5.10690
72600.0000   -4.64496
72640.0000   -5.17892
72680.0000   -4.62133
72720.0000   -4.62313
72760.0000   -4.19975
72800.0000   -3.58327
72840.0000   -3.84319
72880.0000   -3.84456
72920.0000   -3.49545
72960.0000   -3.27407
73000.0000   -3.19135
73040.0000   -2.94340
73080.0000   -2.54572
73120.0000   -3.99909
73160.0000   -3.36203
73200.0000   -4.02262
73240.0000   -3.44042
73280.0000   -3.28545
73320.0000   -3.07616
73360.0000   -3.24350
73400.0000   -3.26416
73440.0000   -4.20797
73480.0000   -4.47494
73520.0000   -4.00018
73560.0000   -4.10640
73600.0000   -4.65283
73640.0000   -5.18957
73680.0000   -4.88193
73720.0000   -4.92820
73760.0000   -4.52471
73800.0000   -5.75537
73840.0000   -5.04687
73880.0000   -4.91974
73920.0000   -5.61364
73960.0000   -4.33371
74000.0000   -3.12293
74040.0000   -3.63420
74080.0000   -3.65222
74120.0000   -3.90152
74160.0000   -4.78961
74200.0000   -4.60069
74240.0000   -4.27738
74280.0000   -4.51281
74320.0000   -4.67390
74360.0000   -5.03341
74400.0000   -5.64588
74440.0000   -4.17042
74480.0000   -4.39618
74520.0000   -3.82264
74560.0000   -3.53158
74600.0000   -3.91996
74640.0000   -4.77209
74680.0000   -3.96875
74720.0000   -4.03740
74760.0000   -4.51805
74800.0000   -4.93302
74840.0000   -4.70135
74880.0000   -4.46786
74920.0000   -4.30286
74960.0000   -5.33698
75000.0000   -5.64839
75040.0000   -5.67225
75080.0000   -4.53045
75120.0000   -5.14054
75160.0000   -5.78554
75200.0000   -4.82064
75240.0000   -5.10162
75280.0000   -5.62374
75320.0000   -5.87090
75360.0000   -3.89494
75400.0000   -5.07157
75440.0000   -5.38593
75480.0000   -5.28099
75520.0000   -4.91732
75560.0000   -5.54478
75600.0000   -6.11900
75640.0000   -5.46975
75680.0000   -4.48878
75720.0000   -4.50901
75760.0000   -3.99365
75800.0000   -4.40234
75840.0000   -5.85904
75880.0000   -4.60537
75920.0000   -4.51556
75960.0000   -4.69999
76000.0000   -3.96023
76040.0000   -3.86097
76080.0000   -3.92748
76120.0000   -4.37467
76160.0000   -3.33840
76200.0000   -4.07699
76240.0000   -3.63810
76280.0000   -3.91559
76320.0000   -3.48147
76360.0000   -5.20713
76400.0000   -5.20824
76440.0000   -5.03488
76480.0000   -4.80499
76520.0000   -5.11990
76560.0000   -4.71924
76600.0000   -5.25650
76640.0000   -4.25177
76680.0000   -4.92934
76720.0000   -4.59344
76760.0000   -4.79955
76800.0000   -4.58189
76840.0000   -4.35511
76880.0000   -4.47720
76920.0000   -4.46430
76960.0000   -4.50758
77000.0000   -3.55394
77040.0000   -5.10311
77080.0000   -4.74143
77120.0000   -4.80989
77160.0000   -4.43392
77200.0000   -4.85369
77240.0000   -4.50964
77280.0000   -4.52486
77320.0000   -4.47924
77360.0000   -4.32784
77400.0000   -3.65078
77440.0000   -3.64566
77480.0000   -4.14626
77520.0000   -4.92374
77560.0000   -4.31668
77600.0000   -3.91942
77640.0000   -3.57905
77680.0000   -3.59056
77720.0000   -3.53722
77760.0000   -4.79617
77800.0000   -5.11951
77840.0000   -4.42194
77880.0000   -3.39359
77920.0000   -4.62470
77960.0000   -4.28548
78000.0000   -3.98466
78040.0000   -4.19964
78080.0000   -3.74193
78120.0000   -4.09474
78160.0000   -4.09565
78200.0000   -3.21569
78240.0000   -3.80222
78280.0000   -3.39895
78320.0000   -4.46628
78360.0000   -4.38746
78400.0000   -5.19716
78440.0000   -4.38303
78480.0000   -2.86249
78520.0000   -3.40004
78560.0000   -2.84514
78600.0000   -2.77830
78640.0000   -2.88857
78680.0000   -2.35760
78720.0000   -3.21825
78760.0000   -2.65447
78800.0000   -2.54283
78840.0000   -3.17288
78880.0000   -4.12802
78920.0000   -3.87702
78960.0000   -3.69707
79000.0000   -3.55678
79040.0000   -3.24198
79080.0000   -3.70230
79120.0000   -3.01512
79160.0000   -2.07798
79200.0000   -1.83073
79240.0000   -2.86933
79280.0000   -3.43350
79320.0000   -2.49837
79360.0000   -2.99503
79400.0000   -2.66875
79440.0000   -2.19278
79480.0000   -1.75695
79520.0000   -4.37713
79560.0000   -3.12107
79600.0000   -2.80594
79640.0000   -1.90450
79680.0000   -2.86881
79720.0000   -3.44781
79760.0000   -3.45021
79800.0000   -2.66950
79840.0000   -3.08191
79880.0000   -3.42801
79920.0000   -2.54397
79960.0000   -3.28486
80000.0000   -3.41083
80040.0000   -3.09480
80080.0000   -2.43572
80120.0000   -3.08264
80160.0000   -3.87701
80200.0000   -3.65263
80240.0000   -4.35037
80280.0000   -3.48526
80320.0000   -4.31858
80360.0000   -3.60543
80400.0000   -3.66483
80440.0000   -3.39241
80480.0000   -3.36106
80520.0000   -3.31216
80560.0000   -2.25711
80600.0000   -3.53030
80640.0000   -2.69333
80680.0000   -3.03129
80720.0000   -3.07497
80760.0000   -2.44301
80800.0000   -3.42815
80840.0000   -3.71066
80880.0000   -3.82145
80920.0000   -3.15442
80960.0000   -2.76275
81000.0000   -2.14202
81040.0000   -3.27477
81080.0000   -4.52898
81120.0000   -3.55418
81160.0000   -3.65234
81200.0000   -3.86717
81240.0000   -4.12937
81280.0000   -4.33774
81320.0000   -4.84127
81360.0000   -4.54468
81400.0000   -4.92202
81440.0000   -4.14274
81480.0000   -4.18520
81520.0000   -4.10263
81560.0000   -4.64272
81600.0000   -4.76368
81640.0000   -4.64678
81680.0000   -4.70136
81720.0000   -3.79622
81760.0000   -4.44310
81800.0000   -3.44397
81840.0000   -4.70947
81880.0000   -4.74727
81920.0000   -4.62301
81960.0000   -4.79419
82000.0000   -4.35015
82040.0000   -4.60557
82080.0000   -4.59200
82120.0000   -4.22331
82160.0000   -3.75531
82200.0000   -4.51410
82240.0000   -3.84095
82280.0000   -4.76613
82320.0000   -4.69758
82360.0000   -4.22110
82400.0000   -4.81832
82440.0000   -4.05469
82480.0000   -4.23947
82520.0000   -4.39423
82560.0000   -4.39680
82600.0000   -4.35211
82640.0000   -4.69188
82680.0000   -3.91439
82720.0000   -3.98890
82760.0000   -4.11522
82800.0000   -3.54667
82840.0000   -3.72112
82880.0000   -3.71053
82920.0000   -3.89495
82960.0000   -3.35619
83000.0000   -4.87474
83040.0000   -4.02665
83080.0000   -4.66914
83120.0000   -3.30585
83160.0000   -3.72616
83200.0000   -3.54091
83240.0000   -3.16874
83280.0000   -3.11541
83320.0000   -3.00510
83360.0000   -3.29965
83400.0000   -2.91720
83440.0000   -3.70704
83480.0000   -2.95981
83520.0000   -2.59708
83560.0000   -2.42222
83600.0000   -3.80491
83640.0000   -2.84138
83680.0000   -2.66730
83720.0000   -2.69926
83760.0000   -3.25361
83800.0000   -4.42249
83840.0000   -3.49363
83880.0000   -3.28507
83920.0000   -3.49677
83960.0000   -3.71069
84000.0000   -3.48614
84040.0000   -3.57221
84080.0000   -3.96243
84120.0000   -3.51255
84160.0000   -3.94752
84200.0000   -4.58982
84240.0000   -3.83575
84280.0000   -3.94890
84320.0000   -4.36796
84360.0000   -3.45704
84400.0000   -3.73280
84440.0000   -4.06008
84480.0000   -3.55792
84520.0000   -3.69967
84560.0000   -3.55044
84600.0000   -3.79908
84640.0000   -3.17011
84680.0000   -3.69145
84720.0000   -2.93741
84760.0000   -3.22288
84800.0000   -3.05334
84840.0000   -3.45204
84880.0000   -2.60898
84920.0000   -4.06285
84960.0000   -3.45299
85000.0000   -3.53800
85040.0000   -3.62626
85080.0000   -4.38192
85120.0000   -3.32853
85160.0000   -3.20349
85200.0000   -4.49276
85240.0000   -4.43066
85280.0000   -3.44186
85320.0000   -4.27630
85360.0000   -4.03143
85400.0000   -3.78997
85440.0000   -4.35279
85480.0000   -4.51373
85520.0000   -4.76922
85560.0000   -3.15375
85600.0000   -3.47657
85640.0000   -3.33016
85680.0000   -3.78945
85720.0000   -3.26184
85760.0000   -3.31879
85800.0000   -4.67975
85840.0000   -3.93836
85880.0000   -3.46749
85920.0000   -4.29145
85960.0000   -3.10809
86000.0000   -4.30003
86040.0000   -3.62585
86080.0000   -3.70936
86120.0000   -4.37754
86160.0000   -3.94245
86200.0000   -3.19549
86240.0000   -4.66433
86280.0000   -4.77363
86320.0000   -4.65014
86360.0000   -4.38145
86400.0000   -4.58453
86440.0000   -4.52214
86480.0000   -3.46192
86520.0000   -3.96241
86560.0000   -5.35600
86600.0000   -5.06226
86640.0000   -4.58253
86680.0000   -4.15602
86720.0000   -4.66385
86760.0000   -4.42148
86800.0000   -3.69745
86840.0000   -4.31803
86880.0000   -4.87944
86920.0000   -4.83577
86960.0000   -3.85159
87000.0000   -3.23077
87040.0000   -4.90590
87080.0000   -4.13683
87120.0000   -4.65306
87160.0000   -3.99332
87200.0000   -4.20859
87240.0000   -4.53607
87280.0000   -4.75490
87320.0000   -3.82074
87360.0000   -3.26098
87400.0000   -2.96591
87440.0000   -2.87357
87480.0000   -4.82512
87520.0000   -3.51016
87560.0000   -3.61602
87600.0000   -4.56885
87640.0000   -4.44090
87680.0000   -4.15220
87720.0000   -4.35909
87760.0000   -4.25735
87800.0000   -3.75417
87840.0000   -3.13592
87880.0000   -4.49950
87920.0000   -3.93701
87960.0000   -3.34003
88000.0000   -2.78160
88040.0000   -3.07713
88080.0000   -3.95267
88120.0000   -4.79413
88160.0000   -4.68113
88200.0000   -4.38267
88240.0000   -4.72571
88280.0000   -4.97883
88320.0000   -5.27840
88360.0000   -4.97331
88400.0000   -4.53856
88440.0000   -4.88679
88480.0000   -4.68096
88520.0000   -4.41859
88560.0000   -4.69716
88600.0000   -3.52748
88640.0000   -4.53478
88680.0000   -4.33144
88720.0000   -4.45824
88760.0000   -4.70901
88800.0000   -5.07601
88840.0000   -4.95474
88880.0000   -3.70381
88920.0000   -3.54546
88960.0000   -3.96559
89000.0000   -4.26803
89040.0000   -3.68720
89080.0000   -3.24083
89120.0000   -3.96440
89160.0000   -3.34706
89200.0000   -3.85657
89240.0000   -4.39906
89280.0000   -4.67953
89320.0000   -4.39238
89360.0000   -4.98035
89400.0000   -4.77277
89440.0000   -4.64541
89480.0000   -4.72326
89520.0000   -3.95015
89560.0000   -3.90532
89600.0000   -3.16468
89640.0000   -4.98297
89680.0000   -4.36940
89720.0000   -4.79135
89760.0000   -4.82988
89800.0000   -4.45214
89840.0000   -3.89661
89880.0000   -4.43218
89920.0000   -4.28215
89960.0000   -3.76541
90000.0000   -4.13255
90040.0000   -4.19134
90080.0000   -3.50694
90120.0000   -3.92949
90160.0000   -4.45589
90200.0000   -4.30873
90240.0000   -3.04350
90280.0000   -3.45215
90320.0000   -4.19964
90360.0000   -3.63721
90400.0000   -3.96100
90440.0000   -3.88987
90480.0000   -4.65876
90520.0000   -4.35397
90560.0000   -4.79731
90600.0000   -3.65328
90640.0000   -4.59709
90680.0000   -3.96521
90720.0000   -4.37574
90760.0000   -4.80681
90800.0000   -4.18789
90840.0000   -4.45742
90880.0000   -4.36089
90920.0000   -4.55126
90960.0000   -4.38142
91000.0000   -5.34871
91040.0000   -5.54594
91080.0000   -3.72992
91120.0000   -4.82978
91160.0000   -4.89611
91200.0000   -5.05766
91240.0000   -4.85432
91280.0000   -4.08680
91320.0000   -4.94138
91360.0000   -5.29726
91400.0000   -4.15644
91440.0000   -3.88157
91480.0000   -4.22123
91520.0000   -3.52473
91560.0000   -3.94168
91600.0000   -4.21620
91640.0000   -4.18250
91680.0000   -3.74264
91720.0000   -5.68118
91760.0000   -4.91054
91800.0000   -5.31794
91840.0000   -4.49016
91880.0000   -4.88089
91920.0000   -4.12561
91960.0000   -4.49116
92000.0000   -4.24013
92040.0000   -3.67430
92080.0000   -3.34521
92120.0000   -3.37720
92160.0000   -2.50698
92200.0000   -3.69855
92240.0000   -3.10680
92280.0000   -2.64720
92320.0000   -3.47311
92360.0000   -3.07138
92400.0000   -3.33459
92440.0000   -2.99973
92480.0000   -2.69773
92520.0000   -3.05375
92560.0000   -3.81911
92600.0000   -4.18374
92640.0000   -3.20420
92680.0000   -2.98321
92720.0000   -3.28393
92760.0000   -3.36563
92800.0000   -2.60063
92840.0000   -2.27644
92880.0000   -2.48643
92920.0000   -2.19611
92960.0000   -1.67727
93000.0000   -2.45796
93040.0000   -2.53901
93080.0000   -2.56012
93120.0000   -2.22756
93160.0000   -2.52421
93200.0000   -2.40076
93240.0000   -2.75209
93280.0000   -2.78300
93320.0000   -3.41676
93360.0000   -3.60972
93400.0000   -3.57880
93440.0000   -3.39409
93480.0000   -3.09533
93520.0000   -3.59375
93560.0000   -4.11133
93600.0000   -4.24692
93640.0000   -2.89900
93680.0000   -3.28604
93720.0000   -3.56288
93760.0000   -3.91396
93800.0000   -3.74173
93840.0000   -4.67842
93880.0000   -4.56015
93920.0000   -4.01714
93960.0000   -4.29269
94000.0000   -4.30092
94040.0000   -4.65837
94080.0000   -3.70844
94120.0000   -4.52448
94160.0000   -3.56150
94200.0000   -4.16459
94240.0000   -4.62949
94280.0000   -4.07116
94320.0000   -5.67632
94360.0000   -4.46824
94400.0000   -4.88145
94440.0000   -5.18278
94480.0000   -5.76149
94520.0000   -4.29792
94560.0000   -5.15042
94600.0000   -4.56877
94640.0000   -4.48685
94680.0000   -4.08922
94720.0000   -3.56251
94760.0000   -3.59077
94800.0000   -3.75630
94840.0000   -4.01404
94880.0000   -4.38020
94920.0000   -4.47414
94960.0000   -4.01847
95000.0000   -5.16925
95040.0000   -5.42934
95080.0000   -4.63169
95120.0000   -4.45432
95160.0000   -4.69975
95200.0000   -4.79327
95240.0000   -4.98802
95280.0000   -3.88123
95320.0000   -4.76631
95360.0000   -4.90337
95400.0000   -5.27378
95440.0000   -4.22186
95480.0000   -4.79488
95520.0000   -5.41565
95560.0000   -4.60520
95600.0000   -4.70136
95640.0000   -4.94030
95680.0000   -4.86188
95720.0000   -5.27887
95760.0000   -5.36004
95800.0000   -5.71356
95840.0000   -4.82515
95880.0000   -4.79008
95920.0000   -4.85317
95960.0000   -4.93671
96000.0000   -4.57495
96040.0000   -4.44670
96080.0000   -4.95159
96120.0000   -4.66392
96160.0000   -5.22479
96200.0000   -5.11005
96240.0000   -4.10700
96280.0000   -4.82668
96320.0000   -4.32384
96360.0000   -4.70197
96400.0000   -4.18928
96440.0000   -4.77953
96480.0000   -4.55144
96520.0000   -4.49000
96560.0000   -3.67984
96600.0000   -4.48399
96640.0000   -4.64208
96680.0000   -5.76234
96720.0000   -4.94333
96760.0000   -4.35570
96800.0000   -4.84365
96840.0000   -5.00005
96880.0000   -4.47508
96920.0000   -3.91306
96960.0000   -4.43992
97000.0000   -4.46125
97040.0000   -4.38195
97080.0000   -4.20890
97120.0000   -4.53526
97160.0000   -4.92654
97200.0000   -4.15456
97240.0000   -5.67032
97280.0000   -4.45207
97320.0000   -5.40529
97360.0000   -5.95142
97400.0000   -5.08935
97440.0000   -5.78278
97480.0000   -5.10657
97520.0000   -5.09167
97560.0000   -5.18465
97600.0000   -5.26814
97640.0000   -5.48919
97680.0000   -5.40103
97720.0000   -5.03308
97760.0000   -5.05697
97800.0000   -4.39479
97840.0000   -4.31235
97880.0000   -5.85452
97920.0000   -4.57567
97960.0000   -3.92171
98000.0000   -4.05488
98040.0000   -3.81477
98080.0000   -2.65043
98120.0000   -3.86657
98160.0000   -3.65931
98200.0000   -4.11364
98240.0000   -4.29258
98280.0000   -4.55126
98320.0000   -3.29110
98360.0000   -3.89292
98400.0000   -4.52672
98440.0000   -4.52703
98480.0000   -4.60659
98520.0000   -4.89275
98560.0000   -4.76159
98600.0000   -3.52777
98640.0000   -4.11106
98680.0000   -3.41854
98720.0000   -3.67758
98760.0000   -3.65400
98800.0000   -3.85562
98840.0000   -4.70637
98880.0000   -5.33737
98920.0000   -4.29463
98960.0000   -4.67458
99000.0000   -4.46902
99040.0000   -4.62708
99080.0000   -4.15194
99120.0000   -4.39259
99160.0000   -4.08888
99200.0000   -4.93098
99240.0000   -4.40850
99280.0000   -4.69034
99320.0000   -4.45320
99360.0000   -4.87617
99400.0000   -4.64634
99440.0000   -4.80336
99480.0000   -4.74220
99520.0000   -4.64989
99560.0000   -4.52723
99600.0000   -4.75528
99640.0000   -4.87982
99680.0000   -4.96176
99720.0000   -4.42346
99760.0000   -3.47619
99800.0000   -5.06387
99840.0000   -4.20997
99880.0000   -3.39228
99920.0000   -4.52369
99960.0000   -4.73515
100000.0000   -4.69542
100040.0000   -4.25791
100080.0000   -4.42797
100120.0000   -4.73608
100160.0000   -5.14970
100200.0000   -4.54097
100240.0000   -4.46442
100280.0000   -4.37240
100320.0000   -4.18772
100360.0000   -4.90245
100400.0000   -4.55937
100440.0000   -3.49829
100480.0000   -3.99837
100520.0000   -3.28743
100560.0000   -2.69975
100600.0000   -3.58722
100640.0000   -4.47345
100680.0000   -4.37445
100720.0000   -4.69048
100760.0000   -4.82601
100800.0000   -4.21621
100840.0000   -4.73348
100880.0000   -4.21202
100920.0000   -3.90315
100960.0000   -4.08007
101000.0000   -3.62431
101040.0000   -3.87598
101080.0000   -3.94043
101120.0000   -3.69759
101160.0000   -3.98838
101200.0000   -3.46425
101240.0000   -3.95266
101280.0000   -3.17895
101320.0000   -4.11305
101360.0000   -3.89463
101400.0000   -4.39300
101440.0000   -4.05105
101480.0000   -4.14686
101520.0000   -4.14760
101560.0000   -4.41155
101600.0000   -3.54734
101640.0000   -2.83867
101680.0000   -2.61128
101720.0000   -2.25955
101760.0000   -2.90530
101800.0000   -3.51324
101840.0000   -3.58289
101880.0000   -4.23929
101920.0000   -4.13868
101960.0000   -3.26488
102000.0000   -4.34445
102040.0000   -4.29283
102080.0000   -3.90269
102120.0000   -4.87028
102160.0000   -4.54424
102200.0000   -3.12129
102240.0000   -2.22258
102280.0000   -2.87597
102320.0000   -3.51566
102360.0000   -3.24588
102400.0000   -3.26302
102440.0000   -3.60240
102480.0000   -3.77228
102520.0000   -4.66360
102560.0000   -3.96457
102600.0000   -4.18622
102640.0000   -4.78222
102680.0000   -4.14741
102720.0000   -5.06495
102760.0000   -4.13857
102800.0000   -5.37501
102840.0000   -4.53123
102880.0000   -3.89678
102920.0000   -5.39617
102960.0000   -5.33957
103000.0000   -4.65774
103040.0000   -4.84212
103080.0000   -4.49556
103120.0000   -5.26792
103160.0000   -4.16012
103200.0000   -4.45564
103240.0000   -4.14451
103280.0000   -4.21834
103320.0000   -4.44528
103360.0000   -4.51786
103400.0000   -5.99633
103440.0000   -4.86524
103480.0000   -4.71367
103520.0000   -4.45114
103560.0000   -4.54169
103600.0000   -4.43335
103640.0000   -3.67237
103680.0000   -3.52815
103720.0000   -4.07228
103760.0000   -3.56505
103800.0000   -4.35802
103840.0000   -5.26265
103880.0000   -4.53475
103920.0000   -4.09468
103960.0000   -5.23553
104000.0000   -4.14461
104040.0000   -5.22169
104080.0000   -5.88994
104120.0000   -5.24615
104160.0000   -6.19782
104200.0000   -4.90711
104240.0000   -4.57217
104280.0000   -4.37711
104320.0000   -4.96179
104360.0000   -4.57645
104400.0000   -4.56124
104440.0000   -4.54056
104480.0000   -5.05878
104520.0000   -4.67198
104560.0000   -4.88588
104600.0000   -4.40123
104640.0000   -4.93929
104680.0000   -4.21153
104720.0000   -3.70769
104760.0000   -5.17566
104800.0000   -4.05085
104840.0000   -3.34336
104880.0000   -3.93583
104920.0000   -3.58357
104960.0000   -3.80983
105000.0000   -4.29937
105040.0000   -5.01603
105080.0000   -4.17459
105120.0000   -3.86486
105160.0000   -4.50898
105200.0000   -4.84061
105240.0000   -4.55492
105280.0000   -5.55530
105320.0000   -5.04499
105360.0000   -5.25860
105400.0000   -4.04268
105440.0000   -3.92900
105480.0000   -4.14986
105520.0000   -4.73612
105560.0000   -4.48215
105600.0000   -5.17121
105640.0000   -4.87441
105680.0000   -5.06620
105720.0000   -3.86774
105760.0000   -4.96346
105800.0000   -5.88290
105840.0000   -4.96828
105880.0000   -4.49962
105920.0000   -4.28627
105960.0000   -4.28329
106000.0000   -4.16885
106040.0000   -4.97941
106080.0000   -4.96807
106120.0000   -4.84625
106160.0000   -5.04538
106200.0000   -4.50979
106240.0000   -4.77415
106280.0000   -4.43225
106320.0000   -5.76467
106360.0000   -5.57342
106400.0000   -4.95484
106440.0000   -5.67675
106480.0000   -5.32366
106520.0000   -5.75323
106560.0000   -4.39354
106600.0000   -4.09707
106640.0000   -3.77302
106680.0000   -4.25271
106720.0000   -3.63573
106760.0000   -3.78015
106800.0000   -4.34671
106840.0000   -4.21500
106880.0000   -4.35231
106920.0000   -4.29815
106960.0000   -4.29308
107000.0000   -4.38799
107040.0000   -4.03160
107080.0000   -3.78092
107120.0000   -4.10939
107160.0000   -4.38433
107200.0000   -4.65811
107240.0000   -4.04283
107280.0000   -3.49341
107320.0000   -4.29147
107360.0000   -5.27124
107400.0000   -5.07158
107440.0000   -4.68384
107480.0000   -4.91846
107520.0000   -4.34582
107560.0000   -4.37716
107600.0000   -4.05682
107640.0000   -4.09665
107680.0000   -4.36987
107720.0000   -4.59667
107760.0000   -5.51949
107800.0000   -4.24870
107840.0000   -4.93538
107880.0000   -5.69595
107920.0000   -5.20473
107960.0000   -5.45753
108000.0000   -4.72323
108040.0000   -4.94151
108080.0000   -4.23609
108120.0000   -4.30357
108160.0000   -4.73568
108200.0000   -3.84642
108240.0000   -4.17801
108280.0000   -4.94780
108320.0000   -4.76722
108360.0000   -3.92049
108400.0000   -4.09336
108440.0000   -4.21184
108480.0000   -4.73271
108520.0000   -4.83496
108560.0000   -5.04951
108600.0000   -3.91263
108640.0000   -3.36570
108680.0000   -4.62431
108720.0000   -3.32499
108760.0000   -4.92291
108800.0000   -3.63325
108840.0000   -4.51401
108880.0000   -3.97769
108920.0000   -3.94815
108960.0000   -4.46579
109000.0000   -5.21980
109040.0000   -4.99338
109080.0000   -5.41683
109120.0000   -4.45892
109160.0000   -4.83537
109200.0000   -4.78230
109240.0000   -4.11265
109280.0000   -4.25561
109320.0000   -4.59521
109360.0000   -4.30508
109400.0000   -5.99220
109440.0000   -5.52766
109480.0000   -5.16805
109520.0000   -5.14048
109560.0000   -5.03226
109600.0000   -5.00180
109640.0000   -5.29144
109680.0000   -5.82064
109720.0000   -4.68691
109760.0000   -5.51642
109800.0000   -4.79557
109840.0000   -3.93904
109880.0000   -3.97294
109920.0000   -3.66813
109960.0000   -4.10885
110000.0000   -4.27114
110040.0000   -4.30679
110080.0000   -4.09686
110120.0000   -4.22713
110160.0000   -3.34831
110200.0000   -3.98619
110240.0000   -5.29108
110280.0000   -6.04281
110320.0000   -4.98013
110360.0000   -4.62146
110400.0000   -4.10948
110440.0000   -4.46029
110480.0000   -4.10946
110520.0000   -3.94347
110560.0000   -4.23812
110600.0000   -3.55600
110640.0000   -4.30523
110680.0000   -4.23998
110720.0000   -4.95210
110760.0000   -4.22464
110800.0000   -4.29515
110840.0000   -3.99624
110880.0000   -4.38927
110920.0000   -4.73665
110960.0000   -4.49296
111000.0000   -4.70148
111040.0000   -4.06893
111080.0000   -4.76470
111120.0000   -4.66524
111160.0000   -4.41898
111200.0000   -5.15906
111240.0000   -4.67080
111280.0000   -4.83361
111320.0000   -5.65276
111360.0000   -5.40947
111400.0000   -5.11645
111440.0000   -4.62516
111480.0000   -5.09650
111520.0000   -4.21340
111560.0000   -3.20469
111600.0000   -4.03663
111640.0000   -4.83342
111680.0000   -4.94838
111720.0000   -4.63886
111760.0000   -4.77957
111800.0000   -4.71881
111840.0000   -4.51393
111880.0000   -4.96919
111920.0000   -6.00638
111960.0000   -4.04629
112000.0000   -5.21728
112040.0000   -4.89959
112080.0000   -5.02586
112120.0000   -5.04498
112160.0000   -4.39555
112200.0000   -4.65142
112240.0000   -4.55657
112280.0000   -5.02309
112320.0000   -3.86473
112360.0000   -4.53731
112400.0000   -4.20050
112440.0000   -4.47439
112480.0000   -5.45721
112520.0000   -4.89239
112560.0000   -4.68649
112600.0000   -3.89763
112640.0000   -5.19194
112680.0000   -5.09630
112720.0000   -4.64213
112760.0000   -4.39044
112800.0000   -4.76944
112840.0000   -4.81176
112880.0000   -4.01925
112920.0000   -4.32677
112960.0000   -4.43276
113000.0000   -4.87336
113040.0000   -4.36036
113080.0000   -4.23235
113120.0000   -4.69067
113160.0000   -4.25917
113200.0000   -5.70337
113240.0000   -4.81785
113280.0000   -4.76946
113320.0000   -4.39778
113360.0000   -4.53791
113400.0000   -4.25877
113440.0000   -3.91862
113480.0000   -4.15300
113520.0000   -4.45225
113560.0000   -4.24248
113600.0000   -4.07268
113640.0000   -4.15990
113680.0000   -3.74951
113720.0000   -3.87443
113760.0000   -4.49854
113800.0000   -4.12707
113840.0000   -3.97571
113880.0000   -4.31041
113920.0000   -4.43839
113960.0000   -4.81357
114000.0000   -4.68386
114040.0000   -3.88456
114080.0000   -5.05310
114120.0000   -4.51644
114160.0000   -5.14558
114200.0000   -3.99334
114240.0000   -4.90393
114280.0000   -4.24609
114320.0000   -4.42205
114360.0000   -4.85475
114400.0000   -4.43438
114440.0000   -3.28326
114480.0000   -4.38422
114520.0000   -3.88269
114560.0000   -4.22587
114600.0000   -4.35081
114640.0000   -4.31266
114680.0000   -4.17264
114720.0000   -4.68249
114760.0000   -3.88829
114800.0000   -4.37679
114840.0000   -5.57807
114880.0000   -5.97225
114920.0000   -5.62437
114960.0000   -5.64167
115000.0000   -4.94856
115040.0000   -4.74873
115080.0000   -4.89964
115120.0000   -5.44353
115160.0000   -5.30877
115200.0000   -4.60063
115240.0000   -5.15809
115280.0000   -5.49375
115320.0000   -5.23718
115360.0000   -4.84032
115400.0000   -4.74166
115440.0000   -4.05342
115480.0000   -4.62832
115520.0000   -3.62889
115560.0000   -4.48907
115600.0000   -4.66544
115640.0000   -4.95755
115680.0000   -5.42047
115720.0000   -5.27448
115760.0000   -4.35342
115800.0000   -4.45909
115840.0000   -4.63429
115880.0000   -4.42641
115920.0000   -5.03897
115960.0000   -5.53938
116000.0000   -5.19512
116040.0000   -5.27095
116080.0000   -4.62398
116120.0000   -3.63170
116160.0000   -3.91835
116200.0000   -4.22521
116240.0000   -5.28216
116280.0000   -4.06788
116320.0000   -3.69195
116360.0000   -4.74071
116400.0000   -4.43225
116440.0000   -3.85103
116480.0000   -4.32070
116520.0000   -3.97752
116560.0000   -4.27819
116600.0000   -4.29005
116640.0000   -4.50165
116680.0000   -4.36922
116720.0000   -4.64048
116760.0000   -5.04676
116800.0000   -4.39461
116840.0000   -4.10740
116880.0000   -5.04426
116920.0000   -4.82445
116960.0000   -4.78462
117000.0000   -4.71995
117040.0000   -4.34157
117080.0000   -4.88480
117120.0000   -4.30905
117160.0000   -4.40005
117200.0000   -3.60991
117240.0000   -3.93472
117280.0000   -4.28318
117320.0000   -3.95177
117360.0000   -3.70557
117400.0000   -4.32594
117440.0000   -4.17095
117480.0000   -4.42498
117520.0000   -4.58989
117560.0000   -4.84620
117600.0000   -3.95388
117640.0000   -4.42066
117680.0000   -4.34033
117720.0000   -4.15755
117760.0000   -4.72451
117800.0000   -5.56266
117840.0000   -4.12427
117880.0000   -4.55953
117920.0000   -4.68918
117960.0000   -3.84084
118000.0000   -5.02251
118040.0000   -4.79808
118080.0000   -4.18611
118120.0000   -5.14943
118160.0000   -3.80285
118200.0000   -4.39654
118240.0000   -4.81367
118280.0000   -4.91767
118320.0000   -4.82091
118360.0000   -5.02692
118400.0000   -5.17868
118440.0000   -5.02405
118480.0000   -4.18715
118520.0000   -4.19431
118560.0000   -3.92033
118600.0000   -5.02629
118640.0000   -4.03150
118680.0000   -3.63959
118720.0000   -4.02131
118760.0000   -4.55364
118800.0000   -4.43555
118840.0000   -4.74462
118880.0000   -4.06216
118920.0000   -3.69628
118960.0000   -4.52799
119000.0000   -4.24540
119040.0000   -4.69921
119080.0000   -4.30754
119120.0000   -4.30701
119160.0000   -4.76075
119200.0000   -5.75799
119240.0000   -5.13859
119280.0000   -4.03562
119320.0000   -5.27902
119360.0000   -4.46277
119400.0000   -5.09289
119440.0000   -5.43355
119480.0000   -5.55806
119520.0000   -4.96954
119560.0000   -4.24247
119600.0000   -4.58549
119640.0000   -4.12305
119680.0000   -4.33109
119720.0000   -4.44182
119760.0000   -4.47256
119800.0000   -4.06226
119840.0000   -4.62910
119880.0000   -4.92305
119920.0000   -4.39590
119960.0000   -4.51871
120000.0000   -4.79389
120040.0000   -4.51733
120080.0000   -4.32132
120120.0000   -4.26643
120160.0000   -4.28674
120200.0000   -4.57449
120240.0000   -4.26210
120280.0000   -5.39881
120320.0000   -5.80165
120360.0000   -4.79452
120400.0000   -5.63080
120440.0000   -4.09377
120480.0000   -5.07475
120520.0000   -4.74619
120560.0000   -5.49028
120600.0000   -5.39546
120640.0000   -4.82320
120680.0000   -4.50966
120720.0000   -4.70997
120760.0000   -4.96054
120800.0000   -4.61628
120840.0000   -4.59455
120880.0000   -5.40495
120920.0000   -4.74285
120960.0000   -4.70172
121000.0000   -4.16486
121040.0000   -5.30597
121080.0000   -4.91061
121120.0000   -4.70850
121160.0000   -5.19217
121200.0000   -4.72757
121240.0000   -4.61108
121280.0000   -4.79929
121320.0000   -5.52744
121360.0000   -4.61951
121400.0000   -4.83472
121440.0000   -4.44591
121480.0000   -4.78923
121520.0000   -4.98497
121560.0000   -4.28277
121600.0000   -5.11806
121640.0000   -4.31320
121680.0000   -4.82650
121720.0000   -4.31014
121760.0000   -4.41415
121800.0000   -3.74558
121840.0000   -4.00447
121880.0000   -4.52186
121920.0000   -4.36824
121960.0000   -4.08077
122000.0000   -4.39709
122040.0000   -4.31310
122080.0000   -4.22427
122120.0000   -4.24981
122160.0000   -3.58065
122200.0000   -4.08421
122240.0000   -3.61283
122280.0000   -3.88730
122320.0000   -3.07078
122360.0000   -3.17805
122400.0000   -3.95215
122440.0000   -3.86394
122480.0000   -3.26364
122520.0000   -3.93529
122560.0000   -3.93252
122600.0000   -4.49851
122640.0000   -4.16470
122680.0000   -4.28339
122720.0000   -4.09561
122760.0000   -3.54682
122800.0000   -3.23198
122840.0000   -3.01877
122880.0000   -3.07674
122920.0000   -3.38252
122960.0000   -3.50424
123000.0000   -3.52267
123040.0000   -3.71993
123080.0000   -3.89718
123120.0000   -3.78727
123160.0000   -3.46407
123200.0000   -3.37633
123240.0000   -3.43306
123280.0000   -3.54965
123320.0000   -3.31363
123360.0000   -3.57010
123400.0000   -3.46425
123440.0000   -3.69786
123480.0000   -3.27478
123520.0000   -3.82777
123560.0000   -3.93968
123600.0000   -4.09212
123640.0000   -3.48259
123680.0000   -3.89405
123720.0000   -3.29838
123760.0000   -3.48278
123800.0000   -3.50320
123840.0000   -3.76595
123880.0000   -3.08054
123920.0000   -4.14883
123960.0000   -4.05040
124000.0000   -4.50428
124040.0000   -3.83960
124080.0000   -3.45330
124120.0000   -4.14555
124160.0000   -3.91026
124200.0000   -3.30640
124240.0000   -3.23614
124280.0000   -3.89261
124320.0000   -3.83417
124360.0000   -3.96580
124400.0000   -4.10369
124440.0000   -4.06446
124480.0000   -3.27350
124520.0000   -3.83674
124560.0000   -3.14999
124600.0000   -3.64355
124640.0000   -2.86726
124680.0000   -2.33509
124720.0000   -2.51574
124760.0000   -2.57138
124800.0000   -3.79947
124840.0000   -3.80667
124880.0000   -3.17287
124920.0000   -2.69120
124960.0000   -3.71806
125000.0000   -3.36992
125040.0000   -3.50231
125080.0000   -2.47564
125120.0000   -3.33160
125160.0000   -3.60525
125200.0000   -4.08499
125240.0000   -3.30801
125280.0000   -3.75353
125320.0000   -3.65669
125360.0000   -4.31588
125400.0000   -3.81596
125440.0000   -3.67704
125480.0000   -3.56890
125520.0000   -3.51626
125560.0000   -4.23005
125600.0000   -3.23701
125640.0000   -4.48910
125680.0000   -3.64299
125720.0000   -3.91937
125760.0000   -3.93534
125800.0000   -3.53207
125840.0000   -3.76893
125880.0000   -3.72656
125920.0000   -4.34135
125960.0000   -3.99194
126000.0000   -4.44762
126040.0000   -3.61840
126080.0000   -3.38490
126120.0000   -3.84491
126160.0000   -3.51982
126200.0000   -3.92976
126240.0000   -3.79508
126280.0000   -4.54499
126320.0000   -3.94964
126360.0000   -4.59786
126400.0000   -4.29512
126440.0000   -4.85989
126480.0000   -5.16969
126520.0000   -4.70360
126560.0000   -4.82547
126600.0000   -3.79808
126640.0000   -4.21744
126680.0000   -4.91143
126720.0000   -3.78611
126760.0000   -4.97205
126800.0000   -4.86541
126840.0000   -3.85943
126880.0000   -4.30215
126920.0000   -4.94608
126960.0000   -4.54175
127000.0000   -4.28614
127040.0000   -4.25985
127080.0000   -4.33535
127120.0000   -4.27128
127160.0000   -4.39440
127200.0000   -4.13092
127240.0000   -3.85303
127280.0000   -4.39038
127320.0000   -4.31019
127360.0000   -3.38440
127400.0000   -4.52803
127440.0000   -3.96039
127480.0000   -3.43601
127520.0000   -4.57586
127560.0000   -4.81905
127600.0000   -4.11727
127640.0000   -4.51391
127680.0000   -3.99421
127720.0000   -3.21458
127760.0000   -4.20832
127800.0000   -4.70717
127840.0000   -4.08689
127880.0000   -2.89619
127920.0000   -3.79358
127960.0000   -3.93322
128000.0000   -2.87034
128040.0000   -3.23068
128080.0000   -3.79629
128120.0000   -4.22290
128160.0000   -3.97026
128200.0000   -2.92349
128240.0000   -3.05817
128280.0000   -3.72505
128320.0000   -3.00286
128360.0000   -3.51707
128400.0000   -2.80397
128440.0000   -3.57113
128480.0000   -3.40044
128520.0000   -3.54710
128560.0000   -3.76259
128600.0000   -3.56731
128640.0000   -3.48774
128680.0000   -2.99847
128720.0000   -3.26600
128760.0000   -3.96754
128800.0000   -4.41750
128840.0000   -3.29603
128880.0000   -3.60360
128920.0000   -3.74685
128960.0000   -2.45457
129000.0000   -3.40634
129040.0000   -3.19208
129080.0000   -3.49143
129120.0000   -3.32955
129160.0000   -3.54406
129200.0000   -3.45330
129240.0000   -3.03868
129280.0000   -3.13070
129320.0000   -4.12380
129360.0000   -3.57867
129400.0000   -3.29966
129440.0000   -4.10873
129480.0000   -3.59565
129520.0000   -4.34115
129560.0000   -4.52337
129600.0000   -3.80119
129640.0000   -2.95497
129680.0000   -3.03126
129720.0000   -3.56005
129760.0000   -2.99274
129800.0000   -2.04008
129840.0000   -2.97930
129880.0000   -2.45910
129920.0000   -2.96532
129960.0000   -3.86435
130000.0000   -3.56794
130040.0000   -4.30327
130080.0000   -2.99292
130120.0000   -3.32393
130160.0000   -2.93898
130200.0000   -3.70090
130240.0000   -3.19188
130280.0000   -4.07035
130320.0000   -4.43192
130360.0000   -3.89374
130400.0000   -4.53471
130440.0000   -3.86016
130480.0000   -4.01690
130520.0000   -3.72898
130560.0000   -4.63470
130600.0000   -3.73214
130640.0000   -4.10896
130680.0000   -3.71123
130720.0000   -3.71928
130760.0000   -3.00580
130800.0000   -3.19584
130840.0000   -3.02342
130880.0000   -3.37710
130920.0000   -3.06021
130960.0000   -2.76882
131000.0000   -3.19200
131040.0000   -2.68582
131080.0000   -3.28420
131120.0000   -3.05834
131160.0000   -3.08535
131200.0000   -2.66734
131240.0000   -2.49314
131280.0000   -2.73567
131320.0000   -2.70102
131360.0000   -3.38913
131400.0000   -3.44806
131440.0000   -3.48196
131480.0000   -3.16737
131520.0000   -3.08741
131560.0000   -2.95005
131600.0000   -2.99145
131640.0000   -2.65337
131680.0000   -3.78499
131720.0000   -3.26945
131760.0000   -2.89561
131800.0000   -2.70369
131840.0000   -3.74873
131880.0000   -3.72585
131920.0000   -4.03350
131960.0000   -4.03107
132000.0000   -4.28992
132040.0000   -3.35739
132080.0000   -3.44848
132120.0000   -4.82967
132160.0000   -4.36844
132200.0000   -4.45658
132240.0000   -4.16597
132280.0000   -3.95164
132320.0000   -3.96906
132360.0000   -4.30072
132400.0000   -3.83527
132440.0000   -3.81260
132480.0000   -4.28592
132520.0000   -4.44889
132560.0000   -3.91989
132600.0000   -3.58811
132640.0000   -3.63131
132680.0000   -3.87209
132720.0000   -4.51327
132760.0000   -4.72681
132800.0000   -4.88726
132840.0000   -4.66297
132880.0000   -4.03900
132920.0000   -4.76500
132960.0000   -3.78683
133000.0000   -5.17693
133040.0000   -4.12491
133080.0000   -4.65551
133120.0000   -4.98703
133160.0000   -3.97269
133200.0000   -4.18839
133240.0000   -3.56338
133280.0000   -3.41295
133320.0000   -4.62965
133360.0000   -4.80170
133400.0000   -4.75405
133440.0000   -4.42662
133480.0000   -4.98525
133520.0000   -3.57075
133560.0000   -4.89211
133600.0000   -4.65266
133640.0000   -4.65024
133680.0000   -4.47192
133720.0000   -4.83134
133760.0000   -4.52191
133800.0000   -5.49616
133840.0000   -4.09771
133880.0000   -4.41469
133920.0000   -4.14808
133960.0000   -4.05701
134000.0000   -3.61723
134040.0000   -4.16344
134080.0000   -4.13463
134120.0000   -4.34112
134160.0000   -4.15290
134200.0000   -3.99981
134240.0000   -4.05967
134280.0000   -3.23562
134320.0000   -4.56679
134360.0000   -4.34059
134400.0000   -3.73597
134440.0000   -4.33917
134480.0000   -3.61700
134520.0000   -3.35371
134560.0000   -3.21283
134600.0000   -3.27406
134640.0000   -3.71497
134680.0000   -4.17932
134720.0000   -3.30778
134760.0000   -3.71530
134800.0000   -3.51052
134840.0000   -4.38544
134880.0000   -4.11818
134920.0000   -3.75114
134960.0000   -3.38134
135000.0000   -4.26695
135040.0000   -3.15235
135080.0000   -4.13974
135120.0000   -3.81500
135160.0000   -3.71388
135200.0000   -4.01496
135240.0000   -4.08665
135280.0000   -2.96068
135320.0000   -3.61764
135360.0000   -3.53759
135400.0000   -3.59608
135440.0000   -3.87105
135480.0000   -3.92365
135520.0000   -4.50299
135560.0000   -4.17296
135600.0000   -3.31106
135640.0000   -4.17940
135680.0000   -3.66098
135720.0000   -4.24875
135760.0000   -4.52593
135800.0000   -4.27974
135840.0000   -3.30008
135880.0000   -4.20868
135920.0000   -4.98077
135960.0000   -5.14438
136000.0000   -5.49037
136040.0000   -4.54075
136080.0000   -4.58795
136120.0000   -4.83524
136160.0000   -4.50292
136200.0000   -4.22582
136240.0000   -3.80757
136280.0000   -4.84696
136320.0000   -4.84557
136360.0000   -4.75202
136400.0000   -4.63175
136440.0000   -4.58212
136480.0000   -4.40532
136520.0000   -4.31384
136560.0000   -4.40961
136600.0000   -4.67092
136640.0000   -4.71622
136680.0000   -3.75644
136720.0000   -4.24211
136760.0000   -4.50086
136800.0000   -4.58066
136840.0000   -4.38374
136880.0000   -3.72659
136920.0000   -3.26470
136960.0000   -3.89848
137000.0000   -4.09711
137040.0000   -4.61710
137080.0000   -3.96360
137120.0000   -4.63380
137160.0000   -3.37237
137200.0000   -3.14561
137240.0000   -3.59467
137280.0000   -3.03078
137320.0000   -3.48685
137360.0000   -3.95388
137400.0000   -3.74108
137440.0000   -3.45095
137480.0000   -3.71512
137520.0000   -3.50303
137560.0000   -2.78537
137600.0000   -3.66821
137640.0000   -3.43826
137680.0000   -3.28506
137720.0000   -3.51013
137760.0000   -3.60099
137800.0000   -3.24131
137840.0000   -4.14700
137880.0000   -3.82472
137920.0000   -4.10012
137960.0000   -3.46049
138000.0000   -3.17907
138040.0000   -3.24270
138080.0000   -3.94515
138120.0000   -3.62873
138160.0000   -3.80497
138200.0000   -3.55676
138240.0000   -4.65359
138280.0000   -4.26133
138320.0000   -4.32977
138360.0000   -4.02008
138400.0000   -3.84111
138440.0000   -2.81646
138480.0000   -3.73793
138520.0000   -3.51737
138560.0000   -3.09915
138600.0000   -3.25219
138640.0000   -3.34372
138680.0000   -4.68472
138720.0000   -4.61893
138760.0000   -5.12319
138800.0000   -3.96040
138840.0000   -5.16240
138880.0000   -2.78757
138920.0000   -3.40540
138960.0000   -4.31928
139000.0000   -4.57295
139040.0000   -4.36583
139080.0000   -4.42817
139120.0000   -5.64281
139160.0000   -4.17231
139200.0000   -4.48009
139240.0000   -5.33786
139280.0000   -4.59087
139320.0000   -3.66868
139360.0000   -3.98692
139400.0000   -2.83117
139440.0000   -3.38643
139480.0000   -4.04026
139520.0000   -3.86105
139560.0000   -4.36943
139600.0000   -3.40594
139640.0000   -4.32213
139680.0000   -4.17001
139720.0000   -4.74348
139760.0000   -3.44329
139800.0000   -2.97809
139840.0000   -4.36506
139880.0000   -4.77773
139920.0000   -4.77975
139960.0000   -4.11835
140000.0000   -4.94185
140040.0000   -4.85906
140080.0000   -4.60379
140120.0000   -5.00569
140160.0000   -4.35448
140200.0000   -4.10916
140240.0000   -4.62923
140280.0000   -4.25322
140320.0000   -3.95530
140360.0000   -4.09329
140400.0000   -3.84237
140440.0000   -3.97893
140480.0000   -4.02605
140520.0000   -3.93052
140560.0000   -4.09797
140600.0000   -3.01820
140640.0000   -3.37548
140680.0000   -2.35282
140720.0000   -3.06394
140760.0000   -4.03190
140800.0000   -4.13939
140840.0000   -3.96688
140880.0000   -4.02801
140920.0000   -3.78298
140960.0000   -3.55063
141000.0000   -3.67280
141040.0000   -3.18142
141080.0000   -3.02268
141120.0000   -2.92685
141160.0000   -2.61907
141200.0000   -3.62547
141240.0000   -3.43087
141280.0000   -3.39789
141320.0000   -3.50216
141360.0000   -3.29314
141400.0000   -4.02265
141440.0000   -3.43423
141480.0000   -3.05601
141520.0000   -3.45398
141560.0000   -4.73102
141600.0000   -4.46098
141640.0000   -3.76530
141680.0000   -3.08466
141720.0000   -3.77383
141760.0000   -3.63747
141800.0000   -3.48045
141840.0000   -4.02383
141880.0000   -4.46759
141920.0000   -3.88951
141960.0000   -4.10142
142000.0000   -4.02960
142040.0000   -4.08252
142080.0000   -4.18014
142120.0000   -4.97218
142160.0000   -5.22374
142200.0000   -4.23162
142240.0000   -4.18648
142280.0000   -4.93312
142320.0000   -3.81079
142360.0000   -4.59792
142400.0000   -3.77372
142440.0000   -4.53622
142480.0000   -4.13609
142520.0000   -4.50199
142560.0000   -3.63391
142600.0000   -4.00296
142640.0000   -3.83171
142680.0000   -3.59739
142720.0000   -2.92315
142760.0000   -3.20905
142800.0000   -3.37211
142840.0000   -3.80107
142880.0000   -3.81062
142920.0000   -3.73658
142960.0000   -3.96865
143000.0000   -3.29244
143040.0000   -2.90511
143080.0000   -3.85882
143120.0000   -3.80887
143160.0000   -3.68257
143200.0000   -2.50306
143240.0000   -4.20442
143280.0000   -3.97250
143320.0000   -3.95095
143360.0000   -4.45466
143400.0000   -3.61099
143440.0000   -4.41443
143480.0000   -3.90392
143520.0000   -2.96633
143560.0000   -3.94889
143600.0000   -3.64968
143640.0000   -3.32740
143680.0000   -3.00392
143720.0000   -2.74399
143760.0000   -2.55256
143800.0000   -2.92401
143840.0000   -2.65886
143880.0000   -3.20860
143920.0000   -2.20544
143960.0000   -3.35930
144000.0000   -2.94295
144040.0000   -4.03500
144080.0000   -3.29435
144120.0000   -1.54046
144160.0000   -3.48427
144200.0000   -3.59834
144240.0000   -3.73278
144280.0000   -3.80835
144320.0000   -3.77766
144360.0000   -3.31572
144400.0000   -3.63241
144440.0000   -4.73697
144480.0000   -4.43779
144520.0000   -3.64923
144560.0000   -4.34491
144600.0000   -3.13907
144640.0000   -4.09285
144680.0000   -3.85907
144720.0000   -3.93341
144760.0000   -4.52844
144800.0000   -5.09516
144840.0000   -3.53530
144880.0000   -3.74886
144920.0000   -4.06549
144960.0000   -3.34318
145000.0000   -3.94645
145040.0000   -2.94819
145080.0000   -2.92170
145120.0000   -2.40840
145160.0000   -2.28198
145200.0000   -3.16338
145240.0000   -3.06143
145280.0000   -3.52838
145320.0000   -2.95625
145360.0000   -2.49075
145400.0000   -3.39503
145440.0000   -3.66733
145480.0000   -2.69813
145520.0000   -3.44574
145560.0000   -2.69995
145600.0000   -3.61478
145640.0000   -3.79728
145680.0000   -3.04073
145720.0000   -2.56530
145760.0000   -2.92505
145800.0000   -3.69818
145840.0000   -3.47255
145880.0000   -3.18825
145920.0000   -4.24477
145960.0000   -3.25601
146000.0000   -3.02925
146040.0000   -2.92638
146080.0000   -3.74956
146120.0000   -3.16025
146160.0000   -2.90141
146200.0000   -2.00338
146240.0000   -3.59525
146280.0000   -3.57284
146320.0000   -2.31738
146360.0000   -2.88510
146400.0000   -3.44977
146440.0000   -3.51485
146480.0000   -3.46028
146520.0000   -3.54403
146560.0000   -3.73301
146600.0000   -3.07620
146640.0000   -3.46854
146680.0000   -3.38592
146720.0000   -4.69610
146760.0000   -4.20428
146800.0000   -3.08726
146840.0000   -3.82829
146880.0000   -2.65955
146920.0000   -5.01983
146960.0000   -3.31034
147000.0000   -4.10606
147040.0000   -4.59955
147080.0000   -5.14916
147120.0000   -3.97187
147160.0000   -4.32097
147200.0000   -3.14485
147240.0000   -2.96071
147280.0000   -3.27295
147320.0000   -2.85028
147360.0000   -3.73652
147400.0000   -2.52611
147440.0000   -2.17114
147480.0000   -2.69697
147520.0000   -3.02923
147560.0000   -2.91296
147600.0000   -3.44933
147640.0000   -3.59383
147680.0000   -2.97663
147720.0000   -2.95423
147760.0000   -2.65906
147800.0000   -3.03666
147840.0000   -1.45706
147880.0000   -2.28526
147920.0000   -2.55821
147960.0000   -2.61662
148000.0000   -2.81592
148040.0000   -2.15597
148080.0000   -2.70425
148120.0000   -3.32175
148160.0000   -3.90479
148200.0000   -3.45006
148240.0000   -3.02188
148280.0000   -3.41003
148320.0000   -2.39023
148360.0000   -2.99089
148400.0000   -2.99151
148440.0000   -3.65270
148480.0000   -3.19410
148520.0000   -2.87916
148560.0000   -3.12833
148600.0000   -3.16958
148640.0000   -2.98796
148680.0000   -4.02188
148720.0000   -3.89336
148760.0000   -2.22521
148800.0000   -3.73739
148840.0000   -2.93147
148880.0000   -3.32859
148920.0000   -3.46144
148960.0000   -2.87143
149000.0000   -3.69988
149040.0000   -3.68236
149080.0000   -3.87215
149120.0000   -3.28172
149160.0000   -2.33020
149200.0000   -3.37972
149240.0000   -4.01182
149280.0000   -3.11882
149320.0000   -3.27721
149360.0000   -3.04254
149400.0000   -3.46043
149440.0000   -2.84282
149480.0000   -3.04791
149520.0000   -3.30886
149560.0000   -2.97417
149600.0000   -2.89602
149640.0000   -3.74217
149680.0000   -4.29403
149720.0000   -3.81187
149760.0000   -4.40111
149800.0000   -4.60864
149840.0000   -4.58600
149880.0000   -4.88611
149920.0000   -2.89050
149960.0000   -3.59695
150000.0000   -3.30761
150040.0000   -3.35313
150080.0000   -3.33144
150120.0000   -3.88631
150160.0000   -4.10188
150200.0000   -4.22754
150240.0000   -4.63987
150280.0000   -3.94331
150320.0000   -3.04486
150360.0000   -2.90336
150400.0000   -3.98291
150440.0000   -3.59267
150480.0000   -3.61288
150520.0000   -3.57804
150560.0000   -3.83940
150600.0000   -3.23846
150640.0000   -3.49011
150680.0000   -3.84543
150720.0000   -4.66221
150760.0000   -3.19138
150800.0000   -3.65949
150840.0000   -2.91533
150880.0000   -3.21896
150920.0000   -4.61452
150960.0000   -3.92154
151000.0000   -4.24017
151040.0000   -4.43257
151080.0000   -3.97998
151120.0000   -3.74367
151160.0000   -2.95842
151200.0000   -4.24150
151240.0000   -3.98579
151280.0000   -3.59391
151320.0000   -3.74484
151360.0000   -3.76756
151400.0000   -3.80442
151440.0000   -2.94501
151480.0000   -3.91781
151520.0000   -4.05672
151560.0000   -4.95172
151600.0000   -3.50435
151640.0000   -4.85010
151680.0000   -4.14554
151720.0000   -4.25860
151760.0000   -3.07302
151800.0000   -3.85203
151840.0000   -3.21883
151880.0000   -3.49184
151920.0000   -3.11073
151960.0000   -3.01746
152000.0000   -3.68480
152040.0000   -2.75411
152080.0000   -2.91577
152120.0000   -3.44869
152160.0000   -3.05557
152200.0000   -3.59555
152240.0000   -3.76449
152280.0000   -2.95041
152320.0000   -3.18657
152360.0000   -2.91140
152400.0000   -3.40492
152440.0000   -2.75238
152480.0000   -3.79347
152520.0000   -3.54511
152560.0000   -3.34126
152600.0000   -3.17685
152640.0000   -2.94051
152680.0000   -3.57082
152720.0000   -3.28922
152760.0000   -2.99570
152800.0000   -3.64384
152840.0000   -3.04866
152880.0000   -3.89709
152920.0000   -3.79530
152960.0000   -4.32523
153000.0000   -3.63923
153040.0000   -3.48444
153080.0000   -3.83641
153120.0000   -3.84540
153160.0000   -3.74281
153200.0000   -3.11869
153240.0000   -4.06173
153280.0000   -4.53609
153320.0000   -4.37652
153360.0000   -3.45226
153400.0000   -3.22981
153440.0000   -3.97211
153480.0000   -4.31999
153520.0000   -3.72698
153560.0000   -4.34280
153600.0000   -4.17708
153640.0000   -3.84178
153680.0000   -3.91316
153720.0000   -4.72427
153760.0000   -3.33730
153800.0000   -3.64569
153840.0000   -3.54392
153880.0000   -3.75937
153920.0000   -4.12903
153960.0000   -4.04402
154000.0000   -3.41632
154040.0000   -4.00894
154080.0000   -4.27593
154120.0000   -3.49763
154160.0000   -4.34513
154200.0000   -4.16475
154240.0000   -4.35339
154280.0000   -3.91585
154320.0000   -4.48505
154360.0000   -4.51402
154400.0000   -4.51108
154440.0000   -4.72017
154480.0000   -4.57393
154520.0000   -4.33669
154560.0000   -4.63037
154600.0000   -4.09187
154640.0000   -3.79200
154680.0000   -3.66061
154720.0000   -3.54595
154760.0000   -3.47456
154800.0000   -3.82541
154840.0000   -4.67032
154880.0000   -4.61537
154920.0000   -4.15887
154960.0000   -3.92286
155000.0000   -3.87140
155040.0000   -4.02995
155080.0000   -4.15747
155120.0000   -4.48285
155160.0000   -4.34316
155200.0000   -4.56507
155240.0000   -3.73840
155280.0000   -4.14198
155320.0000   -4.02249
155360.0000   -4.80599
155400.0000   -3.19884
155440.0000   -3.16975
155480.0000   -4.07926
155520.0000   -4.29931
155560.0000   -3.68907
155600.0000   -4.37076
155640.0000   -4.23943
155680.0000   -4.04228
155720.0000   -3.89798
155760.0000   -3.18625
155800.0000   -3.87875
155840.0000   -4.55565
155880.0000   -4.85505
155920.0000   -4.90767
155960.0000   -4.56657
156000.0000   -4.93881
156040.0000   -4.49267
156080.0000   -3.68956
156120.0000   -3.89844
156160.0000   -3.71137
156200.0000   -4.37542
156240.0000   -3.97899
156280.0000   -3.49806
156320.0000   -3.39898
156360.0000   -4.17897
156400.0000   -4.50960
156440.0000   -4.42052
156480.0000   -3.63852
156520.0000   -4.81368
156560.0000   -4.06870
156600.0000   -3.77150
156640.0000   -3.96506
156680.0000   -3.55099
156720.0000   -4.09283
156760.0000   -3.70569
156800.0000   -3.78888
156840.0000   -3.84654
156880.0000   -2.72061
156920.0000   -2.94413
156960.0000   -4.63834
157000.0000   -4.31590
157040.0000   -3.76827
157080.0000   -4.00911
157120.0000   -3.58079
157160.0000   -3.82477
157200.0000   -3.59787
157240.0000   -2.88414
157280.0000   -3.63967
157320.0000   -2.71105
157360.0000   -3.57726
157400.0000   -3.50315
157440.0000   -4.90847
157480.0000   -4.12830
157520.0000   -4.34566
157560.0000   -4.62128
157600.0000   -4.86573
157640.0000   -4.41781
157680.0000   -3.95983
157720.0000   -4.74896
157760.0000   -4.73156
157800.0000   -4.12134
157840.0000   -5.29515
157880.0000   -4.40949
157920.0000   -4.83386
157960.0000   -4.39023
158000.0000   -4.72285
158040.0000   -3.87210
158080.0000   -4.00820
158120.0000   -3.56631
158160.0000   -4.27651
158200.0000   -4.29140
158240.0000   -4.28632
158280.0000   -4.26177
158320.0000   -3.76487
158360.0000   -4.11919
158400.0000   -4.40180
158440.0000   -3.64619
158480.0000   -3.91439
158520.0000   -4.14776
158560.0000   -4.31216
158600.0000   -3.90404
158640.0000   -4.06819
158680.0000   -4.10455
158720.0000   -4.81992
158760.0000   -3.02964
158800.0000   -4.01213
158840.0000   -3.63868
158880.0000   -3.47223
158920.0000   -3.81244
158960.0000   -3.59678
159000.0000   -3.70846
159040.0000   -4.34958
159080.0000   -3.57227
159120.0000   -2.98371
159160.0000   -2.54096
159200.0000   -3.32634
159240.0000   -3.37775
159280.0000   -4.12891
159320.0000   -3.65646
159360.0000   -3.75842
159400.0000   -3.78917
159440.0000   -4.24307
159480.0000   -4.31950
159520.0000   -3.48036
159560.0000   -4.92062
159600.0000   -4.34778
159640.0000   -4.33931
159680.0000   -4.92623
159720.0000   -4.62515
159760.0000   -4.56757
159800.0000   -3.80203
159840.0000   -3.41341
159880.0000   -3.47530
159920.0000   -3.53059
159960.0000   -3.93561
160000.0000   -3.67679
160040.0000   -3.35307
160080.0000   -3.97176
160120.0000   -4.17012
160160.0000   -4.07206
160200.0000   -4.14661
160240.0000   -4.53428
160280.0000   -4.43524
160320.0000   -3.81715
160360.0000   -4.43832
160400.0000   -3.63852
160440.0000   -3.48577
160480.0000   -4.40045
160520.0000   -4.22718
160560.0000   -4.53592
160600.0000   -4.20258
160640.0000   -3.88970
160680.0000   -4.51355
160720.0000   -4.02103
160760.0000   -4.33527
160800.0000   -3.37623
160840.0000   -4.33365
160880.0000   -3.90930
160920.0000   -4.01956
160960.0000   -3.64431
161000.0000   -3.99324
161040.0000   -3.49493
161080.0000   -4.13182
161120.0000   -4.65427
161160.0000   -4.35449
161200.0000   -4.87908
161240.0000   -4.24356
161280.0000   -3.70561
161320.0000   -4.36330
161360.0000   -4.40726
161400.0000   -3.95285
161440.0000   -3.66402
161480.0000   -3.68345
161520.0000   -2.96017
161560.0000   -3.51567
161600.0000   -3.50451
161640.0000   -4.15364
161680.0000   -3.88622
161720.0000   -3.95429
161760.0000   -4.16926
161800.0000   -3.72067
161840.0000   -3.45052
161880.0000   -4.22670
161920.0000   -3.95371
161960.0000   -3.51211
162000.0000   -3.66363
162040.0000   -3.98193
162080.0000   -3.41969
162120.0000   -3.19051
162160.0000   -3.57966
162200.0000   -3.61389
162240.0000   -4.34117
162280.0000   -3.75906
162320.0000   -5.13311
162360.0000   -3.99697
162400.0000   -5.04068
162440.0000   -3.91260
162480.0000   -5.14609
162520.0000   -4.81982
162560.0000   -4.66854
162600.0000   -4.89736
162640.0000   -4.75949
162680.0000   -4.59413
162720.0000   -4.73254
162760.0000   -4.54474
162800.0000   -4.95132
162840.0000   -4.65069
162880.0000   -5.27886
162920.0000   -5.39618
162960.0000   -5.32112
163000.0000   -5.46770
163040.0000   -5.67624
163080.0000   -4.44759
163120.0000   -4.58146
163160.0000   -4.21520
163200.0000   -3.47843
163240.0000   -4.13267
163280.0000   -4.44151
163320.0000   -4.28244
163360.0000   -4.36655
163400.0000   -4.83740
163440.0000   -4.90334
163480.0000   -4.83823
163520.0000   -3.85877
163560.0000   -4.05258
163600.0000   -3.97748
163640.0000   -4.04619
163680.0000   -4.54053
163720.0000   -4.55245
163760.0000   -4.53066
163800.0000   -4.68476
163840.0000   -3.82914
163880.0000   -3.29374
163920.0000   -2.78684
163960.0000   -3.43535
164000.0000   -1.40719
164040.0000   -3.02943
164080.0000   -2.19637
164120.0000   -2.64030
164160.0000   -2.43833
164200.0000   -2.58989
164240.0000   -2.83054
164280.0000   -3.34960
164320.0000   -2.98314
164360.0000   -3.87750
164400.0000   -2.99401
164440.0000   -3.61144
164480.0000   -3.29266
164520.0000   -3.75407
164560.0000   -3.84028
164600.0000   -3.42607
164640.0000   -4.35832
164680.0000   -3.25459
164720.0000   -3.48903
164760.0000   -3.43107
164800.0000   -4.62724
164840.0000   -3.51402
164880.0000   -4.06697
164920.0000   -4.67213
164960.0000   -3.49626
165000.0000   -3.27802
165040.0000   -3.56357
165080.0000   -4.72659
165120.0000   -3.46883
165160.0000   -3.70154
165200.0000   -3.90346
165240.0000   -3.30113
165280.0000   -4.99830
165320.0000   -4.43211
165360.0000   -4.15231
165400.0000   -4.29255
165440.0000   -4.50383
165480.0000   -4.35827
165520.0000   -3.97922
165560.0000   -4.03325
165600.0000   -3.77182
165640.0000   -4.13619
165680.0000   -3.33589
165720.0000   -3.10181
165760.0000   -3.38724
165800.0000   -2.55910
165840.0000   -3.72788
165880.0000   -2.87371
165920.0000   -2.82477
165960.0000   -3.78540
166000.0000   -5.21993
166040.0000   -5.30914
166080.0000   -4.96172
166120.0000   -5.23801
166160.0000   -4.12659
166200.0000   -4.15501
166240.0000   -5.89457
166280.0000   -5.30810
166320.0000   -5.66234
166360.0000   -4.91267
166400.0000   -5.44910
166440.0000   -5.37077
166480.0000   -5.23171
166520.0000   -5.37759
166560.0000   -5.02331
166600.0000   -5.06558
166640.0000   -5.16213
166680.0000   -5.36553
166720.0000   -4.81086
166760.0000   -4.59425
166800.0000   -4.72871
166840.0000   -4.46968
166880.0000   -5.49722
166920.0000   -4.21031
166960.0000   -3.87075
167000.0000   -4.67552
167040.0000   -5.48307
167080.0000   -5.08867
167120.0000   -5.07080
167160.0000   -4.94399
167200.0000   -5.24236
167240.0000   -5.64910
167280.0000   -5.38010
167320.0000   -5.49379
167360.0000   -5.37053
167400.0000   -5.41155
167440.0000   -5.35697
167480.0000   -5.40772
167520.0000   -4.38533
167560.0000   -4.86662
167600.0000   -5.02318
167640.0000   -3.20766
167680.0000   -3.74989
167720.0000   -3.99080
167760.0000   -4.61987
167800.0000   -4.39194
167840.0000   -4.73600
167880.0000   -5.40523
167920.0000   -4.66381
167960.0000   -4.33726
168000.0000   -4.95558
168040.0000   -4.80317
168080.0000   -4.74005
168120.0000   -5.72755
168160.0000   -4.81997
168200.0000   -5.70610
168240.0000   -4.95717
168280.0000   -5.29471
168320.0000   -4.40602
168360.0000   -4.05022
168400.0000   -4.68338
168440.0000   -5.10025
168480.0000   -4.73895
168520.0000   -3.58150
168560.0000   -4.34498
168600.0000   -3.78477
168640.0000   -4.09493
168680.0000   -3.97903
168720.0000   -4.69035
168760.0000   -4.15280
168800.0000   -5.20703
168840.0000   -4.70373
168880.0000   -5.44937
168920.0000   -5.23370
168960.0000   -5.69962
169000.0000   -5.28643
169040.0000   -4.97831
169080.0000   -4.19675
169120.0000   -4.96142
169160.0000   -4.37998
169200.0000   -4.36222
169240.0000   -5.37018
169280.0000   -4.58839
169320.0000   -5.00310
169360.0000   -4.94748
169400.0000   -4.16471
169440.0000   -5.17313
169480.0000   -5.59019
169520.0000   -5.36923
169560.0000   -5.50595
169600.0000   -5.15720
169640.0000   -5.10837
169680.0000   -5.63306
169720.0000   -4.59136
169760.0000   -5.55261
169800.0000   -5.18211
169840.0000   -5.36556
169880.0000   -4.99713
169920.0000   -5.01237
169960.0000   -4.16839
170000.0000   -4.91267
170040.0000   -4.46496
170080.0000   -5.39451
170120.0000   -5.09340
170160.0000   -5.67540
170200.0000   -4.74303
170240.0000   -4.78868
170280.0000   -5.02717
170320.0000   -5.04085
170360.0000   -4.61350
170400.0000   -5.06167
170440.0000   -4.27920
170480.0000   -4.30090
170520.0000   -5.62608
170560.0000   -5.25037
170600.0000   -5.35948
170640.0000   -4.83695
170680.0000   -5.29143
170720.0000   -5.68039
170760.0000   -4.74981
170800.0000   -5.53922
170840.0000   -5.24103
170880.0000   -6.33235
170920.0000   -5.76181
170960.0000   -5.40264
171000.0000   -5.17926
171040.0000   -5.09680
171080.0000   -4.93830
171120.0000   -4.58327
171160.0000   -5.22853
171200.0000   -5.59908
171240.0000   -6.75022
171280.0000   -5.36457
171320.0000   -5.20664
171360.0000   -5.08648
171400.0000   -5.92359
171440.0000   -4.95123
171480.0000   -6.26869
171520.0000   -5.30772
171560.0000   -5.54738
171600.0000   -5.61177
171640.0000   -5.48643
171680.0000   -5.35936
171720.0000   -4.82810
171760.0000   -4.96058
171800.0000   -5.59119
171840.0000   -6.37822
171880.0000   -6.36373
171920.0000   -5.43206
171960.0000   -4.63486
172000.0000   -5.59771
172040.0000   -4.53848
172080.0000   -5.42368
172120.0000   -4.97448
172160.0000   -5.66232
172200.0000   -4.93903
172240.0000   -5.10371
172280.0000   -4.78641
172320.0000   -5.33532
172360.0000   -5.12958
172400.0000   -4.85613
172440.0000   -5.16044
172480.0000   -4.97370
172520.0000   -5.23312
172560.0000   -5.04341
172600.0000   -4.10321
172640.0000   -4.62242
172680.0000   -5.06489
172720.0000   -4.89328
172760.0000   -5.63583
172800.0000   -4.94564
172840.0000   -5.71150
172880.0000   -5.46813
172920.0000   -6.17527
172960.0000   -5.76774
173000.0000   -5.36285
173040.0000   -4.81589
173080.0000   -4.74511
173120.0000   -4.97394
173160.0000   -5.42267
173200.0000   -5.40046
173240.0000   -4.05156
173280.0000   -3.97090
173320.0000   -4.96148
173360.0000   -4.53780
173400.0000   -4.72685
173440.0000   -4.51523
173480.0000   -5.16643
173520.0000   -5.10774
173560.0000   -4.70411
173600.0000   -4.96000
173640.0000   -4.53527
173680.0000   -4.80333
173720.0000   -4.63741
173760.0000   -5.14518
173800.0000   -5.10859
173840.0000   -4.81018
173880.0000   -3.98131
173920.0000   -4.50565
173960.0000   -3.70479
174000.0000   -3.81608
174040.0000   -4.31191
174080.0000   -4.71388
174120.0000   -5.04457
174160.0000   -4.63369
174200.0000   -3.97848
174240.0000   -4.59974
174280.0000   -4.53806
174320.0000   -4.58766
174360.0000   -3.39122
174400.0000   -4.14816
174440.0000   -4.44804
174480.0000   -4.42305
174520.0000   -4.80516
174560.0000   -4.84103
174600.0000   -4.66626
174640.0000   -4.38341
174680.0000   -4.24829
174720.0000   -4.57845
174760.0000   -4.66412
174800.0000   -4.43662
174840.0000   -4.53361
174880.0000   -4.37361
174920.0000   -3.82197
174960.0000   -4.44170
175000.0000   -4.31300
175040.0000   -4.53343
175080.0000   -5.07744
175120.0000   -5.13477
175160.0000   -5.08318
175200.0000   -4.40907
175240.0000   -4.50665
175280.0000   -5.51896
175320.0000   -4.92609
175360.0000   -4.83734
175400.0000   -5.24018
175440.0000   -5.74730
175480.0000   -5.51625
175520.0000   -5.14249
175560.0000   -5.12723
175600.0000   -4.99898
175640.0000   -4.95343
175680.0000   -5.30851
175720.0000   -5.06040
175760.0000   -3.30148
175800.0000   -5.09882
175840.0000   -5.15544
175880.0000   -5.04533
175920.0000   -5.87271
175960.0000   -5.07709
176000.0000   -5.11551
176040.0000   -5.11858
176080.0000   -5.41044
176120.0000   -4.90017
176160.0000   -4.55572
176200.0000   -4.81154
176240.0000   -5.30048
176280.0000   -4.79252
176320.0000   -4.82586
176360.0000   -4.38425
176400.0000   -4.40831
176440.0000   -4.26624
176480.0000   -3.94911
176520.0000   -4.93019
176560.0000   -4.31255
176600.0000   -4.63796
176640.0000   -5.33880
176680.0000   -5.43929
176720.0000   -4.15292
176760.0000   -4.04841
176800.0000   -5.43399
176840.0000   -4.95078
176880.0000   -5.02298
176920.0000   -5.17717
176960.0000   -5.19435
177000.0000   -3.72936
177040.0000   -4.16370
177080.0000   -3.79808
177120.0000   -3.98865
177160.0000   -3.76340
177200.0000   -3.69830
177240.0000   -4.18977
177280.0000   -4.23113
177320.0000   -4.82243
177360.0000   -4.95905
177400.0000   -5.45193
177440.0000   -5.50936
177480.0000   -5.14807
177520.0000   -4.58685
177560.0000   -4.99597
177600.0000   -5.56481
177640.0000   -4.82637
177680.0000   -4.86521
177720.0000   -5.36511
177760.0000   -4.65193
177800.0000   -4.89500
177840.0000   -4.60251
177880.0000   -3.67272
177920.0000   -4.48528
177960.0000   -4.86516
178000.0000   -4.72041
178040.0000   -4.83654
178080.0000   -4.11791
178120.0000   -4.10568
178160.0000   -4.69406
178200.0000   -4.23282
178240.0000   -4.26756
178280.0000   -4.12118
178320.0000   -3.94595
178360.0000   -4.29900
178400.0000   -4.61944
178440.0000   -4.34471
178480.0000   -4.39442
178520.0000   -4.94588
178560.0000   -5.63198
178600.0000   -5.68755
178640.0000   -4.64108
178680.0000   -5.56223
178720.0000   -4.30106
178760.0000   -5.30813
178800.0000   -5.55366
178840.0000   -4.84515
178880.0000   -5.01131
178920.0000   -4.89872
178960.0000   -4.91103
179000.0000   -5.05402
179040.0000   -4.66920
179080.0000   -4.57926
179120.0000   -4.35842
179160.0000   -4.82907
179200.0000   -4.94900
179240.0000   -4.16430
179280.0000   -4.44132
179320.0000   -4.92701
179360.0000   -5.52965
179400.0000   -5.70534
179440.0000   -5.44741
179480.0000   -5.46267
179520.0000   -5.43324
179560.0000   -6.37079
179600.0000   -4.67423
179640.0000   -4.11429
179680.0000   -5.50919
179720.0000   -4.80487
179760.0000   -5.22916
179800.0000   -5.17620
179840.0000   -4.52343
179880.0000   -4.66646
179920.0000   -5.10180
179960.0000   -6.13922
180000.0000   -4.99178
180040.0000   -4.57739
180080.0000   -5.03183
180120.0000   -5.20462
180160.0000   -4.76887
180200.0000   -5.79789
180240.0000   -4.03621
180280.0000   -4.42593
180320.0000   -5.35628
180360.0000   -5.03482
180400.0000   -5.02729
180440.0000   -4.66301
180480.0000   -5.05338
180520.0000   -5.35253
180560.0000   -4.61183
180600.0000   -5.70307
180640.0000   -5.00308
180680.0000   -5.23502
180720.0000   -5.00230
180760.0000   -5.98209
180800.0000   -5.55364
180840.0000   -4.86674
180880.0000   -4.56721
180920.0000   -5.11535
180960.0000   -5.48869
181000.0000   -5.32313
181040.0000   -5.15100
181080.0000   -4.75273
181120.0000   -4.14300
181160.0000   -4.64626
181200.0000   -5.09175
181240.0000   -4.25474
181280.0000   -4.49652
181320.0000   -4.29941
181360.0000   -5.25448
181400.0000   -4.29424
181440.0000   -4.78500
181480.0000   -4.34167
181520.0000   -4.89643
181560.0000   -5.11107
181600.0000   -4.25720
181640.0000   -5.25232
181680.0000   -4.53306
181720.0000   -5.58123
181760.0000   -5.70035
181800.0000   -4.64043
181840.0000   -4.49869
181880.0000   -5.19244
181920.0000   -4.71675
181960.0000   -4.43905
182000.0000   -4.84246
182040.0000   -4.38150
182080.0000   -5.23811
182120.0000   -4.71632
182160.0000   -5.10326
182200.0000   -4.29259
182240.0000   -4.80048
182280.0000   -5.67478
182320.0000   -5.18971
182360.0000   -4.61349
182400.0000   -4.21261
182440.0000   -3.67367
182480.0000   -4.93135
182520.0000   -4.47870
182560.0000   -4.66068
182600.0000   -5.08709
182640.0000   -4.55965
182680.0000   -3.89341
182720.0000   -4.53278
182760.0000   -4.38483
182800.0000   -4.36312
182840.0000   -4.88432
182880.0000   -4.35656
182920.0000   -4.51495
182960.0000   -4.03012
183000.0000   -3.53090
183040.0000   -3.01691
183080.0000   -4.57051
183120.0000   -4.44097
183160.0000   -4.63650
183200.0000   -5.41462
183240.0000   -4.78569
183280.0000   -5.14555
183320.0000   -4.62110
183360.0000   -5.42750
183400.0000   -5.30908
183440.0000   -4.92529
183480.0000   -5.19385
183520.0000   -5.12252
183560.0000   -4.88948
183600.0000   -4.32021
183640.0000   -4.64821
183680.0000   -5.13423
183720.0000   -5.57126
183760.0000   -5.01261
183800.0000   -4.48625
183840.0000   -4.41090
183880.0000   -4.94971
183920.0000   -4.78077
183960.0000   -4.45283
184000.0000   -5.15084
184040.0000   -4.58801
184080.0000   -4.20843
184120.0000   -3.72672
184160.0000   -3.85101
184200.0000   -4.99737
184240.0000   -4.91814
184280.0000   -5.52549
184320.0000   -5.10091
184360.0000   -4.36732
184400.0000   -5.04956
184440.0000   -4.52644
184480.0000   -5.01551
184520.0000   -4.59928
184560.0000   -5.33986
184600.0000   -4.32725
184640.0000   -4.70229
184680.0000   -4.37370
184720.0000   -4.11325
184760.0000   -4.00808
184800.0000   -4.47575
184840.0000   -4.65301
184880.0000   -4.61243
184920.0000   -5.34109
184960.0000   -5.32494
185000.0000   -5.09392
185040.0000   -3.75063
185080.0000   -4.01617
185120.0000   -4.00793
185160.0000   -5.15051
185200.0000   -4.09964
185240.0000   -4.27128
185280.0000   -3.58419
185320.0000   -4.78876
185360.0000   -4.93243
185400.0000   -4.29023
185440.0000   -3.50157
185480.0000   -3.73204
185520.0000   -3.88329
185560.0000   -3.86243
185600.0000   -4.81016
185640.0000   -3.94312
185680.0000   -4.67668
185720.0000   -4.47465
185760.0000   -4.85531
185800.0000   -5.36496
185840.0000   -4.48758
185880.0000   -4.54582
185920.0000   -4.60117
185960.0000   -4.74485
186000.0000   -4.71211
186040.0000   -4.99776
186080.0000   -5.38298
186120.0000   -4.32938
186160.0000   -4.57102
186200.0000   -4.83627
186240.0000   -4.89498
186280.0000   -5.69729
186320.0000   -4.85582
186360.0000   -5.11116
186400.0000   -4.97352
186440.0000   -5.24501
186480.0000   -5.13300
186520.0000   -4.12448
186560.0000   -4.84916
186600.0000   -5.44874
186640.0000   -3.96139
186680.0000   -4.46130
186720.0000   -4.25160
186760.0000   -4.20682
186800.0000   -4.45182
186840.0000   -4.18187
186880.0000   -4.74563
186920.0000   -4.58073
186960.0000   -5.18788
187000.0000   -4.54873
187040.0000   -4.39618
187080.0000   -4.98035
187120.0000   -4.83705
187160.0000   -4.50077
187200.0000   -4.47048
187240.0000   -6.00002
187280.0000   -4.43382
187320.0000   -4.90764
187360.0000   -4.80298
187400.0000   -4.53669
187440.0000   -4.31214
187480.0000   -4.82507
187520.0000   -4.74296
187560.0000   -4.56246
187600.0000   -5.27101
187640.0000   -5.21313
187680.0000   -4.54247
187720.0000   -4.30993
187760.0000   -4.47243
187800.0000   -4.48802
187840.0000   -4.31235
187880.0000   -5.73724
187920.0000   -5.20964
187960.0000   -3.79503
188000.0000   -4.33170
188040.0000   -5.02315
188080.0000   -5.66706
188120.0000   -5.68371
188160.0000   -5.09018
188200.0000   -5.20945
188240.0000   -5.44818
188280.0000   -3.80083
188320.0000   -4.12313
188360.0000   -5.29180
188400.0000   -5.08056
188440.0000   -4.88825
188480.0000   -4.91186
188520.0000   -5.14227
188560.0000   -5.77778
188600.0000   -4.10791
188640.0000   -6.30394
188680.0000   -4.90874
188720.0000   -4.46706
188760.0000   -5.11739
188800.0000   -4.32023
188840.0000   -5.15090
188880.0000   -5.30208
188920.0000   -5.24064
188960.0000   -4.92940
189000.0000   -4.88891
189040.0000   -5.09356
189080.0000   -3.38848
189120.0000   -4.93492
189160.0000   -4.93073
189200.0000   -4.67247
189240.0000   -4.28440
189280.0000   -4.69461
189320.0000   -4.47076
189360.0000   -4.89188
189400.0000   -4.17590
189440.0000   -5.07855
189480.0000   -3.93399
189520.0000   -4.23848
189560.0000   -3.87076
189600.0000   -3.85984
189640.0000   -4.34069
189680.0000   -5.06471
189720.0000   -4.63175
189760.0000   -4.15640
189800.0000   -4.20603
189840.0000   -3.62883
189880.0000   -3.82194
189920.0000   -4.08950
189960.0000   -3.73140
190000.0000   -5.03492
190040.0000   -4.22240
190080.0000   -4.05003
190120.0000   -3.82453
190160.0000   -4.53980
190200.0000   -3.97697
190240.0000   -3.52359
190280.0000   -3.75673
190320.0000   -4.05415
190360.0000   -3.39749
190400.0000   -2.97065
190440.0000   -3.37551
190480.0000   -4.15713
190520.0000   -5.41665
190560.0000   -3.75035
190600.0000   -4.41296
190640.0000   -4.75921
190680.0000   -4.84533
190720.0000   -4.90300
190760.0000   -3.90628
190800.0000   -3.38523
190840.0000   -3.46115
190880.0000   -2.45007
190920.0000   -2.04499
190960.0000   -2.40637
191000.0000   -2.91502
191040.0000   -3.54715
191080.0000   -4.24404
191120.0000   -4.82907
191160.0000   -3.25154
191200.0000   -3.72119
191240.0000   -4.06390
191280.0000   -4.10796
191320.0000   -3.72547
191360.0000   -3.69958
191400.0000   -3.78713
191440.0000   -4.26431
191480.0000   -4.51822
191520.0000   -3.98214
191560.0000   -3.34148
191600.0000   -2.85432
191640.0000   -3.20459
191680.0000   -3.74593
191720.0000   -4.26174
191760.0000   -3.87037
191800.0000   -4.17703
191840.0000   -3.40599
191880.0000   -4.05240
191920.0000   -4.82236
191960.0000   -3.79857
192000.0000   -4.37122
192040.0000   -3.33659
192080.0000   -3.62174
192120.0000   -3.57737
192160.0000   -3.48051
192200.0000   -3.57992
192240.0000   -3.86547
192280.0000   -4.18586
192320.0000   -4.68980
192360.0000   -3.78442
192400.0000   -3.21650
192440.0000   -4.32448
192480.0000   -4.28234
192520.0000   -5.03467
192560.0000   -4.39897
192600.0000   -4.97862
192640.0000   -3.91774
192680.0000   -5.41231
192720.0000   -5.77546
192760.0000   -4.97273
192800.0000   -3.55511
192840.0000   -4.81724
192880.0000   -4.37618
192920.0000   -4.20150
192960.0000   -4.53258
193000.0000   -4.28479
193040.0000   -4.61946
193080.0000   -5.60162
193120.0000   -5.36414
193160.0000   -5.60129
193200.0000   -5.14805
193240.0000   -4.49348
193280.0000   -4.87682
193320.0000   -5.50082
193360.0000   -3.41996
193400.0000   -3.87852
193440.0000   -4.58142
193480.0000   -4.73514
193520.0000   -3.73715
193560.0000   -4.76071
193600.0000   -4.22908
193640.0000   -4.51798
193680.0000   -3.44110
193720.0000   -3.93258
193760.0000   -3.80677
193800.0000   -4.01699
193840.0000   -4.65266
193880.0000   -4.17342
193920.0000   -4.88841
193960.0000   -3.38488
194000.0000   -3.69793
194040.0000   -3.35070
194080.0000   -2.99237
194120.0000   -2.22663
194160.0000   -3.65726
194200.0000   -3.43083
194240.0000   -3.42907
194280.0000   -2.58039
194320.0000   -2.89411
194360.0000   -3.18952
194400.0000   -2.35871
194440.0000   -2.57667
194480.0000   -3.42384
194520.0000   -3.57329
194560.0000   -4.43256
194600.0000   -2.85388
194640.0000   -3.08951
194680.0000   -3.71072
194720.0000   -4.61959
194760.0000   -4.43193
194800.0000   -4.47690
194840.0000   -4.66978
194880.0000   -4.01116
194920.0000   -5.06998
194960.0000   -3.63503
195000.0000   -3.69196
195040.0000   -3.57487
195080.0000   -3.41886
195120.0000   -3.67233
195160.0000   -3.80388
195200.0000   -3.63895
195240.0000   -3.70122
195280.0000   -4.13345
195320.0000   -4.36355
195360.0000   -3.86444
195400.0000   -3.14697
195440.0000   -3.54901
195480.0000   -3.45807
195520.0000   -3.23601
195560.0000   -3.98761
195600.0000   -3.77717
195640.0000   -4.65413
195680.0000   -4.58607
195720.0000   -4.44726
195760.0000   -4.22993
195800.0000   -4.43674
195840.0000   -4.51974
195880.0000   -4.05063
195920.0000   -3.81218
195960.0000   -3.44224
196000.0000   -3.99216
196040.0000   -4.52723
196080.0000   -4.84763
196120.0000   -4.34584
196160.0000   -3.29291
196200.0000   -4.49615
196240.0000   -3.58740
196280.0000   -4.44428
196320.0000   -4.11852
196360.0000   -4.86072
196400.0000   -4.22435
196440.0000   -4.39665
196480.0000   -4.56779
196520.0000   -4.49819
196560.0000   -4.76341
196600.0000   -4.70405
196640.0000   -4.47620
196680.0000   -4.78690
196720.0000   -4.55832
196760.0000   -5.06670
196800.0000   -4.73408
196840.0000   -4.28865
196880.0000   -4.89119
196920.0000   -4.61477
196960.0000   -4.60941
197000.0000   -5.22573
197040.0000   -4.44289
197080.0000   -4.11713
197120.0000   -5.26948
197160.0000   -3.76634
197200.0000   -4.00692
197240.0000   -4.88940
197280.0000   -4.42574
197320.0000   -4.48172
197360.0000   -4.14814
197400.0000   -4.94922
197440.0000   -5.42284
197480.0000   -4.15961
197520.0000   -4.12070
197560.0000   -3.55295
197600.0000   -4.15239
197640.0000   -5.25068
197680.0000   -4.42281
197720.0000   -4.77840
197760.0000   -5.18731
197800.0000   -4.74529
197840.0000   -5.21907
197880.0000   -5.89833
197920.0000   -4.91060
197960.0000   -6.38092
198000.0000   -4.59161
198040.0000   -4.97817
198080.0000   -5.09327
198120.0000   -4.73512
198160.0000   -5.48539
198200.0000   -5.77450
198240.0000   -5.39602
198280.0000   -4.57745
198320.0000   -5.02486
198360.0000   -4.92380
198400.0000   -4.19304
198440.0000   -4.63665
198480.0000   -4.36784
198520.0000   -4.29017
198560.0000   -4.77838
198600.0000   -5.17306
198640.0000   -4.60846
198680.0000   -5.42293
198720.0000   -4.86046
198760.0000   -4.05619
198800.0000   -4.40071
198840.0000   -5.04523
198880.0000   -4.95045
198920.0000   -5.71718
198960.0000   -5.96107
199000.0000   -4.17493
199040.0000   -4.53661
199080.0000   -4.64507
199120.0000   -4.56507
199160.0000   -5.50887
199200.0000   -5.57536
199240.0000   -5.80280
199280.0000   -5.53775
199320.0000   -4.54606
199360.0000   -4.28856
199400.0000   -5.21805
199440.0000   -5.12701
199480.0000   -4.66616
199520.0000   -4.72720
199560.0000   -4.23178
199600.0000   -4.18588
199640.0000   -4.52785
199680.0000   -3.85842
199720.0000   -4.20949
199760.0000   -3.73086
199800.0000   -3.38777
199840.0000   -3.98503
199880.0000   -4.29274
199920.0000   -4.73576
199960.0000   -4.10306
200000.0000   -3.97479
200040.0000   -4.52644
200080.0000   -4.79828
200120.0000   -4.33637
200160.0000   -3.63248
200200.0000   -4.32344
200240.0000   -3.12692
200280.0000   -3.63960
200320.0000   -4.00473
200360.0000   -4.54860
200400.0000   -5.06157
200440.0000   -4.28614
200480.0000   -4.44263
200520.0000   -4.60302
200560.0000   -4.68092
200600.0000   -3.48896
200640.0000   -4.10021
200680.0000   -4.35375
200720.0000   -5.28398
200760.0000   -5.45139
200800.0000   -6.00192
200840.0000   -5.59794
200880.0000   -5.57581
200920.0000   -5.65459
200960.0000   -5.06863
201000.0000   -4.54886
201040.0000   -3.91505
201080.0000   -5.27819
201120.0000   -4.98928
201160.0000   -4.50563
201200.0000   -5.69503
201240.0000   -4.79287
201280.0000   -4.48229
201320.0000   -3.99373
201360.0000   -4.14297
201400.0000   -4.24614
201440.0000   -5.06170
201480.0000   -5.06299
201520.0000   -5.13119
201560.0000   -5.13348
201600.0000   -4.84387
201640.0000   -5.64251
201680.0000   -5.04878
201720.0000   -5.17076
201760.0000   -4.90123
201800.0000   -4.72352
201840.0000   -4.28928
201880.0000   -5.61423
201920.0000   -5.42662
201960.0000   -4.69001
202000.0000   -5.15830
202040.0000   -5.45919
202080.0000   -5.01645
202120.0000   -5.18076
202160.0000   -5.74451
202200.0000   -5.00591
202240.0000   -5.35367
202280.0000   -4.85382
202320.0000   -4.62161
202360.0000   -4.08521
202400.0000   -3.99010
202440.0000   -4.24200
202480.0000   -4.23656
202520.0000   -3.68706
202560.0000   -5.10883
202600.0000   -4.68894
202640.0000   -4.09432
202680.0000   -4.28270
202720.0000   -4.79200
202760.0000   -4.51021
202800.0000   -5.10598
202840.0000   -5.55932
202880.0000   -5.95147
202920.0000   -4.92814
202960.0000   -5.20894
203000.0000   -4.43893
203040.0000   -4.93608
203080.0000   -5.50546
203120.0000   -4.38887
203160.0000   -5.04428
203200.0000   -4.93079
203240.0000   -4.72096
203280.0000   -4.78448
203320.0000   -4.57598
203360.0000   -4.58776
203400.0000   -4.80190
203440.0000   -5.39258
203480.0000   -4.31768
203520.0000   -3.74106
203560.0000   -4.72021
203600.0000   -4.50537
203640.0000   -4.62933
203680.0000   -5.08722
203720.0000   -5.10843
203760.0000   -5.15656
203800.0000   -6.09276
203840.0000   -4.02674
203880.0000   -4.72875
203920.0000   -5.56312
203960.0000   -4.84470
204000.0000   -4.90200
204040.0000   -4.17664
204080.0000   -5.81550
204120.0000   -4.62413
204160.0000   -4.29174
204200.0000   -4.44156
204240.0000   -4.91030
204280.0000   -5.30318
204320.0000   -4.90529
204360.0000   -4.56865
204400.0000   -5.25087
204440.0000   -5.48363
204480.0000   -5.01824
204520.0000   -5.81624
204560.0000   -5.96550
204600.0000   -4.86666
204640.0000   -5.19011
204680.0000   -5.57224
204720.0000   -5.15867
204760.0000   -5.11228
204800.0000   -4.69347
204840.0000   -4.94194
204880.0000   -4.46779
204920.0000   -5.00074
204960.0000   -4.09399
205000.0000   -5.05355
205040.0000   -4.66050
205080.0000   -4.78493
205120.0000   -4.25984
205160.0000   -5.44830
205200.0000   -5.43507
205240.0000   -5.27609
205280.0000   -6.36523
205320.0000   -5.45872
205360.0000   -5.68650
205400.0000   -5.57034
205440.0000   -5.18896
205480.0000   -4.66637
205520.0000   -4.70502
205560.0000   -4.46592
205600.0000   -5.54532
205640.0000   -3.82739
205680.0000   -5.02872
205720.0000   -5.92982
205760.0000   -5.23260
205800.0000   -5.70046
205840.0000   -5.20040
205880.0000   -5.58581
205920.0000   -5.26558
205960.0000   -5.21936
206000.0000   -5.53846
206040.0000   -5.49106
206080.0000   -5.59091
206120.0000   -5.63428
206160.0000   -4.82448
206200.0000   -5.01052
206240.0000   -4.33742
206280.0000   -5.14015
206320.0000   -5.65337
206360.0000   -5.38529
206400.0000   -6.09224
206440.0000   -5.77611
206480.0000   -4.96096
206520.0000   -5.32397
206560.0000   -5.02750
206600.0000   -5.22702
206640.0000   -4.27464
206680.0000   -4.96675
206720.0000   -5.66113
206760.0000   -4.68636
206800.0000   -5.41246
206840.0000   -4.62885
206880.0000   -4.95944
206920.0000   -4.86491
206960.0000   -4.70583
207000.0000   -5.86165
207040.0000   -5.50066
207080.0000   -5.42179
207120.0000   -5.17456
207160.0000   -6.09044
207200.0000   -4.87816
207240.0000   -5.15917
207280.0000   -5.53432
207320.0000   -5.66046
207360.0000   -5.73450
207400.0000   -5.77362
207440.0000   -5.48539
207480.0000   -5.58423
207520.0000   -4.69742
207560.0000   -5.40465
207600.0000   -5.38822
207640.0000   -5.36285
207680.0000   -4.37601
207720.0000   -4.54319
207760.0000   -4.30841
207800.0000   -3.71217
207840.0000   -3.96151
207880.0000   -4.81471
207920.0000   -5.10849
207960.0000   -4.37407
208000.0000   -4.60384
208040.0000   -3.90826
208080.0000   -4.56750
208120.0000   -4.60104
208160.0000   -5.05483
208200.0000   -4.89227
208240.0000   -4.81864
208280.0000   -4.80666
208320.0000   -4.49649
208360.0000   -4.33163
208400.0000   -4.08914
208440.0000   -5.10867
208480.0000   -5.02366
208520.0000   -6.59147
208560.0000   -5.19288
208600.0000   -4.96367
208640.0000   -5.31122
208680.0000   -4.33438
208720.0000   -4.49383
208760.0000   -4.91817
208800.0000   -4.91447
208840.0000   -5.89032
208880.0000   -5.24237
208920.0000   -5.55642
208960.0000   -5.23001
209000.0000   -5.96746
209040.0000   -6.16990
209080.0000   -4.91858
209120.0000   -4.71561
209160.0000   -4.22383
209200.0000   -5.01190
209240.0000   -5.61173
209280.0000   -5.31389
209320.0000   -5.15076
209360.0000   -3.97018
209400.0000   -4.55444
209440.0000   -4.40413
209480.0000   -5.66812
209520.0000   -5.11144
209560.0000   -5.59950
209600.0000   -4.82750
209640.0000   -5.53564
209680.0000   -4.67147
209720.0000   -4.89254
209760.0000   -4.38360
209800.0000   -3.28066
209840.0000   -4.55574
209880.0000   -4.38527
209920.0000   -4.83348
209960.0000   -4.81734
210000.0000   -4.51800
210040.0000   -4.20450
210080.0000   -4.38889
210120.0000   -3.97367
210160.0000   -3.84504
210200.0000   -4.43656
210240.0000   -4.92309
210280.0000   -4.35092
210320.0000   -4.95763
210360.0000   -4.41485
210400.0000   -4.31607
210440.0000   -4.43048
210480.0000   -4.76177
210520.0000   -4.11055
210560.0000   -4.88487
210600.0000   -4.92723
210640.0000   -5.41125
210680.0000   -4.81722
210720.0000   -4.07802
210760.0000   -4.34576
210800.0000   -4.63569
210840.0000   -4.73977
210880.0000   -5.74692
210920.0000   -5.27789
210960.0000   -5.16175
211000.0000   -5.62236
211040.0000   -5.52497
211080.0000   -4.22624
211120.0000   -5.03033
211160.0000   -4.60496
211200.0000   -4.58466
211240.0000   -5.06318
211280.0000   -4.76102
211320.0000   -5.54625
211360.0000   -4.40429
211400.0000   -4.97564
211440.0000   -4.25751
211480.0000   -4.91315
211520.0000   -6.44945
211560.0000   -7.15028
211600.0000   -6.56995
211640.0000   -5.77150
211680.0000   -5.23488
211720.0000   -6.29308
211760.0000   -5.61390
211800.0000   -4.76865
211840.0000   -4.53308
211880.0000   -5.70918
211920.0000   -5.65294
211960.0000   -5.86288
212000.0000   -4.89562
212040.0000   -5.39441
212080.0000   -5.86013
212120.0000   -4.80387
212160.0000   -3.71989
212200.0000   -4.75891
212240.0000   -4.14108
212280.0000   -4.17844
212320.0000   -4.37660
212360.0000   -4.47947
212400.0000   -4.62844
212440.0000   -4.60543
212480.0000   -5.01105
212520.0000   -4.67862
212560.0000   -5.52213
212600.0000   -5.65093
212640.0000   -3.92784
212680.0000   -4.59892
212720.0000   -4.45505
212760.0000   -6.00285
212800.0000   -5.20612
212840.0000   -5.53857
212880.0000   -4.80841
212920.0000   -4.77631
212960.0000   -4.96193
213000.0000   -4.64203
213040.0000   -4.87927
213080.0000   -5.67781
213120.0000   -5.41036
213160.0000   -4.80165
213200.0000   -5.70211
213240.0000   -5.07881
213280.0000   -5.86421
213320.0000   -5.02352
213360.0000   -5.07100
213400.0000   -5.70113
213440.0000   -4.80134
213480.0000   -4.55529
213520.0000   -3.89469
213560.0000   -4.03202
213600.0000   -3.92661
213640.0000   -4.48791
213680.0000   -4.44849
213720.0000   -4.68060
213760.0000   -5.27209
213800.0000   -5.44022
213840.0000   -5.24952
213880.0000   -4.45450
213920.0000   -4.66497
213960.0000   -5.44404
214000.0000   -5.23490
214040.0000   -5.16289
214080.0000   -4.42931
214120.0000   -4.69667
214160.0000   -5.14576
214200.0000   -5.97070
214240.0000   -5.15159
214280.0000   -5.42523
214320.0000   -5.07123
214360.0000   -5.18469
214400.0000   -4.97128
214440.0000   -5.01473
214480.0000   -4.62401
214520.0000   -4.93751
214560.0000   -4.60848
214600.0000   -4.03249
214640.0000   -4.57228
214680.0000   -4.21020
214720.0000   -4.73897
214760.0000   -3.91460
214800.0000   -4.80903
214840.0000   -4.92816
214880.0000   -4.46582
214920.0000   -5.77964
214960.0000   -4.74260
215000.0000   -5.16770
215040.0000   -6.00155
215080.0000   -5.84734
215120.0000   -5.95731
215160.0000   -5.74730
215200.0000   -5.82376
215240.0000   -6.41680
215280.0000   -5.61513
215320.0000   -5.20271
215360.0000   -6.33523
215400.0000   -5.55596
215440.0000   -7.16450
215480.0000   -6.55115
215520.0000   -5.69990
215560.0000   -4.77117
215600.0000   -5.18182
215640.0000   -5.26148
215680.0000   -5.61148
215720.0000   -5.33536
215760.0000   -4.56920
215800.0000   -5.79277
215840.0000   -5.48261
215880.0000   -5.04207
215920.0000   -6.17941
215960.0000   -6.05110
216000.0000   -6.60638
216040.0000   -6.43272
216080.0000   -5.09991
216120.0000   -6.01145
216160.0000   -5.31828
216200.0000   -5.52769
216240.0000   -6.25449
216280.0000   -5.49581
216320.0000   -5.39571
216360.0000   -5.64376
216400.0000   -5.62859
216440.0000   -5.53669
216480.0000   -5.37023
216520.0000   -6.07873
216560.0000   -5.44634
216600.0000   -4.94684
216640.0000   -5.83078
216680.0000   -5.17059
216720.0000   -5.97309
216760.0000   -5.58588
216800.0000   -6.00983
216840.0000   -5.69349
216880.0000   -5.68795
216920.0000   -5.94406
216960.0000   -5.83770
217000.0000   -5.78409
217040.0000   -5.20516
217080.0000   -4.69109
217120.0000   -4.87981
217160.0000   -4.64930
217200.0000   -5.58962
217240.0000   -5.31566
217280.0000   -5.83739
217320.0000   -5.27751
217360.0000   -5.45403
217400.0000   -6.03702
217440.0000   -5.58961
217480.0000   -5.32067
217520.0000   -5.42235
217560.0000   -5.37531
217600.0000   -5.71729
217640.0000   -5.38958
217680.0000   -5.79789
217720.0000   -5.86321
217760.0000   -6.00088
217800.0000   -4.41620
217840.0000   -4.69810
217880.0000   -5.35767
217920.0000   -5.94657
217960.0000   -5.31655
218000.0000   -5.28115
218040.0000   -5.96366
218080.0000   -5.86868
218120.0000   -5.39333
218160.0000   -6.06458
218200.0000   -5.68529
218240.0000   -5.57012
218280.0000   -5.15144
218320.0000   -5.69352
218360.0000   -5.96671
218400.0000   -5.47256
218440.0000   -5.53709
218480.0000   -6.22072
218520.0000   -6.25787
218560.0000   -5.51730
218600.0000   -5.65281
218640.0000   -5.99623
218680.0000   -6.76960
218720.0000   -5.61158
218760.0000   -6.02777
218800.0000   -5.41564
218840.0000   -5.30210
218880.0000   -5.94937
218920.0000   -6.01448
218960.0000   -4.87497
219000.0000   -4.57297
219040.0000   -4.85051
219080.0000   -4.43903
219120.0000   -4.93630
219160.0000   -4.66614
219200.0000   -4.77846
219240.0000   -3.78524
219280.0000   -4.34829
219320.0000   -5.05557
219360.0000   -5.94795
219400.0000   -5.43687
219440.0000   -5.51221
219480.0000   -5.49812
219520.0000   -4.98828
219560.0000   -5.38421
219600.0000   -5.15708
219640.0000   -5.70397
219680.0000   -5.38267
219720.0000   -5.25056
219760.0000   -4.84637
219800.0000   -5.11624
219840.0000   -5.93129
219880.0000   -6.40845
219920.0000   -5.62712
219960.0000   -6.16487
220000.0000   -5.41362
220040.0000   -5.62829
220080.0000   -5.89325
220120.0000   -5.88176
220160.0000   -5.78253
220200.0000   -5.02690
220240.0000   -5.97312
220280.0000   -7.22714
220320.0000   -6.11149
220360.0000   -5.38635
220400.0000   -5.87797
220440.0000   -6.22970
220480.0000   -5.87061
220520.0000   -5.79008
220560.0000   -5.55572
220600.0000   -5.69528
220640.0000   -4.76491
220680.0000   -5.02207
220720.0000   -5.91718
220760.0000   -4.76398
220800.0000   -5.22694
220840.0000   -5.37761
220880.0000   -5.92888
220920.0000   -5.83454
220960.0000   -5.52320
221000.0000   -4.73029
221040.0000   -5.44340
221080.0000   -5.11967
221120.0000   -5.88374
221160.0000   -6.40097
221200.0000   -5.21048
221240.0000   -5.98703
221280.0000   -5.30256
221320.0000   -5.01725
221360.0000   -5.51706
221400.0000   -5.53553
221440.0000   -5.02767
221480.0000   -5.19302
221520.0000   -5.93569
221560.0000   -4.93320
221600.0000   -5.61317
221640.0000   -4.85349
221680.0000   -4.32328
221720.0000   -5.38026
221760.0000   -3.79155
221800.0000   -4.35871
221840.0000   -5.73740
221880.0000   -4.54400
221920.0000   -4.60770
221960.0000   -4.40013
222000.0000   -4.89974
222040.0000   -4.21509
222080.0000   -4.41066
222120.0000   -5.33258
222160.0000   -5.81278
222200.0000   -4.49725
222240.0000   -4.78929
222280.0000   -6.12475
222320.0000   -5.44572
222360.0000   -5.99219
222400.0000   -5.69680
222440.0000   -5.18156
222480.0000   -5.60125
222520.0000   -5.30413
222560.0000   -5.20249
222600.0000   -4.36016
222640.0000   -5.14755
222680.0000   -4.56100
222720.0000   -4.39826
222760.0000   -4.22998
222800.0000   -4.96407
222840.0000   -3.36175
222880.0000   -3.51819
222920.0000   -3.95267
222960.0000   -2.95377
223000.0000   -3.86725
223040.0000   -4.19267
223080.0000   -4.97800
223120.0000   -4.06448
223160.0000   -3.80004
223200.0000   -3.07276
223240.0000   -3.26985
223280.0000   -3.10606
223320.0000   -3.45105
223360.0000   -3.42248
223400.0000   -3.76979
223440.0000   -3.59716
223480.0000   -3.02424
223520.0000   -3.21407
223560.0000   -4.00245
223600.0000   -4.36538
223640.0000   -3.88862
223680.0000   -4.24307
223720.0000   -4.62361
223760.0000   -4.98320
223800.0000   -5.41649
223840.0000   -4.55921
223880.0000   -5.45427
223920.0000   -5.35247
223960.0000   -5.48488
224000.0000   -4.86293
224040.0000   -4.76191
224080.0000   -5.28814
224120.0000   -5.23792
224160.0000   -4.87318
224200.0000   -4.35828
224240.0000   -4.69218
224280.0000   -4.47423
224320.0000   -4.99266
224360.0000   -4.63541
224400.0000   -5.10848
224440.0000   -6.03401
224480.0000   -5.14454
224520.0000   -4.92550
224560.0000   -5.21475
224600.0000   -5.77184
224640.0000   -5.34171
224680.0000   -5.60142
224720.0000   -4.37500
224760.0000   -5.06827
224800.0000   -6.68795
224840.0000   -5.61466
224880.0000   -4.28288
224920.0000   -5.13296
224960.0000   -5.33234
225000.0000   -5.25780
225040.0000   -5.22319
225080.0000   -4.04046
225120.0000   -3.93157
225160.0000   -3.83077
225200.0000   -4.74041
225240.0000   -4.96609
225280.0000   -4.18668
225320.0000   -5.06553
225360.0000   -5.10523
225400.0000   -4.86432
225440.0000   -5.31947
225480.0000   -4.29060
225520.0000   -5.51767
225560.0000   -4.23473
225600.0000   -4.20950
225640.0000   -5.74374
225680.0000   -5.69998
225720.0000   -6.72352
225760.0000   -5.61331
225800.0000   -4.89813
225840.0000   -5.31703
225880.0000   -5.04889
225920.0000   -4.93138
225960.0000   -5.65171
226000.0000   -5.36075
226040.0000   -4.58033
226080.0000   -5.01314
226120.0000   -5.40837
226160.0000   -6.25249
226200.0000   -5.70744
226240.0000   -6.05512
226280.0000   -6.36151
226320.0000   -5.23368
226360.0000   -5.10537
226400.0000   -6.17233
226440.0000   -6.38505
226480.0000   -5.83509
226520.0000   -4.87788
226560.0000   -5.96671
226600.0000   -6.35613
226640.0000   -6.26310
226680.0000   -6.25004
226720.0000   -5.41703
226760.0000   -5.86034
226800.0000   -5.69377
226840.0000   -5.38084
226880.0000   -4.83541
226920.0000   -5.06460
226960.0000   -5.89977
227000.0000   -6.60300
227040.0000   -5.91754
227080.0000   -6.45920
227120.0000   -5.41375
227160.0000   -5.82209
227200.0000   -5.76299
227240.0000   -5.32445
227280.0000   -5.12215
227320.0000   -5.45235
227360.0000   -4.87944
227400.0000   -6.36547
227440.0000   -5.47472
227480.0000   -4.00237
227520.0000   -5.44089
227560.0000   -5.46149
227600.0000   -5.76156
227640.0000   -6.12609
227680.0000   -5.99293
227720.0000   -6.12246
227760.0000   -6.57472
227800.0000   -6.28011
227840.0000   -6.14783
227880.0000   -5.80901
227920.0000   -5.34607
227960.0000   -5.93079
228000.0000   -6.12936
228040.0000   -6.14379
228080.0000   -6.35466
228120.0000   -6.23998
228160.0000   -5.88593
228200.0000   -5.54679
228240.0000   -5.38911
228280.0000   -5.23369
228320.0000   -5.65947
228360.0000   -5.47420
228400.0000   -6.03030
228440.0000   -5.97458
228480.0000   -6.65930
228520.0000   -6.14108
228560.0000   -6.10266
228600.0000   -6.06286
228640.0000   -6.99522
228680.0000   -6.08946
228720.0000   -4.62677
228760.0000   -6.70675
228800.0000   -5.95715
228840.0000   -5.77009
228880.0000   -5.41122
228920.0000   -6.05979
228960.0000   -6.18953
229000.0000   -6.22455
229040.0000   -6.55699
229080.0000   -5.38953
229120.0000   -6.01460
229160.0000   -6.17648
229200.0000   -6.81510
229240.0000   -5.24251
229280.0000   -5.88454
229320.0000   -6.19457
229360.0000   -4.60726
229400.0000   -5.23052
229440.0000   -5.07510
229480.0000   -5.63833
229520.0000   -5.41694
229560.0000   -4.68967
229600.0000   -5.40091
229640.0000   -4.69698
229680.0000   -5.12633
229720.0000   -5.17078
229760.0000   -5.22536
229800.0000   -5.63685
229840.0000   -5.05816
229880.0000   -5.38863
229920.0000   -5.14522
229960.0000   -5.62729
230000.0000   -5.46460
230040.0000   -4.86208
230080.0000   -6.18545
230120.0000   -6.09191
230160.0000   -5.90021
230200.0000   -5.06461
230240.0000   -4.94191
230280.0000   -4.65111
230320.0000   -5.00856
230360.0000   -5.41143
230400.0000   -6.35261
230440.0000   -5.15608
230480.0000   -5.21963
230520.0000   -5.46276
230560.0000   -5.73800
230600.0000   -6.92142
230640.0000   -5.96112
230680.0000   -5.76795
230720.0000   -6.11212
230760.0000   -5.11088
230800.0000   -5.93971
230840.0000   -5.56117
230880.0000   -6.05279
230920.0000   -5.47986
230960.0000   -4.13054
231000.0000   -5.27692
231040.0000   -5.72564
231080.0000   -4.91497
231120.0000   -4.63542
231160.0000   -5.97146
231200.0000   -5.09997
231240.0000   -5.31167
231280.0000   -4.43144
231320.0000   -5.17790
231360.0000   -4.37105
231400.0000   -5.35324
231440.0000   -5.56606
231480.0000   -5.27868
231520.0000   -4.94950
231560.0000   -5.44050
231600.0000   -5.05340
231640.0000   -5.90760
231680.0000   -5.36129
231720.0000   -5.15683
231760.0000   -4.31705
231800.0000   -4.58119
231840.0000   -4.93403
231880.0000   -4.95623
231920.0000   -5.28211
231960.0000   -4.90913
232000.0000   -5.44223
232040.0000   -5.68691
232080.0000   -5.12748
232120.0000   -5.59749
232160.0000   -5.59523
232200.0000   -4.89931
232240.0000   -5.59147
232280.0000   -5.34797
232320.0000   -5.27165
232360.0000   -4.03431
232400.0000   -4.64208
232440.0000   -4.66521
232480.0000   -4.85717
232520.0000   -5.20219
232560.0000   -5.40726
232600.0000   -5.40430
232640.0000   -4.90525
232680.0000   -4.30239
232720.0000   -4.85053
232760.0000   -3.83123
232800.0000   -4.79487
232840.0000   -5.00514
232880.0000   -5.19255
232920.0000   -4.53900
232960.0000   -5.03110
233000.0000   -4.37763
233040.0000   -4.08260
233080.0000   -3.93564
233120.0000   -4.14762
233160.0000   -3.71059
233200.0000   -4.47372
233240.0000   -4.14384
233280.0000   -4.39726
233320.0000   -4.89644
233360.0000   -4.48065
233400.0000   -5.61658
233440.0000   -4.74939
233480.0000   -5.89275
233520.0000   -4.33671
233560.0000   -5.01538
233600.0000   -4.32727
233640.0000   -4.25982
233680.0000   -4.92400
233720.0000   -4.69298
233760.0000   -4.58114
233800.0000   -5.18703
233840.0000   -5.20831
233880.0000   -4.48352
233920.0000   -4.98826
233960.0000   -4.84087
234000.0000   -4.28664
234040.0000   -4.46203
234080.0000   -5.59737
234120.0000   -4.61248
234160.0000   -5.12315
234200.0000   -5.43138
234240.0000   -4.62594
234280.0000   -5.08039
234320.0000   -5.11750
234360.0000   -4.68779
234400.0000   -5.26170
234440.0000   -4.79768
234480.0000   -5.80190
234520.0000   -5.12875
234560.0000   -5.79034
234600.0000   -5.68262
234640.0000   -4.90150
234680.0000   -4.22901
234720.0000   -5.05992
234760.0000   -4.34100
234800.0000   -5.24973
234840.0000   -4.79445
234880.0000   -4.65993
234920.0000   -5.24659
234960.0000   -4.84697
235000.0000   -6.31974
235040.0000   -6.04514
235080.0000   -4.26122
235120.0000   -5.48379
235160.0000   -5.03325
235200.0000   -5.11751
235240.0000   -4.21490
235280.0000   -5.27755
235320.0000   -4.45928
235360.0000   -4.80177
235400.0000   -5.40082
235440.0000   -5.32223
235480.0000   -5.17758
235520.0000   -5.06795
235560.0000   -5.28869
235600.0000   -5.11827
235640.0000   -6.08518
235680.0000   -4.95425
235720.0000   -5.08168
235760.0000   -4.61191
235800.0000   -5.16650
235840.0000   -4.72501
235880.0000   -4.58860
235920.0000   -5.19751
235960.0000   -4.78466
236000.0000   -4.20677
236040.0000   -4.44121
236080.0000   -3.75024
236120.0000   -4.89969
236160.0000   -4.53560
236200.0000   -4.20356
236240.0000   -3.25059
236280.0000   -4.07013
236320.0000   -4.72644
236360.0000   -4.30422
236400.0000   -5.05255
236440.0000   -4.78941
236480.0000   -4.67242
236520.0000   -4.88070
236560.0000   -4.69090
236600.0000   -5.03317
236640.0000   -6.24106
236680.0000   -5.39319
236720.0000   -6.15726
236760.0000   -5.71259
236800.0000   -5.46741
236840.0000   -5.69647
236880.0000   -6.04704
236920.0000   -6.26756
236960.0000   -5.88391
237000.0000   -4.99855
237040.0000   -5.91751
237080.0000   -5.66121
237120.0000   -4.94963
237160.0000   -4.55303
237200.0000   -4.30928
237240.0000   -3.91959
237280.0000   -4.28717
237320.0000   -4.40954
237360.0000   -4.40570
237400.0000   -3.93869
237440.0000   -4.02929
237480.0000   -4.77382
237520.0000   -4.24426
237560.0000   -5.12701
237600.0000   -4.53507
237640.0000   -4.80626
237680.0000   -5.37933
237720.0000   -4.56035
237760.0000   -4.84785
237800.0000   -4.58480
237840.0000   -4.76193
237880.0000   -4.29514
237920.0000   -3.92959
237960.0000   -4.63875
238000.0000   -5.14335
238040.0000   -4.54945
238080.0000   -4.17057
238120.0000   -4.91866
238160.0000   -5.40280
238200.0000   -5.70813
238240.0000   -5.53961
238280.0000   -4.55078
238320.0000   -4.86929
238360.0000   -4.15388
238400.0000   -4.56512
238440.0000   -4.48107
238480.0000   -4.80730
238520.0000   -5.28885
238560.0000   -4.62817
238600.0000   -4.52105
238640.0000   -4.38915
238680.0000   -4.62881
238720.0000   -4.07784
238760.0000   -4.55833
238800.0000   -5.22744
238840.0000   -4.62655
238880.0000   -5.44534
238920.0000   -5.65572
238960.0000   -5.71007
239000.0000   -5.26659
239040.0000   -5.36736
239080.0000   -4.77699
239120.0000   -5.19841
239160.0000   -5.01927
239200.0000   -4.01026
239240.0000   -5.18790
239280.0000   -5.07360
239320.0000   -4.93238
239360.0000   -4.20748
239400.0000   -4.95254
239440.0000   -4.89868
239480.0000   -5.60698
239520.0000   -4.68417
239560.0000   -5.56557
239600.0000   -5.18234
239640.0000   -4.80037
239680.0000   -4.79604
239720.0000   -5.52676
239760.0000   -5.97633
239800.0000   -5.27939
239840.0000   -4.84676
239880.0000   -5.17337
239920.0000   -4.98048
239960.0000   -5.21124
240000.0000   -5.73611
240040.0000   -5.53099
240080.0000   -5.85644
240120.0000   -5.15956
240160.0000   -5.70800
240200.0000   -5.85091
240240.0000   -4.77050
240280.0000   -5.00352
240320.0000   -4.53240
240360.0000   -5.22435
240400.0000   -4.39990
240440.0000   -4.83221
240480.0000   -4.50905
240520.0000   -5.52609
240560.0000   -4.31865
240600.0000   -4.99123
240640.0000   -4.79470
240680.0000   -5.32852
240720.0000   -5.53845
240760.0000   -6.10587
240800.0000   -5.88723
240840.0000   -6.51323
240880.0000   -5.64027
240920.0000   -5.68455
240960.0000   -5.39407
241000.0000   -5.79559
241040.0000   -5.53796
241080.0000   -5.31807
241120.0000   -5.23705
241160.0000   -6.14512
241200.0000   -5.78330
241240.0000   -5.23450
241280.0000   -5.34262
241320.0000   -6.28723
241360.0000   -5.40763
241400.0000   -4.74972
241440.0000   -4.97475
241480.0000   -5.60198
241520.0000   -5.78454
241560.0000   -5.82168
241600.0000   -5.10193
241640.0000   -5.84406
241680.0000   -5.64583
241720.0000   -5.55741
241760.0000   -5.73106
241800.0000   -5.59441
241840.0000   -5.53035
241880.0000   -5.10404
241920.0000   -5.09740
241960.0000   -4.39975
242000.0000   -4.56672
242040.0000   -4.62714
242080.0000   -5.69801
242120.0000   -4.98839
242160.0000   -5.64004
242200.0000   -5.09591
242240.0000   -5.62426
242280.0000   -4.91362
242320.0000   -3.92406
242360.0000   -5.73109
242400.0000   -5.65412
242440.0000   -5.37286
242480.0000   -5.83028
242520.0000   -4.99490
242560.0000   -5.55028
242600.0000   -5.11673
242640.0000   -4.24932
242680.0000   -5.27352
242720.0000   -5.59266
242760.0000   -5.55908
242800.0000   -5.46555
242840.0000   -5.78696
242880.0000   -5.21627
242920.0000   -5.45528
242960.0000   -5.29519
243000.0000   -4.88659
243040.0000   -5.17542
243080.0000   -5.04553
243120.0000   -5.89581
243160.0000   -5.34678
243200.0000   -5.10729
243240.0000   -5.37564
243280.0000   -5.33923
243320.0000   -5.54334
243360.0000   -4.83612
243400.0000   -5.72100
243440.0000   -5.17188
243480.0000   -5.64025
243520.0000   -5.78989
243560.0000   -5.24774
243600.0000   -5.33509
243640.0000   -5.17004
243680.0000   -5.76883
243720.0000   -5.55423
243760.0000   -5.51772
243800.0000   -5.53993
243840.0000   -4.51202
243880.0000   -4.84623
243920.0000   -4.02801
243960.0000   -5.30258
244000.0000   -5.14746
244040.0000   -4.93009
244080.0000   -5.59230
244120.0000   -5.48891
244160.0000   -4.92419
244200.0000   -5.67818
244240.0000   -6.57498
244280.0000   -5.34845
244320.0000   -4.95783
244360.0000   -4.61710
244400.0000   -4.99771
244440.0000   -4.99948
244480.0000   -4.61839
244520.0000   -4.79850
244560.0000   -5.23976
244600.0000   -4.90637
244640.0000   -5.38940
244680.0000   -5.08022
244720.0000   -5.22093
244760.0000   -5.96721
244800.0000   -5.72135
244840.0000   -4.99680
244880.0000   -5.12442
244920.0000   -5.63415
244960.0000   -5.13474
245000.0000   -4.56914
245040.0000   -5.09154
245080.0000   -5.34656
245120.0000   -5.15194
245160.0000   -5.23850
245200.0000   -5.28443
245240.0000   -5.73094
245280.0000   -5.57921
245320.0000   -5.24445
245360.0000   -5.78155
245400.0000   -5.72171
245440.0000   -4.99804
245480.0000   -5.06495
245520.0000   -5.25287
245560.0000   -5.56177
245600.0000   -5.28878
245640.0000   -4.07373
245680.0000   -4.84899
245720.0000   -4.64267
245760.0000   -4.74269
245800.0000   -4.85601
245840.0000   -5.94289
245880.0000   -5.06226
245920.0000   -5.38137
245960.0000   -4.30369
246000.0000   -5.05218
246040.0000   -4.77115
246080.0000   -5.20185
246120.0000   -5.24761
246160.0000   -5.18813
246200.0000   -3.57841
246240.0000   -5.02722
246280.0000   -5.43064
246320.0000   -5.04094
246360.0000   -4.68804
246400.0000   -3.67521
246440.0000   -4.51996
246480.0000   -5.01646
246520.0000   -4.61007
246560.0000   -5.10590
246600.0000   -4.84648
246640.0000   -5.57578
246680.0000   -4.43300
246720.0000   -5.48136
246760.0000   -4.59114
246800.0000   -4.13309
246840.0000   -5.28393
246880.0000   -5.28703
246920.0000   -5.52033
246960.0000   -5.39613
247000.0000   -4.28238
247040.0000   -4.55508
247080.0000   -5.25030
247120.0000   -4.18004
247160.0000   -5.17944
247200.0000   -5.71607
247240.0000   -4.82373
247280.0000   -6.30205
247320.0000   -5.90066
247360.0000   -5.91101
247400.0000   -5.78545
247440.0000   -5.17448
247480.0000   -5.91242
247520.0000   -5.03452
247560.0000   -5.42766
247600.0000   -4.78189
247640.0000   -5.07103
247680.0000   -5.70467
247720.0000   -4.82355
247760.0000   -4.79200
247800.0000   -5.41359
247840.0000   -5.72645
247880.0000   -4.40767
247920.0000   -5.13657
247960.0000   -5.02346
248000.0000   -4.45603
248040.0000   -4.51923
248080.0000   -3.87886
248120.0000   -4.19497
248160.0000   -4.50401
248200.0000   -3.24085
248240.0000   -3.87098
248280.0000   -2.88408
248320.0000   -4.63244
248360.0000   -4.43793
248400.0000   -4.16384
248440.0000   -4.42720
248480.0000   -4.30573
248520.0000   -5.08694
248560.0000   -3.63281
248600.0000   -4.58789
248640.0000   -4.48905
248680.0000   -3.96310
248720.0000   -3.64771
248760.0000   -4.19922
248800.0000   -4.32037
248840.0000   -5.56241
248880.0000   -4.19913
248920.0000   -3.97624
248960.0000   -4.66650
249000.0000   -4.35945
249040.0000   -5.16133
249080.0000   -5.10253
249120.0000   -5.47881
249160.0000   -5.14461
249200.0000   -5.78273
249240.0000   -5.05882
249280.0000   -5.44769
249320.0000   -5.43141
249360.0000   -5.40725
249400.0000   -4.95448
249440.0000   -5.04530
249480.0000   -5.18097
249520.0000   -5.04201
249560.0000   -4.50309
249600.0000   -4.27719
249640.0000   -4.22890
249680.0000   -4.51789
249720.0000   -5.45390
249760.0000   -5.39009
249800.0000   -4.04434
249840.0000   -5.39999
249880.0000   -4.60533
249920.0000   -4.81821
249960.0000   -4.45406
250000.0000   -4.41031
250040.0000   -4.83230
250080.0000   -4.71611
250120.0000   -4.37107
250160.0000   -5.09963
250200.0000   -4.87001
250240.0000   -4.47806
250280.0000   -5.30085
250320.0000   -4.85868
250360.0000   -5.03942
250400.0000   -4.83392
250440.0000   -5.33635
250480.0000   -5.40134
250520.0000   -5.08902
250560.0000   -5.67467
250600.0000   -6.01775
250640.0000   -5.93832
250680.0000   -5.97184
250720.0000   -4.93689
250760.0000   -5.42721
250800.0000   -5.39071
250840.0000   -5.76814
250880.0000   -5.12860
250920.0000   -5.12485
250960.0000   -6.03640
251000.0000   -5.48049
251040.0000   -4.94346
251080.0000   -4.72238
251120.0000   -5.23565
251160.0000   -4.79446
251200.0000   -5.46565
251240.0000   -4.47446
251280.0000   -4.15498
251320.0000   -5.15690
251360.0000   -4.38083
251400.0000   -4.71201
251440.0000   -4.68986
251480.0000   -5.52138
251520.0000   -5.48607
251560.0000   -5.48132
251600.0000   -5.95366
251640.0000   -5.70768
251680.0000   -5.58919
251720.0000   -4.84602
251760.0000   -5.45494
251800.0000   -5.09909
251840.0000   -5.08293
251880.0000   -5.11884
251920.0000   -5.20420
251960.0000   -4.65225
252000.0000   -4.53471
252040.0000   -4.01620
252080.0000   -4.93138
252120.0000   -5.51986
252160.0000   -4.69997
252200.0000   -4.85766
252240.0000   -4.74636
252280.0000   -4.30293
252320.0000   -3.87068
252360.0000   -4.58514
252400.0000   -4.41026
252440.0000   -4.56808
252480.0000   -5.01204
252520.0000   -5.04076
252560.0000   -5.77005
252600.0000   -4.87287
252640.0000   -5.32972
252680.0000   -5.04872
252720.0000   -5.02557
252760.0000   -5.82718
252800.0000   -5.55334
252840.0000   -5.13345
252880.0000   -5.37099
252920.0000   -4.99030
252960.0000   -5.36727
253000.0000   -4.97221
253040.0000   -6.05121
253080.0000   -5.79207
253120.0000   -6.55024
253160.0000   -6.15158
253200.0000   -5.18455
253240.0000   -5.77734
253280.0000   -5.21903
253320.0000   -4.88732
253360.0000   -5.77861
253400.0000   -5.69740
253440.0000   -6.30880
253480.0000   -5.69962
253520.0000   -5.91516
253560.0000   -5.41387
253600.0000   -5.45439
253640.0000   -5.77637
253680.0000   -5.46342
253720.0000   -4.78236
253760.0000   -4.81696
253800.0000   -4.00700
253840.0000   -4.36156
253880.0000   -4.42002
253920.0000   -4.61674
253960.0000   -4.04749
254000.0000   -4.60224
254040.0000   -3.58194
254080.0000   -4.32499
254120.0000   -4.41414
254160.0000   -5.17192
254200.0000   -3.73924
254240.0000   -4.83331
254280.0000   -4.80954
254320.0000   -5.22965
254360.0000   -4.18572
254400.0000   -4.14920
254440.0000   -4.52221
254480.0000   -5.50545
254520.0000   -4.63960
254560.0000   -4.35206
254600.0000   -5.58024
254640.0000   -5.51270
254680.0000   -5.79488
254720.0000   -5.29143
254760.0000   -5.01636
254800.0000   -5.35912
254840.0000   -6.16570
254880.0000   -5.61231
254920.0000   -4.92173
254960.0000   -5.91606
255000.0000   -4.88089
255040.0000   -5.46374
255080.0000   -6.14976
255120.0000   -5.94695
255160.0000   -4.19820
255200.0000   -5.40559
255240.0000   -5.19920
255280.0000   -5.11487
255320.0000   -5.28564
255360.0000   -6.11789
255400.0000   -5.85100
255440.0000   -5.08418
255480.0000   -4.57527
255520.0000   -5.29782
255560.0000   -5.23131
255600.0000   -5.45971
255640.0000   -5.72043
255680.0000   -6.14363
255720.0000   -5.09005
255760.0000   -5.88024
255800.0000   -5.98972
255840.0000   -5.86338
255880.0000   -5.73068
255920.0000   -5.09140
255960.0000   -5.73663
256000.0000   -4.91134
256040.0000   -6.18885
256080.0000   -6.29819
256120.0000   -5.99419
256160.0000   -5.62749
256200.0000   -6.32534
256240.0000   -6.37231
256280.0000   -5.13262
256320.0000   -5.38308
256360.0000   -5.89384
256400.0000   -5.45331
256440.0000   -5.45168
256480.0000   -6.39150
256520.0000   -6.14924
256560.0000   -5.78413
256600.0000   -6.40527
256640.0000   -5.79410
256680.0000   -5.85040
256720.0000   -5.87370
256760.0000   -5.43418
256800.0000   -6.77473
256840.0000   -5.08063
256880.0000   -5.64840
256920.0000   -5.97558
256960.0000   -4.97899
257000.0000   -5.88122
257040.0000   -4.66516
257080.0000   -4.86226
257120.0000   -5.69769
257160.0000   -4.54601
257200.0000   -5.22304
257240.0000   -5.56173
257280.0000   -6.00298
257320.0000   -5.99345
257360.0000   -5.53375
257400.0000   -5.92824
257440.0000   -6.02830
257480.0000   -5.73734
257520.0000   -5.71910
257560.0000   -5.04305
257600.0000   -4.70867
257640.0000   -5.44749
257680.0000   -5.23137
257720.0000   -5.84208
257760.0000   -5.28309
257800.0000   -5.45079
257840.0000   -5.41580
257880.0000   -5.00948
257920.0000   -5.96788
257960.0000   -5.19265
258000.0000   -5.06221
258040.0000   -4.59154
258080.0000   -5.43372
258120.0000   -5.17650
258160.0000   -5.35379
258200.0000   -5.69948
258240.0000   -5.06277
258280.0000   -4.95272
258320.0000   -5.63463
258360.0000   -5.38830
258400.0000   -5.47826
258440.0000   -6.25828
258480.0000   -6.42652
258520.0000   -5.80604
258560.0000   -6.04186
258600.0000   -4.14100
258640.0000   -5.73267
258680.0000   -5.74036
258720.0000   -5.32052
258760.0000   -4.85093
258800.0000   -4.92308
258840.0000   -5.20217
258880.0000   -4.61174
258920.0000   -5.28285
258960.0000   -6.52018
259000.0000   -5.60410
259040.0000   -5.59415
259080.0000   -6.09148
259120.0000   -5.61145
259160.0000   -5.88113
259200.0000   -5.73221
259240.0000   -5.55427
259280.0000   -5.39823
259320.0000   -5.69264
259360.0000   -5.52988
259400.0000   -4.98542
259440.0000   -6.71045
259480.0000   -6.15464
259520.0000   -5.85840
259560.0000   -5.32568
259600.0000   -5.05118
259640.0000   -5.87540
259680.0000   -6.03679
259720.0000   -4.97985
259760.0000   -5.44388
259800.0000   -5.23009
259840.0000   -5.83668
259880.0000   -4.55086
259920.0000   -5.05928
259960.0000   -5.45560
260000.0000   -4.20001
260040.0000   -5.05539
260080.0000   -4.87256
260120.0000   -4.81720
260160.0000   -4.82542
260200.0000   -5.07482
260240.0000   -5.40437
260280.0000   -5.00465
260320.0000   -5.05045
260360.0000   -5.50624
260400.0000   -5.23280
260440.0000   -5.06024
260480.0000   -5.49096
260520.0000   -5.54407
260560.0000   -6.04511
260600.0000   -5.64302
260640.0000   -5.49971
260680.0000   -6.18099
260720.0000   -5.03156
260760.0000   -5.60181
260800.0000   -5.61451
260840.0000   -4.72138
260880.0000   -5.51355
260920.0000   -4.14171
260960.0000   -4.30752
261000.0000   -3.86500
261040.0000   -4.55013
261080.0000   -4.28124
261120.0000   -3.37717
261160.0000   -4.01798
261200.0000   -3.43881
261240.0000   -4.02240
261280.0000   -4.34991
261320.0000   -3.79761
261360.0000   -4.07428
261400.0000   -3.09103
261440.0000   -3.91381
261480.0000   -4.04341
261520.0000   -3.36746
261560.0000   -4.35047
261600.0000   -4.29601
261640.0000   -3.79304
261680.0000   -3.46625
261720.0000   -3.15407
261760.0000   -3.69448
261800.0000   -3.71003
261840.0000   -4.07877
261880.0000   -4.25164
261920.0000   -4.41554
261960.0000   -3.95935
262000.0000   -4.83430
262040.0000   -5.45429
262080.0000   -5.07883
262120.0000   -4.31604
262160.0000   -4.38804
262200.0000   -4.58908
262240.0000   -3.79997
262280.0000   -3.82911
262320.0000   -4.56044
262360.0000   -5.14643
262400.0000   -5.05976
262440.0000   -5.24686
262480.0000   -5.27738
262520.0000   -5.14531
262560.0000   -5.28888
262600.0000   -5.61122
262640.0000   -4.30069
262680.0000   -5.07417
262720.0000   -4.61865
262760.0000   -4.82475
262800.0000   -4.45712
262840.0000   -4.58977
262880.0000   -4.81930
262920.0000   -5.22817
262960.0000   -4.77181
263000.0000   -4.86608
263040.0000   -4.74591
263080.0000   -5.96187
263120.0000   -4.88623
263160.0000   -5.15605
263200.0000   -4.86306
263240.0000   -5.12231
263280.0000   -5.64595
263320.0000   -5.42698
263360.0000   -4.62365
263400.0000   -4.91020
263440.0000   -5.29978
263480.0000   -4.74217
263520.0000   -5.77440
263560.0000   -5.24622
263600.0000   -5.12380
263640.0000   -5.30703
263680.0000   -5.01520
263720.0000   -4.64530
263760.0000   -4.60701
263800.0000   -5.86085
263840.0000   -6.36863
263880.0000   -5.53311
263920.0000   -5.49977
263960.0000   -4.52250
264000.0000   -5.08655
264040.0000   -5.02899
264080.0000   -5.83753
264120.0000   -5.66390
264160.0000   -5.26788
264200.0000   -5.81281
264240.0000   -6.86083
264280.0000   -5.37265
264320.0000   -5.32431
264360.0000   -5.43873
264400.0000   -6.15558
264440.0000   -5.75581
264480.0000   -6.35273
264520.0000   -5.74963
264560.0000   -6.22882
264600.0000   -5.58594
264640.0000   -5.56800
264680.0000   -5.61838
264720.0000   -5.45693
264760.0000   -6.00137
264800.0000   -5.94218
264840.0000   -6.36612
264880.0000   -5.44556
264920.0000   -5.83073
264960.0000   -5.33774
265000.0000   -6.02038
265040.0000   -5.12583
265080.0000   -6.58741
265120.0000   -5.91789
265160.0000   -6.19713
265200.0000   -4.60775
265240.0000   -6.43267
265280.0000   -5.58357
265320.0000   -5.37894
265360.0000   -6.24699
265400.0000   -5.44458
265440.0000   -5.77833
265480.0000   -5.69617
265520.0000   -6.12564
265560.0000   -6.24546
265600.0000   -6.12886
265640.0000   -6.29717
265680.0000   -6.10945
265720.0000   -5.89853
265760.0000   -6.08959
265800.0000   -5.20014
265840.0000   -6.29460
265880.0000   -5.71065
265920.0000   -5.48211
265960.0000   -5.54360
266000.0000   -4.49114
266040.0000   -4.89827
266080.0000   -5.15899
266120.0000   -6.00245
266160.0000   -5.76456
266200.0000   -4.72740
266240.0000   -5.44271
266280.0000   -4.78676
266320.0000   -4.95013
266360.0000   -6.81123
266400.0000   -6.49214
266440.0000   -6.46479
266480.0000   -6.96956
266520.0000   -6.57959
266560.0000   -5.61728
266600.0000   -5.98878
266640.0000   -5.26422
266680.0000   -6.37785
266720.0000   -5.00718
266760.0000   -4.83436
266800.0000   -4.36248
266840.0000   -4.11907
266880.0000   -4.86813
266920.0000   -4.79804
266960.0000   -4.42785
267000.0000   -5.21902
267040.0000   -4.21429
267080.0000   -4.48769
267120.0000   -5.02263
267160.0000   -4.40551
267200.0000   -5.26531
267240.0000   -4.91636
267280.0000   -4.50694
267320.0000   -5.24069
267360.0000   -4.89300
267400.0000   -5.48511
267440.0000   -4.64128
267480.0000   -4.55981
267520.0000   -5.36957
267560.0000   -5.05487
267600.0000   -5.14696
267640.0000   -4.30990
267680.0000   -4.20445
267720.0000   -4.48218
267760.0000   -4.14721
267800.0000   -4.87116
267840.0000   -3.90621
267880.0000   -4.90240
267920.0000   -5.26029
267960.0000   -4.56124
268000.0000   -4.91707
268040.0000   -5.34102
268080.0000   -4.27994
268120.0000   -4.99389
268160.0000   -4.22779
268200.0000   -4.53406
268240.0000   -4.34643
268280.0000   -4.47085
268320.0000   -4.36127
268360.0000   -4.19900
268400.0000   -4.24109
268440.0000   -5.81990
268480.0000   -4.13989
268520.0000   -5.21785
268560.0000   -4.79204
268600.0000   -6.06277
268640.0000   -5.22404
268680.0000   -5.70521
268720.0000   -5.82651
268760.0000   -5.65494
268800.0000   -4.79504
268840.0000   -5.48182
268880.0000   -4.66723
268920.0000   -5.69994
268960.0000   -6.00180
269000.0000   -5.16338
269040.0000   -5.08437
269080.0000   -5.53800
269120.0000   -5.50449
269160.0000   -5.07663
269200.0000   -4.11426
269240.0000   -5.27033
269280.0000   -5.42238
269320.0000   -5.24256
269360.0000   -4.99276
269400.0000   -5.14621
269440.0000   -5.60021
269480.0000   -5.06241
269520.0000   -4.86385
269560.0000   -3.98921
269600.0000   -4.13006
269640.0000   -4.29559
269680.0000   -4.71095
269720.0000   -5.53459
269760.0000   -6.19879
269800.0000   -6.04841
269840.0000   -5.90627
269880.0000   -5.07131
269920.0000   -4.92792
269960.0000   -5.16618
270000.0000   -5.79014
270040.0000   -4.88800
270080.0000   -5.16227
270120.0000   -4.88674
270160.0000   -4.38832
270200.0000   -4.49880
270240.0000   -4.56776
270280.0000   -4.55320
270320.0000   -4.31238
270360.0000   -5.84739
270400.0000   -5.42694
270440.0000   -5.58873
270480.0000   -5.34838
270520.0000   -5.36852
270560.0000   -5.28047
270600.0000   -6.38902
270640.0000   -5.64112
270680.0000   -5.79741
270720.0000   -6.71958
270760.0000   -5.57131
270800.0000   -5.17902
270840.0000   -4.44726
270880.0000   -4.70015
270920.0000   -5.18109
270960.0000   -5.70077
271000.0000   -6.01724
271040.0000   -5.40619
271080.0000   -5.52553
271120.0000   -5.43584
271160.0000   -5.66076
271200.0000   -4.50115
271240.0000   -4.96708
271280.0000   -5.40396
271320.0000   -4.83046
271360.0000   -5.12651
271400.0000   -5.82485
271440.0000   -5.68313
271480.0000   -4.30439
271520.0000   -4.58651
271560.0000   -4.21764
271600.0000   -4.88198
271640.0000   -4.90096
271680.0000   -5.14262
271720.0000   -4.62192
271760.0000   -5.33740
271800.0000   -5.47382
271840.0000   -5.27766
271880.0000   -5.00347
271920.0000   -5.10867
271960.0000   -5.25522
272000.0000   -4.70510
272040.0000   -4.81732
272080.0000   -5.74035
272120.0000   -5.62501
272160.0000   -5.34772
272200.0000   -5.25976
272240.0000   -5.04429
272280.0000   -4.82303
272320.0000   -5.65919
272360.0000   -5.11270
272400.0000   -4.24465
272440.0000   -5.34477
272480.0000   -5.05833
272520.0000   -5.26414
272560.0000   -4.99542
272600.0000   -4.82782
272640.0000   -4.57267
272680.0000   -5.31284
272720.0000   -5.24090
272760.0000   -5.42381
272800.0000   -4.72033
272840.0000   -4.90065
272880.0000   -5.74517
272920.0000   -5.75382
272960.0000   -5.02267
273000.0000   -4.22387
273040.0000   -4.69154
273080.0000   -4.77816
273120.0000   -5.12059
273160.0000   -4.24464
273200.0000   -5.04969
273240.0000   -4.80829
273280.0000   -4.80568
273320.0000   -3.81768
273360.0000   -4.55714
273400.0000   -5.09526
273440.0000   -4.97959
273480.0000   -5.00199
273520.0000   -5.23592
273560.0000   -5.44178
273600.0000   -5.10259
273640.0000   -5.78342
273680.0000   -5.97660
273720.0000   -4.77021
273760.0000   -4.49028
273800.0000   -4.33662
273840.0000   -4.77674
273880.0000   -4.04343
273920.0000   -4.48633
273960.0000   -4.20924
274000.0000   -4.78099
274040.0000   -5.10572
274080.0000   -4.34447
274120.0000   -5.17392
274160.0000   -5.40865
274200.0000   -4.88684
274240.0000   -5.16484
274280.0000   -5.07185
274320.0000   -5.49396
274360.0000   -4.36047
274400.0000   -4.01359
274440.0000   -4.82533
274480.0000   -5.89684
274520.0000   -4.00198
274560.0000   -4.08254
274600.0000   -3.67610
274640.0000   -4.30663
274680.0000   -4.42579
274720.0000   -4.24299
274760.0000   -4.40720
274800.0000   -4.52161
274840.0000   -4.33344
274880.0000   -4.19900
274920.0000   -4.64075
274960.0000   -5.00827
275000.0000   -4.83064
275040.0000   -4.80418
275080.0000   -4.63137
275120.0000   -5.31994
275160.0000   -3.71555
275200.0000   -3.31004
275240.0000   -3.28605
275280.0000   -3.81490
275320.0000   -3.70700
275360.0000   -3.49712
275400.0000   -4.11482
275440.0000   -4.73312
275480.0000   -4.64676
275520.0000   -4.53447
275560.0000   -4.13242
275600.0000   -4.99453
275640.0000   -3.83943
275680.0000   -4.25221
275720.0000   -4.93395
275760.0000   -3.89595
275800.0000   -3.20708
275840.0000   -3.95102
275880.0000   -3.72178
275920.0000   -3.53536
275960.0000   -2.95858
276000.0000   -3.04928
276040.0000   -4.05571
276080.0000   -3.35671
276120.0000   -3.42892
276160.0000   -4.06422
276200.0000   -4.21106
276240.0000   -4.16618
276280.0000   -3.85616
276320.0000   -5.25390
276360.0000   -4.29913
276400.0000   -4.75687
276440.0000   -4.62119
276480.0000   -4.02763
276520.0000   -4.04901
276560.0000   -4.89659
276600.0000   -4.23714
276640.0000   -5.47128
276680.0000   -5.46560
276720.0000   -5.83617
276760.0000   -4.41044
276800.0000   -4.83876
276840.0000   -5.83466
276880.0000   -5.52903
276920.0000   -6.05123
276960.0000   -5.35963
277000.0000   -4.87491
277040.0000   -5.41333
277080.0000   -5.17958
277120.0000   -6.12351
277160.0000   -5.02315
277200.0000   -5.96902
277240.0000   -5.37882
277280.0000   -5.91643
277320.0000   -5.29390
277360.0000   -5.83134
277400.0000   -5.07269
277440.0000   -4.89063
277480.0000   -5.62323
277520.0000   -4.32285
277560.0000   -5.45658
277600.0000   -4.76851
277640.0000   -5.40486
277680.0000   -5.41078
277720.0000   -5.17098
277760.0000   -4.57774
277800.0000   -5.41820
277840.0000   -5.43012
277880.0000   -6.28735
277920.0000   -5.90929
277960.0000   -5.08517
278000.0000   -5.06693
278040.0000   -5.52931
278080.0000   -5.83386
278120.0000   -5.55471
278160.0000   -5.11763
278200.0000   -5.58039
278240.0000   -6.42525
278280.0000   -5.63929
278320.0000   -6.72052
278360.0000   -5.12336
278400.0000   -5.39195
278440.0000   -5.28020
278480.0000   -5.78025
278520.0000   -4.97563
278560.0000   -5.43964
278600.0000   -4.52115
278640.0000   -4.32049
278680.0000   -4.83177
278720.0000   -4.47421
278760.0000   -3.63842
278800.0000   -4.22068
278840.0000   -4.28741
278880.0000   -5.62404
278920.0000   -5.23822
278960.0000   -5.08420
279000.0000   -3.96457
279040.0000   -3.66076
279080.0000   -4.98541
279120.0000   -4.35459
279160.0000   -4.15978
279200.0000   -4.81261
279240.0000   -5.22638
279280.0000   -4.35114
279320.0000   -4.92870
279360.0000   -4.68076
279400.0000   -4.46238
279440.0000   -4.61218
279480.0000   -5.18236
279520.0000   -5.33657
279560.0000   -5.54558
279600.0000   -5.67890
279640.0000   -4.24588
279680.0000   -4.78334
279720.0000   -5.28989
279760.0000   -5.77059
279800.0000   -4.78844
279840.0000   -4.43121
279880.0000   -5.54801
279920.0000   -5.67864
279960.0000   -5.32367
280000.0000   -5.27230
280040.0000   -5.20399
280080.0000   -6.46647
280120.0000   -5.41906
280160.0000   -6.25364
280200.0000   -5.60778
280240.0000   -5.74365
280280.0000   -5.11739
280320.0000   -5.94076
280360.0000   -5.72490
280400.0000   -5.02004
280440.0000   -5.83628
280480.0000   -5.72886
280520.0000   -5.02106
280560.0000   -6.15946
280600.0000   -4.82292
280640.0000   -4.20283
280680.0000   -5.81902
280720.0000   -5.35758
280760.0000   -5.20568
280800.0000   -5.01252
280840.0000   -5.44657
280880.0000   -6.02398
280920.0000   -6.20548
280960.0000   -5.62166
281000.0000   -5.99778
281040.0000   -6.01613
281080.0000   -5.37911
281120.0000   -4.71928
281160.0000   -5.64907
281200.0000   -5.35569
281240.0000   -5.09658
281280.0000   -5.33831
281320.0000   -4.83784
281360.0000   -5.57969
281400.0000   -5.68262
281440.0000   -6.59990
281480.0000   -5.85687
281520.0000   -4.87548
281560.0000   -4.84799
281600.0000   -5.23497
281640.0000   -4.26974
281680.0000   -4.72889
281720.0000   -5.47144
281760.0000   -5.30742
281800.0000   -4.93565
281840.0000   -5.51616
281880.0000   -4.56683
281920.0000   -4.39352
281960.0000   -6.57079
282000.0000   -5.24194
282040.0000   -5.73485
282080.0000   -5.98570
282120.0000   -5.39857
282160.0000   -6.36476
282200.0000   -5.99919
282240.0000   -5.52452
282280.0000   -6.46255
282320.0000   -5.48120
282360.0000   -5.40734
282400.0000   -5.22851
282440.0000   -5.33320
282480.0000   -5.22004
282520.0000   -4.86105
282560.0000   -4.25616
282600.0000   -4.96622
282640.0000   -4.47531
282680.0000   -4.40122
282720.0000   -3.73781
282760.0000   -4.31666
282800.0000   -5.55635
282840.0000   -4.93189
282880.0000   -4.79242
282920.0000   -4.83038
282960.0000   -4.96027
283000.0000   -4.77478
283040.0000   -4.97786
283080.0000   -4.76706
283120.0000   -5.21367
283160.0000   -5.53017
283200.0000   -5.11003
283240.0000   -5.00433
283280.0000   -4.91300
283320.0000   -4.95054
283360.0000   -4.45883
283400.0000   -4.73164
283440.0000   -3.83901
283480.0000   -4.60595
283520.0000   -5.05742
283560.0000   -5.51008
283600.0000   -3.75142
283640.0000   -4.86562
283680.0000   -5.52960
283720.0000   -4.94668
283760.0000   -5.51128
283800.0000   -5.43660
283840.0000   -5.84579
283880.0000   -4.55779
283920.0000   -4.78693
283960.0000   -4.48154
284000.0000   -4.96667
284040.0000   -5.22839
284080.0000   -5.40173
284120.0000   -4.70865
284160.0000   -5.40355
284200.0000   -4.71094
284240.0000   -5.14471
284280.0000   -5.12824
284320.0000   -5.09866
284360.0000   -5.27224
284400.0000   -5.73496
284440.0000   -4.87264
284480.0000   -5.66968
284520.0000   -4.74927
284560.0000   -5.20868
284600.0000   -4.61051
284640.0000   -4.84440
284680.0000   -5.37017
284720.0000   -5.44547
284760.0000   -5.75483
284800.0000   -5.94096
284840.0000   -5.74898
284880.0000   -5.59006
284920.0000   -4.97441
284960.0000   -5.48043
285000.0000   -5.25578
285040.0000   -5.09843
285080.0000   -4.68849
285120.0000   -4.76636
285160.0000   -4.82419
285200.0000   -4.16113
285240.0000   -5.61501
285280.0000   -4.77362
285320.0000   -4.91392
285360.0000   -5.98006
285400.0000   -5.90608
285440.0000   -4.79099
285480.0000   -5.97459
285520.0000   -5.42704
285560.0000   -4.85071
285600.0000   -4.97130
285640.0000   -4.53796
285680.0000   -4.30110
285720.0000   -3.92523
285760.0000   -4.41690
285800.0000   -4.88554
285840.0000   -4.65921
285880.0000   -4.79316
285920.0000   -5.07799
285960.0000   -4.73639
286000.0000   -4.68370
286040.0000   -3.68402
286080.0000   -4.57943
286120.0000   -4.41822
286160.0000   -4.05591
286200.0000   -3.83395
286240.0000   -4.25341
286280.0000   -4.51839
286320.0000   -4.53424
286360.0000   -4.37184
286400.0000   -3.06616
286440.0000   -4.00029
286480.0000   -3.38751
286520.0000   -4.14294
286560.0000   -5.16035
286600.0000   -3.79824
286640.0000   -4.50241
286680.0000   -3.94923
286720.0000   -4.04778
286760.0000   -3.16188
286800.0000   -4.07149
286840.0000   -4.03394
286880.0000   -3.56449
286920.0000   -3.23873
286960.0000   -4.47917
287000.0000   -3.84528
287040.0000   -4.45657
287080.0000   -4.15874
287120.0000   -4.53508
287160.0000   -4.53912
287200.0000   -3.94750
287240.0000   -4.84532
287280.0000   -5.01325
287320.0000   -4.85143
287360.0000   -4.54895
287400.0000   -4.37343
287440.0000   -3.82382
287480.0000   -4.53896
287520.0000   -5.73983
287560.0000   -4.40050
287600.0000   -5.45299
287640.0000   -4.71846
287680.0000   -5.25758
287720.0000   -4.71513
287760.0000   -4.78412
287800.0000   -4.64820
287840.0000   -4.02475
287880.0000   -4.36005
287920.0000   -3.22292
287960.0000   -3.70675
288000.0000   -4.60467
288040.0000   -4.61966
288080.0000   -4.38028
288120.0000   -4.50757
288160.0000   -4.15196
288200.0000   -4.15544
288240.0000   -4.76460
288280.0000   -4.92003
288320.0000   -5.46958
288360.0000   -5.05223
288400.0000   -4.30821
288440.0000   -4.38941
288480.0000   -4.70013
288520.0000   -4.24404
288560.0000   -3.96982
288600.0000   -4.68773
288640.0000   -4.27817
288680.0000   -4.83620
288720.0000   -4.12850
288760.0000   -4.69722
288800.0000   -3.97789
288840.0000   -5.34817
288880.0000   -4.69928
288920.0000   -3.76503
288960.0000   -3.95890
289000.0000   -4.44470
289040.0000   -4.16164
289080.0000   -4.54375
289120.0000   -4.46143
289160.0000   -4.37654
289200.0000   -4.95512
289240.0000   -3.79407
289280.0000   -3.99445
289320.0000   -3.92178
289360.0000   -3.63354
289400.0000   -3.85187
289440.0000   -4.22038
289480.0000   -4.06445
289520.0000   -3.72256
289560.0000   -3.23429
289600.0000   -3.65160
289640.0000   -3.98170
289680.0000   -3.50875
289720.0000   -4.43888
289760.0000   -4.40791
289800.0000   -5.14282
289840.0000   -4.90899
289880.0000   -5.67177
289920.0000   -4.44057
289960.0000   -4.14851
290000.0000   -5.09654
290040.0000   -4.96017
290080.0000   -5.72266
290120.0000   -5.53929
290160.0000   -4.97121
290200.0000   -5.73799
290240.0000   -4.36659
290280.0000   -4.34824
290320.0000   -4.08391
290360.0000   -5.19703
290400.0000   -4.62453
290440.0000   -5.14043
290480.0000   -3.89138
290520.0000   -3.74896
290560.0000   -4.53781
290600.0000   -4.80978
290640.0000   -4.43538
290680.0000   -5.56858
290720.0000   -5.22122
290760.0000   -4.77863
290800.0000   -4.43805
290840.0000   -4.65974
290880.0000   -5.57268
290920.0000   -4.80857
290960.0000   -5.48486
291000.0000   -5.58475
291040.0000   -4.94749
291080.0000   -4.87065
291120.0000   -4.12513
291160.0000   -4.44532
291200.0000   -5.65016
291240.0000   -5.16611
291280.0000   -4.86866
291320.0000   -4.88356
291360.0000   -4.61248
291400.0000   -5.13988
291440.0000   -4.85510
291480.0000   -3.63964
291520.0000   -4.84203
291560.0000   -4.52771
291600.0000   -4.50574
291640.0000   -4.09964
291680.0000   -4.20118
291720.0000   -3.92571
291760.0000   -4.76442
291800.0000   -5.05699
291840.0000   -4.11312
291880.0000   -4.04450
291920.0000   -3.87865
291960.0000   -4.52331
292000.0000   -4.17868
292040.0000   -3.73599
292080.0000   -4.34541
292120.0000   -4.70779
292160.0000   -4.59297
292200.0000   -4.10907
292240.0000   -4.63976
292280.0000   -4.71500
292320.0000   -4.37164
292360.0000   -3.88862
292400.0000   -4.49401
292440.0000   -5.11580
292480.0000   -4.74794
292520.0000   -4.40651
292560.0000   -4.99784
292600.0000   -4.44249
292640.0000   -4.47495
292680.0000   -5.36159
292720.0000   -4.65523
292760.0000   -5.08987
292800.0000   -4.77911
292840.0000   -5.03195
292880.0000   -5.41465
292920.0000   -4.75049
292960.0000   -3.80752
293000.0000   -4.52110
293040.0000   -4.65576
293080.0000   -4.50750
293120.0000   -4.31360
293160.0000   -4.29589
293200.0000   -4.02924
293240.0000   -4.54974
293280.0000   -4.64236
293320.0000   -4.79612
293360.0000   -4.83619
293400.0000   -5.10467
293440.0000   -4.86948
293480.0000   -4.65669
293520.0000   -5.15009
293560.0000   -5.07535
293600.0000   -5.11669
293640.0000   -3.61946
293680.0000   -4.01090
293720.0000   -4.85081
293760.0000   -4.91535
293800.0000   -5.82759
293840.0000   -5.33957
293880.0000   -4.71718
293920.0000   -4.17451
293960.0000   -4.37074
294000.0000   -4.68972
294040.0000   -4.80842
294080.0000   -5.42671
294120.0000   -5.37803
294160.0000   -5.77304
294200.0000   -5.81862
294240.0000   -4.48007
294280.0000   -4.71205
294320.0000   -3.46867
294360.0000   -4.25510
294400.0000   -4.88772
294440.0000   -4.80270
294480.0000   -4.17358
294520.0000   -4.37802
294560.0000   -3.67201
294600.0000   -4.15462
294640.0000   -5.67286
294680.0000   -5.06514
294720.0000   -4.41697
294760.0000   -4.76700
294800.0000   -4.45241
294840.0000   -4.52431
294880.0000   -3.86495
294920.0000   -4.16970
294960.0000   -4.97021
295000.0000   -5.42073
295040.0000   -4.93021
295080.0000   -4.25349
295120.0000   -4.14526
295160.0000   -3.78942
295200.0000   -3.86379
295240.0000   -3.69579
295280.0000   -4.12354
295320.0000   -4.15514
295360.0000   -3.52596
295400.0000   -3.80603
295440.0000   -3.98426
295480.0000   -4.09253
295520.0000   -4.31882
295560.0000   -4.15724
295600.0000   -4.18098
295640.0000   -4.29869
295680.0000   -4.36877
295720.0000   -5.36787
295760.0000   -5.41090
295800.0000   -4.48958
295840.0000   -5.64061
295880.0000   -5.11828
295920.0000   -4.80462
295960.0000   -4.35807
296000.0000   -3.77119
296040.0000   -3.73526
296080.0000   -3.84189
296120.0000   -4.08870
296160.0000   -4.38097
296200.0000   -4.19708
296240.0000   -4.17737
296280.0000   -3.86885
296320.0000   -5.11524
296360.0000   -4.11999
296400.0000   -4.20116
296440.0000   -4.99298
296480.0000   -5.43207
296520.0000   -5.65473
296560.0000   -4.44114
296600.0000   -5.41096
296640.0000   -5.74568
296680.0000   -4.59575
296720.0000   -4.93018
296760.0000   -5.33197
296800.0000   -4.63139
296840.0000   -4.30871
296880.0000   -4.17086
296920.0000   -4.66774
296960.0000   -4.13798
297000.0000   -4.46084
297040.0000   -4.43942
297080.0000   -4.30647
297120.0000   -4.44877
297160.0000   -4.15225
297200.0000   -3.88241
297240.0000   -4.14733
297280.0000   -4.74495
297320.0000   -4.17476
297360.0000   -4.68535
297400.0000   -4.73454
297440.0000   -4.68337
297480.0000   -4.31838
297520.0000   -4.15026
297560.0000   -3.80172
297600.0000   -3.75512
297640.0000   -3.74232
297680.0000   -3.85484
297720.0000   -3.22404
297760.0000   -4.63645
297800.0000   -3.38655
297840.0000   -3.83965
297880.0000   -3.22427
297920.0000   -3.71255
297960.0000   -3.64233
298000.0000   -4.55134
298040.0000   -4.10257
298080.0000   -3.98818
298120.0000   -4.30571
298160.0000   -4.81309
298200.0000   -4.23227
298240.0000   -5.02293
298280.0000   -3.71642
298320.0000   -3.87056
298360.0000   -4.41318
298400.0000   -4.39622
298440.0000   -4.26170
298480.0000   -5.09168
298520.0000   -4.88271
298560.0000   -5.24022
298600.0000   -5.06626
298640.0000   -4.67491
298680.0000   -5.00916
298720.0000   -5.33823
298760.0000   -5.81009
298800.0000   -4.06895
298840.0000   -4.36032
298880.0000   -4.13382
298920.0000   -4.06755
298960.0000   -4.84762
299000.0000   -4.80745
299040.0000   -3.67371
299080.0000   -4.35557
299120.0000   -4.60996
299160.0000   -3.58270
299200.0000   -3.83471
299240.0000   -3.77352
299280.0000   -4.65768
299320.0000   -4.15883
299360.0000   -4.22177
299400.0000   -4.44389
299440.0000   -4.59877
299480.0000   -3.59868
299520.0000   -3.30310
299560.0000   -2.75763
299600.0000   -4.33319
299640.0000   -4.43734
299680.0000   -5.44157
299720.0000   -3.71500
299760.0000   -4.92441
299800.0000   -4.91775
299840.0000   -5.18786
299880.0000   -4.21551
299920.0000   -4.30420
299960.0000   -4.16127
300000.0000   -4.15997
300040.0000   -3.47075
300080.0000   -3.71073
300120.0000   -3.59633
300160.0000   -4.26988
300200.0000   -3.97505
300240.0000   -4.34974
300280.0000   -3.57014
300320.0000   -4.57259
300360.0000   -4.39372
300400.0000   -4.03137
300440.0000   -4.17897
300480.0000   -4.54569
300520.0000   -3.28008
300560.0000   -3.28636
300600.0000   -3.36876
300640.0000   -4.40525
300680.0000   -5.20588
300720.0000   -3.92953
300760.0000   -4.17326
300800.0000   -4.24249
300840.0000   -3.30101
300880.0000   -4.04455
300920.0000   -3.22690
300960.0000   -4.37565
301000.0000   -3.36118
301040.0000   -4.24731
301080.0000   -3.69939
301120.0000   -4.70272
301160.0000   -4.65581
301200.0000   -4.58739
301240.0000   -4.11137
301280.0000   -3.02882
301320.0000   -3.96215
301360.0000   -4.56512
301400.0000   -4.86629
301440.0000   -4.14366
301480.0000   -3.27519
301520.0000   -3.71943
301560.0000   -3.83315
301600.0000   -3.43438
301640.0000   -3.33732
301680.0000   -2.95890
301720.0000   -4.04898
301760.0000   -3.91940
301800.0000   -3.90186
301840.0000   -5.03175
301880.0000   -4.14670
301920.0000   -3.74217
301960.0000   -4.26844
302000.0000   -4.36843
302040.0000   -4.26125
302080.0000   -5.37083
302120.0000   -7.18785
302160.0000   -5.39338
302200.0000   -6.03711
302240.0000   -5.88687
302280.0000   -5.11740
302320.0000   -4.86111
302360.0000   -5.86285
302400.0000   -6.00698
302440.0000   -4.76465
302480.0000   -4.83571
302520.0000   -4.57207
302560.0000   -4.51231
302600.0000   -4.41572
302640.0000   -4.12018
302680.0000   -4.56036
302720.0000   -4.39773
302760.0000   -4.14388
302800.0000   -4.90125
302840.0000   -5.33618
302880.0000   -4.11185
302920.0000   -4.54839
302960.0000   -4.26991
303000.0000   -5.14817
303040.0000   -5.16157
303080.0000   -4.47958
303120.0000   -5.18800
303160.0000   -4.52343
303200.0000   -4.39036
303240.0000   -4.24789
303280.0000   -4.30856
303320.0000   -3.34981
303360.0000   -3.73662
303400.0000   -3.74693
303440.0000   -3.92935
303480.0000   -3.63343
303520.0000   -4.80975
303560.0000   -3.94901
303600.0000   -4.49572
303640.0000   -3.90885
303680.0000   -3.96492
303720.0000   -3.94468
303760.0000   -4.26283
303800.0000   -4.10752
303840.0000   -3.49343
303880.0000   -3.68507
303920.0000   -3.31973
303960.0000   -4.14894
304000.0000   -3.32123
304040.0000   -3.68362
304080.0000   -4.92466
304120.0000   -4.47656
304160.0000   -4.30114
304200.0000   -4.04440
304240.0000   -5.34645
304280.0000   -5.35535
304320.0000   -5.28141
304360.0000   -4.49388
304400.0000   -4.80509
304440.0000   -4.23883
304480.0000   -4.58480
304520.0000   -4.24439
304560.0000   -5.94776
304600.0000   -4.77568
304640.0000   -5.01350
304680.0000   -5.84418
304720.0000   -5.30127
304760.0000   -4.93916
304800.0000   -5.45351
304840.0000   -5.14764
304880.0000   -4.45389
304920.0000   -5.19702
304960.0000   -4.59255
305000.0000   -5.25391
305040.0000   -4.57224
305080.0000   -4.14647
305120.0000   -4.64381
305160.0000   -4.93973
305200.0000   -5.12403
305240.0000   -4.14048
305280.0000   -3.92797
305320.0000   -4.02228
305360.0000   -4.45637
305400.0000   -3.70333
305440.0000   -4.54729
305480.0000   -3.74051
305520.0000   -4.62681
305560.0000   -4.03738
305600.0000   -4.95637
305640.0000   -4.89028
305680.0000   -4.72568
305720.0000   -4.17308
305760.0000   -4.64370
305800.0000   -5.07108
305840.0000   -4.89631
305880.0000   -4.19350
305920.0000   -5.47099
305960.0000   -5.12849
306000.0000   -3.79656
306040.0000   -5.37786
306080.0000   -4.45842
306120.0000   -5.02839
306160.0000   -5.73919
306200.0000   -5.46052
306240.0000   -6.01296
306280.0000   -4.64652
306320.0000   -4.46851
306360.0000   -5.66701
306400.0000   -5.05916
306440.0000   -5.64854
306480.0000   -5.18453
306520.0000   -4.75976
306560.0000   -5.07971
306600.0000   -4.66592
306640.0000   -5.63779
306680.0000   -5.86221
306720.0000   -5.54011
306760.0000   -5.44613
306800.0000   -5.54416
306840.0000   -4.54645
306880.0000   -4.56112
306920.0000   -4.98169
306960.0000   -4.37283
307000.0000   -5.64690
307040.0000   -5.68043
307080.0000   -5.77139
307120.0000   -5.56400
307160.0000   -4.63251
307200.0000   -4.18023
307240.0000   -5.82646
307280.0000   -5.84114
307320.0000   -4.76852
307360.0000   -4.87967
307400.0000   -4.08379
307440.0000   -4.49359
307480.0000   -5.32979
307520.0000   -4.86520
307560.0000   -4.55233
307600.0000   -4.09579
307640.0000   -4.59437
307680.0000   -5.12465
307720.0000   -3.82004
307760.0000   -4.44690
307800.0000   -4.73667
307840.0000   -3.64405
307880.0000   -4.97147
307920.0000   -4.45282
307960.0000   -4.69137
308000.0000   -4.55733
308040.0000   -4.79314
308080.0000   -4.45733
308120.0000   -4.48151
308160.0000   -4.75359
308200.0000   -4.89037
308240.0000   -5.22891
308280.0000   -5.16806
308320.0000   -5.85057
308360.0000   -5.17053
308400.0000   -4.78078
308440.0000   -4.92743
308480.0000   -4.86227
308520.0000   -4.21532
308560.0000   -4.53297
308600.0000   -5.04166
308640.0000   -4.49390
308680.0000   -3.92239
308720.0000   -3.71885
308760.0000   -4.06833
308800.0000   -4.52302
308840.0000   -4.15482
308880.0000   -4.05451
308920.0000   -4.57748
308960.0000   -3.98453
309000.0000   -4.29542
309040.0000   -4.11438
309080.0000   -5.43429
309120.0000   -4.44230
309160.0000   -5.50067
309200.0000   -5.55824
309240.0000   -5.19503
309280.0000   -4.57170
309320.0000   -5.39440
309360.0000   -5.35064
309400.0000   -5.45822
309440.0000   -4.31877
309480.0000   -5.29544
309520.0000   -4.90766
309560.0000   -4.59799
309600.0000   -5.13628
309640.0000   -4.26035
309680.0000   -5.57708
309720.0000   -5.37032
309760.0000   -5.11709
309800.0000   -4.32034
309840.0000   -4.24675
309880.0000   -4.66110
309920.0000   -4.52438
309960.0000   -6.05397
310000.0000   -4.93118
310040.0000   -3.92077
310080.0000   -5.71440
310120.0000   -5.75871
310160.0000   -5.09738
310200.0000   -5.14514
310240.0000   -6.14721
310280.0000   -4.90158
310320.0000   -4.49843
310360.0000   -6.14317
310400.0000   -5.71083
310440.0000   -4.52184
310480.0000   -4.85635
310520.0000   -4.62868
310560.0000   -5.02312
310600.0000   -5.35524
310640.0000   -4.57689
310680.0000   -4.91011
310720.0000   -4.83109
310760.0000   -4.56546
310800.0000   -4.99040
310840.0000   -5.16924
310880.0000   -6.33871
310920.0000   -4.78615
310960.0000   -4.33876
311000.0000   -4.06192
311040.0000   -4.90559
311080.0000   -4.50922
311120.0000   -4.97099
311160.0000   -5.57606
311200.0000   -5.18421
311240.0000   -4.62540
311280.0000   -4.94579
311320.0000   -4.50382
311360.0000   -4.62103
311400.0000   -4.81462
311440.0000   -5.25737
311480.0000   -4.81671
311520.0000   -6.04750
311560.0000   -6.11477
311600.0000   -5.65230
311640.0000   -5.45542
311680.0000   -5.81797
311720.0000   -4.56055
311760.0000   -4.13772
311800.0000   -4.93128
311840.0000   -4.61200
311880.0000   -4.33456
311920.0000   -4.05178
311960.0000   -4.89856
312000.0000   -5.05835
312040.0000   -4.88344
312080.0000   -4.89955
312120.0000   -4.49508
312160.0000   -4.80974
312200.0000   -4.98583
312240.0000   -5.11771
312280.0000   -4.86130
312320.0000   -5.15222
312360.0000   -4.32851
312400.0000   -4.70878
312440.0000   -4.55433
312480.0000   -5.23054
312520.0000   -4.07999
312560.0000   -3.51227
312600.0000   -3.90885
312640.0000   -3.51818
312680.0000   -3.62577
312720.0000   -3.70433
312760.0000   -3.80698
312800.0000   -3.42260
312840.0000   -3.32216
312880.0000   -3.37093
312920.0000   -4.52686
312960.0000   -4.25786
313000.0000   -3.52921
313040.0000   -3.53347
313080.0000   -3.82454
313120.0000   -4.62846
313160.0000   -3.88560
313200.0000   -3.79471
313240.0000   -3.41901
313280.0000   -4.28075
313320.0000   -4.82196
313360.0000   -5.29751
313400.0000   -4.47804
313440.0000   -4.47277
313480.0000   -4.48557
313520.0000   -5.24620
313560.0000   -5.49392
313600.0000   -5.60830
313640.0000   -5.31563
313680.0000   -4.31012
313720.0000   -4.35424
313760.0000   -5.11235
313800.0000   -4.02449
313840.0000   -3.95650
313880.0000   -4.06568
313920.0000   -4.65446
313960.0000   -4.99880
314000.0000   -4.17152
314040.0000   -4.92073
314080.0000   -5.67976
314120.0000   -4.94979
314160.0000   -5.60278
314200.0000   -4.57488
314240.0000   -5.60051
314280.0000   -4.51937
314320.0000   -4.80659
314360.0000   -5.37410
314400.0000   -4.98003
314440.0000   -6.17913
314480.0000   -5.55964
314520.0000   -5.81182
314560.0000   -5.79903
314600.0000   -4.69558
314640.0000   -6.11698
314680.0000   -4.76566
314720.0000   -4.56290
314760.0000   -5.29110
314800.0000   -4.77538
314840.0000   -4.80671
314880.0000   -4.29553
314920.0000   -5.21277
314960.0000   -5.06057
315000.0000   -4.62127
315040.0000   -4.19199
315080.0000   -4.28274
315120.0000   -3.72324
315160.0000   -5.07781
315200.0000   -4.80522
315240.0000   -5.37784
315280.0000   -4.38109
315320.0000   -5.12977
315360.0000   -4.55651
315400.0000   -4.48519
315440.0000   -4.11074
315480.0000   -3.37898
315520.0000   -4.81573
315560.0000   -3.74133
315600.0000   -4.89896
315640.0000   -4.66238
315680.0000   -5.26544
315720.0000   -4.18957
315760.0000   -4.66047
315800.0000   -4.48624
315840.0000   -4.38399
315880.0000   -5.28280
315920.0000   -4.19097
315960.0000   -4.85466
316000.0000   -3.78554
316040.0000   -3.92842
316080.0000   -4.06476
316120.0000   -5.10294
316160.0000   -4.37229
316200.0000   -4.61817
316240.0000   -4.48410
316280.0000   -4.11127
316320.0000   -4.36759
316360.0000   -4.53009
316400.0000   -3.04237
316440.0000   -4.31897
316480.0000   -4.82369
316520.0000   -4.30293
316560.0000   -5.35952
316600.0000   -4.64091
316640.0000   -4.93514
316680.0000   -5.19202
316720.0000   -4.78874
316760.0000   -5.40183
316800.0000   -5.09207
316840.0000   -5.05281
316880.0000   -5.12458
316920.0000   -3.62346
316960.0000   -5.52931
317000.0000   -5.47833
317040.0000   -5.18795
317080.0000   -4.45926
317120.0000   -4.59008
317160.0000   -3.61419
317200.0000   -5.20528
317240.0000   -4.96053
317280.0000   -4.98396
317320.0000   -4.37230
317360.0000   -5.06731
317400.0000   -5.14224
317440.0000   -4.58443
317480.0000   -4.14343
317520.0000   -4.80205
317560.0000   -4.86020
317600.0000   -5.14314
317640.0000   -5.35348
317680.0000   -4.74498
317720.0000   -4.87969
317760.0000   -5.75259
317800.0000   -4.85810
317840.0000   -5.74341
317880.0000   -4.92604
317920.0000   -5.52863
317960.0000   -4.66774
318000.0000   -4.69185
318040.0000   -3.87465
318080.0000   -4.42364
318120.0000   -4.50836
318160.0000   -4.20766
318200.0000   -3.82349
318240.0000   -4.88288
318280.0000   -5.23858
318320.0000   -5.18720
318360.0000   -4.90320
318400.0000   -4.32182
318440.0000   -4.92978
318480.0000   -4.98536
318520.0000   -4.29933
318560.0000   -4.92333
318600.0000   -5.52526
318640.0000   -5.61083
318680.0000   -5.23283
318720.0000   -4.82036
318760.0000   -4.98681
318800.0000   -4.64342
318840.0000   -4.86177
318880.0000   -5.65983
318920.0000   -5.54518
318960.0000   -6.18287
319000.0000   -5.91883
319040.0000   -5.84130
319080.0000   -5.40639
319120.0000   -6.08848
319160.0000   -6.00421
319200.0000   -6.07818
319240.0000   -5.34716
319280.0000   -4.06952
319320.0000   -4.45811
319360.0000   -4.99969
319400.0000   -5.04115
319440.0000   -5.07380
319480.0000   -4.71712
319520.0000   -5.08623
319560.0000   -5.70719
319600.0000   -3.75201
319640.0000   -5.41370
319680.0000   -5.18398
319720.0000   -4.63753
319760.0000   -4.48318
319800.0000   -3.97852
319840.0000   -5.25178
319880.0000   -4.13299
319920.0000   -4.67301
319960.0000   -4.21194
320000.0000   -4.80154
320040.0000   -4.27797
320080.0000   -3.06402
320120.0000   -3.97114
320160.0000   -3.90440
320200.0000   -4.73065
320240.0000   -5.61367
320280.0000   -5.09444
320320.0000   -4.19882
320360.0000   -5.09968
320400.0000   -4.11222
320440.0000   -4.18039
320480.0000   -4.42253
320520.0000   -3.88573
320560.0000   -3.78405
320600.0000   -4.24921
320640.0000   -4.42554
320680.0000   -4.27579
320720.0000   -4.60535
320760.0000   -3.86096
320800.0000   -4.50925
320840.0000   -4.58884
320880.0000   -4.95501
320920.0000   -4.63728
320960.0000   -3.99916
321000.0000   -3.89727
321040.0000   -4.75869
321080.0000   -4.56933
321120.0000   -3.76306
321160.0000   -4.43661
321200.0000   -4.56394
321240.0000   -4.67532
321280.0000   -4.95081
321320.0000   -5.83751
321360.0000   -4.74902
321400.0000   -4.97590
321440.0000   -5.31033
321480.0000   -5.25081
321520.0000   -3.35518
321560.0000   -3.81581
321600.0000   -4.08284
321640.0000   -4.13192
321680.0000   -4.14960
321720.0000   -3.82635
321760.0000   -4.09157
321800.0000   -3.96697
321840.0000   -3.98632
321880.0000   -4.66074
321920.0000   -3.83797
321960.0000   -4.64179
322000.0000   -4.64860
322040.0000   -4.20854
322080.0000   -4.42218
322120.0000   -5.05662
322160.0000   -4.84625
322200.0000   -4.45540
322240.0000   -3.59789
322280.0000   -5.47173
322320.0000   -4.49711
322360.0000   -5.70336
322400.0000   -5.06661
322440.0000   -4.17656
322480.0000   -4.87707
322520.0000   -5.84217
322560.0000   -4.88733
322600.0000   -5.19751
322640.0000   -4.99709
322680.0000   -4.79421
322720.0000   -5.50107
322760.0000   -5.53997
322800.0000   -4.67225
322840.0000   -4.52232
322880.0000   -4.80540
322920.0000   -4.46522
322960.0000   -5.45288
323000.0000   -5.23727
323040.0000   -5.80650
323080.0000   -5.84667
323120.0000   -5.32600
323160.0000   -5.74232
323200.0000   -4.56687
323240.0000   -5.17042
323280.0000   -4.67329
323320.0000   -4.92981
323360.0000   -4.70765
323400.0000   -5.34232
323440.0000   -4.49594
323480.0000   -4.24650
323520.0000   -4.32599
323560.0000   -4.73198
323600.0000   -4.47625
323640.0000   -3.97793
323680.0000   -5.02249
323720.0000   -3.97552
323760.0000   -4.85033
323800.0000   -5.17108
323840.0000   -5.23623
323880.0000   -5.10279
323920.0000   -5.01099
323960.0000   -4.84322
324000.0000   -5.16858
324040.0000   -4.72907
324080.0000   -4.37534
324120.0000   -4.80406
324160.0000   -4.76443
324200.0000   -4.36121
324240.0000   -4.55623
324280.0000   -5.20550
324320.0000   -4.92448
324360.0000   -4.90755
324400.0000   -5.23749
324440.0000   -4.80466
324480.0000   -5.13459
324520.0000   -4.81519
324560.0000   -5.24249
324600.0000   -5.01000
324640.0000   -4.37472
324680.0000   -4.80850
324720.0000   -4.98081
324760.0000   -4.92204
324800.0000   -4.12682
324840.0000   -4.27659
324880.0000   -5.33240
324920.0000   -4.90000
324960.0000   -3.88019
325000.0000   -4.32346
325040.0000   -5.37393
325080.0000   -5.30133
325120.0000   -5.16085
325160.0000   -4.88891
325200.0000   -4.83700
325240.0000   -4.95321
325280.0000   -4.13458
325320.0000   -4.62127
325360.0000   -4.41031
325400.0000   -4.84492
325440.0000   -4.54986
325480.0000   -4.58815
325520.0000   -3.39921
325560.0000   -4.50658
325600.0000   -4.10696
325640.0000   -4.69794
325680.0000   -4.14773
325720.0000   -3.29125
325760.0000   -4.00052
325800.0000   -4.77114
325840.0000   -4.43170
325880.0000   -4.42979
325920.0000   -5.07615
325960.0000   -4.44588
326000.0000   -3.21625
326040.0000   -4.04637
326080.0000   -4.89090
326120.0000   -4.20900
326160.0000   -4.67223
326200.0000   -4.07552
326240.0000   -5.36710
326280.0000   -5.34404
326320.0000   -4.89102
326360.0000   -5.11976
326400.0000   -4.56629
326440.0000   -5.20749
326480.0000   -5.59222
326520.0000   -4.58471
326560.0000   -5.19876
326600.0000   -4.79040
326640.0000   -5.47167
326680.0000   -5.08933
326720.0000   -5.00049
326760.0000   -5.13626
326800.0000   -5.38725
326840.0000   -5.52793
326880.0000   -6.06126
326920.0000   -4.96770
326960.0000   -4.56674
327000.0000   -5.75517
327040.0000   -5.38169
327080.0000   -5.51815
327120.0000   -4.96779
327160.0000   -4.72947
327200.0000   -4.55442
327240.0000   -4.23930
327280.0000   -5.34296
327320.0000   -4.83946
327360.0000   -4.19690
327400.0000   -4.28244
327440.0000   -4.97823
327480.0000   -4.50912
327520.0000   -5.24001
327560.0000   -4.37878
327600.0000   -4.87565
327640.0000   -4.28081
327680.0000   -4.44777
327720.0000   -4.62032
327760.0000   -3.48784
327800.0000   -4.43608
327840.0000   -3.97146
327880.0000   -5.05496
327920.0000   -4.79642
327960.0000   -4.72696
328000.0000   -4.11595
328040.0000   -5.68094
328080.0000   -5.60755
328120.0000   -5.41011
328160.0000   -5.42344
328200.0000   -5.47681
328240.0000   -4.89519
328280.0000   -4.81116
328320.0000   -5.78064
328360.0000   -5.03311
328400.0000   -4.43583
328440.0000   -5.45976
328480.0000   -5.10340
328520.0000   -5.67227
328560.0000   -5.95856
328600.0000   -5.80256
328640.0000   -4.48747
328680.0000   -5.04853
328720.0000   -5.85118
328760.0000   -5.05064
328800.0000   -5.17400
328840.0000   -4.80493
328880.0000   -4.94277
328920.0000   -5.07203
328960.0000   -5.31108
329000.0000   -4.51984
329040.0000   -5.18576
329080.0000   -5.20747
329120.0000   -5.11496
329160.0000   -5.10349
329200.0000   -5.51155
329240.0000   -5.18147
329280.0000   -5.11336
329320.0000   -6.06340
329360.0000   -5.28593
329400.0000   -5.72414
329440.0000   -4.85199
329480.0000   -5.51346
329520.0000   -3.85303
329560.0000   -4.05989
329600.0000   -4.90013
329640.0000   -3.71361
329680.0000   -4.12425
329720.0000   -5.50871
329760.0000   -4.69656
329800.0000   -5.07691
329840.0000   -4.57241
329880.0000   -5.44642
329920.0000   -4.40024
329960.0000   -5.37690
330000.0000   -4.84737
330040.0000   -6.60971
330080.0000   -5.73703
330120.0000   -5.67351
330160.0000   -5.18417
330200.0000   -5.28177
330240.0000   -4.32296
330280.0000   -5.36670
330320.0000   -4.96407
330360.0000   -4.99843
330400.0000   -4.89771
330440.0000   -5.85417
330480.0000   -6.26490
330520.0000   -4.97986
330560.0000   -5.14192
330600.0000   -4.49878
330640.0000   -4.90712
330680.0000   -4.44418
330720.0000   -4.54916
330760.0000   -4.96967
330800.0000   -5.25083
330840.0000   -5.05561
330880.0000   -5.31938
330920.0000   -4.32025
330960.0000   -4.79007
331000.0000   -4.86850
331040.0000   -5.78260
331080.0000   -5.05137
331120.0000   -5.83088
331160.0000   -5.76811
331200.0000   -5.00161
331240.0000   -4.84917
331280.0000   -6.08660
331320.0000   -5.59483
331360.0000   -5.11831
331400.0000   -5.09384
331440.0000   -4.37643
331480.0000   -5.10414
331520.0000   -4.01396
331560.0000   -5.23867
331600.0000   -5.59700
331640.0000   -4.43746
331680.0000   -5.13869
331720.0000   -4.55961
331760.0000   -5.38348
331800.0000   -5.51180
331840.0000   -4.75217
331880.0000   -4.70006
331920.0000   -5.44251
331960.0000   -5.76325
332000.0000   -5.54588
332040.0000   -5.46003
332080.0000   -5.30490
332120.0000   -4.45523
332160.0000   -5.48382
332200.0000   -4.52756
332240.0000   -4.64425
332280.0000   -4.48653
332320.0000   -5.33128
332360.0000   -5.25636
332400.0000   -4.06445
332440.0000   -4.80829
332480.0000   -4.26082
332520.0000   -4.27732
332560.0000   -4.16772
332600.0000   -5.07055
332640.0000   -6.05123
332680.0000   -5.06187
332720.0000   -5.12361
332760.0000   -5.05154
332800.0000   -5.55809
332840.0000   -4.13009
332880.0000   -5.03159
332920.0000   -5.11766
332960.0000   -4.39934
333000.0000   -4.88973
333040.0000   -4.44848
333080.0000   -4.79967
333120.0000   -4.70966
333160.0000   -4.87075
333200.0000   -5.30116
333240.0000   -3.81212
333280.0000   -4.34866
333320.0000   -4.17999
333360.0000   -3.74426
333400.0000   -4.21567
333440.0000   -4.41269
333480.0000   -4.65284
333520.0000   -4.42343
333560.0000   -4.39864
333600.0000   -4.04789
333640.0000   -4.65389
333680.0000   -4.08122
333720.0000   -4.16054
333760.0000   -3.96617
333800.0000   -4.26123
333840.0000   -3.75172
333880.0000   -4.50454
333920.0000   -4.59488
333960.0000   -4.45427
334000.0000   -4.58412
334040.0000   -4.55514
334080.0000   -4.59748
334120.0000   -3.75422
334160.0000   -3.92728
334200.0000   -4.55226
334240.0000   -5.07985
334280.0000   -4.56100
334320.0000   -4.94796
334360.0000   -4.20099
334400.0000   -4.10061
334440.0000   -3.64189
334480.0000   -4.45363
334520.0000   -4.48635
334560.0000   -4.25118
334600.0000   -4.06143
334640.0000   -3.86171
334680.0000   -4.01411
334720.0000   -4.48435
334760.0000   -4.30339
334800.0000   -5.06973
334840.0000   -4.69596
334880.0000   -4.88512
334920.0000   -3.30785
334960.0000   -4.26996
335000.0000   -3.97311
335040.0000   -4.14509
335080.0000   -4.50617
335120.0000   -3.98853
335160.0000   -4.47339
335200.0000   -4.01824
335240.0000   -4.63655
335280.0000   -5.15016
335320.0000   -5.02879
335360.0000   -4.60537
335400.0000   -4.29822
335440.0000   -4.63507
335480.0000   -4.28032
335520.0000   -3.93158
335560.0000   -4.08917
335600.0000   -4.79937
335640.0000   -4.61087
335680.0000   -4.38730
335720.0000   -4.54762
335760.0000   -4.48336
335800.0000   -3.83783
335840.0000   -4.35418
335880.0000   -5.22750
335920.0000   -4.70445
335960.0000   -4.82521
336000.0000   -3.64012
336040.0000   -4.67919
336080.0000   -4.20694
336120.0000   -3.87879
336160.0000   -4.37730
336200.0000   -4.59282
336240.0000   -4.45080
336280.0000   -4.39073
336320.0000   -4.87653
336360.0000   -5.16717
336400.0000   -5.10470
336440.0000   -5.43644
336480.0000   -3.84406
336520.0000   -5.46062
336560.0000   -5.23576
336600.0000   -5.60407
336640.0000   -5.96687
336680.0000   -5.32226
336720.0000   -4.79155
336760.0000   -4.96346
336800.0000   -4.61889
336840.0000   -4.90113
336880.0000   -4.67781
336920.0000   -4.01304
336960.0000   -4.54336
337000.0000   -4.18551
337040.0000   -4.31419
337080.0000   -4.35157
337120.0000   -4.54477
337160.0000   -4.51572
337200.0000   -4.61295
337240.0000   -5.40849
337280.0000   -4.45856
337320.0000   -3.26650
337360.0000   -4.12626
337400.0000   -4.06604
337440.0000   -4.02477
337480.0000   -3.61133
337520.0000   -3.09856
337560.0000   -3.56514
337600.0000   -4.44875
337640.0000   -4.32208
337680.0000   -3.93803
337720.0000   -3.80410
337760.0000   -4.14425
337800.0000   -4.25658
337840.0000   -4.48597
337880.0000   -3.98325
337920.0000   -4.11037
337960.0000   -4.32305
338000.0000   -3.61634
338040.0000   -5.67613
338080.0000   -4.08726
338120.0000   -4.76319
338160.0000   -5.24524
338200.0000   -5.18030
338240.0000   -4.26086
338280.0000   -3.31160
338320.0000   -3.96766
338360.0000   -4.22322
338400.0000   -4.76114
338440.0000   -3.90183
338480.0000   -4.08555
338520.0000   -4.63255
338560.0000   -3.34832
338600.0000   -4.29711
338640.0000   -4.45384
338680.0000   -3.85135
338720.0000   -3.84749
338760.0000   -3.69006
338800.0000   -3.36835
338840.0000   -3.65520
338880.0000   -3.20645
338920.0000   -4.01255
338960.0000   -3.75306
339000.0000   -3.52979
339040.0000   -3.05464
339080.0000   -3.27904
339120.0000   -3.55917
339160.0000   -4.21879
339200.0000   -3.50987
339240.0000   -3.15454
339280.0000   -3.54646
339320.0000   -4.08637
339360.0000   -3.15197
339400.0000   -2.90034
339440.0000   -3.89273
339480.0000   -3.91855
339520.0000   -4.59303
339560.0000   -4.10879
339600.0000   -4.21756
339640.0000   -3.86134
339680.0000   -3.44894
339720.0000   -3.37595
339760.0000   -3.45144
339800.0000   -3.68018
339840.0000   -3.97892
339880.0000   -5.06048
339920.0000   -4.02808
339960.0000   -4.57760
340000.0000   -3.22614
340040.0000   -4.78082
340080.0000   -4.86357
340120.0000   -4.50118
340160.0000   -3.53846
340200.0000   -4.01880
340240.0000   -3.86709
340280.0000   -4.23268
340320.0000   -4.07620
340360.0000   -4.20479
340400.0000   -4.71453
340440.0000   -3.95419
340480.0000   -4.13392
340520.0000   -4.69013
340560.0000   -4.52180
340600.0000   -3.81127
340640.0000   -4.32346
340680.0000   -3.97639
340720.0000   -3.93047
340760.0000   -4.43963
340800.0000   -5.46375
340840.0000   -5.06701
340880.0000   -4.72216
340920.0000   -3.64201
340960.0000   -4.12164
341000.0000   -4.69137
341040.0000   -3.91894
341080.0000   -4.64234
341120.0000   -4.80054
341160.0000   -4.53707
341200.0000   -4.23372
341240.0000   -5.30372
341280.0000   -4.45085
341320.0000   -4.43551
341360.0000   -3.31748
341400.0000   -4.78388
341440.0000   -3.88370
341480.0000   -4.20590
341520.0000   -3.92644
341560.0000   -4.42266
341600.0000   -4.33765
341640.0000   -5.42515
341680.0000   -5.50044
341720.0000   -5.54575
341760.0000   -5.50968
341800.0000   -4.59247
341840.0000   -4.35978
341880.0000   -4.19909
341920.0000   -4.61928
341960.0000   -3.56014
342000.0000   -4.44399
342040.0000   -4.42771
342080.0000   -4.56915
342120.0000   -4.61057
342160.0000   -4.00606
342200.0000   -4.24015
342240.0000   -3.30815
342280.0000   -4.51116
342320.0000   -4.45075
342360.0000   -4.57268
342400.0000   -5.02641
342440.0000   -5.27002
342480.0000   -4.75445
342520.0000   -5.00443
342560.0000   -4.91137
342600.0000   -5.34659
342640.0000   -5.18928
342680.0000   -4.37542
342720.0000   -4.21453
342760.0000   -4.42177
342800.0000   -3.82491
342840.0000   -3.71112
342880.0000   -4.32492
342920.0000   -3.70482
342960.0000   -4.81247
343000.0000   -4.96245
343040.0000   -4.12441
343080.0000   -4.49070
343120.0000   -3.89962
343160.0000   -3.12268
343200.0000   -3.97688
343240.0000   -3.31241
343280.0000   -3.64853
343320.0000   -3.58304
343360.0000   -3.96551
343400.0000   -4.49986
343440.0000   -3.91093
343480.0000   -4.37107
343520.0000   -4.04035
343560.0000   -4.70315
343600.0000   -4.15613
343640.0000   -4.53050
343680.0000   -4.32679
343720.0000   -3.76904
343760.0000   -3.94501
343800.0000   -3.50200
343840.0000   -3.45722
343880.0000   -4.58639
343920.0000   -3.52169
343960.0000   -4.52489
344000.0000   -4.05755
344040.0000   -4.21737
344080.0000   -3.50022
344120.0000   -4.50374
344160.0000   -3.19156
344200.0000   -4.35454
344240.0000   -5.09718
344280.0000   -4.72188
344320.0000   -4.83278
344360.0000   -3.35452
344400.0000   -4.41592
344440.0000   -4.76406
344480.0000   -4.38270
344520.0000   -4.57566
344560.0000   -5.04045
344600.0000   -3.75302
344640.0000   -3.28533
344680.0000   -4.49692
344720.0000   -4.05207
344760.0000   -4.09674
344800.0000   -4.86657
344840.0000   -4.33726
344880.0000   -4.63285
344920.0000   -4.35929
344960.0000   -4.08678
345000.0000   -3.20594
345040.0000   -3.70885
345080.0000   -4.49930
345120.0000   -3.66843
345160.0000   -3.90685
345200.0000   -4.86956
345240.0000   -4.34105
345280.0000   -4.43290
345320.0000   -4.75151
345360.0000   -4.35660
345400.0000   -4.35710
345440.0000   -4.30399
345480.0000   -4.41392
345520.0000   -4.60435
345560.0000   -4.44152
345600.0000   -4.77494
345640.0000   -3.68646
345680.0000   -4.30612
345720.0000   -3.15000
345760.0000   -3.76845
345800.0000   -4.49663
345840.0000   -4.19427
345880.0000   -3.72416
345920.0000   -4.26098
345960.0000   -4.75298
346000.0000   -4.44446
346040.0000   -4.83970
346080.0000   -4.52522
346120.0000   -4.47988
346160.0000   -4.10633
346200.0000   -3.60909
346240.0000   -4.38432
346280.0000   -5.01322
346320.0000   -4.64883
346360.0000   -4.50733
346400.0000   -4.34934
346440.0000   -4.51754
346480.0000   -4.75030
346520.0000   -4.46532
346560.0000   -4.52418
346600.0000   -4.11078
346640.0000   -3.89370
346680.0000   -4.03392
346720.0000   -3.86277
346760.0000   -3.80242
346800.0000   -4.02089
346840.0000   -3.52268
346880.0000   -4.31265
346920.0000   -4.78838
346960.0000   -4.55199
347000.0000   -3.98481
347040.0000   -3.65592
347080.0000   -3.90080
347120.0000   -4.16533
347160.0000   -4.65099
347200.0000   -4.97583
347240.0000   -4.28606
347280.0000   -5.23202
347320.0000   -4.19154
347360.0000   -3.36809
347400.0000   -3.75916
347440.0000   -3.99525
347480.0000   -4.31855
347520.0000   -4.30787
347560.0000   -3.60461
347600.0000   -3.75157
347640.0000   -3.73669
347680.0000   -4.27004
347720.0000   -3.01307
347760.0000   -4.32860
347800.0000   -3.23188
347840.0000   -3.71015
347880.0000   -3.43904
347920.0000   -3.71433
347960.0000   -3.86135
348000.0000   -4.36754
348040.0000   -4.47209
348080.0000   -3.96747
348120.0000   -3.03444
348160.0000   -4.11109
348200.0000   -3.71035
348240.0000   -4.21618
348280.0000   -3.47188
348320.0000   -4.16771
348360.0000   -4.78155
348400.0000   -4.30556
348440.0000   -4.42285
348480.0000   -3.71188
348520.0000   -3.60245
348560.0000   -3.90355
348600.0000   -2.78478
348640.0000   -4.14027
348680.0000   -2.73760
348720.0000   -4.05944
348760.0000   -4.66982
348800.0000   -4.78707
348840.0000   -4.12311
348880.0000   -2.70079
348920.0000   -3.24380
348960.0000   -4.31694
349000.0000   -4.40235
349040.0000   -4.87569
349080.0000   -4.99262
349120.0000   -4.53760
349160.0000   -4.42965
349200.0000   -4.37380
349240.0000   -4.82532
349280.0000   -4.05240
349320.0000   -4.35928
349360.0000   -3.84675
349400.0000   -3.78719
349440.0000   -3.41980
349480.0000   -3.85641
349520.0000   -3.63437
349560.0000   -3.66913
349600.0000   -3.30885
349640.0000   -3.85656
349680.0000   -4.52913
349720.0000   -3.86732
349760.0000   -3.47416
349800.0000   -4.43632
349840.0000   -2.96573
349880.0000   -3.92288
349920.0000   -4.00914
349960.0000   -4.35470
350000.0000   -3.63127
350040.0000   -4.47455
350080.0000   -2.68584
350120.0000   -4.40542
350160.0000   -4.67902
350200.0000   -4.51444
350240.0000   -3.90273
350280.0000   -4.35773
350320.0000   -3.62656
350360.0000   -3.83939
350400.0000   -5.13497
350440.0000   -5.04810
350480.0000   -4.56287
350520.0000   -4.43495
350560.0000   -3.00989
350600.0000   -2.99666
350640.0000   -3.21092
350680.0000   -3.45948
350720.0000   -3.08738
350760.0000   -3.43013
350800.0000   -3.84455
350840.0000   -3.11935
350880.0000   -2.49178
350920.0000   -3.23924
350960.0000   -3.68557
351000.0000   -3.04178
351040.0000   -3.19069
351080.0000   -4.03659
351120.0000   -3.12610
351160.0000   -3.12918
351200.0000   -3.50980
351240.0000   -4.37517
351280.0000   -3.02400
351320.0000   -4.20530
351360.0000   -4.62586
351400.0000   -4.05221
351440.0000   -4.64550
351480.0000   -4.82404
351520.0000   -4.79541
351560.0000   -4.42578
351600.0000   -3.45957
351640.0000   -3.60344
351680.0000   -4.45520
351720.0000   -3.21771
351760.0000   -3.59306
351800.0000   -4.40601
351840.0000   -3.50496
351880.0000   -3.97968
351920.0000   -4.24664
351960.0000   -4.75880
352000.0000   -3.42457
352040.0000   -3.27419
352080.0000   -3.19996
352120.0000   -3.18406
352160.0000   -3.11406
352200.0000   -3.41832
352240.0000   -4.38878
352280.0000   -3.36981
352320.0000   -3.47407
352360.0000   -4.07290
352400.0000   -4.83586
352440.0000   -3.53424
352480.0000   -3.51871
352520.0000   -3.47807
352560.0000   -3.43997
352600.0000   -3.42507
352640.0000   -2.95730
352680.0000   -3.84306
352720.0000   -4.19653
352760.0000   -4.94977
352800.0000   -5.24284
352840.0000   -5.11804
352880.0000   -5.42622
352920.0000   -5.59630
352960.0000   -5.67780
353000.0000   -6.10938
353040.0000   -5.70351
353080.0000   -5.44116
353120.0000   -5.61084
353160.0000   -5.54047
353200.0000   -5.32482
353240.0000   -4.67389
353280.0000   -4.56267
353320.0000   -4.74700
353360.0000   -4.29756
353400.0000   -4.11564
353440.0000   -4.16730
353480.0000   -4.52437
353520.0000   -4.63657
353560.0000   -5.19290
353600.0000   -4.72457
353640.0000   -6.03259
353680.0000   -5.18614
353720.0000   -4.56218
353760.0000   -4.44682
353800.0000   -3.99692
353840.0000   -4.22563
353880.0000   -4.50164
353920.0000   -5.01453
353960.0000   -4.93399
354000.0000   -6.13345
354040.0000   -4.88806
354080.0000   -4.48440
354120.0000   -5.15425
354160.0000   -5.33617
354200.0000   -5.21414
354240.0000   -4.66632
354280.0000   -5.04759
354320.0000   -5.15041
354360.0000   -5.22776
354400.0000   -5.39081
354440.0000   -5.41243
354480.0000   -4.62006
354520.0000   -4.78926
354560.0000   -4.57327
354600.0000   -5.11776
354640.0000   -4.89358
354680.0000   -4.64427
354720.0000   -5.32957
354760.0000   -4.43378
354800.0000   -4.23198
354840.0000   -4.63311
354880.0000   -3.83447
354920.0000   -4.46949
354960.0000   -5.95394
355000.0000   -5.33782
355040.0000   -4.84914
355080.0000   -5.70285
355120.0000   -5.12078
355160.0000   -5.23684
355200.0000   -4.32249
355240.0000   -5.21404
355280.0000   -5.03498
355320.0000   -5.98421
355360.0000   -4.97662
355400.0000   -5.28469
355440.0000   -4.63078
355480.0000   -4.56939
355520.0000   -4.47449
355560.0000   -5.88585
355600.0000   -5.78288
355640.0000   -5.24561
355680.0000   -6.03006
355720.0000   -5.12144
355760.0000   -5.49852
355800.0000   -5.56291
355840.0000   -4.92206
355880.0000   -5.01074
355920.0000   -4.15747
355960.0000   -4.18621
356000.0000   -3.87051
356040.0000   -4.66566
356080.0000   -4.34336
356120.0000   -3.43730
356160.0000   -4.07654
356200.0000   -5.73755
356240.0000   -4.40297
356280.0000   -4.53517
356320.0000   -4.12954
356360.0000   -4.42891
356400.0000   -4.43364
356440.0000   -4.14771
356480.0000   -3.47006
356520.0000   -3.09167
356560.0000   -3.67076
356600.0000   -3.92373
356640.0000   -4.34602
356680.0000   -4.72373
356720.0000   -4.43527
356760.0000   -4.10995
356800.0000   -5.68285
356840.0000   -5.37599
356880.0000   -4.51771
356920.0000   -4.59512
356960.0000   -3.71856
357000.0000   -5.04281
357040.0000   -4.09487
357080.0000   -4.40993
357120.0000   -5.17718
357160.0000   -5.62764
357200.0000   -4.37402
357240.0000   -5.02744
357280.0000   -4.55064
357320.0000   -4.28874
357360.0000   -4.69146
357400.0000   -6.10874
357440.0000   -4.64228
357480.0000   -4.88482
357520.0000   -5.09085
357560.0000   -5.50003
357600.0000   -4.66770
357640.0000   -4.45939
357680.0000   -4.04866
357720.0000   -4.48655
357760.0000   -4.94315
357800.0000   -3.61741
357840.0000   -3.72425
357880.0000   -3.94556
357920.0000   -4.70972
357960.0000   -4.57907
358000.0000   -3.99374
358040.0000   -3.14471
358080.0000   -5.37842
358120.0000   -5.28517
358160.0000   -4.98959
358200.0000   -4.28118
358240.0000   -4.82718
358280.0000   -4.25092
358320.0000   -4.36459
358360.0000   -4.91187
358400.0000   -5.63862
358440.0000   -4.19377
358480.0000   -4.75712
358520.0000   -5.77100
358560.0000   -4.63458
358600.0000   -5.30978
358640.0000   -4.36258
358680.0000   -4.64314
358720.0000   -4.71561
358760.0000   -4.91161
358800.0000   -3.93882
358840.0000   -3.78089
358880.0000   -4.12515
358920.0000   -4.03515
358960.0000   -5.54817
359000.0000   -4.56739
359040.0000   -4.39721
359080.0000   -4.61260
359120.0000   -4.00163
359160.0000   -4.22282
359200.0000   -4.78955
359240.0000   -4.17560
359280.0000   -5.24911
359320.0000   -4.60699
359360.0000   -4.38648
359400.0000   -4.74651
359440.0000   -4.43346
359480.0000   -3.35580
359520.0000   -4.79314
359560.0000   -5.02732
359600.0000   -4.21337
359640.0000   -3.99181
359680.0000   -3.88195
359720.0000   -4.36877
359760.0000   -3.83668
359800.0000   -4.43099
359840.0000   -4.00173
359880.0000   -5.09154
359920.0000   -5.29636
359960.0000   -4.83775
360000.0000   -4.54288
360040.0000   -4.47643
360080.0000   -4.68121
360120.0000   -4.76911
360160.0000   -4.27241
360200.0000   -4.25332
360240.0000   -4.53685
360280.0000   -4.69003
360320.0000   -4.70588
360360.0000   -4.44997
360400.0000   -4.34289
360440.0000   -4.97518
360480.0000   -4.83803
360520.0000   -4.93814
360560.0000   -5.62512
360600.0000   -4.99009
360640.0000   -4.51073
360680.0000   -5.05793
360720.0000   -4.20130
360760.0000   -3.95504
360800.0000   -4.49449
360840.0000   -3.71841
360880.0000   -3.91519
360920.0000   -3.00871
360960.0000   -3.92097
361000.0000   -4.20628
361040.0000   -4.18231
361080.0000   -3.48258
361120.0000   -4.47386
361160.0000   -3.86979
361200.0000   -4.06711
361240.0000   -4.90132
361280.0000   -3.86357
361320.0000   -4.56518
361360.0000   -4.76133
361400.0000   -4.82221
361440.0000   -4.58412
361480.0000   -5.09354
361520.0000   -3.94750
361560.0000   -4.82415
361600.0000   -4.99269
361640.0000   -4.55544
361680.0000   -5.09514
361720.0000   -4.13107
361760.0000   -5.19914
361800.0000   -4.41082
361840.0000   -4.52160
361880.0000   -4.02775
361920.0000   -4.04092
361960.0000   -3.26463
362000.0000   -3.33953
362040.0000   -4.61760
362080.0000   -4.41552
362120.0000   -4.91105
362160.0000   -4.23429
362200.0000   -4.14685
362240.0000   -3.65233
362280.0000   -4.22128
362320.0000   -4.08249
362360.0000   -4.10583
362400.0000   -4.16780
362440.0000   -3.86279
362480.0000   -3.49191
362520.0000   -4.19550
362560.0000   -4.57136
362600.0000   -3.92021
362640.0000   -3.55412
362680.0000   -4.28295
362720.0000   -4.16842
362760.0000   -4.56236
362800.0000   -4.50909
362840.0000   -4.57418
362880.0000   -4.10930
362920.0000   -4.06455
362960.0000   -5.47783
363000.0000   -3.87506
363040.0000   -4.66743
363080.0000   -4.70427
363120.0000   -5.02849
363160.0000   -5.41373
363200.0000   -4.70501
363240.0000   -4.53817
363280.0000   -4.52898
363320.0000   -5.21391
363360.0000   -4.92245
363400.0000   -5.00305
363440.0000   -4.27847
363480.0000   -4.76643
363520.0000   -4.10947
363560.0000   -5.62549
363600.0000   -4.94227
363640.0000   -5.00678
363680.0000   -5.87473
363720.0000   -5.79171
363760.0000   -4.82137
363800.0000   -4.98765
363840.0000   -5.89444
363880.0000   -5.23066
363920.0000   -4.23102
363960.0000   -4.50463
364000.0000   -4.66016
364040.0000   -5.32515
364080.0000   -4.63421
364120.0000   -5.47397
364160.0000   -4.79973
364200.0000   -5.36683
364240.0000   -5.95361
364280.0000   -5.87991
364320.0000   -5.12485
364360.0000   -5.60627
364400.0000   -5.02355
364440.0000   -5.93879
364480.0000   -5.36211
364520.0000   -5.20902
364560.0000   -5.82092
364600.0000   -4.84278
364640.0000   -5.67815
364680.0000   -5.93195
364720.0000   -4.44590
364760.0000   -3.93393
364800.0000   -4.37654
364840.0000   -5.36747
364880.0000   -5.19190
364920.0000   -5.18692
364960.0000   -5.20388
365000.0000   -4.18077
365040.0000   -5.23686
365080.0000   -4.27653
365120.0000   -4.70570
365160.0000   -5.40057
365200.0000   -4.78272
365240.0000   -4.92773
365280.0000   -4.85944
365320.0000   -5.11735
365360.0000   -4.34967
365400.0000   -4.60915
365440.0000   -5.88197
365480.0000   -4.98502
365520.0000   -5.60620
365560.0000   -4.99261
365600.0000   -5.34702
365640.0000   -5.73415
365680.0000   -5.35460
365720.0000   -4.44310
365760.0000   -5.35099
365800.0000   -5.02597
365840.0000   -5.24558
365880.0000   -4.47382
365920.0000   -4.71446
365960.0000   -4.66943
366000.0000   -5.49711
366040.0000   -4.86347
366080.0000   -5.26115
366120.0000   -5.25743
366160.0000   -5.27725
366200.0000   -4.63719
366240.0000   -4.64340
366280.0000   -4.41765
366320.0000   -5.05906
366360.0000   -5.02483
366400.0000   -4.59820
366440.0000   -4.98801
366480.0000   -4.34291
366520.0000   -5.12722
366560.0000   -5.63993
366600.0000   -5.26831
366640.0000   -5.34641
366680.0000   -5.07433
366720.0000   -5.72504
366760.0000   -6.13644
366800.0000   -6.27563
366840.0000   -6.28565
366880.0000   -5.39145
366920.0000   -5.35362
366960.0000   -6.69723
367000.0000   -5.47357
367040.0000   -5.21455
367080.0000   -5.50656
367120.0000   -5.24788
367160.0000   -4.97969
367200.0000   -4.96177
367240.0000   -4.58227
367280.0000   -5.01846
367320.0000   -4.27911
367360.0000   -5.15527
367400.0000   -4.33086
367440.0000   -4.37924
367480.0000   -4.38949
367520.0000   -4.50060
367560.0000   -4.26748
367600.0000   -4.44760
367640.0000   -3.85349
367680.0000   -3.92242
367720.0000   -3.33105
367760.0000   -3.82950
367800.0000   -4.55927
367840.0000   -5.27093
367880.0000   -4.92528
367920.0000   -4.18646
367960.0000   -4.33532
368000.0000   -4.58407
368040.0000   -4.36344
368080.0000   -3.97480
368120.0000   -4.26804
368160.0000   -4.76813
368200.0000   -4.56246
368240.0000   -4.76888
368280.0000   -5.29759
368320.0000   -4.85702
368360.0000   -5.04868
368400.0000   -5.47208
368440.0000   -5.61228
368480.0000   -5.36792
368520.0000   -5.76009
368560.0000   -5.22979
368600.0000   -4.71164
368640.0000   -4.28449
368680.0000   -4.55770
368720.0000   -5.90170
368760.0000   -4.83465
368800.0000   -4.57469
368840.0000   -6.25113
368880.0000   -4.91385
368920.0000   -4.91922
368960.0000   -5.23503
369000.0000   -5.93232
369040.0000   -5.89681
369080.0000   -5.17165
369120.0000   -5.33078
369160.0000   -5.57434
369200.0000   -4.41567
369240.0000   -4.96142
369280.0000   -6.01971
369320.0000   -5.90995
369360.0000   -5.28652
369400.0000   -4.38064
369440.0000   -4.78006
369480.0000   -5.02659
369520.0000   -3.74161
369560.0000   -5.16455
369600.0000   -3.99972
369640.0000   -3.91527
369680.0000   -4.09653
369720.0000   -4.23511
369760.0000   -4.64569
369800.0000   -4.42406
369840.0000   -4.95923
369880.0000   -4.89447
369920.0000   -4.49584
369960.0000   -5.28012
370000.0000   -4.09015
370040.0000   -4.57105
370080.0000   -3.92604
370120.0000   -4.40873
370160.0000   -3.86453
370200.0000   -4.08114
370240.0000   -4.74117
370280.0000   -4.75731
370320.0000   -5.83836
370360.0000   -5.20186
370400.0000   -5.39966
370440.0000   -4.97693
370480.0000   -5.11177
370520.0000   -4.98137
370560.0000   -4.05026
370600.0000   -4.89597
370640.0000   -4.91231
370680.0000   -5.07583
370720.0000   -5.26476
370760.0000   -4.85861
370800.0000   -4.78282
370840.0000   -4.84234
370880.0000   -5.56052
370920.0000   -5.45127
370960.0000   -5.56937
371000.0000   -5.88575
371040.0000   -4.21033
371080.0000   -4.11488
371120.0000   -4.87595
371160.0000   -5.05184
371200.0000   -4.52677
371240.0000   -4.36926
371280.0000   -4.71766
371320.0000   -4.67863
371360.0000   -6.08914
371400.0000   -5.14762
371440.0000   -5.57180
371480.0000   -4.56476
371520.0000   -3.53873
371560.0000   -4.71587
371600.0000   -5.15048
371640.0000   -3.93432
371680.0000   -3.78615
371720.0000   -5.03105
371760.0000   -5.03809
371800.0000   -5.24154
371840.0000   -4.22772
371880.0000   -4.87348
371920.0000   -5.35030
371960.0000   -5.10085
372000.0000   -4.38598
372040.0000   -4.51368
372080.0000   -3.99300
372120.0000   -5.34339
372160.0000   -3.92299
372200.0000   -5.10100
372240.0000   -4.65454
372280.0000   -4.74037
372320.0000   -4.24989
372360.0000   -5.23597
372400.0000   -4.93610
372440.0000   -5.63209
372480.0000   -4.56415
372520.0000   -4.86805
372560.0000   -4.60793
372600.0000   -3.93854
372640.0000   -5.20826
372680.0000   -5.25609
372720.0000   -4.54316
372760.0000   -4.62416
372800.0000   -4.50493
372840.0000   -4.97586
372880.0000   -3.85952
372920.0000   -4.13166
372960.0000   -3.51361
373000.0000   -4.27769
373040.0000   -4.20114
373080.0000   -5.27228
373120.0000   -5.18788
373160.0000   -4.92963
373200.0000   -4.52743
373240.0000   -3.91468
373280.0000   -4.05030
373320.0000   -4.49799
373360.0000   -4.06265
373400.0000   -4.01853
373440.0000   -4.54690
373480.0000   -4.13559
373520.0000   -4.54408
373560.0000   -3.52416
373600.0000   -4.14846
373640.0000   -4.61019
373680.0000   -4.02170
373720.0000   -5.29251
373760.0000   -5.00362
373800.0000   -5.78150
373840.0000   -4.56673
373880.0000   -4.67690
373920.0000   -4.36741
373960.0000   -5.02586
374000.0000   -4.11072
374040.0000   -4.57005
374080.0000   -5.20411
374120.0000   -5.22941
374160.0000   -5.57692
374200.0000   -3.99769
374240.0000   -4.92168
374280.0000   -4.82061
374320.0000   -4.29905
374360.0000   -4.74564
374400.0000   -4.00347
374440.0000   -3.73528
374480.0000   -4.42731
374520.0000   -3.47239
374560.0000   -3.44006
374600.0000   -4.93653
374640.0000   -4.28017
374680.0000   -4.43530
374720.0000   -4.23614
374760.0000   -4.64495
374800.0000   -4.51289
374840.0000   -3.92863
374880.0000   -4.85232
374920.0000   -4.75995
374960.0000   -3.79640
375000.0000   -4.22739
375040.0000   -4.63917
375080.0000   -3.87829
375120.0000   -4.50915
375160.0000   -3.11375
375200.0000   -3.71127
375240.0000   -3.78503
375280.0000   -3.39832
375320.0000   -4.07216
375360.0000   -4.26239
375400.0000   -4.29003
375440.0000   -5.02404
375480.0000   -4.56807
375520.0000   -3.17606
375560.0000   -3.85215
375600.0000   -4.28020
375640.0000   -4.37730
375680.0000   -4.28286
375720.0000   -3.80086
375760.0000   -3.32385
375800.0000   -3.66405
375840.0000   -3.79701
375880.0000   -3.90884
375920.0000   -4.18425
375960.0000   -4.23223
376000.0000   -3.58903
376040.0000   -3.93537
376080.0000   -2.72053
376120.0000   -3.62959
376160.0000   -4.51424
376200.0000   -3.76394
376240.0000   -4.19146
376280.0000   -3.63517
376320.0000   -4.48840
376360.0000   -4.06415
376400.0000   -4.07740
376440.0000   -4.23180
376480.0000   -4.49785
376520.0000   -4.10919
376560.0000   -4.28753
376600.0000   -4.39293
376640.0000   -4.94687
376680.0000   -3.80355
376720.0000   -3.93867
376760.0000   -4.26837
376800.0000   -3.95614
376840.0000   -4.86466
376880.0000   -4.88058
376920.0000   -5.49547
376960.0000   -5.41921
377000.0000   -3.83489
377040.0000   -4.51866
377080.0000   -4.26809
377120.0000   -3.70218
377160.0000   -3.50605
377200.0000   -4.78063
377240.0000   -4.98456
377280.0000   -5.30308
377320.0000   -4.18366
377360.0000   -4.08679
377400.0000   -4.91833
377440.0000   -4.07772
377480.0000   -3.77423
377520.0000   -4.23430
377560.0000   -5.06337
377600.0000   -4.66850
377640.0000   -4.01302
377680.0000   -5.32276
377720.0000   -4.33838
377760.0000   -4.44168
377800.0000   -4.48545
377840.0000   -4.69040
377880.0000   -4.18855
377920.0000   -5.78812
377960.0000   -4.76130
378000.0000   -5.70527
378040.0000   -4.38163
378080.0000   -3.73633
378120.0000   -4.31794
378160.0000   -6.02142
378200.0000   -5.43188
378240.0000   -5.97204
378280.0000   -5.62216
378320.0000   -5.01725
378360.0000   -5.40156
378400.0000   -5.20059
378440.0000   -4.98392
378480.0000   -4.66303
378520.0000   -5.09002
378560.0000   -4.96179
378600.0000   -4.62647
378640.0000   -5.47732
378680.0000   -5.67467
378720.0000   -5.09485
378760.0000   -4.90840
378800.0000   -5.31183
378840.0000   -4.57635
378880.0000   -5.26597
378920.0000   -4.52868
378960.0000   -4.83274
379000.0000   -4.81582
379040.0000   -4.38429
379080.0000   -4.13113
379120.0000   -3.59355
379160.0000   -3.20851
379200.0000   -3.50246
379240.0000   -3.04017
379280.0000   -3.46457
379320.0000   -1.42301
379360.0000   -2.63858
379400.0000   -2.71365
379440.0000   -3.34208
379480.0000   -3.04647
379520.0000   -3.97173
379560.0000   -3.03533
379600.0000   -3.28911
379640.0000   -2.29260
379680.0000   -3.11174
379720.0000   -2.91136
379760.0000   -1.85733
379800.0000   -2.22490
379840.0000   -3.45546
379880.0000   -2.88830
379920.0000   -2.92318
379960.0000   -2.68190
380000.0000   -2.76835
380040.0000   -2.55366
380080.0000   -2.97501
380120.0000   -3.08417
380160.0000   -3.25904
380200.0000   -3.02836
380240.0000   -2.71080
380280.0000   -2.83821
380320.0000   -1.62512
380360.0000   -2.34940
380400.0000   -2.80338
380440.0000   -4.51854
380480.0000   -2.53928
380520.0000   -3.24808
380560.0000   -2.57089
380600.0000   -1.49312
380640.0000   -2.21919
380680.0000   -1.72054
380720.0000   -2.23780
380760.0000   -2.36623
380800.0000   -2.63514
380840.0000   -3.40892
380880.0000   -3.47824
380920.0000   -3.14946
380960.0000   -3.20684
381000.0000   -2.83350
381040.0000   -2.62783
381080.0000   -2.26754
381120.0000   -3.13447
381160.0000   -2.92923
381200.0000   -3.47191
381240.0000   -2.96322
381280.0000   -4.15555
381320.0000   -4.17909
381360.0000   -4.28040
381400.0000   -4.19402
381440.0000   -3.43504
381480.0000   -3.77000
381520.0000   -4.73582
381560.0000   -4.68074
381600.0000   -4.42203
381640.0000   -4.24609
381680.0000   -4.40583
381720.0000   -4.22591
381760.0000   -3.40301
381800.0000   -4.61768
381840.0000   -4.35142
381880.0000   -5.42317
381920.0000   -4.25835
381960.0000   -4.66665
382000.0000   -4.05226
382040.0000   -4.63314
382080.0000   -3.57536
382120.0000   -4.49915
382160.0000   -4.72697
382200.0000   -4.20599
382240.0000   -3.47575
382280.0000   -4.34615
382320.0000   -5.00499
382360.0000   -4.88336
382400.0000   -4.47585
382440.0000   -4.35486
382480.0000   -4.82091
382520.0000   -5.30138
382560.0000   -4.31740
382600.0000   -3.98173
382640.0000   -4.52423
382680.0000   -4.61320
382720.0000   -4.38032
382760.0000   -4.34262
382800.0000   -4.38291
382840.0000   -4.75993
382880.0000   -4.85762
382920.0000   -4.17160
382960.0000   -5.27552
383000.0000   -4.91820
383040.0000   -4.79704
383080.0000   -4.57989
383120.0000   -4.85817
383160.0000   -5.72329
383200.0000   -5.85021
383240.0000   -5.43025
383280.0000   -4.65041
383320.0000   -5.18243
383360.0000   -3.67386
383400.0000   -3.63096
383440.0000   -3.97877
383480.0000   -4.12515
383520.0000   -5.00335
383560.0000   -3.92583
383600.0000   -3.99767
383640.0000   -4.41658
383680.0000   -4.10301
383720.0000   -3.57203
383760.0000   -5.17696
383800.0000   -4.16392
383840.0000   -4.21179
383880.0000   -4.25529
383920.0000   -5.26287
383960.0000   -5.53661
384000.0000   -5.56950
384040.0000   -4.99794
384080.0000   -5.70651
384120.0000   -4.63644
384160.0000   -4.88923
384200.0000   -4.88209
384240.0000   -5.79465
384280.0000   -5.29632
384320.0000   -4.64283
384360.0000   -5.33947
384400.0000   -4.22510
384440.0000   -4.63747
384480.0000   -3.98390
384520.0000   -4.40476
384560.0000   -3.80773
384600.0000   -4.13015
384640.0000   -4.28319
384680.0000   -4.28036
384720.0000   -4.27843
384760.0000   -4.84057
384800.0000   -4.08468
384840.0000   -4.30779
384880.0000   -4.34772
384920.0000   -4.12232
384960.0000   -5.31907
385000.0000   -4.38440
385040.0000   -4.15700
385080.0000   -4.51563
385120.0000   -4.80457
385160.0000   -4.21210
385200.0000   -4.20957
385240.0000   -5.05895
385280.0000   -6.02840
385320.0000   -5.26149
385360.0000   -4.96598
385400.0000   -4.95609
385440.0000   -4.60315
385480.0000   -5.72916
385520.0000   -4.73369
385560.0000   -4.81296
385600.0000   -4.11165
385640.0000   -4.41988
385680.0000   -3.67699
385720.0000   -4.60116
385760.0000   -5.68158
385800.0000   -4.44103
385840.0000   -3.78058
385880.0000   -4.36893
385920.0000   -4.19665
385960.0000   -4.99581
386000.0000   -4.67555
386040.0000   -4.30629
386080.0000   -4.06931
386120.0000   -4.23115
386160.0000   -4.50876
386200.0000   -4.88202
386240.0000   -5.20280
386280.0000   -4.72749
386320.0000   -5.08268
386360.0000   -4.62752
386400.0000   -4.70974
386440.0000   -3.89626
386480.0000   -4.96425
386520.0000   -4.11928
386560.0000   -4.55009
386600.0000   -4.68312
386640.0000   -4.86228
386680.0000   -5.33868
386720.0000   -4.37337
386760.0000   -4.35135
386800.0000   -4.40630
386840.0000   -4.97104
386880.0000   -4.58131
386920.0000   -4.48605
386960.0000   -3.58054
387000.0000   -4.54127
387040.0000   -5.01041
387080.0000   -4.87478
387120.0000   -4.67895
387160.0000   -4.98066
387200.0000   -5.27321
387240.0000   -4.44973
387280.0000   -4.51839
387320.0000   -4.99371
387360.0000   -4.44802
387400.0000   -4.34856
387440.0000   -4.40933
387480.0000   -4.39858
387520.0000   -5.13790
387560.0000   -5.06901
387600.0000   -4.62381
387640.0000   -4.46875
387680.0000   -3.77958
387720.0000   -4.12134
387760.0000   -4.67108
387800.0000   -5.60292
387840.0000   -4.95030
387880.0000   -5.27230
387920.0000   -5.97312
387960.0000   -5.64172
388000.0000   -4.96016
388040.0000   -4.74112
388080.0000   -5.61151
388120.0000   -6.10407
388160.0000   -5.77475
388200.0000   -4.74660
388240.0000   -4.97238
388280.0000   -3.44267
388320.0000   -4.47687
388360.0000   -4.24526
388400.0000   -4.10324
388440.0000   -4.36636
388480.0000   -5.32190
388520.0000   -4.74979
388560.0000   -5.12560
388600.0000   -5.86892
388640.0000   -4.46072
388680.0000   -5.67435
388720.0000   -5.48205
388760.0000   -4.56866
388800.0000   -4.19211
388840.0000   -4.01620
388880.0000   -4.25719
388920.0000   -4.27416
388960.0000   -3.65117
389000.0000   -3.85415
389040.0000   -4.28924
389080.0000   -3.64172
389120.0000   -4.97560
389160.0000   -4.45488
389200.0000   -4.06948
389240.0000   -4.78037
389280.0000   -4.71436
389320.0000   -3.86846
389360.0000   -4.65001
389400.0000   -3.53888
389440.0000   -4.99772
389480.0000   -3.43719
389520.0000   -3.79582
389560.0000   -3.72842
389600.0000   -4.33966
389640.0000   -4.41378
389680.0000   -4.15759
389720.0000   -4.15316
389760.0000   -3.84937
389800.0000   -2.94895
389840.0000   -4.00239
389880.0000   -4.02148
389920.0000   -3.69329
389960.0000   -3.83611
390000.0000   -3.79471
390040.0000   -4.08100
390080.0000   -4.46207
390120.0000   -3.95210
390160.0000   -4.13011
390200.0000   -4.96283
390240.0000   -4.12159
390280.0000   -4.59899
390320.0000   -5.18303
390360.0000   -5.83271
390400.0000   -4.05773
390440.0000   -5.21669
390480.0000   -4.73657
390520.0000   -5.55385
390560.0000   -5.32806
390600.0000   -4.33645
390640.0000   -4.14139
390680.0000   -4.81635
390720.0000   -4.03855
390760.0000   -5.29391
390800.0000   -5.82411
390840.0000   -5.67589
390880.0000   -5.24678
390920.0000   -5.16669
390960.0000   -5.21643
391000.0000   -4.37484
391040.0000   -5.02366
391080.0000   -4.21327
391120.0000   -4.92002
391160.0000   -4.70124
391200.0000   -5.06283
391240.0000   -5.00125
391280.0000   -4.98308
391320.0000   -4.41115
391360.0000   -4.07610
391400.0000   -4.51393
391440.0000   -4.65499
391480.0000   -4.99035
391520.0000   -5.21487
391560.0000   -4.85508
391600.0000   -5.26553
391640.0000   -5.55948
391680.0000   -4.63964
391720.0000   -5.35216
391760.0000   -5.60807
391800.0000   -5.06874
391840.0000   -5.57240
391880.0000   -5.28406
391920.0000   -5.25060
391960.0000   -5.22459
392000.0000   -5.67737
392040.0000   -4.23519
392080.0000   -5.31325
392120.0000   -4.75402
392160.0000   -6.18300
392200.0000   -5.32655
392240.0000   -4.40203
392280.0000   -4.36678
392320.0000   -5.60279
392360.0000   -5.55180
392400.0000   -5.13435
392440.0000   -5.23686
392480.0000   -4.53797
392520.0000   -4.96603
392560.0000   -4.08748
392600.0000   -4.85078
392640.0000   -5.18980
392680.0000   -5.54743
392720.0000   -5.92453
392760.0000   -6.15985
392800.0000   -6.15308
392840.0000   -6.02469
392880.0000   -5.05532
392920.0000   -4.42277
392960.0000   -5.59889
393000.0000   -5.24426
393040.0000   -4.39383
393080.0000   -4.73698
393120.0000   -4.43362
393160.0000   -4.40763
393200.0000   -4.90128
393240.0000   -4.32934
393280.0000   -5.27802
393320.0000   -5.19488
393360.0000   -5.01279
393400.0000   -4.65267
393440.0000   -4.18097
393480.0000   -5.05949
393520.0000   -5.74146
393560.0000   -5.23461
393600.0000   -5.55146
393640.0000   -5.49260
393680.0000   -4.93911
393720.0000   -5.42106
393760.0000   -4.98394
393800.0000   -4.74325
393840.0000   -4.32577
393880.0000   -4.64500
393920.0000   -5.24989
393960.0000   -4.62202
394000.0000   -4.79158
394040.0000   -5.19864
394080.0000   -4.78146
394120.0000   -5.25507
394160.0000   -5.36004
394200.0000   -5.49637
394240.0000   -5.12465
394280.0000   -5.17970
394320.0000   -4.69911
394360.0000   -4.06975
394400.0000   -4.96560
394440.0000   -4.86327
394480.0000   -5.09803
394520.0000   -4.74156
394560.0000   -4.29548
394600.0000   -3.59045
394640.0000   -4.40370
394680.0000   -4.73315
394720.0000   -4.89522
394760.0000   -4.21177
394800.0000   -5.33032
394840.0000   -4.85475
394880.0000   -4.82707
394920.0000   -5.08819
394960.0000   -4.86204
395000.0000   -5.02876
395040.0000   -5.30313
395080.0000   -5.36624
395120.0000   -5.22685
395160.0000   -4.81845
395200.0000   -4.86740
395240.0000   -4.78571
395280.0000   -4.27091
395320.0000   -5.04715
395360.0000   -5.02517
395400.0000   -4.64072
395440.0000   -4.89953
395480.0000   -4.15568
395520.0000   -4.76310
395560.0000   -4.45008
395600.0000   -4.29110
395640.0000   -5.19598
395680.0000   -5.03537
395720.0000   -5.29874
395760.0000   -4.97623
395800.0000   -5.04787
395840.0000   -4.89454
395880.0000   -4.09368
395920.0000   -4.99567
395960.0000   -4.00993
396000.0000   -4.14941
396040.0000   -4.56278
396080.0000   -4.67174
396120.0000   -5.02181
396160.0000   -4.92416
396200.0000   -5.46323
396240.0000   -5.14340
396280.0000   -4.46387
396320.0000   -4.88500
396360.0000   -5.18738
396400.0000   -5.16365
396440.0000   -5.44256
396480.0000   -4.11281
396520.0000   -4.64560
396560.0000   -5.12925
396600.0000   -4.94889
396640.0000   -5.18569
396680.0000   -5.21762
396720.0000   -4.72210
396760.0000   -4.91070
396800.0000   -4.35868
396840.0000   -4.68274
396880.0000   -5.59266
396920.0000   -4.50788
396960.0000   -5.21272
397000.0000   -5.03098
397040.0000   -5.36710
397080.0000   -4.83331
397120.0000   -5.98721
397160.0000   -5.78733
397200.0000   -5.14237
397240.0000   -5.70336
397280.0000   -5.04661
397320.0000   -4.41547
397360.0000   -4.48609
397400.0000   -4.50219
397440.0000   -5.28968
397480.0000   -5.06298
397520.0000   -4.11202
397560.0000   -4.38045
397600.0000   -4.09164
397640.0000   -4.28749
397680.0000   -5.33177
397720.0000   -3.67406
397760.0000   -5.42549
397800.0000   -4.50707
397840.0000   -5.24668
397880.0000   -4.98457
397920.0000   -5.05505
397960.0000   -5.14095
398000.0000   -4.69020
398040.0000   -5.78084
398080.0000   -5.01491
398120.0000   -5.52820
398160.0000   -4.62901
398200.0000   -5.10035
398240.0000   -4.97297
398280.0000   -4.74061
398320.0000   -5.09191
398360.0000   -4.64474
398400.0000   -4.83499
398440.0000   -4.54840
398480.0000   -5.29786
398520.0000   -5.00611
398560.0000   -5.71180
398600.0000   -4.39259
398640.0000   -5.65593
398680.0000   -5.24847
398720.0000   -5.49769
398760.0000   -5.34282
398800.0000   -5.31658
398840.0000   -5.31088
398880.0000   -4.21593
398920.0000   -5.34495
398960.0000   -5.59916
399000.0000   -5.44117
399040.0000   -4.37341
399080.0000   -4.77659
399120.0000   -4.61696
399160.0000   -5.28407
399200.0000   -4.71809
399240.0000   -4.89326
399280.0000   -4.80925
399320.0000   -4.50354
399360.0000   -4.44144
399400.0000   -4.63197
399440.0000   -4.34132
399480.0000   -4.12605
399520.0000   -5.01692
399560.0000   -4.62444
399600.0000   -4.72781
399640.0000   -4.35474
399680.0000   -4.56345
399720.0000   -4.52516
399760.0000   -4.75884
399800.0000   -4.02561
399840.0000   -3.96349
399880.0000   -3.88173
399920.0000   -2.93096
399960.0000   -4.99248
400000.0000   -3.84693
400040.0000   -4.82860
400080.0000   -4.34083
400120.0000   -5.67027
400160.0000   -4.82145
400200.0000   -5.08758
400240.0000   -4.90233
400280.0000   -4.94989
400320.0000   -4.52331
400360.0000   -4.40887
400400.0000   -3.98263
400440.0000   -3.92453
400480.0000   -4.87739
400520.0000   -4.05228
400560.0000   -3.82319
400600.0000   -3.82612
400640.0000   -4.29142
400680.0000   -4.19786
400720.0000   -3.63807
400760.0000   -3.58372
400800.0000   -4.10224
400840.0000   -4.09222
400880.0000   -4.36063
400920.0000   -4.30614
400960.0000   -3.54854
401000.0000   -3.91481
401040.0000   -4.33520
401080.0000   -4.27342
401120.0000   -4.13774
401160.0000   -5.05588
401200.0000   -3.63115
401240.0000   -5.06285
401280.0000   -4.80618
401320.0000   -4.70592
401360.0000   -4.67334
401400.0000   -4.29436
401440.0000   -4.76491
401480.0000   -4.31143
401520.0000   -4.01428
401560.0000   -3.71808
401600.0000   -5.03516
401640.0000   -4.54235
401680.0000   -4.40422
401720.0000   -3.88336
401760.0000   -4.10826
401800.0000   -4.12769
401840.0000   -3.81345
401880.0000   -3.59751
401920.0000   -4.16787
401960.0000   -3.41642
402000.0000   -3.72961
402040.0000   -3.65876
402080.0000   -3.54470
402120.0000   -3.83545
402160.0000   -4.24084
402200.0000   -5.18300
402240.0000   -5.20261
402280.0000   -5.23601
402320.0000   -4.62325
402360.0000   -5.27247
402400.0000   -5.50024
402440.0000   -4.79515
402480.0000   -5.31419
402520.0000   -5.40359
402560.0000   -4.50993
402600.0000   -3.63030
402640.0000   -4.49089
402680.0000   -3.80991
402720.0000   -3.95303
402760.0000   -3.71214
402800.0000   -4.63361
402840.0000   -4.23691
402880.0000   -3.98773
402920.0000   -4.15885
402960.0000   -3.46720
403000.0000   -4.35393
403040.0000   -5.18484
403080.0000   -5.62870
403120.0000   -4.78033
403160.0000   -4.41536
403200.0000   -4.70094
403240.0000   -4.02144
403280.0000   -3.55305
403320.0000   -4.52938
403360.0000   -4.11965
403400.0000   -3.29243
403440.0000   -5.09471
403480.0000   -5.12085
403520.0000   -5.17454
403560.0000   -4.57000
403600.0000   -4.20497
403640.0000   -3.72466
403680.0000   -4.41712
403720.0000   -4.00682
403760.0000   -3.55389
403800.0000   -3.81538
403840.0000   -5.26967
403880.0000   -5.10579
403920.0000   -4.15964
403960.0000   -3.91379
404000.0000   -4.57201
404040.0000   -4.05395
404080.0000   -4.54195
404120.0000   -4.36527
404160.0000   -4.26963
404200.0000   -4.14631
404240.0000   -4.43151
404280.0000   -3.48348
404320.0000   -4.25484
404360.0000   -3.79397
404400.0000   -4.64025
404440.0000   -5.12909
404480.0000   -4.39152
404520.0000   -4.24816
404560.0000   -4.49757
404600.0000   -4.45604
404640.0000   -4.88376
404680.0000   -5.35179
404720.0000   -4.76562
404760.0000   -5.62772
404800.0000   -6.08576
404840.0000   -4.95147
404880.0000   -5.10217
404920.0000   -5.08032
404960.0000   -4.74048
405000.0000   -4.67024
405040.0000   -4.49149
405080.0000   -4.70481
405120.0000   -4.31127
405160.0000   -5.01996
405200.0000   -5.08790
405240.0000   -4.45371
405280.0000   -4.56982
405320.0000   -4.64398
405360.0000   -4.67067
405400.0000   -3.88809
405440.0000   -4.67245
405480.0000   -3.71820
405520.0000   -4.66820
405560.0000   -3.78758
405600.0000   -3.87262
405640.0000   -3.30088
405680.0000   -3.92305
405720.0000   -4.61116
405760.0000   -4.53562
405800.0000   -3.86609
405840.0000   -4.06858
405880.0000   -3.71375
405920.0000   -3.92720
405960.0000   -4.58735
406000.0000   -3.85917
406040.0000   -4.36992
406080.0000   -3.75639
406120.0000   -4.22504
406160.0000   -4.81094
406200.0000   -4.75368
406240.0000   -4.58917
406280.0000   -4.40172
406320.0000   -4.98540
406360.0000   -4.56382
406400.0000   -4.33731
406440.0000   -4.32027
406480.0000   -4.87936
406520.0000   -4.69613
406560.0000   -3.83527
406600.0000   -4.68847
406640.0000   -4.26694
406680.0000   -4.16250
406720.0000   -3.45440
406760.0000   -5.45620
406800.0000   -4.59647
406840.0000   -4.28129
406880.0000   -5.31463
406920.0000   -5.35856
406960.0000   -5.04895
407000.0000   -4.28262
407040.0000   -4.38242
407080.0000   -5.16073
407120.0000   -5.45685
407160.0000   -4.97421
407200.0000   -4.68910
407240.0000   -4.89004
407280.0000   -4.27680
407320.0000   -4.48523
407360.0000   -4.74367
407400.0000   -3.93572
407440.0000   -4.39947
407480.0000   -4.54562
407520.0000   -5.36111
407560.0000   -3.58647
407600.0000   -3.04168
407640.0000   -3.43615
407680.0000   -3.96545
407720.0000   -3.39095
407760.0000   -3.94114
407800.0000   -2.88137
407840.0000   -2.40244
407880.0000   -1.86457
407920.0000   -2.64371
407960.0000   -2.49405
408000.0000   -3.10768
408040.0000   -3.28389
408080.0000   -3.37273
408120.0000   -3.31496
408160.0000   -3.23206
408200.0000   -3.73644
408240.0000   -3.24062
408280.0000   -3.16193
408320.0000   -3.12227
408360.0000   -3.02149
408400.0000   -4.04079
408440.0000   -4.41929
408480.0000   -3.68748
408520.0000   -3.83345
408560.0000   -3.89711
408600.0000   -3.20831
408640.0000   -3.78346
408680.0000   -3.48783
408720.0000   -3.91941
408760.0000   -3.77490
408800.0000   -3.30392
408840.0000   -3.87633
408880.0000   -3.72814
408920.0000   -4.80858
408960.0000   -3.83067
409000.0000   -4.19264
409040.0000   -3.23808
409080.0000   -4.43240
409120.0000   -3.16658
409160.0000   -2.67987
409200.0000   -2.31108
409240.0000   -2.52653
409280.0000   -1.81935
409320.0000   -3.31171
409360.0000   -2.05703
409400.0000   -2.67617
409440.0000   -2.21236
409480.0000   -2.30419
409520.0000   -2.57976
409560.0000   -2.22066
409600.0000   -2.37513
409640.0000   -2.73832
409680.0000   -3.37228
409720.0000   -2.62236
409760.0000   -3.73193
409800.0000   -3.22902
409840.0000   -3.07615
409880.0000   -3.98326
409920.0000   -3.09660
409960.0000   -2.88930
410000.0000   -2.72982
410040.0000   -3.00611
410080.0000   -2.48135
410120.0000   -3.97718
410160.0000   -3.34717
410200.0000   -3.42031
410240.0000   -2.87047
410280.0000   -3.08409
410320.0000   -3.53276
410360.0000   -4.27059
410400.0000   -4.32044
410440.0000   -3.98526
410480.0000   -3.54705
410520.0000   -4.23558
410560.0000   -3.96262
410600.0000   -3.69479
410640.0000   -3.39751
410680.0000   -4.06541
410720.0000   -4.10994
410760.0000   -3.82906
410800.0000   -4.54849
410840.0000   -3.37544
410880.0000   -4.30894
410920.0000   -3.41717
410960.0000   -3.78234
411000.0000   -4.14186
411040.0000   -3.38764
411080.0000   -4.63274
411120.0000   -4.53614
411160.0000   -4.29170
411200.0000   -3.54835
411240.0000   -4.17425
411280.0000   -4.27706
411320.0000   -3.75635
411360.0000   -3.89673
411400.0000   -3.50394
411440.0000   -3.48248
411480.0000   -3.26323
411520.0000   -4.04056
411560.0000   -4.11176
411600.0000   -3.21423
411640.0000   -3.37164
411680.0000   -3.06634
411720.0000   -3.57100
411760.0000   -4.08969
411800.0000   -3.82197
411840.0000   -3.54505
411880.0000   -4.65697
411920.0000   -3.79489
411960.0000   -4.28966
412000.0000   -3.97178
412040.0000   -3.15202
412080.0000   -3.33416
412120.0000   -3.49140
412160.0000   -3.39580
412200.0000   -4.47308
412240.0000   -3.57166
412280.0000   -3.99180
412320.0000   -2.88594
412360.0000   -3.49252
412400.0000   -3.80408
412440.0000   -4.03781
412480.0000   -3.79420
412520.0000   -3.61650
412560.0000   -3.55497
412600.0000   -4.71332
412640.0000   -4.17637
412680.0000   -3.83795
412720.0000   -2.57335
412760.0000   -4.09226
412800.0000   -4.16900
412840.0000   -4.60500
412880.0000   -4.89514
412920.0000   -4.27620
412960.0000   -4.58639
413000.0000   -4.18418
413040.0000   -4.48013
413080.0000   -4.39432
413120.0000   -4.72007
413160.0000   -4.27706
413200.0000   -4.58652
413240.0000   -3.92656
413280.0000   -3.59081
413320.0000   -3.77567
413360.0000   -3.23566
413400.0000   -2.84352
413440.0000   -3.29673
413480.0000   -4.02192
413520.0000   -3.95584
413560.0000   -3.33277
413600.0000   -3.63733
413640.0000   -3.31781
413680.0000   -4.26270
413720.0000   -4.41573
413760.0000   -4.59000
413800.0000   -4.08211
413840.0000   -3.14016
413880.0000   -4.51833
413920.0000   -3.66533
413960.0000   -4.10300
414000.0000   -3.64503
414040.0000   -3.66782
414080.0000   -2.50950
414120.0000   -3.51793
414160.0000   -3.22861
414200.0000   -3.71494
414240.0000   -3.16252
414280.0000   -3.99963
414320.0000   -3.20173
414360.0000   -2.80176
414400.0000   -3.44354
414440.0000   -3.56069
414480.0000   -3.68168
414520.0000   -3.70519
414560.0000   -2.99578
414600.0000   -3.50426
414640.0000   -2.71212
414680.0000   -3.82192
414720.0000   -3.99735
414760.0000   -2.14324
414800.0000   -2.99133
414840.0000   -3.15579
414880.0000   -3.46565
414920.0000   -2.51422
414960.0000   -3.56104
415000.0000   -3.59498
415040.0000   -3.59084
415080.0000   -3.06747
415120.0000   -3.56684
415160.0000   -3.57371
415200.0000   -3.80060
415240.0000   -3.17889
415280.0000   -2.81401
415320.0000   -4.02770
415360.0000   -3.07030
415400.0000   -3.01204
415440.0000   -3.32988
415480.0000   -3.60127
415520.0000   -3.77793
415560.0000   -2.93637
415600.0000   -3.23208
415640.0000   -3.21473
415680.0000   -2.99006
415720.0000   -2.44422
415760.0000   -2.14088
415800.0000   -1.75318
415840.0000   -2.41619
415880.0000   -2.42098
415920.0000   -3.04809
415960.0000   -2.80087
416000.0000   -3.56552
416040.0000   -2.81394
416080.0000   -2.72256
416120.0000   -3.49670
416160.0000   -4.29386
416200.0000   -3.93433
416240.0000   -3.30962
416280.0000   -2.99241
416320.0000   -2.65086
416360.0000   -3.14425
416400.0000   -4.10343
416440.0000   -2.51835
416480.0000   -2.80475
416520.0000   -2.46696
416560.0000   -2.12668
416600.0000   -2.43166
416640.0000   -2.16290
416680.0000   -2.76827
416720.0000   -2.45408
416760.0000   -2.88470
416800.0000   -2.69710
416840.0000   -3.99303
416880.0000   -3.78622
416920.0000   -3.06029
416960.0000   -2.30548
417000.0000   -3.47867
417040.0000   -4.26013
417080.0000   -4.08024
417120.0000   -3.85787
417160.0000   -3.83648
417200.0000   -4.37384
417240.0000   -5.06392
417280.0000   -5.11938
417320.0000   -4.30654
417360.0000   -5.03356
417400.0000   -4.98297
417440.0000   -4.31708
417480.0000   -3.03187
417520.0000   -3.84131
417560.0000   -4.22659
417600.0000   -3.28940
417640.0000   -4.00481
417680.0000   -4.07135
417720.0000   -3.13925
417760.0000   -2.45003
417800.0000   -2.74953
417840.0000   -3.35443
417880.0000   -3.19289
417920.0000   -2.83922
417960.0000   -2.74357
418000.0000   -3.14978
418040.0000   -4.04814
418080.0000   -3.78371
418120.0000   -3.26548
418160.0000   -3.29952
418200.0000   -4.52618
418240.0000   -4.08023
418280.0000   -4.24584
418320.0000   -3.67058
418360.0000   -3.13494
418400.0000   -2.96169
418440.0000   -3.27029
418480.0000   -3.61297
418520.0000   -4.11760
418560.0000   -4.24771
418600.0000   -3.91573
418640.0000   -4.79172
418680.0000   -4.09030
418720.0000   -4.67353
418760.0000   -3.45321
418800.0000   -3.89820
418840.0000   -4.26842
418880.0000   -3.87910
418920.0000   -3.90874
418960.0000   -4.60430
419000.0000   -4.22693
419040.0000   -4.61722
419080.0000   -4.21642
419120.0000   -4.86221
419160.0000   -3.98301
419200.0000   -4.48136
419240.0000   -4.65251
419280.0000   -3.98652
419320.0000   -3.61955
419360.0000   -4.05829
419400.0000   -3.43734
419440.0000   -3.82148
419480.0000   -4.08603
419520.0000   -4.00248
419560.0000   -4.67604
419600.0000   -4.44641
419640.0000   -4.16757
419680.0000   -3.19847
419720.0000   -3.31654
419760.0000   -3.55104
419800.0000   -4.04134
419840.0000   -3.53109
419880.0000   -3.47771
419920.0000   -3.47136
419960.0000   -3.32972
420000.0000   -3.21419
420040.0000   -3.53243
420080.0000   -2.95144
420120.0000   -3.18956
420160.0000   -3.11312
420200.0000   -2.35424
420240.0000   -2.13070
420280.0000   -2.79630
420320.0000   -3.57166
420360.0000   -3.88749
420400.0000   -3.38535
420440.0000   -3.57698
420480.0000   -2.59600
420520.0000   -2.49764
420560.0000   -2.88227
420600.0000   -3.60208
420640.0000   -3.36768
420680.0000   -3.39623
420720.0000   -3.14855
420760.0000   -3.75383
420800.0000   -3.94956
420840.0000   -2.77949
420880.0000   -2.51553
420920.0000   -2.68517
420960.0000   -3.56397
421000.0000   -4.27515
421040.0000   -2.97249
421080.0000   -3.28977
421120.0000   -3.40882
421160.0000   -3.19344
421200.0000   -3.46644
421240.0000   -3.68993
421280.0000   -3.42918
421320.0000   -3.97423
421360.0000   -3.59007
421400.0000   -3.10903
421440.0000   -3.60109
421480.0000   -3.70263
421520.0000   -2.96327
421560.0000   -3.59501
421600.0000   -3.60579
421640.0000   -3.62236
421680.0000   -3.91707
421720.0000   -4.24740
421760.0000   -3.97827
421800.0000   -4.30393
421840.0000   -3.13684
421880.0000   -3.36764
421920.0000   -3.10790
421960.0000   -2.64981
422000.0000   -4.02179
422040.0000   -3.93915
422080.0000   -4.14967
422120.0000   -3.63920
422160.0000   -2.94462
422200.0000   -3.01189
422240.0000   -3.90325
422280.0000   -3.04608
422320.0000   -4.24582
422360.0000   -3.03056
422400.0000   -3.85502
422440.0000   -3.95631
422480.0000   -4.50812
422520.0000   -4.47079
422560.0000   -4.10985
422600.0000   -3.44851
422640.0000   -3.14277
422680.0000   -3.92679
422720.0000   -3.31834
422760.0000   -2.80644
422800.0000   -3.19597
422840.0000   -3.48893
422880.0000   -2.67837
422920.0000   -3.74813
422960.0000   -3.19979
423000.0000   -3.73159
423040.0000   -3.38898
423080.0000   -3.38899
423120.0000   -3.07466
423160.0000   -3.15577
423200.0000   -4.22102
423240.0000   -3.70460
423280.0000   -3.01373
423320.0000   -3.63797
423360.0000   -3.40418
423400.0000   -4.19963
423440.0000   -4.48596
423480.0000   -3.24143
423520.0000   -4.23358
423560.0000   -4.13474
423600.0000   -3.56513
423640.0000   -3.84336
423680.0000   -3.33872
423720.0000   -4.22691
423760.0000   -3.47815
423800.0000   -2.52872
423840.0000   -3.43115
423880.0000   -2.65405
423920.0000   -2.39880
423960.0000   -3.82801
424000.0000   -3.20485
424040.0000   -4.26923
424080.0000   -2.89204
424120.0000   -3.77524
424160.0000   -3.70961
424200.0000   -2.69247
424240.0000   -2.91247
424280.0000   -2.55656
424320.0000   -3.40572
424360.0000   -3.29774
424400.0000   -2.91781
424440.0000   -2.95536
424480.0000   -3.12835
424520.0000   -3.09183
424560.0000   -2.87163
424600.0000   -2.67626
424640.0000   -3.25965
424680.0000   -3.56181
424720.0000   -3.14166
424760.0000   -2.88080
424800.0000   -3.21709
424840.0000   -2.76819
424880.0000   -3.58426
424920.0000   -3.21966
424960.0000   -2.64677
425000.0000   -2.71647
425040.0000   -1.97493
425080.0000   -1.72680
425120.0000   -1.64807
425160.0000   -2.23072
425200.0000   -2.26636
425240.0000   -3.09522
425280.0000   -3.08203
425320.0000   -3.16934
425360.0000   -2.79044
425400.0000   -2.80096
425440.0000   -2.47117
425480.0000   -2.78988
425520.0000   -2.44005
425560.0000   -2.69736
425600.0000   -2.48189
425640.0000   -2.83279
425680.0000   -2.74762
425720.0000   -2.11140
425760.0000   -3.07331
425800.0000   -2.73628
425840.0000   -2.81254
425880.0000   -2.77217
425920.0000   -3.37716
425960.0000   -3.64069
426000.0000   -3.18587
426040.0000   -2.64265
426080.0000   -2.82713
426120.0000   -2.47183
426160.0000   -2.78463
426200.0000   -3.30243
426240.0000   -2.89007
426280.0000   -4.07523
426320.0000   -3.99499
426360.0000   -3.34106
426400.0000   -3.02224
426440.0000   -3.16070
426480.0000   -3.63035
426520.0000   -3.87067
426560.0000   -4.03906
426600.0000   -3.13371
426640.0000   -3.48294
426680.0000   -3.65442
426720.0000   -4.15590
426760.0000   -3.72351
426800.0000   -2.97817
426840.0000   -2.22859
426880.0000   -3.33360
426920.0000   -3.22892
426960.0000   -2.67461
427000.0000   -3.11634
427040.0000   -3.21645
427080.0000   -2.83757
427120.0000   -3.57812
427160.0000   -2.88847
427200.0000   -3.33585
427240.0000   -4.01710
427280.0000   -3.31908
427320.0000   -3.43348
427360.0000   -3.51695
427400.0000   -3.71927
427440.0000   -4.33774
427480.0000   -3.83619
427520.0000   -3.85406
427560.0000   -4.30945
427600.0000   -3.59405
427640.0000   -3.08011
427680.0000   -4.70877
427720.0000   -4.10049
427760.0000   -4.35186
427800.0000   -3.57314
427840.0000   -3.24521
427880.0000   -3.33797
427920.0000   -3.31030
427960.0000   -3.40220
428000.0000   -4.13855
428040.0000   -4.08233
428080.0000   -3.12899
428120.0000   -3.27382
428160.0000   -4.16188
428200.0000   -3.93991
428240.0000   -3.97543
428280.0000   -3.82292
428320.0000   -3.21713
428360.0000   -4.11656
428400.0000   -4.24044
428440.0000   -4.97785
428480.0000   -3.76901
428520.0000   -3.19599
428560.0000   -3.87173
428600.0000   -3.42916
428640.0000   -3.32997
428680.0000   -3.51133
428720.0000   -3.90013
428760.0000   -4.65435
428800.0000   -4.88514
428840.0000   -3.78557
428880.0000   -4.02063
428920.0000   -3.72885
428960.0000   -4.26338
429000.0000   -4.89485
429040.0000   -3.73978
429080.0000   -4.26611
429120.0000   -4.68633
429160.0000   -4.54120
429200.0000   -5.18943
429240.0000   -3.94996
429280.0000   -3.43849
429320.0000   -3.90377
429360.0000   -3.76834
429400.0000   -3.90916
429440.0000   -4.27667
429480.0000   -4.04286
429520.0000   -3.79170
429560.0000   -4.31579
429600.0000   -3.14430
429640.0000   -3.88872
429680.0000   -3.14309
429720.0000   -3.21425
429760.0000   -3.77342
429800.0000   -3.87682
429840.0000   -3.48106
429880.0000   -4.22428
429920.0000   -3.45020
429960.0000   -4.27908
430000.0000   -3.57235
430040.0000   -3.49100
430080.0000   -3.93295
430120.0000   -4.49688
430160.0000   -3.11758
430200.0000   -2.77887
430240.0000   -2.73034
430280.0000   -3.28834
430320.0000   -2.55346
430360.0000   -3.03256
430400.0000   -2.78007
430440.0000   -3.33315
430480.0000   -3.52424
430520.0000   -2.66703
430560.0000   -1.87964
430600.0000   -2.52937
430640.0000   -2.35831
430680.0000   -2.49689
430720.0000   -3.10315
430760.0000   -2.90835
430800.0000   -3.10023
430840.0000   -2.54026
430880.0000   -2.55790
430920.0000   -2.45911
430960.0000   -3.59079
431000.0000   -3.19417
431040.0000   -2.93690
431080.0000   -3.21006
431120.0000   -3.98636
431160.0000   -3.53630
431200.0000   -3.26482
431240.0000   -2.58350
431280.0000   -2.39955
431320.0000   -2.78281
431360.0000   -2.33549
431400.0000   -3.66699
431440.0000   -2.80010
431480.0000   -3.17864
431520.0000   -2.20641
431560.0000   -3.08421
431600.0000   -2.94669
431640.0000   -3.89869
431680.0000   -3.32247
431720.0000   -2.94827
431760.0000   -3.33796
431800.0000   -3.04818
431840.0000   -2.78986
431880.0000   -3.08619
431920.0000   -4.20470
431960.0000   -3.83667
432000.0000   -2.70195
432040.0000   -3.76967
432080.0000   -3.06126
432120.0000   -3.34058
432160.0000   -3.69195
432200.0000   -3.99559
432240.0000   -3.47569
432280.0000   -2.98555
432320.0000   -3.75921
432360.0000   -4.12300
432400.0000   -4.06245
432440.0000   -4.12318
432480.0000   -3.45622
432520.0000   -3.37896
432560.0000   -2.80856
432600.0000   -2.73108
432640.0000   -2.72846
432680.0000   -3.56400
432720.0000   -3.51664
432760.0000   -4.26948
432800.0000   -4.33435
432840.0000   -3.62506
432880.0000   -3.98370
432920.0000   -4.65957
432960.0000   -4.73087
433000.0000   -3.86608
433040.0000   -3.83690
433080.0000   -3.70101
433120.0000   -3.99422
433160.0000   -3.19840
433200.0000   -3.62199
433240.0000   -4.36627
433280.0000   -3.98013
433320.0000   -4.16398
433360.0000   -4.35860
433400.0000   -3.59712
433440.0000   -3.45325
433480.0000   -2.48545
433520.0000   -2.90826
433560.0000   -2.68630
433600.0000   -3.09724
433640.0000   -3.34172
433680.0000   -2.90612
433720.0000   -3.45953
433760.0000   -3.77650
433800.0000   -2.82676
433840.0000   -2.66599
433880.0000   -1.54270
433920.0000   -2.32126
433960.0000   -2.66924
434000.0000   -2.35893
434040.0000   -3.28997
434080.0000   -3.86908
434120.0000   -3.21444
434160.0000   -3.20642
434200.0000   -2.99407
434240.0000   -3.07821
434280.0000   -2.70241
434320.0000   -2.58609
434360.0000   -2.58351
434400.0000   -2.75012
434440.0000   -3.33198
434480.0000   -2.76814
434520.0000   -2.83148
434560.0000   -3.27248
434600.0000   -3.53010
434640.0000   -3.31544
434680.0000   -2.94657
434720.0000   -2.46973
434760.0000   -2.13894
434800.0000   -2.41699
434840.0000   -2.65422
434880.0000   -2.64852
434920.0000   -3.00776
434960.0000   -2.53700
435000.0000   -2.51580
435040.0000   -2.74405
435080.0000   -2.75716
435120.0000   -3.06960
435160.0000   -3.54751
435200.0000   -2.51521
435240.0000   -2.75192
435280.0000   -3.15496
435320.0000   -3.27614
435360.0000   -1.87669
435400.0000   -1.76645
435440.0000   -2.34086
435480.0000   -3.08249
435520.0000   -3.06260
435560.0000   -2.48922
435600.0000   -2.77757
435640.0000   -3.12917
435680.0000   -2.06843
435720.0000   -2.71861
435760.0000   -2.54695
435800.0000   -1.78298
435840.0000   -2.29609
435880.0000   -2.39003
435920.0000   -2.33661
435960.0000   -1.56636
436000.0000   -2.44467
436040.0000   -2.41048
436080.0000   -3.43386
436120.0000   -2.67039
436160.0000   -2.34180
436200.0000   -1.93371
436240.0000   -2.45806
436280.0000   -2.34192
436320.0000   -3.49448
436360.0000   -3.28619
436400.0000   -3.02211
436440.0000   -3.38115
436480.0000   -2.74773
436520.0000   -2.55270
436560.0000   -2.64314
436600.0000   -2.37436
436640.0000   -4.16521
436680.0000   -1.78517
436720.0000   -3.02632
436760.0000   -2.86563
436800.0000   -2.64630
436840.0000   -2.71070
436880.0000   -2.77062
436920.0000   -1.82618
436960.0000   -1.81888
437000.0000   -2.07010
437040.0000   -2.95362
437080.0000   -1.54065
437120.0000   -3.63825
437160.0000   -2.06489
437200.0000   -2.59010
437240.0000   -1.43498
437280.0000   -1.57730
437320.0000   -2.41872
437360.0000   -3.12382
437400.0000   -2.99119
437440.0000   -3.34792
437480.0000   -3.47116
437520.0000   -3.16704
437560.0000   -3.51988
437600.0000   -4.07700
437640.0000   -4.36518
437680.0000   -3.42667
437720.0000   -4.02752
437760.0000   -3.18734
437800.0000   -2.82158
437840.0000   -3.21384
437880.0000   -2.42702
437920.0000   -2.59814
437960.0000   -2.44234
438000.0000   -3.38476
438040.0000   -3.19147
438080.0000   -2.74435
438120.0000   -2.51017
438160.0000   -3.44821
438200.0000   -2.89166
438240.0000   -3.02392
438280.0000   -2.73017
438320.0000   -3.43836
438360.0000   -3.08039
438400.0000   -2.84974
438440.0000   -1.58092
438480.0000   -2.64618
438520.0000   -2.56132
438560.0000   -2.23460
438600.0000   -1.91010
438640.0000   -3.09799
438680.0000   -3.17252
438720.0000   -2.61962
438760.0000   -3.00771
438800.0000   -2.87083
438840.0000   -3.12407
438880.0000   -2.30562
438920.0000   -2.54358
438960.0000   -3.01472
439000.0000   -2.80619
439040.0000   -2.77147
439080.0000   -2.66930
439120.0000   -2.97688
439160.0000   -2.57311
439200.0000   -2.30108
439240.0000   -2.12274
439280.0000   -2.68332
439320.0000   -2.26520
439360.0000   -1.71413
439400.0000   -2.40984
439440.0000   -2.23689
439480.0000   -2.95670
439520.0000   -2.63076
439560.0000   -2.42610
439600.0000   -2.76151
439640.0000   -3.13553
439680.0000   -3.42621
439720.0000   -3.34218
439760.0000   -3.24508
439800.0000   -3.13706
439840.0000   -3.14791
439880.0000   -2.28977
439920.0000   -3.73963
439960.0000   -2.62932
440000.0000   -2.63065
440040.0000   -2.93103
440080.0000   -2.63179
440120.0000   -2.36209
440160.0000   -3.93896
440200.0000   -3.18234
440240.0000   -3.42544
440280.0000   -2.84272
440320.0000   -3.03765
440360.0000   -3.22663
440400.0000   -3.48740
440440.0000   -2.59730
440480.0000   -2.57633
440520.0000   -3.11402
440560.0000   -2.70619
440600.0000   -2.99478
440640.0000   -2.86685
440680.0000   -2.69562
440720.0000   -2.20165
440760.0000   -2.99203
440800.0000   -2.33984
440840.0000   -2.66308
440880.0000   -2.63205
440920.0000   -1.63702
440960.0000   -2.27850
441000.0000   -2.21271
441040.0000   -2.14113
441080.0000   -1.47922
441120.0000   -2.12822
441160.0000   -1.95001
441200.0000   -2.18885
441240.0000   -2.04762
441280.0000   -2.37084
441320.0000   -2.89427
441360.0000   -2.82957
441400.0000   -3.61084
441440.0000   -2.69230
441480.0000   -2.47387
441520.0000   -3.11493
441560.0000   -2.84781
441600.0000   -2.92661
441640.0000   -3.77467
441680.0000   -2.75492
441720.0000   -2.56701
441760.0000   -2.92219
441800.0000   -3.23574
441840.0000   -3.17161
441880.0000   -2.39271
441920.0000   -3.67126
441960.0000   -3.23111
442000.0000   -3.78959
442040.0000   -3.49478
442080.0000   -2.97526
442120.0000   -3.06058
442160.0000   -3.35485
442200.0000   -3.81760
442240.0000   -3.98856
442280.0000   -3.80259
442320.0000   -3.58185
442360.0000   -3.24749
442400.0000   -2.14885
442440.0000   -3.78350
442480.0000   -4.04971
442520.0000   -3.71507
442560.0000   -3.50111
442600.0000   -4.19684
442640.0000   -3.78253
442680.0000   -3.17618
442720.0000   -2.95088
442760.0000   -3.10578
442800.0000   -3.47480
442840.0000   -3.21335
442880.0000   -2.64088
442920.0000   -2.79891
442960.0000   -3.60716
443000.0000   -3.76239
443040.0000   -3.52971
443080.0000   -3.40269
443120.0000   -3.42523
443160.0000   -3.58494
443200.0000   -3.23863
443240.0000   -3.35890
443280.0000   -3.41579
443320.0000   -3.08220
443360.0000   -4.22216
443400.0000   -3.68342
443440.0000   -3.83612
443480.0000   -3.27722
443520.0000   -3.08015
443560.0000   -3.09157
443600.0000   -3.26475
443640.0000   -2.94887
443680.0000   -2.06873
443720.0000   -2.48168
443760.0000   -2.57862
443800.0000   -1.49252
443840.0000   -3.69716
443880.0000   -4.12096
443920.0000   -3.80147
443960.0000   -2.92128
444000.0000   -3.01148
444040.0000   -3.67613
444080.0000   -2.99817
444120.0000   -3.36858
444160.0000   -2.55510
444200.0000   -2.70468
444240.0000   -3.35936
444280.0000   -2.95056
444320.0000   -2.71049
444360.0000   -1.96166
444400.0000   -2.43392
444440.0000   -2.91916
444480.0000   -2.19759
444520.0000   -2.17019
444560.0000   -2.53962
444600.0000   -2.15232
444640.0000   -1.99768
444680.0000   -2.12462
444720.0000   -2.23213
444760.0000   -2.52660
444800.0000   -2.14510
444840.0000   -2.74699
444880.0000   -2.21162
444920.0000   -1.61745
444960.0000   -2.10309
445000.0000   -1.97510
445040.0000   -2.21388
445080.0000   -2.37331
445120.0000   -2.63885
445160.0000   -3.06141
445200.0000   -2.48856
445240.0000   -3.59421
445280.0000   -3.33295
445320.0000   -2.13693
445360.0000   -2.33496
445400.0000   -1.95307
445440.0000   -2.46920
445480.0000   -2.10232
445520.0000   -2.65067
445560.0000   -2.09094
445600.0000   -2.26615
445640.0000   -2.11444
445680.0000   -2.83604
445720.0000   -2.91737
445760.0000   -3.05391
445800.0000   -2.35902
445840.0000   -2.43655
445880.0000   -1.79526
445920.0000   -1.84913
445960.0000   -2.11577
446000.0000   -2.10184
446040.0000   -3.24986
446080.0000   -3.36769
446120.0000   -3.89441
446160.0000   -3.28685
446200.0000   -3.66229
446240.0000   -4.16332
446280.0000   -3.91962
446320.0000   -2.46474
446360.0000   -2.44979
446400.0000   -3.17514
446440.0000   -3.04754
446480.0000   -3.23577
446520.0000   -3.21698
446560.0000   -3.64456
446600.0000   -2.80268
446640.0000   -2.82512
446680.0000   -2.42250
446720.0000   -1.81315
446760.0000   -2.67667
446800.0000   -2.40016
446840.0000   -2.10487
446880.0000   -1.77415
446920.0000   -1.89205
446960.0000   -2.29594
447000.0000   -3.14960
447040.0000   -3.01294
447080.0000   -2.62562
447120.0000   -2.46667
447160.0000   -1.95228
447200.0000   -2.44206
447240.0000   -2.92813
447280.0000   -2.61351
447320.0000   -2.40716
447360.0000   -2.48904
447400.0000   -1.93499
447440.0000   -2.34783
447480.0000   -2.31760
447520.0000   -2.38764
447560.0000   -2.59646
447600.0000   -2.12503
447640.0000   -2.27821
447680.0000   -2.91723
447720.0000   -2.94953
447760.0000   -3.51128
447800.0000   -2.98971
447840.0000   -2.13166
447880.0000   -2.19108
447920.0000   -2.48907
447960.0000   -2.53290
448000.0000   -2.27764
448040.0000   -2.70239
448080.0000   -4.07019
448120.0000   -3.20393
448160.0000   -2.80818
448200.0000   -2.47382
448240.0000   -2.94587
448280.0000   -3.22102
448320.0000   -3.69982
448360.0000   -3.73718
448400.0000   -2.80742
448440.0000   -2.59521
448480.0000   -3.02847
448520.0000   -2.41576
448560.0000   -2.65583
448600.0000   -3.27739
448640.0000   -3.56033
448680.0000   -3.03081
448720.0000   -3.47210
448760.0000   -2.18861
448800.0000   -2.93378
448840.0000   -3.15723
448880.0000   -2.54354
448920.0000   -2.92443
448960.0000   -2.40537
449000.0000   -3.07260
449040.0000   -2.62449
449080.0000   -3.23362
449120.0000   -3.05835
449160.0000   -2.67058
449200.0000   -1.83065
449240.0000   -2.08429
449280.0000   -1.86038
449320.0000   -1.97897
449360.0000   -2.03544
449400.0000   -2.12453
449440.0000   -2.23784
449480.0000   -1.53106
449520.0000   -2.18805
449560.0000   -2.71222
449600.0000   -3.08871
449640.0000   -3.52255
449680.0000   -4.04904
449720.0000   -3.47598
449760.0000   -3.38207
449800.0000   -3.89619
449840.0000   -3.94488
449880.0000   -3.71472
449920.0000   -4.17045
449960.0000   -3.99014
450000.0000   -3.11837
450040.0000   -3.63992
450080.0000   -4.11398
450120.0000   -2.69239
450160.0000   -3.53012
450200.0000   -4.12893
450240.0000   -4.35781
450280.0000   -3.67455
450320.0000   -3.26526
450360.0000   -3.02555
450400.0000   -2.86045
450440.0000   -2.63352
450480.0000   -3.40232
450520.0000   -3.76848
450560.0000   -4.23486
450600.0000   -3.69062
450640.0000   -3.27278
450680.0000   -3.50315
450720.0000   -3.57521
450760.0000   -3.81681
450800.0000   -3.69032
450840.0000   -4.00077
450880.0000   -3.72802
450920.0000   -3.10158
450960.0000   -3.10345
451000.0000   -3.25779
451040.0000   -3.34293
451080.0000   -2.85396
451120.0000   -3.73774
451160.0000   -3.16796
451200.0000   -3.31985
451240.0000   -3.86169
451280.0000   -3.53994
451320.0000   -3.23202
451360.0000   -3.19421
451400.0000   -3.59181
451440.0000   -2.61315
451480.0000   -3.04765
451520.0000   -2.39917
451560.0000   -1.68091
451600.0000   -2.69061
451640.0000   -2.69696
451680.0000   -3.07890
451720.0000   -3.02662
451760.0000   -3.05869
451800.0000   -3.58620
451840.0000   -3.76183
451880.0000   -3.41455
451920.0000   -3.29858
451960.0000   -3.53167
452000.0000   -3.42985
452040.0000   -2.68587
452080.0000   -1.80735
452120.0000   -3.40104
452160.0000   -3.47342
452200.0000   -3.40075
452240.0000   -3.71238
452280.0000   -2.37387
452320.0000   -2.96449
452360.0000   -2.46510
452400.0000   -2.35058
452440.0000   -3.25995
452480.0000   -2.48992
452520.0000   -2.47140
452560.0000   -2.93164
452600.0000   -3.04630
452640.0000   -2.99395
452680.0000   -3.63197
452720.0000   -1.98812
452760.0000   -3.52209
452800.0000   -3.56337
452840.0000   -3.25989
452880.0000   -3.39740
452920.0000   -3.65718
452960.0000   -2.91304
453000.0000   -2.81647
453040.0000   -3.30680
453080.0000   -3.25535
453120.0000   -3.12548
453160.0000   -3.12103
453200.0000   -3.35020
453240.0000   -1.35218
453280.0000   -2.56294
453320.0000   -3.23868
453360.0000   -2.52326
453400.0000   -2.90635
453440.0000   -3.00190
453480.0000   -2.50485
453520.0000   -2.90999
453560.0000   -2.35685
453600.0000   -2.41433
453640.0000   -2.03595
453680.0000   -2.40457
453720.0000   -2.28952
453760.0000   -2.02838
453800.0000   -2.06794
453840.0000   -1.12582
453880.0000   -1.71004
453920.0000   -2.74726
453960.0000   -2.01560
454000.0000   -2.52038
454040.0000   -1.63563
454080.0000   -2.37049
454120.0000   -2.00482
454160.0000   -2.51732
454200.0000   -3.17107
454240.0000   -2.19869
454280.0000   -1.42791
454320.0000   -2.51179
454360.0000   -2.66856
454400.0000   -2.38062
454440.0000   -3.23124
454480.0000   -2.56624
454520.0000   -2.31319
454560.0000   -3.06182
454600.0000   -1.98379
454640.0000   -2.02767
454680.0000   -2.34053
454720.0000   -2.00918
454760.0000   -2.46941
454800.0000   -2.58562
454840.0000   -1.57562
454880.0000   -1.46433
454920.0000   -1.90079
454960.0000   -1.95649
455000.0000   -2.31245
455040.0000   -2.94971
455080.0000   -2.66639
455120.0000   -2.44466
455160.0000   -2.53313
455200.0000   -2.67442
455240.0000   -2.46986
455280.0000   -1.98549
455320.0000   -2.51433
455360.0000   -3.04938
455400.0000   -1.95822
455440.0000   -2.36512
455480.0000   -2.39766
455520.0000   -2.18184
455560.0000   -3.12828
455600.0000   -2.68870
455640.0000   -2.86283
455680.0000   -2.48731
455720.0000   -2.79512
455760.0000   -2.53000
455800.0000   -2.75221
455840.0000   -2.59483
455880.0000   -2.46846
455920.0000   -3.14411
455960.0000   -2.72001
456000.0000   -2.53049
456040.0000   -2.84819
456080.0000   -2.46201
456120.0000   -3.17665
456160.0000   -3.19408
456200.0000   -2.12975
456240.0000   -2.93664
456280.0000   -2.81949
456320.0000   -2.76503
456360.0000   -2.35751
456400.0000   -2.65029
456440.0000   -2.47892
456480.0000   -2.94235
456520.0000   -2.72053
456560.0000   -2.49171
456600.0000   -2.82859
456640.0000   -2.86568
456680.0000   -2.26338
456720.0000   -3.00161
456760.0000   -2.43114
456800.0000   -3.41362
456840.0000   -3.13625
456880.0000   -2.75520
456920.0000   -2.18677
456960.0000   -3.19904
457000.0000   -2.70757
457040.0000   -1.80281
457080.0000   -2.11522
457120.0000   -1.66315
457160.0000   -2.05599
457200.0000   -2.43064
457240.0000   -2.29186
457280.0000   -1.45124
457320.0000   -0.88362
457360.0000   -0.87136
457400.0000   -1.85922
457440.0000   -2.21555
457480.0000   -2.01207
457520.0000   -2.41932
457560.0000   -1.56551
457600.0000   -1.56900
457640.0000   -1.52554
457680.0000   -2.32017
457720.0000   -2.83028
457760.0000   -2.47388
457800.0000   -2.40635
457840.0000   -2.34497
457880.0000   -2.14854
457920.0000   -1.63729
457960.0000   -1.41748
458000.0000   -0.90699
458040.0000   -1.84818
458080.0000   -2.21762
458120.0000   -1.31666
458160.0000   -2.75211
458200.0000   -2.50340
458240.0000   -2.22469
458280.0000   -2.28153
458320.0000   -1.80701
458360.0000   -2.02660
458400.0000   -2.19607
458440.0000   -1.76807
458480.0000   -2.08731
458520.0000   -2.41146
458560.0000   -2.60824
458600.0000   -2.09327
458640.0000   -1.75439
458680.0000   -1.75740
458720.0000   -1.84226
458760.0000   -1.27306
458800.0000   -2.04330
458840.0000   -3.03828
458880.0000   -2.10038
458920.0000   -2.32004
458960.0000   -1.95037
459000.0000   -2.13850
459040.0000   -1.73364
459080.0000   -2.44892
459120.0000   -2.14657
459160.0000   -2.21693
459200.0000   -2.10298
459240.0000   -2.24009
459280.0000   -2.31860
459320.0000   -0.38367
459360.0000   -1.03186
459400.0000   -1.87215
459440.0000   -1.71180
459480.0000   -1.98247
459520.0000   -2.29684
459560.0000   -1.46857
459600.0000   -1.38663
459640.0000   -1.59231
459680.0000   -2.33117
459720.0000   -2.54469
459760.0000   -2.55293
459800.0000   -2.85232
459840.0000   -2.49059
459880.0000   -2.09615
459920.0000   -2.16163
459960.0000   -1.89212
460000.0000   -2.46524
460040.0000   -2.81487
460080.0000   -3.38526
460120.0000   -2.50012
460160.0000   -2.79763
460200.0000   -2.81141
460240.0000   -2.54733
460280.0000   -2.22107
460320.0000   -2.05838
460360.0000   -1.93865
460400.0000   -2.32148
460440.0000   -1.70623
460480.0000   -2.15023
460520.0000   -1.86421
460560.0000   -1.68062
460600.0000   -1.77273
460640.0000   -2.15713
460680.0000   -1.99161
460720.0000   -1.43708
460760.0000   -2.94904
460800.0000   -2.09935
460840.0000   -2.14105
460880.0000   -2.55665
460920.0000   -1.59700
460960.0000   -2.27294
461000.0000   -1.82354
461040.0000   -1.96149
461080.0000   -1.89798
461120.0000   -1.94167
461160.0000   -1.39071
461200.0000   -1.67636
461240.0000   -1.62367
461280.0000   -1.63451
461320.0000   -1.45971
461360.0000   -1.91807
461400.0000   -1.78222
461440.0000   -1.91556
461480.0000   -1.65157
461520.0000   -0.88892
461560.0000   -1.04130
461600.0000   -1.29126
461640.0000   -2.21553
461680.0000   -2.43714
461720.0000   -2.69439
461760.0000   -2.01730
461800.0000   -1.76127
461840.0000   -2.55951
461880.0000   -1.87160
461920.0000   -1.75830
461960.0000   -1.97956
462000.0000   -1.08522
462040.0000   -1.45561
462080.0000   -1.84675
462120.0000   -1.93041
462160.0000   -1.00868
462200.0000   -1.51408
462240.0000   -1.77819
462280.0000   -1.84726
462320.0000   -2.12261
462360.0000   -2.07983
462400.0000   -1.87082
462440.0000   -2.06906
462480.0000   -2.25396
462520.0000   -2.38698
462560.0000   -1.19932
462600.0000   -1.30050
462640.0000   -1.51670
462680.0000   -2.01420
462720.0000   -1.45952
462760.0000   -1.84622
462800.0000   -1.83049
462840.0000   -1.55260
462880.0000   -1.85717
462920.0000   -1.26763
462960.0000   -2.67021
463000.0000   -3.11181
463040.0000   -3.08209
463080.0000   -2.68659
463120.0000   -2.29565
463160.0000   -2.36462
463200.0000   -2.06829
463240.0000   -1.75985
463280.0000   -1.70724
463320.0000   -2.08090
463360.0000   -1.99366
463400.0000   -2.14275
463440.0000   -2.42790
463480.0000   -1.66655
463520.0000   -1.99889
463560.0000   -1.60048
463600.0000   -1.95234
463640.0000   -1.79582
463680.0000   -1.84165
463720.0000   -1.78485
463760.0000   -2.11441
463800.0000   -1.47235
463840.0000   -2.26894
463880.0000   -1.27393
463920.0000   -1.81902
463960.0000   -1.46293
464000.0000   -2.78257
464040.0000   -2.83969
464080.0000   -2.53510
464120.0000   -2.79651
464160.0000   -2.64612
464200.0000   -2.56772
464240.0000   -2.57572
464280.0000   -2.69667
464320.0000   -1.83889
464360.0000   -2.33978
464400.0000   -3.11870
464440.0000   -2.10976
464480.0000   -1.96171
464520.0000   -2.22649
464560.0000   -2.54493
464600.0000   -2.61680
464640.0000   -2.67112
464680.0000   -2.58068
464720.0000   -2.74555
464760.0000   -2.31234
464800.0000   -2.86570
464840.0000   -2.51611
464880.0000   -2.58774
464920.0000   -2.67331
464960.0000   -2.62238
465000.0000   -2.40958
465040.0000   -1.96312
465080.0000   -2.69320
465120.0000   -2.67446
465160.0000   -2.95594
465200.0000   -2.59797
465240.0000   -3.14390
465280.0000   -2.70481
465320.0000   -1.78981
465360.0000   -2.33533
465400.0000   -2.36538
465440.0000   -3.00685
465480.0000   -2.66466
465520.0000   -2.84657
465560.0000   -2.28893
465600.0000   -3.01290
465640.0000   -2.28565
465680.0000   -1.78518
465720.0000   -1.90566
465760.0000   -2.34859
465800.0000   -3.02191
465840.0000   -2.32527
465880.0000   -2.03358
465920.0000   -2.53131
465960.0000   -2.29647
466000.0000   -2.85978
466040.0000   -2.48119
466080.0000   -2.52373
466120.0000   -3.15180
466160.0000   -2.52964
466200.0000   -2.53248
466240.0000   -2.13784
466280.0000   -2.25601
466320.0000   -2.06471
466360.0000   -2.35969
466400.0000   -2.23042
466440.0000   -2.73338
466480.0000   -3.01885
466520.0000   -2.68040
466560.0000   -1.24353
466600.0000   -1.80149
466640.0000   -1.89355
466680.0000   -2.39540
466720.0000   -2.15364
466760.0000   -2.03010
466800.0000   -2.24665
466840.0000   -2.91922
466880.0000   -2.83838
466920.0000   -2.37148
466960.0000   -1.77967
467000.0000   -3.05047
467040.0000   -2.96254
467080.0000   -2.89509
467120.0000   -2.32653
467160.0000   -3.30128
467200.0000   -1.86970
467240.0000   -2.75284
467280.0000   -3.51683
467320.0000   -3.25110
467360.0000   -1.79588
467400.0000   -2.23349
467440.0000   -2.35862
467480.0000   -2.27888
467520.0000   -2.69818
467560.0000   -3.00041
467600.0000   -2.65447
467640.0000   -2.79226
467680.0000   -2.87405
467720.0000   -3.05707
467760.0000   -2.63171
467800.0000   -2.47253
467840.0000   -2.33011
467880.0000   -1.61255
467920.0000   -2.31851
467960.0000   -3.22427
468000.0000   -2.36914
468040.0000   -2.45857
468080.0000   -3.35209
468120.0000   -2.72853
468160.0000   -2.97073
468200.0000   -2.60958
468240.0000   -2.64180
468280.0000   -2.02495
468320.0000   -2.23710
468360.0000   -2.33842
468400.0000   -2.69181
468440.0000   -2.03480
468480.0000   -2.22365
468520.0000   -2.82484
468560.0000   -2.31048
468600.0000   -1.44099
468640.0000   -1.94891
468680.0000   -1.56637
468720.0000   -2.63954
468760.0000   -2.14233
468800.0000   -1.06811
468840.0000   -2.44855
468880.0000   -1.31657
468920.0000   -2.49794
468960.0000   -3.24587
469000.0000   -1.86500
469040.0000   -2.83017
469080.0000   -2.00858
469120.0000   -2.44423
469160.0000   -2.10287
469200.0000   -2.15792
469240.0000   -2.53631
469280.0000   -1.91126
469320.0000   -2.03675
469360.0000   -1.39089
469400.0000   -1.30991
469440.0000   -1.90214
469480.0000   -1.94093
469520.0000   -2.11508
469560.0000   -1.64541
469600.0000   -3.09383
469640.0000   -2.39381
469680.0000   -0.87902
469720.0000   -2.49679
469760.0000   -2.63253
469800.0000   -2.15724
469840.0000   -2.21089
469880.0000   -2.56606
469920.0000   -2.06914
469960.0000   -1.98701
470000.0000   -2.85560
470040.0000   -2.50543
470080.0000   -2.70990
470120.0000   -2.89865
470160.0000   -2.25644
470200.0000   -1.55500
470240.0000   -3.25202
470280.0000   -2.56502
470320.0000   -2.36444
470360.0000   -3.05532
470400.0000   -2.51782
470440.0000   -2.53522
470480.0000   -2.63871
470520.0000   -3.00367
470560.0000   -3.12230
470600.0000   -2.44142
470640.0000   -3.11515
470680.0000   -2.21891
470720.0000   -2.56168
470760.0000   -2.67307
470800.0000   -2.30523
470840.0000   -2.48508
470880.0000   -2.60585
470920.0000   -2.36189
470960.0000   -2.83103
471000.0000   -3.15039
471040.0000   -3.35539
471080.0000   -3.05951
471120.0000   -2.51504
471160.0000   -2.77429
471200.0000   -2.60160
471240.0000   -2.85297
471280.0000   -3.64089
471320.0000   -3.45468
471360.0000   -3.13783
471400.0000   -3.31198
471440.0000   -3.34570
471480.0000   -2.34730
471520.0000   -3.20317
471560.0000   -2.98045
471600.0000   -3.28148
471640.0000   -3.19463
471680.0000   -2.66817
471720.0000   -2.59486
471760.0000   -3.16882
471800.0000   -2.28236
471840.0000   -2.68279
471880.0000   -3.46532
471920.0000   -4.18499
471960.0000   -3.14978
472000.0000   -2.73281
472040.0000   -2.89712
472080.0000   -3.72364
472120.0000   -3.98268
472160.0000   -3.47380
472200.0000   -3.41952
472240.0000   -3.03349
472280.0000   -2.97807
472320.0000   -2.51536
472360.0000   -2.51544
472400.0000   -1.54969
472440.0000   -2.34492
472480.0000   -2.86912
472520.0000   -3.10155
472560.0000   -3.92982
472600.0000   -4.17113
472640.0000   -3.62723
472680.0000   -2.82813
472720.0000   -3.43001
472760.0000   -4.48324
472800.0000   -4.99162
472840.0000   -4.20855
472880.0000   -4.16431
472920.0000   -4.21783
472960.0000   -4.17858
473000.0000   -3.94747
473040.0000   -4.32641
473080.0000   -3.47251
473120.0000   -3.06920
473160.0000   -3.30099
473200.0000   -2.77307
473240.0000   -3.04046
473280.0000   -3.28998
473320.0000   -4.12253
473360.0000   -2.82439
473400.0000   -2.82541
473440.0000   -3.14494
473480.0000   -3.49612
473520.0000   -3.56193
473560.0000   -2.69432
473600.0000   -3.02981
473640.0000   -3.34193
473680.0000   -4.22795
473720.0000   -2.98821
473760.0000   -3.05643
473800.0000   -2.47572
473840.0000   -3.15055
473880.0000   -3.21057
473920.0000   -2.90126
473960.0000   -3.42689
474000.0000   -2.97036
474040.0000   -2.82923
474080.0000   -2.52592
474120.0000   -2.34132
474160.0000   -2.27064
474200.0000   -2.75975
474240.0000   -2.16456
474280.0000   -2.53866
474320.0000   -2.81463
474360.0000   -2.70144
474400.0000   -1.96586
474440.0000   -2.65451
474480.0000   -2.74112
474520.0000   -2.49063
474560.0000   -2.69370
474600.0000   -2.60792
474640.0000   -2.77917
474680.0000   -3.00104
474720.0000   -3.31751
474760.0000   -2.88999
474800.0000   -2.85941
474840.0000   -2.94836
474880.0000   -2.65516
474920.0000   -2.83393
474960.0000   -2.32656
475000.0000   -2.18262
475040.0000   -1.45654
475080.0000   -2.64054
475120.0000   -2.82287
475160.0000   -2.32692
475200.0000   -2.61370
475240.0000   -3.29289
475280.0000   -2.74863
475320.0000   -2.45253
475360.0000   -3.65169
475400.0000   -2.54546
475440.0000   -2.89709
475480.0000   -3.27975
475520.0000   -3.21489
475560.0000   -3.54927
475600.0000   -2.88716
475640.0000   -2.40260
475680.0000   -2.66889
475720.0000   -3.33132
475760.0000   -4.04421
475800.0000   -4.05927
475840.0000   -3.64795
475880.0000   -3.73606
475920.0000   -3.48225
475960.0000   -2.62015
476000.0000   -3.46408
476040.0000   -3.05773
476080.0000   -2.95225
476120.0000   -2.83379
476160.0000   -2.90605
476200.0000   -2.94245
476240.0000   -2.70284
476280.0000   -2.23625
476320.0000   -3.15176
476360.0000   -4.22371
476400.0000   -3.48353
476440.0000   -2.30031
476480.0000   -3.20183
476520.0000   -3.27534
476560.0000   -3.14287
476600.0000   -3.09770
476640.0000   -2.65010
476680.0000   -1.70002
476720.0000   -2.40594
476760.0000   -3.52075
476800.0000   -2.73564
476840.0000   -3.44285
476880.0000   -3.09930
476920.0000   -3.42048
476960.0000   -3.61081
477000.0000   -4.27000
477040.0000   -4.45138
477080.0000   -3.21096
477120.0000   -3.50321
477160.0000   -3.41809
477200.0000   -4.07967
477240.0000   -4.16579
477280.0000   -2.86157
477320.0000   -3.26783
477360.0000   -3.52567
477400.0000   -3.48909
477440.0000   -3.70527
477480.0000   -3.21246
477520.0000   -3.65092
477560.0000   -3.89000
477600.0000   -3.47144
477640.0000   -3.28084
477680.0000   -3.35138
477720.0000   -4.16719
477760.0000   -3.89311
477800.0000   -3.08934
477840.0000   -3.43993
477880.0000   -3.70944
477920.0000   -3.52071
477960.0000   -3.73941
478000.0000   -3.14958
478040.0000   -3.32053
478080.0000   -3.71476
478120.0000   -3.11296
478160.0000   -2.87680
478200.0000   -3.63827
478240.0000   -3.48441
478280.0000   -3.08450
478320.0000   -3.35815
478360.0000   -3.58320
478400.0000   -2.40899
478440.0000   -2.59574
478480.0000   -2.57016
478520.0000   -2.76804
478560.0000   -3.24653
478600.0000   -3.82329
478640.0000   -3.54143
478680.0000   -3.31425
478720.0000   -3.30112
478760.0000   -4.10764
478800.0000   -3.01802
478840.0000   -3.45310
478880.0000   -2.85541
478920.0000   -3.48540
478960.0000   -3.00476
479000.0000   -3.39389
479040.0000   -2.77649
479080.0000   -3.15072
479120.0000   -3.58310
479160.0000   -3.30888
479200.0000   -3.38582
479240.0000   -3.88370
479280.0000   -3.27167
479320.0000   -3.26596
479360.0000   -3.41007
479400.0000   -3.02954
479440.0000   -3.24624
479480.0000   -2.98283
479520.0000   -4.02924
479560.0000   -3.59327
479600.0000   -3.81444
479640.0000   -4.54550
479680.0000   -3.58332
479720.0000   -2.97029
479760.0000   -2.78213
479800.0000   -2.33370
479840.0000   -3.07519
479880.0000   -3.06052
479920.0000   -3.06508
479960.0000   -3.03257
480000.0000   -2.88259
480040.0000   -2.70076
480080.0000   -2.66550
480120.0000   -1.68679
480160.0000   -2.50177
480200.0000   -2.90781
480240.0000   -2.73477
480280.0000   -2.92396
480320.0000   -2.78880
480360.0000   -2.78623
480400.0000   -2.76037
480440.0000   -2.75776
480480.0000   -1.96109
480520.0000   -3.67781
480560.0000   -3.21171
480600.0000   -2.38301
480640.0000   -3.36809
480680.0000   -2.91375
480720.0000   -3.51827
480760.0000   -3.31457
480800.0000   -3.63558
480840.0000   -3.31434
480880.0000   -2.58275
480920.0000   -2.97779
480960.0000   -3.03150
481000.0000   -3.51587
481040.0000   -3.12810
481080.0000   -3.07066
481120.0000   -2.93811
481160.0000   -3.01724
481200.0000   -3.33656
481240.0000   -2.85003
481280.0000   -2.64138
481320.0000   -2.76816
481360.0000   -3.50224
481400.0000   -3.12178
481440.0000   -2.61538
481480.0000   -2.89769
481520.0000   -3.81539
481560.0000   -3.10049
481600.0000   -2.62418
481640.0000   -2.08439
481680.0000   -2.10059
481720.0000   -2.64279
481760.0000   -3.07757
481800.0000   -2.04745
481840.0000   -2.81752
481880.0000   -2.73669
481920.0000   -3.19932
481960.0000   -3.32169
482000.0000   -3.49345
482040.0000   -2.89018
482080.0000   -3.26455
482120.0000   -2.97207
482160.0000   -2.97496
482200.0000   -3.08410
482240.0000   -2.52698
482280.0000   -2.73590
482320.0000   -3.04395
482360.0000   -2.70593
482400.0000   -2.28598
482440.0000   -2.34463
482480.0000   -2.14370
482520.0000   -1.71772
482560.0000   -2.15874
482600.0000   -2.37808
482640.0000   -1.35277
482680.0000   -1.89904
482720.0000   -3.10457
482760.0000   -2.59859
482800.0000   -2.62420
482840.0000   -3.59344
482880.0000   -2.11809
482920.0000   -2.20265
482960.0000   -2.26617
483000.0000   -2.73827
483040.0000   -2.89691
483080.0000   -2.54375
483120.0000   -2.57150
483160.0000   -3.07215
483200.0000   -2.74415
483240.0000   -2.52459
483280.0000   -2.37101
483320.0000   -2.39410
483360.0000   -1.47034
483400.0000   -2.36816
483440.0000   -2.84058
483480.0000   -2.34620
483520.0000   -2.38646
483560.0000   -2.01825
483600.0000   -2.21387
483640.0000   -1.78934
483680.0000   -2.16807
483720.0000   -2.23266
483760.0000   -2.79557
483800.0000   -2.23707
483840.0000   -2.67066
483880.0000   -2.15810
483920.0000   -2.14312
483960.0000   -2.21093
484000.0000   -2.99712
484040.0000   -2.97218
484080.0000   -2.64440
484120.0000   -2.89517
484160.0000   -3.06098
484200.0000   -3.37525
484240.0000   -1.97237
484280.0000   -2.17980
484320.0000   -3.05486
484360.0000   -2.84775
484400.0000   -3.61805
484440.0000   -3.29393
484480.0000   -3.57831
484520.0000   -2.23339
484560.0000   -3.21984
484600.0000   -2.49073
484640.0000   -3.23210
484680.0000   -2.80146
484720.0000   -3.07785
484760.0000   -2.36356
484800.0000   -1.70787
484840.0000   -1.85893
484880.0000   -2.36621
484920.0000   -2.48329
484960.0000   -2.67436
485000.0000   -2.92882
485040.0000   -2.54394
485080.0000   -3.25543
485120.0000   -2.89170
485160.0000   -3.02116
485200.0000   -2.77090
485240.0000   -2.60301
485280.0000   -3.55262
485320.0000   -3.19671
485360.0000   -2.70341
485400.0000   -3.23637
485440.0000   -3.44577
485480.0000   -2.18623
485520.0000   -3.25493
485560.0000   -2.22862
485600.0000   -2.68421
485640.0000   -3.74925
485680.0000   -3.09181
485720.0000   -3.89817
485760.0000   -2.99891
485800.0000   -2.85392
485840.0000   -2.46322
485880.0000   -2.53584
485920.0000   -2.68601
485960.0000   -2.36557
486000.0000   -1.63871
486040.0000   -2.24587
486080.0000   -1.57392
486120.0000   -1.70902
486160.0000   -1.87614
486200.0000   -2.02350
486240.0000   -1.64410
486280.0000   -1.93044
486320.0000   -2.35343
486360.0000   -1.44470
486400.0000   -2.08450
486440.0000   -1.89893
486480.0000   -2.74266
486520.0000   -1.90354
486560.0000   -1.31713
486600.0000   -2.34920
486640.0000   -2.72490
486680.0000   -2.92954
486720.0000   -1.85485
486760.0000   -2.34678
486800.0000   -2.02538
486840.0000   -3.10762
486880.0000   -2.57083
486920.0000   -2.30419
486960.0000   -2.45481
487000.0000   -1.80987
487040.0000   -2.07957
487080.0000   -1.93130
487120.0000   -1.21387
487160.0000   -1.95208
487200.0000   -2.70739
487240.0000   -2.04332
487280.0000   -2.69158
487320.0000   -2.68919
487360.0000   -2.84313
487400.0000   -3.03844
487440.0000   -3.09258
487480.0000   -3.19736
487520.0000   -3.44145
487560.0000   -3.15586
487600.0000   -2.63879
487640.0000   -2.55890
487680.0000   -3.73651
487720.0000   -2.62356
487760.0000   -2.68740
487800.0000   -2.47496
487840.0000   -2.50271
487880.0000   -3.06059
487920.0000   -2.21496
487960.0000   -3.02128
488000.0000   -2.63242
488040.0000   -2.00808
488080.0000   -2.35739
488120.0000   -2.00992
488160.0000   -2.35432
488200.0000   -2.75229
488240.0000   -2.04931
488280.0000   -2.22892
488320.0000   -2.21801
488360.0000   -2.07529
488400.0000   -2.45523
488440.0000   -3.28779
488480.0000   -2.29689
488520.0000   -3.05430
488560.0000   -2.46111
488600.0000   -2.34689
488640.0000   -3.07297
488680.0000   -3.07347
488720.0000   -2.11143
488760.0000   -2.33110
488800.0000   -2.65937
488840.0000   -1.77681
488880.0000   -2.39268
488920.0000   -2.87900
488960.0000   -2.70947
489000.0000   -2.30434
489040.0000   -2.39362
489080.0000   -2.39384
489120.0000   -3.06004
489160.0000   -2.40013
489200.0000   -1.90476
489240.0000   -1.83420
489280.0000   -2.72027
489320.0000   -2.66688
489360.0000   -2.42947
489400.0000   -2.48083
489440.0000   -2.78061
489480.0000   -3.28123
489520.0000   -2.68048
489560.0000   -1.75587
489600.0000   -2.10731
489640.0000   -2.07677
489680.0000   -3.52768
489720.0000   -2.53251
489760.0000   -3.18323
489800.0000   -2.89974
489840.0000   -2.64778
489880.0000   -2.29408
489920.0000   -2.75787
489960.0000   -2.02838
490000.0000   -2.18172
490040.0000   -2.94797
490080.0000   -3.26157
490120.0000   -2.70677
490160.0000   -2.58059
490200.0000   -3.14619
490240.0000   -2.93413
490280.0000   -2.63794
490320.0000   -2.27110
490360.0000   -3.66971
490400.0000   -3.25647
490440.0000   -2.67407
490480.0000   -2.74159
490520.0000   -2.77243
490560.0000   -3.29955
490600.0000   -2.52265
490640.0000   -2.49068
490680.0000   -2.82512
490720.0000   -2.80203
490760.0000   -2.58156
490800.0000   -2.94615
490840.0000   -3.44155
490880.0000   -3.17883
490920.0000   -3.03831
490960.0000   -2.92132
491000.0000   -2.74232
491040.0000   -1.83362
491080.0000   -2.47544
491120.0000   -2.61980
491160.0000   -2.47954
491200.0000   -2.40944
491240.0000   -2.92383
491280.0000   -1.48305
491320.0000   -2.19491
491360.0000   -2.51831
491400.0000   -2.19892
491440.0000   -2.31347
491480.0000   -2.30409
491520.0000   -1.88076
491560.0000   -2.39894
491600.0000   -2.93035
491640.0000   -2.88493
491680.0000   -2.58593
491720.0000   -2.09773
491760.0000   -2.24507
491800.0000   -2.33158
491840.0000   -2.70518
491880.0000   -2.51940
491920.0000   -3.23011
491960.0000   -2.88039
492000.0000   -2.34940
492040.0000   -2.29872
492080.0000   -2.34185
492120.0000   -1.92896
492160.0000   -2.24236
492200.0000   -2.50667
492240.0000   -2.00643
492280.0000   -2.52844
492320.0000   -2.42006
492360.0000   -2.41894
492400.0000   -2.62662
492440.0000   -2.20061
492480.0000   -2.24873
492520.0000   -2.86100
492560.0000   -2.17209
492600.0000   -2.55608
492640.0000   -2.87183
492680.0000   -2.50182
492720.0000   -2.38899
492760.0000   -2.55685
492800.0000   -2.98739
492840.0000   -3.23109
492880.0000   -2.33025
492920.0000   -2.55689
492960.0000   -2.60151
493000.0000   -1.98207
493040.0000   -2.18595
493080.0000   -2.82766
493120.0000   -2.73618
493160.0000   -2.01350
493200.0000   -2.36713
493240.0000   -2.39016
493280.0000   -1.90365
493320.0000   -2.44693
493360.0000   -2.54637
493400.0000   -2.88402
493440.0000   -2.48273
493480.0000   -1.44064
493520.0000   -2.05186
493560.0000   -3.16074
493600.0000   -2.31203
493640.0000   -2.08007
493680.0000   -2.83221
493720.0000   -3.11913
493760.0000   -2.06725
493800.0000   -2.59942
493840.0000   -1.75043
493880.0000   -2.58648
493920.0000   -1.81972
493960.0000   -1.87694
494000.0000   -1.58889
494040.0000   -1.73381
494080.0000   -2.87950
494120.0000   -2.55440
494160.0000   -2.31050
494200.0000   -2.74475
494240.0000   -2.21880
494280.0000   -2.39859
494320.0000   -2.69484
494360.0000   -1.86433
494400.0000   -1.84312
494440.0000   -2.63349
494480.0000   -2.74606
494520.0000   -2.31467
494560.0000   -1.92024
494600.0000   -1.58911
494640.0000   -2.60985
494680.0000   -1.82660
494720.0000   -1.93111
494760.0000   -2.97611
494800.0000   -2.92185
494840.0000   -3.12653
494880.0000   -2.37796
494920.0000   -2.70161
494960.0000   -3.03883
495000.0000   -2.66806
495040.0000   -4.21845
495080.0000   -3.77536
495120.0000   -3.59284
495160.0000   -3.95755
495200.0000   -4.07571
495240.0000   -4.69969
495280.0000   -4.57940
495320.0000   -4.60362
495360.0000   -4.45449
495400.0000   -2.93264
495440.0000   -3.50364
495480.0000   -4.12561
495520.0000   -4.80243
495560.0000   -3.46502
495600.0000   -4.40266
495640.0000   -4.50562
495680.0000   -3.07524
495720.0000   -3.53196
495760.0000   -2.37471
495800.0000   -3.60935
495840.0000   -3.54402
495880.0000   -3.35836
495920.0000   -4.39156
495960.0000   -4.25954
496000.0000   -3.68789
496040.0000   -4.28990
496080.0000   -3.68041
496120.0000   -3.77507
496160.0000   -4.39519
496200.0000   -3.88843
496240.0000   -4.17375
496280.0000   -3.86239
496320.0000   -3.56057
496360.0000   -3.73099
496400.0000   -3.96031
496440.0000   -3.72967
496480.0000   -4.22330
496520.0000   -3.91581
496560.0000   -4.31513
496600.0000   -4.33593
496640.0000   -4.97479
496680.0000   -4.25788
496720.0000   -4.53040
496760.0000   -3.43360
496800.0000   -4.64828
496840.0000   -4.02327
496880.0000   -4.06012
496920.0000   -4.31800
496960.0000   -4.62687
497000.0000   -4.05566
497040.0000   -5.09342
497080.0000   -4.68637
497120.0000   -4.20536
497160.0000   -4.29227
497200.0000   -4.07924
497240.0000   -5.00411
497280.0000   -4.92193
497320.0000   -3.83522
497360.0000   -4.54158
497400.0000   -4.49046
497440.0000   -4.77926
497480.0000   -3.92358
497520.0000   -3.28687
497560.0000   -3.60432
497600.0000   -4.49334
497640.0000   -3.74920
497680.0000   -3.56250
497720.0000   -3.60749
497760.0000   -3.83278
497800.0000   -4.03842
497840.0000   -4.02602
497880.0000   -3.24637
497920.0000   -3.92102
497960.0000   -3.20499
498000.0000   -3.39749
498040.0000   -4.31091
498080.0000   -3.88882
498120.0000   -4.40430
498160.0000   -3.29561
498200.0000   -3.67732
498240.0000   -3.57313
498280.0000   -4.39969
498320.0000   -4.60499
498360.0000   -4.64638
498400.0000   -3.86802
498440.0000   -4.29503
498480.0000   -4.13743
498520.0000   -4.46178
498560.0000   -3.48398
498600.0000   -3.96671
498640.0000   -4.14493
498680.0000   -4.32992
498720.0000   -3.43791
498760.0000   -5.09676
498800.0000   -4.24706
498840.0000   -4.42712
498880.0000   -3.97217
498920.0000   -4.09741
498960.0000   -3.20301
499000.0000   -2.87158
499040.0000   -4.25022
499080.0000   -4.15879
499120.0000   -2.77388
499160.0000   -3.91390
499200.0000   -4.41230
499240.0000   -4.31950
499280.0000   -3.33216
499320.0000   -3.92013
499360.0000   -3.97402
499400.0000   -4.40016
499440.0000   -4.17138
499480.0000   -5.89267
499520.0000   -4.22169
499560.0000   -4.84076
499600.0000   -4.14866
499640.0000   -4.41450
499680.0000   -5.53429
499720.0000   -4.32867
499760.0000   -4.53209
499800.0000   -4.44694
499840.0000   -4.88972
499880.0000   -4.32552
499920.0000   -4.36513
499960.0000   -4.63533
500000.0000   -4.71649
500040.0000   -3.58382
500080.0000   -4.41759
500120.0000   -3.41340
500160.0000   -4.17444
500200.0000   -3.46738
500240.0000   -3.19528
500280.0000   -3.54167
500320.0000   -3.25181
500360.0000   -2.71947
500400.0000   -3.72789
500440.0000   -3.66549
500480.0000   -3.27607
500520.0000   -3.47295
500560.0000   -3.66576
500600.0000   -3.03547
500640.0000   -2.67108
500680.0000   -3.31473
500720.0000   -3.08593
500760.0000   -3.09965
500800.0000   -3.39115
500840.0000   -3.55795
500880.0000   -3.22068
500920.0000   -3.29268
500960.0000   -3.07157
501000.0000   -3.05034
501040.0000   -2.81865
501080.0000   -3.65002
501120.0000   -4.20011
501160.0000   -4.03283
501200.0000   -3.91479
501240.0000   -4.74217
501280.0000   -4.42447
501320.0000   -4.97603
501360.0000   -5.58208
501400.0000   -4.78967
501440.0000   -3.94055
501480.0000   -4.53297
501520.0000   -3.45893
501560.0000   -4.07654
501600.0000   -4.44823
501640.0000   -4.10103
501680.0000   -4.44620
501720.0000   -3.51904
501760.0000   -3.98127
501800.0000   -3.49472
501840.0000   -3.80042
501880.0000   -3.65256
501920.0000   -3.88693
501960.0000   -3.69791
502000.0000   -3.17577
502040.0000   -3.14525
502080.0000   -2.78591
502120.0000   -2.95982
502160.0000   -2.59860
502200.0000   -3.35040
502240.0000   -3.53283
502280.0000   -3.51663
502320.0000   -4.04513
502360.0000   -3.00746
502400.0000   -2.78968
502440.0000   -3.22747
502480.0000   -4.08026
502520.0000   -3.48740
502560.0000   -3.21258
502600.0000   -3.17850
502640.0000   -2.65393
502680.0000   -3.11859
502720.0000   -2.76119
502760.0000   -3.04728
502800.0000   -3.88466
502840.0000   -3.49654
502880.0000   -3.25312
502920.0000   -3.13724
502960.0000   -3.04944
503000.0000   -3.23466
503040.0000   -3.30894
503080.0000   -2.69959
503120.0000   -2.99766
503160.0000   -2.55377
503200.0000   -3.46431
503240.0000   -2.76131
503280.0000   -2.62395
503320.0000   -2.49598
503360.0000   -3.10710
503400.0000   -2.79827
503440.0000   -3.26185
503480.0000   -2.92252
503520.0000   -2.87846
503560.0000   -3.03261
503600.0000   -1.99773
503640.0000   -2.32569
503680.0000   -3.30691
503720.0000   -4.09342
503760.0000   -3.32377
503800.0000   -3.89524
503840.0000   -2.58499
503880.0000   -2.91321
503920.0000   -3.11435
503960.0000   -3.11909
504000.0000   -3.13231
504040.0000   -2.90299
504080.0000   -3.21669
504120.0000   -3.27356
504160.0000   -3.37998
504200.0000   -3.25609
504240.0000   -3.27056
504280.0000   -2.75571
504320.0000   -3.72165
504360.0000   -3.21731
504400.0000   -2.68051
504440.0000   -2.84387
504480.0000   -3.31011
504520.0000   -3.21961
504560.0000   -2.93860
504600.0000   -3.55315
504640.0000   -3.21787
504680.0000   -3.56981
504720.0000   -3.30294
504760.0000   -3.83424
504800.0000   -2.96142
504840.0000   -2.45142
504880.0000   -2.90442
504920.0000   -2.76308
504960.0000   -2.76309
505000.0000   -2.68906
505040.0000   -3.27657
505080.0000   -2.88507
505120.0000   -3.11239
505160.0000   -3.74911
505200.0000   -3.24528
505240.0000   -3.37944
505280.0000   -2.79316
505320.0000   -3.06558
505360.0000   -3.82600
505400.0000   -3.47116
505440.0000   -2.65704
505480.0000   -2.39120
505520.0000   -3.81973
505560.0000   -3.35129
505600.0000   -3.28805
505640.0000   -3.43690
505680.0000   -2.90532
505720.0000   -1.52725
505760.0000   -2.70934
505800.0000   -2.91340
505840.0000   -2.86208
505880.0000   -2.41538
505920.0000   -3.74133
505960.0000   -3.43411
506000.0000   -4.00787
506040.0000   -2.95133
506080.0000   -2.92020
506120.0000   -2.94328
506160.0000   -3.63005
506200.0000   -3.06394
506240.0000   -2.99217
506280.0000   -1.52996
506320.0000   -1.55051
506360.0000   -1.97348
506400.0000   -1.91706
506440.0000   -2.54737
506480.0000   -2.55820
506520.0000   -2.84515
506560.0000   -3.01892
506600.0000   -2.96997
506640.0000   -3.15200
506680.0000   -3.27231
506720.0000   -2.54721
506760.0000   -2.84361
506800.0000   -3.77326
506840.0000   -2.41749
506880.0000   -3.43506
506920.0000   -2.51026
506960.0000   -2.42383
507000.0000   -2.44790
507040.0000   -2.69007
507080.0000   -2.97545
507120.0000   -3.47653
507160.0000   -2.61391
507200.0000   -2.91877
507240.0000   -2.63575
507280.0000   -3.04767
507320.0000   -2.71485
507360.0000   -3.13933
507400.0000   -2.61685
507440.0000   -2.45806
507480.0000   -2.64115
507520.0000   -2.86780
507560.0000   -2.45582
507600.0000   -3.10626
507640.0000   -2.95995
507680.0000   -2.78792
507720.0000   -2.95771
507760.0000   -2.71793
507800.0000   -2.33077
507840.0000   -2.69729
507880.0000   -2.70504
507920.0000   -2.17755
507960.0000   -1.28055
508000.0000   -1.88974
508040.0000   -2.35199
508080.0000   -1.49836
508120.0000   -1.09151
508160.0000   -2.06644
508200.0000   -1.96628
508240.0000   -1.75297
508280.0000   -1.92446
508320.0000   -1.86859
508360.0000   -2.30088
508400.0000   -2.21880
508440.0000   -3.10911
508480.0000   -3.04831
508520.0000   -2.69967
508560.0000   -1.81282
508600.0000   -1.21063
508640.0000   -2.39020
508680.0000   -1.66849
508720.0000   -1.34211
508760.0000   -2.33656
508800.0000   -2.56452
508840.0000   -2.79975
508880.0000   -2.79697
508920.0000   -2.43579
508960.0000   -2.72289
509000.0000   -1.90667
509040.0000   -2.18628
509080.0000   -1.59979
509120.0000   -2.53364
509160.0000   -2.25956
509200.0000   -1.59926
509240.0000   -2.71103
509280.0000   -2.32050
509320.0000   -2.89699
509360.0000   -2.28271
509400.0000   -2.63871
509440.0000   -3.06544
509480.0000   -2.80797
509520.0000   -2.77180
509560.0000   -3.77115
509600.0000   -2.83782
509640.0000   -2.88733
509680.0000   -2.89140
509720.0000   -3.23692
509760.0000   -2.55026
509800.0000   -2.32756
509840.0000   -3.15416
509880.0000   -4.02763
509920.0000   -3.60534
509960.0000   -2.68433
510000.0000   -2.87955
510040.0000   -2.89133
510080.0000   -2.53130
510120.0000   -3.62680
510160.0000   -3.71251
510200.0000   -3.01842
510240.0000   -3.29573
510280.0000   -2.72570
510320.0000   -3.41896
510360.0000   -3.05276
510400.0000   -4.15873
510440.0000   -4.16958
510480.0000   -3.42645
510520.0000   -4.51174
510560.0000   -3.80189
510600.0000   -4.00803
510640.0000   -4.08406
510680.0000   -3.91778
510720.0000   -4.01752
510760.0000   -4.02935
510800.0000   -3.70998
510840.0000   -3.84412
510880.0000   -2.62565
510920.0000   -3.71161
510960.0000   -3.30266
511000.0000   -3.02211
511040.0000   -3.35550
511080.0000   -3.75907
511120.0000   -3.15445
511160.0000   -4.14233
511200.0000   -3.85541
511240.0000   -2.88134
511280.0000   -2.96135
511320.0000   -3.71186
511360.0000   -3.21053
511400.0000   -3.74849
511440.0000   -4.12364
511480.0000   -3.75671
511520.0000   -4.45904
511560.0000   -3.17563
511600.0000   -4.35640
511640.0000   -3.78571
511680.0000   -3.05891
511720.0000   -3.63918
511760.0000   -3.69368
511800.0000   -3.83554
511840.0000   -3.78763
511880.0000   -4.62954
511920.0000   -3.80001
511960.0000   -3.16559
512000.0000   -2.95542
512040.0000   -2.53792
512080.0000   -2.43200
512120.0000   -3.05354
512160.0000   -3.36959
512200.0000   -3.37461
512240.0000   -4.29192
512280.0000   -3.28084
512320.0000   -3.40343
512360.0000   -3.99398
512400.0000   -3.76279
512440.0000   -3.32974
512480.0000   -2.67723
512520.0000   -3.50915
512560.0000   -2.79856
512600.0000   -3.45083
512640.0000   -3.14423
512680.0000   -3.17087
512720.0000   -2.81001
512760.0000   -2.67040
512800.0000   -2.68152
512840.0000   -3.24860
512880.0000   -2.91483
512920.0000   -2.45942
512960.0000   -3.15149
513000.0000   -2.98088
513040.0000   -3.26553
513080.0000   -4.34046
513120.0000   -2.99016
513160.0000   -2.51747
513200.0000   -2.93026
513240.0000   -2.55207
513280.0000   -3.05602
513320.0000   -2.41862
513360.0000   -3.07316
513400.0000   -2.69568
513440.0000   -2.89879
513480.0000   -3.02451
513520.0000   -3.37123
513560.0000   -3.43014
513600.0000   -3.40254
513640.0000   -3.46726
513680.0000   -2.74031
513720.0000   -2.99946
513760.0000   -2.90727
513800.0000   -2.76890
513840.0000   -2.72109
513880.0000   -2.74157
513920.0000   -3.37313
513960.0000   -3.11294
514000.0000   -2.99696
514040.0000   -3.09407
514080.0000   -3.58059
514120.0000   -3.25411
514160.0000   -2.66813
514200.0000   -3.14683
514240.0000   -4.26407
514280.0000   -4.32932
514320.0000   -3.16904
514360.0000   -4.85129
514400.0000   -3.99706
514440.0000   -4.09973
514480.0000   -2.86670
514520.0000   -2.88677
514560.0000   -2.77465
514600.0000   -3.23986
514640.0000   -3.17580
514680.0000   -2.05676
514720.0000   -2.28305
514760.0000   -2.36049
514800.0000   -2.09611
514840.0000   -2.38228
514880.0000   -2.96948
514920.0000   -3.22088
514960.0000   -2.90281
515000.0000   -3.32476
515040.0000   -3.67723
515080.0000   -3.52006
515120.0000   -2.86976
515160.0000   -3.00579
515200.0000   -3.25832
515240.0000   -2.23514
515280.0000   -3.08533
515320.0000   -3.08841
515360.0000   -3.00745
515400.0000   -2.75457
515440.0000   -3.45791
515480.0000   -2.68136
515520.0000   -2.20432
515560.0000   -2.97506
515600.0000   -2.53204
515640.0000   -3.00481
515680.0000   -2.89818
515720.0000   -2.53903
515760.0000   -2.70110
515800.0000   -3.15638
515840.0000   -3.06908
515880.0000   -4.29315
515920.0000   -4.17593
515960.0000   -3.76793
516000.0000   -3.91064
516040.0000   -3.16399
516080.0000   -4.70960
516120.0000   -4.33716
516160.0000   -3.92742
516200.0000   -3.16164
516240.0000   -3.24320
516280.0000   -3.56488
516320.0000   -3.23093
516360.0000   -4.05402
516400.0000   -3.07259
516440.0000   -3.42822
516480.0000   -4.46553
516520.0000   -4.64917
516560.0000   -3.59111
516600.0000   -3.60376
516640.0000   -3.34978
516680.0000   -4.60198
516720.0000   -3.28399
516760.0000   -4.13265
516800.0000   -3.75669
516840.0000   -4.20395
516880.0000   -4.11711
516920.0000   -3.89455
516960.0000   -3.85347
517000.0000   -4.09134
517040.0000   -4.31092
517080.0000   -3.99117
517120.0000   -4.54144
517160.0000   -4.53032
517200.0000   -3.65242
517240.0000   -3.90496
517280.0000   -4.63734
517320.0000   -4.50076
517360.0000   -3.62582
517400.0000   -3.71500
517440.0000   -3.49745
517480.0000   -3.94105
517520.0000   -3.08416
517560.0000   -3.58005
517600.0000   -3.44851
517640.0000   -3.57760
517680.0000   -2.49700
517720.0000   -3.39213
517760.0000   -2.98922
517800.0000   -3.13947
517840.0000   -3.82491
517880.0000   -2.85038
517920.0000   -2.26770
517960.0000   -2.74160
518000.0000   -2.06742
518040.0000   -2.90357
518080.0000   -2.08872
518120.0000   -2.61214
518160.0000   -2.48238
518200.0000   -2.27509
518240.0000   -3.04757
518280.0000   -3.37555
518320.0000   -3.06771
518360.0000   -2.88376
518400.0000   -2.84263
518440.0000   -3.10557
518480.0000   -2.14417
518520.0000   -2.80085
518560.0000   -2.28589
518600.0000   -1.53649
518640.0000   -2.85324
518680.0000   -3.14514
518720.0000   -3.16714
518760.0000   -2.79089
518800.0000   -3.01519
518840.0000   -2.95546
518880.0000   -2.70568
518920.0000   -2.75825
518960.0000   -2.81457
519000.0000   -2.94784
519040.0000   -3.40359
519080.0000   -3.22225
519120.0000   -3.12817
519160.0000   -3.25988
519200.0000   -3.00459
519240.0000   -3.78896
519280.0000   -3.72502
519320.0000   -3.18015
519360.0000   -3.24022
519400.0000   -2.90338
519440.0000   -3.33905
519480.0000   -3.39513
519520.0000   -2.23641
519560.0000   -2.37829
519600.0000   -2.77210
519640.0000   -3.19146
519680.0000   -2.32685
519720.0000   -3.20312
519760.0000   -3.44529
519800.0000   -2.23287
519840.0000   -2.57439
519880.0000   -2.43917
519920.0000   -2.66356
519960.0000   -2.05129
520000.0000   -2.09135
520040.0000   -1.37810
520080.0000   -1.60643
520120.0000   -1.42732
520160.0000   -2.65666
520200.0000   -4.00336
520240.0000   -2.95245
520280.0000   -3.65446
520320.0000   -3.39676
520360.0000   -3.15804
520400.0000   -3.74969
520440.0000   -3.59145
520480.0000   -3.32892
520520.0000   -2.73813
520560.0000   -3.15873
520600.0000   -2.93290
520640.0000   -2.53292
520680.0000   -2.98165
520720.0000   -2.46797
520760.0000   -2.97298
520800.0000   -3.15075
520840.0000   -2.90868
520880.0000   -3.30902
520920.0000   -3.39953
520960.0000   -3.19935
521000.0000   -3.05839
521040.0000   -3.09821
521080.0000   -2.49769
521120.0000   -2.79671
521160.0000   -2.20016
521200.0000   -2.48386
521240.0000   -2.10036
521280.0000   -2.54421
521320.0000   -1.83083
521360.0000   -2.02305
521400.0000   -2.86739
521440.0000   -3.45092
521480.0000   -3.01088
521520.0000   -2.50133
521560.0000   -2.04887
521600.0000   -2.82365
521640.0000   -2.84259
521680.0000   -2.72500
521720.0000   -2.62591
521760.0000   -2.34471
521800.0000   -3.21553
521840.0000   -1.74225
521880.0000   -2.61234
521920.0000   -1.55730
521960.0000   -3.65117
522000.0000   -2.63866
522040.0000   -2.31946
522080.0000   -3.46108
522120.0000   -2.39149
522160.0000   -2.40783
522200.0000   -2.31338
522240.0000   -3.48725
522280.0000   -3.60749
522320.0000   -3.91016
522360.0000   -3.74575
522400.0000   -4.10375
522440.0000   -4.11504
522480.0000   -3.22401
522520.0000   -3.61938
522560.0000   -3.89016
522600.0000   -3.22886
522640.0000   -3.21798
522680.0000   -2.99784
522720.0000   -3.46935
522760.0000   -2.85923
522800.0000   -2.27981
522840.0000   -2.71751
522880.0000   -2.42730
522920.0000   -3.14271
522960.0000   -3.98528
523000.0000   -3.76533
523040.0000   -2.78435
523080.0000   -2.98333
523120.0000   -3.41529
523160.0000   -2.94145
523200.0000   -3.45895
523240.0000   -3.67866
523280.0000   -3.77929
523320.0000   -3.89510
523360.0000   -3.27438
523400.0000   -3.07937
523440.0000   -3.04906
523480.0000   -3.28572
523520.0000   -2.97975
523560.0000   -3.71586
523600.0000   -3.26004
523640.0000   -4.16505
523680.0000   -2.79533
523720.0000   -3.67888
523760.0000   -3.64988
523800.0000   -3.18207
523840.0000   -3.67108
523880.0000   -4.06415
523920.0000   -3.36581
523960.0000   -3.33367
524000.0000   -4.14731
524040.0000   -3.91528
524080.0000   -4.15207
524120.0000   -3.30515
524160.0000   -3.52356
524200.0000   -4.03856
524240.0000   -3.76937
524280.0000   -3.81814
524320.0000   -3.71803
524360.0000   -3.34336
524400.0000   -3.93822
524440.0000   -3.56070
524480.0000   -3.99320
524520.0000   -3.82468
524560.0000   -3.78957
524600.0000   -3.54165
524640.0000   -3.69067
524680.0000   -3.07699
524720.0000   -3.42466
524760.0000   -3.73832
524800.0000   -3.85060
524840.0000   -4.41352
524880.0000   -4.36030
524920.0000   -4.08188
524960.0000   -4.62258
525000.0000   -4.49323
525040.0000   -4.09553
525080.0000   -3.61863
525120.0000   -4.19093
525160.0000   -4.45721
525200.0000   -4.22344
525240.0000   -4.55032
525280.0000   -4.87189
525320.0000   -4.07304
525360.0000   -3.67479
525400.0000   -4.23673
525440.0000   -4.09787
525480.0000   -3.16010
525520.0000   -3.30917
525560.0000   -4.94084
525600.0000   -3.57465
525640.0000   -4.57261
525680.0000   -3.40462
525720.0000   -4.02545
525760.0000   -3.54416
525800.0000   -3.36564
525840.0000   -3.65345
525880.0000   -3.89165
525920.0000   -3.78744
525960.0000   -3.92556
526000.0000   -2.99695
526040.0000   -3.22490
526080.0000   -3.57127
526120.0000   -4.43391
526160.0000   -3.28778
526200.0000   -2.98879
526240.0000   -3.48666
526280.0000   -4.13546
526320.0000   -4.25580
526360.0000   -3.85116
526400.0000   -4.25169
526440.0000   -4.11212
526480.0000   -4.23044
526520.0000   -4.29294
526560.0000   -3.32579
526600.0000   -3.88476
526640.0000   -4.65760
526680.0000   -4.38255
526720.0000   -4.53755
526760.0000   -4.02695
526800.0000   -4.39723
526840.0000   -3.91376
526880.0000   -3.99482
526920.0000   -4.17556
526960.0000   -3.23242
527000.0000   -3.52226
527040.0000   -3.31844
527080.0000   -3.47640
527120.0000   -3.29125
527160.0000   -3.22604
527200.0000   -3.88017
527240.0000   -3.59463
527280.0000   -4.15425
527320.0000   -4.04109
527360.0000   -3.88774
527400.0000   -3.03372
527440.0000   -3.65758
527480.0000   -2.71836
527520.0000   -2.29660
527560.0000   -3.13878
527600.0000   -2.99890
527640.0000   -2.71452
527680.0000   -3.88768
527720.0000   -3.67571
527760.0000   -3.33279
527800.0000   -3.15646
527840.0000   -3.52107
527880.0000   -3.46969
527920.0000   -3.18207
527960.0000   -3.37195
528000.0000   -3.48746
528040.0000   -3.71919
528080.0000   -3.86552
528120.0000   -3.55770
528160.0000   -2.59395
528200.0000   -2.72478
528240.0000   -3.08781
528280.0000   -3.61214
528320.0000   -3.18959
528360.0000   -3.91252
528400.0000   -3.22394
528440.0000   -3.98515
528480.0000   -3.77831
528520.0000   -4.03105
528560.0000   -2.85095
528600.0000   -3.00109
528640.0000   -2.93764
528680.0000   -3.42203
528720.0000   -3.47356
528760.0000   -4.18426
528800.0000   -3.35235
528840.0000   -2.60487
528880.0000   -3.42957
528920.0000   -2.57050
528960.0000   -2.80164
529000.0000   -2.25638
529040.0000   -2.88231
529080.0000   -2.96554
529120.0000   -2.98466
529160.0000   -3.46061
529200.0000   -3.04469
529240.0000   -3.69377
529280.0000   -2.84672
529320.0000   -4.06985
529360.0000   -3.83354
529400.0000   -3.98267
529440.0000   -3.79484
529480.0000   -4.73373
529520.0000   -4.78434
529560.0000   -4.04236
529600.0000   -3.88210
529640.0000   -3.92122
529680.0000   -2.98362
529720.0000   -4.02884
529760.0000   -3.51135
529800.0000   -3.84428
529840.0000   -3.86477
529880.0000   -4.08804
529920.0000   -5.18001
529960.0000   -4.09603
530000.0000   -3.98933
530040.0000   -5.35276
530080.0000   -4.28899
530120.0000   -4.22851
530160.0000   -3.94529
530200.0000   -3.65947
530240.0000   -4.64118
530280.0000   -4.97406
530320.0000   -4.12332
530360.0000   -4.61268
530400.0000   -5.07147
530440.0000   -4.76503
530480.0000   -5.07297
530520.0000   -4.54676
530560.0000   -4.80419
530600.0000   -5.17686
530640.0000   -5.30950
530680.0000   -5.68876
530720.0000   -5.40146
530760.0000   -6.04189
530800.0000   -5.06644
530840.0000   -5.37226
530880.0000   -5.06132
530920.0000   -3.52280
530960.0000   -4.89104
531000.0000   -4.49726
531040.0000   -4.55498
531080.0000   -4.69195
531120.0000   -4.55478
531160.0000   -4.18084
531200.0000   -3.77007
531240.0000   -3.97091
531280.0000   -4.66876
531320.0000   -4.45189
531360.0000   -5.20067
531400.0000   -3.25748
531440.0000   -4.04482
531480.0000   -3.84133
531520.0000   -3.78736
531560.0000   -3.46066
531600.0000   -3.36624
531640.0000   -3.85747
531680.0000   -3.72495
531720.0000   -4.00880
531760.0000   -3.39713
531800.0000   -3.81773
531840.0000   -4.35977
531880.0000   -3.66025
531920.0000   -3.40569
531960.0000   -3.16683
532000.0000   -3.32928
532040.0000   -3.79747
532080.0000   -3.44183
532120.0000   -3.27945
532160.0000   -3.91533
532200.0000   -4.14409
532240.0000   -3.04922
532280.0000   -2.83158
532320.0000   -3.28953
532360.0000   -3.20396
532400.0000   -2.89294
532440.0000   -2.42354
532480.0000   -3.17677
532520.0000   -2.89542
532560.0000   -3.48339
532600.0000   -3.65500
532640.0000   -3.12384
532680.0000   -4.18924
532720.0000   -4.11384
532760.0000   -3.10885
532800.0000   -3.24255
532840.0000   -3.59561
532880.0000   -3.62426
532920.0000   -2.55670
532960.0000   -3.60867
533000.0000   -3.71688
533040.0000   -3.00753
533080.0000   -2.77470
533120.0000   -1.89853
533160.0000   -3.64205
533200.0000   -2.39334
533240.0000   -3.23489
533280.0000   -3.01365
533320.0000   -3.15283
533360.0000   -2.47331
533400.0000   -3.97259
533440.0000   -3.43843
533480.0000   -3.47940
533520.0000   -2.99368
533560.0000   -2.29070
533600.0000   -2.97490
533640.0000   -2.34774
533680.0000   -2.58472
533720.0000   -2.22381
533760.0000   -2.55288
533800.0000   -2.96991
533840.0000   -2.98561
533880.0000   -3.03504
533920.0000   -2.94779
533960.0000   -4.24213
534000.0000   -3.23910
534040.0000   -3.99366
534080.0000   -3.49634
534120.0000   -3.55528
534160.0000   -3.38824
534200.0000   -3.70382
534240.0000   -3.25681
534280.0000   -3.99831
534320.0000   -4.08094
534360.0000   -3.53852
534400.0000   -3.11432
534440.0000   -2.14161
534480.0000   -2.55319
534520.0000   -1.97629
534560.0000   -2.32865
534600.0000   -2.98364
534640.0000   -2.99515
534680.0000   -3.08487
534720.0000   -2.47460
534760.0000   -3.01965
534800.0000   -3.22969
534840.0000   -2.96292
534880.0000   -2.69751
534920.0000   -2.55657
534960.0000   -2.76191
535000.0000   -2.65636
535040.0000   -3.68862
535080.0000   -3.56088
535120.0000   -2.55341
535160.0000   -2.72497
535200.0000   -2.79949
535240.0000   -2.63548
535280.0000   -2.18847
535320.0000   -2.33361
535360.0000   -3.54458
535400.0000   -3.28002
535440.0000   -2.90373
535480.0000   -2.23832
535520.0000   -2.52947
535560.0000   -3.26371
535600.0000   -3.51182
535640.0000   -3.06880
535680.0000   -2.95792
535720.0000   -2.93271
535760.0000   -3.10762
535800.0000   -3.11773
535840.0000   -3.36616
535880.0000   -3.12493
535920.0000   -3.90728
535960.0000   -2.51429
536000.0000   -2.26708
536040.0000   -2.70512
536080.0000   -3.00893
536120.0000   -3.36681
536160.0000   -2.65173
536200.0000   -2.68929
536240.0000   -2.74089
536280.0000   -1.89148
536320.0000   -2.30624
536360.0000   -2.48960
536400.0000   -2.18650
536440.0000   -2.83298
536480.0000   -2.53466
536520.0000   -1.97057
536560.0000   -2.01965
536600.0000   -2.44089
536640.0000   -2.40179
536680.0000   -2.59325
536720.0000   -2.58320
536760.0000   -2.81451
536800.0000   -2.51123
536840.0000   -2.78976
536880.0000   -2.39853
536920.0000   -2.50174
536960.0000   -2.70187
537000.0000   -2.54674
537040.0000   -3.47745
537080.0000   -3.14612
537120.0000   -2.67235
537160.0000   -3.78098
537200.0000   -2.28908
537240.0000   -2.08295
537280.0000   -1.73414
537320.0000   -2.86498
537360.0000   -3.10188
537400.0000   -2.87753
537440.0000   -3.33037
537480.0000   -3.16014
537520.0000   -3.35660
537560.0000   -2.87384
537600.0000   -3.95578
537640.0000   -3.01199
537680.0000   -2.96386
537720.0000   -2.60078
537760.0000   -3.58186
537800.0000   -2.93912
537840.0000   -2.74807
537880.0000   -2.53289
537920.0000   -2.81275
537960.0000   -2.69020
538000.0000   -2.87501
538040.0000   -3.01515
538080.0000   -2.66670
538120.0000   -3.08836
538160.0000   -3.88739
538200.0000   -3.51275
538240.0000   -2.94214
538280.0000   -3.72604
538320.0000   -3.74159
538360.0000   -2.89373
538400.0000   -3.38892
538440.0000   -2.82883
538480.0000   -3.66981
538520.0000   -3.09452
538560.0000   -2.79628
538600.0000   -3.29114
538640.0000   -3.08765
538680.0000   -2.80375
538720.0000   -3.21814
538760.0000   -3.17483
538800.0000   -2.81347
538840.0000   -3.25447
538880.0000   -3.22488
538920.0000   -3.09827
538960.0000   -3.27032
539000.0000   -3.39481
539040.0000   -3.31230
539080.0000   -3.69977
539120.0000   -3.60127
539160.0000   -2.53252
539200.0000   -2.26441
539240.0000   -2.98919
539280.0000   -3.08708
539320.0000   -2.93667
539360.0000   -3.34091
539400.0000   -3.30855
539440.0000   -3.34832
539480.0000   -3.82322
539520.0000   -2.95822
539560.0000   -3.63549
539600.0000   -3.75367
539640.0000   -3.28530
539680.0000   -2.73699
539720.0000   -3.05443
539760.0000   -2.86910
539800.0000   -2.52339
539840.0000   -3.45023
539880.0000   -2.06322
539920.0000   -3.71376
539960.0000   -2.70788
540000.0000   -2.83611
540040.0000   -3.58769
540080.0000   -2.01848
540120.0000   -4.42076
540160.0000   -3.99343
540200.0000   -4.62793
540240.0000   -3.99891
540280.0000   -4.39333
540320.0000   -4.10768
540360.0000   -3.16500
540400.0000   -3.08579
540440.0000   -4.08400
540480.0000   -2.94895
540520.0000   -3.50862
540560.0000   -3.87430
540600.0000   -3.54302
540640.0000   -4.54674
540680.0000   -3.63594
540720.0000   -2.79633
540760.0000   -2.60069
540800.0000   -3.10978
540840.0000   -2.33058
540880.0000   -3.90739
540920.0000   -3.26095
540960.0000   -3.36605
541000.0000   -2.63429
541040.0000   -2.59207
541080.0000   -3.58726
541120.0000   -4.06427
541160.0000   -2.86309
541200.0000   -2.80339
541240.0000   -3.64389
541280.0000   -4.28886
541320.0000   -2.97136
541360.0000   -2.98758
541400.0000   -2.96059
541440.0000   -3.64815
541480.0000   -2.94897
541520.0000   -2.71908
541560.0000   -2.89874
541600.0000   -2.64342
541640.0000   -3.15894
541680.0000   -2.02387
541720.0000   -2.49641
541760.0000   -3.14478
541800.0000   -2.98634
541840.0000   -3.35959
541880.0000   -3.80214
541920.0000   -3.39935
541960.0000   -3.88014
542000.0000   -3.51693
542040.0000   -2.90618
542080.0000   -3.36450
542120.0000   -3.28666
542160.0000   -3.89164
542200.0000   -3.87504
542240.0000   -3.80595
542280.0000   -3.65489
542320.0000   -3.61829
542360.0000   -3.41241
542400.0000   -3.01993
542440.0000   -2.66966
542480.0000   -2.90715
542520.0000   -2.43978
542560.0000   -3.40904
542600.0000   -3.65029
542640.0000   -4.03935
542680.0000   -2.92188
542720.0000   -4.76000
542760.0000   -3.70747
542800.0000   -3.00796
542840.0000   -3.36694
542880.0000   -4.44444
542920.0000   -3.32811
542960.0000   -2.89192
543000.0000   -2.08039
543040.0000   -3.43715
543080.0000   -2.45133
543120.0000   -1.90521
543160.0000   -2.38167
543200.0000   -2.86150
543240.0000   -2.86518
543280.0000   -2.73222
543320.0000   -2.81719
543360.0000   -3.32776
543400.0000   -3.79270
543440.0000   -4.33068
543480.0000   -3.82127
543520.0000   -3.71181
543560.0000   -4.15415
543600.0000   -4.17945
543640.0000   -2.89978
543680.0000   -3.95510
543720.0000   -4.16764
543760.0000   -4.07838
543800.0000   -4.12312
543840.0000   -3.12740
543880.0000   -3.34821
543920.0000   -3.47531
543960.0000   -2.49700
544000.0000   -4.19824
544040.0000   -3.88203
544080.0000   -4.42284
544120.0000   -4.45514
544160.0000   -3.05360
544200.0000   -2.54451
544240.0000   -2.88450
544280.0000   -3.81286
544320.0000   -3.53278
544360.0000   -3.44752
544400.0000   -3.80947
544440.0000   -3.38191
544480.0000   -2.71023
544520.0000   -2.89810
544560.0000   -2.81272
544600.0000   -2.64348
544640.0000   -3.12557
544680.0000   -3.51419
544720.0000   -3.26475
544760.0000   -3.33545
544800.0000   -2.95144
544840.0000   -2.69018
544880.0000   -3.48421
544920.0000   -3.21107
544960.0000   -3.47004
545000.0000   -2.45353
545040.0000   -2.05313
545080.0000   -3.63073
545120.0000   -4.08358
545160.0000   -3.49487
545200.0000   -3.41169
545240.0000   -4.26068
545280.0000   -3.15068
545320.0000   -3.16783
545360.0000   -2.81842
545400.0000   -2.82550
545440.0000   -2.24589
545480.0000   -3.00202
545520.0000   -3.87676
545560.0000   -2.78159
545600.0000   -2.26151
545640.0000   -3.31913
545680.0000   -3.45094
545720.0000   -3.11103
545760.0000   -3.53862
545800.0000   -2.00796
545840.0000   -2.23492
545880.0000   -3.68632
545920.0000   -3.34637
545960.0000   -2.94760
546000.0000   -3.16843
546040.0000   -2.25857
546080.0000   -2.13266
546120.0000   -2.43458
546160.0000   -2.64963
546200.0000   -3.93196
546240.0000   -3.32376
546280.0000   -3.23845
546320.0000   -3.47106
546360.0000   -3.47347
546400.0000   -3.25217
546440.0000   -3.50161
546480.0000   -3.39059
546520.0000   -3.14735
546560.0000   -2.96894
546600.0000   -2.91631
546640.0000   -2.04960
546680.0000   -1.67014
546720.0000   -2.90211
546760.0000   -2.76981
546800.0000   -2.94112
546840.0000   -3.07416
546880.0000   -2.89916
546920.0000   -3.48099
546960.0000   -3.23885
547000.0000   -3.27837
547040.0000   -3.55502
547080.0000   -4.21440
547120.0000   -3.27912
547160.0000   -3.64826
547200.0000   -2.52570
547240.0000   -2.80050
547280.0000   -2.76875
547320.0000   -3.01393
547360.0000   -3.59838
547400.0000   -3.77471
547440.0000   -3.85974
547480.0000   -3.89295
547520.0000   -3.54098
547560.0000   -2.74039
547600.0000   -2.89989
547640.0000   -2.85319
547680.0000   -1.75781
547720.0000   -2.28038
547760.0000   -2.03892
547800.0000   -3.06641
547840.0000   -2.88893
547880.0000   -2.31222
547920.0000   -3.27068
547960.0000   -2.72276
548000.0000   -2.49843
548040.0000   -2.29157
548080.0000   -2.75494
548120.0000   -2.85933
548160.0000   -2.49317
548200.0000   -2.64078
548240.0000   -3.82383
548280.0000   -3.51854
548320.0000   -3.87049
548360.0000   -4.16407
548400.0000   -3.82609
548440.0000   -4.26853
548480.0000   -4.31266
548520.0000   -4.31382
548560.0000   -4.10061
548600.0000   -3.84516
548640.0000   -3.58734
548680.0000   -3.30423
548720.0000   -3.33028
548760.0000   -3.14720
548800.0000   -3.00084
548840.0000   -4.03831
548880.0000   -3.72428
548920.0000   -3.33869
548960.0000   -3.65611
549000.0000   -4.15143
549040.0000   -3.78385
549080.0000   -3.88822
549120.0000   -4.14896
549160.0000   -4.27516
549200.0000   -3.41875
549240.0000   -3.64822
549280.0000   -3.31542
549320.0000   -3.54878
549360.0000   -3.92348
549400.0000   -3.47881
549440.0000   -3.45069
549480.0000   -2.84730
549520.0000   -3.13107
549560.0000   -2.81283
549600.0000   -2.21349
549640.0000   -3.24609
549680.0000   -3.33368
549720.0000   -3.26469
549760.0000   -4.05518
549800.0000   -3.29655
549840.0000   -3.44969
549880.0000   -4.15831
549920.0000   -3.79399
549960.0000   -3.88671
550000.0000   -3.05400
550040.0000   -3.71111
550080.0000   -4.10930
550120.0000   -4.01645
550160.0000   -3.49983
550200.0000   -2.60669
550240.0000   -2.13251
550280.0000   -4.04783
550320.0000   -3.63485
550360.0000   -4.37494
550400.0000   -3.83320
550440.0000   -3.90660
550480.0000   -3.09612
550520.0000   -4.19748
550560.0000   -3.58102
550600.0000   -4.58099
550640.0000   -4.51088
550680.0000   -4.12651
550720.0000   -3.69841
550760.0000   -3.79346
550800.0000   -4.53214
550840.0000   -3.98474
550880.0000   -4.23808
550920.0000   -4.75377
550960.0000   -4.21310
551000.0000   -4.00222
551040.0000   -3.66992
551080.0000   -4.07912
551120.0000   -4.44581
551160.0000   -3.65414
551200.0000   -2.96303
551240.0000   -3.72059
551280.0000   -4.50822
551320.0000   -3.62740
551360.0000   -3.66895
551400.0000   -2.64490
551440.0000   -3.45751
551480.0000   -3.52871
551520.0000   -3.61062
551560.0000   -4.28142
551600.0000   -3.73933
551640.0000   -4.15883
551680.0000   -4.16188
551720.0000   -3.06991
551760.0000   -2.85292
551800.0000   -3.49828
551840.0000   -3.85455
551880.0000   -4.33503
551920.0000   -3.02325
551960.0000   -2.77746
552000.0000   -3.93949
552040.0000   -2.53439
552080.0000   -2.66883
552120.0000   -3.42708
552160.0000   -2.98295
552200.0000   -3.09704
552240.0000   -3.21936
552280.0000   -2.76476
552320.0000   -3.52006
552360.0000   -2.44906
552400.0000   -3.89528
552440.0000   -3.23542
552480.0000   -3.18877
552520.0000   -3.72742
552560.0000   -3.66167
552600.0000   -3.23848
552640.0000   -4.29032
552680.0000   -4.19224
552720.0000   -4.24404
552760.0000   -3.53802
552800.0000   -5.30204
552840.0000   -3.76601
552880.0000   -3.68094
552920.0000   -4.26848
552960.0000   -4.32569
553000.0000   -4.50384
553040.0000   -4.27765
553080.0000   -4.59546
553120.0000   -4.37796
553160.0000   -3.83133
553200.0000   -4.15177
553240.0000   -4.11593
553280.0000   -3.59399
553320.0000   -3.12837
553360.0000   -4.29547
553400.0000   -3.54117
553440.0000   -3.34185
553480.0000   -3.66255
553520.0000   -3.39131
553560.0000   -3.50179
553600.0000   -2.83572
553640.0000   -3.12278
553680.0000   -3.69069
553720.0000   -3.81697
553760.0000   -2.98652
553800.0000   -4.08725
553840.0000   -4.85641
553880.0000   -4.51684
553920.0000   -3.58390
553960.0000   -3.82103
554000.0000   -3.33153
554040.0000   -3.52012
554080.0000   -3.35425
554120.0000   -3.10789
554160.0000   -2.76447
554200.0000   -3.54288
554240.0000   -3.49737
554280.0000   -4.37048
554320.0000   -3.31650
554360.0000   -3.52145
554400.0000   -4.11628
554440.0000   -3.76363
554480.0000   -3.43857
554520.0000   -3.88057
554560.0000   -3.63292
554600.0000   -3.13750
554640.0000   -4.38727
554680.0000   -3.59252
554720.0000   -3.14917
554760.0000   -2.31494
554800.0000   -3.43650
554840.0000   -3.32328
554880.0000   -3.23410
554920.0000   -3.92955
554960.0000   -2.85154
555000.0000   -2.67005
555040.0000   -3.99352
555080.0000   -3.89296
555120.0000   -3.53773
555160.0000   -3.01138
555200.0000   -3.14368
555240.0000   -3.30060
555280.0000   -3.49350
555320.0000   -4.33466
555360.0000   -3.15578
555400.0000   -3.58096
555440.0000   -3.34006
555480.0000   -3.38063
555520.0000   -3.39436
555560.0000   -3.08978
555600.0000   -3.11365
555640.0000   -2.35880
555680.0000   -2.27501
555720.0000   -2.93994
555760.0000   -2.12543
555800.0000   -2.02140
555840.0000   -2.95339
555880.0000   -3.21348
555920.0000   -3.20652
555960.0000   -3.17223
556000.0000   -3.50705
556040.0000   -2.68672
556080.0000   -3.52501
556120.0000   -2.07928
556160.0000   -2.58534
556200.0000   -2.33068
556240.0000   -4.15641
556280.0000   -3.94445
556320.0000   -4.39392
556360.0000   -4.95805
556400.0000   -4.57547
556440.0000   -6.01369
556480.0000   -4.87363
556520.0000   -5.26627
556560.0000   -4.15674
556600.0000   -4.48768
556640.0000   -4.41611
556680.0000   -3.80082
556720.0000   -3.43904
556760.0000   -3.27560
556800.0000   -3.10235
556840.0000   -2.86065
556880.0000   -2.79467
556920.0000   -4.19737
556960.0000   -3.76769
557000.0000   -4.57216
557040.0000   -3.84245
557080.0000   -4.01985
557120.0000   -4.57775
557160.0000   -4.74841
557200.0000   -4.20419
557240.0000   -4.42972
557280.0000   -3.83370
557320.0000   -3.58504
557360.0000   -3.98756
557400.0000   -3.67427
557440.0000   -2.73616
557480.0000   -3.94920
557520.0000   -3.70865
557560.0000   -4.58244
557600.0000   -4.28992
557640.0000   -4.65746
557680.0000   -4.06464
557720.0000   -3.91124
557760.0000   -4.43269
557800.0000   -4.93580
557840.0000   -4.15449
557880.0000   -4.23010
557920.0000   -4.48125
557960.0000   -4.04077
558000.0000   -3.80952
558040.0000   -4.53086
558080.0000   -3.34787
558120.0000   -2.88893
558160.0000   -3.94431
558200.0000   -3.42952
558240.0000   -3.69453
558280.0000   -4.82844
558320.0000   -4.36384
558360.0000   -3.84530
558400.0000   -3.17009
558440.0000   -4.07370
558480.0000   -3.31628
558520.0000   -3.21732
558560.0000   -3.88092
558600.0000   -3.65753
558640.0000   -3.15592
558680.0000   -3.68353
558720.0000   -2.81894
558760.0000   -3.60374
558800.0000   -3.98021
558840.0000   -3.32052
558880.0000   -3.75456
558920.0000   -3.15798
558960.0000   -3.39364
559000.0000   -3.30968
559040.0000   -2.76776
559080.0000   -3.00898
559120.0000   -2.98537
559160.0000   -3.36345
559200.0000   -3.62008
559240.0000   -3.72896
559280.0000   -3.76701
559320.0000   -3.70295
559360.0000   -3.69947
559400.0000   -3.79748
559440.0000   -2.58256
559480.0000   -3.40699
559520.0000   -4.69489
559560.0000   -3.82996
559600.0000   -3.60310
559640.0000   -2.60572
559680.0000   -4.03679
559720.0000   -4.48091
559760.0000   -3.45836
559800.0000   -4.07093
559840.0000   -3.59666
559880.0000   -3.72299
559920.0000   -3.98616
559960.0000   -3.54683
560000.0000   -3.67085
560040.0000   -4.31747
560080.0000   -3.63880
560120.0000   -2.94470
560160.0000   -2.93179
560200.0000   -3.69108
560240.0000   -3.67434
560280.0000   -3.59762
560320.0000   -4.02646
560360.0000   -3.83851
560400.0000   -3.51675
560440.0000   -3.83079
560480.0000   -3.82022
560520.0000   -3.79374
560560.0000   -2.58647
560600.0000   -3.58256
560640.0000   -3.01283
560680.0000   -3.69095
560720.0000   -3.60874
560760.0000   -3.46868
560800.0000   -3.12225
560840.0000   -4.02023
560880.0000   -3.60979
560920.0000   -3.20722
560960.0000   -3.97246
561000.0000   -4.52798
561040.0000   -3.63130
561080.0000   -3.50240
561120.0000   -2.10156
561160.0000   -3.27576
561200.0000   -3.71720
561240.0000   -3.37498
561280.0000   -2.78391
561320.0000   -3.36769
561360.0000   -3.65123
561400.0000   -4.47354
561440.0000   -3.98081
561480.0000   -4.34127
561520.0000   -4.16787
561560.0000   -3.68180
561600.0000   -3.86643
561640.0000   -4.23516
561680.0000   -5.13217
561720.0000   -5.11521
561760.0000   -4.89472
561800.0000   -4.63100
561840.0000   -3.88827
561880.0000   -4.95933
561920.0000   -4.81112
561960.0000   -4.13428
562000.0000   -4.15566
562040.0000   -4.08096
562080.0000   -3.77613
562120.0000   -4.77016
562160.0000   -4.63947
562200.0000   -4.15322
562240.0000   -4.30771
562280.0000   -4.21468
562320.0000   -4.38502
562360.0000   -4.18118
562400.0000   -4.98995
562440.0000   -4.36833
562480.0000   -3.75683
562520.0000   -4.36396
562560.0000   -3.15507
562600.0000   -2.93791
562640.0000   -3.45360
562680.0000   -4.02712
562720.0000   -4.16475
562760.0000   -3.83548
562800.0000   -5.79779
562840.0000   -4.95785
562880.0000   -5.57234
562920.0000   -5.30204
562960.0000   -5.18141
563000.0000   -5.24830
563040.0000   -4.43842
563080.0000   -4.83912
563120.0000   -4.94747
563160.0000   -4.65739
563200.0000   -5.17204
563240.0000   -5.25303
563280.0000   -5.22548
563320.0000   -4.65614
563360.0000   -4.10828
563400.0000   -4.43701
563440.0000   -3.94972
563480.0000   -3.75823
563520.0000   -5.35660
563560.0000   -4.20517
563600.0000   -4.30555
563640.0000   -4.35383
563680.0000   -4.70051
563720.0000   -4.34014
563760.0000   -4.90019
563800.0000   -3.66517
563840.0000   -4.55757
563880.0000   -4.64471
563920.0000   -4.49823
563960.0000   -4.33132
564000.0000   -4.19687
564040.0000   -4.99469
564080.0000   -4.34544
564120.0000   -3.94018
564160.0000   -4.52177
564200.0000   -3.67820
564240.0000   -4.33046
564280.0000   -3.92598
564320.0000   -3.50679
564360.0000   -4.02208
564400.0000   -3.24185
564440.0000   -3.70779
564480.0000   -3.13211
564520.0000   -3.18067
564560.0000   -3.99575
564600.0000   -3.56581
564640.0000   -3.77753
564680.0000   -3.76929
564720.0000   -3.47194
564760.0000   -3.37288
564800.0000   -3.79485
564840.0000   -3.13821
564880.0000   -3.63909
564920.0000   -4.25279
564960.0000   -3.80060
565000.0000   -4.33012
565040.0000   -3.53719
565080.0000   -4.32915
565120.0000   -4.47252
565160.0000   -3.84572
565200.0000   -4.66105
565240.0000   -4.11229
565280.0000   -4.38939
565320.0000   -4.13288
565360.0000   -4.14857
565400.0000   -4.43080
565440.0000   -4.94904
565480.0000   -4.34496
565520.0000   -3.61947
565560.0000   -3.35547
565600.0000   -3.62348
565640.0000   -4.58040
565680.0000   -4.02033
565720.0000   -4.73865
565760.0000   -4.86673
565800.0000   -4.32615
565840.0000   -5.15798
565880.0000   -4.55023
565920.0000   -4.76169
565960.0000   -4.61814
566000.0000   -4.58646
566040.0000   -3.98399
566080.0000   -4.83381
566120.0000   -4.49139
566160.0000   -3.33328
566200.0000   -4.43487
566240.0000   -4.59954
566280.0000   -4.61433
566320.0000   -4.47966
566360.0000   -4.73865
566400.0000   -4.33007
566440.0000   -3.88381
566480.0000   -4.52203
566520.0000   -3.38281
566560.0000   -4.19762
566600.0000   -4.50311
566640.0000   -4.77126
566680.0000   -4.04315
566720.0000   -4.82207
566760.0000   -4.73648
566800.0000   -5.09413
566840.0000   -5.11168
566880.0000   -4.50709
566920.0000   -5.19577
566960.0000   -5.65100
567000.0000   -5.17134
567040.0000   -5.26636
567080.0000   -4.54715
567120.0000   -4.33853
567160.0000   -3.94073
567200.0000   -3.90444
567240.0000   -3.71168
567280.0000   -4.26212
567320.0000   -4.86672
567360.0000   -5.10262
567400.0000   -5.27171
567440.0000   -3.75879
567480.0000   -5.53291
567520.0000   -4.01498
567560.0000   -4.29140
567600.0000   -3.41343
567640.0000   -3.92470
567680.0000   -4.26298
567720.0000   -3.78787
567760.0000   -3.74084
567800.0000   -3.19991
567840.0000   -3.82706
567880.0000   -4.33996
567920.0000   -3.73248
567960.0000   -4.51197
568000.0000   -4.15858
568040.0000   -4.86995
568080.0000   -4.99874
568120.0000   -4.22829
568160.0000   -4.13773
568200.0000   -4.12919
568240.0000   -3.96677
568280.0000   -3.31290
568320.0000   -3.37720
568360.0000   -4.07392
568400.0000   -3.99932
568440.0000   -3.85306
568480.0000   -3.83424
568520.0000   -5.32010
568560.0000   -4.96214
568600.0000   -4.90710
568640.0000   -2.98072
568680.0000   -3.81663
568720.0000   -3.79076
568760.0000   -2.70557
568800.0000   -3.66676
568840.0000   -3.42215
568880.0000   -3.34938
568920.0000   -3.46041
568960.0000   -3.67779
569000.0000   -2.29953
569040.0000   -2.81353
569080.0000   -2.69384
569120.0000   -3.23609
569160.0000   -3.59712
569200.0000   -2.65646
569240.0000   -3.74607
569280.0000   -3.21480
569320.0000   -3.48738
569360.0000   -3.88657
569400.0000   -2.91122
569440.0000   -3.99189
569480.0000   -3.29852
569520.0000   -2.99545
569560.0000   -4.03171
569600.0000   -3.15950
569640.0000   -3.33279
569680.0000   -3.26074
569720.0000   -2.77787
569760.0000   -4.45845
569800.0000   -3.52492
569840.0000   -3.76200
569880.0000   -3.41282
569920.0000   -3.47325
569960.0000   -2.93414
570000.0000   -3.57412
570040.0000   -3.43897
570080.0000   -4.17322
570120.0000   -2.52317
570160.0000   -3.29038
570200.0000   -3.90253
570240.0000   -3.91992
570280.0000   -2.40873
570320.0000   -3.73258
570360.0000   -2.92114
570400.0000   -3.07556
570440.0000   -2.87188
570480.0000   -3.11050
570520.0000   -3.68410
570560.0000   -4.51057
570600.0000   -4.79677
570640.0000   -4.68498
570680.0000   -4.00010
570720.0000   -3.59556
570760.0000   -2.76393
570800.0000   -3.07692
570840.0000   -3.68745
570880.0000   -2.84689
570920.0000   -3.70169
570960.0000   -2.64410
571000.0000   -2.94333
571040.0000   -2.77123
571080.0000   -2.59545
571120.0000   -2.44707
571160.0000   -2.08241
571200.0000   -3.33654
571240.0000   -1.97701
571280.0000   -2.53814
571320.0000   -2.70951
571360.0000   -2.77941
571400.0000   -3.38392
571440.0000   -2.33100
571480.0000   -2.71456
571520.0000   -2.45992
571560.0000   -3.24757
571600.0000   -3.11944
571640.0000   -3.66957
571680.0000   -3.71169
571720.0000   -3.81856
571760.0000   -3.04735
571800.0000   -2.82796
571840.0000   -3.18322
571880.0000   -3.38141
571920.0000   -2.49034
571960.0000   -2.76639
572000.0000   -2.86514
572040.0000   -2.61050
572080.0000   -3.09712
572120.0000   -3.47918
572160.0000   -3.01060
572200.0000   -3.25642
572240.0000   -3.55612
572280.0000   -3.02185
572320.0000   -2.09360
572360.0000   -2.65204
572400.0000   -2.54069
572440.0000   -2.63143
572480.0000   -3.00410
572520.0000   -3.18461
572560.0000   -3.15210
572600.0000   -2.82086
572640.0000   -3.88941
572680.0000   -2.89206
572720.0000   -3.62030
572760.0000   -3.31063
572800.0000   -2.92941
572840.0000   -1.87023
572880.0000   -2.73873
572920.0000   -2.85874
572960.0000   -3.27018
573000.0000   -3.10600
573040.0000   -3.31621
573080.0000   -2.20095
573120.0000   -3.23207
573160.0000   -3.13646
573200.0000   -2.53086
573240.0000   -3.15628
573280.0000   -2.97307
573320.0000   -3.31003
573360.0000   -3.15664
573400.0000   -3.15515
573440.0000   -3.02853
573480.0000   -2.48672
573520.0000   -3.49838
573560.0000   -3.25162
573600.0000   -3.01061
573640.0000   -3.82838
573680.0000   -3.23883
573720.0000   -2.44507
573760.0000   -2.20261
573800.0000   -3.86083
573840.0000   -3.35588
573880.0000   -3.12926
573920.0000   -3.08297
573960.0000   -3.73618
574000.0000   -4.00484
574040.0000   -2.94949
574080.0000   -3.08909
574120.0000   -2.81184
574160.0000   -3.41019
574200.0000   -3.67634
574240.0000   -3.44454
574280.0000   -3.79595
574320.0000   -3.55049
574360.0000   -2.90972
574400.0000   -3.23183
574440.0000   -1.81328
574480.0000   -1.84327
574520.0000   -2.33786
574560.0000   -2.53809
574600.0000   -1.94985
574640.0000   -2.92357
574680.0000   -2.43532
574720.0000   -3.32731
574760.0000   -3.54550
574800.0000   -4.55478
574840.0000   -4.06636
574880.0000   -3.31505
574920.0000   -3.83619
574960.0000   -2.80965
575000.0000   -3.39569
575040.0000   -3.61877
575080.0000   -4.20883
575120.0000   -3.40202
575160.0000   -3.63656
575200.0000   -3.03113
575240.0000   -3.05503
575280.0000   -2.80997
575320.0000   -2.71202
575360.0000   -3.68011
575400.0000   -3.07158
575440.0000   -3.14607
575480.0000   -4.26221
575520.0000   -3.14849
575560.0000   -3.77308
575600.0000   -3.70376
575640.0000   -4.22933
575680.0000   -3.29070
575720.0000   -2.54135
575760.0000   -3.10321
575800.0000   -4.20892
575840.0000   -3.95093
575880.0000   -3.08364
575920.0000   -3.54607
575960.0000   -3.04338
576000.0000   -3.51737
576040.0000   -2.92837
576080.0000   -4.00194
576120.0000   -3.95774
576160.0000   -2.71400
576200.0000   -3.33864
576240.0000   -3.01182
576280.0000   -2.66278
576320.0000   -3.91989
576360.0000   -3.38069
576400.0000   -2.86497
576440.0000   -3.49138
576480.0000   -3.43637
576520.0000   -2.89611
576560.0000   -3.46518
576600.0000   -3.96668
576640.0000   -3.55239
576680.0000   -3.65456
576720.0000   -4.00198
576760.0000   -3.60125
576800.0000   -3.70938
576840.0000   -3.73386
576880.0000   -2.73690
576920.0000   -3.17884
576960.0000   -3.66881
577000.0000   -2.98258
577040.0000   -3.02027
577080.0000   -2.66406
577120.0000   -3.42457
577160.0000   -3.83621
577200.0000   -3.42334
577240.0000   -2.78497
577280.0000   -3.19880
577320.0000   -4.04286
577360.0000   -3.49264
577400.0000   -3.55186
577440.0000   -4.29492
577480.0000   -3.56783
577520.0000   -3.31332
577560.0000   -2.73976
577600.0000   -2.71233
577640.0000   -2.56107
577680.0000   -3.15529
577720.0000   -2.94654
577760.0000   -2.56877
577800.0000   -2.57912
577840.0000   -3.01882
577880.0000   -2.93499
577920.0000   -3.04065
577960.0000   -2.36305
578000.0000   -2.59681
578040.0000   -2.52708
578080.0000   -3.46380
578120.0000   -3.71149
578160.0000   -3.82281
578200.0000   -3.14568
578240.0000   -3.62666
578280.0000   -4.62258
578320.0000   -4.17307
578360.0000   -3.88753
578400.0000   -3.71329
578440.0000   -3.60286
578480.0000   -3.58215
578520.0000   -3.38549
578560.0000   -2.96590
578600.0000   -3.24351
578640.0000   -3.54806
578680.0000   -2.96880
578720.0000   -2.92131
578760.0000   -2.70514
578800.0000   -3.42950
578840.0000   -3.33187
578880.0000   -2.98520
578920.0000   -2.47920
578960.0000   -2.93949
579000.0000   -2.91465
579040.0000   -3.32544
579080.0000   -2.95260
579120.0000   -2.87907
579160.0000   -3.33191
579200.0000   -4.02829
579240.0000   -2.78298
579280.0000   -2.67586
579320.0000   -3.33278
579360.0000   -3.73189
579400.0000   -3.70039
579440.0000   -3.60835
579480.0000   -3.48424
579520.0000   -3.25037
579560.0000   -3.88873
579600.0000   -2.56365
579640.0000   -2.50588
579680.0000   -3.07398
579720.0000   -2.93286
579760.0000   -3.32356
579800.0000   -3.03493
579840.0000   -3.51543
579880.0000   -2.15946
579920.0000   -2.47595
579960.0000   -2.71799
580000.0000   -3.53159
580040.0000   -2.97576
580080.0000   -3.06133
580120.0000   -3.36595
580160.0000   -2.78091
580200.0000   -3.11655
580240.0000   -2.99678
580280.0000   -2.26854
580320.0000   -2.63170
580360.0000   -2.76211
580400.0000   -3.03269
580440.0000   -2.70298
580480.0000   -3.73848
580520.0000   -4.20196
580560.0000   -3.43861
580600.0000   -4.00753
580640.0000   -3.35358
580680.0000   -2.92722
580720.0000   -3.36416
580760.0000   -3.31162
580800.0000   -3.31554
580840.0000   -3.31129
580880.0000   -3.52177
580920.0000   -3.52884
580960.0000   -3.69599
581000.0000   -4.77720
581040.0000   -3.25028
581080.0000   -3.73439
581120.0000   -2.76249
581160.0000   -3.42441
581200.0000   -3.91657
581240.0000   -3.27862
581280.0000   -3.28271
581320.0000   -3.98835
581360.0000   -4.73136
581400.0000   -4.63501
581440.0000   -3.90920
581480.0000   -4.74348
581520.0000   -4.62465
581560.0000   -4.58628
581600.0000   -4.66310
581640.0000   -4.99096
581680.0000   -3.49806
581720.0000   -5.07102
581760.0000   -4.00419
581800.0000   -3.48967
581840.0000   -3.82052
581880.0000   -4.21672
581920.0000   -5.52447
581960.0000   -3.79612
582000.0000   -4.50983
582040.0000   -4.69788
582080.0000   -4.61355
582120.0000   -4.89029
582160.0000   -4.97654
582200.0000   -4.89150
582240.0000   -4.47927
582280.0000   -3.89038
582320.0000   -4.50288
582360.0000   -4.59745
582400.0000   -4.80525
582440.0000   -4.14486
582480.0000   -4.57802
582520.0000   -5.18934
582560.0000   -4.09140
582600.0000   -3.85283
582640.0000   -3.42389
582680.0000   -4.08640
582720.0000   -3.51464
582760.0000   -3.41856
582800.0000   -2.91641
582840.0000   -3.49789
582880.0000   -3.66592
582920.0000   -3.77080
582960.0000   -4.28456
583000.0000   -4.39452
583040.0000   -2.87454
583080.0000   -4.23332
583120.0000   -4.07229
583160.0000   -4.27767
583200.0000   -2.79580
583240.0000   -4.30280
583280.0000   -4.35930
583320.0000   -4.07950
583360.0000   -4.60108
583400.0000   -5.44902
583440.0000   -4.19500
583480.0000   -4.07128
583520.0000   -4.33074
583560.0000   -4.27021
583600.0000   -3.41241
583640.0000   -4.51895
583680.0000   -5.58498
583720.0000   -4.93489
583760.0000   -3.85744
583800.0000   -4.07537
583840.0000   -4.66386
583880.0000   -4.37255
583920.0000   -4.03871
583960.0000   -4.01569
584000.0000   -3.99346
584040.0000   -3.32727
584080.0000   -3.31976
584120.0000   -4.01348
584160.0000   -3.77310
584200.0000   -3.20348
584240.0000   -4.01662
584280.0000   -3.70345
584320.0000   -3.28074
584360.0000   -3.63792
584400.0000   -3.49670
584440.0000   -3.45823
584480.0000   -3.53509
584520.0000   -3.29043
584560.0000   -3.93249
584600.0000   -3.95540
584640.0000   -2.87381
584680.0000   -2.73069
584720.0000   -3.71784
584760.0000   -3.27891
584800.0000   -4.13547
584840.0000   -4.02181
584880.0000   -3.60010
584920.0000   -2.98847
584960.0000   -2.96626
585000.0000   -3.74652
585040.0000   -4.20876
585080.0000   -3.31486
585120.0000   -3.52873
585160.0000   -3.49822
585200.0000   -3.61520
585240.0000   -4.35919
585280.0000   -4.60116
585320.0000   -4.51485
585360.0000   -3.64915
585400.0000   -3.57989
585440.0000   -3.92492
585480.0000   -3.87110
585520.0000   -4.26921
585560.0000   -4.44742
585600.0000   -3.71159
585640.0000   -3.96727
585680.0000   -4.06771
585720.0000   -3.54829
585760.0000   -3.44228
585800.0000   -3.91279
585840.0000   -3.21072
585880.0000   -3.93192
585920.0000   -3.79943
585960.0000   -2.51082
586000.0000   -2.60630
586040.0000   -3.37489
586080.0000   -4.12379
586120.0000   -3.65707
586160.0000   -3.70331
586200.0000   -3.52829
586240.0000   -3.91928
586280.0000   -3.62456
586320.0000   -3.20190
586360.0000   -3.88576
586400.0000   -3.91388
586440.0000   -4.05902
586480.0000   -4.22642
586520.0000   -3.45682
586560.0000   -3.69654
586600.0000   -3.84073
586640.0000   -3.80685
586680.0000   -3.28328
586720.0000   -3.19231
586760.0000   -2.84830
586800.0000   -3.40463
586840.0000   -3.96597
586880.0000   -4.40630
586920.0000   -3.40986
586960.0000   -3.39603
587000.0000   -3.48051
587040.0000   -3.52122
587080.0000   -3.91739
587120.0000   -4.36421
587160.0000   -3.63228
587200.0000   -3.19623
587240.0000   -2.95766
587280.0000   -2.23939
587320.0000   -3.03987
587360.0000   -3.42742
587400.0000   -3.26287
587440.0000   -3.28578
587480.0000   -2.86869
587520.0000   -4.24814
587560.0000   -2.70753
587600.0000   -3.04001
587640.0000   -3.84564
587680.0000   -3.73952
587720.0000   -3.76663
587760.0000   -3.67339
587800.0000   -3.46423
587840.0000   -4.29386
587880.0000   -3.45353
587920.0000   -3.63631
587960.0000   -3.24168
588000.0000   -3.54086
588040.0000   -3.21800
588080.0000   -3.48590
588120.0000   -3.43487
588160.0000   -3.52452
588200.0000   -3.65210
588240.0000   -3.58656
588280.0000   -3.21216
588320.0000   -3.89391
588360.0000   -3.91356
588400.0000   -3.74635
588440.0000   -3.84197
588480.0000   -3.51635
588520.0000   -3.43716
588560.0000   -4.02821
588600.0000   -3.69174
588640.0000   -4.08273
588680.0000   -4.19778
588720.0000   -3.67257
588760.0000   -3.29852
588800.0000   -3.51659
588840.0000   -3.31919
588880.0000   -3.82266
588920.0000   -3.79599
588960.0000   -4.45049
589000.0000   -4.02232
589040.0000   -3.77162
589080.0000   -4.44681
589120.0000   -4.06717
589160.0000   -4.16257
589200.0000   -3.29471
589240.0000   -4.10851
589280.0000   -3.66448
589320.0000   -3.59099
589360.0000   -4.37280
589400.0000   -4.39499
589440.0000   -3.90050
589480.0000   -4.34207
589520.0000   -3.60304
589560.0000   -3.37666
589600.0000   -4.10710
589640.0000   -3.90298
589680.0000   -3.72857
589720.0000   -4.73602
589760.0000   -3.82878
589800.0000   -4.50840
589840.0000   -4.25838
589880.0000   -4.14456
589920.0000   -3.71318
589960.0000   -3.71016
590000.0000   -3.17141
590040.0000   -3.33728
590080.0000   -3.74138
590120.0000   -3.59212
590160.0000   -3.55788
590200.0000   -3.95557
590240.0000   -3.72163
590280.0000   -3.61805
590320.0000   -3.84486
590360.0000   -4.41944
590400.0000   -3.04904
590440.0000   -3.19553
590480.0000   -3.21162
590520.0000   -2.91807
590560.0000   -2.50587
590600.0000   -3.53844
590640.0000   -3.20921
590680.0000   -3.47330
590720.0000   -3.91906
590760.0000   -3.38555
590800.0000   -3.67896
590840.0000   -3.97050
590880.0000   -4.38854
590920.0000   -3.95290
590960.0000   -3.53452
591000.0000   -4.01033
591040.0000   -3.60367
591080.0000   -3.31408
591120.0000   -3.57276
591160.0000   -3.55886
591200.0000   -3.33503
591240.0000   -3.38614
591280.0000   -2.86265
591320.0000   -3.67196
591360.0000   -3.33622
591400.0000   -3.56279
591440.0000   -3.56632
591480.0000   -4.07640
591520.0000   -3.11245
591560.0000   -3.06183
591600.0000   -3.32134
591640.0000   -3.85337
591680.0000   -4.04044
591720.0000   -4.25907
591760.0000   -3.60770
591800.0000   -3.98261
591840.0000   -4.03702
591880.0000   -4.28933
591920.0000   -4.14373
591960.0000   -4.64217
592000.0000   -3.86503
592040.0000   -3.89301
592080.0000   -3.72824
592120.0000   -2.59123
592160.0000   -2.44254
592200.0000   -2.47752
592240.0000   -2.09548
592280.0000   -1.31247
592320.0000   -1.71619
592360.0000   -1.79927
592400.0000   -2.76582
592440.0000   -2.63753
592480.0000   -1.38019
592520.0000   -1.32594
592560.0000   -1.99558
592600.0000   -2.52581
592640.0000   -2.63136
592680.0000   -2.53710
592720.0000   -2.91957
592760.0000   -2.62438
592800.0000   -1.23616
592840.0000   -1.24546
592880.0000   -1.71894
592920.0000   -0.73069
592960.0000   -1.07564
593000.0000   -1.20246
593040.0000   -1.69767
593080.0000   -0.80162
593120.0000   -0.33072
593160.0000   -0.44235
593200.0000   -1.02347
593240.0000   -0.90197
593280.0000   -0.62481
593320.0000   -1.39725
593360.0000   -0.81439
593400.0000   -1.68427
593440.0000   -2.05832
593480.0000   -1.97234
593520.0000   -1.09240
593560.0000   -1.45042
593600.0000   -1.51674
593640.0000   -0.84769
593680.0000   -1.96407
593720.0000   -3.22416
593760.0000   -2.21986
593800.0000   -2.22948
593840.0000   -1.93201
593880.0000   -2.50058
593920.0000   -2.83962
593960.0000   -2.64390
594000.0000   -2.34665
594040.0000   -2.95600
594080.0000   -2.17921
594120.0000   -1.94217
594160.0000   -3.10038
594200.0000   -3.50902
594240.0000   -3.32975
594280.0000   -4.13989
594320.0000   -2.18477
594360.0000   -3.03253
594400.0000   -3.17087
594440.0000   -3.44009
594480.0000   -3.01419
594520.0000   -3.47541
594560.0000   -2.55388
594600.0000   -2.50563
594640.0000   -4.07924
594680.0000   -3.84069
594720.0000   -3.84668
594760.0000   -4.28333
594800.0000   -3.62581
594840.0000   -4.47400
594880.0000   -3.59621
594920.0000   -4.80869
594960.0000   -3.36384
595000.0000   -4.25746
595040.0000   -4.53392
595080.0000   -5.52874
595120.0000   -4.88609
595160.0000   -4.74517
595200.0000   -4.79439
595240.0000   -4.66168
595280.0000   -4.65392
595320.0000   -4.43006
595360.0000   -5.41198
595400.0000   -4.43107
595440.0000   -5.03672
595480.0000   -5.17539
595520.0000   -5.03444
595560.0000   -3.79275
595600.0000   -5.43231
595640.0000   -4.78052
595680.0000   -5.12622
595720.0000   -4.69733
595760.0000   -4.10388
595800.0000   -4.37961
595840.0000   -4.33040
595880.0000   -3.93464
595920.0000   -3.34292
595960.0000   -3.75599
596000.0000   -2.87089
596040.0000   -2.94145
596080.0000   -3.66192
596120.0000   -3.83157
596160.0000   -3.02407
596200.0000   -3.65901
596240.0000   -4.79486
596280.0000   -3.86119
596320.0000   -3.59759
596360.0000   -3.63386
596400.0000   -3.52055
596440.0000   -3.91870
596480.0000   -3.92810
596520.0000   -4.48188
596560.0000   -4.15835
596600.0000   -4.27607
596640.0000   -3.78104
596680.0000   -3.56754
596720.0000   -2.61457
596760.0000   -3.07727
596800.0000   -3.43353
596840.0000   -3.77150
596880.0000   -2.89524
596920.0000   -3.93209
596960.0000   -4.24628
597000.0000   -3.74053
597040.0000   -4.75093
597080.0000   -4.12912
597120.0000   -3.85384
597160.0000   -3.58268
597200.0000   -3.60199
597240.0000   -3.80801
597280.0000   -2.81429
597320.0000   -2.75314
597360.0000   -2.68479
597400.0000   -3.55149
597440.0000   -3.77744
597480.0000   -4.23741
597520.0000   -3.50079
597560.0000   -3.83829
597600.0000   -3.93618
597640.0000   -4.06773
597680.0000   -4.73499
597720.0000   -3.87178
597760.0000   -3.59664
597800.0000   -4.00978
597840.0000   -4.30599
597880.0000   -3.46261
597920.0000   -4.40205
597960.0000   -3.19009
598000.0000   -3.17599
598040.0000   -2.64231
598080.0000   -3.40802
598120.0000   -3.65849
598160.0000   -4.13575
598200.0000   -4.32132
598240.0000   -3.20352
598280.0000   -3.12027
598320.0000   -3.37341
598360.0000   -2.99483
598400.0000   -3.49280
598440.0000   -3.03973
598480.0000   -3.35312
598520.0000   -3.31159
598560.0000   -3.87011
598600.0000   -3.58038
598640.0000   -5.08644
598680.0000   -3.71438
598720.0000   -4.04728
598760.0000   -4.81777
598800.0000   -4.56231
598840.0000   -4.81097
598880.0000   -4.40213
598920.0000   -3.08520
598960.0000   -3.77810
599000.0000   -3.73324
599040.0000   -3.60820
599080.0000   -3.22051
599120.0000   -2.68079
599160.0000   -2.81586
599200.0000   -3.66634
599240.0000   -3.79608
599280.0000   -3.55295
599320.0000   -4.16873
599360.0000   -3.95553
599400.0000   -4.28069
599440.0000   -3.59794
599480.0000   -3.64613
599520.0000   -4.42698
599560.0000   -4.08453
599600.0000   -5.32735
599640.0000   -4.28830
599680.0000   -4.25725
599720.0000   -4.52402
599760.0000   -4.87211
599800.0000   -3.72375
599840.0000   -4.53657
599880.0000   -3.55470
599920.0000   -3.98534
599960.0000   -4.59285
600000.0000   -3.56183
600040.0000   -3.30456
600080.0000   -3.97133
600120.0000   -3.32213
600160.0000   -3.48014
600200.0000   -3.66066
600240.0000   -3.74124
600280.0000   -3.06658
600320.0000   -3.36599
600360.0000   -3.36201
600400.0000   -3.82900
600440.0000   -3.51032
600480.0000   -3.78997
600520.0000   -3.03816
600560.0000   -3.59572
600600.0000   -3.76727
600640.0000   -3.21377
600680.0000   -4.05333
600720.0000   -4.57537
600760.0000   -3.54828
600800.0000   -3.30091
600840.0000   -3.63906
600880.0000   -4.41922
600920.0000   -3.93152
600960.0000   -4.16728
601000.0000   -3.61807
601040.0000   -4.49807
601080.0000   -3.88567
601120.0000   -3.26965
601160.0000   -3.51530
601200.0000   -3.50343
601240.0000   -3.30267
601280.0000   -4.04024
601320.0000   -4.02977
601360.0000   -4.15485
601400.0000   -3.98745
601440.0000   -3.70207
601480.0000   -4.36108
601520.0000   -3.07309
601560.0000   -3.80147
601600.0000   -4.05187
601640.0000   -3.58865
601680.0000   -3.26686
601720.0000   -3.51247
601760.0000   -4.10335
601800.0000   -3.85300
601840.0000   -4.53083
601880.0000   -3.68756
601920.0000   -3.57913
601960.0000   -4.01516
602000.0000   -4.54886
602040.0000   -3.95393
602080.0000   -4.13726
602120.0000   -4.60314
602160.0000   -4.24276
602200.0000   -3.72095
602240.0000   -3.51268
602280.0000   -3.65362
602320.0000   -3.70264
602360.0000   -3.22787
602400.0000   -3.70493
602440.0000   -3.92579
602480.0000   -4.84013
602520.0000   -3.90101
602560.0000   -4.06995
602600.0000   -3.98764
602640.0000   -3.81272
602680.0000   -4.00586
602720.0000   -3.54267
602760.0000   -3.30069
602800.0000   -3.52552
602840.0000   -3.75582
602880.0000   -3.74003
602920.0000   -4.17701
602960.0000   -3.77409
603000.0000   -3.34872
603040.0000   -4.02525
603080.0000   -3.39787
603120.0000   -3.99435
603160.0000   -4.15899
603200.0000   -4.11225
603240.0000   -3.85807
603280.0000   -4.08081
603320.0000   -4.28015
603360.0000   -3.86816
603400.0000   -3.97904
603440.0000   -4.85179
603480.0000   -4.24326
603520.0000   -4.30658
603560.0000   -4.09108
603600.0000   -3.63418
603640.0000   -3.44714
603680.0000   -3.61609
603720.0000   -4.04394
603760.0000   -4.39444
603800.0000   -4.68858
603840.0000   -3.63208
603880.0000   -3.25770
603920.0000   -3.56678
603960.0000   -4.02272
604000.0000   -3.95104
604040.0000   -4.75693
604080.0000   -3.75686
604120.0000   -3.85350
604160.0000   -4.21285
604200.0000   -4.84548
604240.0000   -4.18124
604280.0000   -5.14572
604320.0000   -4.82990
604360.0000   -4.79052
604400.0000   -4.73127
604440.0000   -4.03078
604480.0000   -4.45088
604520.0000   -4.03837
604560.0000   -4.69836
604600.0000   -5.35127
604640.0000   -4.34181
604680.0000   -4.63574
604720.0000   -4.51040
604760.0000   -4.74014
604800.0000   -3.99493
604840.0000   -3.44364
604880.0000   -3.27172
604920.0000   -3.02304
604960.0000   -3.95706
605000.0000   -3.64530
605040.0000   -3.69476
605080.0000   -3.14158
605120.0000   -4.42722
605160.0000   -3.95261
605200.0000   -3.57056
605240.0000   -3.66452
605280.0000   -3.68837
605320.0000   -4.29419
605360.0000   -4.07049
605400.0000   -5.18013
605440.0000   -3.94456
605480.0000   -4.77681
605520.0000   -4.69637
605560.0000   -5.06595
605600.0000   -4.17815
605640.0000   -3.93329
605680.0000   -3.95884
605720.0000   -3.63239
605760.0000   -4.54927
605800.0000   -4.16564
605840.0000   -3.68607
605880.0000   -4.55430
605920.0000   -3.93472
605960.0000   -3.94928
606000.0000   -3.49542
606040.0000   -4.16952
606080.0000   -2.97925
606120.0000   -3.74322
606160.0000   -3.62586
606200.0000   -3.94534
606240.0000   -3.57146
606280.0000   -4.00048
606320.0000   -3.65790
606360.0000   -5.69218
606400.0000   -5.07006
606440.0000   -5.28406
606480.0000   -5.88608
606520.0000   -6.00925
606560.0000   -6.16473
606600.0000   -5.40216
606640.0000   -4.75937
606680.0000   -4.18694
606720.0000   -4.11263
606760.0000   -4.43778
606800.0000   -4.18445
606840.0000   -3.96876
606880.0000   -4.33072
606920.0000   -4.24901
606960.0000   -4.91305
607000.0000   -4.80157
607040.0000   -4.80917
607080.0000   -3.91543
607120.0000   -5.98667
607160.0000   -3.85143
607200.0000   -4.20957
607240.0000   -3.73908
607280.0000   -3.18533
607320.0000   -3.20307
607360.0000   -4.01830
607400.0000   -4.73671
607440.0000   -5.15739
607480.0000   -3.88047
607520.0000   -4.48825
607560.0000   -3.99669
607600.0000   -3.80303
607640.0000   -3.96072
607680.0000   -3.77334
607720.0000   -3.98550
607760.0000   -4.33574
607800.0000   -4.20193
607840.0000   -4.48371
607880.0000   -3.15295
607920.0000   -3.64841
607960.0000   -3.73046
608000.0000   -4.09590
608040.0000   -3.77482
608080.0000   -3.60325
608120.0000   -3.42092
608160.0000   -4.13752
608200.0000   -4.82542
608240.0000   -4.97051
608280.0000   -4.61090
608320.0000   -5.22278
608360.0000   -4.87491
608400.0000   -4.41650
608440.0000   -4.85723
608480.0000   -4.58557
608520.0000   -5.13796
608560.0000   -5.13134
608600.0000   -4.41873
608640.0000   -4.30047
608680.0000   -3.93699
608720.0000   -3.29639
608760.0000   -3.55240
608800.0000   -4.88362
608840.0000   -4.69820
608880.0000   -4.25290
608920.0000   -4.58085
608960.0000   -4.73743
609000.0000   -4.47169
609040.0000   -4.09507
609080.0000   -5.52544
609120.0000   -4.07380
609160.0000   -4.71633
609200.0000   -4.90273
609240.0000   -3.37626
609280.0000   -3.47918
609320.0000   -3.17479
609360.0000   -3.16547
609400.0000   -3.55006
609440.0000   -3.20258
609480.0000   -3.27656
609520.0000   -3.42598
609560.0000   -4.37909
609600.0000   -3.67496
609640.0000   -3.84210
609680.0000   -3.83976
609720.0000   -3.94736
609760.0000   -3.37299
609800.0000   -3.43762
609840.0000   -2.89227
609880.0000   -3.43637
609920.0000   -3.78910
609960.0000   -4.16967
610000.0000   -4.24578
610040.0000   -3.73706
610080.0000   -3.59166
610120.0000   -4.02298
610160.0000   -4.70485
610200.0000   -3.08723
610240.0000   -3.55221
610280.0000   -4.99230
610320.0000   -4.53394
610360.0000   -4.00412
610400.0000   -3.86684
610440.0000   -3.35538
610480.0000   -2.97732
610520.0000   -4.50409
610560.0000   -3.93485
610600.0000   -3.59835
610640.0000   -3.89532
610680.0000   -4.25430
610720.0000   -4.03170
610760.0000   -3.30362
610800.0000   -4.24581
610840.0000   -2.99574
610880.0000   -3.38488
610920.0000   -3.32076
610960.0000   -4.17419
611000.0000   -3.26387
611040.0000   -3.55095
611080.0000   -3.88682
611120.0000   -3.18604
611160.0000   -3.02362
611200.0000   -2.82801
611240.0000   -3.96064
611280.0000   -3.45457
611320.0000   -2.66444
611360.0000   -2.87604
611400.0000   -4.06859
611440.0000   -3.79101
611480.0000   -3.49035
611520.0000   -2.99286
611560.0000   -3.05432
611600.0000   -3.57082
611640.0000   -3.57072
611680.0000   -3.71132
611720.0000   -3.99062
611760.0000   -3.22878
611800.0000   -4.24692
611840.0000   -3.03950
611880.0000   -3.89334
611920.0000   -3.52229
611960.0000   -4.35161
612000.0000   -3.15140
612040.0000   -4.15199
612080.0000   -3.62321
612120.0000   -4.27305
612160.0000   -4.00284
612200.0000   -4.40608
612240.0000   -3.66655
612280.0000   -3.49931
612320.0000   -3.31501
612360.0000   -4.19985
612400.0000   -3.71250
612440.0000   -4.14485
612480.0000   -4.42157
612520.0000   -4.28714
612560.0000   -4.02211
612600.0000   -3.99901
612640.0000   -4.16406
612680.0000   -3.91646
612720.0000   -2.95634
612760.0000   -2.81357
612800.0000   -3.16133
612840.0000   -3.67313
612880.0000   -3.32522
612920.0000   -4.40343
612960.0000   -3.98456
613000.0000   -2.98814
613040.0000   -3.70689
613080.0000   -4.28760
613120.0000   -3.77019
613160.0000   -4.22242
613200.0000   -4.54777
613240.0000   -3.81947
613280.0000   -4.60758
613320.0000   -4.40511
613360.0000   -4.23571
613400.0000   -4.75488
613440.0000   -4.73516
613480.0000   -4.94021
613520.0000   -4.89404
613560.0000   -4.03228
613600.0000   -5.38462
613640.0000   -4.70563
613680.0000   -4.35137
613720.0000   -4.00199
613760.0000   -4.58684
613800.0000   -3.69195
613840.0000   -4.06747
613880.0000   -3.98689
613920.0000   -4.21301
613960.0000   -4.37210
614000.0000   -4.03443
614040.0000   -4.45503
614080.0000   -4.52025
614120.0000   -4.89939
614160.0000   -4.51313
614200.0000   -3.81000
614240.0000   -3.98749
614280.0000   -4.20765
614320.0000   -4.71490
614360.0000   -3.47234
614400.0000   -3.88216
614440.0000   -4.39327
614480.0000   -4.73997
614520.0000   -4.08338
614560.0000   -4.56918
614600.0000   -4.63892
614640.0000   -4.40861
614680.0000   -3.57743
614720.0000   -3.29429
614760.0000   -3.71011
614800.0000   -4.17539
614840.0000   -4.11583
614880.0000   -3.89326
614920.0000   -4.67364
614960.0000   -4.75842
615000.0000   -3.49141
615040.0000   -3.63304
615080.0000   -4.17637
615120.0000   -4.01502
615160.0000   -4.68352
615200.0000   -4.68507
615240.0000   -4.78271
615280.0000   -3.63709
615320.0000   -3.90713
615360.0000   -4.72251
615400.0000   -4.70047
615440.0000   -4.09849
615480.0000   -4.33752
615520.0000   -4.89837
615560.0000   -4.03417
615600.0000   -4.04496
615640.0000   -4.92957
615680.0000   -4.83146
615720.0000   -4.11655
615760.0000   -4.49657
615800.0000   -4.82133
615840.0000   -5.00413
615880.0000   -4.88040
615920.0000   -4.91135
615960.0000   -4.39209
616000.0000   -4.27804
616040.0000   -3.91634
616080.0000   -4.58291
616120.0000   -3.65173
616160.0000   -3.55089
616200.0000   -3.84210
616240.0000   -3.43608
616280.0000   -3.28448
616320.0000   -3.21368
616360.0000   -4.30779
616400.0000   -3.19160
616440.0000   -4.02375
616480.0000   -4.60486
616520.0000   -3.22386
616560.0000   -4.41838
616600.0000   -4.59730
616640.0000   -4.14565
616680.0000   -4.58951
616720.0000   -4.59039
616760.0000   -3.19297
616800.0000   -3.85954
616840.0000   -4.03390
616880.0000   -4.34563
616920.0000   -3.17545
616960.0000   -2.88577
617000.0000   -3.22148
617040.0000   -4.15158
617080.0000   -3.69009
617120.0000   -2.98732
617160.0000   -3.19904
617200.0000   -3.02609
617240.0000   -3.13288
617280.0000   -3.19884
617320.0000   -3.60074
617360.0000   -3.94136
617400.0000   -3.80284
617440.0000   -3.42221
617480.0000   -3.85984
617520.0000   -3.44355
617560.0000   -2.94560
617600.0000   -3.11156
617640.0000   -3.69979
617680.0000   -3.56506
617720.0000   -3.55946
617760.0000   -4.25669
617800.0000   -3.73533
617840.0000   -3.09906
617880.0000   -3.98791
617920.0000   -2.87047
617960.0000   -4.20276
618000.0000   -2.87511
618040.0000   -3.50494
618080.0000   -2.85869
618120.0000   -3.50121
618160.0000   -3.01556
618200.0000   -3.17426
618240.0000   -3.14044
618280.0000   -3.76351
618320.0000   -3.68482
618360.0000   -3.33897
618400.0000   -3.36474
618440.0000   -3.86809
618480.0000   -4.25684
618520.0000   -4.79998
618560.0000   -4.02717
618600.0000   -3.50806
618640.0000   -3.20494
618680.0000   -3.37463
618720.0000   -4.09397
618760.0000   -3.77854
618800.0000   -4.21169
618840.0000   -3.25011
618880.0000   -3.46755
618920.0000   -3.43101
618960.0000   -3.34370
619000.0000   -4.58623
619040.0000   -4.18375
619080.0000   -3.39545
619120.0000   -4.82818
619160.0000   -4.31537
619200.0000   -4.58162
619240.0000   -4.66942
619280.0000   -4.90816
619320.0000   -4.74488
619360.0000   -3.65105
619400.0000   -3.80821
619440.0000   -3.42393
619480.0000   -2.34731
619520.0000   -2.95896
619560.0000   -3.47262
619600.0000   -3.47898
619640.0000   -3.84315
619680.0000   -3.89746
619720.0000   -3.81833
619760.0000   -3.67354
619800.0000   -2.98202
619840.0000   -3.85678
619880.0000   -2.33438
619920.0000   -3.15308
619960.0000   -3.96446
620000.0000   -4.22547
620040.0000   -4.25648
620080.0000   -3.88346
620120.0000   -3.64534
620160.0000   -3.28599
620200.0000   -4.27020
620240.0000   -4.34298
620280.0000   -3.78365
620320.0000   -4.03457
620360.0000   -3.30210
620400.0000   -4.03684
620440.0000   -2.48537
620480.0000   -3.84460
620520.0000   -3.55255
620560.0000   -3.90722
620600.0000   -3.76583
620640.0000   -4.28153
620680.0000   -4.17910
620720.0000   -3.36185
620760.0000   -3.41528
620800.0000   -4.12471
620840.0000   -3.25054
620880.0000   -3.36686
620920.0000   -4.13477
620960.0000   -3.04944
621000.0000   -3.69132
621040.0000   -3.71708
621080.0000   -4.11321
621120.0000   -3.65339
621160.0000   -4.41639
621200.0000   -5.15171
621240.0000   -4.09252
621280.0000   -3.36051
621320.0000   -3.69136
621360.0000   -3.60841
621400.0000   -5.12656
621440.0000   -4.72232
621480.0000   -4.38952
621520.0000   -4.49581
621560.0000   -4.60862
621600.0000   -4.21252
621640.0000   -4.68752
621680.0000   -4.82991
621720.0000   -5.06119
621760.0000   -4.55126
621800.0000   -4.10840
621840.0000   -3.98198
621880.0000   -4.46921
621920.0000   -5.01704
621960.0000   -4.07491
622000.0000   -3.60444
622040.0000   -4.11154
622080.0000   -5.19968
622120.0000   -4.59759
622160.0000   -5.57836
622200.0000   -4.84547
622240.0000   -4.07730
622280.0000   -4.22274
622320.0000   -4.82069
622360.0000   -3.84696
622400.0000   -3.99181
622440.0000   -3.39766
622480.0000   -3.83124
622520.0000   -4.18002
622560.0000   -4.09341
622600.0000   -2.91828
622640.0000   -3.45068
622680.0000   -3.93857
622720.0000   -4.12919
622760.0000   -4.28969
622800.0000   -3.31375
622840.0000   -3.51754
622880.0000   -3.61566
622920.0000   -3.42527
622960.0000   -3.96719
623000.0000   -4.52155
623040.0000   -3.90463
623080.0000   -4.17915
623120.0000   -4.22833
623160.0000   -4.14422
623200.0000   -3.87482
623240.0000   -3.03070
623280.0000   -3.24566
623320.0000   -3.09345
623360.0000   -3.41916
623400.0000   -4.00151
623440.0000   -3.21482
623480.0000   -3.59005
623520.0000   -3.68938
623560.0000   -3.19184
623600.0000   -3.88758
623640.0000   -4.39694
623680.0000   -4.12500
623720.0000   -3.40309
623760.0000   -3.50831
623800.0000   -3.60542
623840.0000   -4.54383
623880.0000   -3.64803
623920.0000   -3.44539
623960.0000   -3.58967
624000.0000   -3.61404
624040.0000   -3.21523
624080.0000   -3.15812
624120.0000   -4.11128
624160.0000   -4.73184
624200.0000   -3.95561
624240.0000   -4.46778
624280.0000   -3.93330
624320.0000   -3.93126
624360.0000   -3.59462
624400.0000   -3.81431
624440.0000   -4.32832
624480.0000   -4.74776
624520.0000   -4.31350
624560.0000   -4.20576
624600.0000   -3.69659
624640.0000   -4.01218
624680.0000   -4.33391
624720.0000   -3.98000
624760.0000   -3.96805
624800.0000   -3.84811
624840.0000   -3.87406
624880.0000   -3.74960
624920.0000   -3.46961
624960.0000   -1.96041
625000.0000   -3.54264
625040.0000   -3.57890
625080.0000   -4.39944
625120.0000   -3.97511
625160.0000   -4.18347
625200.0000   -4.10335
625240.0000   -4.49523
625280.0000   -4.62874
625320.0000   -5.31501
625360.0000   -4.62152
625400.0000   -4.23836
625440.0000   -3.57349
625480.0000   -4.87413
625520.0000   -3.67612
625560.0000   -3.65480
625600.0000   -3.66244
625640.0000   -3.05661
625680.0000   -3.03134
625720.0000   -3.18078
625760.0000   -4.55432
625800.0000   -3.93020
625840.0000   -3.76342
625880.0000   -3.50667
625920.0000   -3.40856
625960.0000   -3.64220
626000.0000   -4.30609
626040.0000   -4.29971
626080.0000   -3.26504
626120.0000   -3.39369
626160.0000   -3.30000
626200.0000   -4.28784
626240.0000   -3.68071
626280.0000   -3.76159
626320.0000   -2.57354
626360.0000   -3.49971
626400.0000   -3.48328
626440.0000   -4.04278
626480.0000   -3.98878
626520.0000   -4.24116
626560.0000   -4.20942
626600.0000   -4.52334
626640.0000   -4.12904
626680.0000   -4.07779
626720.0000   -4.02386
626760.0000   -4.66053
626800.0000   -4.59506
626840.0000   -4.46651
626880.0000   -4.34676
626920.0000   -4.99934
626960.0000   -4.56347
627000.0000   -3.26282
627040.0000   -3.71987
627080.0000   -3.82831
627120.0000   -4.23896
627160.0000   -4.54964
627200.0000   -4.14805
627240.0000   -4.47401
627280.0000   -5.60974
627320.0000   -3.54661
627360.0000   -4.10236
627400.0000   -4.12503
627440.0000   -2.38147
627480.0000   -3.18322
627520.0000   -4.27656
627560.0000   -2.94165
627600.0000   -2.57167
627640.0000   -2.80723
627680.0000   -3.44540
627720.0000   -4.11422
627760.0000   -5.20133
627800.0000   -4.05425
627840.0000   -4.86048
627880.0000   -4.73583
627920.0000   -4.13242
627960.0000   -4.29716
628000.0000   -4.81223
628040.0000   -4.32895
628080.0000   -4.08512
628120.0000   -4.31419
628160.0000   -4.11341
628200.0000   -4.81353
628240.0000   -5.33067
628280.0000   -5.10509
628320.0000   -3.32052
628360.0000   -3.43788
628400.0000   -3.52111
628440.0000   -4.45704
628480.0000   -3.46481
628520.0000   -3.53977
628560.0000   -3.72409
628600.0000   -3.38965
628640.0000   -3.87016
628680.0000   -4.14879
628720.0000   -4.48641
628760.0000   -4.23727
628800.0000   -4.02788
628840.0000   -3.67202
628880.0000   -3.74448
628920.0000   -3.59917
628960.0000   -4.20767
629000.0000   -4.04918
629040.0000   -3.62534
629080.0000   -3.25599
629120.0000   -4.32420
629160.0000   -4.17081
629200.0000   -3.80718
629240.0000   -3.96362
629280.0000   -4.85122
629320.0000   -3.58364
629360.0000   -4.91113
629400.0000   -3.12965
629440.0000   -4.63238
629480.0000   -3.25092
629520.0000   -3.04539
629560.0000   -3.81407
629600.0000   -3.19516
629640.0000   -3.35158
629680.0000   -3.76119
629720.0000   -2.72271
629760.0000   -3.22655
629800.0000   -3.10638
629840.0000   -3.43226
629880.0000   -4.68016
629920.0000   -4.00472
629960.0000   -3.64737
630000.0000   -4.48979
630040.0000   -3.64353
630080.0000   -3.38694
630120.0000   -3.94576
630160.0000   -2.89305
630200.0000   -3.28125
630240.0000   -3.58482
630280.0000   -3.10684
630320.0000   -3.08010
630360.0000   -3.50903
630400.0000   -3.66919
630440.0000   -4.58296
630480.0000   -3.59620
630520.0000   -3.96555
630560.0000   -3.45310
630600.0000   -4.45783
630640.0000   -4.84752
630680.0000   -3.98252
630720.0000   -4.19585
630760.0000   -4.42031
630800.0000   -4.90076
630840.0000   -5.11144
630880.0000   -4.33775
630920.0000   -3.59063
630960.0000   -4.29067
631000.0000   -3.91762
631040.0000   -4.25773
631080.0000   -4.23317
631120.0000   -5.08296
631160.0000   -4.34911
631200.0000   -4.71893
631240.0000   -4.29959
631280.0000   -4.26588
631320.0000   -4.61118
631360.0000   -3.26877
631400.0000   -4.17112
631440.0000   -3.58386
631480.0000   -4.39690
631520.0000   -3.74246
631560.0000   -4.04658
631600.0000   -3.31531
631640.0000   -4.27585
631680.0000   -4.24670
631720.0000   -4.38970
631760.0000   -3.74870
631800.0000   -4.50658
631840.0000   -4.13808
631880.0000   -3.68534
631920.0000   -4.20793
631960.0000   -3.89457
632000.0000   -3.90683
632040.0000   -4.28225
632080.0000   -3.67451
632120.0000   -3.63778
632160.0000   -4.50590
632200.0000   -4.57163
632240.0000   -4.13876
632280.0000   -4.22119
632320.0000   -3.47125
632360.0000   -4.54043
632400.0000   -4.51385
632440.0000   -3.70003
632480.0000   -4.68864
632520.0000   -5.34043
632560.0000   -5.07508
632600.0000   -4.21120
632640.0000   -4.44851
632680.0000   -3.61962
632720.0000   -4.03227
632760.0000   -4.53787
632800.0000   -2.82518
632840.0000   -4.26845
632880.0000   -4.20069
632920.0000   -4.03521
632960.0000   -4.46139
633000.0000   -3.62363
633040.0000   -4.58610
633080.0000   -3.70097
633120.0000   -3.30456
633160.0000   -3.85968
633200.0000   -3.01364
633240.0000   -3.76590
633280.0000   -2.89253
633320.0000   -3.58981
633360.0000   -3.86978
633400.0000   -4.02704
633440.0000   -3.62087
633480.0000   -3.37667
633520.0000   -4.71979
633560.0000   -4.32202
633600.0000   -4.21523
633640.0000   -3.30073
633680.0000   -4.07315
633720.0000   -3.59644
633760.0000   -3.36410
633800.0000   -3.26357
633840.0000   -3.00123
633880.0000   -3.63849
633920.0000   -3.62727
633960.0000   -3.35315
634000.0000   -3.07599
634040.0000   -2.95657
634080.0000   -4.25308
634120.0000   -4.03077
634160.0000   -3.25939
634200.0000   -3.90463
634240.0000   -3.44286
634280.0000   -4.37071
634320.0000   -4.65249
634360.0000   -3.43246
634400.0000   -3.46494
634440.0000   -3.67435
634480.0000   -3.48677
634520.0000   -3.83042
634560.0000   -3.45431
634600.0000   -2.65954
634640.0000   -3.41246
634680.0000   -3.87746
634720.0000   -3.94663
634760.0000   -3.66467
634800.0000   -3.83205
634840.0000   -3.96667
634880.0000   -3.20205
634920.0000   -3.32330
634960.0000   -2.71311
635000.0000   -2.71856
635040.0000   -4.85321
635080.0000   -5.41340
635120.0000   -4.59191
635160.0000   -2.94052
635200.0000   -3.98086
635240.0000   -4.06553
635280.0000   -4.04491
635320.0000   -3.74304
635360.0000   -4.26619
635400.0000   -4.19151
635440.0000   -3.94534
635480.0000   -4.54453
635520.0000   -3.79022
635560.0000   -4.54940
635600.0000   -3.14298
635640.0000   -4.19713
635680.0000   -3.68357
635720.0000   -3.91387
635760.0000   -3.06781
635800.0000   -3.55253
635840.0000   -3.98147
635880.0000   -4.28794
635920.0000   -3.63563
635960.0000   -3.50560
636000.0000   -4.24417
636040.0000   -3.21050
636080.0000   -3.60330
636120.0000   -3.38640
636160.0000   -3.73109
636200.0000   -3.70870
636240.0000   -2.94837
636280.0000   -2.79832
636320.0000   -3.59394
636360.0000   -2.72121
636400.0000   -1.47301
636440.0000   -1.82791
636480.0000   -2.62191
636520.0000   -2.92209
636560.0000   -2.13394
636600.0000   -2.35230
636640.0000   -2.26447
636680.0000   -2.03525
636720.0000   -2.38077
636760.0000   -3.25444
636800.0000   -3.66274
636840.0000   -3.15184
636880.0000   -3.67112
636920.0000   -3.36099
636960.0000   -3.13750
637000.0000   -2.60459
637040.0000   -1.96605
637080.0000   -1.39442
637120.0000   -0.71742
637160.0000   -2.66902
637200.0000   -1.16003
637240.0000   -2.26416
637280.0000   -2.37921
637320.0000   -3.55259
637360.0000   -3.79828
637400.0000   -2.59035
637440.0000   -3.00039
637480.0000   -1.98857
637520.0000   -3.05632
637560.0000   -2.31006
637600.0000   -2.42409
637640.0000   -1.97667
637680.0000   -2.61545
637720.0000   -2.47778
637760.0000   -2.46410
637800.0000   -0.93395
637840.0000   -1.69598
637880.0000   -1.29186
637920.0000   -1.07916
637960.0000   -0.90250
638000.0000   -0.93673
638040.0000   -0.13467
638080.0000   -1.01776
638120.0000    0.15931
638160.0000   -0.14073
638200.0000   -0.35028
638240.0000   -0.17276
638280.0000    0.23006
638320.0000   -1.07829
638360.0000   -1.34474
638400.0000   -0.69834
638440.0000   -0.52975
638480.0000   -1.24806
638520.0000   -1.49262
638560.0000   -1.31361
638600.0000   -0.59838
638640.0000   -1.20094
638680.0000   -0.21556
638720.0000   -0.15203
638760.0000   -0.87780
638800.0000   -0.72171
638840.0000   -2.08470
638880.0000   -0.72490
638920.0000   -0.87092
638960.0000   -0.64997
639000.0000   -0.21315
639040.0000   -0.68630
639080.0000   -0.51556
639120.0000   -0.36350
639160.0000    0.33313
639200.0000    0.42164
639240.0000    0.39479
639280.0000   -0.05863
639320.0000    0.79209
639360.0000    0.71131
639400.0000    1.20232
639440.0000    0.46127
639480.0000   -0.14532
639520.0000   -0.05454
639560.0000   -0.75929
639600.0000   -0.94742
639640.0000   -0.80519
639680.0000   -0.80003
639720.0000   -0.47442
639760.0000   -0.36613
639800.0000   -0.01521
639840.0000   -1.01661
639880.0000   -1.55212
639920.0000   -0.98812
639960.0000   -0.48839
640000.0000   -0.73328
640040.0000   -0.55853
640080.0000   -0.91673
640120.0000   -1.01508
640160.0000   -2.29632
640200.0000   -1.22152
640240.0000   -0.80248
640280.0000   -0.70194
640320.0000   -0.96327
640360.0000   -0.66235
640400.0000   -0.80438
640440.0000   -0.89027
640480.0000   -1.52846
640520.0000   -0.94807
640560.0000   -0.68659
640600.0000   -0.68163
640640.0000   -1.13912
640680.0000   -0.56736
640720.0000   -1.26027
640760.0000   -1.75924
640800.0000   -0.97994
640840.0000   -1.72274
640880.0000   -1.18950
640920.0000   -1.11720
640960.0000   -1.87791
641000.0000   -2.35529
641040.0000   -0.65480
641080.0000   -0.20471
641120.0000   -1.51094
641160.0000   -2.00348
641200.0000   -1.89413
641240.0000   -1.20764
641280.0000   -1.42173
641320.0000   -1.77189
641360.0000   -0.90235
641400.0000   -1.19538
641440.0000   -1.15778
641480.0000   -1.02447
641520.0000   -0.51114
641560.0000   -0.33411
641600.0000    0.02782
641640.0000   -1.64847
641680.0000   -1.34136
641720.0000   -1.00054
641760.0000   -1.36597
641800.0000   -1.25535
641840.0000   -1.13534
641880.0000   -0.80874
641920.0000   -0.56119
641960.0000   -1.33814
642000.0000   -0.28858
642040.0000   -0.62997
642080.0000   -1.29309
642120.0000   -1.59834
642160.0000   -1.39396
642200.0000   -1.77424
642240.0000   -2.26499
642280.0000   -1.61837
642320.0000   -1.51748
642360.0000   -1.38225
642400.0000   -1.21391
642440.0000   -1.26622
642480.0000   -0.07857
642520.0000   -1.80306
642560.0000   -2.30258
642600.0000   -2.19671
642640.0000   -2.07633
642680.0000   -2.04652
642720.0000   -1.60323
642760.0000   -2.01036
642800.0000   -2.45599
642840.0000   -2.52851
642880.0000   -2.04968
642920.0000   -2.20575
642960.0000   -1.82305
643000.0000   -1.33111
643040.0000   -1.73344
643080.0000   -2.25873
643120.0000   -2.03027
643160.0000   -1.41187
643200.0000   -2.06047
643240.0000   -2.19072
643280.0000   -2.11503
643320.0000   -2.20494
643360.0000   -2.33401
643400.0000   -1.84111
643440.0000   -2.09973
643480.0000   -1.07448
643520.0000   -1.16617
643560.0000   -1.67784
643600.0000   -1.45703
643640.0000   -2.08699
643680.0000   -2.06820
643720.0000   -3.42385
643760.0000   -1.92737
643800.0000   -1.09139
643840.0000   -0.90877
643880.0000   -0.70078
643920.0000   -1.43085
643960.0000   -1.49474
644000.0000   -1.79091
644040.0000   -1.50433
644080.0000   -1.30303
644120.0000   -2.22331
644160.0000   -1.11236
644200.0000   -0.65807
644240.0000   -1.61462
644280.0000   -1.04461
644320.0000   -1.39991
644360.0000   -0.44287
644400.0000   -0.98125
644440.0000   -0.58119
644480.0000   -0.67187
644520.0000   -0.63151
644560.0000   -1.52676
644600.0000   -0.22637
644640.0000   -1.14116
644680.0000   -0.98006
644720.0000   -0.82544
644760.0000   -1.09909
644800.0000   -1.11502
644840.0000   -0.66484
644880.0000   -0.60744
644920.0000   -1.20233
644960.0000   -1.98554
645000.0000   -2.00875
645040.0000   -2.12353
645080.0000   -1.97856
645120.0000   -2.00751
645160.0000   -2.78310
645200.0000   -2.31114
645240.0000   -2.12107
645280.0000   -2.63253
645320.0000   -2.56426
645360.0000   -2.22136
645400.0000   -2.24297
645440.0000   -2.71001
645480.0000   -3.42382
645520.0000   -2.20115
645560.0000   -1.02899
645600.0000   -2.49974
645640.0000   -2.26818
645680.0000   -2.34869
645720.0000   -2.08734
645760.0000   -1.84523
645800.0000   -2.27751
645840.0000   -1.70192
645880.0000   -1.74156
645920.0000   -1.27926
645960.0000   -1.52078
646000.0000   -2.27848
646040.0000   -2.39961
646080.0000   -2.04688
646120.0000   -2.34484
646160.0000   -1.60593
646200.0000   -2.35691
646240.0000   -2.38086
646280.0000   -2.92405
646320.0000   -2.01930
646360.0000   -3.00690
646400.0000   -3.02898
646440.0000   -2.77678
646480.0000   -1.93184
646520.0000   -2.95615
646560.0000   -3.15005
646600.0000   -2.14855
646640.0000   -2.46858
646680.0000   -2.69224
646720.0000   -2.51382
646760.0000   -2.52267
646800.0000   -3.25065
646840.0000   -1.77219
646880.0000   -2.67008
646920.0000   -2.90389
646960.0000   -3.35127
647000.0000   -3.09766
647040.0000   -4.31695
647080.0000   -3.95560
647120.0000   -4.56917
647160.0000   -3.29488
647200.0000   -3.90127
647240.0000   -3.00930
647280.0000   -2.77152
647320.0000   -2.73089
647360.0000   -3.83676
647400.0000   -3.97056
647440.0000   -4.76303
647480.0000   -5.05685
647520.0000   -3.84389
647560.0000   -4.63100
647600.0000   -3.63216
647640.0000   -3.82311
647680.0000   -3.47881
647720.0000   -3.64145
647760.0000   -3.19694
647800.0000   -4.12883
647840.0000   -3.36265
647880.0000   -4.12898
647920.0000   -4.69096
647960.0000   -3.58464
648000.0000   -3.02537
648040.0000   -3.50805
648080.0000   -3.41875
648120.0000   -2.98387
648160.0000   -2.34987
648200.0000   -2.90533
648240.0000   -3.38530
648280.0000   -3.15876
648320.0000   -2.83347
648360.0000   -2.95698
648400.0000   -3.77223
648440.0000   -3.58949
648480.0000   -2.92871
648520.0000   -3.39156
648560.0000   -4.38313
648600.0000   -4.03050
648640.0000   -2.80983
648680.0000   -3.66313
648720.0000   -3.16797
648760.0000   -2.82290
648800.0000   -2.98461
648840.0000   -3.22428
648880.0000   -2.48238
648920.0000   -1.89158
648960.0000   -2.20267
649000.0000   -3.16256
649040.0000   -2.65846
649080.0000   -2.69606
649120.0000   -3.13653
649160.0000   -2.91591
649200.0000   -2.04071
649240.0000   -2.90090
649280.0000   -2.93313
649320.0000   -2.93412
649360.0000   -3.82015
649400.0000   -2.90775
649440.0000   -2.73019
649480.0000   -1.96808
649520.0000   -2.23151
649560.0000   -2.84689
649600.0000   -2.27796
649640.0000   -2.67088
649680.0000   -2.58580
649720.0000   -3.09930
649760.0000   -3.73565
649800.0000   -4.06446
649840.0000   -3.45292
649880.0000   -3.28610
649920.0000   -3.42701
649960.0000   -2.45441
650000.0000   -2.60142
650040.0000   -2.70533
650080.0000   -3.63056
650120.0000   -3.11611
650160.0000   -2.66628
650200.0000   -2.69841
650240.0000   -2.53517
650280.0000   -1.74201
650320.0000   -0.90690
650360.0000   -1.80025
650400.0000   -2.79132
650440.0000   -1.93371
650480.0000   -1.49408
650520.0000   -1.41820
650560.0000   -1.66299
650600.0000   -1.75528
650640.0000   -2.16196
650680.0000   -1.53373
650720.0000   -1.30200
650760.0000   -2.33319
650800.0000   -2.53361
650840.0000   -2.98727
650880.0000   -2.39266
650920.0000   -3.10220
650960.0000   -1.89622
651000.0000   -2.31727
651040.0000   -2.38021
651080.0000   -2.32732
651120.0000   -2.37001
651160.0000   -2.56356
651200.0000   -1.94297
651240.0000   -2.40117
651280.0000   -1.97534
651320.0000   -1.81820
651360.0000   -2.33581
651400.0000   -2.40977
651440.0000   -1.54145
651480.0000   -2.37136
651520.0000   -1.84202
651560.0000   -2.51993
651600.0000   -2.28385
651640.0000   -1.58819
651680.0000   -2.02469
651720.0000   -2.56918
651760.0000   -2.54981
651800.0000   -2.34503
651840.0000   -2.73452
651880.0000   -2.48017
651920.0000   -2.22480
651960.0000   -2.75566
652000.0000   -2.60039
652040.0000   -2.85134
652080.0000   -3.35059
652120.0000   -3.21109
652160.0000   -3.01421
652200.0000   -2.29557
652240.0000   -2.32940
652280.0000   -2.54677
652320.0000   -2.96254
652360.0000   -2.78777
652400.0000   -2.34315
652440.0000   -2.47722
652480.0000   -2.61215
652520.0000   -2.77304
652560.0000   -2.68140
652600.0000   -2.82601
652640.0000   -2.78911
652680.0000   -3.06240
652720.0000   -3.01853
652760.0000   -3.20112
652800.0000   -3.02016
652840.0000   -4.09269
652880.0000   -3.20196
652920.0000   -3.92618
652960.0000   -3.18222
653000.0000   -2.99928
653040.0000   -2.60555
653080.0000   -1.92246
653120.0000   -2.59268
653160.0000   -3.15780
653200.0000   -3.27195
653240.0000   -2.54243
653280.0000   -2.79634
653320.0000   -3.91705
653360.0000   -3.05431
653400.0000   -4.23230
653440.0000   -3.79626
653480.0000   -3.27881
653520.0000   -3.13361
653560.0000   -3.57241
653600.0000   -4.35026
653640.0000   -3.92612
653680.0000   -3.91490
653720.0000   -3.64144
653760.0000   -4.05429
653800.0000   -3.35424
653840.0000   -4.25452
653880.0000   -3.60714
653920.0000   -3.23142
653960.0000   -4.34920
654000.0000   -3.56880
654040.0000   -3.93617
654080.0000   -3.86411
654120.0000   -5.05230
654160.0000   -4.24592
654200.0000   -3.35402
654240.0000   -3.47922
654280.0000   -2.63367
654320.0000   -2.63027
654360.0000   -3.21449
654400.0000   -3.07662
654440.0000   -2.94016
654480.0000   -2.91549
654520.0000   -3.51365
654560.0000   -4.17462
654600.0000   -4.21601
654640.0000   -2.78897
654680.0000   -3.11462
654720.0000   -3.61327
654760.0000   -3.05772
654800.0000   -2.90316
654840.0000   -3.68701
654880.0000   -3.34155
654920.0000   -3.76124
654960.0000   -3.67204
655000.0000   -4.20483
655040.0000   -3.89232
655080.0000   -3.92228
655120.0000   -3.16442
655160.0000   -4.33438
655200.0000   -4.61946
655240.0000   -3.28544
655280.0000   -3.68821
655320.0000   -2.60674
655360.0000   -1.91043
655400.0000   -2.07341
655440.0000   -3.04914
655480.0000   -2.52445
655520.0000   -2.05022
655560.0000   -2.99235
655600.0000   -3.65002
655640.0000   -2.90484
655680.0000   -3.00342
655720.0000   -3.10306
655760.0000   -3.07134
655800.0000   -3.07015
655840.0000   -3.78766
655880.0000   -3.52609
655920.0000   -3.44629
655960.0000   -3.70034
656000.0000   -4.56667
656040.0000   -4.59834
656080.0000   -4.83316
656120.0000   -4.55163
656160.0000   -4.23553
656200.0000   -3.82869
656240.0000   -3.25636
656280.0000   -3.62594
656320.0000   -3.53479
656360.0000   -3.12987
656400.0000   -3.73993
656440.0000   -2.89164
656480.0000   -3.25419
656520.0000   -3.67356
656560.0000   -3.45438
656600.0000   -4.22035
656640.0000   -3.49660
656680.0000   -2.81459
656720.0000   -3.80828
656760.0000   -3.56554
656800.0000   -1.75989
656840.0000   -2.88444
656880.0000   -3.06783
656920.0000   -4.01468
656960.0000   -3.92980
657000.0000   -3.80521
657040.0000   -3.03902
657080.0000   -3.06423
657120.0000   -3.72088
657160.0000   -3.57612
657200.0000   -2.03473
657240.0000   -3.50313
657280.0000   -3.93256
657320.0000   -3.75161
657360.0000   -3.42136
657400.0000   -4.44025
657440.0000   -3.50674
657480.0000   -2.57171
657520.0000   -3.95847
657560.0000   -2.85408
657600.0000   -2.87415
657640.0000   -3.16134
657680.0000   -2.61998
657720.0000   -3.72801
657760.0000   -2.84479
657800.0000   -3.04350
657840.0000   -3.22468
657880.0000   -3.33970
657920.0000   -4.33754
657960.0000   -4.45399
658000.0000   -4.63314
658040.0000   -3.77425
658080.0000   -3.81106
658120.0000   -4.16060
658160.0000   -4.33629
658200.0000   -4.10551
658240.0000   -3.78146
658280.0000   -3.66857
658320.0000   -3.50643
658360.0000   -4.42587
658400.0000   -3.95455
658440.0000   -3.68779
658480.0000   -4.22936
658520.0000   -4.20464
658560.0000   -4.53385
658600.0000   -4.47289
658640.0000   -4.31540
658680.0000   -3.54452
658720.0000   -3.86468
658760.0000   -3.49931
658800.0000   -3.23874
658840.0000   -4.42666
658880.0000   -3.50833
658920.0000   -3.55554
658960.0000   -3.48844
659000.0000   -3.74554
659040.0000   -3.60696
659080.0000   -3.16858
659120.0000   -3.82367
659160.0000   -3.30564
659200.0000   -2.99296
659240.0000   -2.48658
659280.0000   -3.35605
659320.0000   -2.68450
659360.0000   -2.80446
659400.0000   -3.32396
659440.0000   -3.55295
659480.0000   -3.61402
659520.0000   -4.83629
659560.0000   -3.70922
659600.0000   -2.90668
659640.0000   -3.84235
659680.0000   -3.15579
659720.0000   -2.71308
659760.0000   -3.11530
659800.0000   -2.67065
659840.0000   -2.04200
659880.0000   -2.94844
659920.0000   -3.57077
659960.0000   -3.35373
660000.0000   -4.02845
660040.0000   -3.41089
660080.0000   -3.06840
660120.0000   -2.50938
660160.0000   -2.47176
660200.0000   -2.30994
660240.0000   -2.39132
660280.0000   -3.25027
660320.0000   -3.34327
660360.0000   -4.14527
660400.0000   -3.61852
660440.0000   -4.03564
660480.0000   -3.14603
660520.0000   -4.43327
660560.0000   -4.48365
660600.0000   -2.88908
660640.0000   -4.00015
660680.0000   -4.01533
660720.0000   -3.90104
660760.0000   -3.77450
660800.0000   -4.14087
660840.0000   -3.73634
660880.0000   -4.47446
660920.0000   -4.18878
660960.0000   -4.22328
661000.0000   -4.25230
661040.0000   -4.12893
661080.0000   -3.99734
661120.0000   -3.63806
661160.0000   -4.00569
661200.0000   -3.42998
661240.0000   -3.75924
661280.0000   -4.08106
661320.0000   -3.64791
661360.0000   -4.88288
661400.0000   -3.36066
661440.0000   -3.89268
661480.0000   -3.33411
661520.0000   -3.50669
661560.0000   -4.28704
661600.0000   -5.23098
661640.0000   -4.17051
661680.0000   -3.75739
661720.0000   -4.20928
661760.0000   -5.37406
661800.0000   -4.21766
661840.0000   -4.04944
661880.0000   -3.50720
661920.0000   -3.78167
661960.0000   -4.59886
662000.0000   -3.99702
662040.0000   -3.22619
662080.0000   -3.75131
662120.0000   -3.87530
662160.0000   -3.93692
662200.0000   -4.17061
662240.0000   -3.97572
662280.0000   -3.36091
662320.0000   -3.34014
662360.0000   -3.99361
662400.0000   -3.38918
662440.0000   -3.90034
662480.0000   -3.68880
662520.0000   -3.77670
662560.0000   -3.63566
662600.0000   -3.21206
662640.0000   -3.13544
662680.0000   -2.82550
662720.0000   -2.59250
662760.0000   -3.29403
662800.0000   -2.48181
662840.0000   -3.10856
662880.0000   -2.38897
662920.0000   -2.19804
662960.0000   -2.91446
663000.0000   -2.84854
663040.0000   -3.06572
663080.0000   -2.84670
663120.0000   -2.82630
663160.0000   -2.76790
663200.0000   -2.18959
663240.0000   -2.61346
663280.0000   -2.30213
663320.0000   -1.78964
663360.0000   -2.22769
663400.0000   -2.57508
663440.0000   -1.56263
663480.0000   -1.58810
663520.0000   -1.71662
663560.0000   -2.36063
663600.0000   -3.23749
663640.0000   -2.37107
663680.0000   -2.67357
663720.0000   -3.26393
663760.0000   -2.19611
663800.0000   -2.14794
663840.0000   -3.22555
663880.0000   -2.88896
663920.0000   -2.97371
663960.0000   -2.77564
664000.0000   -2.20984
664040.0000   -3.01393
664080.0000   -2.62142
664120.0000   -3.54196
664160.0000   -3.27804
664200.0000   -2.64056
664240.0000   -2.28918
664280.0000   -2.62871
664320.0000   -2.56695
664360.0000   -3.30670
664400.0000   -2.82093
664440.0000   -3.36423
664480.0000   -3.68559
664520.0000   -3.52799
664560.0000   -3.71191
664600.0000   -4.04378
664640.0000   -3.81317
664680.0000   -3.12078
664720.0000   -3.09819
664760.0000   -3.50558
664800.0000   -4.54921
664840.0000   -3.50518
664880.0000   -3.66924
664920.0000   -3.84959
664960.0000   -4.12235
665000.0000   -3.87406
665040.0000   -3.29482
665080.0000   -3.17478
665120.0000   -3.17614
665160.0000   -2.76249
665200.0000   -3.34137
665240.0000   -4.79718
665280.0000   -4.46189
665320.0000   -4.08901
665360.0000   -3.49886
665400.0000   -5.17857
665440.0000   -4.83209
665480.0000   -4.68817
665520.0000   -5.40609
665560.0000   -4.60059
665600.0000   -4.40953
665640.0000   -3.65470
665680.0000   -4.48801
665720.0000   -4.58697
665760.0000   -4.35383
665800.0000   -4.49828
665840.0000   -3.07404
665880.0000   -4.17578
665920.0000   -3.74413
665960.0000   -4.40573
666000.0000   -4.67292
666040.0000   -4.90333
666080.0000   -4.61299
666120.0000   -4.00459
666160.0000   -4.39066
666200.0000   -3.60778
666240.0000   -3.68084
666280.0000   -4.10559
666320.0000   -4.05327
666360.0000   -4.59460
666400.0000   -5.00697
666440.0000   -4.05311
666480.0000   -3.64914
666520.0000   -5.31877
666560.0000   -4.72391
666600.0000   -4.07309
666640.0000   -4.55350
666680.0000   -3.95950
666720.0000   -4.35082
666760.0000   -4.61141
666800.0000   -4.07324
666840.0000   -3.20114
666880.0000   -3.99413
666920.0000   -4.16919
666960.0000   -4.57810
667000.0000   -4.52986
667040.0000   -4.08201
667080.0000   -3.87426
667120.0000   -4.48218
667160.0000   -3.42139
667200.0000   -4.96750
667240.0000   -5.06611
667280.0000   -4.68900
667320.0000   -4.13289
667360.0000   -3.78258
667400.0000   -4.09799
667440.0000   -4.11633
667480.0000   -4.38195
667520.0000   -5.25651
667560.0000   -5.12731
667600.0000   -4.90955
667640.0000   -4.85189
667680.0000   -5.15524
667720.0000   -4.01723
667760.0000   -4.63253
667800.0000   -5.64134
667840.0000   -5.41652
667880.0000   -4.80124
667920.0000   -4.91175
667960.0000   -4.80283
668000.0000   -4.60702
668040.0000   -5.10305
668080.0000   -4.51055
668120.0000   -4.65230
668160.0000   -4.68625
668200.0000   -3.84642
668240.0000   -4.68661
668280.0000   -3.97100
668320.0000   -4.34649
668360.0000   -3.91292
668400.0000   -4.35606
668440.0000   -3.95241
668480.0000   -3.60941
668520.0000   -3.98325
668560.0000   -4.06403
668600.0000   -3.25973
668640.0000   -2.39934
668680.0000   -3.23423
668720.0000   -3.42054
668760.0000   -4.06458
668800.0000   -3.62119
668840.0000   -3.63392
668880.0000   -4.52606
668920.0000   -4.30592
668960.0000   -3.25422
669000.0000   -4.21449
669040.0000   -4.87445
669080.0000   -3.95027
669120.0000   -4.71847
669160.0000   -4.90632
669200.0000   -3.87499
669240.0000   -4.01790
669280.0000   -4.08698
669320.0000   -4.75569
669360.0000   -4.84676
669400.0000   -4.60580
669440.0000   -3.79381
669480.0000   -3.07234
669520.0000   -3.42710
669560.0000   -4.54866
669600.0000   -3.93323
669640.0000   -3.93442
669680.0000   -4.58159
669720.0000   -4.47911
669760.0000   -3.71601
669800.0000   -4.36305
669840.0000   -4.55799
669880.0000   -4.68607
669920.0000   -4.79026
669960.0000   -4.92510
670000.0000   -5.36855
670040.0000   -4.36290
670080.0000   -3.68840
670120.0000   -4.25901
670160.0000   -3.74591
670200.0000   -4.76175
670240.0000   -4.62972
670280.0000   -4.47755
670320.0000   -4.30298
670360.0000   -4.32589
670400.0000   -3.90315
670440.0000   -3.82983
670480.0000   -4.27953
670520.0000   -3.42622
670560.0000   -3.06346
670600.0000   -4.02608
670640.0000   -3.73190
670680.0000   -3.93211
670720.0000   -4.34384
670760.0000   -3.80996
670800.0000   -3.81375
670840.0000   -4.97497
670880.0000   -4.89706
670920.0000   -4.25703
670960.0000   -4.52463
671000.0000   -3.69274
671040.0000   -4.46164
671080.0000   -4.52925
671120.0000   -4.37407
671160.0000   -3.96455
671200.0000   -3.61530
671240.0000   -3.95665
671280.0000   -3.90435
671320.0000   -4.62298
671360.0000   -4.09977
671400.0000   -3.39363
671440.0000   -5.01838
671480.0000   -4.44086
671520.0000   -5.16483
671560.0000   -5.16531
671600.0000   -4.88428
671640.0000   -5.38378
671680.0000   -4.69980
671720.0000   -4.95044
671760.0000   -4.68664
671800.0000   -4.02554
671840.0000   -5.05714
671880.0000   -5.07536
671920.0000   -4.43878
671960.0000   -3.91206
672000.0000   -3.66800
672040.0000   -4.05218
672080.0000   -4.37314
672120.0000   -3.90742
672160.0000   -4.32010
672200.0000   -5.25792
672240.0000   -4.33607
672280.0000   -4.03304
672320.0000   -4.42862
672360.0000   -4.55580
672400.0000   -4.89184
672440.0000   -4.56450
672480.0000   -4.58883
672520.0000   -4.96708
672560.0000   -4.05215
672600.0000   -4.94244
672640.0000   -5.11390
672680.0000   -4.59080
672720.0000   -4.45356
672760.0000   -3.74258
672800.0000   -2.95401
672840.0000   -4.05368
672880.0000   -3.82800
672920.0000   -3.60645
672960.0000   -4.38170
673000.0000   -3.99730
673040.0000   -3.61416
673080.0000   -3.61675
673120.0000   -5.06021
673160.0000   -4.14123
673200.0000   -4.51415
673240.0000   -4.57673
673280.0000   -4.09533
673320.0000   -4.81331
673360.0000   -4.16097
673400.0000   -4.55679
673440.0000   -4.16555
673480.0000   -4.37393
673520.0000   -4.67472
673560.0000   -4.68382
673600.0000   -4.12645
673640.0000   -3.79503
673680.0000   -3.97450
673720.0000   -3.72589
673760.0000   -4.30890
673800.0000   -4.31804
673840.0000   -4.22675
673880.0000   -3.26117
673920.0000   -4.06521
673960.0000   -4.66747
674000.0000   -4.53155
674040.0000   -4.54348
674080.0000   -4.69955
674120.0000   -3.40199
674160.0000   -3.81367
674200.0000   -4.03018
674240.0000   -3.66871
674280.0000   -4.31852
674320.0000   -4.26168
674360.0000   -3.79532
674400.0000   -4.32349
674440.0000   -4.02600
674480.0000   -3.97514
674520.0000   -3.55208
674560.0000   -2.93762
674600.0000   -4.29776
674640.0000   -4.09245
674680.0000   -4.39630
674720.0000   -3.75476
674760.0000   -4.22629
674800.0000   -3.12337
674840.0000   -3.36671
674880.0000   -3.39646
674920.0000   -4.16176
674960.0000   -3.75786
675000.0000   -4.02732
675040.0000   -3.36311
675080.0000   -4.67718
675120.0000   -4.13666
675160.0000   -4.30358
675200.0000   -5.02885
675240.0000   -4.64148
675280.0000   -4.36869
675320.0000   -4.40852
675360.0000   -4.10313
675400.0000   -5.57538
675440.0000   -4.37047
675480.0000   -5.23515
675520.0000   -4.93456
675560.0000   -3.53029
675600.0000   -4.23980
675640.0000   -4.57413
675680.0000   -3.50200
675720.0000   -4.71129
675760.0000   -4.04365
675800.0000   -5.17855
675840.0000   -4.87484
675880.0000   -4.63862
675920.0000   -3.16456
675960.0000   -4.98723
676000.0000   -4.40812
676040.0000   -3.98741
676080.0000   -3.92072
676120.0000   -2.68272
676160.0000   -3.35389
676200.0000   -3.76724
676240.0000   -3.66430
676280.0000   -3.37945
676320.0000   -4.11087
676360.0000   -3.43526
676400.0000   -3.25757
676440.0000   -3.24329
676480.0000   -3.94988
676520.0000   -3.46814
676560.0000   -4.01975
676600.0000   -3.42517
676640.0000   -4.05696
676680.0000   -4.81440
676720.0000   -4.06981
676760.0000   -3.79804
676800.0000   -3.39307
676840.0000   -3.33528
676880.0000   -3.60916
676920.0000   -3.45807
676960.0000   -3.47692
677000.0000   -3.81199
677040.0000   -3.72683
677080.0000   -4.29110
677120.0000   -3.15929
677160.0000   -2.45865
677200.0000   -3.55814
677240.0000   -3.14860
677280.0000   -3.54471
677320.0000   -3.18498
677360.0000   -2.60501
677400.0000   -3.06444
677440.0000   -2.97279
677480.0000   -3.34606
677520.0000   -2.19723
677560.0000   -2.63505
677600.0000   -3.58264
677640.0000   -4.73212
677680.0000   -4.02284
677720.0000   -4.18229
677760.0000   -3.82027
677800.0000   -3.31978
677840.0000   -2.29644
677880.0000   -1.74460
677920.0000   -3.43097
677960.0000   -3.30759
678000.0000   -3.73891
678040.0000   -3.49182
678080.0000   -4.16360
678120.0000   -3.71689
678160.0000   -2.77173
678200.0000   -3.18217
678240.0000   -3.02577
678280.0000   -3.65461
678320.0000   -3.90848
678360.0000   -3.27678
678400.0000   -3.13666
678440.0000   -3.23346
678480.0000   -4.27511
678520.0000   -4.05786
678560.0000   -4.39757
678600.0000   -4.46338
678640.0000   -3.83410
678680.0000   -4.27393
678720.0000   -3.34370
678760.0000   -2.55422
678800.0000   -3.40616
678840.0000   -3.48987
678880.0000   -3.55922
678920.0000   -3.70336
678960.0000   -4.19199
679000.0000   -4.76435
679040.0000   -4.26030
679080.0000   -4.78463
679120.0000   -4.21747
679160.0000   -4.94219
679200.0000   -4.61255
679240.0000   -4.68805
679280.0000   -3.07635
679320.0000   -3.57660
679360.0000   -3.09129
679400.0000   -3.64783
679440.0000   -3.88937
679480.0000   -4.63102
679520.0000   -3.99093
679560.0000   -2.84925
679600.0000   -3.19821
679640.0000   -3.29778
679680.0000   -3.71524
679720.0000   -3.25967
679760.0000   -4.35753
679800.0000   -4.38794
679840.0000   -4.36844
679880.0000   -4.37673
679920.0000   -4.83431
679960.0000   -4.27471
680000.0000   -4.57015
680040.0000   -3.58074
680080.0000   -3.76269
680120.0000   -3.81389
680160.0000   -4.45184
680200.0000   -4.60390
680240.0000   -4.47819
680280.0000   -4.23753
680320.0000   -4.88166
680360.0000   -4.03328
680400.0000   -5.26390
680440.0000   -4.63332
680480.0000   -4.73225
680520.0000   -4.62672
680560.0000   -4.82398
680600.0000   -4.12967
680640.0000   -4.23439
680680.0000   -4.36858
680720.0000   -4.11745
680760.0000   -4.12023
680800.0000   -4.46853
680840.0000   -4.91551
680880.0000   -4.88090
680920.0000   -5.74821
680960.0000   -5.33872
681000.0000   -5.33881
681040.0000   -4.89530
681080.0000   -5.11656
681120.0000   -5.07208
681160.0000   -3.51652
681200.0000   -4.12654
681240.0000   -3.55341
681280.0000   -4.18540
681320.0000   -5.04248
681360.0000   -5.21930
681400.0000   -4.66026
681440.0000   -3.75214
681480.0000   -3.66967
681520.0000   -5.64624
681560.0000   -5.65900
681600.0000   -5.11347
681640.0000   -4.05132
681680.0000   -4.53974
681720.0000   -4.45689
681760.0000   -3.63085
681800.0000   -4.34978
681840.0000   -5.07934
681880.0000   -4.19477
681920.0000   -3.92361
681960.0000   -4.62808
682000.0000   -4.35689
682040.0000   -4.74368
682080.0000   -4.45289
682120.0000   -3.76035
682160.0000   -3.54962
682200.0000   -4.41502
682240.0000   -4.02174
682280.0000   -3.45010
682320.0000   -3.91457
682360.0000   -3.33460
682400.0000   -4.61925
682440.0000   -4.12533
682480.0000   -4.20997
682520.0000   -4.60439
682560.0000   -4.10491
682600.0000   -4.06078
682640.0000   -3.59555
682680.0000   -4.69969
682720.0000   -5.46637
682760.0000   -4.55354
682800.0000   -4.63907
682840.0000   -4.04421
682880.0000   -4.33452
682920.0000   -3.46904
682960.0000   -4.77639
683000.0000   -4.28800
683040.0000   -4.19533
683080.0000   -4.28467
683120.0000   -5.39188
683160.0000   -4.58346
683200.0000   -5.44782
683240.0000   -5.20325
683280.0000   -4.57889
683320.0000   -5.72813
683360.0000   -4.29430
683400.0000   -4.72403
683440.0000   -4.47730
683480.0000   -4.14794
683520.0000   -3.58759
683560.0000   -3.91709
683600.0000   -3.19580
683640.0000   -4.30302
683680.0000   -3.97891
683720.0000   -4.10303
683760.0000   -3.82576
683800.0000   -4.80618
683840.0000   -4.14051
683880.0000   -4.68862
683920.0000   -4.34370
683960.0000   -4.90869
684000.0000   -4.05763
684040.0000   -4.95103
684080.0000   -4.99430
684120.0000   -4.78895
684160.0000   -4.76631
684200.0000   -4.60535
684240.0000   -4.58379
684280.0000   -3.89885
684320.0000   -3.45277
684360.0000   -3.66160
684400.0000   -4.51067
684440.0000   -3.92132
684480.0000   -4.40934
684520.0000   -3.69593
684560.0000   -3.66648
684600.0000   -3.93997
684640.0000   -3.75517
684680.0000   -4.60845
684720.0000   -4.98374
684760.0000   -3.90872
684800.0000   -3.64135
684840.0000   -4.72852
684880.0000   -4.52391
684920.0000   -4.48127
684960.0000   -4.18717
685000.0000   -4.61364
685040.0000   -3.27287
685080.0000   -4.88307
685120.0000   -3.74797
685160.0000   -3.53209
685200.0000   -4.17496
685240.0000   -3.66875
685280.0000   -4.64539
685320.0000   -4.95551
685360.0000   -4.73552
685400.0000   -4.70450
685440.0000   -4.69677
685480.0000   -5.64176
685520.0000   -5.28676
685560.0000   -5.18777
685600.0000   -4.87395
685640.0000   -3.71667
685680.0000   -3.95744
685720.0000   -3.75572
685760.0000   -4.29585
685800.0000   -4.63248
685840.0000   -4.74005
685880.0000   -5.06834
685920.0000   -4.81405
685960.0000   -4.06300
686000.0000   -3.83211
686040.0000   -4.13422
686080.0000   -3.64956
686120.0000   -4.05704
686160.0000   -4.37536
686200.0000   -3.17363
686240.0000   -2.06008
686280.0000   -2.68757
686320.0000   -3.56820
686360.0000   -3.53260
686400.0000   -3.39828
686440.0000   -3.77794
686480.0000   -3.57194
686520.0000   -3.88463
686560.0000   -3.56452
686600.0000   -3.25824
686640.0000   -4.33307
686680.0000   -3.54998
686720.0000   -3.27681
686760.0000   -4.65913
686800.0000   -3.74087
686840.0000   -4.01674
686880.0000   -4.42924
686920.0000   -3.45858
686960.0000   -3.45201
687000.0000   -3.68132
687040.0000   -3.55987
687080.0000   -2.18344
687120.0000   -2.68355
687160.0000   -3.57182
687200.0000   -2.84369
687240.0000   -3.08379
687280.0000   -2.37971
687320.0000   -2.55227
687360.0000   -3.17580
687400.0000   -3.28094
687440.0000   -2.81163
687480.0000   -2.86059
687520.0000   -2.87795
687560.0000   -3.52230
687600.0000   -4.40440
687640.0000   -5.04708
687680.0000   -4.17263
687720.0000   -3.42694
687760.0000   -4.37200
687800.0000   -3.17950
687840.0000   -3.12751
687880.0000   -3.12743
687920.0000   -3.19729
687960.0000   -3.44387
688000.0000   -3.68761
688040.0000   -4.19494
688080.0000   -4.19002
688120.0000   -4.60459
688160.0000   -4.49448
688200.0000   -4.06815
688240.0000   -4.05444
688280.0000   -4.14616
688320.0000   -3.76202
688360.0000   -3.49104
688400.0000   -4.30336
688440.0000   -3.85223
688480.0000   -3.42493
688520.0000   -4.11526
688560.0000   -4.30911
688600.0000   -4.97877
688640.0000   -4.52437
688680.0000   -4.53226
688720.0000   -4.29751
688760.0000   -4.15431
688800.0000   -3.58119
688840.0000   -4.03218
688880.0000   -3.36998
688920.0000   -5.01559
688960.0000   -3.84844
689000.0000   -4.06595
689040.0000   -4.09215
689080.0000   -4.84601
689120.0000   -5.01312
689160.0000   -4.85864
689200.0000   -4.47339
689240.0000   -4.18898
689280.0000   -3.50236
689320.0000   -3.17178
689360.0000   -3.10679
689400.0000   -3.90874
689440.0000   -4.43437
689480.0000   -4.15166
689520.0000   -3.60066
689560.0000   -3.64608
689600.0000   -4.37916
689640.0000   -4.62090
689680.0000   -4.68345
689720.0000   -4.01019
689760.0000   -3.59290
689800.0000   -3.80070
689840.0000   -3.21364
689880.0000   -3.81158
689920.0000   -5.08519
689960.0000   -4.82345
690000.0000   -4.63234
690040.0000   -4.93837
690080.0000   -3.99255
690120.0000   -4.26550
690160.0000   -3.90743
690200.0000   -4.76804
690240.0000   -4.60955
690280.0000   -4.41628
690320.0000   -4.22178
690360.0000   -3.41654
690400.0000   -4.90016
690440.0000   -4.16452
690480.0000   -3.69794
690520.0000   -3.79832
690560.0000   -3.89900
690600.0000   -4.27994
690640.0000   -3.98073
690680.0000   -4.29492
690720.0000   -3.33689
690760.0000   -3.48319
690800.0000   -3.10575
690840.0000   -3.96931
690880.0000   -3.69240
690920.0000   -3.50896
690960.0000   -3.38989
691000.0000   -3.42338
691040.0000   -3.71659
691080.0000   -4.22432
691120.0000   -3.97608
691160.0000   -4.84039
691200.0000   -3.82946
691240.0000   -5.18653
691280.0000   -4.42005
691320.0000   -4.12691
691360.0000   -4.05388
691400.0000   -4.59744
691440.0000   -4.10070
691480.0000   -4.45667
691520.0000   -4.45949
691560.0000   -4.20921
691600.0000   -3.92642
691640.0000   -4.47736
691680.0000   -4.63543
691720.0000   -4.38460
691760.0000   -5.06919
691800.0000   -4.26874
691840.0000   -4.49704
691880.0000   -5.20792
691920.0000   -4.18413
691960.0000   -3.38915
692000.0000   -5.34827
692040.0000   -5.60954
692080.0000   -5.35355
692120.0000   -4.18079
692160.0000   -4.76456
692200.0000   -4.38055
692240.0000   -5.07461
692280.0000   -3.96747
692320.0000   -4.08547
692360.0000   -3.99372
692400.0000   -4.45704
692440.0000   -4.53496
692480.0000   -4.43873
692520.0000   -3.39064
692560.0000   -3.67719
692600.0000   -3.80252
692640.0000   -3.95676
692680.0000   -3.46984
692720.0000   -3.04429
692760.0000   -3.51089
692800.0000   -3.12475
692840.0000   -3.38758
692880.0000   -3.64360
692920.0000   -3.54706
692960.0000   -3.58545
693000.0000   -3.64621
693040.0000   -3.22100
693080.0000   -4.01495
693120.0000   -4.37113
693160.0000   -4.27814
693200.0000   -3.54334
693240.0000   -4.33995
693280.0000   -3.89518
693320.0000   -4.06134
693360.0000   -3.57153
693400.0000   -3.73314
693440.0000   -2.94497
693480.0000   -2.61626
693520.0000   -2.89072
693560.0000   -2.22663
693600.0000   -2.94762
693640.0000   -2.69915
693680.0000   -2.03628
693720.0000   -3.54279
693760.0000   -3.60291
693800.0000   -3.02401
693840.0000   -2.69231
693880.0000   -3.29229
693920.0000   -3.63364
693960.0000   -3.56551
694000.0000   -3.37590
694040.0000   -3.21731
694080.0000   -2.46185
694120.0000   -3.50953
694160.0000   -3.11530
694200.0000   -3.81624
694240.0000   -3.86363
694280.0000   -3.46446
694320.0000   -2.78287
694360.0000   -2.75012
694400.0000   -3.12670
694440.0000   -3.60600
694480.0000   -3.41588
694520.0000   -3.31634
694560.0000   -3.41815
694600.0000   -2.87293
694640.0000   -2.77171
694680.0000   -1.78611
694720.0000   -2.82859
694760.0000   -2.89630
694800.0000   -3.57157
694840.0000   -2.93041
694880.0000   -3.59369
694920.0000   -3.84167
694960.0000   -3.77978
695000.0000   -3.45453
695040.0000   -3.43678
695080.0000   -3.37381
695120.0000   -3.51646
695160.0000   -3.21040
695200.0000   -3.00067
695240.0000   -2.62785
695280.0000   -3.68413
695320.0000   -4.20577
695360.0000   -3.86212
695400.0000   -4.39701
695440.0000   -5.24755
695480.0000   -3.83215
695520.0000   -3.86047
695560.0000   -4.42280
695600.0000   -4.14211
695640.0000   -4.00644
695680.0000   -3.58383
695720.0000   -3.79590
695760.0000   -3.50818
695800.0000   -3.55413
695840.0000   -3.10441
695880.0000   -3.55932
695920.0000   -3.72032
695960.0000   -3.24706
696000.0000   -3.39391
696040.0000   -3.37927
696080.0000   -3.52171
696120.0000   -3.70263
696160.0000   -3.39930
696200.0000   -3.75271
696240.0000   -3.16562
696280.0000   -3.95796
696320.0000   -4.43561
696360.0000   -4.19561
696400.0000   -5.51796
696440.0000   -4.10660
696480.0000   -4.42841
696520.0000   -3.22329
696560.0000   -4.27726
696600.0000   -4.36471
696640.0000   -4.73689
696680.0000   -5.45943
696720.0000   -4.53451
696760.0000   -4.67417
696800.0000   -4.71195
696840.0000   -4.50425
696880.0000   -4.43259
696920.0000   -4.38353
696960.0000   -4.58705
697000.0000   -3.32869
697040.0000   -4.42652
697080.0000   -4.98224
697120.0000   -4.72942
697160.0000   -5.22295
697200.0000   -4.24716
697240.0000   -4.28137
697280.0000   -4.96952
697320.0000   -4.56149
697360.0000   -4.03823
697400.0000   -3.70341
697440.0000   -3.54880
697480.0000   -4.40524
697520.0000   -3.61747
697560.0000   -3.66010
697600.0000   -2.82929
697640.0000   -3.52101
697680.0000   -3.65008
697720.0000   -3.87392
697760.0000   -3.01419
697800.0000   -3.22516
697840.0000   -3.53008
697880.0000   -3.17505
697920.0000   -3.99491
697960.0000   -3.99078
698000.0000   -4.43519
698040.0000   -4.20420
698080.0000   -4.12760
698120.0000   -3.86574
698160.0000   -4.20196
698200.0000   -3.74955
698240.0000   -5.10897
698280.0000   -4.15772
698320.0000   -3.71755
698360.0000   -3.28424
698400.0000   -3.01115
698440.0000   -4.06655
698480.0000   -3.37092
698520.0000   -3.00201
698560.0000   -4.32427
698600.0000   -3.51921
698640.0000   -4.81407
698680.0000   -4.39273
698720.0000   -4.49983
698760.0000   -3.86015
698800.0000   -4.27108
698840.0000   -4.48931
698880.0000   -4.28948
698920.0000   -4.53199
698960.0000   -3.87064
699000.0000   -3.10926
[truncated: 173,079 more chars]
