# Supplementary material for: Comment on 'Valid molecular dynamics simulations of human hemoglobin require a surprisingly large box size'
Source: eLife. 2019 Jun 20;8:e44718. doi: 10.7554/eLife.44718 (PMC6586461; doi:10.7554/eLife.44718)
Supplement: Figure 1—source data 1. — The zip archive contains a README file describing which source files correspond to the different panels. [file elife-44718-fig1-data1.zip › figure1/panel_C/90A/8/proj.xvg]

@ autoscale onread none
@ with g0
@ g0 on
@ title "projection on eigenvectors (nm)"
@ xaxis  label "Time (ps)"
@ world xmin 0
@ world xmax 1e+06
@ world ymin -9.76891
@ world ymax 12.4472
@ view xmin 0.15
@ view xmax 0.85
@ view ymin 0.15
@ view ymax 0.85
@ yaxis  label "vec 1"
@ xaxis tick major 250000
@ xaxis tick minor 125000
@ xaxis ticklabel start type spec
@ xaxis ticklabel start -0
@ yaxis tick major 10
@ yaxis tick minor 5
@ yaxis ticklabel start type spec
@ yaxis ticklabel start -0
@ zeroxaxis bar on
@ zeroxaxis bar linestyle 3
    0.0000   -5.08866
   40.0000   -5.67829
   80.0000   -5.30206
  120.0000   -5.94368
  160.0000   -5.71604
  200.0000   -5.16433
  240.0000   -5.38338
  280.0000   -5.37609
  320.0000   -6.27434
  360.0000   -5.99382
  400.0000   -6.61779
  440.0000   -7.03704
  480.0000   -6.69133
  520.0000   -6.48857
  560.0000   -6.88186
  600.0000   -6.54298
  640.0000   -5.93549
  680.0000   -5.19994
  720.0000   -5.47980
  760.0000   -5.27673
  800.0000   -5.71137
  840.0000   -6.67551
  880.0000   -6.67308
  920.0000   -6.36611
  960.0000   -6.64460
 1000.0000   -6.86351
 1040.0000   -5.91868
 1080.0000   -5.87048
 1120.0000   -6.51745
 1160.0000   -5.85973
 1200.0000   -5.47893
 1240.0000   -6.16067
 1280.0000   -5.87210
 1320.0000   -6.29596
 1360.0000   -6.50370
 1400.0000   -6.10747
 1440.0000   -5.35076
 1480.0000   -5.36771
 1520.0000   -6.09318
 1560.0000   -6.51113
 1600.0000   -5.41353
 1640.0000   -6.13067
 1680.0000   -5.40464
 1720.0000   -4.87802
 1760.0000   -5.14282
 1800.0000   -5.65442
 1840.0000   -4.60358
 1880.0000   -5.25228
 1920.0000   -4.75543
 1960.0000   -5.49538
 2000.0000   -4.64132
 2040.0000   -5.43044
 2080.0000   -6.65414
 2120.0000   -5.72054
 2160.0000   -6.24369
 2200.0000   -6.43694
 2240.0000   -5.16086
 2280.0000   -5.72826
 2320.0000   -5.76542
 2360.0000   -6.06429
 2400.0000   -6.61189
 2440.0000   -6.08027
 2480.0000   -7.08258
 2520.0000   -6.83888
 2560.0000   -6.20659
 2600.0000   -6.45002
 2640.0000   -6.14868
 2680.0000   -5.56817
 2720.0000   -6.22036
 2760.0000   -5.50764
 2800.0000   -5.61941
 2840.0000   -5.82772
 2880.0000   -6.74615
 2920.0000   -6.37087
 2960.0000   -7.19750
 3000.0000   -6.80039
 3040.0000   -5.87790
 3080.0000   -4.99937
 3120.0000   -5.62596
 3160.0000   -5.94033
 3200.0000   -5.94250
 3240.0000   -5.55466
 3280.0000   -6.75900
 3320.0000   -5.75280
 3360.0000   -5.92602
 3400.0000   -5.50535
 3440.0000   -5.81823
 3480.0000   -5.74799
 3520.0000   -6.85273
 3560.0000   -6.53563
 3600.0000   -6.07991
 3640.0000   -6.03919
 3680.0000   -5.26341
 3720.0000   -5.88825
 3760.0000   -5.84097
 3800.0000   -5.21252
 3840.0000   -6.31616
 3880.0000   -5.25286
 3920.0000   -5.54399
 3960.0000   -6.53858
 4000.0000   -6.16711
 4040.0000   -5.90126
 4080.0000   -5.18729
 4120.0000   -5.81455
 4160.0000   -6.25823
 4200.0000   -6.42824
 4240.0000   -5.90140
 4280.0000   -5.94552
 4320.0000   -6.07393
 4360.0000   -6.16606
 4400.0000   -5.02054
 4440.0000   -4.77007
 4480.0000   -5.29351
 4520.0000   -5.63811
 4560.0000   -6.11085
 4600.0000   -5.89497
 4640.0000   -5.62171
 4680.0000   -5.30843
 4720.0000   -6.28543
 4760.0000   -5.99267
 4800.0000   -5.56135
 4840.0000   -5.49228
 4880.0000   -4.78808
 4920.0000   -5.39344
 4960.0000   -5.77213
 5000.0000   -5.20000
 5040.0000   -5.22260
 5080.0000   -5.62786
 5120.0000   -5.23769
 5160.0000   -4.92175
 5200.0000   -5.34927
 5240.0000   -5.68015
 5280.0000   -5.60023
 5320.0000   -6.24393
 5360.0000   -5.06105
 5400.0000   -4.61782
 5440.0000   -5.30742
 5480.0000   -6.04193
 5520.0000   -5.66036
 5560.0000   -4.88421
 5600.0000   -5.81923
 5640.0000   -5.36823
 5680.0000   -5.34885
 5720.0000   -5.60962
 5760.0000   -5.49483
 5800.0000   -4.70572
 5840.0000   -4.37698
 5880.0000   -4.74872
 5920.0000   -5.48589
 5960.0000   -5.61918
 6000.0000   -5.45807
 6040.0000   -5.85793
 6080.0000   -5.79820
 6120.0000   -4.73637
 6160.0000   -5.38624
 6200.0000   -5.91497
 6240.0000   -5.62975
 6280.0000   -5.99321
 6320.0000   -6.76176
 6360.0000   -5.92632
 6400.0000   -6.47882
 6440.0000   -5.51482
 6480.0000   -5.71877
 6520.0000   -5.14304
 6560.0000   -4.17191
 6600.0000   -5.29841
 6640.0000   -5.35981
 6680.0000   -5.18512
 6720.0000   -4.50607
 6760.0000   -3.52684
 6800.0000   -5.21036
 6840.0000   -5.21112
 6880.0000   -5.58948
 6920.0000   -6.27373
 6960.0000   -5.33545
 7000.0000   -5.31948
 7040.0000   -5.80401
 7080.0000   -5.34780
 7120.0000   -5.61013
 7160.0000   -6.52179
 7200.0000   -5.93474
 7240.0000   -5.71761
 7280.0000   -5.45588
 7320.0000   -5.93786
 7360.0000   -5.60339
 7400.0000   -5.85329
 7440.0000   -5.58098
 7480.0000   -5.52128
 7520.0000   -5.26982
 7560.0000   -5.94460
 7600.0000   -5.86780
 7640.0000   -6.37041
 7680.0000   -5.71631
 7720.0000   -5.87477
 7760.0000   -6.04615
 7800.0000   -6.24673
 7840.0000   -5.51918
 7880.0000   -5.71742
 7920.0000   -6.08339
 7960.0000   -5.62984
 8000.0000   -5.24002
 8040.0000   -5.25066
 8080.0000   -5.86620
 8120.0000   -5.30349
 8160.0000   -3.83076
 8200.0000   -5.26292
 8240.0000   -5.15915
 8280.0000   -4.73447
 8320.0000   -6.05881
 8360.0000   -5.26736
 8400.0000   -5.96899
 8440.0000   -5.75293
 8480.0000   -6.08862
 8520.0000   -6.69181
 8560.0000   -5.86144
 8600.0000   -5.36057
 8640.0000   -5.20890
 8680.0000   -5.44062
 8720.0000   -5.53746
 8760.0000   -4.81330
 8800.0000   -6.80746
 8840.0000   -6.55142
 8880.0000   -6.11760
 8920.0000   -5.44148
 8960.0000   -5.75203
 9000.0000   -4.90519
 9040.0000   -5.29707
 9080.0000   -5.42464
 9120.0000   -4.96309
 9160.0000   -4.98032
 9200.0000   -5.51095
 9240.0000   -5.50903
 9280.0000   -6.37554
 9320.0000   -6.80163
 9360.0000   -5.74616
 9400.0000   -6.47828
 9440.0000   -5.33451
 9480.0000   -4.87457
 9520.0000   -5.64446
 9560.0000   -5.31712
 9600.0000   -6.80335
 9640.0000   -6.03192
 9680.0000   -5.89875
 9720.0000   -5.60936
 9760.0000   -5.60557
 9800.0000   -6.43696
 9840.0000   -5.29869
 9880.0000   -6.20538
 9920.0000   -5.01471
 9960.0000   -6.15497
10000.0000   -5.17453
10040.0000   -5.28902
10080.0000   -5.77312
10120.0000   -6.31024
10160.0000   -5.62523
10200.0000   -6.80150
10240.0000   -6.08544
10280.0000   -5.81941
10320.0000   -6.15762
10360.0000   -6.14241
10400.0000   -5.33742
10440.0000   -5.60223
10480.0000   -6.38996
10520.0000   -5.08645
10560.0000   -5.63841
10600.0000   -5.99828
10640.0000   -5.68353
10680.0000   -6.09950
10720.0000   -5.28574
10760.0000   -6.15611
10800.0000   -6.37691
10840.0000   -5.88022
10880.0000   -5.96088
10920.0000   -5.58043
10960.0000   -5.18189
11000.0000   -4.79812
11040.0000   -5.46637
11080.0000   -5.48114
11120.0000   -5.43860
11160.0000   -5.39972
11200.0000   -5.38621
11240.0000   -4.22572
11280.0000   -5.16516
11320.0000   -4.66807
11360.0000   -4.97048
11400.0000   -4.48381
11440.0000   -5.64378
11480.0000   -5.70011
11520.0000   -5.68204
11560.0000   -5.41436
11600.0000   -6.09667
11640.0000   -6.84739
11680.0000   -5.81604
11720.0000   -5.51166
11760.0000   -6.78367
11800.0000   -4.99006
11840.0000   -5.32224
11880.0000   -5.80684
11920.0000   -5.48065
11960.0000   -5.18556
12000.0000   -6.34307
12040.0000   -6.58460
12080.0000   -5.05800
12120.0000   -5.25762
12160.0000   -5.24263
12200.0000   -5.25018
12240.0000   -6.26436
12280.0000   -6.22307
12320.0000   -5.96689
12360.0000   -6.37442
12400.0000   -5.97499
12440.0000   -5.34288
12480.0000   -5.32238
12520.0000   -5.06915
12560.0000   -4.96236
12600.0000   -4.75534
12640.0000   -5.40608
12680.0000   -4.78017
12720.0000   -5.35136
12760.0000   -5.89543
12800.0000   -6.37220
12840.0000   -6.21543
12880.0000   -6.19248
12920.0000   -6.81568
12960.0000   -6.57815
13000.0000   -6.39224
13040.0000   -6.58147
13080.0000   -6.13686
13120.0000   -6.22330
13160.0000   -5.57319
13200.0000   -6.10716
13240.0000   -5.63306
13280.0000   -4.98978
13320.0000   -4.86443
13360.0000   -5.55510
13400.0000   -4.67152
13440.0000   -5.58778
13480.0000   -5.42600
13520.0000   -5.63716
13560.0000   -5.67475
13600.0000   -5.23612
13640.0000   -4.83367
13680.0000   -4.07394
13720.0000   -4.76475
13760.0000   -6.26176
13800.0000   -6.52076
13840.0000   -5.97492
13880.0000   -6.26283
13920.0000   -5.87472
13960.0000   -5.02005
14000.0000   -5.42597
14040.0000   -4.86688
14080.0000   -4.97060
14120.0000   -6.51428
14160.0000   -5.93475
14200.0000   -5.43063
14240.0000   -5.29238
14280.0000   -5.41395
14320.0000   -5.30279
14360.0000   -4.10485
14400.0000   -5.00149
14440.0000   -5.16305
14480.0000   -5.04422
14520.0000   -5.56364
14560.0000   -5.43871
14600.0000   -5.22140
14640.0000   -6.18408
14680.0000   -5.76691
14720.0000   -5.39729
14760.0000   -5.68726
14800.0000   -6.01941
14840.0000   -6.31863
14880.0000   -5.12862
14920.0000   -5.86719
14960.0000   -4.97030
15000.0000   -5.31361
15040.0000   -5.93753
15080.0000   -5.55897
15120.0000   -4.33156
15160.0000   -5.67598
15200.0000   -5.44974
15240.0000   -5.46494
15280.0000   -5.19591
15320.0000   -5.24951
15360.0000   -5.22030
15400.0000   -5.42212
15440.0000   -4.29597
15480.0000   -4.47794
15520.0000   -4.69784
15560.0000   -4.60586
15600.0000   -4.70576
15640.0000   -4.32965
15680.0000   -4.44070
15720.0000   -4.85975
15760.0000   -5.56146
15800.0000   -5.21154
15840.0000   -5.28627
15880.0000   -6.23413
15920.0000   -6.30540
15960.0000   -5.63018
16000.0000   -4.82055
16040.0000   -5.34365
16080.0000   -5.48352
16120.0000   -5.81649
16160.0000   -5.77667
16200.0000   -4.84363
16240.0000   -5.38208
16280.0000   -5.75993
16320.0000   -5.47665
16360.0000   -4.49707
16400.0000   -5.75673
16440.0000   -5.47214
16480.0000   -5.17681
16520.0000   -5.54955
16560.0000   -5.28623
16600.0000   -4.99378
16640.0000   -4.95403
16680.0000   -4.98155
16720.0000   -4.04892
16760.0000   -4.21662
16800.0000   -4.18152
16840.0000   -4.13249
16880.0000   -5.46669
16920.0000   -5.00826
16960.0000   -4.73628
17000.0000   -5.95203
17040.0000   -5.48037
17080.0000   -5.63333
17120.0000   -5.71257
17160.0000   -4.86355
17200.0000   -4.49092
17240.0000   -5.64135
17280.0000   -5.63463
17320.0000   -5.23336
17360.0000   -5.92573
17400.0000   -5.48838
17440.0000   -5.21136
17480.0000   -5.13619
17520.0000   -5.49441
17560.0000   -5.95142
17600.0000   -5.69323
17640.0000   -5.90409
17680.0000   -5.92166
17720.0000   -5.63824
17760.0000   -4.81243
17800.0000   -5.06290
17840.0000   -5.69905
17880.0000   -5.60873
17920.0000   -5.12894
17960.0000   -5.83408
18000.0000   -4.87185
18040.0000   -6.01979
18080.0000   -5.48185
18120.0000   -5.72188
18160.0000   -4.96259
18200.0000   -5.77910
18240.0000   -6.11670
18280.0000   -5.79306
18320.0000   -5.77027
18360.0000   -6.16031
18400.0000   -6.07607
18440.0000   -5.46517
18480.0000   -5.83492
18520.0000   -5.53905
18560.0000   -5.70725
18600.0000   -5.72309
18640.0000   -5.93303
18680.0000   -5.57125
18720.0000   -5.39530
18760.0000   -6.14087
18800.0000   -5.92148
18840.0000   -5.84590
18880.0000   -5.83219
18920.0000   -5.05949
18960.0000   -6.00521
19000.0000   -6.27893
19040.0000   -5.71946
19080.0000   -5.29961
19120.0000   -5.52142
19160.0000   -5.20418
19200.0000   -5.61454
19240.0000   -4.65766
19280.0000   -4.39873
19320.0000   -5.04339
19360.0000   -5.09767
19400.0000   -4.99587
19440.0000   -5.43191
19480.0000   -5.72167
19520.0000   -5.64549
19560.0000   -6.78368
19600.0000   -5.58937
19640.0000   -5.46327
19680.0000   -5.47263
19720.0000   -5.37985
19760.0000   -5.68388
19800.0000   -5.55625
19840.0000   -5.40216
19880.0000   -6.50222
19920.0000   -5.85450
19960.0000   -5.68055
20000.0000   -5.69364
20040.0000   -5.58491
20080.0000   -5.53672
20120.0000   -5.92936
20160.0000   -5.30507
20200.0000   -4.91899
20240.0000   -5.06989
20280.0000   -5.58523
20320.0000   -5.33989
20360.0000   -6.39870
20400.0000   -4.91015
20440.0000   -6.16465
20480.0000   -5.86326
20520.0000   -5.46085
20560.0000   -5.14659
20600.0000   -5.68314
20640.0000   -5.17110
20680.0000   -5.55524
20720.0000   -5.68341
20760.0000   -4.95194
20800.0000   -5.62624
20840.0000   -5.88498
20880.0000   -5.25127
20920.0000   -5.50017
20960.0000   -5.41326
21000.0000   -5.48291
21040.0000   -5.23267
21080.0000   -5.44830
21120.0000   -5.84619
21160.0000   -5.75191
21200.0000   -5.77729
21240.0000   -5.23263
21280.0000   -5.83531
21320.0000   -5.63848
21360.0000   -5.89250
21400.0000   -5.40108
21440.0000   -5.85845
21480.0000   -4.56707
21520.0000   -4.47479
21560.0000   -5.16516
21600.0000   -6.19410
21640.0000   -6.09300
21680.0000   -5.92607
21720.0000   -5.94153
21760.0000   -6.14012
21800.0000   -7.05679
21840.0000   -6.17524
21880.0000   -5.42859
21920.0000   -5.68209
21960.0000   -5.94775
22000.0000   -5.65761
22040.0000   -5.88917
22080.0000   -6.54869
22120.0000   -5.69202
22160.0000   -6.45253
22200.0000   -5.20989
22240.0000   -5.05946
22280.0000   -5.04623
22320.0000   -6.44879
22360.0000   -5.77487
22400.0000   -6.05174
22440.0000   -5.81850
22480.0000   -5.46348
22520.0000   -5.96985
22560.0000   -5.67844
22600.0000   -5.79755
22640.0000   -5.58716
22680.0000   -5.11596
22720.0000   -5.19063
22760.0000   -5.84634
22800.0000   -6.08025
22840.0000   -6.12839
22880.0000   -5.30237
22920.0000   -5.20714
22960.0000   -5.17743
23000.0000   -5.71451
23040.0000   -5.94115
23080.0000   -5.18506
23120.0000   -5.93463
23160.0000   -5.38202
23200.0000   -4.77365
23240.0000   -4.70553
23280.0000   -5.52915
23320.0000   -6.05075
23360.0000   -5.50594
23400.0000   -6.36566
23440.0000   -6.31695
23480.0000   -5.60125
23520.0000   -5.22528
23560.0000   -4.90185
23600.0000   -5.66595
23640.0000   -5.99145
23680.0000   -5.89475
23720.0000   -5.51923
23760.0000   -5.57148
23800.0000   -5.88403
23840.0000   -4.70676
23880.0000   -4.71675
23920.0000   -4.86704
23960.0000   -4.65873
24000.0000   -4.96962
24040.0000   -4.51119
24080.0000   -5.06131
24120.0000   -4.27410
24160.0000   -4.96419
24200.0000   -5.82339
24240.0000   -5.23082
24280.0000   -4.61136
24320.0000   -4.55986
24360.0000   -5.17300
24400.0000   -4.92250
24440.0000   -5.10005
24480.0000   -4.75592
24520.0000   -5.30687
24560.0000   -4.92563
24600.0000   -3.81299
24640.0000   -3.19542
24680.0000   -4.76932
24720.0000   -3.99179
24760.0000   -4.23206
24800.0000   -5.01661
24840.0000   -5.03432
24880.0000   -4.20367
24920.0000   -4.71039
24960.0000   -4.15720
25000.0000   -5.24051
25040.0000   -4.64585
25080.0000   -4.55938
25120.0000   -4.64855
25160.0000   -5.03579
25200.0000   -5.31946
25240.0000   -4.72432
25280.0000   -5.64062
25320.0000   -4.40761
25360.0000   -5.27550
25400.0000   -5.34385
25440.0000   -4.63712
25480.0000   -4.84201
25520.0000   -5.29241
25560.0000   -5.11081
25600.0000   -5.00289
25640.0000   -5.50713
25680.0000   -5.37750
25720.0000   -3.98717
25760.0000   -5.04196
25800.0000   -4.67904
25840.0000   -4.23530
25880.0000   -4.30322
25920.0000   -5.29319
25960.0000   -5.09867
26000.0000   -4.85516
26040.0000   -4.66195
26080.0000   -4.67322
26120.0000   -5.63744
26160.0000   -4.29465
26200.0000   -4.27891
26240.0000   -4.78800
26280.0000   -5.92523
26320.0000   -5.90656
26360.0000   -5.74299
26400.0000   -5.85156
26440.0000   -4.70223
26480.0000   -4.99149
26520.0000   -4.85466
26560.0000   -5.92658
26600.0000   -4.78635
26640.0000   -4.78320
26680.0000   -4.68790
26720.0000   -4.90848
26760.0000   -4.59421
26800.0000   -4.46274
26840.0000   -6.02550
26880.0000   -4.86784
26920.0000   -4.96533
26960.0000   -4.77271
27000.0000   -4.94520
27040.0000   -4.89449
27080.0000   -5.34025
27120.0000   -5.17979
27160.0000   -5.33664
27200.0000   -5.67879
27240.0000   -5.22666
27280.0000   -5.37462
27320.0000   -5.32400
27360.0000   -6.19718
27400.0000   -5.25324
27440.0000   -6.39554
27480.0000   -5.44267
27520.0000   -5.36763
27560.0000   -4.04073
27600.0000   -6.31467
27640.0000   -5.41275
27680.0000   -6.01347
27720.0000   -4.90117
27760.0000   -5.70068
27800.0000   -5.72914
27840.0000   -5.03088
27880.0000   -4.81131
27920.0000   -5.00587
27960.0000   -5.33139
28000.0000   -4.87841
28040.0000   -4.71475
28080.0000   -4.92639
28120.0000   -4.92328
28160.0000   -5.24735
28200.0000   -6.03111
28240.0000   -4.76976
28280.0000   -5.74182
28320.0000   -5.45550
28360.0000   -5.97223
28400.0000   -5.28770
28440.0000   -5.90790
28480.0000   -5.68489
28520.0000   -4.89082
28560.0000   -5.39381
28600.0000   -5.96590
28640.0000   -5.21309
28680.0000   -4.95773
28720.0000   -4.98803
28760.0000   -5.04722
28800.0000   -5.19513
28840.0000   -5.08317
28880.0000   -5.36881
28920.0000   -4.96514
28960.0000   -5.24499
29000.0000   -5.88811
29040.0000   -6.00462
29080.0000   -5.43176
29120.0000   -5.18596
29160.0000   -5.89149
29200.0000   -5.81467
29240.0000   -5.34292
29280.0000   -4.51159
29320.0000   -5.73084
29360.0000   -5.52231
29400.0000   -4.78600
29440.0000   -4.75489
29480.0000   -4.90114
29520.0000   -5.02947
29560.0000   -4.99140
29600.0000   -4.72403
29640.0000   -4.71760
29680.0000   -4.23287
29720.0000   -4.57577
29760.0000   -5.44972
29800.0000   -4.81614
29840.0000   -3.63004
29880.0000   -4.52907
29920.0000   -4.92121
29960.0000   -5.49994
30000.0000   -4.73700
30040.0000   -4.68090
30080.0000   -4.92363
30120.0000   -5.06030
30160.0000   -4.59878
30200.0000   -4.66338
30240.0000   -4.51807
30280.0000   -4.27981
30320.0000   -4.78527
30360.0000   -5.08520
30400.0000   -4.46749
30440.0000   -4.43784
30480.0000   -4.76176
30520.0000   -4.43742
30560.0000   -4.62422
30600.0000   -4.39957
30640.0000   -4.33806
30680.0000   -4.33978
30720.0000   -4.77032
30760.0000   -4.50806
30800.0000   -4.87798
30840.0000   -4.98819
30880.0000   -5.10007
30920.0000   -5.54251
30960.0000   -5.43715
31000.0000   -5.26718
31040.0000   -5.54789
31080.0000   -5.01391
31120.0000   -4.86031
31160.0000   -4.65907
31200.0000   -4.64123
31240.0000   -4.78061
31280.0000   -5.60555
31320.0000   -5.41459
31360.0000   -4.55839
31400.0000   -5.50680
31440.0000   -4.61195
31480.0000   -5.37403
31520.0000   -5.44323
31560.0000   -5.30296
31600.0000   -4.69143
31640.0000   -5.82766
31680.0000   -5.75158
31720.0000   -5.15765
31760.0000   -5.33490
31800.0000   -5.61371
31840.0000   -5.00207
31880.0000   -5.07080
31920.0000   -5.58753
31960.0000   -4.90665
32000.0000   -5.09900
32040.0000   -5.20347
32080.0000   -5.21634
32120.0000   -4.09376
32160.0000   -5.20117
32200.0000   -5.06182
32240.0000   -5.16442
32280.0000   -6.56510
32320.0000   -5.55556
32360.0000   -4.75029
32400.0000   -5.10663
32440.0000   -5.33415
32480.0000   -4.88221
32520.0000   -5.52618
32560.0000   -5.42675
32600.0000   -5.05520
32640.0000   -5.41332
32680.0000   -5.04883
32720.0000   -5.98090
32760.0000   -5.49537
32800.0000   -5.19456
32840.0000   -4.80574
32880.0000   -5.11450
32920.0000   -6.13164
32960.0000   -5.30350
33000.0000   -5.52206
33040.0000   -5.72966
33080.0000   -5.72572
33120.0000   -5.72493
33160.0000   -5.82077
33200.0000   -4.58946
33240.0000   -3.82714
33280.0000   -4.18790
33320.0000   -5.69972
33360.0000   -4.73921
33400.0000   -4.37052
33440.0000   -5.94660
33480.0000   -5.08189
33520.0000   -5.23291
33560.0000   -5.98075
33600.0000   -5.08589
33640.0000   -5.98638
33680.0000   -5.55181
33720.0000   -5.60581
33760.0000   -5.66466
33800.0000   -5.16855
33840.0000   -5.50878
33880.0000   -4.69900
33920.0000   -5.30741
33960.0000   -5.74822
34000.0000   -5.40314
34040.0000   -5.05571
34080.0000   -5.72514
34120.0000   -5.66112
34160.0000   -5.17306
34200.0000   -5.50449
34240.0000   -5.41364
34280.0000   -4.86440
34320.0000   -6.15575
34360.0000   -5.52060
34400.0000   -4.08036
34440.0000   -4.63820
34480.0000   -5.03663
34520.0000   -5.29182
34560.0000   -5.35131
34600.0000   -5.53380
34640.0000   -5.06964
34680.0000   -5.32541
34720.0000   -5.72481
34760.0000   -5.90144
34800.0000   -5.41617
34840.0000   -4.73735
34880.0000   -5.92737
34920.0000   -6.13924
34960.0000   -5.88095
35000.0000   -4.81432
35040.0000   -6.41546
35080.0000   -5.43593
35120.0000   -5.14387
35160.0000   -4.31131
35200.0000   -5.44560
35240.0000   -6.63514
35280.0000   -4.54585
35320.0000   -5.98443
35360.0000   -6.08109
35400.0000   -6.35437
35440.0000   -6.51619
35480.0000   -5.67831
35520.0000   -6.34077
35560.0000   -5.73155
35600.0000   -4.92519
35640.0000   -5.50357
35680.0000   -6.01317
35720.0000   -6.21125
35760.0000   -5.66613
35800.0000   -6.54890
35840.0000   -5.82946
35880.0000   -5.21122
35920.0000   -5.84142
35960.0000   -6.08131
36000.0000   -5.68103
36040.0000   -5.75799
36080.0000   -6.05047
36120.0000   -5.69538
36160.0000   -5.62920
36200.0000   -5.53297
36240.0000   -6.16256
36280.0000   -5.15880
36320.0000   -5.29206
36360.0000   -4.46878
36400.0000   -4.70854
36440.0000   -5.47984
36480.0000   -5.31768
36520.0000   -5.37614
36560.0000   -6.19655
36600.0000   -5.74496
36640.0000   -5.03906
36680.0000   -5.96101
36720.0000   -6.13829
36760.0000   -5.75359
36800.0000   -4.67621
36840.0000   -5.47482
36880.0000   -5.23641
36920.0000   -4.60908
36960.0000   -5.19151
37000.0000   -5.78113
37040.0000   -4.71834
37080.0000   -5.46283
37120.0000   -4.92008
37160.0000   -4.64011
37200.0000   -5.15344
37240.0000   -4.33144
37280.0000   -5.63952
37320.0000   -5.92778
37360.0000   -6.05864
37400.0000   -5.30602
37440.0000   -5.36762
37480.0000   -4.58090
37520.0000   -5.54449
37560.0000   -5.20270
37600.0000   -5.25926
37640.0000   -5.69802
37680.0000   -4.66926
37720.0000   -4.57200
37760.0000   -4.93244
37800.0000   -5.46698
37840.0000   -4.79460
37880.0000   -4.94490
37920.0000   -5.24725
37960.0000   -5.37449
38000.0000   -5.53425
38040.0000   -5.18240
38080.0000   -5.09104
38120.0000   -4.24127
38160.0000   -5.15906
38200.0000   -4.95903
38240.0000   -5.32740
38280.0000   -5.26317
38320.0000   -5.19179
38360.0000   -4.30261
38400.0000   -3.75357
38440.0000   -4.77901
38480.0000   -4.83206
38520.0000   -6.34345
38560.0000   -5.82430
38600.0000   -6.39252
38640.0000   -6.43695
38680.0000   -5.72040
38720.0000   -5.67604
38760.0000   -5.32066
38800.0000   -6.52459
38840.0000   -6.59438
38880.0000   -6.34260
38920.0000   -6.90557
38960.0000   -6.45821
39000.0000   -5.83603
39040.0000   -5.37051
39080.0000   -5.08117
39120.0000   -5.33950
39160.0000   -6.04159
39200.0000   -5.85648
39240.0000   -5.37134
39280.0000   -5.43223
39320.0000   -5.29443
39360.0000   -5.68087
39400.0000   -4.99531
39440.0000   -5.16398
39480.0000   -5.14527
39520.0000   -5.99034
39560.0000   -5.71281
39600.0000   -5.49067
39640.0000   -5.10001
39680.0000   -4.75976
39720.0000   -5.90495
39760.0000   -5.46344
39800.0000   -4.86712
39840.0000   -4.93385
39880.0000   -5.56465
39920.0000   -5.48158
39960.0000   -5.06775
40000.0000   -5.06920
40040.0000   -4.95287
40080.0000   -5.28895
40120.0000   -4.42212
40160.0000   -5.06654
40200.0000   -5.25422
40240.0000   -4.96601
40280.0000   -5.66318
40320.0000   -5.89756
40360.0000   -6.00337
40400.0000   -6.54977
40440.0000   -6.55813
40480.0000   -5.41353
40520.0000   -5.27246
40560.0000   -5.35992
40600.0000   -6.10913
40640.0000   -5.93024
40680.0000   -6.34652
40720.0000   -5.94292
40760.0000   -6.38034
40800.0000   -6.26185
40840.0000   -5.75735
40880.0000   -5.87264
40920.0000   -5.84232
40960.0000   -5.17052
41000.0000   -5.94380
41040.0000   -6.18558
41080.0000   -6.22709
41120.0000   -5.74777
41160.0000   -6.07723
41200.0000   -6.10674
41240.0000   -5.88297
41280.0000   -5.52421
41320.0000   -5.84940
41360.0000   -5.75970
41400.0000   -5.83974
41440.0000   -5.68790
41480.0000   -5.33790
41520.0000   -5.22399
41560.0000   -5.60922
41600.0000   -5.58775
41640.0000   -5.31868
41680.0000   -5.54861
41720.0000   -5.30339
41760.0000   -5.70902
41800.0000   -5.42010
41840.0000   -5.17648
41880.0000   -6.38676
41920.0000   -7.01665
41960.0000   -6.91190
42000.0000   -5.90396
42040.0000   -6.02380
42080.0000   -5.25369
42120.0000   -5.89391
42160.0000   -6.00733
42200.0000   -5.93312
42240.0000   -5.15233
42280.0000   -5.52379
42320.0000   -4.97655
42360.0000   -4.79127
42400.0000   -5.69541
42440.0000   -5.35714
42480.0000   -5.44371
42520.0000   -5.52101
42560.0000   -6.13456
42600.0000   -6.22814
42640.0000   -6.69860
42680.0000   -5.47002
42720.0000   -5.86340
42760.0000   -5.80113
42800.0000   -5.10447
42840.0000   -5.81396
42880.0000   -5.83297
42920.0000   -5.69529
42960.0000   -5.98542
43000.0000   -5.87713
43040.0000   -6.30482
43080.0000   -5.29375
43120.0000   -5.21366
43160.0000   -5.94492
43200.0000   -5.44218
43240.0000   -4.69013
43280.0000   -5.58061
43320.0000   -5.28551
43360.0000   -5.41974
43400.0000   -5.00635
43440.0000   -5.29056
43480.0000   -5.18276
43520.0000   -5.02730
43560.0000   -5.42312
43600.0000   -5.66778
43640.0000   -6.25698
43680.0000   -5.58347
43720.0000   -5.19660
43760.0000   -5.20375
43800.0000   -5.79761
43840.0000   -4.76709
43880.0000   -5.89542
43920.0000   -5.48104
43960.0000   -6.02481
44000.0000   -5.38145
44040.0000   -6.24269
44080.0000   -5.62950
44120.0000   -6.96805
44160.0000   -6.00143
44200.0000   -6.08826
44240.0000   -6.11514
44280.0000   -6.50274
44320.0000   -5.45111
44360.0000   -5.70665
44400.0000   -5.07559
44440.0000   -6.79351
44480.0000   -6.55623
44520.0000   -5.29835
44560.0000   -5.14255
44600.0000   -5.44431
44640.0000   -5.75199
44680.0000   -5.28302
44720.0000   -4.70942
44760.0000   -4.84633
44800.0000   -4.29917
44840.0000   -4.10031
44880.0000   -4.67728
44920.0000   -5.17955
44960.0000   -5.25142
45000.0000   -5.02827
45040.0000   -5.22317
45080.0000   -4.80728
45120.0000   -5.04177
45160.0000   -5.63310
45200.0000   -5.09249
45240.0000   -5.57404
45280.0000   -5.62035
45320.0000   -5.03246
45360.0000   -4.83088
45400.0000   -5.17829
45440.0000   -5.04824
45480.0000   -5.91529
45520.0000   -5.59198
45560.0000   -5.66128
45600.0000   -6.61763
45640.0000   -6.00619
45680.0000   -4.44563
45720.0000   -4.11727
45760.0000   -5.40737
45800.0000   -5.40012
45840.0000   -5.57484
45880.0000   -5.82648
45920.0000   -5.49726
45960.0000   -6.05363
46000.0000   -5.58125
46040.0000   -5.81147
46080.0000   -5.97294
46120.0000   -6.06083
46160.0000   -5.79483
46200.0000   -5.74012
46240.0000   -4.70740
46280.0000   -5.74896
46320.0000   -5.44464
46360.0000   -5.76401
46400.0000   -6.88913
46440.0000   -6.35221
46480.0000   -5.96005
46520.0000   -6.63561
46560.0000   -5.70310
46600.0000   -4.61924
46640.0000   -5.72503
46680.0000   -4.83832
46720.0000   -5.93410
46760.0000   -6.06032
46800.0000   -5.13573
46840.0000   -5.39594
46880.0000   -5.59217
46920.0000   -5.43644
46960.0000   -5.49919
47000.0000   -5.74448
47040.0000   -5.68523
47080.0000   -4.77666
47120.0000   -5.82796
47160.0000   -7.07094
47200.0000   -6.60945
47240.0000   -6.20057
47280.0000   -6.19558
47320.0000   -6.14289
47360.0000   -6.40881
47400.0000   -5.82264
47440.0000   -6.56824
47480.0000   -5.27935
47520.0000   -6.16116
47560.0000   -5.79927
47600.0000   -5.59770
47640.0000   -5.52392
47680.0000   -5.32051
47720.0000   -5.13340
47760.0000   -6.11648
47800.0000   -4.64144
47840.0000   -6.07196
47880.0000   -6.43655
47920.0000   -6.09280
47960.0000   -5.91211
48000.0000   -5.96090
48040.0000   -5.71819
48080.0000   -5.12741
48120.0000   -4.74026
48160.0000   -5.81564
48200.0000   -4.16947
48240.0000   -4.20749
48280.0000   -3.67408
48320.0000   -3.91305
48360.0000   -4.94785
48400.0000   -4.61223
48440.0000   -5.16273
48480.0000   -4.50340
48520.0000   -4.89319
48560.0000   -4.94873
48600.0000   -4.96842
48640.0000   -4.46812
48680.0000   -4.83587
48720.0000   -4.40478
48760.0000   -4.96773
48800.0000   -5.88765
48840.0000   -5.88120
48880.0000   -5.63614
48920.0000   -4.79363
48960.0000   -5.36903
49000.0000   -4.81280
49040.0000   -5.55963
49080.0000   -5.81372
49120.0000   -5.65611
49160.0000   -5.25835
49200.0000   -5.19581
49240.0000   -5.24073
49280.0000   -5.39943
49320.0000   -6.13207
49360.0000   -5.82860
49400.0000   -6.38967
49440.0000   -6.72892
49480.0000   -6.14151
49520.0000   -4.40434
49560.0000   -5.20027
49600.0000   -5.42371
49640.0000   -6.55096
49680.0000   -6.51643
49720.0000   -5.49148
49760.0000   -4.41759
49800.0000   -5.57153
49840.0000   -5.05205
49880.0000   -5.46794
49920.0000   -5.50485
49960.0000   -5.53471
50000.0000   -6.27348
50040.0000   -5.43542
50080.0000   -6.03457
50120.0000   -5.53952
50160.0000   -7.00774
50200.0000   -6.51715
50240.0000   -6.30011
50280.0000   -5.53717
50320.0000   -5.48961
50360.0000   -5.66617
50400.0000   -6.24292
50440.0000   -6.37954
50480.0000   -6.93756
50520.0000   -6.93648
50560.0000   -6.66833
50600.0000   -6.21065
50640.0000   -6.15859
50680.0000   -6.08450
50720.0000   -6.69451
50760.0000   -5.75660
50800.0000   -7.21272
50840.0000   -6.57524
50880.0000   -6.03578
50920.0000   -5.30260
50960.0000   -5.21101
51000.0000   -5.40975
51040.0000   -6.11719
51080.0000   -5.87435
51120.0000   -4.54903
51160.0000   -5.74655
51200.0000   -5.59780
51240.0000   -6.38107
51280.0000   -6.09769
51320.0000   -6.85330
51360.0000   -5.62537
51400.0000   -5.68768
51440.0000   -5.65227
51480.0000   -6.36955
51520.0000   -6.19654
51560.0000   -6.30872
51600.0000   -5.30093
51640.0000   -5.68906
51680.0000   -5.41678
51720.0000   -5.84875
51760.0000   -6.98943
51800.0000   -6.34368
51840.0000   -6.57562
51880.0000   -6.55006
51920.0000   -5.23129
51960.0000   -6.89051
52000.0000   -6.59807
52040.0000   -6.15840
52080.0000   -6.72114
52120.0000   -5.57231
52160.0000   -6.19920
52200.0000   -5.77845
52240.0000   -5.16920
52280.0000   -5.02139
52320.0000   -6.35801
52360.0000   -5.81275
52400.0000   -5.53182
52440.0000   -6.02157
52480.0000   -6.23064
52520.0000   -5.68640
52560.0000   -5.87788
52600.0000   -6.25644
52640.0000   -6.15231
52680.0000   -5.63560
52720.0000   -5.79413
52760.0000   -5.41428
52800.0000   -5.77401
52840.0000   -5.87995
52880.0000   -4.75527
52920.0000   -5.54974
52960.0000   -6.17618
53000.0000   -5.02201
53040.0000   -4.51647
53080.0000   -5.50318
53120.0000   -6.82558
53160.0000   -6.61998
53200.0000   -4.90842
53240.0000   -5.49409
53280.0000   -6.45463
53320.0000   -5.73997
53360.0000   -5.99914
53400.0000   -5.38126
53440.0000   -6.57602
53480.0000   -6.05849
53520.0000   -6.70014
53560.0000   -6.75589
53600.0000   -5.87218
53640.0000   -6.38538
53680.0000   -6.42432
53720.0000   -5.85214
53760.0000   -6.35207
53800.0000   -5.32344
53840.0000   -5.76256
53880.0000   -5.82840
53920.0000   -6.29204
53960.0000   -6.53212
54000.0000   -6.01493
54040.0000   -6.62196
54080.0000   -5.85925
54120.0000   -6.12077
54160.0000   -6.94621
54200.0000   -6.56109
54240.0000   -6.41761
54280.0000   -6.82141
54320.0000   -7.10283
54360.0000   -7.06393
54400.0000   -6.54088
54440.0000   -6.45484
54480.0000   -5.83353
54520.0000   -5.99829
54560.0000   -6.72325
54600.0000   -6.36462
54640.0000   -5.98691
54680.0000   -6.21628
54720.0000   -6.92798
54760.0000   -6.22969
54800.0000   -5.88068
54840.0000   -6.93369
54880.0000   -6.33657
54920.0000   -5.96378
54960.0000   -6.36171
55000.0000   -6.90828
55040.0000   -7.29796
55080.0000   -6.78724
55120.0000   -6.66191
55160.0000   -6.30353
55200.0000   -6.15016
55240.0000   -6.15814
55280.0000   -5.93625
55320.0000   -6.01337
55360.0000   -6.52285
55400.0000   -5.88016
55440.0000   -6.14276
55480.0000   -6.84365
55520.0000   -5.84237
55560.0000   -5.90794
55600.0000   -6.63772
55640.0000   -6.12857
55680.0000   -6.15656
55720.0000   -6.09590
55760.0000   -6.40752
55800.0000   -4.97065
55840.0000   -5.55782
55880.0000   -6.35545
55920.0000   -6.05733
55960.0000   -6.54523
56000.0000   -6.86726
56040.0000   -6.52278
56080.0000   -6.17272
56120.0000   -5.95512
56160.0000   -5.99522
56200.0000   -6.69887
56240.0000   -6.45097
56280.0000   -6.42863
56320.0000   -6.72273
56360.0000   -6.47656
56400.0000   -6.86736
56440.0000   -6.31898
56480.0000   -5.65664
56520.0000   -5.42218
56560.0000   -5.94666
56600.0000   -5.09701
56640.0000   -5.42544
56680.0000   -5.99014
56720.0000   -5.00136
56760.0000   -5.22219
56800.0000   -5.52021
56840.0000   -5.18273
56880.0000   -5.17034
56920.0000   -5.24301
56960.0000   -4.65498
57000.0000   -5.96427
57040.0000   -6.29911
57080.0000   -6.26731
57120.0000   -6.56614
57160.0000   -6.12149
57200.0000   -5.35149
57240.0000   -4.76946
57280.0000   -4.52043
57320.0000   -4.03349
57360.0000   -5.54948
57400.0000   -4.64861
57440.0000   -5.82454
57480.0000   -5.79749
57520.0000   -5.82591
57560.0000   -5.12667
57600.0000   -5.70103
57640.0000   -5.57977
57680.0000   -5.75650
57720.0000   -6.10096
57760.0000   -5.80471
57800.0000   -5.43568
57840.0000   -6.34023
57880.0000   -6.90018
57920.0000   -6.39320
57960.0000   -5.98200
58000.0000   -5.47739
58040.0000   -4.95498
58080.0000   -5.33450
58120.0000   -6.01222
58160.0000   -5.07180
58200.0000   -5.51846
58240.0000   -6.38129
58280.0000   -6.24766
58320.0000   -6.55844
58360.0000   -5.77771
58400.0000   -6.12045
58440.0000   -6.38221
58480.0000   -6.55378
58520.0000   -6.08390
58560.0000   -5.38448
58600.0000   -6.72049
58640.0000   -5.95113
58680.0000   -6.51828
58720.0000   -5.90680
58760.0000   -5.57264
58800.0000   -6.12277
58840.0000   -5.70122
58880.0000   -6.58081
58920.0000   -6.27635
58960.0000   -5.85696
59000.0000   -5.70435
59040.0000   -5.87260
59080.0000   -4.95679
59120.0000   -6.00026
59160.0000   -5.74708
59200.0000   -6.66652
59240.0000   -6.79065
59280.0000   -6.10148
59320.0000   -6.54906
59360.0000   -6.30414
59400.0000   -6.25891
59440.0000   -5.97210
59480.0000   -6.76027
59520.0000   -5.68454
59560.0000   -5.71038
59600.0000   -6.92303
59640.0000   -7.55056
59680.0000   -7.01072
59720.0000   -7.08544
59760.0000   -7.04974
59800.0000   -6.32308
59840.0000   -7.27655
59880.0000   -6.34954
59920.0000   -6.93959
59960.0000   -6.90360
60000.0000   -7.06639
60040.0000   -6.33030
60080.0000   -7.00143
60120.0000   -6.37862
60160.0000   -5.89420
60200.0000   -6.84336
60240.0000   -6.66470
60280.0000   -5.95160
60320.0000   -6.05200
60360.0000   -6.03614
60400.0000   -5.19500
60440.0000   -6.72547
60480.0000   -6.69841
60520.0000   -6.31805
60560.0000   -6.15535
60600.0000   -5.93801
60640.0000   -5.63974
60680.0000   -5.10751
60720.0000   -5.82777
60760.0000   -5.88384
60800.0000   -6.00308
60840.0000   -5.05601
60880.0000   -6.30174
60920.0000   -6.65815
60960.0000   -6.09416
61000.0000   -5.90535
61040.0000   -6.26880
61080.0000   -5.76672
61120.0000   -6.85957
61160.0000   -6.39242
61200.0000   -6.33343
61240.0000   -7.35601
61280.0000   -6.63475
61320.0000   -6.50232
61360.0000   -6.90091
61400.0000   -5.69647
61440.0000   -5.63612
61480.0000   -5.93500
61520.0000   -7.00327
61560.0000   -7.35402
61600.0000   -7.19052
61640.0000   -6.89630
61680.0000   -6.63268
61720.0000   -5.99277
61760.0000   -6.13036
61800.0000   -6.77715
61840.0000   -6.60598
61880.0000   -5.94438
61920.0000   -6.69823
61960.0000   -6.50419
62000.0000   -5.97780
62040.0000   -6.69502
62080.0000   -6.58961
62120.0000   -6.12107
62160.0000   -5.38997
62200.0000   -6.73857
62240.0000   -5.75874
62280.0000   -6.14031
62320.0000   -5.77267
62360.0000   -6.37450
62400.0000   -6.03067
62440.0000   -5.35055
62480.0000   -5.18463
62520.0000   -4.44659
62560.0000   -5.72388
62600.0000   -5.80434
62640.0000   -4.72014
62680.0000   -4.96540
62720.0000   -5.11105
62760.0000   -5.25968
62800.0000   -5.09243
62840.0000   -5.23277
62880.0000   -5.19926
62920.0000   -4.32608
62960.0000   -5.70429
63000.0000   -5.38467
63040.0000   -5.94426
63080.0000   -5.67555
63120.0000   -5.61772
63160.0000   -5.38101
63200.0000   -6.15485
63240.0000   -5.75443
63280.0000   -5.14418
63320.0000   -5.20387
63360.0000   -4.74380
63400.0000   -4.55147
63440.0000   -5.22670
63480.0000   -6.05742
63520.0000   -5.78703
63560.0000   -6.03040
63600.0000   -5.72465
63640.0000   -6.66357
63680.0000   -6.95593
63720.0000   -6.58442
63760.0000   -6.72852
63800.0000   -5.90629
63840.0000   -6.70101
63880.0000   -6.07913
63920.0000   -6.44629
63960.0000   -6.52039
64000.0000   -5.67117
64040.0000   -5.96832
64080.0000   -5.55251
64120.0000   -4.79166
64160.0000   -5.41068
64200.0000   -5.03152
64240.0000   -5.35385
64280.0000   -4.96882
64320.0000   -4.94520
64360.0000   -4.60708
64400.0000   -5.27783
64440.0000   -5.70025
64480.0000   -5.66896
64520.0000   -5.18631
64560.0000   -5.33400
64600.0000   -5.66325
64640.0000   -5.92960
64680.0000   -5.64897
64720.0000   -6.24018
64760.0000   -5.67179
64800.0000   -5.15853
64840.0000   -4.20629
64880.0000   -4.18207
64920.0000   -3.97035
64960.0000   -5.12292
65000.0000   -6.19873
65040.0000   -6.05196
65080.0000   -4.76979
65120.0000   -5.32653
65160.0000   -5.66323
65200.0000   -4.82853
65240.0000   -6.22113
65280.0000   -6.33924
65320.0000   -5.26232
65360.0000   -4.46155
65400.0000   -5.24846
65440.0000   -5.69850
65480.0000   -4.41649
65520.0000   -4.82495
65560.0000   -5.58732
65600.0000   -5.35377
65640.0000   -4.64992
65680.0000   -4.68446
65720.0000   -5.44901
65760.0000   -4.80014
65800.0000   -5.03360
65840.0000   -5.20270
65880.0000   -5.50728
65920.0000   -5.23122
65960.0000   -5.41079
66000.0000   -5.29781
66040.0000   -6.48750
66080.0000   -5.39462
66120.0000   -5.78399
66160.0000   -5.88352
66200.0000   -5.70520
66240.0000   -5.67622
66280.0000   -5.70943
66320.0000   -5.18047
66360.0000   -4.97713
66400.0000   -4.72606
66440.0000   -5.00970
66480.0000   -5.06849
66520.0000   -5.62030
66560.0000   -5.93318
66600.0000   -5.82209
66640.0000   -4.83473
66680.0000   -4.82901
66720.0000   -5.05400
66760.0000   -5.29012
66800.0000   -5.68455
66840.0000   -5.13255
66880.0000   -4.63275
66920.0000   -5.56076
66960.0000   -5.31567
67000.0000   -5.43204
67040.0000   -4.72532
67080.0000   -5.45453
67120.0000   -5.64918
67160.0000   -6.30706
67200.0000   -5.83137
67240.0000   -4.97610
67280.0000   -5.44312
67320.0000   -4.82875
67360.0000   -5.07024
67400.0000   -4.84656
67440.0000   -3.85011
67480.0000   -4.59847
67520.0000   -4.04394
67560.0000   -4.17675
67600.0000   -4.40210
67640.0000   -5.41516
67680.0000   -5.21795
67720.0000   -5.26411
67760.0000   -5.16805
67800.0000   -4.98328
67840.0000   -3.74858
67880.0000   -4.75755
67920.0000   -5.04918
67960.0000   -5.60674
68000.0000   -5.58377
68040.0000   -5.53037
68080.0000   -4.85881
68120.0000   -4.82743
68160.0000   -5.04213
68200.0000   -4.75759
68240.0000   -5.21889
68280.0000   -4.26340
68320.0000   -5.53933
68360.0000   -5.10941
68400.0000   -5.53711
68440.0000   -4.99164
68480.0000   -5.08143
68520.0000   -5.80894
68560.0000   -6.00033
68600.0000   -5.35519
68640.0000   -5.58279
68680.0000   -5.35788
68720.0000   -5.00308
68760.0000   -5.96959
68800.0000   -6.36144
68840.0000   -6.15407
68880.0000   -6.27376
68920.0000   -5.71662
68960.0000   -5.46142
69000.0000   -5.81094
69040.0000   -5.28868
69080.0000   -4.68680
69120.0000   -5.75441
69160.0000   -5.55365
69200.0000   -5.73970
69240.0000   -5.36619
69280.0000   -5.89730
69320.0000   -4.97746
69360.0000   -5.94409
69400.0000   -5.18225
69440.0000   -5.50119
69480.0000   -5.98030
69520.0000   -5.84013
69560.0000   -5.96572
69600.0000   -5.84798
69640.0000   -5.66634
69680.0000   -6.32292
69720.0000   -5.53339
69760.0000   -5.82622
69800.0000   -5.26510
69840.0000   -4.83847
69880.0000   -5.37868
69920.0000   -5.60441
69960.0000   -5.03471
70000.0000   -5.25871
70040.0000   -5.50645
70080.0000   -5.12133
70120.0000   -5.11628
70160.0000   -4.80576
70200.0000   -5.45348
70240.0000   -4.75290
70280.0000   -4.27139
70320.0000   -5.00332
70360.0000   -5.62030
70400.0000   -4.98673
70440.0000   -5.62508
70480.0000   -4.99207
70520.0000   -4.58538
70560.0000   -4.81875
70600.0000   -5.17501
70640.0000   -3.47083
70680.0000   -3.76691
70720.0000   -4.15007
70760.0000   -3.79892
70800.0000   -3.40738
70840.0000   -4.39331
70880.0000   -3.81922
70920.0000   -4.80192
70960.0000   -4.63436
71000.0000   -4.29634
71040.0000   -4.40780
71080.0000   -3.90944
71120.0000   -4.22247
71160.0000   -4.30979
71200.0000   -5.24197
71240.0000   -4.92526
71280.0000   -4.46900
71320.0000   -4.65184
71360.0000   -4.48970
71400.0000   -5.41370
71440.0000   -5.09506
71480.0000   -4.78684
71520.0000   -5.55724
71560.0000   -5.09948
71600.0000   -4.51979
71640.0000   -5.63106
71680.0000   -4.45845
71720.0000   -5.25529
71760.0000   -5.66611
71800.0000   -5.17965
71840.0000   -5.58034
71880.0000   -5.79208
71920.0000   -4.91917
71960.0000   -4.89638
72000.0000   -5.21125
72040.0000   -5.29793
72080.0000   -5.59748
72120.0000   -5.26210
72160.0000   -5.83303
72200.0000   -4.97788
72240.0000   -4.99840
72280.0000   -5.62548
72320.0000   -5.39381
72360.0000   -4.71631
72400.0000   -4.81912
72440.0000   -5.94697
72480.0000   -5.27543
72520.0000   -5.95985
72560.0000   -5.58622
72600.0000   -5.42646
72640.0000   -5.27719
72680.0000   -5.43565
72720.0000   -5.87041
72760.0000   -5.45576
72800.0000   -5.61777
72840.0000   -6.75887
72880.0000   -5.26694
72920.0000   -5.80488
72960.0000   -5.90227
73000.0000   -4.67107
73040.0000   -5.41881
73080.0000   -5.27921
73120.0000   -4.87634
73160.0000   -4.71001
73200.0000   -5.51910
73240.0000   -4.66821
73280.0000   -5.46689
73320.0000   -5.48687
73360.0000   -4.41399
73400.0000   -4.64829
73440.0000   -5.33900
73480.0000   -5.10615
73520.0000   -5.54845
73560.0000   -5.18356
73600.0000   -4.21013
73640.0000   -4.31103
73680.0000   -4.93336
73720.0000   -4.57327
73760.0000   -4.40994
73800.0000   -4.87770
73840.0000   -4.61353
73880.0000   -4.49780
73920.0000   -6.16419
73960.0000   -5.75752
74000.0000   -5.60484
74040.0000   -5.93336
74080.0000   -5.17252
74120.0000   -5.88114
74160.0000   -5.99743
74200.0000   -6.26016
74240.0000   -4.98456
74280.0000   -5.91984
74320.0000   -5.63792
74360.0000   -5.25809
74400.0000   -5.75873
74440.0000   -6.32434
74480.0000   -5.51527
74520.0000   -5.65263
74560.0000   -4.91545
74600.0000   -5.58327
74640.0000   -5.44373
74680.0000   -4.88594
74720.0000   -4.98829
74760.0000   -4.38252
74800.0000   -5.62406
74840.0000   -5.23663
74880.0000   -5.21372
74920.0000   -5.13902
74960.0000   -4.73628
75000.0000   -5.08397
75040.0000   -4.97503
75080.0000   -5.28818
75120.0000   -5.16519
75160.0000   -4.93622
75200.0000   -5.71666
75240.0000   -5.07769
75280.0000   -5.91945
75320.0000   -5.67033
75360.0000   -5.52127
75400.0000   -5.68282
75440.0000   -6.44585
75480.0000   -4.95128
75520.0000   -4.81034
75560.0000   -5.05962
75600.0000   -5.88806
75640.0000   -5.75671
75680.0000   -5.06772
75720.0000   -5.07360
75760.0000   -4.67979
75800.0000   -5.51606
75840.0000   -4.74074
75880.0000   -5.10223
75920.0000   -4.17554
75960.0000   -4.87894
76000.0000   -4.61590
76040.0000   -5.46679
76080.0000   -3.76326
76120.0000   -4.82649
76160.0000   -4.27053
76200.0000   -4.71255
76240.0000   -4.44065
76280.0000   -4.84250
76320.0000   -4.35750
76360.0000   -5.53224
76400.0000   -4.75632
76440.0000   -4.67139
76480.0000   -5.19764
76520.0000   -4.68841
76560.0000   -5.13887
76600.0000   -5.50600
76640.0000   -5.56617
76680.0000   -5.53235
76720.0000   -5.73530
76760.0000   -4.78879
76800.0000   -4.80639
76840.0000   -4.77081
76880.0000   -4.76751
76920.0000   -4.64288
76960.0000   -5.29190
77000.0000   -5.21577
77040.0000   -5.16535
77080.0000   -4.84981
77120.0000   -4.03147
77160.0000   -5.32690
77200.0000   -4.90479
77240.0000   -4.61420
77280.0000   -5.11144
77320.0000   -4.77006
77360.0000   -4.22844
77400.0000   -5.37393
77440.0000   -5.00027
77480.0000   -4.85751
77520.0000   -5.01896
77560.0000   -4.54840
77600.0000   -5.20375
77640.0000   -4.88402
77680.0000   -5.27422
77720.0000   -4.79066
77760.0000   -5.12840
77800.0000   -4.08871
77840.0000   -4.70573
77880.0000   -5.40493
77920.0000   -4.76632
77960.0000   -4.50164
78000.0000   -4.68425
78040.0000   -5.33181
78080.0000   -5.21997
78120.0000   -4.46951
78160.0000   -5.50051
78200.0000   -5.00207
78240.0000   -4.54059
78280.0000   -4.17235
78320.0000   -4.92947
78360.0000   -5.00132
78400.0000   -5.01930
78440.0000   -4.38744
78480.0000   -5.53468
78520.0000   -4.76120
78560.0000   -4.78501
78600.0000   -5.04037
78640.0000   -4.98104
78680.0000   -5.70574
78720.0000   -4.61139
78760.0000   -4.62188
78800.0000   -5.16266
78840.0000   -4.55627
78880.0000   -5.76937
78920.0000   -4.98132
78960.0000   -5.10933
79000.0000   -4.91089
79040.0000   -4.76873
79080.0000   -4.81341
79120.0000   -5.40427
79160.0000   -5.03432
79200.0000   -5.44645
79240.0000   -4.23648
79280.0000   -4.72184
79320.0000   -4.60261
79360.0000   -4.78523
79400.0000   -4.06008
79440.0000   -4.71421
79480.0000   -4.23324
79520.0000   -4.94617
79560.0000   -5.13481
79600.0000   -5.43767
79640.0000   -4.64333
79680.0000   -4.70398
79720.0000   -4.15978
79760.0000   -4.64296
79800.0000   -4.65730
79840.0000   -4.78261
79880.0000   -4.27897
79920.0000   -5.12116
79960.0000   -4.60530
80000.0000   -5.04831
80040.0000   -4.59574
80080.0000   -4.67434
80120.0000   -3.99226
80160.0000   -4.48084
80200.0000   -3.57391
80240.0000   -5.35514
80280.0000   -5.27617
80320.0000   -4.54922
80360.0000   -4.37082
80400.0000   -4.50658
80440.0000   -4.65739
80480.0000   -5.22914
80520.0000   -5.65014
80560.0000   -4.80347
80600.0000   -4.89808
80640.0000   -4.91568
80680.0000   -3.96168
80720.0000   -4.99564
80760.0000   -5.46473
80800.0000   -4.27878
80840.0000   -4.55133
80880.0000   -4.04467
80920.0000   -3.78047
80960.0000   -4.76743
81000.0000   -5.41239
81040.0000   -4.59166
81080.0000   -4.50888
81120.0000   -5.09593
81160.0000   -4.40594
81200.0000   -4.65663
81240.0000   -5.05287
81280.0000   -4.47456
81320.0000   -4.36417
81360.0000   -4.71136
81400.0000   -5.47213
81440.0000   -4.46662
81480.0000   -3.20490
81520.0000   -4.09204
81560.0000   -4.56741
81600.0000   -4.03071
81640.0000   -4.84824
81680.0000   -4.88995
81720.0000   -4.70905
81760.0000   -4.87686
81800.0000   -4.78771
81840.0000   -4.90614
81880.0000   -5.36363
81920.0000   -5.47043
81960.0000   -4.88792
82000.0000   -4.07936
82040.0000   -4.33827
82080.0000   -5.05230
82120.0000   -5.05683
82160.0000   -6.06451
82200.0000   -4.90200
82240.0000   -5.33092
82280.0000   -5.44895
82320.0000   -5.56685
82360.0000   -6.05593
82400.0000   -5.39692
82440.0000   -4.98285
82480.0000   -5.59254
82520.0000   -5.35979
82560.0000   -5.32475
82600.0000   -6.02997
82640.0000   -6.19416
82680.0000   -6.58021
82720.0000   -6.16926
82760.0000   -6.06372
82800.0000   -6.37348
82840.0000   -5.56191
82880.0000   -6.34602
82920.0000   -5.81839
82960.0000   -6.60734
83000.0000   -6.44202
83040.0000   -6.22261
83080.0000   -5.55517
83120.0000   -4.45433
83160.0000   -5.58816
83200.0000   -4.94754
83240.0000   -5.25564
83280.0000   -5.69557
83320.0000   -6.03471
83360.0000   -5.65378
83400.0000   -5.49983
83440.0000   -4.92427
83480.0000   -5.46034
83520.0000   -5.29554
83560.0000   -4.05363
83600.0000   -5.48271
83640.0000   -5.40410
83680.0000   -5.78768
83720.0000   -5.62146
83760.0000   -5.54543
83800.0000   -5.16703
83840.0000   -5.23007
83880.0000   -5.40254
83920.0000   -4.12923
83960.0000   -5.51995
84000.0000   -5.52834
84040.0000   -5.04898
84080.0000   -5.46669
84120.0000   -4.98939
84160.0000   -5.22687
84200.0000   -4.38746
84240.0000   -4.78446
84280.0000   -4.16191
84320.0000   -4.80924
84360.0000   -4.98926
84400.0000   -5.32946
84440.0000   -5.43273
84480.0000   -4.86312
84520.0000   -4.75226
84560.0000   -4.80761
84600.0000   -5.09828
84640.0000   -4.40667
84680.0000   -4.72547
84720.0000   -5.04063
84760.0000   -3.72828
84800.0000   -4.97070
84840.0000   -4.83527
84880.0000   -4.63505
84920.0000   -4.80556
84960.0000   -5.31175
85000.0000   -3.49367
85040.0000   -4.57707
85080.0000   -4.51917
85120.0000   -4.68157
85160.0000   -5.11875
85200.0000   -4.96100
85240.0000   -3.80004
85280.0000   -3.49089
85320.0000   -4.28315
85360.0000   -3.89605
85400.0000   -4.86045
85440.0000   -4.80980
85480.0000   -4.91189
85520.0000   -5.66373
85560.0000   -5.93583
85600.0000   -5.36060
85640.0000   -5.20114
85680.0000   -4.97482
85720.0000   -6.19696
85760.0000   -4.77724
85800.0000   -5.67003
85840.0000   -5.49111
85880.0000   -5.88386
85920.0000   -5.27506
85960.0000   -4.69973
86000.0000   -4.70044
86040.0000   -4.16391
86080.0000   -4.77994
86120.0000   -4.86924
86160.0000   -5.17641
86200.0000   -4.77560
86240.0000   -4.53184
86280.0000   -4.88026
86320.0000   -4.29024
86360.0000   -4.47497
86400.0000   -4.30897
86440.0000   -4.77532
86480.0000   -4.18203
86520.0000   -4.57480
86560.0000   -4.00830
86600.0000   -4.27840
86640.0000   -4.64245
86680.0000   -5.16992
86720.0000   -4.81998
86760.0000   -4.69146
86800.0000   -5.19929
86840.0000   -5.26004
86880.0000   -4.95096
86920.0000   -5.11678
86960.0000   -4.93852
87000.0000   -4.70310
87040.0000   -4.86160
87080.0000   -4.60410
87120.0000   -4.15053
87160.0000   -4.29633
87200.0000   -4.42101
87240.0000   -4.37569
87280.0000   -4.21818
87320.0000   -4.79335
87360.0000   -4.72358
87400.0000   -4.85299
87440.0000   -4.94592
87480.0000   -5.10775
87520.0000   -5.94874
87560.0000   -5.19372
87600.0000   -4.61050
87640.0000   -4.86448
87680.0000   -5.26226
87720.0000   -4.96593
87760.0000   -5.16917
87800.0000   -5.73834
87840.0000   -5.61079
87880.0000   -5.16648
87920.0000   -4.84790
87960.0000   -4.87102
88000.0000   -5.80456
88040.0000   -4.77109
88080.0000   -5.48916
88120.0000   -5.09309
88160.0000   -5.44907
88200.0000   -5.44765
88240.0000   -5.57121
88280.0000   -5.99512
88320.0000   -6.15094
88360.0000   -5.18333
88400.0000   -5.95834
88440.0000   -4.83700
88480.0000   -6.02358
88520.0000   -5.09058
88560.0000   -5.62581
88600.0000   -5.23096
88640.0000   -5.01574
88680.0000   -5.44324
88720.0000   -6.03958
88760.0000   -6.12504
88800.0000   -5.69842
88840.0000   -6.05071
88880.0000   -5.71975
88920.0000   -5.87926
88960.0000   -4.66990
89000.0000   -4.85287
89040.0000   -5.53209
89080.0000   -5.00007
89120.0000   -5.09490
89160.0000   -5.84330
89200.0000   -5.65665
89240.0000   -4.46897
89280.0000   -5.18024
89320.0000   -5.26645
89360.0000   -5.58788
89400.0000   -5.38088
89440.0000   -6.14145
89480.0000   -5.84104
89520.0000   -5.64655
89560.0000   -5.97590
89600.0000   -5.52444
89640.0000   -5.07205
89680.0000   -4.56834
89720.0000   -5.30522
89760.0000   -4.69947
89800.0000   -4.62085
89840.0000   -5.02135
89880.0000   -5.51640
89920.0000   -5.86115
89960.0000   -5.36389
90000.0000   -4.66561
90040.0000   -5.30083
90080.0000   -4.94616
90120.0000   -5.87735
90160.0000   -5.31861
90200.0000   -5.39119
90240.0000   -4.05815
90280.0000   -5.50252
90320.0000   -5.21988
90360.0000   -4.53485
90400.0000   -4.51108
90440.0000   -4.44524
90480.0000   -4.79139
90520.0000   -4.80134
90560.0000   -4.58438
90600.0000   -4.61248
90640.0000   -4.94945
90680.0000   -4.76474
90720.0000   -4.83194
90760.0000   -5.21646
90800.0000   -5.35970
90840.0000   -4.66191
90880.0000   -5.52671
90920.0000   -5.19225
90960.0000   -5.40549
91000.0000   -5.70306
91040.0000   -5.35358
91080.0000   -5.78021
91120.0000   -4.58892
91160.0000   -5.43769
91200.0000   -5.09777
91240.0000   -4.61459
91280.0000   -4.83653
91320.0000   -5.07499
91360.0000   -5.27256
91400.0000   -5.62589
91440.0000   -4.87251
91480.0000   -5.17623
91520.0000   -5.17961
91560.0000   -4.57372
91600.0000   -5.18827
91640.0000   -5.27791
91680.0000   -4.92383
91720.0000   -5.85767
91760.0000   -5.16666
91800.0000   -5.18298
91840.0000   -5.00356
91880.0000   -6.09097
91920.0000   -5.02423
91960.0000   -4.66763
92000.0000   -5.15979
92040.0000   -6.11527
92080.0000   -6.62454
92120.0000   -5.06887
92160.0000   -5.16737
92200.0000   -5.31663
92240.0000   -5.29904
92280.0000   -4.49020
92320.0000   -4.29631
92360.0000   -5.32737
92400.0000   -5.67919
92440.0000   -5.10352
92480.0000   -5.76010
92520.0000   -6.52427
92560.0000   -6.88378
92600.0000   -6.07427
92640.0000   -5.41273
92680.0000   -5.52778
92720.0000   -5.50846
92760.0000   -4.89109
92800.0000   -5.95473
92840.0000   -5.57780
92880.0000   -5.80714
92920.0000   -5.79375
92960.0000   -5.60276
93000.0000   -4.57711
93040.0000   -4.99775
93080.0000   -4.50773
93120.0000   -3.93537
93160.0000   -5.10215
93200.0000   -5.55085
93240.0000   -4.80723
93280.0000   -5.14464
93320.0000   -5.15231
93360.0000   -5.38617
93400.0000   -5.16375
93440.0000   -5.15156
93480.0000   -5.20555
93520.0000   -5.19553
93560.0000   -4.94192
93600.0000   -4.87558
93640.0000   -5.12691
93680.0000   -4.45097
93720.0000   -4.90977
93760.0000   -5.94152
93800.0000   -4.81679
93840.0000   -4.87318
93880.0000   -4.90321
93920.0000   -4.32236
93960.0000   -4.98414
94000.0000   -4.41526
94040.0000   -5.08347
94080.0000   -4.53435
94120.0000   -3.90867
94160.0000   -4.11886
94200.0000   -4.53672
94240.0000   -4.04534
94280.0000   -4.27023
94320.0000   -4.24960
94360.0000   -5.18090
94400.0000   -5.14418
94440.0000   -4.75618
94480.0000   -4.07972
94520.0000   -4.44942
94560.0000   -4.10670
94600.0000   -4.94967
94640.0000   -4.79591
94680.0000   -5.26821
94720.0000   -4.78728
94760.0000   -5.30005
94800.0000   -4.64863
94840.0000   -5.10964
94880.0000   -4.54072
94920.0000   -4.42603
94960.0000   -4.92613
95000.0000   -5.28095
95040.0000   -5.14966
95080.0000   -6.05758
95120.0000   -4.27938
95160.0000   -3.91686
95200.0000   -4.20205
95240.0000   -6.00578
95280.0000   -4.72281
95320.0000   -4.78930
95360.0000   -4.85314
95400.0000   -4.42941
95440.0000   -5.35074
95480.0000   -4.72540
95520.0000   -4.80725
95560.0000   -5.24995
95600.0000   -4.79686
95640.0000   -5.17986
95680.0000   -5.19904
95720.0000   -5.10134
95760.0000   -6.10641
95800.0000   -5.61742
95840.0000   -5.09793
95880.0000   -5.94018
95920.0000   -5.91211
95960.0000   -4.86864
96000.0000   -5.00402
96040.0000   -5.26053
96080.0000   -4.69103
96120.0000   -5.56688
96160.0000   -4.60656
96200.0000   -5.12432
96240.0000   -5.25928
96280.0000   -4.17705
96320.0000   -5.18437
96360.0000   -5.50319
96400.0000   -5.40433
96440.0000   -5.26904
96480.0000   -5.58131
96520.0000   -4.32920
96560.0000   -5.35969
96600.0000   -4.70702
96640.0000   -4.58404
96680.0000   -4.77878
96720.0000   -4.93611
96760.0000   -4.83249
96800.0000   -5.60635
96840.0000   -4.57592
96880.0000   -4.97396
96920.0000   -5.35487
96960.0000   -4.46709
97000.0000   -5.41467
97040.0000   -5.10549
97080.0000   -5.75428
97120.0000   -5.55282
97160.0000   -4.81671
97200.0000   -4.78399
97240.0000   -4.95434
97280.0000   -5.61786
97320.0000   -5.51454
97360.0000   -4.36828
97400.0000   -4.94790
97440.0000   -4.15280
97480.0000   -4.47216
97520.0000   -4.57598
97560.0000   -5.44095
97600.0000   -4.04748
97640.0000   -4.20545
97680.0000   -4.75766
97720.0000   -5.04795
97760.0000   -4.83841
97800.0000   -4.16650
97840.0000   -5.37079
97880.0000   -4.39222
97920.0000   -4.16254
97960.0000   -4.36963
98000.0000   -3.96394
98040.0000   -5.01895
98080.0000   -6.17824
98120.0000   -4.77554
98160.0000   -4.94824
98200.0000   -5.16864
98240.0000   -5.27113
98280.0000   -5.65100
98320.0000   -5.43552
98360.0000   -4.69133
98400.0000   -4.71199
98440.0000   -5.97365
98480.0000   -5.94002
98520.0000   -6.06647
98560.0000   -6.30137
98600.0000   -5.00726
98640.0000   -5.01042
98680.0000   -4.13650
98720.0000   -4.03608
98760.0000   -4.91372
98800.0000   -3.67064
98840.0000   -4.71573
98880.0000   -5.04568
98920.0000   -4.79996
98960.0000   -5.41851
99000.0000   -4.79024
99040.0000   -5.67327
99080.0000   -5.46121
99120.0000   -4.89190
99160.0000   -4.44536
99200.0000   -4.82269
99240.0000   -4.16822
99280.0000   -4.14624
99320.0000   -4.28167
99360.0000   -4.45667
99400.0000   -4.26866
99440.0000   -4.70694
99480.0000   -4.68787
99520.0000   -4.81197
99560.0000   -4.81198
99600.0000   -4.44952
99640.0000   -5.31000
99680.0000   -4.41483
99720.0000   -4.92864
99760.0000   -4.42912
99800.0000   -4.08165
99840.0000   -3.55144
99880.0000   -3.89730
99920.0000   -5.38977
99960.0000   -5.36297
100000.0000   -4.85067
100040.0000   -6.00587
100080.0000   -6.41785
100120.0000   -5.94541
100160.0000   -6.30199
100200.0000   -6.04922
100240.0000   -5.23958
100280.0000   -4.76991
100320.0000   -5.52799
100360.0000   -4.32353
100400.0000   -5.69060
100440.0000   -4.89836
100480.0000   -4.76144
100520.0000   -5.32632
100560.0000   -4.90329
100600.0000   -5.43705
100640.0000   -5.23801
100680.0000   -5.17423
100720.0000   -4.69992
100760.0000   -4.43867
100800.0000   -5.93789
100840.0000   -5.86438
100880.0000   -5.86379
100920.0000   -5.13598
100960.0000   -5.27577
101000.0000   -5.01045
101040.0000   -5.15097
101080.0000   -4.59361
101120.0000   -5.23619
101160.0000   -4.92645
101200.0000   -5.27377
101240.0000   -4.90601
101280.0000   -5.08531
101320.0000   -5.34301
101360.0000   -4.56116
101400.0000   -5.30464
101440.0000   -4.97050
101480.0000   -5.09011
101520.0000   -5.60861
101560.0000   -4.97239
101600.0000   -5.36344
101640.0000   -5.01129
101680.0000   -5.25600
101720.0000   -4.62807
101760.0000   -4.26760
101800.0000   -4.98214
101840.0000   -5.77807
101880.0000   -5.31324
101920.0000   -4.39398
101960.0000   -5.98130
102000.0000   -5.88150
102040.0000   -5.75714
102080.0000   -5.98463
102120.0000   -5.97232
102160.0000   -5.95738
102200.0000   -6.05823
102240.0000   -4.99970
102280.0000   -5.03629
102320.0000   -4.98547
102360.0000   -5.70890
102400.0000   -6.19808
102440.0000   -4.88873
102480.0000   -5.86048
102520.0000   -6.39540
102560.0000   -5.64835
102600.0000   -6.29453
102640.0000   -6.01223
102680.0000   -6.48275
102720.0000   -6.65229
102760.0000   -5.96341
102800.0000   -5.70294
102840.0000   -6.15268
102880.0000   -6.11783
102920.0000   -5.77984
102960.0000   -5.33254
103000.0000   -6.72344
103040.0000   -5.68419
103080.0000   -5.09846
103120.0000   -5.75062
103160.0000   -5.22540
103200.0000   -5.13334
103240.0000   -5.45632
103280.0000   -7.02071
103320.0000   -5.85276
103360.0000   -5.99293
103400.0000   -5.16905
103440.0000   -5.11772
103480.0000   -5.97686
103520.0000   -5.85851
103560.0000   -6.10736
103600.0000   -6.58017
103640.0000   -5.62626
103680.0000   -5.87118
103720.0000   -6.53307
103760.0000   -6.64602
103800.0000   -6.02596
103840.0000   -5.69368
103880.0000   -6.81438
103920.0000   -6.04607
103960.0000   -5.64177
104000.0000   -6.55841
104040.0000   -6.11193
104080.0000   -6.85187
104120.0000   -5.72594
104160.0000   -6.57056
104200.0000   -5.94593
104240.0000   -5.66821
104280.0000   -5.48321
104320.0000   -5.04485
104360.0000   -5.94962
104400.0000   -5.08532
104440.0000   -5.12710
104480.0000   -6.57675
104520.0000   -5.57583
104560.0000   -4.95662
104600.0000   -6.39874
104640.0000   -5.98861
104680.0000   -5.92056
104720.0000   -6.07712
104760.0000   -6.94210
104800.0000   -6.27723
104840.0000   -6.53376
104880.0000   -6.25178
104920.0000   -6.96563
104960.0000   -6.93398
105000.0000   -7.30929
105040.0000   -7.07876
105080.0000   -6.83069
105120.0000   -7.35651
105160.0000   -7.11651
105200.0000   -7.08598
105240.0000   -6.14396
105280.0000   -6.69882
105320.0000   -6.46990
105360.0000   -7.27343
105400.0000   -7.80219
105440.0000   -5.75455
105480.0000   -6.36841
105520.0000   -7.29640
105560.0000   -6.23286
105600.0000   -7.05235
105640.0000   -6.36858
105680.0000   -5.96479
105720.0000   -6.60576
105760.0000   -6.34903
105800.0000   -5.85590
105840.0000   -6.46552
105880.0000   -6.23371
105920.0000   -5.86221
105960.0000   -6.18157
106000.0000   -6.41466
106040.0000   -6.37437
106080.0000   -5.75760
106120.0000   -5.90963
106160.0000   -5.28217
106200.0000   -5.29555
106240.0000   -6.57480
106280.0000   -6.71617
106320.0000   -6.27646
106360.0000   -6.44481
106400.0000   -6.47399
106440.0000   -6.27199
106480.0000   -6.56382
106520.0000   -5.93212
106560.0000   -5.55548
106600.0000   -6.67752
106640.0000   -7.22482
106680.0000   -6.55169
106720.0000   -6.92359
106760.0000   -6.35002
106800.0000   -6.06994
106840.0000   -5.78509
106880.0000   -6.41499
106920.0000   -6.18239
106960.0000   -5.66603
107000.0000   -5.23035
107040.0000   -5.55902
107080.0000   -5.93025
107120.0000   -5.88163
107160.0000   -5.31708
107200.0000   -6.37963
107240.0000   -6.37417
107280.0000   -6.06569
107320.0000   -6.74742
107360.0000   -6.16504
107400.0000   -5.78711
107440.0000   -5.35076
107480.0000   -5.43471
107520.0000   -6.09561
107560.0000   -6.06031
107600.0000   -7.20819
107640.0000   -5.67676
107680.0000   -5.44361
107720.0000   -5.03557
107760.0000   -5.92772
107800.0000   -6.23648
107840.0000   -5.95835
107880.0000   -6.53235
107920.0000   -5.59563
107960.0000   -5.44286
108000.0000   -5.27398
108040.0000   -6.77734
108080.0000   -6.53864
108120.0000   -7.18107
108160.0000   -6.53811
108200.0000   -4.81904
108240.0000   -6.16985
108280.0000   -6.13630
108320.0000   -5.34788
108360.0000   -5.51473
108400.0000   -5.24671
108440.0000   -6.06300
108480.0000   -5.23982
108520.0000   -4.78530
108560.0000   -5.15360
108600.0000   -5.05928
108640.0000   -6.00472
108680.0000   -5.43093
108720.0000   -5.62390
108760.0000   -5.41524
108800.0000   -6.20669
108840.0000   -6.31714
108880.0000   -6.10225
108920.0000   -5.93186
108960.0000   -6.16142
109000.0000   -6.37991
109040.0000   -6.10703
109080.0000   -6.40709
109120.0000   -5.88915
109160.0000   -7.04387
109200.0000   -6.20753
109240.0000   -5.84719
109280.0000   -5.47492
109320.0000   -6.45113
109360.0000   -5.64689
109400.0000   -6.31037
109440.0000   -6.02720
109480.0000   -6.23726
109520.0000   -6.26908
109560.0000   -5.61250
109600.0000   -6.27748
109640.0000   -5.34532
109680.0000   -5.54712
109720.0000   -5.60423
109760.0000   -5.29322
109800.0000   -5.60952
109840.0000   -4.97073
109880.0000   -5.62054
109920.0000   -5.50686
109960.0000   -5.09549
110000.0000   -5.84998
110040.0000   -5.07799
110080.0000   -4.65255
110120.0000   -4.79543
110160.0000   -5.30186
110200.0000   -5.22343
110240.0000   -4.80427
110280.0000   -6.06990
110320.0000   -5.50690
110360.0000   -4.73135
110400.0000   -5.06000
110440.0000   -4.48893
110480.0000   -4.46171
110520.0000   -5.08838
110560.0000   -5.64890
110600.0000   -6.08262
110640.0000   -6.26121
110680.0000   -6.17219
110720.0000   -5.02135
110760.0000   -5.70770
110800.0000   -6.39723
110840.0000   -6.30882
110880.0000   -5.88476
110920.0000   -6.08447
110960.0000   -6.21246
111000.0000   -5.41854
111040.0000   -5.24685
111080.0000   -4.55611
111120.0000   -5.35565
111160.0000   -5.20695
111200.0000   -4.72160
111240.0000   -4.99271
111280.0000   -5.13998
111320.0000   -5.55701
111360.0000   -5.23812
111400.0000   -5.16394
111440.0000   -5.13927
111480.0000   -5.30063
111520.0000   -4.91103
111560.0000   -5.46808
111600.0000   -5.97561
111640.0000   -5.14537
111680.0000   -5.33641
111720.0000   -5.07540
111760.0000   -5.44465
111800.0000   -6.33583
111840.0000   -5.25303
111880.0000   -6.03465
111920.0000   -5.38579
111960.0000   -5.38116
112000.0000   -5.63126
112040.0000   -5.24429
112080.0000   -4.32278
112120.0000   -6.02931
112160.0000   -5.91579
112200.0000   -5.93613
112240.0000   -6.12174
112280.0000   -5.01088
112320.0000   -6.24717
112360.0000   -4.79652
112400.0000   -6.31322
112440.0000   -6.57038
112480.0000   -6.46693
112520.0000   -6.81346
112560.0000   -6.34453
112600.0000   -5.34478
112640.0000   -6.38983
112680.0000   -6.15123
112720.0000   -6.47777
112760.0000   -5.31108
112800.0000   -5.88798
112840.0000   -5.72335
112880.0000   -5.78100
112920.0000   -5.84336
112960.0000   -5.86723
113000.0000   -6.28566
113040.0000   -6.47676
113080.0000   -5.27325
113120.0000   -5.04081
113160.0000   -4.89597
113200.0000   -4.12758
113240.0000   -4.47290
113280.0000   -3.76098
113320.0000   -5.34576
113360.0000   -5.37186
113400.0000   -5.25812
113440.0000   -4.75882
113480.0000   -4.55621
113520.0000   -4.70101
113560.0000   -5.04317
113600.0000   -5.51649
113640.0000   -6.27509
113680.0000   -5.91628
113720.0000   -5.85874
113760.0000   -5.52187
113800.0000   -5.17045
113840.0000   -5.87950
113880.0000   -5.12847
113920.0000   -5.66079
113960.0000   -5.61920
114000.0000   -5.38515
114040.0000   -6.35102
114080.0000   -5.82882
114120.0000   -5.48335
114160.0000   -5.76155
114200.0000   -6.15527
114240.0000   -5.87037
114280.0000   -5.05031
114320.0000   -5.13810
114360.0000   -5.35335
114400.0000   -5.75063
114440.0000   -5.26448
114480.0000   -5.24694
114520.0000   -5.66114
114560.0000   -6.27240
114600.0000   -6.22190
114640.0000   -6.16045
114680.0000   -6.02791
114720.0000   -5.89726
114760.0000   -5.44522
114800.0000   -5.86965
114840.0000   -5.64753
114880.0000   -6.56495
114920.0000   -6.53412
114960.0000   -4.74771
115000.0000   -6.38505
115040.0000   -5.64971
115080.0000   -4.73563
115120.0000   -5.86128
115160.0000   -5.61853
115200.0000   -4.69968
115240.0000   -5.78316
115280.0000   -5.28669
115320.0000   -5.19556
115360.0000   -5.07101
115400.0000   -4.73227
115440.0000   -5.16955
115480.0000   -4.95571
115520.0000   -5.92131
115560.0000   -6.38859
115600.0000   -5.77736
115640.0000   -6.06473
115680.0000   -5.62753
115720.0000   -5.97021
115760.0000   -5.29630
115800.0000   -6.53604
115840.0000   -7.93286
115880.0000   -6.47686
115920.0000   -6.13370
115960.0000   -6.66052
116000.0000   -6.54418
116040.0000   -6.29963
116080.0000   -6.56655
116120.0000   -6.60890
116160.0000   -6.44984
116200.0000   -6.22446
116240.0000   -5.67480
116280.0000   -5.54785
116320.0000   -5.82268
116360.0000   -5.46655
116400.0000   -6.35473
116440.0000   -5.77680
116480.0000   -6.61719
116520.0000   -6.63727
116560.0000   -7.47934
116600.0000   -6.00037
116640.0000   -6.49653
116680.0000   -6.03057
116720.0000   -5.87780
116760.0000   -5.63324
116800.0000   -5.91274
116840.0000   -5.77783
116880.0000   -6.44123
116920.0000   -6.10384
116960.0000   -6.45440
117000.0000   -5.48084
117040.0000   -5.64242
117080.0000   -5.62519
117120.0000   -5.94489
117160.0000   -5.53153
117200.0000   -5.73479
117240.0000   -5.32330
117280.0000   -5.41336
117320.0000   -5.48874
117360.0000   -5.48550
117400.0000   -5.30215
117440.0000   -5.63533
117480.0000   -4.85910
117520.0000   -5.38676
117560.0000   -5.93496
117600.0000   -5.40513
117640.0000   -4.31295
117680.0000   -4.83328
117720.0000   -5.17298
117760.0000   -5.89450
117800.0000   -5.66827
117840.0000   -5.29984
117880.0000   -4.86391
117920.0000   -5.92933
117960.0000   -5.25874
118000.0000   -5.22186
118040.0000   -5.71283
118080.0000   -5.17993
118120.0000   -5.26655
118160.0000   -6.06949
118200.0000   -6.32578
118240.0000   -5.94097
118280.0000   -5.47769
118320.0000   -5.35364
118360.0000   -6.12669
118400.0000   -6.15587
118440.0000   -6.49901
118480.0000   -5.50104
118520.0000   -5.81335
118560.0000   -5.53046
118600.0000   -5.37740
118640.0000   -5.67436
118680.0000   -5.80976
118720.0000   -6.51276
118760.0000   -5.24861
118800.0000   -5.31266
118840.0000   -6.25592
118880.0000   -5.26639
118920.0000   -6.47964
118960.0000   -5.74580
119000.0000   -4.59635
119040.0000   -6.00439
119080.0000   -5.86881
119120.0000   -5.80074
119160.0000   -5.55459
119200.0000   -5.30211
119240.0000   -6.20836
119280.0000   -5.20265
119320.0000   -5.01238
119360.0000   -4.97838
119400.0000   -4.85487
119440.0000   -5.13685
119480.0000   -4.61753
119520.0000   -5.00898
119560.0000   -5.24261
119600.0000   -5.26850
119640.0000   -4.42465
119680.0000   -4.59703
119720.0000   -3.65141
119760.0000   -4.75752
119800.0000   -4.75194
119840.0000   -4.92069
119880.0000   -5.58745
119920.0000   -5.22867
119960.0000   -4.87247
120000.0000   -4.79075
120040.0000   -4.57610
120080.0000   -4.75763
120120.0000   -5.68740
120160.0000   -5.54969
120200.0000   -6.51966
120240.0000   -5.50223
120280.0000   -5.74540
120320.0000   -5.10496
120360.0000   -6.30634
120400.0000   -5.33485
120440.0000   -5.84088
120480.0000   -4.59531
120520.0000   -6.14889
120560.0000   -6.48761
120600.0000   -5.77940
120640.0000   -5.87888
120680.0000   -5.65419
120720.0000   -6.05913
120760.0000   -5.72430
120800.0000   -6.15740
120840.0000   -6.99923
120880.0000   -6.60683
120920.0000   -5.82538
120960.0000   -6.23034
121000.0000   -6.76488
121040.0000   -5.77587
121080.0000   -6.00482
121120.0000   -6.23554
121160.0000   -5.29477
121200.0000   -5.85170
121240.0000   -5.82340
121280.0000   -5.71521
121320.0000   -4.73449
121360.0000   -6.28264
121400.0000   -6.45304
121440.0000   -7.22743
121480.0000   -5.98161
121520.0000   -6.97746
121560.0000   -6.90133
121600.0000   -6.42601
121640.0000   -5.65975
121680.0000   -5.62690
121720.0000   -5.64946
121760.0000   -5.63570
121800.0000   -6.05349
121840.0000   -4.83301
121880.0000   -6.71994
121920.0000   -6.01793
121960.0000   -6.47923
122000.0000   -6.10174
122040.0000   -5.79121
122080.0000   -5.99451
122120.0000   -5.61726
122160.0000   -5.21281
122200.0000   -6.01864
122240.0000   -5.13987
122280.0000   -5.96635
122320.0000   -4.75970
122360.0000   -5.72811
122400.0000   -5.27283
122440.0000   -5.36555
122480.0000   -5.36391
122520.0000   -5.42887
122560.0000   -5.97162
122600.0000   -5.88741
122640.0000   -5.32471
122680.0000   -5.52946
122720.0000   -5.52291
122760.0000   -4.92755
122800.0000   -5.75027
122840.0000   -4.64769
122880.0000   -5.15478
122920.0000   -5.43471
122960.0000   -5.23013
123000.0000   -5.53713
123040.0000   -7.54550
123080.0000   -7.02944
123120.0000   -6.57052
123160.0000   -5.08338
123200.0000   -5.75266
123240.0000   -5.95923
123280.0000   -6.77156
123320.0000   -6.08318
123360.0000   -5.48739
123400.0000   -5.38792
123440.0000   -5.68031
123480.0000   -5.09455
123520.0000   -5.10610
123560.0000   -5.42016
123600.0000   -5.71965
123640.0000   -5.18726
123680.0000   -4.92672
123720.0000   -5.00135
123760.0000   -6.20562
123800.0000   -5.16647
123840.0000   -5.85641
123880.0000   -4.58604
123920.0000   -5.43759
123960.0000   -4.77396
124000.0000   -5.34934
124040.0000   -4.82156
124080.0000   -4.84633
124120.0000   -5.17024
124160.0000   -4.96759
124200.0000   -5.18293
124240.0000   -5.31383
124280.0000   -6.27970
124320.0000   -4.62391
124360.0000   -4.97284
124400.0000   -5.32850
124440.0000   -4.44533
124480.0000   -4.60655
124520.0000   -4.92883
124560.0000   -4.88425
124600.0000   -5.89110
124640.0000   -4.18046
124680.0000   -4.88857
124720.0000   -7.00002
124760.0000   -5.57229
124800.0000   -5.41222
124840.0000   -4.22501
124880.0000   -4.06749
124920.0000   -5.24574
124960.0000   -5.43140
125000.0000   -5.55431
125040.0000   -5.23178
125080.0000   -5.80042
125120.0000   -6.09100
125160.0000   -5.70932
125200.0000   -5.56259
125240.0000   -5.63277
125280.0000   -5.17397
125320.0000   -5.06280
125360.0000   -4.38461
125400.0000   -5.17120
125440.0000   -4.98595
125480.0000   -5.31215
125520.0000   -4.90994
125560.0000   -5.84000
125600.0000   -5.56028
125640.0000   -6.22039
125680.0000   -6.53287
125720.0000   -5.64410
125760.0000   -5.57723
125800.0000   -5.58652
125840.0000   -5.80167
125880.0000   -5.59396
125920.0000   -5.64552
125960.0000   -5.07274
126000.0000   -5.35040
126040.0000   -5.30947
126080.0000   -6.24875
126120.0000   -5.51192
126160.0000   -5.33963
126200.0000   -5.32298
126240.0000   -5.79103
126280.0000   -5.68328
126320.0000   -6.84945
126360.0000   -4.92047
126400.0000   -5.89783
126440.0000   -5.52154
126480.0000   -5.40992
126520.0000   -5.11401
126560.0000   -6.05491
126600.0000   -6.25643
126640.0000   -5.76030
126680.0000   -6.00333
126720.0000   -4.65132
126760.0000   -5.21960
126800.0000   -5.68733
126840.0000   -5.07485
126880.0000   -5.28819
126920.0000   -5.25529
126960.0000   -5.61749
127000.0000   -5.17853
127040.0000   -4.65190
127080.0000   -4.70576
127120.0000   -5.35059
127160.0000   -4.50756
127200.0000   -4.48794
127240.0000   -4.66915
127280.0000   -5.17539
127320.0000   -5.31873
127360.0000   -5.87459
127400.0000   -5.67010
127440.0000   -5.30848
127480.0000   -4.75081
127520.0000   -5.51864
127560.0000   -5.77253
127600.0000   -5.46024
127640.0000   -5.69894
127680.0000   -5.38788
127720.0000   -5.89109
127760.0000   -5.77356
127800.0000   -5.83055
127840.0000   -5.67377
127880.0000   -5.95910
127920.0000   -6.05894
127960.0000   -6.19635
128000.0000   -6.50467
128040.0000   -5.55835
128080.0000   -6.00742
128120.0000   -6.08123
128160.0000   -5.67638
128200.0000   -5.41512
128240.0000   -6.05246
128280.0000   -6.11719
128320.0000   -6.03936
128360.0000   -5.16093
128400.0000   -5.30003
128440.0000   -5.23442
128480.0000   -5.54318
128520.0000   -5.34210
128560.0000   -6.75179
128600.0000   -5.56475
128640.0000   -5.22076
128680.0000   -5.82370
128720.0000   -4.73153
128760.0000   -4.28627
128800.0000   -4.71603
128840.0000   -4.80189
128880.0000   -5.06859
128920.0000   -5.17713
128960.0000   -4.95154
129000.0000   -4.13120
129040.0000   -4.57472
129080.0000   -4.59670
129120.0000   -4.91116
129160.0000   -4.39630
129200.0000   -4.30159
129240.0000   -4.61052
129280.0000   -4.81448
129320.0000   -4.89185
129360.0000   -5.46430
129400.0000   -6.03085
129440.0000   -5.41966
129480.0000   -6.47762
129520.0000   -5.21589
129560.0000   -6.49257
129600.0000   -7.29397
129640.0000   -6.75435
129680.0000   -6.25459
129720.0000   -6.17334
129760.0000   -7.26129
129800.0000   -6.88816
129840.0000   -6.05647
129880.0000   -6.86869
129920.0000   -6.07171
129960.0000   -4.63902
130000.0000   -5.17302
130040.0000   -5.30829
130080.0000   -4.67292
130120.0000   -5.27213
130160.0000   -5.89988
130200.0000   -5.65685
130240.0000   -4.97319
130280.0000   -5.03583
130320.0000   -5.67690
130360.0000   -5.12137
130400.0000   -4.96578
130440.0000   -5.22890
130480.0000   -4.88468
130520.0000   -5.14655
130560.0000   -6.05739
130600.0000   -5.43349
130640.0000   -6.17721
130680.0000   -5.74449
130720.0000   -6.39437
130760.0000   -5.89895
130800.0000   -6.61554
130840.0000   -6.49922
130880.0000   -6.37446
130920.0000   -7.16768
130960.0000   -6.25064
131000.0000   -6.38735
131040.0000   -6.72200
131080.0000   -5.05677
131120.0000   -6.14269
131160.0000   -6.38842
131200.0000   -6.38895
131240.0000   -5.92313
131280.0000   -6.92995
131320.0000   -6.03684
131360.0000   -6.61459
131400.0000   -6.71571
131440.0000   -5.88868
131480.0000   -6.79589
131520.0000   -6.45133
131560.0000   -5.81796
131600.0000   -6.41172
131640.0000   -5.56581
131680.0000   -5.26370
131720.0000   -5.75823
131760.0000   -6.23852
131800.0000   -6.09284
131840.0000   -5.62879
131880.0000   -6.31532
131920.0000   -5.97434
131960.0000   -5.69543
132000.0000   -4.99615
132040.0000   -5.48006
132080.0000   -5.06403
132120.0000   -5.22808
132160.0000   -5.59985
132200.0000   -5.53862
132240.0000   -6.23697
132280.0000   -6.53113
132320.0000   -5.73257
132360.0000   -5.81912
132400.0000   -5.56363
132440.0000   -5.37677
132480.0000   -5.22839
132520.0000   -5.91954
132560.0000   -5.64411
132600.0000   -5.13718
132640.0000   -4.98075
132680.0000   -5.02515
132720.0000   -4.14752
132760.0000   -4.69305
132800.0000   -5.36950
132840.0000   -5.23898
132880.0000   -5.44465
132920.0000   -5.92050
132960.0000   -7.03940
133000.0000   -5.86271
133040.0000   -4.75248
133080.0000   -4.91497
133120.0000   -5.68072
133160.0000   -5.69287
133200.0000   -5.62204
133240.0000   -5.85364
133280.0000   -5.45240
133320.0000   -5.59547
133360.0000   -6.63861
133400.0000   -5.25521
133440.0000   -5.69916
133480.0000   -5.02956
133520.0000   -5.80255
133560.0000   -5.25784
133600.0000   -5.59923
133640.0000   -5.32010
133680.0000   -4.80862
133720.0000   -4.20408
133760.0000   -4.98157
133800.0000   -5.47313
133840.0000   -4.60993
133880.0000   -4.49037
133920.0000   -5.06942
133960.0000   -5.29974
134000.0000   -5.88653
134040.0000   -5.42758
134080.0000   -6.38732
134120.0000   -6.49040
134160.0000   -5.88788
134200.0000   -5.42521
134240.0000   -5.86461
134280.0000   -5.33308
134320.0000   -5.20780
134360.0000   -5.30934
134400.0000   -5.19890
134440.0000   -5.73536
134480.0000   -5.80743
134520.0000   -6.17728
134560.0000   -6.55312
134600.0000   -6.86370
134640.0000   -6.24805
134680.0000   -7.16443
134720.0000   -6.35164
134760.0000   -5.93104
134800.0000   -5.49184
134840.0000   -5.57674
134880.0000   -6.90964
134920.0000   -5.86969
134960.0000   -5.62148
135000.0000   -5.68516
135040.0000   -6.05767
135080.0000   -5.82225
135120.0000   -5.94636
135160.0000   -5.10913
135200.0000   -4.99807
135240.0000   -5.03220
135280.0000   -5.17433
135320.0000   -5.03589
135360.0000   -5.23550
135400.0000   -5.16828
135440.0000   -5.16332
135480.0000   -5.19285
135520.0000   -4.32939
135560.0000   -5.26475
135600.0000   -4.84882
135640.0000   -4.20630
135680.0000   -3.71895
135720.0000   -4.58059
135760.0000   -5.44594
135800.0000   -5.86658
135840.0000   -6.12193
135880.0000   -6.44536
135920.0000   -6.05109
135960.0000   -4.94028
136000.0000   -5.66518
136040.0000   -5.01866
136080.0000   -4.75305
136120.0000   -5.47161
136160.0000   -5.00347
136200.0000   -5.85124
136240.0000   -6.03366
136280.0000   -5.18254
136320.0000   -5.57781
136360.0000   -5.58184
136400.0000   -5.24927
136440.0000   -6.77817
136480.0000   -6.09124
136520.0000   -6.01896
136560.0000   -6.05347
136600.0000   -6.15264
136640.0000   -6.11101
136680.0000   -5.87036
136720.0000   -5.41260
136760.0000   -5.11738
136800.0000   -5.48263
136840.0000   -5.26520
136880.0000   -6.78509
136920.0000   -6.12216
136960.0000   -5.89544
137000.0000   -6.10530
137040.0000   -5.47277
137080.0000   -5.82867
137120.0000   -5.74535
137160.0000   -5.63182
137200.0000   -5.59110
137240.0000   -5.55501
137280.0000   -5.57471
137320.0000   -4.75395
137360.0000   -4.40615
137400.0000   -5.30925
137440.0000   -5.82885
137480.0000   -4.85285
137520.0000   -4.70479
137560.0000   -4.62042
137600.0000   -4.41771
137640.0000   -5.07280
137680.0000   -4.91562
137720.0000   -4.63696
137760.0000   -5.00619
137800.0000   -4.88849
137840.0000   -5.43780
137880.0000   -5.16457
137920.0000   -4.36913
137960.0000   -4.33844
138000.0000   -4.93222
138040.0000   -4.86289
138080.0000   -4.56184
138120.0000   -4.69246
138160.0000   -4.98075
138200.0000   -5.15599
138240.0000   -4.38843
138280.0000   -4.83180
138320.0000   -4.39915
138360.0000   -5.19364
138400.0000   -5.41053
138440.0000   -4.17461
138480.0000   -5.12758
138520.0000   -5.41939
138560.0000   -4.46579
138600.0000   -4.08296
138640.0000   -4.91459
138680.0000   -4.53161
138720.0000   -4.69982
138760.0000   -4.08825
138800.0000   -4.74627
138840.0000   -4.57694
138880.0000   -4.73768
138920.0000   -5.31841
138960.0000   -5.49819
139000.0000   -4.57355
139040.0000   -4.96181
139080.0000   -4.33781
139120.0000   -4.57747
139160.0000   -4.35221
139200.0000   -5.10376
139240.0000   -4.69480
139280.0000   -4.57795
139320.0000   -4.91788
139360.0000   -5.69158
139400.0000   -4.97630
139440.0000   -4.92523
139480.0000   -5.47752
139520.0000   -5.06470
139560.0000   -5.85526
139600.0000   -5.37463
139640.0000   -5.38632
139680.0000   -5.36574
139720.0000   -5.97205
139760.0000   -5.63621
139800.0000   -5.05026
139840.0000   -5.02122
139880.0000   -6.31715
139920.0000   -5.66571
139960.0000   -5.76087
140000.0000   -5.53736
140040.0000   -5.64612
140080.0000   -5.70762
140120.0000   -6.31343
140160.0000   -5.17673
140200.0000   -5.61318
140240.0000   -5.77336
140280.0000   -5.18017
140320.0000   -5.96836
140360.0000   -6.21181
140400.0000   -6.67291
140440.0000   -5.51950
140480.0000   -5.86169
140520.0000   -4.78140
140560.0000   -4.62202
140600.0000   -4.51649
140640.0000   -5.18266
140680.0000   -5.84797
140720.0000   -5.50316
140760.0000   -5.51232
140800.0000   -5.40240
140840.0000   -6.35167
140880.0000   -5.51821
140920.0000   -5.37230
140960.0000   -5.16609
141000.0000   -5.29209
141040.0000   -5.65791
141080.0000   -5.98861
141120.0000   -5.66924
141160.0000   -5.50628
141200.0000   -5.29878
141240.0000   -4.27480
141280.0000   -4.02186
141320.0000   -4.57922
141360.0000   -4.33163
141400.0000   -4.48285
141440.0000   -5.29913
141480.0000   -4.64378
141520.0000   -5.25380
141560.0000   -5.74778
141600.0000   -5.36910
141640.0000   -4.66833
141680.0000   -5.32317
141720.0000   -4.79617
141760.0000   -4.96629
141800.0000   -4.65670
141840.0000   -4.36369
141880.0000   -5.04031
141920.0000   -6.06766
141960.0000   -5.78813
142000.0000   -5.49204
142040.0000   -5.56632
142080.0000   -5.27382
142120.0000   -4.83370
142160.0000   -5.04759
142200.0000   -5.27770
142240.0000   -4.89735
142280.0000   -3.87420
142320.0000   -4.43080
142360.0000   -4.55822
142400.0000   -4.95299
142440.0000   -4.66050
142480.0000   -4.65530
142520.0000   -4.06280
142560.0000   -5.05387
142600.0000   -4.22049
142640.0000   -4.69052
142680.0000   -4.45833
142720.0000   -4.29637
142760.0000   -4.90007
142800.0000   -5.10043
142840.0000   -4.84081
142880.0000   -4.78642
142920.0000   -4.57601
142960.0000   -5.05289
143000.0000   -4.93910
143040.0000   -4.84679
143080.0000   -4.49636
143120.0000   -4.97054
143160.0000   -4.76397
143200.0000   -4.78936
143240.0000   -5.03369
143280.0000   -5.49117
143320.0000   -4.42479
143360.0000   -4.87942
143400.0000   -5.19558
143440.0000   -5.34691
143480.0000   -4.27065
143520.0000   -5.26841
143560.0000   -4.72464
143600.0000   -4.29926
143640.0000   -4.57885
143680.0000   -4.68459
143720.0000   -4.75146
143760.0000   -4.93101
143800.0000   -4.25132
143840.0000   -4.64599
143880.0000   -3.87921
143920.0000   -5.09198
143960.0000   -5.04935
144000.0000   -4.48710
144040.0000   -4.52239
144080.0000   -4.80418
144120.0000   -4.73653
144160.0000   -5.24720
144200.0000   -4.66574
144240.0000   -3.98678
144280.0000   -5.30314
144320.0000   -4.87755
144360.0000   -4.65293
144400.0000   -4.69943
144440.0000   -5.03308
144480.0000   -5.11009
144520.0000   -4.80334
144560.0000   -5.79654
144600.0000   -6.01957
144640.0000   -5.62452
144680.0000   -4.42385
144720.0000   -5.01508
144760.0000   -5.34427
144800.0000   -4.49946
144840.0000   -4.54732
144880.0000   -4.86423
144920.0000   -5.89528
144960.0000   -4.61163
145000.0000   -4.59916
145040.0000   -5.56809
145080.0000   -5.16811
145120.0000   -5.40247
145160.0000   -4.94619
145200.0000   -4.55051
145240.0000   -5.25525
145280.0000   -4.00182
145320.0000   -4.93281
145360.0000   -5.13191
145400.0000   -5.34921
145440.0000   -4.87204
145480.0000   -5.12563
145520.0000   -5.71190
145560.0000   -5.24723
145600.0000   -5.35979
145640.0000   -5.74768
145680.0000   -5.19154
145720.0000   -5.23316
145760.0000   -4.83824
145800.0000   -5.81243
145840.0000   -5.27420
145880.0000   -5.11946
145920.0000   -4.06935
145960.0000   -4.64373
146000.0000   -4.78351
146040.0000   -3.93152
146080.0000   -3.63297
146120.0000   -3.89985
146160.0000   -3.85650
146200.0000   -3.50062
146240.0000   -5.05409
146280.0000   -4.34044
146320.0000   -4.78736
146360.0000   -4.63787
146400.0000   -3.50567
146440.0000   -3.93495
146480.0000   -5.05406
146520.0000   -4.41434
146560.0000   -4.64330
146600.0000   -4.57555
146640.0000   -3.74235
146680.0000   -4.49007
146720.0000   -4.29305
146760.0000   -4.49331
146800.0000   -4.51293
146840.0000   -4.72988
146880.0000   -5.04728
146920.0000   -4.50233
146960.0000   -4.67191
147000.0000   -5.40559
147040.0000   -5.02026
147080.0000   -5.49918
147120.0000   -5.25187
147160.0000   -4.39960
147200.0000   -4.77565
147240.0000   -5.88826
147280.0000   -5.58492
147320.0000   -5.25754
147360.0000   -4.15940
147400.0000   -4.88689
147440.0000   -4.98090
147480.0000   -5.41531
147520.0000   -4.64417
147560.0000   -4.94991
147600.0000   -4.99915
147640.0000   -4.39664
147680.0000   -4.80585
147720.0000   -4.59116
147760.0000   -4.41856
147800.0000   -5.04387
147840.0000   -4.74267
147880.0000   -4.45569
147920.0000   -5.69229
147960.0000   -4.96813
148000.0000   -4.54723
148040.0000   -4.89375
148080.0000   -4.27435
148120.0000   -4.10277
148160.0000   -4.67515
148200.0000   -5.23238
148240.0000   -4.78831
148280.0000   -5.04231
148320.0000   -4.92923
148360.0000   -4.67201
148400.0000   -4.55150
148440.0000   -5.21162
148480.0000   -4.97450
148520.0000   -5.16800
148560.0000   -5.02255
148600.0000   -4.93060
148640.0000   -5.05666
148680.0000   -4.49204
148720.0000   -5.19005
148760.0000   -4.72263
148800.0000   -4.67061
148840.0000   -5.36413
148880.0000   -5.12264
148920.0000   -5.44381
148960.0000   -5.23148
149000.0000   -5.19850
149040.0000   -5.12934
149080.0000   -5.59839
149120.0000   -6.00111
149160.0000   -5.62661
149200.0000   -5.06587
149240.0000   -4.53921
149280.0000   -5.84462
149320.0000   -5.13112
149360.0000   -5.77626
149400.0000   -6.31843
149440.0000   -5.98721
149480.0000   -5.10306
149520.0000   -4.72821
149560.0000   -5.64398
149600.0000   -6.08165
149640.0000   -5.38233
149680.0000   -6.22160
149720.0000   -5.68637
149760.0000   -5.60567
149800.0000   -5.58043
149840.0000   -5.44980
149880.0000   -5.41664
149920.0000   -5.98336
149960.0000   -6.26507
150000.0000   -6.02792
150040.0000   -5.69627
150080.0000   -5.70099
150120.0000   -6.12890
150160.0000   -4.87068
150200.0000   -5.24112
150240.0000   -5.85897
150280.0000   -5.70590
150320.0000   -5.18945
150360.0000   -5.12781
150400.0000   -5.22335
150440.0000   -4.77000
150480.0000   -4.60689
150520.0000   -4.82227
150560.0000   -5.55788
150600.0000   -4.80960
150640.0000   -4.16438
150680.0000   -4.69092
150720.0000   -5.25859
150760.0000   -4.43087
150800.0000   -4.95750
150840.0000   -5.96035
150880.0000   -5.08492
150920.0000   -5.28434
150960.0000   -5.12495
151000.0000   -4.98868
151040.0000   -5.53197
151080.0000   -5.08467
151120.0000   -6.25039
151160.0000   -4.82551
151200.0000   -5.27299
151240.0000   -5.23442
151280.0000   -4.38935
151320.0000   -4.78504
151360.0000   -4.72920
151400.0000   -5.00563
151440.0000   -5.00830
151480.0000   -4.74774
151520.0000   -5.77242
151560.0000   -5.26803
151600.0000   -5.01804
151640.0000   -4.91990
151680.0000   -6.15591
151720.0000   -6.07726
151760.0000   -5.03143
151800.0000   -4.52771
151840.0000   -5.12603
151880.0000   -5.28272
151920.0000   -5.47409
151960.0000   -4.97303
152000.0000   -4.99456
152040.0000   -5.45942
152080.0000   -5.45825
152120.0000   -5.16543
152160.0000   -5.48188
152200.0000   -5.84219
152240.0000   -5.63934
152280.0000   -5.58989
152320.0000   -5.45206
152360.0000   -5.73256
152400.0000   -5.59850
152440.0000   -5.49196
152480.0000   -4.74936
152520.0000   -5.56424
152560.0000   -5.12932
152600.0000   -5.12100
152640.0000   -5.21177
152680.0000   -5.32822
152720.0000   -5.84606
152760.0000   -5.42360
152800.0000   -5.49452
152840.0000   -4.98108
152880.0000   -5.56560
152920.0000   -5.64087
152960.0000   -5.81219
153000.0000   -5.54770
153040.0000   -5.68636
153080.0000   -5.44383
153120.0000   -5.00629
153160.0000   -5.01574
153200.0000   -6.35261
153240.0000   -6.18998
153280.0000   -5.86810
153320.0000   -6.00434
153360.0000   -5.07198
153400.0000   -5.77950
153440.0000   -5.24043
153480.0000   -5.60399
153520.0000   -5.21149
153560.0000   -5.35294
153600.0000   -5.53334
153640.0000   -5.39339
153680.0000   -5.33031
153720.0000   -5.90107
153760.0000   -6.37474
153800.0000   -5.41155
153840.0000   -5.56114
153880.0000   -5.73240
153920.0000   -5.02987
153960.0000   -5.26269
154000.0000   -5.69933
154040.0000   -5.24063
154080.0000   -6.22380
154120.0000   -5.73745
154160.0000   -5.48368
154200.0000   -5.41296
154240.0000   -6.47420
154280.0000   -6.32695
154320.0000   -5.22726
154360.0000   -4.49058
154400.0000   -5.19204
154440.0000   -6.27607
154480.0000   -5.21140
154520.0000   -5.44079
154560.0000   -5.68203
154600.0000   -6.31742
154640.0000   -4.86795
154680.0000   -5.94933
154720.0000   -5.65650
154760.0000   -5.53824
154800.0000   -5.09667
154840.0000   -5.24781
154880.0000   -5.57282
154920.0000   -4.95650
154960.0000   -4.81927
155000.0000   -5.53810
155040.0000   -5.17300
155080.0000   -5.68725
155120.0000   -5.56413
155160.0000   -5.31232
155200.0000   -4.84439
155240.0000   -5.82157
155280.0000   -5.53958
155320.0000   -5.27398
155360.0000   -4.89036
155400.0000   -5.24720
155440.0000   -5.48663
155480.0000   -5.21434
155520.0000   -6.12593
155560.0000   -5.94145
155600.0000   -5.94669
155640.0000   -5.64857
155680.0000   -5.98370
155720.0000   -7.08534
155760.0000   -5.30750
155800.0000   -5.32467
155840.0000   -5.68349
155880.0000   -5.61786
155920.0000   -5.89679
155960.0000   -5.65500
156000.0000   -6.55140
156040.0000   -6.49851
156080.0000   -6.93053
156120.0000   -6.19722
156160.0000   -6.17702
156200.0000   -6.64893
156240.0000   -6.29169
156280.0000   -6.45154
156320.0000   -6.42340
156360.0000   -6.07275
156400.0000   -6.93019
156440.0000   -7.19007
156480.0000   -5.14019
156520.0000   -6.29995
156560.0000   -4.78779
156600.0000   -5.46847
156640.0000   -5.47387
156680.0000   -5.94571
156720.0000   -5.11921
156760.0000   -5.24339
156800.0000   -5.32981
156840.0000   -4.43747
156880.0000   -5.15727
156920.0000   -4.42049
156960.0000   -4.92494
157000.0000   -5.10619
157040.0000   -5.25207
157080.0000   -5.02185
157120.0000   -5.23473
157160.0000   -4.78154
157200.0000   -5.56697
157240.0000   -4.59853
157280.0000   -5.15637
157320.0000   -4.41654
157360.0000   -5.23585
157400.0000   -4.67428
157440.0000   -4.93835
157480.0000   -5.10357
157520.0000   -5.15268
157560.0000   -5.65400
157600.0000   -4.65743
157640.0000   -5.38761
157680.0000   -4.78301
157720.0000   -4.73410
157760.0000   -4.37785
157800.0000   -4.68756
157840.0000   -5.07049
157880.0000   -5.14856
157920.0000   -5.59463
157960.0000   -5.40065
158000.0000   -4.75985
158040.0000   -4.74130
158080.0000   -5.19590
158120.0000   -5.04978
158160.0000   -5.38732
158200.0000   -5.86709
158240.0000   -5.59806
158280.0000   -5.61043
158320.0000   -4.82996
158360.0000   -5.30675
158400.0000   -5.09770
158440.0000   -4.73808
158480.0000   -5.03024
158520.0000   -5.04142
158560.0000   -5.96980
158600.0000   -5.54619
158640.0000   -6.11346
158680.0000   -4.75393
158720.0000   -5.25312
158760.0000   -5.11684
158800.0000   -5.53414
158840.0000   -5.11592
158880.0000   -4.87520
158920.0000   -5.91381
158960.0000   -5.82604
159000.0000   -5.34561
159040.0000   -5.92955
159080.0000   -5.70843
159120.0000   -5.55128
159160.0000   -5.90940
159200.0000   -5.71943
159240.0000   -4.52725
159280.0000   -4.94945
159320.0000   -4.70042
159360.0000   -5.43050
159400.0000   -4.99132
159440.0000   -5.46077
159480.0000   -6.48521
159520.0000   -5.26621
159560.0000   -5.57446
159600.0000   -4.23065
159640.0000   -4.58180
159680.0000   -4.38573
159720.0000   -4.24873
159760.0000   -4.97193
159800.0000   -4.31790
159840.0000   -5.36279
159880.0000   -5.08022
159920.0000   -5.00446
159960.0000   -5.00101
160000.0000   -4.93761
160040.0000   -5.71651
160080.0000   -5.05465
160120.0000   -5.32296
160160.0000   -5.17767
160200.0000   -4.65601
160240.0000   -4.80833
160280.0000   -4.74848
160320.0000   -4.65803
160360.0000   -5.55361
160400.0000   -4.86486
160440.0000   -5.29796
160480.0000   -5.00379
160520.0000   -5.19195
160560.0000   -5.50067
160600.0000   -5.58064
160640.0000   -5.58352
160680.0000   -5.64960
160720.0000   -5.52969
160760.0000   -5.72896
160800.0000   -5.00477
160840.0000   -4.81173
160880.0000   -4.92582
160920.0000   -5.68686
160960.0000   -5.36540
161000.0000   -6.22590
161040.0000   -6.21322
161080.0000   -5.91429
161120.0000   -5.62475
161160.0000   -5.92630
161200.0000   -5.82186
161240.0000   -5.88913
161280.0000   -5.03709
161320.0000   -4.57854
161360.0000   -5.05220
161400.0000   -5.39469
161440.0000   -5.32092
161480.0000   -5.16442
161520.0000   -4.73819
161560.0000   -4.78427
161600.0000   -4.97143
161640.0000   -5.38718
161680.0000   -5.29579
161720.0000   -5.06459
161760.0000   -4.94957
161800.0000   -4.83797
161840.0000   -5.18861
161880.0000   -4.87630
161920.0000   -4.16867
161960.0000   -4.78155
162000.0000   -4.40388
162040.0000   -5.37544
162080.0000   -3.87225
162120.0000   -5.00311
162160.0000   -4.58473
162200.0000   -5.00982
162240.0000   -4.17689
162280.0000   -4.41155
162320.0000   -3.87580
162360.0000   -5.43491
162400.0000   -4.77887
162440.0000   -4.88328
162480.0000   -5.51797
162520.0000   -4.69058
162560.0000   -4.65890
162600.0000   -4.52956
162640.0000   -4.46060
162680.0000   -3.82151
162720.0000   -5.23818
162760.0000   -5.10600
162800.0000   -5.30990
162840.0000   -6.52327
162880.0000   -6.22845
162920.0000   -5.54362
162960.0000   -5.14252
163000.0000   -6.21998
163040.0000   -5.42344
163080.0000   -5.27529
163120.0000   -4.49019
163160.0000   -5.54560
163200.0000   -5.39750
163240.0000   -5.04139
163280.0000   -5.52418
163320.0000   -4.74176
163360.0000   -5.11593
163400.0000   -4.52139
163440.0000   -4.99584
163480.0000   -5.59263
163520.0000   -4.95270
163560.0000   -5.60578
163600.0000   -5.67559
163640.0000   -5.84365
163680.0000   -5.31658
163720.0000   -5.27978
163760.0000   -4.65691
163800.0000   -5.18899
163840.0000   -4.62069
163880.0000   -3.98400
163920.0000   -5.08355
163960.0000   -4.42599
164000.0000   -4.03647
164040.0000   -4.21977
164080.0000   -5.46053
164120.0000   -5.85795
164160.0000   -5.34773
164200.0000   -4.92777
164240.0000   -4.07951
164280.0000   -4.16816
164320.0000   -4.19214
164360.0000   -4.49203
164400.0000   -4.51242
164440.0000   -5.26533
164480.0000   -6.12105
164520.0000   -6.05976
164560.0000   -4.88452
164600.0000   -4.35268
164640.0000   -4.86910
164680.0000   -4.89281
164720.0000   -4.81765
164760.0000   -4.37320
164800.0000   -5.61206
164840.0000   -4.81291
164880.0000   -4.82827
164920.0000   -4.55761
164960.0000   -4.91056
165000.0000   -4.22407
165040.0000   -4.01999
165080.0000   -4.84360
165120.0000   -5.04189
165160.0000   -5.35322
165200.0000   -5.30627
165240.0000   -5.78580
165280.0000   -5.25291
165320.0000   -5.40301
165360.0000   -4.50417
165400.0000   -3.83272
165440.0000   -4.95227
165480.0000   -4.05364
165520.0000   -4.33087
165560.0000   -4.57685
165600.0000   -4.94760
165640.0000   -4.29338
165680.0000   -3.26950
165720.0000   -4.23290
165760.0000   -5.13236
165800.0000   -4.68690
165840.0000   -4.82539
165880.0000   -4.55425
165920.0000   -4.15632
165960.0000   -3.94307
166000.0000   -4.35067
166040.0000   -4.13210
166080.0000   -4.63066
166120.0000   -5.10925
166160.0000   -5.63712
166200.0000   -3.68843
166240.0000   -5.21667
166280.0000   -5.29117
166320.0000   -4.39104
166360.0000   -3.72934
166400.0000   -4.33235
166440.0000   -4.71983
166480.0000   -5.50276
166520.0000   -4.20933
166560.0000   -4.71088
166600.0000   -5.12262
166640.0000   -4.84072
166680.0000   -5.30174
166720.0000   -5.05911
166760.0000   -6.20826
166800.0000   -5.22206
166840.0000   -5.66174
166880.0000   -6.03829
166920.0000   -4.78595
166960.0000   -5.96570
167000.0000   -6.11179
167040.0000   -6.12538
167080.0000   -5.61179
167120.0000   -4.39692
167160.0000   -4.98988
167200.0000   -4.76626
167240.0000   -5.37309
167280.0000   -3.53556
167320.0000   -4.17393
167360.0000   -4.38916
167400.0000   -3.65730
167440.0000   -4.13138
167480.0000   -4.39399
167520.0000   -4.41883
167560.0000   -3.91981
167600.0000   -3.62016
167640.0000   -3.84609
167680.0000   -3.58200
167720.0000   -3.82783
167760.0000   -4.70012
167800.0000   -5.11928
167840.0000   -4.39795
167880.0000   -5.67603
167920.0000   -5.84218
167960.0000   -5.90375
168000.0000   -5.51368
168040.0000   -6.24144
168080.0000   -6.14333
168120.0000   -5.89822
168160.0000   -5.64465
168200.0000   -5.74669
168240.0000   -6.05493
168280.0000   -5.69313
168320.0000   -5.24996
168360.0000   -4.74873
168400.0000   -4.94897
168440.0000   -4.37442
168480.0000   -5.58585
168520.0000   -6.14145
168560.0000   -5.72558
168600.0000   -5.84463
168640.0000   -5.71980
168680.0000   -6.20141
168720.0000   -6.57288
168760.0000   -5.69864
168800.0000   -6.16446
168840.0000   -5.19919
168880.0000   -5.81735
168920.0000   -5.19412
168960.0000   -4.43361
169000.0000   -5.54409
169040.0000   -6.16463
169080.0000   -6.61627
169120.0000   -6.75990
169160.0000   -6.43758
169200.0000   -5.91740
169240.0000   -5.75820
169280.0000   -6.26035
169320.0000   -5.11613
169360.0000   -5.00295
169400.0000   -5.11968
169440.0000   -5.08311
169480.0000   -4.96602
169520.0000   -5.08028
169560.0000   -4.62075
169600.0000   -4.80285
169640.0000   -4.80215
169680.0000   -5.27189
169720.0000   -5.82251
169760.0000   -6.13317
169800.0000   -5.12749
169840.0000   -4.35306
169880.0000   -5.54892
169920.0000   -4.50367
169960.0000   -5.09754
170000.0000   -4.34431
170040.0000   -5.67351
170080.0000   -5.57885
170120.0000   -5.26214
170160.0000   -3.93648
170200.0000   -4.37117
170240.0000   -5.15862
170280.0000   -4.98261
170320.0000   -5.04785
170360.0000   -5.43545
170400.0000   -4.17896
170440.0000   -5.29864
170480.0000   -5.53189
170520.0000   -5.48193
170560.0000   -6.06972
170600.0000   -6.13807
170640.0000   -5.36864
170680.0000   -5.50282
170720.0000   -5.05731
170760.0000   -4.85810
170800.0000   -5.39385
170840.0000   -5.35750
170880.0000   -6.13720
170920.0000   -6.20998
170960.0000   -5.72349
171000.0000   -6.34678
171040.0000   -5.77156
171080.0000   -5.33641
171120.0000   -4.73495
171160.0000   -4.79805
171200.0000   -6.01245
171240.0000   -5.36610
171280.0000   -5.42341
171320.0000   -6.36358
171360.0000   -6.18790
171400.0000   -6.19205
171440.0000   -5.74896
171480.0000   -5.71986
171520.0000   -5.66160
171560.0000   -5.95266
171600.0000   -5.92113
171640.0000   -6.42013
171680.0000   -5.65732
171720.0000   -5.83064
171760.0000   -6.30049
171800.0000   -6.18510
171840.0000   -5.06942
171880.0000   -4.82165
171920.0000   -5.79392
171960.0000   -5.53415
172000.0000   -5.44952
172040.0000   -5.58106
172080.0000   -5.52695
172120.0000   -5.56002
172160.0000   -5.39383
172200.0000   -4.90854
172240.0000   -5.66439
172280.0000   -5.12446
172320.0000   -5.44687
172360.0000   -5.72120
172400.0000   -5.72519
172440.0000   -5.05679
172480.0000   -5.60989
172520.0000   -5.58056
172560.0000   -4.95268
172600.0000   -5.51195
172640.0000   -5.13592
172680.0000   -6.39368
172720.0000   -5.85521
172760.0000   -5.35192
172800.0000   -5.29966
172840.0000   -5.29722
172880.0000   -4.14187
172920.0000   -4.86947
172960.0000   -5.32100
173000.0000   -5.37722
173040.0000   -5.85574
173080.0000   -5.13540
173120.0000   -4.79174
173160.0000   -4.98880
173200.0000   -5.56609
173240.0000   -4.51713
173280.0000   -5.20142
173320.0000   -5.35856
173360.0000   -5.94256
173400.0000   -4.98999
173440.0000   -4.99597
173480.0000   -4.54873
173520.0000   -5.26050
173560.0000   -5.40195
173600.0000   -5.64333
173640.0000   -5.53249
173680.0000   -4.91926
173720.0000   -6.12536
173760.0000   -5.49465
173800.0000   -4.12412
173840.0000   -4.84586
173880.0000   -5.34531
173920.0000   -6.06666
173960.0000   -5.17774
174000.0000   -4.98447
174040.0000   -4.63393
174080.0000   -4.92941
174120.0000   -5.30667
174160.0000   -5.04952
174200.0000   -4.99488
174240.0000   -5.62225
174280.0000   -4.58336
174320.0000   -5.23172
174360.0000   -5.20227
174400.0000   -4.76179
174440.0000   -5.13196
174480.0000   -5.14241
174520.0000   -4.96257
174560.0000   -5.16109
174600.0000   -5.41407
174640.0000   -4.58160
174680.0000   -5.38355
174720.0000   -5.41658
174760.0000   -5.01142
174800.0000   -4.94784
174840.0000   -4.74257
174880.0000   -5.04794
174920.0000   -5.31368
174960.0000   -4.33729
175000.0000   -5.74789
175040.0000   -4.38714
175080.0000   -5.09086
175120.0000   -3.83181
175160.0000   -4.57501
175200.0000   -4.37386
175240.0000   -4.80814
175280.0000   -5.44472
175320.0000   -4.56473
175360.0000   -4.88927
175400.0000   -3.77746
175440.0000   -4.02054
175480.0000   -4.23451
175520.0000   -3.76462
175560.0000   -4.47951
175600.0000   -4.98315
175640.0000   -4.21335
175680.0000   -4.62385
175720.0000   -4.27494
175760.0000   -3.95088
175800.0000   -3.79248
175840.0000   -3.58667
175880.0000   -4.15521
175920.0000   -4.43147
175960.0000   -4.36180
176000.0000   -4.09037
176040.0000   -4.60227
176080.0000   -4.43938
176120.0000   -5.27719
176160.0000   -5.84097
176200.0000   -5.53022
176240.0000   -5.09091
176280.0000   -5.23917
176320.0000   -4.65702
176360.0000   -5.14182
176400.0000   -4.91657
176440.0000   -4.86463
176480.0000   -4.41882
176520.0000   -4.03570
176560.0000   -5.27781
176600.0000   -4.51533
176640.0000   -5.47466
176680.0000   -4.71381
176720.0000   -4.08508
176760.0000   -5.80490
176800.0000   -5.48980
176840.0000   -5.61917
176880.0000   -5.64767
176920.0000   -6.46239
176960.0000   -5.53299
177000.0000   -5.97416
177040.0000   -5.42464
177080.0000   -3.98767
177120.0000   -5.19792
177160.0000   -5.07457
177200.0000   -4.19895
177240.0000   -4.08086
177280.0000   -4.27528
177320.0000   -5.58920
177360.0000   -5.34260
177400.0000   -5.32690
177440.0000   -5.03065
177480.0000   -5.20964
177520.0000   -5.10136
177560.0000   -5.51796
177600.0000   -4.75919
177640.0000   -5.23648
177680.0000   -5.43910
177720.0000   -4.16579
177760.0000   -5.30910
177800.0000   -5.01046
177840.0000   -4.75917
177880.0000   -3.92782
177920.0000   -3.90167
177960.0000   -3.97455
178000.0000   -3.07738
178040.0000   -3.38423
178080.0000   -4.60420
178120.0000   -4.27992
178160.0000   -4.31019
178200.0000   -4.49781
178240.0000   -5.13703
178280.0000   -4.61498
178320.0000   -4.96685
178360.0000   -4.69725
178400.0000   -5.26938
178440.0000   -5.32695
178480.0000   -4.36928
178520.0000   -4.17924
178560.0000   -4.71850
178600.0000   -4.94935
178640.0000   -5.37120
178680.0000   -4.23163
178720.0000   -5.14335
178760.0000   -5.07302
178800.0000   -4.98652
178840.0000   -5.18281
178880.0000   -4.52237
178920.0000   -5.35452
178960.0000   -4.40147
179000.0000   -4.85907
179040.0000   -4.99490
179080.0000   -4.97696
179120.0000   -5.52422
179160.0000   -4.86445
179200.0000   -5.78304
179240.0000   -4.80604
179280.0000   -5.00858
179320.0000   -4.38554
179360.0000   -5.32963
179400.0000   -4.76030
179440.0000   -4.46745
179480.0000   -3.76152
179520.0000   -4.15812
179560.0000   -4.05905
179600.0000   -4.99375
179640.0000   -4.76517
179680.0000   -5.08480
179720.0000   -5.00125
179760.0000   -4.50455
179800.0000   -4.11376
179840.0000   -4.20148
179880.0000   -5.36274
179920.0000   -5.56087
179960.0000   -4.97693
180000.0000   -5.34114
180040.0000   -5.35035
180080.0000   -4.98504
180120.0000   -4.40446
180160.0000   -5.55470
180200.0000   -5.21928
180240.0000   -5.10694
180280.0000   -4.79975
180320.0000   -4.67573
180360.0000   -5.62567
180400.0000   -4.73953
180440.0000   -4.03563
180480.0000   -4.67216
180520.0000   -5.08633
180560.0000   -3.94049
180600.0000   -5.01083
180640.0000   -5.41585
180680.0000   -4.36047
180720.0000   -4.53602
180760.0000   -4.74661
180800.0000   -4.60991
180840.0000   -5.12605
180880.0000   -3.98347
180920.0000   -3.94771
180960.0000   -4.72048
181000.0000   -3.94144
181040.0000   -3.94750
181080.0000   -3.59800
181120.0000   -3.63541
181160.0000   -4.04751
181200.0000   -4.80785
181240.0000   -5.37438
181280.0000   -5.19384
181320.0000   -4.49547
181360.0000   -5.26644
181400.0000   -5.16667
181440.0000   -5.03651
181480.0000   -4.89095
181520.0000   -4.41874
181560.0000   -4.62820
181600.0000   -5.35430
181640.0000   -4.54239
181680.0000   -4.60266
181720.0000   -4.03415
181760.0000   -3.40277
181800.0000   -3.84095
181840.0000   -3.72041
181880.0000   -4.47462
181920.0000   -4.94116
181960.0000   -3.80383
182000.0000   -3.16500
182040.0000   -4.10367
182080.0000   -4.25780
182120.0000   -4.99526
182160.0000   -3.82065
182200.0000   -4.79792
182240.0000   -4.36954
182280.0000   -4.27668
182320.0000   -4.30199
182360.0000   -4.13763
182400.0000   -4.63467
182440.0000   -4.77055
182480.0000   -5.64557
182520.0000   -4.34702
182560.0000   -4.67629
182600.0000   -5.17761
182640.0000   -5.75223
182680.0000   -4.95923
182720.0000   -5.32744
182760.0000   -5.91775
182800.0000   -4.58754
182840.0000   -4.54021
182880.0000   -5.12826
182920.0000   -5.37957
182960.0000   -5.04102
183000.0000   -5.96055
183040.0000   -6.40582
183080.0000   -6.36636
183120.0000   -5.35576
183160.0000   -4.69466
183200.0000   -5.12386
183240.0000   -4.57334
183280.0000   -4.90573
183320.0000   -5.97616
183360.0000   -5.01933
183400.0000   -5.87412
183440.0000   -6.45606
183480.0000   -6.43945
183520.0000   -6.35274
183560.0000   -6.36840
183600.0000   -6.23442
183640.0000   -5.89088
183680.0000   -5.41889
183720.0000   -4.90257
183760.0000   -5.35968
183800.0000   -5.92506
183840.0000   -4.89859
183880.0000   -5.76423
183920.0000   -5.41928
183960.0000   -4.68859
184000.0000   -5.20972
184040.0000   -5.51996
184080.0000   -5.73664
184120.0000   -4.56982
184160.0000   -5.18549
184200.0000   -5.14804
184240.0000   -6.12802
184280.0000   -4.21867
184320.0000   -4.84091
184360.0000   -5.99558
184400.0000   -5.16767
184440.0000   -5.95907
184480.0000   -5.06413
184520.0000   -6.02761
184560.0000   -5.37352
184600.0000   -5.40607
184640.0000   -5.48567
184680.0000   -5.00111
184720.0000   -4.21263
184760.0000   -5.26731
184800.0000   -5.34567
184840.0000   -5.42453
184880.0000   -4.44189
184920.0000   -4.66383
184960.0000   -4.49931
185000.0000   -4.93110
185040.0000   -5.10124
185080.0000   -5.19017
185120.0000   -4.76669
185160.0000   -4.62156
185200.0000   -4.45160
185240.0000   -4.33505
185280.0000   -4.75732
185320.0000   -4.88347
185360.0000   -4.57573
185400.0000   -4.87404
185440.0000   -5.09209
185480.0000   -4.46525
185520.0000   -4.23377
185560.0000   -5.26984
185600.0000   -4.79188
185640.0000   -5.43857
185680.0000   -6.51405
185720.0000   -5.92987
185760.0000   -4.60376
185800.0000   -4.93487
185840.0000   -4.96838
185880.0000   -5.39479
185920.0000   -5.37960
185960.0000   -5.70088
186000.0000   -6.02663
186040.0000   -5.69183
186080.0000   -4.59083
186120.0000   -4.61084
186160.0000   -4.77963
186200.0000   -5.36105
186240.0000   -5.31204
186280.0000   -6.40572
186320.0000   -5.72360
186360.0000   -4.65230
186400.0000   -5.47291
186440.0000   -5.08719
186480.0000   -5.86430
186520.0000   -5.80009
186560.0000   -5.80341
186600.0000   -6.11684
186640.0000   -5.67822
186680.0000   -5.41494
186720.0000   -5.71196
186760.0000   -6.58251
186800.0000   -5.84899
186840.0000   -5.28744
186880.0000   -5.57540
186920.0000   -6.61037
186960.0000   -6.54334
187000.0000   -5.72988
187040.0000   -6.05508
187080.0000   -5.25078
187120.0000   -5.16861
187160.0000   -5.82144
187200.0000   -4.67304
187240.0000   -5.75813
187280.0000   -6.24914
187320.0000   -5.70834
187360.0000   -5.51705
187400.0000   -5.61800
187440.0000   -5.86774
187480.0000   -5.55284
187520.0000   -5.63591
187560.0000   -4.89924
187600.0000   -5.33335
187640.0000   -4.96753
187680.0000   -4.66915
187720.0000   -4.67663
187760.0000   -5.43804
187800.0000   -5.65569
187840.0000   -5.94108
187880.0000   -6.44725
187920.0000   -6.09162
187960.0000   -5.74922
188000.0000   -5.73633
188040.0000   -5.86695
188080.0000   -5.23072
188120.0000   -5.38640
188160.0000   -5.54914
188200.0000   -5.83135
188240.0000   -4.35528
188280.0000   -5.00861
188320.0000   -5.99403
188360.0000   -5.02317
188400.0000   -5.00477
188440.0000   -4.38115
188480.0000   -5.87844
188520.0000   -5.18763
188560.0000   -5.35220
188600.0000   -5.06068
188640.0000   -5.02494
188680.0000   -5.41186
188720.0000   -5.44401
188760.0000   -5.42711
188800.0000   -4.34897
188840.0000   -4.30977
188880.0000   -4.62772
188920.0000   -4.86387
188960.0000   -5.05636
189000.0000   -4.66142
189040.0000   -4.97061
189080.0000   -5.18985
189120.0000   -4.40516
189160.0000   -4.80849
189200.0000   -5.26881
189240.0000   -5.21060
189280.0000   -5.13195
189320.0000   -5.30143
189360.0000   -5.51884
189400.0000   -5.38531
189440.0000   -5.02489
189480.0000   -5.14988
189520.0000   -6.43576
189560.0000   -6.26315
189600.0000   -5.71107
189640.0000   -5.52624
189680.0000   -5.21608
189720.0000   -5.09046
189760.0000   -5.55527
189800.0000   -6.42199
189840.0000   -5.66415
189880.0000   -5.76370
189920.0000   -5.54259
189960.0000   -5.89078
190000.0000   -5.16322
190040.0000   -5.90856
190080.0000   -6.33751
190120.0000   -5.88225
190160.0000   -5.96512
190200.0000   -6.48591
190240.0000   -5.59608
190280.0000   -5.96732
190320.0000   -6.04748
190360.0000   -5.53212
190400.0000   -5.22148
190440.0000   -6.07421
190480.0000   -5.78858
190520.0000   -6.84270
190560.0000   -5.66730
190600.0000   -6.35564
190640.0000   -5.41830
190680.0000   -5.79990
190720.0000   -6.80609
190760.0000   -6.24117
190800.0000   -6.69490
190840.0000   -6.28204
190880.0000   -5.36385
190920.0000   -6.36763
190960.0000   -6.32247
191000.0000   -5.34766
191040.0000   -5.06991
191080.0000   -5.45795
191120.0000   -5.75387
191160.0000   -5.82333
191200.0000   -5.35545
191240.0000   -5.07560
191280.0000   -6.27309
191320.0000   -6.11797
191360.0000   -5.31114
191400.0000   -5.79457
191440.0000   -5.72281
191480.0000   -5.09581
191520.0000   -4.32596
191560.0000   -5.25442
191600.0000   -5.51734
191640.0000   -5.43702
191680.0000   -3.86766
191720.0000   -4.58391
191760.0000   -5.67332
191800.0000   -6.26530
191840.0000   -6.53158
191880.0000   -5.28215
191920.0000   -6.48837
191960.0000   -6.60813
192000.0000   -6.36049
192040.0000   -5.92826
192080.0000   -6.50353
192120.0000   -6.11991
192160.0000   -5.17383
192200.0000   -6.45141
192240.0000   -5.76407
192280.0000   -5.51148
192320.0000   -5.54849
192360.0000   -5.08747
192400.0000   -4.49769
192440.0000   -4.80714
192480.0000   -4.53992
192520.0000   -5.34058
192560.0000   -4.70873
192600.0000   -5.70831
192640.0000   -4.99482
192680.0000   -5.26136
192720.0000   -4.55030
192760.0000   -5.31386
192800.0000   -4.98525
192840.0000   -4.37475
192880.0000   -4.02334
192920.0000   -4.83111
192960.0000   -5.26857
193000.0000   -5.39935
193040.0000   -5.61844
193080.0000   -5.56664
193120.0000   -5.27821
193160.0000   -5.46170
193200.0000   -4.56827
193240.0000   -4.99605
193280.0000   -4.62972
193320.0000   -4.39953
193360.0000   -5.01739
193400.0000   -4.97590
193440.0000   -5.21822
193480.0000   -5.30630
193520.0000   -4.47315
193560.0000   -5.64722
193600.0000   -4.79550
193640.0000   -5.58312
193680.0000   -4.95432
193720.0000   -4.42995
193760.0000   -4.91339
193800.0000   -5.59983
193840.0000   -5.80729
193880.0000   -5.77237
193920.0000   -5.86254
193960.0000   -5.63762
194000.0000   -5.88902
194040.0000   -5.39776
194080.0000   -4.76141
194120.0000   -4.64787
194160.0000   -4.89085
194200.0000   -4.74745
194240.0000   -4.40326
194280.0000   -4.83136
194320.0000   -4.37783
194360.0000   -3.97086
194400.0000   -4.75396
194440.0000   -4.59716
194480.0000   -4.31324
194520.0000   -4.58968
194560.0000   -4.99983
194600.0000   -5.05107
194640.0000   -5.34704
194680.0000   -4.74778
194720.0000   -5.12806
194760.0000   -5.11869
194800.0000   -5.51531
194840.0000   -6.80252
194880.0000   -5.55124
194920.0000   -4.24066
194960.0000   -5.70884
195000.0000   -4.81014
195040.0000   -4.50978
195080.0000   -4.49995
195120.0000   -4.43589
195160.0000   -5.01005
195200.0000   -4.63453
195240.0000   -3.92138
195280.0000   -3.73786
195320.0000   -4.01623
195360.0000   -4.50611
195400.0000   -3.44334
195440.0000   -3.99648
195480.0000   -2.95591
195520.0000   -3.21951
195560.0000   -2.97719
195600.0000   -3.48325
195640.0000   -3.81790
195680.0000   -4.08350
195720.0000   -4.28713
195760.0000   -3.86095
195800.0000   -3.66234
195840.0000   -4.56309
195880.0000   -3.86289
195920.0000   -4.13581
195960.0000   -3.95530
196000.0000   -3.41324
196040.0000   -4.51938
196080.0000   -4.49918
196120.0000   -3.58311
196160.0000   -4.52792
196200.0000   -4.53906
196240.0000   -4.63627
196280.0000   -4.48915
196320.0000   -4.25791
196360.0000   -3.22932
196400.0000   -3.99464
196440.0000   -4.27615
196480.0000   -4.09456
196520.0000   -3.78374
196560.0000   -5.05210
196600.0000   -4.67136
196640.0000   -4.73351
196680.0000   -4.86825
196720.0000   -4.20292
196760.0000   -5.70822
196800.0000   -4.95449
196840.0000   -5.86678
196880.0000   -4.52312
196920.0000   -4.67283
196960.0000   -5.70931
197000.0000   -5.66428
197040.0000   -6.16071
197080.0000   -6.23175
197120.0000   -5.21846
197160.0000   -5.29193
197200.0000   -4.86070
197240.0000   -5.07760
197280.0000   -5.76469
197320.0000   -5.29204
197360.0000   -4.36911
197400.0000   -3.87599
197440.0000   -3.38823
197480.0000   -3.47451
197520.0000   -3.67810
197560.0000   -4.22382
197600.0000   -4.38527
197640.0000   -4.40136
197680.0000   -4.02614
197720.0000   -4.05816
197760.0000   -4.79337
197800.0000   -4.95250
197840.0000   -5.47797
197880.0000   -4.91442
197920.0000   -4.89276
197960.0000   -5.32174
198000.0000   -4.16886
198040.0000   -4.35241
198080.0000   -4.96546
198120.0000   -4.69132
198160.0000   -5.48793
198200.0000   -4.32499
198240.0000   -4.49799
198280.0000   -4.31253
198320.0000   -4.35350
198360.0000   -4.14065
198400.0000   -4.17145
198440.0000   -3.92686
198480.0000   -4.52637
198520.0000   -4.52690
198560.0000   -4.60400
198600.0000   -5.07358
198640.0000   -5.15026
198680.0000   -5.11896
198720.0000   -4.97568
198760.0000   -5.62992
198800.0000   -5.38948
198840.0000   -5.78399
198880.0000   -6.41729
198920.0000   -5.51272
198960.0000   -4.82418
199000.0000   -5.65758
199040.0000   -4.73229
199080.0000   -5.32851
199120.0000   -5.14972
199160.0000   -4.94771
199200.0000   -4.77003
199240.0000   -4.72866
199280.0000   -5.23133
199320.0000   -5.77122
199360.0000   -5.21162
199400.0000   -4.60572
199440.0000   -5.32936
199480.0000   -3.88017
199520.0000   -5.17975
199560.0000   -5.29523
199600.0000   -5.00214
199640.0000   -5.80401
199680.0000   -4.80959
199720.0000   -5.06416
199760.0000   -4.92512
199800.0000   -4.88362
199840.0000   -5.44132
199880.0000   -5.46906
199920.0000   -5.52226
199960.0000   -4.75983
200000.0000   -5.61836
200040.0000   -6.20582
200080.0000   -4.95214
200120.0000   -4.83841
200160.0000   -4.71495
200200.0000   -4.44142
200240.0000   -4.89152
200280.0000   -4.66076
200320.0000   -4.81210
200360.0000   -4.79162
200400.0000   -4.63002
200440.0000   -5.59947
200480.0000   -4.87310
200520.0000   -4.64898
200560.0000   -4.47855
200600.0000   -5.21183
200640.0000   -5.58548
200680.0000   -4.72031
200720.0000   -5.33779
200760.0000   -4.54456
200800.0000   -4.97003
200840.0000   -5.46464
200880.0000   -4.90255
200920.0000   -5.07388
200960.0000   -5.01018
201000.0000   -4.24144
201040.0000   -4.12774
201080.0000   -5.44883
201120.0000   -4.78334
201160.0000   -5.06768
201200.0000   -5.25689
201240.0000   -5.74759
201280.0000   -5.64857
201320.0000   -5.88097
201360.0000   -5.32265
201400.0000   -6.11767
201440.0000   -5.78516
201480.0000   -5.63402
201520.0000   -4.93899
201560.0000   -5.85146
201600.0000   -5.50610
201640.0000   -6.45968
201680.0000   -5.36080
201720.0000   -4.96068
201760.0000   -5.12014
201800.0000   -4.87981
201840.0000   -5.12169
201880.0000   -5.18859
201920.0000   -5.18135
201960.0000   -4.63981
202000.0000   -5.10515
202040.0000   -4.99075
202080.0000   -4.32285
202120.0000   -4.83698
202160.0000   -5.03160
202200.0000   -5.56936
202240.0000   -5.02513
202280.0000   -5.35877
202320.0000   -4.76679
202360.0000   -5.09836
202400.0000   -4.60654
202440.0000   -5.41964
202480.0000   -5.38291
202520.0000   -5.66345
202560.0000   -4.64137
202600.0000   -4.70765
202640.0000   -5.57060
202680.0000   -4.94034
202720.0000   -5.63024
202760.0000   -5.49422
202800.0000   -5.19949
202840.0000   -5.13688
202880.0000   -5.10155
202920.0000   -4.69917
202960.0000   -5.12404
203000.0000   -5.27009
203040.0000   -5.36866
203080.0000   -5.69383
203120.0000   -5.56267
203160.0000   -5.42254
203200.0000   -5.28272
203240.0000   -4.81325
203280.0000   -4.92317
203320.0000   -4.27837
203360.0000   -5.23022
203400.0000   -4.60124
203440.0000   -4.60702
203480.0000   -5.37845
203520.0000   -4.86795
203560.0000   -4.45841
203600.0000   -5.12483
203640.0000   -5.20867
203680.0000   -5.25378
203720.0000   -4.79980
203760.0000   -4.18079
203800.0000   -5.01161
203840.0000   -4.55715
203880.0000   -4.71809
203920.0000   -4.26157
203960.0000   -5.08324
204000.0000   -4.86638
204040.0000   -5.06105
204080.0000   -4.96788
204120.0000   -5.17110
204160.0000   -4.94385
204200.0000   -4.29728
204240.0000   -4.38493
204280.0000   -4.22018
204320.0000   -4.25088
204360.0000   -4.58777
204400.0000   -4.82801
204440.0000   -4.15592
204480.0000   -5.35377
204520.0000   -5.22345
204560.0000   -4.12584
204600.0000   -4.63367
204640.0000   -5.83635
204680.0000   -5.40951
204720.0000   -6.15441
204760.0000   -5.38878
204800.0000   -4.76071
204840.0000   -5.27234
204880.0000   -5.37876
204920.0000   -4.96060
204960.0000   -5.44385
205000.0000   -6.32271
205040.0000   -4.53607
205080.0000   -4.66990
205120.0000   -4.03116
205160.0000   -4.65292
205200.0000   -3.80433
205240.0000   -5.22250
205280.0000   -5.96240
205320.0000   -4.07418
205360.0000   -4.16997
205400.0000   -4.75605
205440.0000   -4.49411
205480.0000   -5.89363
205520.0000   -5.35228
205560.0000   -6.15189
205600.0000   -6.08948
205640.0000   -5.69163
205680.0000   -6.31278
205720.0000   -6.11914
205760.0000   -4.43729
205800.0000   -5.06556
205840.0000   -5.27990
205880.0000   -4.66385
205920.0000   -5.30935
205960.0000   -4.54451
206000.0000   -4.77074
206040.0000   -4.78025
206080.0000   -4.93656
206120.0000   -5.50902
206160.0000   -5.07295
206200.0000   -6.08997
206240.0000   -5.59405
206280.0000   -4.91438
206320.0000   -5.46577
206360.0000   -4.59050
206400.0000   -4.87443
206440.0000   -4.79945
206480.0000   -5.41486
206520.0000   -5.97923
206560.0000   -5.21307
206600.0000   -4.48492
206640.0000   -4.57577
206680.0000   -3.79843
206720.0000   -4.60148
206760.0000   -4.78602
206800.0000   -4.87232
206840.0000   -4.03703
206880.0000   -4.86215
206920.0000   -3.85915
206960.0000   -4.73466
207000.0000   -4.83015
207040.0000   -5.19730
207080.0000   -4.27782
207120.0000   -4.62008
207160.0000   -5.14823
207200.0000   -3.83118
207240.0000   -4.94866
207280.0000   -4.96821
207320.0000   -4.98413
207360.0000   -4.99956
207400.0000   -4.97736
207440.0000   -3.93951
207480.0000   -5.35276
207520.0000   -5.05275
207560.0000   -5.06489
207600.0000   -5.65819
207640.0000   -5.61838
207680.0000   -4.93654
207720.0000   -4.63948
207760.0000   -4.98165
207800.0000   -4.56285
207840.0000   -4.70418
207880.0000   -5.46382
207920.0000   -4.76693
207960.0000   -5.20945
208000.0000   -5.18065
208040.0000   -4.93268
208080.0000   -4.95043
208120.0000   -4.66856
208160.0000   -4.19070
208200.0000   -4.57649
208240.0000   -4.98142
208280.0000   -4.44188
208320.0000   -4.75065
208360.0000   -4.82938
208400.0000   -5.04702
208440.0000   -4.87192
208480.0000   -4.92549
208520.0000   -4.17769
208560.0000   -5.08796
208600.0000   -5.56643
208640.0000   -4.67859
208680.0000   -4.58466
208720.0000   -5.54792
208760.0000   -4.91554
208800.0000   -4.64875
208840.0000   -5.14956
208880.0000   -4.23163
208920.0000   -4.38373
208960.0000   -5.15614
209000.0000   -4.49581
209040.0000   -4.71145
209080.0000   -4.89215
209120.0000   -4.79661
209160.0000   -4.59617
209200.0000   -5.28876
209240.0000   -5.49148
209280.0000   -5.11928
209320.0000   -4.53538
209360.0000   -5.02875
209400.0000   -4.64100
209440.0000   -4.86222
209480.0000   -5.06416
209520.0000   -5.01445
209560.0000   -4.88734
209600.0000   -5.34062
209640.0000   -4.36628
209680.0000   -5.06424
209720.0000   -5.22582
209760.0000   -4.49049
209800.0000   -4.85835
209840.0000   -4.51536
209880.0000   -5.09605
209920.0000   -5.47163
209960.0000   -4.31220
210000.0000   -4.01704
210040.0000   -3.97131
210080.0000   -4.72448
210120.0000   -4.13422
210160.0000   -3.98994
210200.0000   -4.65963
210240.0000   -4.51583
210280.0000   -4.17797
210320.0000   -5.21139
210360.0000   -4.57519
210400.0000   -5.78448
210440.0000   -4.52995
210480.0000   -4.74431
210520.0000   -4.31045
210560.0000   -4.12816
210600.0000   -4.86072
210640.0000   -4.79925
210680.0000   -4.69208
210720.0000   -4.47442
210760.0000   -4.58428
210800.0000   -4.87262
210840.0000   -5.44149
210880.0000   -4.65413
210920.0000   -4.76161
210960.0000   -4.90183
211000.0000   -4.42667
211040.0000   -5.15025
211080.0000   -3.91320
211120.0000   -3.56771
211160.0000   -4.65919
211200.0000   -5.54969
211240.0000   -4.81670
211280.0000   -4.95737
211320.0000   -4.75628
211360.0000   -4.92088
211400.0000   -4.58607
211440.0000   -4.06072
211480.0000   -4.74835
211520.0000   -4.68247
211560.0000   -5.50273
211600.0000   -5.18166
211640.0000   -4.85358
211680.0000   -4.99480
211720.0000   -4.43148
211760.0000   -4.79392
211800.0000   -4.11072
211840.0000   -4.24412
211880.0000   -4.54204
211920.0000   -4.39222
211960.0000   -5.50248
212000.0000   -4.71712
212040.0000   -4.35427
212080.0000   -4.55381
212120.0000   -4.91901
212160.0000   -4.53959
212200.0000   -4.31711
212240.0000   -4.94166
212280.0000   -4.99099
212320.0000   -5.32868
212360.0000   -4.89192
212400.0000   -4.16315
212440.0000   -4.47941
212480.0000   -5.50803
212520.0000   -5.09351
212560.0000   -5.24551
212600.0000   -5.40836
212640.0000   -4.93407
212680.0000   -4.49486
212720.0000   -4.48694
212760.0000   -4.64974
212800.0000   -5.11862
212840.0000   -5.81508
212880.0000   -5.76921
212920.0000   -5.12926
212960.0000   -4.18420
213000.0000   -5.13880
213040.0000   -5.03335
213080.0000   -5.01693
213120.0000   -4.44811
213160.0000   -4.25395
213200.0000   -5.29121
213240.0000   -5.28591
213280.0000   -5.65593
213320.0000   -5.60626
213360.0000   -4.55258
213400.0000   -4.56671
213440.0000   -4.83439
213480.0000   -4.88326
213520.0000   -5.96521
213560.0000   -4.60534
213600.0000   -5.21207
213640.0000   -4.70067
213680.0000   -4.84626
213720.0000   -5.37360
213760.0000   -5.19764
213800.0000   -5.75995
213840.0000   -5.90768
213880.0000   -5.83059
213920.0000   -4.72799
213960.0000   -5.03926
214000.0000   -5.24984
214040.0000   -4.93879
214080.0000   -4.69021
214120.0000   -4.50034
214160.0000   -4.59960
214200.0000   -4.44433
214240.0000   -4.58489
214280.0000   -4.96506
214320.0000   -4.52166
214360.0000   -5.29492
214400.0000   -4.44699
214440.0000   -5.19913
214480.0000   -4.71929
214520.0000   -5.02510
214560.0000   -5.06569
214600.0000   -5.26567
214640.0000   -4.15115
214680.0000   -4.85978
214720.0000   -4.37940
214760.0000   -5.14486
214800.0000   -4.77081
214840.0000   -5.13552
214880.0000   -4.08522
214920.0000   -4.19609
214960.0000   -4.58454
215000.0000   -4.74600
215040.0000   -4.67952
215080.0000   -4.75972
215120.0000   -4.32982
215160.0000   -5.15900
215200.0000   -6.07501
215240.0000   -5.40518
215280.0000   -4.60409
215320.0000   -5.38331
215360.0000   -5.15082
215400.0000   -5.31769
215440.0000   -4.86498
215480.0000   -5.03746
215520.0000   -5.27196
215560.0000   -5.25006
215600.0000   -4.13057
215640.0000   -3.29973
215680.0000   -4.11018
215720.0000   -4.70071
215760.0000   -4.96665
215800.0000   -4.73449
215840.0000   -6.03742
215880.0000   -5.49242
215920.0000   -6.04975
215960.0000   -5.01562
216000.0000   -4.78558
216040.0000   -5.15215
216080.0000   -5.07128
216120.0000   -4.91319
216160.0000   -4.86047
216200.0000   -5.54876
216240.0000   -5.50702
216280.0000   -4.80241
216320.0000   -5.55330
216360.0000   -4.79003
216400.0000   -5.09403
216440.0000   -3.75356
216480.0000   -4.23359
216520.0000   -4.35711
216560.0000   -5.62915
216600.0000   -5.50023
216640.0000   -5.08330
216680.0000   -5.27724
216720.0000   -5.18672
216760.0000   -4.66367
216800.0000   -4.70684
216840.0000   -4.47213
216880.0000   -4.85764
216920.0000   -5.16272
216960.0000   -4.64834
217000.0000   -4.97432
217040.0000   -4.74339
217080.0000   -5.21971
217120.0000   -5.12701
217160.0000   -4.08719
217200.0000   -4.52223
217240.0000   -5.12109
217280.0000   -4.03793
217320.0000   -4.06948
217360.0000   -4.70372
217400.0000   -4.12432
217440.0000   -4.40875
217480.0000   -3.87359
217520.0000   -4.86179
217560.0000   -5.00287
217600.0000   -3.95776
217640.0000   -5.07025
217680.0000   -4.48715
217720.0000   -3.29470
217760.0000   -4.19861
217800.0000   -3.92947
217840.0000   -4.34380
217880.0000   -4.37941
217920.0000   -5.32826
217960.0000   -4.85990
218000.0000   -4.28913
218040.0000   -4.38425
218080.0000   -4.37875
218120.0000   -4.11427
218160.0000   -3.92509
218200.0000   -3.94806
218240.0000   -4.54690
218280.0000   -4.06140
218320.0000   -4.28505
218360.0000   -2.79744
218400.0000   -3.09042
218440.0000   -3.15434
218480.0000   -3.55446
218520.0000   -4.08736
218560.0000   -4.80352
218600.0000   -3.31303
218640.0000   -3.30983
218680.0000   -4.71496
218720.0000   -4.45042
218760.0000   -4.33240
218800.0000   -3.91376
218840.0000   -3.99749
218880.0000   -4.10988
218920.0000   -3.97998
218960.0000   -4.77430
219000.0000   -4.70910
219040.0000   -4.75189
219080.0000   -5.00455
219120.0000   -4.72147
219160.0000   -4.40383
219200.0000   -4.84399
219240.0000   -4.98853
219280.0000   -4.95173
219320.0000   -4.27906
219360.0000   -4.03378
219400.0000   -3.68272
219440.0000   -4.02102
219480.0000   -4.29698
219520.0000   -4.72231
219560.0000   -5.17811
219600.0000   -4.17303
219640.0000   -4.21600
219680.0000   -4.93115
219720.0000   -4.99614
219760.0000   -4.93831
219800.0000   -4.23784
219840.0000   -4.89497
219880.0000   -4.66579
219920.0000   -4.28090
219960.0000   -4.34681
220000.0000   -3.88840
220040.0000   -4.81472
220080.0000   -3.93594
220120.0000   -3.84676
220160.0000   -5.11190
220200.0000   -4.25413
220240.0000   -4.42168
220280.0000   -3.99075
220320.0000   -3.49133
220360.0000   -4.39221
220400.0000   -4.09066
220440.0000   -4.31654
220480.0000   -5.01972
220520.0000   -5.10724
220560.0000   -4.81352
220600.0000   -5.53520
220640.0000   -5.91097
220680.0000   -5.41154
220720.0000   -3.43046
220760.0000   -4.98858
220800.0000   -5.66635
220840.0000   -5.87450
220880.0000   -4.60402
220920.0000   -5.28405
220960.0000   -5.14571
221000.0000   -5.23489
221040.0000   -5.45228
221080.0000   -5.27895
221120.0000   -5.22296
221160.0000   -6.08201
221200.0000   -6.24399
221240.0000   -5.88389
221280.0000   -5.34992
221320.0000   -5.07723
221360.0000   -4.36775
221400.0000   -4.57374
221440.0000   -4.00992
221480.0000   -5.10231
221520.0000   -4.99373
221560.0000   -4.72228
221600.0000   -4.92459
221640.0000   -4.50570
221680.0000   -5.26262
221720.0000   -5.31458
221760.0000   -5.39651
221800.0000   -5.08923
221840.0000   -5.05771
221880.0000   -4.72174
221920.0000   -4.49117
221960.0000   -4.15747
222000.0000   -5.45494
222040.0000   -5.22676
222080.0000   -5.22252
222120.0000   -5.66482
222160.0000   -4.28279
222200.0000   -3.77291
222240.0000   -4.49407
222280.0000   -4.59354
222320.0000   -4.95310
222360.0000   -5.25910
222400.0000   -4.55628
222440.0000   -4.53004
222480.0000   -4.58899
222520.0000   -4.43067
222560.0000   -4.63237
222600.0000   -4.54989
222640.0000   -4.70669
222680.0000   -4.24096
222720.0000   -4.80824
222760.0000   -4.72384
222800.0000   -5.16943
222840.0000   -4.50528
222880.0000   -3.95774
222920.0000   -4.73381
222960.0000   -4.76016
223000.0000   -4.80991
223040.0000   -4.66167
223080.0000   -3.90416
223120.0000   -4.79089
223160.0000   -4.41877
223200.0000   -5.36401
223240.0000   -5.66660
223280.0000   -4.51279
223320.0000   -4.71803
223360.0000   -4.77786
223400.0000   -5.01225
223440.0000   -4.99433
223480.0000   -5.46577
223520.0000   -5.02092
223560.0000   -5.58650
223600.0000   -5.98331
223640.0000   -5.23900
223680.0000   -4.38260
223720.0000   -5.13629
223760.0000   -4.98365
223800.0000   -5.22639
223840.0000   -5.20458
223880.0000   -4.82106
223920.0000   -5.00064
223960.0000   -5.69794
224000.0000   -4.48198
224040.0000   -5.13402
224080.0000   -4.91909
224120.0000   -4.77888
224160.0000   -4.73999
224200.0000   -5.46228
224240.0000   -6.16447
224280.0000   -5.40231
224320.0000   -6.00973
224360.0000   -6.34747
224400.0000   -6.23560
224440.0000   -5.50074
224480.0000   -6.27843
224520.0000   -5.05783
224560.0000   -6.00576
224600.0000   -5.13571
224640.0000   -5.23244
224680.0000   -4.60347
224720.0000   -5.05765
224760.0000   -4.99657
224800.0000   -4.33745
224840.0000   -4.32629
224880.0000   -5.28094
224920.0000   -4.59728
224960.0000   -5.18700
225000.0000   -4.63092
225040.0000   -4.58860
225080.0000   -4.30421
225120.0000   -4.43624
225160.0000   -5.22582
225200.0000   -5.32070
225240.0000   -5.05408
225280.0000   -4.93147
225320.0000   -5.41523
225360.0000   -4.53590
225400.0000   -6.23927
225440.0000   -5.32257
225480.0000   -4.56812
225520.0000   -4.47864
225560.0000   -3.80327
225600.0000   -5.80102
225640.0000   -3.74827
225680.0000   -4.29632
225720.0000   -3.84508
225760.0000   -4.37536
225800.0000   -4.35562
225840.0000   -4.57569
225880.0000   -3.88697
225920.0000   -4.69795
225960.0000   -4.36460
226000.0000   -5.55017
226040.0000   -5.21902
226080.0000   -5.57804
226120.0000   -4.37158
226160.0000   -4.26870
226200.0000   -4.34139
226240.0000   -4.03734
226280.0000   -4.08034
226320.0000   -3.89529
226360.0000   -4.38548
226400.0000   -4.54920
226440.0000   -4.59521
226480.0000   -4.38948
226520.0000   -4.67655
226560.0000   -5.07106
226600.0000   -5.15882
226640.0000   -5.10021
226680.0000   -5.65596
226720.0000   -6.43082
226760.0000   -6.52609
226800.0000   -5.11755
226840.0000   -4.49724
226880.0000   -4.97439
226920.0000   -4.43307
226960.0000   -5.91002
227000.0000   -4.90570
227040.0000   -4.30326
227080.0000   -4.69023
227120.0000   -4.36708
227160.0000   -4.14092
227200.0000   -3.80836
227240.0000   -4.16172
227280.0000   -4.40275
227320.0000   -4.44796
227360.0000   -4.25572
227400.0000   -4.75397
227440.0000   -3.64096
227480.0000   -4.93163
227520.0000   -4.85312
227560.0000   -4.27122
227600.0000   -5.22091
227640.0000   -5.00249
227680.0000   -5.17701
227720.0000   -5.09677
227760.0000   -5.56458
227800.0000   -4.94348
227840.0000   -4.97625
227880.0000   -4.17612
227920.0000   -3.95334
227960.0000   -5.01235
228000.0000   -5.28385
228040.0000   -4.44254
228080.0000   -4.96395
228120.0000   -4.46259
228160.0000   -4.04124
228200.0000   -4.15960
228240.0000   -4.30795
228280.0000   -4.38122
228320.0000   -5.46200
228360.0000   -6.16004
228400.0000   -5.59279
228440.0000   -5.57145
228480.0000   -6.03398
228520.0000   -6.38664
228560.0000   -5.74954
228600.0000   -5.42506
228640.0000   -6.21789
228680.0000   -5.67803
228720.0000   -6.14553
228760.0000   -5.65982
228800.0000   -5.79603
228840.0000   -4.97276
228880.0000   -4.72817
228920.0000   -4.65171
228960.0000   -4.74716
229000.0000   -4.41421
229040.0000   -4.35842
229080.0000   -5.18703
229120.0000   -6.41817
229160.0000   -5.50250
229200.0000   -5.24727
229240.0000   -4.47623
229280.0000   -4.43542
229320.0000   -5.08872
229360.0000   -4.64145
229400.0000   -5.07362
229440.0000   -4.54685
229480.0000   -4.99726
229520.0000   -4.82421
229560.0000   -4.85898
229600.0000   -5.16963
229640.0000   -4.53237
229680.0000   -5.63205
229720.0000   -5.11294
229760.0000   -5.31859
229800.0000   -5.23596
229840.0000   -6.20297
229880.0000   -5.53065
229920.0000   -5.20996
229960.0000   -5.33056
230000.0000   -5.52084
230040.0000   -4.67761
230080.0000   -4.40689
230120.0000   -5.59930
230160.0000   -4.98309
230200.0000   -4.59485
230240.0000   -4.12853
230280.0000   -4.95241
230320.0000   -5.34598
230360.0000   -5.25911
230400.0000   -5.87048
230440.0000   -5.22458
230480.0000   -5.03942
230520.0000   -4.63901
230560.0000   -4.43240
230600.0000   -5.10927
230640.0000   -4.62357
230680.0000   -5.18133
230720.0000   -5.58937
230760.0000   -5.82571
230800.0000   -5.93563
230840.0000   -5.65673
230880.0000   -4.46211
230920.0000   -5.73949
230960.0000   -5.94613
231000.0000   -5.04811
231040.0000   -4.94155
231080.0000   -5.25891
231120.0000   -5.22753
231160.0000   -4.29202
231200.0000   -4.75486
231240.0000   -5.00775
231280.0000   -5.37628
231320.0000   -4.63848
231360.0000   -5.29657
231400.0000   -4.51720
231440.0000   -4.03263
231480.0000   -5.26669
231520.0000   -4.51817
231560.0000   -5.19066
231600.0000   -5.45982
231640.0000   -5.32912
231680.0000   -5.64461
231720.0000   -4.36973
231760.0000   -5.54320
231800.0000   -5.55017
231840.0000   -5.54211
231880.0000   -4.78858
231920.0000   -5.80852
231960.0000   -4.89120
232000.0000   -5.87751
232040.0000   -4.94025
232080.0000   -5.22581
232120.0000   -5.25032
232160.0000   -5.49815
232200.0000   -4.66049
232240.0000   -4.96736
232280.0000   -5.31009
232320.0000   -5.21583
232360.0000   -4.32558
232400.0000   -5.26760
232440.0000   -4.83528
232480.0000   -4.68764
232520.0000   -3.80241
232560.0000   -3.79489
232600.0000   -4.07735
232640.0000   -4.70596
232680.0000   -4.75651
232720.0000   -5.35018
232760.0000   -4.50069
232800.0000   -4.63988
232840.0000   -4.86954
232880.0000   -4.34435
232920.0000   -3.98950
232960.0000   -4.01651
233000.0000   -3.55760
233040.0000   -3.66034
233080.0000   -4.62494
233120.0000   -4.00322
233160.0000   -4.33464
233200.0000   -4.52209
233240.0000   -4.42339
233280.0000   -4.05628
233320.0000   -4.86979
233360.0000   -6.03291
233400.0000   -5.62144
233440.0000   -5.53418
233480.0000   -5.37764
233520.0000   -5.06465
233560.0000   -5.41587
233600.0000   -4.99099
233640.0000   -5.33736
233680.0000   -5.49635
233720.0000   -5.21380
233760.0000   -5.57713
233800.0000   -5.34105
233840.0000   -5.62134
233880.0000   -4.59157
233920.0000   -5.53695
233960.0000   -5.14861
234000.0000   -6.36682
234040.0000   -5.62328
234080.0000   -4.53480
234120.0000   -4.76431
234160.0000   -4.86551
234200.0000   -5.52729
234240.0000   -5.08804
234280.0000   -5.63557
234320.0000   -6.12012
234360.0000   -5.24999
234400.0000   -5.19354
234440.0000   -5.19004
234480.0000   -4.96644
234520.0000   -4.06973
234560.0000   -4.34731
234600.0000   -4.92911
234640.0000   -5.00086
234680.0000   -5.54437
234720.0000   -4.83111
234760.0000   -4.77900
234800.0000   -5.00389
234840.0000   -6.13909
234880.0000   -5.47108
234920.0000   -6.06344
234960.0000   -5.04608
235000.0000   -4.67433
235040.0000   -3.99340
235080.0000   -4.58192
235120.0000   -4.58580
235160.0000   -4.48828
235200.0000   -5.08336
235240.0000   -5.87288
235280.0000   -5.29076
235320.0000   -5.55285
235360.0000   -5.39338
235400.0000   -5.08079
235440.0000   -5.97318
235480.0000   -5.41703
235520.0000   -5.10579
235560.0000   -4.71469
235600.0000   -5.07358
235640.0000   -5.86721
235680.0000   -6.07068
235720.0000   -5.57136
235760.0000   -6.03673
235800.0000   -4.71973
235840.0000   -4.30102
235880.0000   -5.47982
235920.0000   -5.01583
235960.0000   -4.29657
236000.0000   -4.99798
236040.0000   -5.28025
236080.0000   -3.90934
236120.0000   -5.46695
236160.0000   -5.59657
236200.0000   -5.24968
236240.0000   -5.41107
236280.0000   -5.37313
236320.0000   -5.48351
236360.0000   -4.12018
236400.0000   -4.37103
236440.0000   -4.05974
236480.0000   -4.64904
236520.0000   -6.10099
236560.0000   -5.14452
236600.0000   -6.18053
236640.0000   -6.43068
236680.0000   -6.58510
236720.0000   -5.86188
236760.0000   -5.34506
236800.0000   -5.36713
236840.0000   -4.67435
236880.0000   -5.52369
236920.0000   -5.67059
236960.0000   -4.91427
237000.0000   -5.54458
237040.0000   -5.20891
237080.0000   -5.00651
237120.0000   -5.67086
237160.0000   -4.54178
237200.0000   -4.30910
237240.0000   -3.16226
237280.0000   -4.24121
237320.0000   -4.32032
237360.0000   -4.60147
237400.0000   -4.89700
237440.0000   -5.44388
237480.0000   -6.10806
237520.0000   -5.37648
237560.0000   -5.62915
237600.0000   -6.56345
237640.0000   -5.22951
237680.0000   -5.57794
237720.0000   -4.84002
237760.0000   -4.81310
237800.0000   -5.21830
237840.0000   -3.53599
237880.0000   -5.18014
237920.0000   -4.78529
237960.0000   -5.39040
238000.0000   -5.49017
238040.0000   -5.67405
238080.0000   -5.86081
238120.0000   -4.71474
238160.0000   -4.95462
238200.0000   -6.09013
238240.0000   -5.20633
238280.0000   -5.35843
238320.0000   -5.19087
238360.0000   -5.77475
238400.0000   -5.68227
238440.0000   -5.70445
238480.0000   -4.71075
238520.0000   -5.46783
238560.0000   -5.18187
238600.0000   -4.89716
238640.0000   -5.38551
238680.0000   -4.20133
238720.0000   -5.17830
238760.0000   -4.68618
238800.0000   -5.11858
238840.0000   -4.77446
238880.0000   -5.02655
238920.0000   -5.12141
238960.0000   -4.93108
239000.0000   -5.97604
239040.0000   -4.33519
239080.0000   -4.54444
239120.0000   -4.63897
239160.0000   -5.05585
239200.0000   -5.02668
239240.0000   -5.28651
239280.0000   -4.79689
239320.0000   -5.04677
239360.0000   -4.44074
239400.0000   -4.87048
239440.0000   -4.46070
239480.0000   -5.46639
239520.0000   -4.09664
239560.0000   -4.41398
239600.0000   -5.13264
239640.0000   -4.85345
239680.0000   -5.08547
239720.0000   -5.03407
239760.0000   -4.88699
239800.0000   -5.37925
239840.0000   -5.02215
239880.0000   -5.69727
239920.0000   -5.63396
239960.0000   -4.78612
240000.0000   -5.46151
240040.0000   -5.85540
240080.0000   -5.38068
240120.0000   -5.65431
240160.0000   -5.19200
240200.0000   -4.77612
240240.0000   -4.83298
240280.0000   -4.54315
240320.0000   -4.72449
240360.0000   -5.58811
240400.0000   -4.69271
240440.0000   -4.85909
240480.0000   -4.23054
240520.0000   -4.38133
240560.0000   -4.45400
240600.0000   -4.86567
240640.0000   -5.53598
240680.0000   -6.59656
240720.0000   -6.64815
240760.0000   -5.19796
240800.0000   -5.30218
240840.0000   -4.55046
240880.0000   -5.36415
240920.0000   -6.51865
240960.0000   -4.99164
241000.0000   -5.58842
241040.0000   -5.56481
241080.0000   -5.98362
241120.0000   -5.86870
241160.0000   -4.96991
241200.0000   -5.25481
241240.0000   -5.72789
241280.0000   -5.36252
241320.0000   -4.77632
241360.0000   -5.18025
241400.0000   -4.31814
241440.0000   -4.82318
241480.0000   -4.87318
241520.0000   -4.87824
241560.0000   -4.51800
241600.0000   -4.64482
241640.0000   -5.84307
241680.0000   -5.92862
241720.0000   -6.17903
241760.0000   -6.10565
241800.0000   -5.47216
241840.0000   -4.69922
241880.0000   -5.43541
241920.0000   -5.01655
241960.0000   -5.40742
242000.0000   -4.64684
242040.0000   -4.46460
242080.0000   -4.06805
242120.0000   -4.35014
242160.0000   -3.99142
242200.0000   -4.80408
242240.0000   -4.88780
242280.0000   -4.31655
242320.0000   -5.16149
242360.0000   -4.41570
242400.0000   -4.58478
242440.0000   -4.32038
242480.0000   -5.09759
242520.0000   -4.69760
242560.0000   -4.92780
242600.0000   -4.61879
242640.0000   -4.51661
242680.0000   -4.78253
242720.0000   -5.38112
242760.0000   -4.93128
242800.0000   -4.35987
242840.0000   -4.79911
242880.0000   -5.09462
242920.0000   -4.37411
242960.0000   -4.65649
243000.0000   -4.97774
243040.0000   -5.11357
243080.0000   -5.02045
243120.0000   -4.40989
243160.0000   -5.53039
243200.0000   -4.65860
243240.0000   -4.63384
243280.0000   -5.81671
243320.0000   -5.07900
243360.0000   -4.82975
243400.0000   -4.60856
243440.0000   -4.50417
243480.0000   -5.28317
243520.0000   -5.98095
243560.0000   -5.63826
243600.0000   -5.65272
243640.0000   -5.90994
243680.0000   -4.66609
243720.0000   -5.34875
243760.0000   -4.32585
243800.0000   -4.70898
243840.0000   -4.30658
243880.0000   -5.25717
243920.0000   -4.85247
243960.0000   -4.09712
244000.0000   -5.69980
244040.0000   -5.16418
244080.0000   -4.64241
244120.0000   -4.45574
244160.0000   -4.92249
244200.0000   -5.41298
244240.0000   -4.63004
244280.0000   -5.78043
244320.0000   -5.96834
244360.0000   -5.55384
244400.0000   -5.16091
244440.0000   -5.55985
244480.0000   -5.32119
244520.0000   -5.05708
244560.0000   -4.95981
244600.0000   -4.36662
244640.0000   -4.61398
244680.0000   -4.51092
244720.0000   -5.11718
244760.0000   -5.53434
244800.0000   -4.70720
244840.0000   -5.32375
244880.0000   -5.36997
244920.0000   -5.31333
244960.0000   -4.41319
245000.0000   -5.24757
245040.0000   -5.10768
245080.0000   -4.96968
245120.0000   -5.72517
245160.0000   -6.60131
245200.0000   -5.64419
245240.0000   -5.04366
245280.0000   -5.08423
245320.0000   -5.80598
245360.0000   -5.01105
245400.0000   -5.48398
245440.0000   -5.55164
245480.0000   -5.28319
245520.0000   -4.88710
245560.0000   -4.88061
245600.0000   -4.55183
245640.0000   -4.28831
245680.0000   -4.34836
245720.0000   -5.01940
245760.0000   -5.68099
245800.0000   -5.45742
245840.0000   -5.68352
245880.0000   -5.01440
245920.0000   -5.26726
245960.0000   -4.68158
246000.0000   -5.32646
246040.0000   -4.97835
246080.0000   -5.14128
246120.0000   -4.88425
246160.0000   -4.78785
246200.0000   -4.24373
246240.0000   -4.89797
246280.0000   -4.66067
246320.0000   -5.07015
246360.0000   -5.06363
246400.0000   -5.72349
246440.0000   -5.22253
246480.0000   -4.35945
246520.0000   -4.05420
246560.0000   -3.75182
246600.0000   -4.24554
246640.0000   -4.49824
246680.0000   -4.39522
246720.0000   -4.52441
246760.0000   -4.43781
246800.0000   -5.04475
246840.0000   -4.15679
246880.0000   -3.52682
246920.0000   -4.28621
246960.0000   -4.02892
247000.0000   -4.20973
247040.0000   -4.71663
247080.0000   -4.90177
247120.0000   -5.57357
247160.0000   -4.86804
247200.0000   -5.68907
247240.0000   -4.43747
247280.0000   -5.23802
247320.0000   -5.05189
247360.0000   -4.50421
247400.0000   -4.83468
247440.0000   -4.46575
247480.0000   -4.59350
247520.0000   -5.01359
247560.0000   -5.45996
247600.0000   -5.86031
247640.0000   -4.71864
247680.0000   -5.20825
247720.0000   -4.62550
247760.0000   -4.24597
247800.0000   -4.94672
247840.0000   -4.70442
247880.0000   -5.41318
247920.0000   -5.24653
247960.0000   -4.75031
248000.0000   -5.47329
248040.0000   -4.42083
248080.0000   -4.87351
248120.0000   -4.58693
248160.0000   -4.93127
248200.0000   -4.08899
248240.0000   -4.64996
248280.0000   -4.80804
248320.0000   -5.24238
248360.0000   -4.32610
248400.0000   -4.35787
248440.0000   -4.10820
248480.0000   -4.73481
248520.0000   -4.71255
248560.0000   -4.70255
248600.0000   -4.31072
248640.0000   -4.77511
248680.0000   -4.80194
248720.0000   -5.24047
248760.0000   -4.92292
248800.0000   -4.37245
248840.0000   -4.37297
248880.0000   -4.81315
248920.0000   -4.91090
248960.0000   -5.93455
249000.0000   -5.23161
249040.0000   -6.99080
249080.0000   -5.89699
249120.0000   -6.22678
249160.0000   -5.64882
249200.0000   -6.03687
249240.0000   -5.33783
249280.0000   -4.45983
249320.0000   -4.86832
249360.0000   -4.98397
249400.0000   -4.94833
249440.0000   -5.30844
249480.0000   -4.75716
249520.0000   -5.62501
249560.0000   -5.66819
249600.0000   -5.01876
249640.0000   -4.50156
249680.0000   -5.27196
249720.0000   -4.65444
249760.0000   -4.66620
249800.0000   -4.79456
249840.0000   -5.77489
249880.0000   -5.86128
249920.0000   -4.72974
249960.0000   -4.09259
250000.0000   -4.71854
250040.0000   -5.40280
250080.0000   -5.79536
250120.0000   -5.72641
250160.0000   -4.98912
250200.0000   -5.00500
250240.0000   -5.53313
250280.0000   -6.86606
250320.0000   -5.93710
250360.0000   -5.61647
250400.0000   -6.28025
250440.0000   -5.46941
250480.0000   -5.86094
250520.0000   -5.80325
250560.0000   -4.56691
250600.0000   -4.83361
250640.0000   -5.06652
250680.0000   -4.68532
250720.0000   -4.48990
250760.0000   -5.34696
250800.0000   -4.86610
250840.0000   -4.35587
250880.0000   -5.36163
250920.0000   -6.20525
250960.0000   -5.31913
251000.0000   -4.74734
251040.0000   -4.80199
251080.0000   -4.81512
251120.0000   -5.58405
251160.0000   -5.72492
251200.0000   -5.78141
251240.0000   -5.84513
251280.0000   -4.79317
251320.0000   -5.38398
251360.0000   -4.91533
251400.0000   -4.69864
251440.0000   -5.04464
251480.0000   -4.89162
251520.0000   -5.34740
251560.0000   -5.14612
251600.0000   -5.23804
251640.0000   -4.64055
251680.0000   -5.94570
251720.0000   -5.88113
251760.0000   -4.99402
251800.0000   -5.30225
251840.0000   -5.61592
251880.0000   -5.10237
251920.0000   -5.06208
251960.0000   -4.48857
252000.0000   -4.96334
252040.0000   -4.54723
252080.0000   -4.21408
252120.0000   -4.87140
252160.0000   -5.51972
252200.0000   -5.83876
252240.0000   -4.42917
252280.0000   -4.63988
252320.0000   -4.89879
252360.0000   -5.08938
252400.0000   -5.19934
252440.0000   -5.77814
252480.0000   -5.91423
252520.0000   -5.49122
252560.0000   -5.11501
252600.0000   -5.12184
252640.0000   -5.57891
252680.0000   -5.92388
252720.0000   -6.39671
252760.0000   -5.59464
252800.0000   -4.81784
252840.0000   -5.83819
252880.0000   -5.07795
252920.0000   -5.53359
252960.0000   -4.82186
253000.0000   -5.10631
253040.0000   -5.84169
253080.0000   -5.93185
253120.0000   -5.04222
253160.0000   -5.73989
253200.0000   -5.64694
253240.0000   -5.92231
253280.0000   -5.71614
253320.0000   -5.67554
253360.0000   -5.56171
253400.0000   -5.62970
253440.0000   -5.68563
253480.0000   -5.92172
253520.0000   -5.11036
253560.0000   -5.74993
253600.0000   -6.18925
253640.0000   -6.14011
253680.0000   -6.30322
253720.0000   -5.24480
253760.0000   -5.06143
253800.0000   -5.14207
253840.0000   -4.54167
253880.0000   -4.71857
253920.0000   -5.77621
253960.0000   -4.33790
254000.0000   -4.44898
254040.0000   -4.87525
254080.0000   -5.65633
254120.0000   -4.36526
254160.0000   -6.08535
254200.0000   -6.10812
254240.0000   -5.49140
254280.0000   -5.62989
254320.0000   -6.06381
254360.0000   -5.57217
254400.0000   -4.46038
254440.0000   -4.40848
254480.0000   -5.20426
254520.0000   -4.93771
254560.0000   -3.96098
254600.0000   -4.11728
254640.0000   -5.44395
254680.0000   -4.89186
254720.0000   -4.74491
254760.0000   -4.52691
254800.0000   -4.96234
254840.0000   -5.56812
254880.0000   -5.73683
254920.0000   -6.14241
254960.0000   -4.82737
255000.0000   -5.06568
255040.0000   -4.93911
255080.0000   -5.25573
255120.0000   -4.99156
255160.0000   -5.37689
255200.0000   -4.92859
255240.0000   -4.77013
255280.0000   -4.82120
255320.0000   -3.62601
255360.0000   -3.71786
255400.0000   -3.92854
255440.0000   -4.43236
255480.0000   -4.86689
255520.0000   -4.98342
255560.0000   -5.33163
255600.0000   -4.65382
255640.0000   -4.60624
255680.0000   -4.30253
255720.0000   -4.94992
255760.0000   -3.88960
255800.0000   -5.33911
255840.0000   -4.71157
255880.0000   -5.42441
255920.0000   -4.85222
255960.0000   -6.02733
256000.0000   -5.43090
256040.0000   -4.92559
256080.0000   -4.23274
256120.0000   -4.70776
256160.0000   -4.69235
256200.0000   -4.38168
256240.0000   -5.22952
256280.0000   -4.78319
256320.0000   -4.47521
256360.0000   -4.70384
256400.0000   -5.00586
256440.0000   -4.12278
256480.0000   -4.67059
256520.0000   -4.82928
256560.0000   -4.44843
256600.0000   -4.20944
256640.0000   -5.19419
256680.0000   -5.21534
256720.0000   -5.40591
256760.0000   -5.03272
256800.0000   -5.76052
256840.0000   -4.97397
256880.0000   -4.55749
256920.0000   -4.47792
256960.0000   -5.09694
257000.0000   -5.46750
257040.0000   -5.07739
257080.0000   -5.56778
257120.0000   -4.34227
257160.0000   -4.53281
257200.0000   -5.90375
257240.0000   -4.62055
257280.0000   -4.74423
257320.0000   -4.37315
257360.0000   -4.51027
257400.0000   -5.10652
257440.0000   -5.78019
257480.0000   -4.92444
257520.0000   -4.93251
257560.0000   -4.99261
257600.0000   -4.34681
257640.0000   -4.67008
257680.0000   -4.53058
257720.0000   -5.29628
257760.0000   -5.30131
257800.0000   -5.61613
257840.0000   -5.32473
257880.0000   -5.57856
257920.0000   -5.73204
257960.0000   -6.17077
258000.0000   -5.78542
258040.0000   -5.53106
258080.0000   -5.00305
258120.0000   -5.78044
258160.0000   -5.12054
258200.0000   -4.84389
258240.0000   -6.26558
258280.0000   -5.70857
258320.0000   -5.21747
258360.0000   -5.28825
258400.0000   -4.75769
258440.0000   -6.00141
258480.0000   -6.03298
258520.0000   -6.60920
258560.0000   -6.38527
258600.0000   -7.32633
258640.0000   -6.26094
258680.0000   -5.97679
258720.0000   -5.94573
258760.0000   -5.92118
258800.0000   -5.86633
258840.0000   -4.98128
258880.0000   -4.73751
258920.0000   -5.36661
258960.0000   -4.86799
259000.0000   -4.96348
259040.0000   -5.71485
259080.0000   -5.49931
259120.0000   -4.64238
259160.0000   -5.52664
259200.0000   -5.86863
259240.0000   -6.29230
259280.0000   -5.91576
259320.0000   -6.03652
259360.0000   -5.66975
259400.0000   -5.29658
259440.0000   -5.29044
259480.0000   -5.59198
259520.0000   -4.80038
259560.0000   -5.78558
259600.0000   -5.20236
259640.0000   -5.83833
259680.0000   -3.98741
259720.0000   -5.12629
259760.0000   -4.35769
259800.0000   -6.21831
259840.0000   -5.44691
259880.0000   -5.15812
259920.0000   -5.40620
259960.0000   -3.99056
260000.0000   -4.82760
260040.0000   -4.75478
260080.0000   -5.12556
260120.0000   -5.78370
260160.0000   -5.01408
260200.0000   -5.50708
260240.0000   -6.24088
260280.0000   -5.81059
260320.0000   -5.31750
260360.0000   -5.51692
260400.0000   -5.40129
260440.0000   -5.08260
260480.0000   -5.20352
260520.0000   -4.76255
260560.0000   -6.11082
260600.0000   -6.36260
260640.0000   -5.92048
260680.0000   -5.96677
260720.0000   -5.44871
260760.0000   -5.76885
260800.0000   -4.90749
260840.0000   -5.07290
260880.0000   -6.09596
260920.0000   -6.43410
260960.0000   -5.29583
261000.0000   -5.53007
261040.0000   -5.78879
261080.0000   -5.38733
261120.0000   -5.29045
261160.0000   -6.01669
261200.0000   -5.71019
261240.0000   -6.02110
261280.0000   -4.87770
261320.0000   -5.19466
261360.0000   -5.51288
261400.0000   -4.76030
261440.0000   -5.24174
261480.0000   -5.14376
261520.0000   -5.95774
261560.0000   -6.69144
261600.0000   -6.74903
261640.0000   -6.02696
261680.0000   -6.28400
261720.0000   -5.56812
261760.0000   -5.86489
261800.0000   -6.26406
261840.0000   -6.24833
261880.0000   -6.13117
261920.0000   -4.64803
261960.0000   -5.09396
262000.0000   -5.22662
262040.0000   -4.91894
262080.0000   -5.19699
262120.0000   -4.64329
262160.0000   -4.81451
262200.0000   -4.72499
262240.0000   -4.52739
262280.0000   -5.35806
262320.0000   -5.20406
262360.0000   -5.88052
262400.0000   -6.04505
262440.0000   -5.73065
262480.0000   -6.60119
262520.0000   -6.94066
262560.0000   -6.83626
262600.0000   -6.76917
262640.0000   -6.80938
262680.0000   -5.92293
262720.0000   -4.81785
262760.0000   -5.31997
262800.0000   -6.27065
262840.0000   -5.95516
262880.0000   -6.27353
262920.0000   -5.47410
262960.0000   -5.57113
263000.0000   -4.61754
263040.0000   -5.76347
263080.0000   -6.20546
263120.0000   -5.73108
263160.0000   -5.83343
263200.0000   -6.33305
263240.0000   -6.78652
263280.0000   -6.31660
263320.0000   -6.57375
263360.0000   -6.95621
263400.0000   -6.21586
263440.0000   -5.77479
263480.0000   -5.90421
263520.0000   -5.88956
263560.0000   -5.06647
263600.0000   -6.29525
263640.0000   -6.10927
263680.0000   -5.75564
263720.0000   -5.94027
263760.0000   -5.68629
263800.0000   -5.60714
263840.0000   -4.73011
263880.0000   -4.22039
263920.0000   -4.77913
263960.0000   -4.73835
264000.0000   -4.34535
264040.0000   -4.18957
264080.0000   -4.73926
264120.0000   -4.32882
264160.0000   -5.32081
264200.0000   -5.75518
264240.0000   -5.56199
264280.0000   -5.80649
264320.0000   -5.97776
264360.0000   -5.89249
264400.0000   -5.16134
264440.0000   -6.19810
264480.0000   -5.98094
264520.0000   -5.82571
264560.0000   -5.83417
264600.0000   -6.10975
264640.0000   -5.39335
264680.0000   -5.44715
264720.0000   -5.27517
264760.0000   -4.70664
264800.0000   -4.71968
264840.0000   -4.94427
264880.0000   -5.68134
264920.0000   -5.12169
264960.0000   -4.94595
265000.0000   -5.69771
265040.0000   -4.69862
265080.0000   -5.34613
265120.0000   -6.21446
265160.0000   -6.78898
265200.0000   -6.77230
265240.0000   -6.23537
265280.0000   -5.81863
265320.0000   -6.13860
265360.0000   -5.66381
265400.0000   -4.85639
265440.0000   -5.00797
265480.0000   -4.37052
265520.0000   -5.27583
265560.0000   -4.90493
265600.0000   -5.39027
265640.0000   -6.01697
265680.0000   -5.80064
265720.0000   -4.80445
265760.0000   -6.00309
265800.0000   -5.38664
265840.0000   -4.83394
265880.0000   -4.30673
265920.0000   -4.61110
265960.0000   -5.16513
266000.0000   -5.11016
266040.0000   -6.28998
266080.0000   -4.87068
266120.0000   -5.60150
266160.0000   -5.55940
266200.0000   -6.12909
266240.0000   -5.04811
266280.0000   -5.63956
266320.0000   -5.43389
266360.0000   -5.87315
266400.0000   -5.56365
266440.0000   -5.09874
266480.0000   -5.08701
266520.0000   -5.05288
266560.0000   -5.45187
266600.0000   -6.03072
266640.0000   -5.55748
266680.0000   -5.24272
266720.0000   -4.90089
266760.0000   -5.67064
266800.0000   -6.01616
266840.0000   -5.72074
266880.0000   -5.37553
266920.0000   -5.93297
266960.0000   -6.01367
267000.0000   -5.37809
267040.0000   -6.11952
267080.0000   -5.47096
267120.0000   -5.33258
267160.0000   -5.42016
267200.0000   -6.55370
267240.0000   -5.85857
267280.0000   -4.68634
267320.0000   -5.20354
267360.0000   -5.79486
267400.0000   -5.17116
267440.0000   -4.72001
267480.0000   -5.79736
267520.0000   -6.08308
267560.0000   -6.26179
267600.0000   -6.28672
267640.0000   -5.58678
267680.0000   -6.25145
267720.0000   -6.74007
267760.0000   -6.53798
267800.0000   -5.57415
267840.0000   -5.60740
267880.0000   -5.73030
267920.0000   -5.82598
267960.0000   -5.51966
268000.0000   -4.27855
268040.0000   -4.15113
268080.0000   -4.85617
268120.0000   -5.53692
268160.0000   -6.58123
268200.0000   -6.28576
268240.0000   -5.76827
268280.0000   -5.56274
268320.0000   -5.32598
268360.0000   -5.71768
268400.0000   -5.65679
268440.0000   -5.41403
268480.0000   -5.82803
268520.0000   -6.45445
268560.0000   -5.59670
268600.0000   -5.71563
268640.0000   -5.94513
268680.0000   -5.79871
268720.0000   -5.95119
268760.0000   -5.41348
268800.0000   -5.87991
268840.0000   -5.98762
268880.0000   -5.30024
268920.0000   -6.18241
268960.0000   -6.11643
269000.0000   -6.55431
269040.0000   -6.65954
269080.0000   -6.12696
269120.0000   -5.58529
269160.0000   -6.36986
269200.0000   -6.14006
269240.0000   -6.70768
269280.0000   -4.91601
269320.0000   -6.28795
269360.0000   -4.99952
269400.0000   -5.58763
269440.0000   -6.13420
269480.0000   -5.65986
269520.0000   -6.21882
269560.0000   -5.72925
269600.0000   -5.98237
269640.0000   -5.30064
269680.0000   -5.92693
269720.0000   -7.00202
269760.0000   -6.13153
269800.0000   -5.42890
269840.0000   -5.62869
269880.0000   -5.29023
269920.0000   -5.61487
269960.0000   -4.77191
270000.0000   -4.97908
270040.0000   -5.38297
270080.0000   -5.71024
270120.0000   -5.32675
270160.0000   -5.30519
270200.0000   -5.17343
270240.0000   -5.37039
270280.0000   -5.27744
270320.0000   -5.37946
270360.0000   -4.96312
270400.0000   -5.50813
270440.0000   -5.38771
270480.0000   -5.68209
270520.0000   -4.83255
270560.0000   -4.84804
270600.0000   -5.11526
270640.0000   -5.27982
270680.0000   -5.56826
270720.0000   -5.28848
270760.0000   -5.39572
270800.0000   -5.80899
270840.0000   -4.98439
270880.0000   -5.82315
270920.0000   -6.66818
270960.0000   -6.11670
271000.0000   -6.11955
271040.0000   -5.92774
271080.0000   -5.91317
271120.0000   -6.64746
271160.0000   -6.62368
271200.0000   -6.05615
271240.0000   -6.11031
271280.0000   -5.56458
271320.0000   -5.68881
271360.0000   -5.30945
271400.0000   -5.75139
271440.0000   -6.38123
271480.0000   -5.42146
271520.0000   -6.38633
271560.0000   -5.64932
271600.0000   -5.98995
271640.0000   -5.23337
271680.0000   -5.81540
271720.0000   -5.69061
271760.0000   -5.42393
271800.0000   -4.68302
271840.0000   -5.92188
271880.0000   -5.73708
271920.0000   -6.06177
271960.0000   -5.37524
272000.0000   -5.40249
272040.0000   -5.66319
272080.0000   -5.97864
272120.0000   -6.19161
272160.0000   -5.85172
272200.0000   -6.49096
272240.0000   -6.28389
272280.0000   -5.09416
272320.0000   -6.18562
272360.0000   -5.73878
272400.0000   -5.89621
272440.0000   -5.69919
272480.0000   -5.40567
272520.0000   -6.27263
272560.0000   -6.34545
272600.0000   -6.76587
272640.0000   -6.26319
272680.0000   -6.00110
272720.0000   -6.00675
272760.0000   -5.61078
272800.0000   -5.31424
272840.0000   -5.77775
272880.0000   -5.03908
272920.0000   -3.56932
272960.0000   -5.10114
273000.0000   -5.33759
273040.0000   -5.50226
273080.0000   -5.20933
273120.0000   -5.26183
273160.0000   -5.12501
273200.0000   -5.07692
273240.0000   -5.03787
273280.0000   -5.40458
273320.0000   -5.56566
273360.0000   -6.23923
273400.0000   -5.64748
273440.0000   -5.68900
273480.0000   -5.82943
273520.0000   -5.92439
273560.0000   -5.54546
273600.0000   -5.14840
273640.0000   -5.44072
273680.0000   -5.77366
273720.0000   -5.56131
273760.0000   -5.69682
273800.0000   -4.90582
273840.0000   -4.58009
273880.0000   -5.06352
273920.0000   -4.93454
273960.0000   -4.67220
274000.0000   -5.51442
274040.0000   -5.19603
274080.0000   -5.47341
274120.0000   -5.85094
274160.0000   -5.82810
274200.0000   -5.26837
274240.0000   -5.34233
274280.0000   -5.58623
274320.0000   -5.05723
274360.0000   -4.72638
274400.0000   -5.61517
274440.0000   -5.57214
274480.0000   -5.26551
274520.0000   -5.04388
274560.0000   -5.54227
274600.0000   -6.42279
274640.0000   -5.22847
274680.0000   -5.15222
274720.0000   -5.77568
274760.0000   -5.92168
274800.0000   -6.49428
274840.0000   -5.72510
274880.0000   -5.36344
274920.0000   -5.72441
274960.0000   -5.78148
275000.0000   -5.63274
275040.0000   -5.55351
275080.0000   -6.61139
275120.0000   -6.86601
275160.0000   -6.17450
275200.0000   -5.89318
275240.0000   -5.65342
275280.0000   -5.65924
275320.0000   -6.33137
275360.0000   -5.55323
275400.0000   -5.52176
275440.0000   -6.56743
275480.0000   -6.28563
275520.0000   -6.58748
275560.0000   -5.61369
275600.0000   -6.68777
275640.0000   -5.57500
275680.0000   -5.78570
275720.0000   -5.34553
275760.0000   -6.19868
275800.0000   -5.92292
275840.0000   -5.62922
275880.0000   -6.22647
275920.0000   -5.52841
275960.0000   -5.08823
276000.0000   -4.91575
276040.0000   -5.90244
276080.0000   -4.21303
276120.0000   -4.64526
276160.0000   -4.54676
276200.0000   -5.14678
276240.0000   -4.93796
276280.0000   -5.47154
276320.0000   -5.72955
276360.0000   -5.30630
276400.0000   -6.99349
276440.0000   -5.83665
276480.0000   -5.82002
276520.0000   -5.16760
276560.0000   -5.16983
276600.0000   -5.34515
276640.0000   -5.03880
276680.0000   -5.24056
276720.0000   -5.91638
276760.0000   -6.21946
276800.0000   -5.14981
276840.0000   -6.02603
276880.0000   -5.40722
276920.0000   -5.14074
276960.0000   -5.40199
277000.0000   -5.32390
277040.0000   -5.99299
277080.0000   -5.07524
277120.0000   -5.26452
277160.0000   -4.63520
277200.0000   -4.84767
277240.0000   -4.05778
277280.0000   -4.47278
277320.0000   -4.75136
277360.0000   -5.24770
277400.0000   -5.69921
277440.0000   -5.37489
277480.0000   -4.98747
277520.0000   -5.52624
277560.0000   -5.46755
277600.0000   -5.12001
277640.0000   -4.60244
277680.0000   -4.10215
277720.0000   -5.05826
277760.0000   -5.48438
277800.0000   -5.89469
277840.0000   -5.98100
277880.0000   -5.19602
277920.0000   -4.45365
277960.0000   -5.43159
278000.0000   -4.90493
278040.0000   -5.11394
278080.0000   -4.72494
278120.0000   -4.83477
278160.0000   -5.13452
278200.0000   -5.41324
278240.0000   -5.27666
278280.0000   -5.63519
278320.0000   -5.61259
278360.0000   -5.27080
278400.0000   -5.77489
278440.0000   -5.53589
278480.0000   -5.67293
278520.0000   -6.37722
278560.0000   -5.52540
278600.0000   -4.81284
278640.0000   -5.23383
278680.0000   -4.85252
278720.0000   -4.87514
278760.0000   -5.53716
278800.0000   -5.65324
278840.0000   -4.58865
278880.0000   -4.49415
278920.0000   -5.35051
278960.0000   -5.46467
279000.0000   -5.51046
279040.0000   -5.33887
279080.0000   -5.59722
279120.0000   -6.02941
279160.0000   -5.38729
279200.0000   -5.36332
279240.0000   -5.19370
279280.0000   -5.59335
279320.0000   -5.07167
279360.0000   -4.96938
279400.0000   -5.59253
279440.0000   -5.49975
279480.0000   -5.98517
279520.0000   -6.09197
279560.0000   -6.20991
279600.0000   -5.71821
279640.0000   -5.77754
279680.0000   -5.90161
279720.0000   -5.78006
279760.0000   -6.10453
279800.0000   -5.25150
279840.0000   -4.43891
279880.0000   -4.53075
279920.0000   -4.13121
279960.0000   -5.02937
280000.0000   -5.94843
280040.0000   -4.63608
280080.0000   -5.28887
280120.0000   -4.61769
280160.0000   -4.25797
280200.0000   -4.71360
280240.0000   -5.45312
280280.0000   -5.10645
280320.0000   -5.84123
280360.0000   -5.32364
280400.0000   -5.21078
280440.0000   -5.31508
280480.0000   -5.15635
280520.0000   -5.25772
280560.0000   -4.63588
280600.0000   -4.50950
280640.0000   -5.50025
280680.0000   -5.28270
280720.0000   -4.98217
280760.0000   -4.87918
280800.0000   -5.32414
280840.0000   -5.03546
280880.0000   -6.17019
280920.0000   -6.27457
280960.0000   -6.11045
281000.0000   -5.66695
281040.0000   -5.91773
281080.0000   -5.42665
281120.0000   -6.09624
281160.0000   -6.71719
281200.0000   -5.92493
281240.0000   -4.96932
281280.0000   -5.77832
281320.0000   -5.86318
281360.0000   -5.43733
281400.0000   -5.51780
281440.0000   -6.23249
281480.0000   -6.10344
281520.0000   -5.28028
281560.0000   -5.44358
281600.0000   -5.63755
281640.0000   -5.40793
281680.0000   -6.47610
281720.0000   -5.46802
281760.0000   -4.99566
281800.0000   -5.12812
281840.0000   -5.80126
281880.0000   -5.31169
281920.0000   -5.62900
281960.0000   -6.05673
282000.0000   -5.42827
282040.0000   -5.01931
282080.0000   -5.65771
282120.0000   -5.59944
282160.0000   -6.89418
282200.0000   -6.05673
282240.0000   -6.45090
282280.0000   -6.44274
282320.0000   -5.44477
282360.0000   -6.15497
282400.0000   -6.44137
282440.0000   -6.07963
282480.0000   -5.77320
282520.0000   -6.29561
282560.0000   -5.66694
282600.0000   -5.69603
282640.0000   -5.56960
282680.0000   -5.41880
282720.0000   -4.86464
282760.0000   -4.95664
282800.0000   -5.93682
282840.0000   -5.40654
282880.0000   -5.97629
282920.0000   -5.23255
282960.0000   -5.62525
283000.0000   -5.73012
283040.0000   -6.13705
283080.0000   -5.71882
283120.0000   -5.83491
283160.0000   -5.43396
283200.0000   -5.88198
283240.0000   -4.96264
283280.0000   -5.83550
283320.0000   -6.21984
283360.0000   -6.34085
283400.0000   -5.48588
283440.0000   -5.28039
283480.0000   -5.26931
283520.0000   -5.48599
283560.0000   -6.38155
283600.0000   -5.78355
283640.0000   -5.78843
283680.0000   -5.46421
283720.0000   -6.60028
283760.0000   -5.30518
283800.0000   -5.62241
283840.0000   -5.71815
283880.0000   -5.27124
283920.0000   -6.27842
283960.0000   -6.40227
284000.0000   -7.21727
284040.0000   -6.66163
284080.0000   -7.20070
284120.0000   -6.13992
284160.0000   -6.89521
284200.0000   -5.53029
284240.0000   -5.17157
284280.0000   -5.89183
284320.0000   -6.30090
284360.0000   -6.02289
284400.0000   -5.67319
284440.0000   -4.87043
284480.0000   -5.35346
284520.0000   -5.52097
284560.0000   -5.52921
284600.0000   -6.53312
284640.0000   -5.42353
284680.0000   -5.16468
284720.0000   -5.62459
284760.0000   -5.80624
284800.0000   -5.63642
284840.0000   -5.79316
284880.0000   -5.65755
284920.0000   -5.93596
284960.0000   -5.87237
285000.0000   -5.76490
285040.0000   -5.01818
285080.0000   -5.60049
285120.0000   -5.81985
285160.0000   -4.86576
285200.0000   -5.10339
285240.0000   -5.21735
285280.0000   -4.82472
285320.0000   -4.26363
285360.0000   -4.93364
285400.0000   -4.42942
285440.0000   -5.26684
285480.0000   -5.55709
285520.0000   -5.10542
285560.0000   -4.98505
285600.0000   -5.12915
285640.0000   -4.60025
285680.0000   -4.54063
285720.0000   -5.28843
285760.0000   -4.87802
285800.0000   -5.30150
285840.0000   -4.40126
285880.0000   -5.20131
285920.0000   -5.55322
285960.0000   -5.58843
286000.0000   -4.52645
286040.0000   -5.44754
286080.0000   -4.90625
286120.0000   -5.96947
286160.0000   -5.07093
286200.0000   -5.30690
286240.0000   -5.57794
286280.0000   -5.72661
286320.0000   -5.79939
286360.0000   -4.99583
286400.0000   -6.25610
286440.0000   -4.94552
286480.0000   -4.85616
286520.0000   -5.09461
286560.0000   -4.35104
286600.0000   -5.29018
286640.0000   -5.87449
286680.0000   -5.43668
286720.0000   -5.16084
286760.0000   -5.69939
286800.0000   -5.62361
286840.0000   -5.78380
286880.0000   -5.68622
286920.0000   -6.17138
286960.0000   -5.60519
287000.0000   -5.53809
287040.0000   -5.71180
287080.0000   -5.45650
287120.0000   -5.81821
287160.0000   -6.23533
287200.0000   -5.96848
287240.0000   -5.32069
287280.0000   -5.62674
287320.0000   -6.54510
287360.0000   -5.51191
287400.0000   -5.28484
287440.0000   -5.79755
287480.0000   -5.24354
287520.0000   -5.63577
287560.0000   -6.02296
287600.0000   -5.85899
287640.0000   -5.33817
287680.0000   -5.26822
287720.0000   -4.76187
287760.0000   -5.28838
287800.0000   -5.44109
287840.0000   -5.36640
287880.0000   -5.41464
287920.0000   -6.16028
287960.0000   -5.61960
288000.0000   -5.68804
288040.0000   -5.40365
288080.0000   -5.95626
288120.0000   -5.69593
288160.0000   -5.64642
288200.0000   -5.73144
288240.0000   -6.23346
288280.0000   -6.32709
288320.0000   -5.28534
288360.0000   -4.88701
288400.0000   -4.86572
288440.0000   -4.29799
288480.0000   -4.83821
288520.0000   -4.49412
288560.0000   -4.98807
288600.0000   -4.80519
288640.0000   -5.53726
288680.0000   -6.18817
288720.0000   -5.31902
288760.0000   -5.26636
288800.0000   -6.02410
288840.0000   -5.82003
288880.0000   -5.80580
288920.0000   -5.36195
288960.0000   -5.24419
289000.0000   -5.85700
289040.0000   -4.99569
289080.0000   -4.79001
289120.0000   -5.40495
289160.0000   -4.73997
289200.0000   -5.68965
289240.0000   -5.49845
289280.0000   -6.14275
289320.0000   -5.27036
289360.0000   -5.38587
289400.0000   -5.90167
289440.0000   -5.17951
289480.0000   -5.04598
289520.0000   -5.23677
289560.0000   -5.70070
289600.0000   -5.60135
289640.0000   -6.05705
289680.0000   -5.32775
289720.0000   -4.56556
289760.0000   -5.18600
289800.0000   -4.97494
289840.0000   -5.06670
289880.0000   -5.58254
289920.0000   -5.21392
289960.0000   -5.47477
290000.0000   -5.77144
290040.0000   -6.40086
290080.0000   -5.60124
290120.0000   -6.11331
290160.0000   -5.30708
290200.0000   -5.36233
290240.0000   -4.95537
290280.0000   -5.17677
290320.0000   -4.93294
290360.0000   -4.45742
290400.0000   -5.27773
290440.0000   -5.70721
290480.0000   -5.35208
290520.0000   -5.30052
290560.0000   -5.23051
290600.0000   -5.72148
290640.0000   -5.77462
290680.0000   -5.23996
290720.0000   -5.49881
290760.0000   -5.49814
290800.0000   -5.78112
290840.0000   -6.27935
290880.0000   -6.55871
290920.0000   -4.57411
290960.0000   -6.13267
291000.0000   -4.72383
291040.0000   -5.18509
291080.0000   -4.86987
291120.0000   -5.15039
291160.0000   -5.42837
291200.0000   -5.22714
291240.0000   -5.26097
291280.0000   -5.62100
291320.0000   -4.76115
291360.0000   -4.78739
291400.0000   -4.79159
291440.0000   -5.00674
291480.0000   -5.17842
291520.0000   -5.86873
291560.0000   -5.91412
291600.0000   -5.64003
291640.0000   -5.45529
291680.0000   -6.04833
291720.0000   -6.14137
291760.0000   -5.61677
291800.0000   -6.60002
291840.0000   -5.73425
291880.0000   -5.53708
291920.0000   -5.06744
291960.0000   -4.90744
292000.0000   -5.39802
292040.0000   -5.13444
292080.0000   -4.11750
292120.0000   -4.59757
292160.0000   -4.54089
292200.0000   -3.96077
292240.0000   -5.05946
292280.0000   -5.08907
292320.0000   -5.29064
292360.0000   -5.61988
292400.0000   -5.20479
292440.0000   -4.50999
292480.0000   -5.31423
292520.0000   -5.03495
292560.0000   -5.39023
292600.0000   -6.05584
292640.0000   -6.61063
292680.0000   -6.11545
292720.0000   -6.09624
292760.0000   -6.71889
292800.0000   -6.05784
292840.0000   -6.14233
292880.0000   -5.68030
292920.0000   -6.59530
292960.0000   -6.08934
293000.0000   -6.19284
293040.0000   -6.69822
293080.0000   -6.20326
293120.0000   -6.39096
293160.0000   -6.46202
293200.0000   -6.38097
293240.0000   -6.66504
293280.0000   -5.43180
293320.0000   -5.81659
293360.0000   -5.23178
293400.0000   -5.47924
293440.0000   -6.04461
293480.0000   -5.62167
293520.0000   -6.05798
293560.0000   -5.83773
293600.0000   -5.87154
293640.0000   -6.01975
293680.0000   -5.86498
293720.0000   -6.29464
293760.0000   -5.50547
293800.0000   -6.15915
293840.0000   -6.97121
293880.0000   -5.58299
293920.0000   -6.07889
293960.0000   -6.04503
294000.0000   -5.92081
294040.0000   -5.62355
294080.0000   -5.80521
294120.0000   -6.25656
294160.0000   -6.65495
294200.0000   -6.47074
294240.0000   -5.29017
294280.0000   -5.59829
294320.0000   -6.25827
294360.0000   -5.54350
294400.0000   -5.71900
294440.0000   -5.30039
294480.0000   -5.92865
294520.0000   -5.57704
294560.0000   -6.02860
294600.0000   -6.15921
294640.0000   -5.74573
294680.0000   -5.89421
294720.0000   -6.12074
294760.0000   -5.68273
294800.0000   -5.12667
294840.0000   -5.57820
294880.0000   -5.40442
294920.0000   -5.63814
294960.0000   -5.80192
295000.0000   -5.51326
295040.0000   -6.28707
295080.0000   -5.84274
295120.0000   -6.32809
295160.0000   -5.78747
295200.0000   -6.10534
295240.0000   -5.62643
295280.0000   -5.59324
295320.0000   -5.31430
295360.0000   -5.71644
295400.0000   -5.01985
295440.0000   -5.54753
295480.0000   -5.77930
295520.0000   -6.07220
295560.0000   -5.78124
295600.0000   -6.20432
295640.0000   -6.45785
295680.0000   -6.78195
295720.0000   -6.28844
295760.0000   -5.62615
295800.0000   -5.07745
295840.0000   -6.33479
295880.0000   -6.16636
295920.0000   -4.69236
295960.0000   -5.35831
296000.0000   -5.57211
296040.0000   -5.11684
296080.0000   -5.45625
296120.0000   -4.84342
296160.0000   -6.10977
296200.0000   -5.53068
296240.0000   -5.76629
296280.0000   -5.87948
296320.0000   -4.90252
296360.0000   -6.02840
296400.0000   -5.50525
296440.0000   -5.11930
296480.0000   -5.94998
296520.0000   -5.49742
296560.0000   -5.66806
296600.0000   -4.76715
296640.0000   -5.28754
296680.0000   -4.77632
296720.0000   -5.90617
296760.0000   -5.53758
296800.0000   -5.68404
296840.0000   -6.07809
296880.0000   -6.35006
296920.0000   -6.09076
296960.0000   -6.14226
297000.0000   -5.89164
297040.0000   -5.92236
297080.0000   -5.85415
297120.0000   -6.65988
297160.0000   -6.42412
297200.0000   -6.26626
297240.0000   -6.23833
297280.0000   -6.22095
297320.0000   -5.88556
297360.0000   -5.63703
297400.0000   -5.18909
297440.0000   -4.51967
297480.0000   -4.99857
297520.0000   -5.96917
297560.0000   -5.60398
297600.0000   -6.49672
297640.0000   -6.05494
297680.0000   -5.94503
297720.0000   -5.94269
297760.0000   -5.71469
297800.0000   -5.19931
297840.0000   -5.38020
297880.0000   -5.45748
297920.0000   -6.37355
297960.0000   -5.70310
298000.0000   -5.66700
298040.0000   -6.48370
298080.0000   -6.26629
298120.0000   -5.49580
298160.0000   -5.59663
298200.0000   -5.52539
298240.0000   -5.50646
298280.0000   -5.69301
298320.0000   -5.04566
298360.0000   -5.51049
298400.0000   -6.26556
298440.0000   -6.23618
298480.0000   -6.68881
298520.0000   -5.26428
298560.0000   -5.52655
298600.0000   -6.04142
298640.0000   -6.00371
298680.0000   -6.07553
298720.0000   -5.70440
298760.0000   -5.35641
298800.0000   -5.45492
298840.0000   -6.91408
298880.0000   -6.75307
298920.0000   -5.50361
298960.0000   -5.98623
299000.0000   -6.87529
299040.0000   -6.97046
299080.0000   -6.01528
299120.0000   -5.65748
299160.0000   -6.44837
299200.0000   -7.12340
299240.0000   -6.05322
299280.0000   -5.32169
299320.0000   -5.95017
299360.0000   -6.87720
299400.0000   -6.18847
299440.0000   -5.61135
299480.0000   -5.63330
299520.0000   -5.88935
299560.0000   -5.12457
299600.0000   -5.04939
299640.0000   -5.00662
299680.0000   -4.73603
299720.0000   -4.44520
299760.0000   -4.12407
299800.0000   -4.26697
299840.0000   -4.54110
299880.0000   -3.64862
299920.0000   -4.11713
299960.0000   -4.06716
300000.0000   -3.63505
300040.0000   -3.42660
300080.0000   -4.26043
300120.0000   -4.13138
300160.0000   -3.72094
300200.0000   -3.12265
300240.0000   -3.17883
300280.0000   -3.11942
300320.0000   -3.88856
300360.0000   -3.23107
300400.0000   -4.79726
300440.0000   -4.33465
300480.0000   -3.07572
300520.0000   -3.42879
300560.0000   -2.57012
300600.0000   -3.45472
300640.0000   -3.17133
300680.0000   -3.07837
300720.0000   -2.27311
300760.0000   -2.80487
300800.0000   -2.25851
300840.0000   -3.18986
300880.0000   -3.17233
300920.0000   -2.81757
300960.0000   -3.15529
301000.0000   -2.89653
301040.0000   -2.33348
301080.0000   -1.91978
301120.0000   -2.40661
301160.0000   -2.64699
301200.0000   -2.63635
301240.0000   -1.72135
301280.0000   -2.55684
301320.0000   -2.97705
301360.0000   -2.80772
301400.0000   -3.18776
301440.0000   -4.02612
301480.0000   -3.21634
301520.0000   -2.53824
301560.0000   -2.20031
301600.0000   -2.19191
301640.0000   -2.95622
301680.0000   -2.83206
301720.0000   -2.42965
301760.0000   -2.65563
301800.0000   -2.62228
301840.0000   -2.37939
301880.0000   -2.17046
301920.0000   -2.03579
301960.0000   -1.75112
302000.0000   -2.52698
302040.0000   -1.82800
302080.0000   -2.88243
302120.0000   -3.05494
302160.0000   -2.36800
302200.0000   -2.06589
302240.0000   -1.58077
302280.0000   -2.60429
302320.0000   -2.34065
302360.0000   -2.36793
302400.0000   -1.85867
302440.0000   -2.68633
302480.0000   -2.68469
302520.0000   -3.00441
302560.0000   -2.97929
302600.0000   -2.11416
302640.0000   -2.30822
302680.0000   -2.29965
302720.0000   -1.84892
302760.0000   -2.76148
302800.0000   -2.67464
302840.0000   -2.97640
302880.0000   -2.61200
302920.0000   -2.33265
302960.0000   -2.28433
303000.0000   -2.83103
303040.0000   -2.29913
303080.0000   -2.80459
303120.0000   -3.07081
303160.0000   -3.60427
303200.0000   -2.63294
303240.0000   -2.64501
303280.0000   -2.52166
303320.0000   -2.34910
303360.0000   -2.30374
303400.0000   -3.15685
303440.0000   -2.82515
303480.0000   -3.21734
303520.0000   -3.17239
303560.0000   -3.61968
303600.0000   -3.06274
303640.0000   -2.84977
303680.0000   -3.08051
303720.0000   -3.57194
303760.0000   -2.54165
303800.0000   -3.77733
303840.0000   -3.00622
303880.0000   -3.23094
303920.0000   -3.81147
303960.0000   -3.26960
304000.0000   -4.24923
304040.0000   -2.90646
304080.0000   -4.29840
304120.0000   -3.21627
304160.0000   -2.70250
304200.0000   -4.20397
304240.0000   -3.62986
304280.0000   -3.75185
304320.0000   -3.36499
304360.0000   -3.15651
304400.0000   -3.49207
304440.0000   -3.25436
304480.0000   -2.72060
304520.0000   -3.40361
304560.0000   -3.55208
304600.0000   -2.80446
304640.0000   -3.21202
304680.0000   -3.36273
304720.0000   -4.09489
304760.0000   -3.12676
304800.0000   -2.45256
304840.0000   -3.72914
304880.0000   -4.36856
304920.0000   -3.60202
304960.0000   -3.46124
305000.0000   -3.62731
305040.0000   -3.42247
305080.0000   -2.89871
305120.0000   -3.95290
305160.0000   -3.57959
305200.0000   -3.68241
305240.0000   -2.95417
305280.0000   -2.71501
305320.0000   -2.46487
305360.0000   -2.23023
305400.0000   -3.09615
305440.0000   -3.76369
305480.0000   -3.60068
305520.0000   -3.05332
305560.0000   -3.64567
305600.0000   -4.53154
305640.0000   -2.89026
305680.0000   -3.41859
305720.0000   -3.85511
305760.0000   -2.96116
305800.0000   -3.29560
305840.0000   -4.55976
305880.0000   -4.64417
305920.0000   -3.19913
305960.0000   -3.77950
306000.0000   -4.32922
306040.0000   -3.52639
306080.0000   -4.20893
306120.0000   -2.77124
306160.0000   -3.74610
306200.0000   -3.32016
306240.0000   -3.85500
306280.0000   -2.94910
306320.0000   -3.34817
306360.0000   -2.47339
306400.0000   -2.79614
306440.0000   -3.44552
306480.0000   -3.78182
306520.0000   -3.79359
306560.0000   -4.63667
306600.0000   -2.96717
306640.0000   -3.86815
306680.0000   -3.31428
306720.0000   -4.28348
306760.0000   -3.94692
306800.0000   -4.14239
306840.0000   -4.11108
306880.0000   -3.42025
306920.0000   -4.17729
306960.0000   -4.43828
307000.0000   -5.48917
307040.0000   -4.52905
307080.0000   -4.95331
307120.0000   -5.09186
307160.0000   -3.81374
307200.0000   -4.19305
307240.0000   -3.28926
307280.0000   -3.68622
307320.0000   -3.92598
307360.0000   -4.53133
307400.0000   -4.16341
307440.0000   -3.64795
307480.0000   -5.93537
307520.0000   -5.46656
307560.0000   -5.39989
307600.0000   -5.36224
307640.0000   -5.45339
307680.0000   -5.71506
307720.0000   -6.25823
307760.0000   -5.58921
307800.0000   -6.34480
307840.0000   -5.25237
307880.0000   -5.45596
307920.0000   -5.85682
307960.0000   -5.15953
308000.0000   -4.83362
308040.0000   -5.00718
308080.0000   -5.33569
308120.0000   -5.19481
308160.0000   -4.77510
308200.0000   -5.49011
308240.0000   -5.07796
308280.0000   -4.68462
308320.0000   -4.88574
308360.0000   -5.49806
308400.0000   -5.16152
308440.0000   -5.22821
308480.0000   -4.85125
308520.0000   -4.73070
308560.0000   -5.34129
308600.0000   -5.51635
308640.0000   -6.15414
308680.0000   -5.42754
308720.0000   -4.93260
308760.0000   -5.06139
308800.0000   -5.53756
308840.0000   -5.62344
308880.0000   -5.97358
308920.0000   -5.30542
308960.0000   -4.62450
309000.0000   -4.91876
309040.0000   -4.78008
309080.0000   -4.58273
309120.0000   -4.87108
309160.0000   -4.96061
309200.0000   -4.78833
309240.0000   -4.60508
309280.0000   -4.96862
309320.0000   -5.63517
309360.0000   -5.02603
309400.0000   -4.44128
309440.0000   -3.94884
309480.0000   -4.58221
309520.0000   -3.70278
309560.0000   -4.82842
309600.0000   -4.75379
309640.0000   -4.82956
309680.0000   -5.07991
309720.0000   -4.76154
309760.0000   -5.71544
309800.0000   -5.88226
309840.0000   -4.74151
309880.0000   -4.73296
309920.0000   -4.38634
309960.0000   -4.96796
310000.0000   -5.23692
310040.0000   -4.30791
310080.0000   -4.40514
310120.0000   -5.68796
310160.0000   -5.95187
310200.0000   -5.73365
310240.0000   -5.41082
310280.0000   -4.93068
310320.0000   -5.10496
310360.0000   -4.65245
310400.0000   -4.48741
310440.0000   -4.86262
310480.0000   -4.85360
310520.0000   -4.10879
310560.0000   -4.52724
310600.0000   -5.44741
310640.0000   -4.91255
310680.0000   -4.02468
310720.0000   -4.15702
310760.0000   -4.94961
310800.0000   -5.09719
310840.0000   -5.23394
310880.0000   -5.30236
310920.0000   -5.03677
310960.0000   -3.86521
311000.0000   -3.08389
311040.0000   -4.32444
311080.0000   -3.77310
311120.0000   -3.44030
311160.0000   -3.49950
311200.0000   -2.84624
311240.0000   -4.52727
311280.0000   -4.73568
311320.0000   -3.54575
311360.0000   -3.85903
311400.0000   -3.85758
311440.0000   -4.04201
311480.0000   -3.76191
311520.0000   -4.58765
311560.0000   -4.59958
311600.0000   -4.96408
311640.0000   -5.01409
311680.0000   -4.46906
311720.0000   -4.55040
311760.0000   -5.25905
311800.0000   -5.35109
311840.0000   -4.89587
311880.0000   -3.94939
311920.0000   -4.87037
311960.0000   -3.81505
312000.0000   -4.72183
312040.0000   -4.60897
312080.0000   -5.29514
312120.0000   -4.23203
312160.0000   -4.09720
312200.0000   -3.37199
312240.0000   -5.09667
312280.0000   -4.63465
312320.0000   -4.31200
312360.0000   -4.28764
312400.0000   -4.20446
312440.0000   -4.99916
312480.0000   -4.20733
312520.0000   -4.78610
312560.0000   -5.10129
312600.0000   -5.31103
312640.0000   -4.45268
312680.0000   -5.04958
312720.0000   -4.70681
312760.0000   -4.25424
312800.0000   -4.15506
312840.0000   -4.68034
312880.0000   -4.18394
312920.0000   -4.95907
312960.0000   -4.21954
313000.0000   -3.99819
313040.0000   -4.51801
313080.0000   -5.30454
313120.0000   -4.36949
313160.0000   -3.44075
313200.0000   -4.19461
313240.0000   -4.32126
313280.0000   -4.06780
313320.0000   -4.01876
313360.0000   -3.38218
313400.0000   -3.48056
313440.0000   -4.13950
313480.0000   -4.89225
313520.0000   -4.85350
313560.0000   -5.27785
313600.0000   -4.73262
313640.0000   -4.36315
313680.0000   -4.50096
313720.0000   -4.70126
313760.0000   -4.20982
313800.0000   -5.48301
313840.0000   -5.52531
313880.0000   -5.51073
313920.0000   -4.27663
313960.0000   -4.36307
314000.0000   -4.49240
314040.0000   -4.23185
314080.0000   -4.55279
314120.0000   -4.31943
314160.0000   -4.39527
314200.0000   -4.14851
314240.0000   -4.79236
314280.0000   -4.66650
314320.0000   -5.34892
314360.0000   -4.67961
314400.0000   -4.85529
314440.0000   -5.05381
314480.0000   -4.56094
314520.0000   -4.94056
314560.0000   -4.15741
314600.0000   -5.05387
314640.0000   -4.93278
314680.0000   -4.09322
314720.0000   -4.71045
314760.0000   -4.69789
314800.0000   -4.65436
314840.0000   -4.21159
314880.0000   -4.60497
314920.0000   -4.37517
314960.0000   -4.58812
315000.0000   -4.19388
315040.0000   -3.55048
315080.0000   -4.04688
315120.0000   -4.47298
315160.0000   -4.55537
315200.0000   -5.28437
315240.0000   -5.24692
315280.0000   -5.11336
315320.0000   -5.26378
315360.0000   -5.07517
315400.0000   -4.93486
315440.0000   -4.72948
315480.0000   -5.22530
315520.0000   -5.33142
315560.0000   -5.22520
315600.0000   -5.53114
315640.0000   -4.88787
315680.0000   -4.20316
315720.0000   -5.45829
315760.0000   -5.24962
315800.0000   -4.62468
315840.0000   -3.79465
315880.0000   -3.90407
315920.0000   -4.44994
315960.0000   -4.74904
316000.0000   -4.48300
316040.0000   -4.54531
316080.0000   -5.03308
316120.0000   -4.07420
316160.0000   -4.40162
316200.0000   -4.92218
316240.0000   -4.43160
316280.0000   -3.78009
316320.0000   -4.76458
316360.0000   -3.67430
316400.0000   -4.04853
316440.0000   -4.64219
316480.0000   -3.85967
316520.0000   -3.54341
316560.0000   -3.81522
316600.0000   -4.35810
316640.0000   -3.51584
316680.0000   -3.55806
316720.0000   -2.89906
316760.0000   -3.78223
316800.0000   -3.30804
316840.0000   -2.89043
316880.0000   -3.38047
316920.0000   -3.66090
316960.0000   -3.75218
317000.0000   -4.60649
317040.0000   -4.33630
317080.0000   -4.63094
317120.0000   -4.26771
317160.0000   -3.99714
317200.0000   -4.43034
317240.0000   -3.38677
317280.0000   -4.65656
317320.0000   -3.44210
317360.0000   -2.90988
317400.0000   -3.73462
317440.0000   -3.37276
317480.0000   -4.82148
317520.0000   -4.22895
317560.0000   -3.40024
317600.0000   -4.48331
317640.0000   -4.73973
317680.0000   -4.12858
317720.0000   -4.10774
317760.0000   -4.31806
317800.0000   -4.28766
317840.0000   -4.26081
317880.0000   -4.69836
317920.0000   -4.29179
317960.0000   -4.45511
318000.0000   -4.90153
318040.0000   -4.57599
318080.0000   -4.45033
318120.0000   -4.67956
318160.0000   -3.93607
318200.0000   -3.72258
318240.0000   -4.50535
318280.0000   -4.20508
318320.0000   -5.29649
318360.0000   -4.21649
318400.0000   -4.91973
318440.0000   -3.95630
318480.0000   -4.18396
318520.0000   -4.18319
318560.0000   -3.52074
318600.0000   -4.10822
318640.0000   -5.23753
318680.0000   -4.52275
318720.0000   -4.18418
318760.0000   -4.72042
318800.0000   -4.25205
318840.0000   -4.32192
318880.0000   -4.35470
318920.0000   -4.11634
318960.0000   -4.92041
319000.0000   -3.80129
319040.0000   -4.60329
319080.0000   -4.72501
319120.0000   -4.11933
319160.0000   -4.60378
319200.0000   -4.01557
319240.0000   -2.78696
319280.0000   -4.00786
319320.0000   -3.32262
319360.0000   -3.77020
319400.0000   -4.99338
319440.0000   -4.15221
319480.0000   -4.18539
319520.0000   -4.11958
319560.0000   -4.39770
319600.0000   -3.61963
319640.0000   -2.99321
319680.0000   -4.11764
319720.0000   -3.94005
319760.0000   -4.67655
319800.0000   -3.86058
319840.0000   -3.92271
319880.0000   -4.01596
319920.0000   -4.00148
319960.0000   -3.99283
320000.0000   -3.88363
320040.0000   -4.45633
320080.0000   -4.22099
320120.0000   -4.45373
320160.0000   -4.68684
320200.0000   -5.16356
320240.0000   -4.41766
320280.0000   -5.04148
320320.0000   -3.46660
320360.0000   -3.35690
320400.0000   -4.61635
320440.0000   -4.44676
320480.0000   -4.52608
320520.0000   -5.73475
320560.0000   -5.58221
320600.0000   -5.57157
320640.0000   -4.40070
320680.0000   -5.36137
320720.0000   -5.78553
320760.0000   -4.07544
320800.0000   -3.48626
320840.0000   -4.64424
320880.0000   -4.48062
320920.0000   -5.33034
320960.0000   -6.07414
321000.0000   -5.54492
321040.0000   -5.09894
321080.0000   -5.19939
321120.0000   -5.17025
321160.0000   -3.71808
321200.0000   -4.15840
321240.0000   -3.89494
321280.0000   -4.35615
321320.0000   -4.59344
321360.0000   -4.47907
321400.0000   -4.37153
321440.0000   -4.29104
321480.0000   -3.58359
321520.0000   -5.51067
321560.0000   -5.66699
321600.0000   -4.74689
321640.0000   -5.21722
321680.0000   -5.00010
321720.0000   -5.45689
321760.0000   -4.82695
321800.0000   -4.99260
321840.0000   -4.13213
321880.0000   -3.09164
321920.0000   -4.88611
321960.0000   -4.93949
322000.0000   -3.86958
322040.0000   -3.28291
322080.0000   -3.58031
322120.0000   -4.19326
322160.0000   -3.72072
322200.0000   -3.99788
322240.0000   -2.78699
322280.0000   -3.49214
322320.0000   -2.98267
322360.0000   -3.43190
322400.0000   -3.80996
322440.0000   -3.29208
322480.0000   -4.00516
322520.0000   -4.94591
322560.0000   -5.84683
322600.0000   -5.24598
322640.0000   -4.15456
322680.0000   -4.64061
322720.0000   -4.06400
322760.0000   -4.96933
322800.0000   -4.87196
322840.0000   -4.68419
322880.0000   -5.24841
322920.0000   -4.92663
322960.0000   -5.62314
323000.0000   -4.92353
323040.0000   -4.51086
323080.0000   -4.68033
323120.0000   -5.75839
323160.0000   -6.05064
323200.0000   -4.96787
323240.0000   -5.36626
323280.0000   -4.55754
323320.0000   -4.48350
323360.0000   -5.79288
323400.0000   -5.55953
323440.0000   -5.09083
323480.0000   -4.56167
323520.0000   -4.31758
323560.0000   -5.02226
323600.0000   -4.54691
323640.0000   -4.18744
323680.0000   -4.14091
323720.0000   -4.17472
323760.0000   -4.45130
323800.0000   -5.31612
323840.0000   -5.17920
323880.0000   -4.70803
323920.0000   -4.81897
323960.0000   -5.97169
324000.0000   -5.93731
324040.0000   -5.13972
324080.0000   -5.78478
324120.0000   -4.43108
324160.0000   -5.28061
324200.0000   -4.25697
324240.0000   -4.69806
324280.0000   -5.27237
324320.0000   -5.45368
324360.0000   -5.06515
324400.0000   -5.89743
324440.0000   -4.36512
324480.0000   -5.15963
324520.0000   -4.65072
324560.0000   -5.17026
324600.0000   -4.51374
324640.0000   -5.19142
324680.0000   -4.07347
324720.0000   -4.66367
324760.0000   -5.00741
324800.0000   -4.28398
324840.0000   -4.31706
324880.0000   -5.44492
324920.0000   -4.59297
324960.0000   -5.32626
325000.0000   -4.96096
325040.0000   -4.78683
325080.0000   -5.82211
325120.0000   -4.90193
325160.0000   -5.08462
325200.0000   -5.35395
325240.0000   -3.94592
325280.0000   -4.00681
325320.0000   -4.88696
325360.0000   -4.89997
325400.0000   -4.02505
325440.0000   -4.02536
325480.0000   -3.76413
325520.0000   -2.99782
325560.0000   -2.87183
325600.0000   -2.62476
325640.0000   -2.39427
325680.0000   -3.94160
325720.0000   -3.61756
325760.0000   -2.88004
325800.0000   -2.74166
325840.0000   -2.88233
325880.0000   -2.36614
325920.0000   -2.15521
325960.0000   -1.84053
326000.0000   -2.24314
326040.0000   -3.23069
326080.0000   -2.95790
326120.0000   -5.07147
326160.0000   -3.77698
326200.0000   -4.84182
326240.0000   -3.95466
326280.0000   -3.23642
326320.0000   -2.79376
326360.0000   -2.57673
326400.0000   -3.60029
326440.0000   -3.82198
326480.0000   -2.69667
326520.0000   -3.72286
326560.0000   -3.81888
326600.0000   -3.34702
326640.0000   -3.79159
326680.0000   -4.09035
326720.0000   -4.38604
326760.0000   -4.18791
326800.0000   -4.80255
326840.0000   -4.84876
326880.0000   -4.48766
326920.0000   -3.67819
326960.0000   -4.79292
327000.0000   -4.92612
327040.0000   -5.03665
327080.0000   -4.68148
327120.0000   -3.62931
327160.0000   -4.89787
327200.0000   -5.21563
327240.0000   -4.11486
327280.0000   -5.19639
327320.0000   -4.91873
327360.0000   -4.30763
327400.0000   -4.94342
327440.0000   -4.09631
327480.0000   -3.99689
327520.0000   -5.06414
327560.0000   -3.92203
327600.0000   -2.95287
327640.0000   -2.93914
327680.0000   -4.02121
327720.0000   -4.12132
327760.0000   -3.49826
327800.0000   -2.81274
327840.0000   -3.99053
327880.0000   -3.88743
327920.0000   -4.33116
327960.0000   -3.13577
328000.0000   -3.12540
328040.0000   -2.45480
328080.0000   -2.67966
328120.0000   -3.87127
328160.0000   -2.74512
328200.0000   -2.92748
328240.0000   -2.23576
328280.0000   -2.31119
328320.0000   -2.64804
328360.0000   -2.59574
328400.0000   -3.45282
328440.0000   -1.55321
328480.0000   -1.54118
328520.0000   -2.65571
328560.0000   -2.65956
328600.0000   -1.95279
328640.0000   -2.19211
328680.0000   -3.38490
328720.0000   -2.95631
328760.0000   -2.09574
328800.0000   -2.33553
328840.0000   -2.26271
328880.0000   -2.72434
328920.0000   -1.97894
328960.0000   -2.66321
329000.0000   -2.51513
329040.0000   -1.49752
329080.0000   -1.46941
329120.0000   -2.54319
329160.0000   -2.67334
329200.0000   -1.74512
329240.0000   -1.99428
329280.0000   -2.39032
329320.0000   -2.11558
329360.0000   -2.18576
329400.0000   -2.16988
329440.0000   -2.29912
329480.0000   -2.65172
329520.0000   -2.79404
329560.0000   -1.73368
329600.0000   -3.37995
329640.0000   -3.83544
329680.0000   -3.59269
329720.0000   -3.53095
329760.0000   -3.38626
329800.0000   -3.02746
329840.0000   -3.36463
329880.0000   -2.74589
329920.0000   -3.40935
329960.0000   -2.44946
330000.0000   -3.81179
330040.0000   -3.78219
330080.0000   -3.63944
330120.0000   -4.08894
330160.0000   -4.66942
330200.0000   -4.66008
330240.0000   -5.00730
330280.0000   -6.15485
330320.0000   -4.68214
330360.0000   -4.49923
330400.0000   -4.27967
330440.0000   -3.18915
330480.0000   -4.12230
330520.0000   -3.46408
330560.0000   -3.35397
330600.0000   -4.21848
330640.0000   -3.06917
330680.0000   -3.98618
330720.0000   -4.17934
330760.0000   -2.53239
330800.0000   -3.20130
330840.0000   -3.76455
330880.0000   -2.99843
330920.0000   -3.39672
330960.0000   -2.77469
331000.0000   -3.41842
331040.0000   -2.75933
331080.0000   -3.19947
331120.0000   -3.74657
331160.0000   -2.00808
331200.0000   -2.74533
331240.0000   -3.07125
331280.0000   -3.35750
331320.0000   -1.81706
331360.0000   -2.39188
331400.0000   -2.89960
331440.0000   -2.37972
331480.0000   -1.92251
331520.0000   -2.58807
331560.0000   -2.81379
331600.0000   -3.34949
331640.0000   -3.73677
331680.0000   -3.20909
331720.0000   -2.92454
331760.0000   -2.87604
331800.0000   -3.85739
331840.0000   -2.98989
331880.0000   -3.93113
331920.0000   -2.56918
331960.0000   -3.92976
332000.0000   -3.40543
332040.0000   -3.46108
332080.0000   -3.50346
332120.0000   -3.13695
332160.0000   -3.31962
332200.0000   -3.24002
332240.0000   -2.43246
332280.0000   -3.44376
332320.0000   -3.85542
332360.0000   -3.25946
332400.0000   -2.99561
332440.0000   -3.74423
332480.0000   -3.23642
332520.0000   -3.75142
332560.0000   -3.89841
332600.0000   -4.23244
332640.0000   -4.34300
332680.0000   -3.81265
332720.0000   -3.80626
332760.0000   -3.92929
332800.0000   -2.92971
332840.0000   -3.78213
332880.0000   -3.69074
332920.0000   -3.37373
332960.0000   -3.46960
333000.0000   -3.09614
333040.0000   -2.79342
333080.0000   -3.04962
333120.0000   -2.61449
333160.0000   -2.15970
333200.0000   -1.63153
333240.0000   -2.59392
333280.0000   -2.91212
333320.0000   -3.11893
333360.0000   -4.55584
333400.0000   -3.28187
333440.0000   -4.00642
333480.0000   -4.82272
333520.0000   -4.94887
333560.0000   -4.53631
333600.0000   -4.48627
333640.0000   -4.79603
333680.0000   -4.96370
333720.0000   -5.08395
333760.0000   -4.38978
333800.0000   -3.76908
333840.0000   -2.84719
333880.0000   -3.25522
333920.0000   -2.92814
333960.0000   -2.98427
334000.0000   -3.42179
334040.0000   -3.12219
334080.0000   -3.47173
334120.0000   -3.23545
334160.0000   -3.29552
334200.0000   -3.27056
334240.0000   -2.11184
334280.0000   -1.94838
334320.0000   -1.84746
334360.0000   -2.00627
334400.0000   -1.49680
334440.0000   -2.05476
334480.0000   -2.02115
334520.0000   -1.27569
334560.0000   -2.05640
334600.0000   -1.72142
334640.0000   -2.00066
334680.0000   -2.11194
334720.0000   -2.58859
334760.0000   -3.44437
334800.0000   -3.25590
334840.0000   -3.39317
334880.0000   -2.92892
334920.0000   -2.53087
334960.0000   -3.22310
335000.0000   -4.10117
335040.0000   -2.26534
335080.0000   -2.54732
335120.0000   -3.10860
335160.0000   -3.81030
335200.0000   -2.91032
335240.0000   -2.79304
335280.0000   -2.79978
335320.0000   -1.96193
335360.0000   -2.52636
335400.0000   -3.09944
335440.0000   -2.73041
335480.0000   -2.85565
335520.0000   -3.68794
335560.0000   -4.22175
335600.0000   -3.66656
335640.0000   -4.75750
335680.0000   -2.92211
335720.0000   -4.18437
335760.0000   -4.05945
335800.0000   -3.25524
335840.0000   -2.96661
335880.0000   -3.23711
335920.0000   -2.90899
335960.0000   -3.09433
336000.0000   -3.73047
336040.0000   -4.21196
336080.0000   -4.35816
336120.0000   -4.22139
336160.0000   -4.13740
336200.0000   -5.92763
336240.0000   -5.46787
336280.0000   -4.32846
336320.0000   -3.87545
336360.0000   -2.89396
336400.0000   -4.62643
336440.0000   -4.17648
336480.0000   -3.93945
336520.0000   -4.06394
336560.0000   -3.65025
336600.0000   -3.87929
336640.0000   -2.66920
336680.0000   -2.60212
336720.0000   -2.65066
336760.0000   -3.03946
336800.0000   -2.93805
336840.0000   -3.51874
336880.0000   -3.72490
336920.0000   -2.97211
336960.0000   -3.68351
337000.0000   -3.45229
337040.0000   -3.26252
337080.0000   -3.13754
337120.0000   -3.94100
337160.0000   -2.94955
337200.0000   -3.44279
337240.0000   -3.76084
337280.0000   -3.83784
337320.0000   -3.14802
337360.0000   -3.60254
337400.0000   -2.23127
337440.0000   -2.49828
337480.0000   -2.92858
337520.0000   -2.79792
337560.0000   -3.17114
337600.0000   -2.64838
337640.0000   -3.12766
337680.0000   -4.67864
337720.0000   -3.98845
337760.0000   -2.97578
337800.0000   -3.19035
337840.0000   -3.52767
337880.0000   -3.43127
337920.0000   -4.02194
337960.0000   -3.23927
338000.0000   -3.23681
338040.0000   -3.46859
338080.0000   -3.42685
338120.0000   -3.50300
338160.0000   -3.20590
338200.0000   -3.91537
338240.0000   -2.78218
338280.0000   -2.44612
338320.0000   -2.90874
338360.0000   -1.97719
338400.0000   -2.15428
338440.0000   -2.75438
338480.0000   -2.29128
338520.0000   -2.68390
338560.0000   -2.75003
338600.0000   -3.93438
338640.0000   -3.95330
338680.0000   -3.84717
338720.0000   -3.71950
338760.0000   -3.21204
338800.0000   -3.43738
338840.0000   -3.43365
338880.0000   -3.35193
338920.0000   -3.83811
338960.0000   -3.76044
339000.0000   -3.00155
339040.0000   -4.41540
339080.0000   -3.48496
339120.0000   -3.41203
339160.0000   -2.97420
339200.0000   -3.76821
339240.0000   -3.79627
339280.0000   -2.34705
339320.0000   -3.06205
339360.0000   -3.11563
339400.0000   -2.61780
339440.0000   -3.10392
339480.0000   -1.98437
339520.0000   -3.69627
339560.0000   -3.01498
339600.0000   -2.87144
339640.0000   -2.23948
339680.0000   -3.60013
339720.0000   -3.83929
339760.0000   -2.24902
339800.0000   -1.80428
339840.0000   -2.81610
339880.0000   -2.71776
339920.0000   -1.96389
339960.0000   -2.93852
340000.0000   -2.55534
340040.0000   -2.14548
340080.0000   -2.52533
340120.0000   -2.59742
340160.0000   -2.90919
340200.0000   -2.01372
340240.0000   -2.17455
340280.0000   -2.39089
340320.0000   -3.01978
340360.0000   -2.98160
340400.0000   -3.22152
340440.0000   -3.31554
340480.0000   -3.56639
340520.0000   -2.49178
340560.0000   -3.13449
340600.0000   -2.76893
340640.0000   -3.50289
340680.0000   -3.52173
340720.0000   -3.46719
340760.0000   -3.83603
340800.0000   -3.01319
340840.0000   -3.56159
340880.0000   -3.65871
340920.0000   -4.11718
340960.0000   -4.33850
341000.0000   -3.76803
341040.0000   -4.12492
341080.0000   -3.94256
341120.0000   -2.85391
341160.0000   -2.71490
341200.0000   -1.79270
341240.0000   -3.03885
341280.0000   -3.60842
341320.0000   -3.58496
341360.0000   -3.01126
341400.0000   -3.22235
341440.0000   -2.87272
341480.0000   -3.77895
341520.0000   -3.10069
341560.0000   -3.09632
341600.0000   -3.33299
341640.0000   -2.59317
341680.0000   -3.30258
341720.0000   -1.96435
341760.0000   -2.15694
341800.0000   -3.16142
341840.0000   -2.56250
341880.0000   -2.72014
341920.0000   -4.08574
341960.0000   -3.16241
342000.0000   -2.28359
342040.0000   -2.59338
342080.0000   -3.19811
342120.0000   -3.01472
342160.0000   -3.04732
342200.0000   -4.01502
342240.0000   -4.07783
342280.0000   -3.67403
342320.0000   -3.40959
342360.0000   -2.91262
342400.0000   -2.55947
342440.0000   -2.03492
342480.0000   -2.25604
342520.0000   -3.00801
342560.0000   -2.58497
342600.0000   -2.56693
342640.0000   -3.49392
342680.0000   -3.70475
342720.0000   -4.05103
342760.0000   -4.56896
342800.0000   -4.33560
342840.0000   -4.39180
342880.0000   -5.06653
342920.0000   -4.03819
342960.0000   -4.51278
343000.0000   -4.63204
343040.0000   -4.01761
343080.0000   -3.37364
343120.0000   -4.53255
343160.0000   -3.70197
343200.0000   -3.35741
343240.0000   -3.91496
343280.0000   -3.73105
343320.0000   -3.73768
343360.0000   -4.10464
343400.0000   -3.83973
343440.0000   -3.22562
343480.0000   -3.77230
343520.0000   -3.34131
343560.0000   -3.55962
343600.0000   -3.08990
343640.0000   -3.72878
343680.0000   -3.84115
343720.0000   -3.25438
343760.0000   -3.64779
343800.0000   -3.79006
343840.0000   -3.32990
343880.0000   -3.09582
343920.0000   -3.97155
343960.0000   -3.38243
344000.0000   -2.27129
344040.0000   -2.51646
344080.0000   -2.69777
344120.0000   -2.23458
344160.0000   -2.36414
344200.0000   -1.50259
344240.0000   -1.52633
344280.0000   -2.33435
344320.0000   -2.44754
344360.0000   -3.72396
344400.0000   -2.85663
344440.0000   -3.57860
344480.0000   -2.66983
344520.0000   -1.77927
344560.0000   -2.60383
344600.0000   -2.13786
344640.0000   -1.72129
344680.0000   -2.68593
344720.0000   -2.91616
344760.0000   -1.67639
344800.0000   -2.51386
344840.0000   -2.44760
344880.0000   -2.72652
344920.0000   -2.08300
344960.0000   -2.37926
345000.0000   -2.64249
345040.0000   -2.47731
345080.0000   -2.94648
345120.0000   -2.94266
345160.0000   -3.52397
345200.0000   -2.70796
345240.0000   -2.41459
345280.0000   -2.49485
345320.0000   -2.65521
345360.0000   -2.36258
345400.0000   -2.05296
345440.0000   -2.67567
345480.0000   -2.25333
345520.0000   -1.80146
345560.0000   -2.47480
345600.0000   -1.88715
345640.0000   -2.75047
345680.0000   -2.63113
345720.0000   -1.74207
345760.0000   -1.78852
345800.0000   -1.82327
345840.0000   -1.36481
345880.0000   -1.90433
345920.0000   -2.15317
345960.0000   -2.54471
346000.0000   -2.63908
346040.0000   -2.20657
346080.0000   -2.64226
346120.0000   -2.27513
346160.0000   -2.08329
346200.0000   -1.13874
346240.0000   -2.30361
346280.0000   -1.30577
346320.0000   -1.54805
346360.0000   -0.83686
346400.0000   -0.76851
346440.0000   -0.82223
346480.0000   -1.24639
346520.0000   -0.90410
346560.0000   -0.87042
346600.0000   -1.23975
346640.0000   -0.66414
346680.0000   -1.49072
346720.0000   -0.72925
346760.0000   -0.41446
346800.0000   -0.11506
346840.0000   -0.96968
346880.0000   -0.64684
346920.0000   -1.06590
346960.0000   -1.01747
347000.0000   -1.11324
347040.0000   -1.50732
347080.0000   -2.01061
347120.0000   -1.18630
347160.0000   -1.92124
347200.0000   -1.94756
347240.0000   -2.33556
347280.0000   -1.60341
347320.0000   -1.85241
347360.0000   -1.69616
347400.0000   -2.37052
347440.0000   -1.75659
347480.0000   -2.48739
347520.0000   -2.15489
347560.0000   -2.03526
347600.0000   -1.93509
347640.0000   -2.83898
347680.0000   -3.03188
347720.0000   -2.52098
347760.0000   -2.36402
347800.0000   -2.75263
347840.0000   -1.91075
347880.0000   -1.97124
347920.0000   -2.05200
347960.0000   -1.74721
348000.0000   -2.32722
348040.0000   -2.04347
348080.0000   -2.32434
348120.0000   -2.35412
348160.0000   -2.24541
348200.0000   -1.87353
348240.0000   -2.55399
348280.0000   -2.28291
348320.0000   -2.66326
348360.0000   -2.42417
348400.0000   -3.02345
348440.0000   -2.67780
348480.0000   -1.74577
348520.0000   -2.43399
348560.0000   -1.96720
348600.0000   -2.48280
348640.0000   -1.88862
348680.0000   -2.09173
348720.0000   -2.71048
348760.0000   -2.28568
348800.0000   -3.31317
348840.0000   -2.90055
348880.0000   -2.86205
348920.0000   -2.76274
348960.0000   -2.91962
349000.0000   -3.94128
349040.0000   -3.16702
349080.0000   -3.28162
349120.0000   -3.36857
349160.0000   -3.38776
349200.0000   -3.01293
349240.0000   -2.23293
349280.0000   -2.29230
349320.0000   -2.75470
349360.0000   -3.66134
349400.0000   -3.13901
349440.0000   -2.95424
349480.0000   -2.11928
349520.0000   -2.52397
349560.0000   -2.46430
349600.0000   -1.42261
349640.0000   -2.75067
349680.0000   -1.81212
349720.0000   -2.30812
349760.0000   -2.68809
349800.0000   -3.15877
349840.0000   -2.69001
349880.0000   -2.20461
349920.0000   -2.69745
349960.0000   -3.17313
350000.0000   -2.90116
350040.0000   -2.49238
350080.0000   -2.42652
350120.0000   -2.92270
350160.0000   -2.95768
350200.0000   -2.77748
350240.0000   -2.94673
350280.0000   -3.41319
350320.0000   -2.32060
350360.0000   -3.11082
350400.0000   -3.07343
350440.0000   -3.16891
350480.0000   -2.86956
350520.0000   -2.68777
350560.0000   -3.36190
350600.0000   -3.19030
350640.0000   -3.29936
350680.0000   -4.12254
350720.0000   -2.69480
350760.0000   -2.60192
350800.0000   -4.27006
350840.0000   -3.34424
350880.0000   -3.20071
350920.0000   -2.87963
350960.0000   -3.05138
351000.0000   -3.62879
351040.0000   -3.55720
351080.0000   -3.10102
351120.0000   -4.84971
351160.0000   -3.97525
351200.0000   -3.97078
351240.0000   -3.41506
351280.0000   -3.53674
351320.0000   -3.16582
351360.0000   -3.34704
351400.0000   -4.19724
351440.0000   -3.89689
351480.0000   -5.09573
351520.0000   -4.95310
351560.0000   -4.11190
351600.0000   -4.69356
351640.0000   -3.56077
351680.0000   -3.68186
351720.0000   -2.92528
351760.0000   -3.41332
351800.0000   -3.74520
351840.0000   -2.91732
351880.0000   -3.14904
351920.0000   -2.17929
351960.0000   -2.95205
352000.0000   -2.80144
352040.0000   -2.51616
352080.0000   -3.23865
352120.0000   -2.89558
352160.0000   -3.06640
352200.0000   -2.34967
352240.0000   -3.88153
352280.0000   -2.66867
352320.0000   -2.40318
352360.0000   -2.53576
352400.0000   -2.59947
352440.0000   -2.88264
352480.0000   -2.87767
352520.0000   -2.91563
352560.0000   -2.41513
352600.0000   -2.97597
352640.0000   -2.39377
352680.0000   -2.71556
352720.0000   -2.16958
352760.0000   -1.78205
352800.0000   -1.78470
352840.0000   -2.29137
352880.0000   -2.54943
352920.0000   -3.12877
352960.0000   -2.20586
353000.0000   -2.78208
353040.0000   -3.39914
353080.0000   -4.13787
353120.0000   -3.55828
353160.0000   -4.05665
353200.0000   -3.18296
353240.0000   -2.56565
353280.0000   -3.63635
353320.0000   -4.18435
353360.0000   -4.36293
353400.0000   -4.30652
353440.0000   -3.15110
353480.0000   -3.83562
353520.0000   -5.02197
353560.0000   -3.95640
353600.0000   -5.28934
353640.0000   -5.06503
353680.0000   -4.96845
353720.0000   -4.73063
353760.0000   -5.53094
353800.0000   -4.62506
353840.0000   -4.25016
353880.0000   -2.24914
353920.0000   -3.55705
353960.0000   -3.28534
354000.0000   -2.77746
354040.0000   -2.20768
354080.0000   -2.50482
354120.0000   -2.41721
354160.0000   -2.48468
354200.0000   -2.46610
354240.0000   -3.00607
354280.0000   -2.80569
354320.0000   -2.12609
354360.0000   -2.16577
354400.0000   -3.22473
354440.0000   -2.85561
354480.0000   -3.22131
354520.0000   -3.90652
354560.0000   -4.00506
354600.0000   -4.10437
354640.0000   -4.11312
354680.0000   -4.14724
354720.0000   -3.34875
354760.0000   -3.78654
354800.0000   -3.05152
354840.0000   -3.39857
354880.0000   -2.71158
354920.0000   -3.44192
354960.0000   -4.21715
355000.0000   -3.71302
355040.0000   -2.96595
355080.0000   -2.87159
355120.0000   -4.17827
355160.0000   -4.65689
355200.0000   -4.33409
355240.0000   -3.24121
355280.0000   -3.52758
355320.0000   -3.21768
355360.0000   -3.96832
355400.0000   -3.62878
355440.0000   -2.75931
355480.0000   -2.80198
355520.0000   -3.56254
355560.0000   -2.94295
355600.0000   -2.57776
355640.0000   -2.78144
355680.0000   -2.74535
355720.0000   -2.37332
355760.0000   -1.59066
355800.0000   -1.98327
355840.0000   -1.95494
355880.0000   -2.25405
355920.0000   -2.95463
355960.0000   -3.51137
356000.0000   -2.92533
356040.0000   -3.43587
356080.0000   -3.04293
356120.0000   -4.70680
356160.0000   -3.32754
356200.0000   -2.37814
356240.0000   -2.96945
356280.0000   -3.52960
356320.0000   -2.85586
356360.0000   -3.60927
356400.0000   -3.30114
356440.0000   -3.54831
356480.0000   -4.36849
356520.0000   -2.65801
356560.0000   -3.22765
356600.0000   -3.31166
356640.0000   -2.91649
356680.0000   -2.62994
356720.0000   -2.77000
356760.0000   -2.21932
356800.0000   -1.65182
356840.0000   -3.45458
356880.0000   -4.12701
356920.0000   -2.02378
356960.0000   -2.15750
357000.0000   -3.44792
357040.0000   -2.73097
357080.0000   -2.41196
357120.0000   -2.94851
357160.0000   -2.23681
357200.0000   -2.07553
357240.0000   -2.82835
357280.0000   -2.70983
357320.0000   -1.97528
357360.0000   -2.98194
357400.0000   -1.87027
357440.0000   -1.91291
357480.0000   -3.11982
357520.0000   -3.54537
357560.0000   -2.68118
357600.0000   -3.12529
357640.0000   -2.81166
357680.0000   -3.68293
357720.0000   -2.90797
357760.0000   -3.55732
357800.0000   -3.33231
357840.0000   -3.58717
357880.0000   -3.75850
357920.0000   -3.13138
357960.0000   -2.81603
358000.0000   -2.61517
358040.0000   -2.39065
358080.0000   -3.77869
358120.0000   -3.55765
358160.0000   -3.89334
358200.0000   -4.10510
358240.0000   -3.96658
358280.0000   -2.50992
358320.0000   -3.45539
358360.0000   -3.88496
358400.0000   -3.27119
358440.0000   -3.65245
358480.0000   -3.16352
358520.0000   -2.14904
358560.0000   -2.60535
358600.0000   -3.01523
358640.0000   -2.11505
358680.0000   -2.66429
358720.0000   -2.32830
358760.0000   -2.89528
358800.0000   -3.19296
358840.0000   -3.24395
358880.0000   -4.01230
358920.0000   -3.52089
358960.0000   -3.36976
359000.0000   -2.68279
359040.0000   -3.84006
359080.0000   -3.35013
359120.0000   -3.40381
359160.0000   -2.81258
359200.0000   -3.61634
359240.0000   -2.86991
359280.0000   -3.09656
359320.0000   -2.76409
359360.0000   -2.55626
359400.0000   -1.92655
359440.0000   -2.97117
359480.0000   -2.36311
359520.0000   -1.89420
359560.0000   -1.79392
359600.0000   -1.75913
359640.0000   -1.12289
359680.0000   -2.26929
359720.0000   -1.31313
359760.0000   -1.73872
359800.0000   -1.95625
359840.0000   -1.91338
359880.0000   -1.58265
359920.0000   -2.08416
359960.0000   -2.22092
360000.0000   -3.22662
360040.0000   -2.76860
360080.0000   -3.77885
360120.0000   -2.38020
360160.0000   -2.19638
360200.0000   -1.97649
360240.0000   -2.57402
360280.0000   -2.30969
360320.0000   -1.93231
360360.0000   -3.42952
360400.0000   -1.79122
360440.0000   -1.61095
360480.0000   -2.69239
360520.0000   -3.08548
360560.0000   -2.65370
360600.0000   -2.99802
360640.0000   -2.12756
360680.0000   -2.25072
360720.0000   -2.15174
360760.0000   -2.55521
360800.0000   -3.12233
360840.0000   -2.67518
360880.0000   -2.97063
360920.0000   -2.99414
360960.0000   -3.16620
361000.0000   -2.91241
361040.0000   -3.35901
361080.0000   -1.98551
361120.0000   -2.13209
361160.0000   -1.67756
361200.0000   -2.76242
361240.0000   -2.62247
361280.0000   -2.67000
361320.0000   -3.47449
361360.0000   -3.21320
361400.0000   -3.82303
361440.0000   -3.35432
361480.0000   -3.10026
361520.0000   -3.35715
361560.0000   -2.40449
361600.0000   -3.83012
361640.0000   -2.23836
361680.0000   -2.27067
361720.0000   -2.71128
361760.0000   -2.25035
361800.0000   -2.94936
361840.0000   -1.84950
361880.0000   -2.39794
361920.0000   -2.72390
361960.0000   -1.59552
362000.0000   -1.72481
362040.0000   -2.53390
362080.0000   -2.48001
362120.0000   -1.31347
362160.0000   -1.66776
362200.0000   -1.60957
362240.0000   -2.15347
362280.0000   -2.88704
362320.0000   -2.81553
362360.0000   -2.74393
362400.0000   -2.99659
362440.0000   -3.02094
362480.0000   -3.50267
362520.0000   -2.45431
362560.0000   -1.37237
362600.0000   -2.67437
362640.0000   -2.41811
362680.0000   -3.21683
362720.0000   -2.80508
362760.0000   -3.23276
362800.0000   -3.16724
362840.0000   -2.50388
362880.0000   -2.77620
362920.0000   -2.76288
362960.0000   -2.97027
363000.0000   -3.06571
363040.0000   -3.54908
363080.0000   -3.30334
363120.0000   -3.65514
363160.0000   -4.11854
363200.0000   -3.69340
363240.0000   -3.20682
363280.0000   -3.15172
363320.0000   -2.47163
363360.0000   -2.66918
363400.0000   -3.21922
363440.0000   -2.76078
363480.0000   -3.00840
363520.0000   -3.26632
363560.0000   -3.46783
363600.0000   -4.16060
363640.0000   -3.79314
363680.0000   -4.43745
363720.0000   -2.96433
363760.0000   -3.09673
363800.0000   -2.91567
363840.0000   -3.19565
363880.0000   -3.08267
363920.0000   -2.96592
363960.0000   -3.33243
364000.0000   -3.33354
364040.0000   -3.86229
364080.0000   -3.65337
364120.0000   -2.45400
364160.0000   -3.53658
364200.0000   -3.13730
364240.0000   -3.98029
364280.0000   -3.86247
364320.0000   -2.65581
364360.0000   -2.65099
364400.0000   -3.78801
364440.0000   -3.32715
364480.0000   -2.28441
364520.0000   -2.82481
364560.0000   -3.16851
364600.0000   -2.57441
364640.0000   -3.24419
364680.0000   -2.66390
364720.0000   -3.24396
364760.0000   -2.69742
364800.0000   -2.24600
364840.0000   -1.69473
364880.0000   -2.43555
364920.0000   -2.85034
364960.0000   -1.94363
365000.0000   -3.64964
365040.0000   -2.39091
365080.0000   -2.53868
365120.0000   -3.05165
365160.0000   -2.59230
365200.0000   -3.21358
365240.0000   -3.29309
365280.0000   -2.94235
365320.0000   -2.72644
365360.0000   -2.71307
365400.0000   -2.82329
365440.0000   -3.27699
365480.0000   -3.25720
365520.0000   -3.73197
365560.0000   -3.10617
365600.0000   -2.97856
365640.0000   -3.92534
365680.0000   -3.53633
365720.0000   -3.61071
365760.0000   -2.83984
365800.0000   -3.09870
365840.0000   -2.80038
365880.0000   -2.44976
365920.0000   -3.30911
365960.0000   -3.24151
366000.0000   -3.07565
366040.0000   -3.80768
366080.0000   -3.30665
366120.0000   -2.79449
366160.0000   -2.53207
366200.0000   -2.71876
366240.0000   -2.66665
366280.0000   -1.75371
366320.0000   -2.18927
366360.0000   -2.05662
366400.0000   -2.66829
366440.0000   -3.33605
366480.0000   -2.62571
366520.0000   -3.46198
366560.0000   -3.70426
366600.0000   -3.34566
366640.0000   -2.32979
366680.0000   -3.04511
366720.0000   -2.59578
366760.0000   -2.77054
366800.0000   -2.46423
366840.0000   -2.49230
366880.0000   -1.83539
366920.0000   -3.09438
366960.0000   -3.39694
367000.0000   -3.35519
367040.0000   -2.90205
367080.0000   -3.27533
367120.0000   -3.14653
367160.0000   -3.12925
367200.0000   -3.97534
367240.0000   -3.78448
367280.0000   -3.57955
367320.0000   -3.48306
367360.0000   -3.33124
367400.0000   -3.76790
367440.0000   -3.82968
367480.0000   -3.24543
367520.0000   -3.30092
367560.0000   -4.05575
367600.0000   -3.58871
367640.0000   -3.28612
367680.0000   -4.19316
367720.0000   -3.19604
367760.0000   -3.12920
367800.0000   -3.97668
367840.0000   -3.56080
367880.0000   -3.51197
367920.0000   -2.92144
367960.0000   -2.74546
368000.0000   -3.05647
368040.0000   -2.97334
368080.0000   -3.05845
368120.0000   -3.04594
368160.0000   -2.03171
368200.0000   -3.30216
368240.0000   -3.75557
368280.0000   -3.81034
368320.0000   -3.87021
368360.0000   -3.40229
368400.0000   -3.53989
368440.0000   -4.03710
368480.0000   -4.01227
368520.0000   -4.13649
368560.0000   -2.58853
368600.0000   -3.65062
368640.0000   -3.09414
368680.0000   -3.70369
368720.0000   -3.59293
368760.0000   -3.93149
368800.0000   -3.78310
368840.0000   -5.05176
368880.0000   -5.88090
368920.0000   -4.36298
368960.0000   -4.49051
369000.0000   -4.15019
369040.0000   -3.25829
369080.0000   -3.46339
369120.0000   -2.76624
369160.0000   -3.16666
369200.0000   -3.00328
369240.0000   -3.52538
369280.0000   -3.59439
369320.0000   -3.75593
369360.0000   -3.24530
369400.0000   -3.68928
369440.0000   -2.99149
369480.0000   -3.57867
369520.0000   -3.40884
369560.0000   -3.05064
369600.0000   -3.21192
369640.0000   -2.73884
369680.0000   -2.23538
369720.0000   -2.51425
369760.0000   -2.69438
369800.0000   -3.39417
369840.0000   -3.80855
369880.0000   -3.99963
369920.0000   -4.40290
369960.0000   -4.39201
370000.0000   -3.85795
370040.0000   -3.24735
370080.0000   -3.65907
370120.0000   -3.69644
370160.0000   -3.71430
370200.0000   -3.73068
370240.0000   -2.75129
370280.0000   -3.04492
370320.0000   -3.42821
370360.0000   -3.39748
370400.0000   -3.35140
370440.0000   -4.30878
370480.0000   -3.42494
370520.0000   -3.21514
370560.0000   -2.96887
370600.0000   -3.26953
370640.0000   -2.43386
370680.0000   -3.21716
370720.0000   -3.39534
370760.0000   -2.96545
370800.0000   -2.54783
370840.0000   -3.00072
370880.0000   -3.33728
370920.0000   -4.33691
370960.0000   -2.69520
371000.0000   -3.09939
371040.0000   -3.91585
371080.0000   -3.19689
371120.0000   -3.44922
371160.0000   -2.45997
371200.0000   -2.94133
371240.0000   -2.32027
371280.0000   -2.46851
371320.0000   -3.18084
371360.0000   -3.63904
371400.0000   -3.58084
371440.0000   -2.78254
371480.0000   -3.15762
371520.0000   -2.07040
371560.0000   -2.42908
371600.0000   -2.33300
371640.0000   -2.09231
371680.0000   -2.97773
371720.0000   -2.35046
371760.0000   -2.30631
371800.0000   -1.74861
371840.0000   -2.89805
371880.0000   -2.52402
371920.0000   -2.57460
371960.0000   -1.98829
372000.0000   -2.82245
372040.0000   -3.50991
372080.0000   -3.76240
372120.0000   -2.88448
372160.0000   -3.49735
372200.0000   -5.15209
372240.0000   -3.48668
372280.0000   -1.77137
372320.0000   -2.07399
372360.0000   -2.47701
372400.0000   -2.21161
372440.0000   -3.27366
372480.0000   -3.71013
372520.0000   -3.44381
372560.0000   -4.21245
372600.0000   -3.62330
372640.0000   -3.01755
372680.0000   -2.85255
372720.0000   -2.91855
372760.0000   -2.50365
372800.0000   -2.93486
372840.0000   -3.07169
372880.0000   -3.72713
372920.0000   -2.41112
372960.0000   -2.76548
373000.0000   -3.48030
373040.0000   -2.32828
373080.0000   -3.11497
373120.0000   -3.48334
373160.0000   -3.74389
373200.0000   -3.59197
373240.0000   -2.88852
373280.0000   -3.56335
373320.0000   -3.97788
373360.0000   -3.76737
373400.0000   -3.89665
373440.0000   -4.07950
373480.0000   -3.29341
373520.0000   -3.12495
373560.0000   -4.39410
373600.0000   -3.63405
373640.0000   -4.04739
373680.0000   -3.62116
373720.0000   -3.50917
373760.0000   -2.34546
373800.0000   -3.29804
373840.0000   -2.95265
373880.0000   -2.99043
373920.0000   -2.48234
373960.0000   -2.94978
374000.0000   -3.15734
374040.0000   -3.53182
374080.0000   -4.37877
374120.0000   -3.14568
374160.0000   -3.29499
374200.0000   -3.53946
374240.0000   -2.95467
374280.0000   -2.83819
374320.0000   -3.92300
374360.0000   -3.54113
374400.0000   -2.62605
374440.0000   -2.19724
374480.0000   -2.65690
374520.0000   -2.33677
374560.0000   -2.27171
374600.0000   -3.32599
374640.0000   -2.85318
374680.0000   -2.79374
374720.0000   -2.84288
374760.0000   -2.16575
374800.0000   -2.42446
374840.0000   -2.63496
374880.0000   -2.51603
374920.0000   -2.91159
374960.0000   -3.03202
375000.0000   -2.62910
375040.0000   -2.63502
375080.0000   -2.93492
375120.0000   -2.69823
375160.0000   -2.76069
375200.0000   -2.25570
375240.0000   -2.37536
375280.0000   -3.10888
375320.0000   -2.88184
375360.0000   -3.41355
375400.0000   -3.05519
375440.0000   -3.47723
375480.0000   -2.17471
375520.0000   -3.21878
375560.0000   -2.31797
375600.0000   -2.63564
375640.0000   -2.58400
375680.0000   -2.29380
375720.0000   -2.72929
375760.0000   -1.82026
375800.0000   -2.57100
375840.0000   -2.70682
375880.0000   -3.24584
375920.0000   -2.72253
375960.0000   -2.39848
376000.0000   -2.77733
376040.0000   -3.96874
376080.0000   -3.19453
376120.0000   -2.71191
376160.0000   -2.59597
376200.0000   -2.87853
376240.0000   -2.67849
376280.0000   -2.35546
376320.0000   -2.45380
376360.0000   -2.72239
376400.0000   -2.15717
376440.0000   -2.23868
376480.0000   -2.44182
376520.0000   -2.01308
376560.0000   -2.74911
376600.0000   -2.27582
376640.0000   -2.41755
376680.0000   -2.94384
376720.0000   -4.56686
376760.0000   -3.84311
376800.0000   -4.72035
376840.0000   -4.38264
376880.0000   -3.53548
376920.0000   -3.71261
376960.0000   -3.72732
377000.0000   -2.59536
377040.0000   -2.72098
377080.0000   -1.30469
377120.0000   -1.70623
377160.0000   -3.01337
377200.0000   -2.36885
377240.0000   -3.35064
377280.0000   -3.08809
377320.0000   -3.19891
377360.0000   -3.03464
377400.0000   -3.15970
377440.0000   -3.55503
377480.0000   -1.94849
377520.0000   -1.94016
377560.0000   -2.61977
377600.0000   -2.17721
377640.0000   -2.29683
377680.0000   -2.56183
377720.0000   -2.57690
377760.0000   -2.17616
377800.0000   -2.71783
377840.0000   -3.05998
377880.0000   -3.02596
377920.0000   -3.30469
377960.0000   -2.53638
378000.0000   -3.14124
378040.0000   -3.70644
378080.0000   -3.24646
378120.0000   -4.04154
378160.0000   -3.83850
378200.0000   -3.60697
378240.0000   -3.45353
378280.0000   -2.33650
378320.0000   -3.33745
378360.0000   -3.13511
378400.0000   -3.46128
378440.0000   -3.42025
378480.0000   -3.83526
378520.0000   -3.46850
378560.0000   -3.08525
378600.0000   -3.24728
378640.0000   -2.81114
378680.0000   -2.40403
378720.0000   -3.48862
378760.0000   -3.90307
378800.0000   -3.29546
378840.0000   -3.19912
378880.0000   -2.86377
378920.0000   -2.77051
378960.0000   -2.18156
379000.0000   -1.76951
379040.0000   -1.35666
379080.0000   -2.15746
379120.0000   -2.77930
379160.0000   -2.59094
379200.0000   -2.70050
379240.0000   -2.93375
379280.0000   -2.78265
379320.0000   -3.31844
379360.0000   -2.85116
379400.0000   -2.87610
379440.0000   -3.31326
379480.0000   -3.97477
379520.0000   -3.57259
379560.0000   -3.13413
379600.0000   -3.58644
379640.0000   -3.92196
379680.0000   -3.36021
379720.0000   -2.79924
379760.0000   -4.56308
379800.0000   -3.70625
379840.0000   -3.33155
379880.0000   -3.00182
379920.0000   -2.52976
379960.0000   -2.81629
380000.0000   -2.49721
380040.0000   -3.59304
380080.0000   -3.10605
380120.0000   -3.13045
380160.0000   -2.98665
380200.0000   -2.75678
380240.0000   -3.13707
380280.0000   -2.78663
380320.0000   -2.62932
380360.0000   -3.64702
380400.0000   -3.15655
380440.0000   -3.35348
380480.0000   -3.95454
380520.0000   -2.91030
380560.0000   -2.72588
380600.0000   -3.24807
380640.0000   -2.54242
380680.0000   -2.34188
380720.0000   -1.74904
380760.0000   -2.13768
380800.0000   -3.02752
380840.0000   -2.11549
380880.0000   -3.07844
380920.0000   -3.34338
380960.0000   -2.24982
381000.0000   -3.38842
381040.0000   -4.98509
381080.0000   -2.58496
381120.0000   -2.59283
381160.0000   -2.97720
381200.0000   -2.66763
381240.0000   -3.52325
381280.0000   -2.72701
381320.0000   -2.76625
381360.0000   -4.04284
381400.0000   -4.88633
381440.0000   -4.87422
381480.0000   -4.07346
381520.0000   -4.94032
381560.0000   -4.28951
381600.0000   -3.16904
381640.0000   -4.24206
381680.0000   -4.13223
381720.0000   -4.11934
381760.0000   -3.41663
381800.0000   -3.77420
381840.0000   -3.75987
381880.0000   -4.51764
381920.0000   -3.39711
381960.0000   -2.82539
382000.0000   -3.35441
382040.0000   -3.27247
382080.0000   -2.97945
382120.0000   -3.09353
382160.0000   -2.99264
382200.0000   -3.29190
382240.0000   -3.24312
382280.0000   -3.00243
382320.0000   -3.16599
382360.0000   -2.15471
382400.0000   -3.29740
382440.0000   -3.10327
382480.0000   -3.58088
382520.0000   -2.83992
382560.0000   -3.47405
382600.0000   -2.75157
382640.0000   -3.43456
382680.0000   -3.36288
382720.0000   -2.71835
382760.0000   -3.18574
382800.0000   -3.30542
382840.0000   -3.62752
382880.0000   -3.88233
382920.0000   -3.82565
382960.0000   -3.35238
383000.0000   -2.98739
383040.0000   -3.07521
383080.0000   -3.46573
383120.0000   -3.66400
383160.0000   -3.38252
383200.0000   -3.08304
383240.0000   -2.95825
383280.0000   -2.82705
383320.0000   -3.18683
383360.0000   -3.06142
383400.0000   -3.31151
383440.0000   -2.56399
383480.0000   -3.11908
383520.0000   -2.09593
383560.0000   -2.43655
383600.0000   -2.92467
383640.0000   -2.93160
383680.0000   -3.28417
383720.0000   -2.68966
383760.0000   -2.61189
383800.0000   -2.16566
383840.0000   -2.77455
383880.0000   -2.89867
383920.0000   -3.20931
383960.0000   -3.01090
384000.0000   -3.16421
384040.0000   -2.02089
384080.0000   -2.25302
384120.0000   -2.56741
384160.0000   -4.08967
384200.0000   -2.97190
384240.0000   -2.50348
384280.0000   -1.85907
384320.0000   -3.44024
384360.0000   -2.53219
384400.0000   -3.42449
384440.0000   -4.41285
384480.0000   -3.30580
384520.0000   -2.87933
384560.0000   -3.03235
384600.0000   -4.20907
384640.0000   -3.43699
384680.0000   -2.91006
384720.0000   -2.11221
384760.0000   -2.50901
384800.0000   -2.92238
384840.0000   -3.72218
384880.0000   -2.50515
384920.0000   -3.91796
384960.0000   -2.48820
385000.0000   -2.64334
385040.0000   -3.02891
385080.0000   -3.54969
385120.0000   -2.52018
385160.0000   -2.91248
385200.0000   -4.22791
385240.0000   -3.66260
385280.0000   -3.20413
385320.0000   -3.42487
385360.0000   -3.29970
385400.0000   -2.48649
385440.0000   -1.94786
385480.0000   -3.47566
385520.0000   -3.19805
385560.0000   -3.35158
385600.0000   -3.30999
385640.0000   -3.38768
385680.0000   -2.46968
385720.0000   -3.26752
385760.0000   -3.81693
385800.0000   -4.35096
385840.0000   -3.36467
385880.0000   -3.31894
385920.0000   -3.65051
385960.0000   -3.67108
386000.0000   -3.75741
386040.0000   -3.41526
386080.0000   -2.89611
386120.0000   -3.00413
386160.0000   -2.29818
386200.0000   -3.24869
386240.0000   -3.95036
386280.0000   -4.45375
386320.0000   -4.30508
386360.0000   -4.19507
386400.0000   -4.58564
386440.0000   -4.23132
386480.0000   -4.18965
386520.0000   -3.98307
386560.0000   -4.53523
386600.0000   -3.04429
386640.0000   -3.53476
386680.0000   -3.61413
386720.0000   -2.60597
386760.0000   -2.70530
386800.0000   -2.41617
386840.0000   -1.56075
386880.0000   -2.15608
386920.0000   -2.80352
386960.0000   -2.81473
387000.0000   -2.92765
387040.0000   -2.73274
387080.0000   -3.37660
387120.0000   -3.19544
387160.0000   -3.44848
387200.0000   -3.80084
387240.0000   -3.31457
387280.0000   -3.05458
387320.0000   -2.95137
387360.0000   -2.92246
387400.0000   -2.90089
387440.0000   -2.04266
387480.0000   -2.64623
387520.0000   -2.82021
387560.0000   -2.26799
387600.0000   -2.45445
387640.0000   -2.46240
387680.0000   -2.88979
387720.0000   -3.10497
387760.0000   -2.43773
387800.0000   -2.70675
387840.0000   -3.53209
387880.0000   -2.28007
387920.0000   -2.25370
387960.0000   -1.97268
388000.0000   -1.49752
388040.0000   -2.76739
388080.0000   -2.99408
388120.0000   -2.79486
388160.0000   -2.56200
388200.0000   -2.16599
388240.0000   -2.09997
388280.0000   -3.10992
388320.0000   -3.99643
388360.0000   -2.87178
388400.0000   -3.65050
388440.0000   -2.95575
388480.0000   -3.00196
388520.0000   -3.15326
388560.0000   -2.43836
388600.0000   -2.92236
388640.0000   -3.41786
388680.0000   -2.89930
388720.0000   -2.70074
388760.0000   -3.51157
388800.0000   -3.42903
388840.0000   -3.11742
388880.0000   -3.55303
388920.0000   -3.94684
388960.0000   -2.44553
389000.0000   -2.42100
389040.0000   -3.43876
389080.0000   -4.08384
389120.0000   -4.26858
389160.0000   -3.72498
389200.0000   -3.05142
389240.0000   -3.13584
389280.0000   -3.17787
389320.0000   -2.80674
389360.0000   -3.18360
389400.0000   -3.51515
389440.0000   -2.90963
389480.0000   -4.38156
389520.0000   -3.23694
389560.0000   -3.11870
389600.0000   -3.08492
389640.0000   -3.51015
389680.0000   -2.73055
389720.0000   -2.30867
389760.0000   -2.44162
389800.0000   -3.30995
389840.0000   -3.46451
389880.0000   -4.66277
389920.0000   -3.55957
389960.0000   -3.47772
390000.0000   -3.91493
390040.0000   -3.95372
390080.0000   -4.27300
390120.0000   -3.25239
390160.0000   -3.69758
390200.0000   -3.27743
390240.0000   -3.60004
390280.0000   -2.31945
390320.0000   -4.79020
390360.0000   -3.05013
390400.0000   -3.35983
390440.0000   -3.86889
390480.0000   -3.54769
390520.0000   -3.14967
390560.0000   -2.76433
390600.0000   -2.85058
390640.0000   -2.17306
390680.0000   -3.01720
390720.0000   -3.30175
390760.0000   -3.34952
390800.0000   -2.42700
390840.0000   -2.54418
390880.0000   -3.58156
390920.0000   -3.59237
390960.0000   -3.21503
391000.0000   -3.27347
391040.0000   -2.56710
391080.0000   -3.42264
391120.0000   -2.97207
391160.0000   -2.91825
391200.0000   -3.55728
391240.0000   -2.82927
391280.0000   -2.42136
391320.0000   -2.66349
391360.0000   -3.25878
391400.0000   -3.31213
391440.0000   -2.48067
391480.0000   -3.15348
391520.0000   -3.08812
391560.0000   -3.68309
391600.0000   -2.91391
391640.0000   -2.77586
391680.0000   -2.58927
391720.0000   -2.94040
391760.0000   -2.74731
391800.0000   -3.66192
391840.0000   -3.02369
391880.0000   -3.41311
391920.0000   -3.33952
391960.0000   -2.51973
392000.0000   -2.87805
392040.0000   -3.72026
392080.0000   -3.28872
392120.0000   -3.93759
392160.0000   -4.31076
392200.0000   -4.10990
392240.0000   -3.94152
392280.0000   -3.54193
392320.0000   -3.58768
392360.0000   -3.36038
392400.0000   -2.88612
392440.0000   -3.24512
392480.0000   -2.51243
392520.0000   -3.84689
392560.0000   -2.87837
392600.0000   -2.61492
392640.0000   -2.72139
392680.0000   -2.52989
392720.0000   -2.91073
392760.0000   -3.00869
392800.0000   -2.96889
392840.0000   -2.98396
392880.0000   -3.73735
392920.0000   -3.07228
392960.0000   -3.28898
393000.0000   -3.67010
393040.0000   -2.59112
393080.0000   -3.99065
393120.0000   -3.73462
393160.0000   -3.79070
393200.0000   -3.38230
393240.0000   -3.52316
393280.0000   -3.55796
393320.0000   -3.00418
393360.0000   -2.70168
393400.0000   -1.90171
393440.0000   -2.97467
393480.0000   -2.35647
393520.0000   -1.72642
393560.0000   -1.98017
393600.0000   -2.76730
393640.0000   -2.49634
393680.0000   -3.05384
393720.0000   -3.42321
393760.0000   -2.49601
393800.0000   -1.97195
393840.0000   -3.60376
393880.0000   -2.58837
393920.0000   -3.21016
393960.0000   -3.53996
394000.0000   -3.13276
394040.0000   -2.98831
394080.0000   -2.77746
394120.0000   -3.57318
394160.0000   -2.97558
394200.0000   -3.98632
394240.0000   -3.02784
394280.0000   -3.60439
394320.0000   -3.34796
394360.0000   -3.92367
394400.0000   -2.79683
394440.0000   -3.47421
394480.0000   -3.32518
394520.0000   -2.50174
394560.0000   -2.84919
394600.0000   -3.71864
394640.0000   -2.64233
394680.0000   -2.79313
394720.0000   -2.37263
394760.0000   -3.18141
394800.0000   -3.17063
394840.0000   -3.10449
394880.0000   -3.83836
394920.0000   -4.04235
394960.0000   -3.05112
395000.0000   -3.09882
395040.0000   -2.09544
395080.0000   -2.72447
395120.0000   -2.99499
395160.0000   -3.00466
395200.0000   -2.89236
395240.0000   -3.31650
395280.0000   -3.33168
395320.0000   -3.07705
395360.0000   -2.21902
395400.0000   -2.58682
395440.0000   -2.34287
395480.0000   -2.45705
395520.0000   -2.20855
395560.0000   -2.08764
395600.0000   -2.31765
395640.0000   -1.34504
395680.0000   -2.66663
395720.0000   -2.58374
395760.0000   -2.25363
395800.0000   -1.90370
395840.0000   -2.11914
395880.0000   -2.60105
395920.0000   -2.73371
395960.0000   -4.04039
396000.0000   -2.75668
396040.0000   -2.97096
396080.0000   -1.97216
396120.0000   -2.56748
396160.0000   -3.06475
396200.0000   -2.77946
396240.0000   -2.64317
396280.0000   -2.41124
396320.0000   -1.42394
396360.0000   -2.69472
396400.0000   -2.53491
396440.0000   -2.90997
396480.0000   -2.45695
396520.0000   -2.58933
396560.0000   -2.68343
396600.0000   -2.33397
396640.0000   -3.45228
396680.0000   -2.48083
396720.0000   -2.03308
396760.0000   -3.32413
396800.0000   -3.98647
396840.0000   -3.27178
396880.0000   -3.01469
396920.0000   -2.56338
396960.0000   -2.93031
397000.0000   -3.18021
397040.0000   -4.44434
397080.0000   -3.96131
397120.0000   -3.83537
397160.0000   -3.83765
397200.0000   -4.20877
397240.0000   -3.21290
397280.0000   -2.92637
397320.0000   -3.43372
397360.0000   -3.75385
397400.0000   -3.29874
397440.0000   -3.28945
397480.0000   -3.93644
397520.0000   -3.18776
397560.0000   -2.25152
397600.0000   -3.81614
397640.0000   -3.44980
397680.0000   -3.09122
397720.0000   -3.57983
397760.0000   -3.46066
397800.0000   -2.69947
397840.0000   -3.33449
397880.0000   -3.17898
397920.0000   -2.85407
397960.0000   -3.28663
398000.0000   -2.72911
398040.0000   -3.23573
398080.0000   -3.37034
398120.0000   -3.52168
398160.0000   -2.79667
398200.0000   -3.08347
398240.0000   -2.63201
398280.0000   -2.41325
398320.0000   -2.65374
398360.0000   -3.52670
398400.0000   -2.69294
398440.0000   -2.48524
398480.0000   -3.24179
398520.0000   -1.98938
398560.0000   -1.75290
398600.0000   -2.68673
398640.0000   -2.90104
398680.0000   -3.12463
398720.0000   -2.64346
398760.0000   -3.61526
398800.0000   -3.22060
398840.0000   -3.18660
398880.0000   -3.52037
398920.0000   -3.37935
398960.0000   -2.50636
399000.0000   -2.79041
399040.0000   -2.05773
399080.0000   -2.18124
399120.0000   -2.16029
399160.0000   -2.02694
399200.0000   -1.98744
399240.0000   -2.59810
399280.0000   -3.01208
399320.0000   -1.83535
399360.0000   -1.65712
399400.0000   -2.71745
399440.0000   -2.45117
399480.0000   -2.91127
399520.0000   -3.11295
399560.0000   -3.08776
399600.0000   -3.67187
399640.0000   -3.83626
399680.0000   -3.44013
399720.0000   -2.50831
399760.0000   -3.56193
399800.0000   -3.26502
399840.0000   -3.20159
399880.0000   -3.20225
399920.0000   -2.66420
399960.0000   -3.35363
400000.0000   -3.94931
400040.0000   -2.85516
400080.0000   -3.25607
400120.0000   -3.70790
400160.0000   -3.62420
400200.0000   -3.50046
400240.0000   -3.71378
400280.0000   -3.06129
400320.0000   -3.09556
400360.0000   -3.48290
400400.0000   -3.71858
400440.0000   -2.85335
400480.0000   -3.81784
400520.0000   -4.36882
400560.0000   -3.24109
400600.0000   -3.58911
400640.0000   -3.32661
400680.0000   -3.31677
400720.0000   -2.54645
400760.0000   -3.64871
400800.0000   -3.73060
400840.0000   -2.43662
400880.0000   -2.61184
400920.0000   -2.43172
400960.0000   -2.53306
401000.0000   -2.35574
401040.0000   -3.03236
401080.0000   -1.97014
401120.0000   -2.67226
401160.0000   -3.41618
401200.0000   -3.84613
401240.0000   -2.59846
401280.0000   -2.35584
401320.0000   -2.82192
401360.0000   -3.15865
401400.0000   -3.56135
401440.0000   -2.98639
401480.0000   -2.87378
401520.0000   -2.32518
401560.0000   -2.06066
401600.0000   -2.65809
401640.0000   -2.95281
401680.0000   -2.49168
401720.0000   -2.59663
401760.0000   -2.47183
401800.0000   -2.81654
401840.0000   -2.46164
401880.0000   -2.59910
401920.0000   -2.24232
401960.0000   -2.17949
402000.0000   -3.42928
402040.0000   -2.97573
402080.0000   -3.06424
402120.0000   -2.39873
402160.0000   -2.95620
402200.0000   -2.87193
402240.0000   -2.88554
402280.0000   -3.14232
402320.0000   -3.83418
402360.0000   -3.30804
402400.0000   -2.67937
402440.0000   -3.08130
402480.0000   -3.25180
402520.0000   -2.50323
402560.0000   -3.15191
402600.0000   -2.49299
402640.0000   -1.96986
402680.0000   -2.91719
402720.0000   -3.36094
402760.0000   -3.01261
402800.0000   -2.14853
402840.0000   -3.14991
402880.0000   -2.43300
402920.0000   -1.89956
402960.0000   -2.81770
403000.0000   -2.71396
403040.0000   -3.34549
403080.0000   -2.90174
403120.0000   -2.57328
403160.0000   -3.16785
403200.0000   -2.77805
403240.0000   -3.48895
403280.0000   -3.20321
403320.0000   -3.19593
403360.0000   -2.18711
403400.0000   -2.54218
403440.0000   -1.95083
403480.0000   -2.25177
403520.0000   -2.86650
403560.0000   -3.26664
403600.0000   -3.36296
403640.0000   -3.20688
403680.0000   -2.88517
403720.0000   -2.14624
403760.0000   -3.22637
403800.0000   -2.61193
403840.0000   -3.57042
403880.0000   -2.37796
403920.0000   -2.81844
403960.0000   -2.24115
404000.0000   -2.44367
404040.0000   -2.73169
404080.0000   -3.00607
404120.0000   -2.78974
404160.0000   -2.96669
404200.0000   -3.12237
404240.0000   -3.44339
404280.0000   -3.91763
404320.0000   -3.57348
404360.0000   -3.06609
404400.0000   -3.03528
404440.0000   -2.24045
404480.0000   -1.91380
404520.0000   -2.41871
404560.0000   -2.37183
404600.0000   -2.72295
404640.0000   -2.36908
404680.0000   -3.24667
404720.0000   -3.18796
404760.0000   -3.01735
404800.0000   -2.77377
404840.0000   -2.71658
404880.0000   -2.27861
404920.0000   -1.88087
404960.0000   -3.51550
405000.0000   -3.44869
405040.0000   -2.65232
405080.0000   -2.13781
405120.0000   -2.82147
405160.0000   -2.07046
405200.0000   -1.59711
405240.0000   -1.59057
405280.0000   -3.04814
405320.0000   -2.82654
405360.0000   -3.17271
405400.0000   -2.53941
405440.0000   -2.12117
405480.0000   -1.85127
405520.0000   -2.65402
405560.0000   -1.73062
405600.0000   -2.25272
405640.0000   -3.64485
405680.0000   -2.63554
405720.0000   -3.12857
405760.0000   -3.42315
405800.0000   -3.61252
405840.0000   -2.73307
405880.0000   -2.79736
405920.0000   -2.56789
405960.0000   -2.98104
406000.0000   -2.75279
406040.0000   -2.66230
406080.0000   -2.70642
406120.0000   -2.16500
406160.0000   -2.84093
406200.0000   -2.36817
406240.0000   -2.60239
406280.0000   -1.81944
406320.0000   -1.86565
406360.0000   -2.16255
406400.0000   -2.55863
406440.0000   -2.46556
406480.0000   -3.18008
406520.0000   -2.67416
406560.0000   -2.42377
406600.0000   -3.09497
406640.0000   -2.37188
406680.0000   -2.93446
406720.0000   -2.55241
406760.0000   -3.24626
406800.0000   -2.88202
406840.0000   -2.99062
406880.0000   -3.88555
406920.0000   -3.92857
406960.0000   -2.86120
407000.0000   -2.79378
407040.0000   -2.65531
407080.0000   -2.85674
407120.0000   -2.58005
407160.0000   -2.28245
407200.0000   -3.33931
407240.0000   -3.84711
407280.0000   -3.93896
407320.0000   -3.15110
407360.0000   -3.06746
407400.0000   -3.27777
407440.0000   -2.96898
407480.0000   -2.05675
407520.0000   -1.75689
407560.0000   -2.38564
407600.0000   -2.11074
407640.0000   -2.80452
407680.0000   -2.64166
407720.0000   -2.32755
407760.0000   -2.36699
407800.0000   -1.71217
407840.0000   -2.81861
407880.0000   -2.80621
407920.0000   -2.63204
407960.0000   -2.70450
408000.0000   -3.10722
408040.0000   -2.33767
408080.0000   -2.59808
408120.0000   -2.63238
408160.0000   -3.40217
408200.0000   -3.42372
408240.0000   -2.91220
408280.0000   -3.01978
408320.0000   -2.98968
408360.0000   -2.72669
408400.0000   -3.31402
408440.0000   -3.15185
408480.0000   -2.95735
408520.0000   -3.28721
408560.0000   -3.16531
408600.0000   -2.99771
408640.0000   -3.39529
408680.0000   -3.24741
408720.0000   -3.34675
408760.0000   -2.71162
408800.0000   -1.98929
408840.0000   -2.77241
408880.0000   -2.56864
408920.0000   -2.29943
408960.0000   -3.06932
409000.0000   -2.64690
409040.0000   -2.48118
409080.0000   -3.64485
409120.0000   -2.98229
409160.0000   -1.64750
409200.0000   -2.56437
409240.0000   -3.04588
409280.0000   -2.64898
409320.0000   -2.26265
409360.0000   -2.02649
409400.0000   -1.93971
409440.0000   -3.07114
409480.0000   -2.92013
409520.0000   -2.98137
409560.0000   -2.25230
409600.0000   -2.81315
409640.0000   -2.34645
409680.0000   -3.55457
409720.0000   -3.41031
409760.0000   -2.61195
409800.0000   -3.54376
409840.0000   -2.33887
409880.0000   -3.61861
409920.0000   -2.51016
409960.0000   -1.90712
410000.0000   -1.73686
410040.0000   -3.00240
410080.0000   -2.51608
410120.0000   -1.74128
410160.0000   -2.05207
410200.0000   -2.01578
410240.0000   -2.36561
410280.0000   -1.73364
410320.0000   -1.58279
410360.0000   -2.56511
410400.0000   -2.06497
410440.0000   -2.11783
410480.0000   -1.82987
410520.0000   -1.27429
410560.0000   -2.59743
410600.0000   -2.27827
410640.0000   -2.43585
410680.0000   -2.40853
410720.0000   -1.96834
410760.0000   -1.83462
410800.0000   -1.99668
410840.0000   -2.11039
410880.0000   -1.69155
410920.0000   -1.77608
410960.0000   -1.90443
411000.0000   -0.97475
411040.0000   -1.77928
411080.0000   -2.13819
411120.0000   -1.89971
411160.0000   -1.60061
411200.0000   -1.01514
411240.0000   -1.78397
411280.0000   -2.03353
411320.0000   -1.98190
411360.0000   -2.84962
411400.0000   -1.84621
411440.0000   -1.14771
411480.0000   -1.29632
411520.0000   -2.43920
411560.0000   -2.39327
411600.0000   -2.02015
411640.0000   -2.36885
411680.0000   -1.62156
411720.0000   -0.92651
411760.0000   -2.11143
411800.0000   -1.22774
411840.0000   -1.90885
411880.0000   -1.45401
411920.0000   -2.04169
411960.0000   -1.33819
412000.0000   -2.11552
412040.0000   -2.20189
412080.0000   -2.59555
412120.0000   -1.47804
412160.0000   -1.45107
412200.0000   -2.08130
412240.0000   -2.26921
412280.0000   -1.35897
412320.0000   -1.54980
412360.0000   -1.98012
412400.0000   -2.11666
412440.0000   -1.83337
412480.0000   -1.92332
412520.0000   -1.83136
412560.0000   -1.43370
412600.0000   -2.60049
412640.0000   -1.43256
412680.0000   -2.80476
412720.0000   -2.10623
412760.0000   -1.90415
412800.0000   -3.26925
412840.0000   -3.19326
412880.0000   -2.02774
412920.0000   -2.25712
412960.0000   -2.20531
413000.0000   -1.88955
413040.0000   -2.14998
413080.0000   -2.24856
413120.0000   -2.24832
413160.0000   -2.56605
413200.0000   -2.54153
413240.0000   -2.16409
413280.0000   -2.79251
413320.0000   -2.05319
413360.0000   -2.41342
413400.0000   -1.80067
413440.0000   -2.31421
413480.0000   -2.82321
413520.0000   -1.90331
413560.0000   -2.50978
413600.0000   -2.44662
413640.0000   -1.43711
413680.0000   -1.01599
413720.0000   -2.36452
413760.0000   -1.88239
413800.0000   -2.29175
413840.0000   -2.79824
413880.0000   -2.04369
413920.0000   -2.50368
413960.0000   -2.69538
414000.0000   -1.65804
414040.0000   -1.68130
414080.0000   -1.07490
414120.0000   -1.72933
414160.0000   -2.56219
414200.0000   -2.08358
414240.0000   -2.25339
414280.0000   -1.90437
414320.0000   -1.94360
414360.0000   -2.57338
414400.0000   -2.30228
414440.0000   -2.44659
414480.0000   -2.49310
414520.0000   -2.46607
414560.0000   -2.56123
414600.0000   -2.76933
414640.0000   -2.79336
414680.0000   -2.26612
414720.0000   -3.12259
414760.0000   -2.18714
414800.0000   -2.73803
414840.0000   -2.23314
414880.0000   -3.36390
414920.0000   -2.79893
414960.0000   -2.75392
415000.0000   -2.74548
415040.0000   -2.65536
415080.0000   -3.18733
415120.0000   -3.56923
415160.0000   -2.57620
415200.0000   -2.25898
415240.0000   -2.70751
415280.0000   -2.62578
415320.0000   -2.11772
415360.0000   -1.49975
415400.0000   -1.96013
415440.0000   -2.75237
415480.0000   -1.92779
415520.0000   -1.18656
415560.0000   -1.74037
415600.0000   -1.34172
415640.0000   -2.24311
415680.0000   -3.19314
415720.0000   -2.99723
415760.0000   -3.36728
415800.0000   -2.37167
415840.0000   -2.42052
415880.0000   -2.08748
415920.0000   -2.80493
415960.0000   -2.84558
416000.0000   -1.53761
416040.0000   -1.87288
416080.0000   -1.52548
416120.0000   -1.45981
416160.0000   -1.79761
416200.0000   -1.61686
416240.0000   -2.57871
416280.0000   -1.39228
416320.0000   -1.30679
416360.0000   -0.63524
416400.0000   -1.14528
416440.0000   -0.68779
416480.0000   -1.47688
416520.0000   -1.80896
416560.0000   -0.97315
416600.0000   -1.38913
416640.0000   -1.42670
416680.0000   -1.48152
416720.0000   -1.97860
416760.0000   -1.92141
416800.0000   -1.76972
416840.0000   -0.76118
416880.0000   -0.44420
416920.0000   -1.35823
416960.0000   -1.88009
417000.0000   -1.10717
417040.0000   -0.20929
417080.0000   -1.66106
417120.0000   -1.41745
417160.0000   -1.59026
417200.0000   -1.53628
417240.0000   -0.84393
417280.0000   -1.58803
417320.0000   -1.44852
417360.0000   -1.64992
417400.0000   -1.48695
417440.0000   -1.47514
417480.0000   -2.30263
417520.0000   -2.88539
417560.0000   -1.50318
417600.0000   -1.99873
417640.0000   -1.45193
417680.0000   -0.87458
417720.0000   -1.38754
417760.0000   -0.94812
417800.0000   -1.67945
417840.0000   -1.16371
417880.0000   -1.80196
417920.0000   -1.52135
417960.0000   -0.53346
418000.0000    0.00245
418040.0000   -0.88883
418080.0000   -0.25870
418120.0000   -0.60291
418160.0000   -0.93243
418200.0000   -0.44793
418240.0000   -0.55611
418280.0000   -1.28079
418320.0000   -0.11252
418360.0000   -0.41734
418400.0000   -1.15994
418440.0000   -0.45037
418480.0000   -0.52918
418520.0000   -1.86136
418560.0000   -0.13583
418600.0000   -0.38223
418640.0000   -0.97262
418680.0000   -0.74669
418720.0000   -1.24216
418760.0000   -1.43646
418800.0000   -0.85637
418840.0000   -0.58512
418880.0000   -0.75419
418920.0000   -1.22241
418960.0000   -0.68182
419000.0000   -0.87716
419040.0000   -0.68581
419080.0000   -1.42198
419120.0000   -2.28138
419160.0000   -1.10470
419200.0000   -1.26782
419240.0000   -2.22645
419280.0000   -1.01424
419320.0000   -0.29472
419360.0000   -0.13803
419400.0000   -0.10353
419440.0000   -1.25241
419480.0000   -0.94768
419520.0000   -0.65630
419560.0000   -1.29870
419600.0000   -0.92576
419640.0000   -1.27181
419680.0000   -0.60785
419720.0000   -0.74184
419760.0000   -0.03893
419800.0000   -0.11880
419840.0000   -0.20929
419880.0000    0.83352
419920.0000    0.72006
419960.0000    0.77412
420000.0000    0.19817
420040.0000    0.52452
420080.0000   -0.29922
420120.0000   -0.75735
420160.0000   -1.12893
420200.0000   -2.10793
420240.0000   -0.78279
420280.0000   -1.11663
420320.0000   -0.88475
420360.0000   -0.68463
420400.0000   -0.00085
420440.0000    0.39206
420480.0000    0.08240
420520.0000   -0.66091
420560.0000    0.11324
420600.0000   -0.18237
420640.0000   -0.16623
420680.0000   -0.08040
420720.0000   -0.02936
420760.0000   -0.47435
420800.0000   -0.96097
420840.0000   -0.29484
420880.0000   -0.42304
420920.0000    0.19837
420960.0000   -0.91031
421000.0000   -0.66448
421040.0000   -0.87645
421080.0000   -0.97619
421120.0000   -0.41877
421160.0000   -0.76856
421200.0000   -1.04852
421240.0000   -0.50666
421280.0000   -1.02300
421320.0000   -1.77773
421360.0000   -1.67645
421400.0000   -1.10508
421440.0000   -1.37542
421480.0000   -0.16328
421520.0000    0.04675
421560.0000   -0.76239
421600.0000   -0.83815
421640.0000   -0.41727
421680.0000   -1.07270
421720.0000   -1.20739
421760.0000   -1.00340
421800.0000   -1.67299
421840.0000   -1.32544
421880.0000   -1.02224
421920.0000   -1.80662
421960.0000   -1.60995
422000.0000   -1.21919
422040.0000   -0.71144
422080.0000   -1.15809
422120.0000   -0.58682
422160.0000    0.19149
422200.0000    0.13410
422240.0000   -0.03708
422280.0000    0.62263
422320.0000    0.36478
422360.0000   -0.22437
422400.0000   -0.72136
422440.0000   -0.29061
422480.0000   -0.65673
422520.0000   -0.15754
422560.0000   -0.35843
422600.0000   -0.06130
422640.0000    0.03488
422680.0000   -0.04354
422720.0000   -0.21891
422760.0000    0.79116
422800.0000    1.57311
422840.0000    1.90133
422880.0000    1.06472
422920.0000    0.00740
422960.0000   -1.10487
423000.0000    0.44144
423040.0000    0.16582
423080.0000   -0.63638
423120.0000    0.11886
423160.0000    0.44283
423200.0000   -0.01239
423240.0000    0.93216
423280.0000   -0.11826
423320.0000    0.70214
423360.0000    0.57236
423400.0000    0.71782
423440.0000    0.70819
423480.0000    0.48619
423520.0000    0.41484
423560.0000   -0.16463
423600.0000   -0.54959
423640.0000   -0.16842
423680.0000   -0.39145
423720.0000   -0.52976
423760.0000    0.32063
423800.0000    0.30226
423840.0000    0.21512
423880.0000    0.14912
423920.0000    0.44779
423960.0000    0.28470
424000.0000   -0.05619
424040.0000    0.30907
424080.0000   -0.06754
424120.0000    0.49357
424160.0000    0.17929
424200.0000   -0.42842
424240.0000    0.37660
424280.0000   -0.02349
424320.0000   -0.69298
424360.0000   -0.75576
424400.0000   -0.89824
424440.0000   -0.10922
424480.0000   -0.29333
424520.0000   -0.17523
424560.0000   -0.44133
424600.0000   -1.00334
424640.0000   -1.61689
424680.0000   -0.84271
424720.0000   -0.24909
424760.0000   -0.79210
424800.0000   -0.93717
424840.0000    0.65833
424880.0000    0.46352
424920.0000    0.82912
424960.0000    0.62258
425000.0000    0.97572
425040.0000   -0.41202
425080.0000   -0.26787
425120.0000   -0.13953
425160.0000   -0.17737
425200.0000   -0.47794
425240.0000   -0.03838
425280.0000   -0.04110
425320.0000    0.53155
425360.0000   -0.61644
425400.0000    0.11420
425440.0000   -0.74941
425480.0000   -0.18670
425520.0000   -0.76141
425560.0000    0.09092
425600.0000   -1.42325
425640.0000   -1.41148
425680.0000   -1.32665
425720.0000   -0.55462
425760.0000    0.43343
425800.0000   -0.32671
425840.0000   -0.16299
425880.0000   -0.84578
425920.0000    0.43171
425960.0000    0.65636
426000.0000    0.04640
426040.0000    0.17269
426080.0000    0.36882
426120.0000    1.63030
426160.0000    1.07653
426200.0000    1.69627
426240.0000    1.98341
426280.0000    1.83541
426320.0000    1.45978
426360.0000    1.62227
426400.0000    1.33026
426440.0000    1.63041
426480.0000    0.67469
426520.0000    1.26711
426560.0000    0.68220
426600.0000    1.45688
426640.0000    1.42093
426680.0000    1.52100
426720.0000    1.78475
426760.0000    2.14230
426800.0000    1.33647
426840.0000    2.38559
426880.0000    0.92914
426920.0000    0.73066
426960.0000    2.12028
427000.0000    1.20660
427040.0000    0.23243
427080.0000    0.41036
427120.0000    0.07416
427160.0000    0.57858
427200.0000    0.38289
427240.0000    0.46972
427280.0000   -0.48996
427320.0000    0.19596
427360.0000   -0.12622
427400.0000   -0.14318
427440.0000    0.02937
427480.0000    0.61239
427520.0000    1.02212
427560.0000    0.06711
427600.0000   -0.29055
427640.0000    1.30194
427680.0000    0.65400
427720.0000    0.70447
427760.0000    1.23063
427800.0000    0.42996
427840.0000    1.57015
427880.0000    0.51629
427920.0000    0.87739
427960.0000    1.28472
428000.0000    0.73292
428040.0000    1.21972
428080.0000    0.91124
428120.0000    0.53230
428160.0000    0.36691
428200.0000    0.77929
428240.0000    0.27348
428280.0000    0.15291
428320.0000    0.11375
428360.0000    0.09539
428400.0000    0.59206
428440.0000    0.33766
428480.0000    0.10813
428520.0000    0.28154
428560.0000    0.20784
428600.0000    0.38127
428640.0000    0.54455
428680.0000    0.62687
428720.0000    0.62340
428760.0000    0.79429
428800.0000   -0.05306
428840.0000    0.37442
428880.0000    0.73908
428920.0000   -0.21905
428960.0000   -0.26541
429000.0000    0.17526
429040.0000    0.19521
429080.0000    0.42228
429120.0000    0.83804
429160.0000    0.06447
429200.0000    0.29303
429240.0000   -0.36257
429280.0000    0.35696
429320.0000   -0.35940
429360.0000   -0.12148
429400.0000    0.07298
429440.0000    0.48826
429480.0000    0.30528
429520.0000    0.27399
429560.0000    0.94559
429600.0000    0.74549
429640.0000    1.81329
429680.0000    0.37214
429720.0000    0.82031
429760.0000    0.59540
429800.0000    0.83763
429840.0000    0.56763
429880.0000    0.37284
429920.0000   -0.18588
429960.0000    0.20421
430000.0000   -0.17894
430040.0000   -0.14372
430080.0000    0.64370
430120.0000    0.72179
430160.0000    0.22094
430200.0000   -0.28905
430240.0000    0.42516
430280.0000    1.18893
430320.0000    0.23237
430360.0000    0.12164
430400.0000   -0.05729
430440.0000    0.07761
430480.0000    0.03843
430520.0000    0.09275
430560.0000    0.71071
430600.0000    0.81400
430640.0000   -0.60204
430680.0000   -0.08521
430720.0000   -0.02800
430760.0000    0.20645
430800.0000    0.54576
430840.0000   -0.39400
430880.0000    0.60902
430920.0000   -0.66375
430960.0000   -0.38523
431000.0000   -0.05956
431040.0000   -0.16965
431080.0000   -0.41592
431120.0000   -1.11244
431160.0000   -0.39115
431200.0000    0.13987
431240.0000   -1.71098
431280.0000   -0.54907
431320.0000   -0.62165
431360.0000   -0.02354
431400.0000   -0.26372
431440.0000   -0.55708
431480.0000   -0.64406
431520.0000   -0.86336
431560.0000   -0.87779
431600.0000   -0.89556
431640.0000   -0.79585
431680.0000   -0.95933
431720.0000    0.50718
431760.0000   -0.76554
431800.0000   -0.74024
431840.0000   -0.58882
431880.0000   -1.22773
431920.0000   -0.75914
431960.0000   -0.62425
432000.0000    0.35410
432040.0000   -0.01781
432080.0000   -1.09769
432120.0000   -0.70825
432160.0000   -0.52705
432200.0000   -0.06786
432240.0000   -0.26668
432280.0000   -0.17328
432320.0000   -1.36845
432360.0000   -1.02327
432400.0000   -0.82799
432440.0000   -0.63120
432480.0000   -0.74842
432520.0000   -0.72751
432560.0000   -0.63563
432600.0000   -0.23783
432640.0000   -0.18890
432680.0000   -0.07396
432720.0000   -0.60076
432760.0000   -0.21257
432800.0000    0.30102
432840.0000   -0.03637
432880.0000   -0.00068
432920.0000   -0.46865
432960.0000   -0.14229
433000.0000    0.22230
433040.0000   -0.95473
433080.0000   -1.22419
433120.0000   -1.43871
433160.0000   -1.41339
433200.0000   -0.37950
433240.0000   -1.47847
433280.0000   -0.76316
433320.0000   -0.85780
433360.0000   -1.14231
433400.0000   -0.05004
433440.0000   -1.25478
433480.0000   -0.72794
433520.0000   -0.48318
433560.0000   -1.01502
433600.0000   -1.71216
433640.0000   -1.22067
433680.0000   -1.30057
433720.0000   -1.27323
433760.0000   -1.10220
433800.0000   -0.67884
433840.0000   -0.41602
433880.0000   -1.21798
433920.0000   -0.90593
433960.0000   -0.45988
434000.0000   -0.50317
434040.0000   -0.02350
434080.0000   -1.20113
434120.0000   -1.44612
434160.0000   -0.81802
434200.0000   -0.80700
434240.0000   -0.86029
434280.0000   -1.09086
434320.0000   -1.36669
434360.0000   -1.08880
434400.0000   -0.50627
434440.0000   -0.19160
434480.0000   -1.98991
434520.0000   -1.17342
434560.0000   -0.81133
434600.0000   -1.69083
434640.0000   -1.55409
434680.0000   -1.24710
434720.0000   -0.61818
434760.0000    0.14402
434800.0000   -0.96769
434840.0000    0.21623
434880.0000   -0.17044
434920.0000   -0.43232
434960.0000   -0.80086
435000.0000   -0.34379
435040.0000   -0.23554
435080.0000    0.69062
435120.0000   -0.34521
435160.0000   -0.65152
435200.0000   -0.51893
435240.0000   -0.75761
435280.0000   -1.13305
435320.0000   -0.84936
435360.0000   -0.70587
435400.0000   -0.95524
435440.0000   -0.51525
435480.0000   -0.57984
435520.0000   -0.52968
435560.0000   -1.16683
435600.0000   -1.18292
435640.0000   -1.77980
435680.0000   -1.40071
435720.0000   -1.39004
435760.0000   -1.75177
435800.0000   -0.82942
435840.0000   -0.73904
435880.0000   -2.29219
435920.0000   -1.63160
435960.0000   -1.31813
436000.0000   -1.28554
436040.0000   -0.71930
436080.0000   -1.49089
436120.0000   -0.93696
436160.0000   -0.79449
436200.0000   -1.77471
436240.0000   -0.99963
436280.0000   -1.57399
436320.0000   -0.85428
436360.0000   -1.33994
436400.0000   -1.49791
436440.0000   -1.15114
436480.0000   -1.18970
436520.0000   -0.70750
436560.0000   -0.94020
436600.0000   -0.99491
436640.0000   -0.88507
436680.0000    0.07733
436720.0000   -0.32334
436760.0000   -0.61452
436800.0000   -0.07718
436840.0000   -0.55914
436880.0000    0.23737
436920.0000   -0.14872
436960.0000   -0.34407
437000.0000   -0.43144
437040.0000    0.31911
437080.0000    0.29611
437120.0000    0.88944
437160.0000   -0.09766
437200.0000   -0.07570
437240.0000    0.05234
437280.0000   -0.75291
437320.0000    0.00156
437360.0000    0.61286
437400.0000   -0.43562
437440.0000   -0.09547
437480.0000   -0.20063
437520.0000   -0.08182
437560.0000    0.14215
437600.0000   -0.39076
437640.0000   -0.60864
437680.0000   -0.59443
437720.0000   -0.17640
437760.0000    0.71389
437800.0000    0.87172
437840.0000   -0.17774
437880.0000   -0.39879
437920.0000    0.05690
437960.0000   -0.28815
438000.0000    0.11576
438040.0000   -0.04952
438080.0000   -0.04935
438120.0000    0.36428
438160.0000   -0.18196
438200.0000   -0.30637
438240.0000   -0.53582
438280.0000   -0.75059
438320.0000    0.20960
438360.0000   -0.07479
438400.0000    0.47294
438440.0000   -0.29774
438480.0000    0.08216
438520.0000   -1.17311
438560.0000   -0.23899
438600.0000   -0.78677
438640.0000   -0.80630
438680.0000   -0.41545
438720.0000   -0.06553
438760.0000   -0.11865
438800.0000   -0.21614
438840.0000   -0.43529
438880.0000   -0.25698
438920.0000    0.62826
438960.0000    0.64778
439000.0000   -0.08015
439040.0000   -1.56953
439080.0000   -1.09930
439120.0000   -0.23024
439160.0000   -0.09677
439200.0000   -0.71926
439240.0000   -0.56846
439280.0000   -1.32171
439320.0000   -0.76236
439360.0000   -0.26384
439400.0000   -1.49402
439440.0000   -0.46355
439480.0000   -0.48929
439520.0000   -1.25093
439560.0000   -0.24931
439600.0000    0.63859
439640.0000    0.10128
439680.0000    0.67739
439720.0000   -0.40690
439760.0000   -0.20762
439800.0000   -0.05951
439840.0000    0.53649
439880.0000   -0.14498
439920.0000    0.02840
439960.0000    0.42146
440000.0000    0.62351
440040.0000    0.29387
440080.0000   -0.11310
440120.0000    0.30013
440160.0000   -0.18056
440200.0000   -0.26277
440240.0000    0.77099
440280.0000   -0.18420
440320.0000    0.08306
440360.0000   -0.09866
440400.0000    0.00667
440440.0000   -0.78011
440480.0000   -0.49847
440520.0000    0.11586
440560.0000   -0.17540
440600.0000    1.10945
440640.0000    0.54075
440680.0000   -0.51786
440720.0000    0.36968
440760.0000    0.23470
440800.0000    0.32622
440840.0000    0.06516
440880.0000   -0.88402
440920.0000    1.04181
440960.0000   -1.05208
441000.0000   -0.12767
441040.0000    0.35358
441080.0000    0.98945
441120.0000    0.62315
441160.0000    0.27119
441200.0000    1.30048
441240.0000    0.83368
441280.0000   -0.26375
441320.0000    0.10675
441360.0000   -0.17341
441400.0000   -0.53594
441440.0000    0.63944
441480.0000   -0.38501
441520.0000    0.52509
441560.0000   -0.19842
441600.0000    0.15071
441640.0000    1.10521
441680.0000    0.31203
441720.0000    0.69505
441760.0000    0.22511
441800.0000    1.11515
441840.0000    0.62712
441880.0000    1.02058
441920.0000    1.38414
441960.0000    1.90648
442000.0000    1.30136
442040.0000    0.02982
442080.0000    0.33415
442120.0000    0.72215
442160.0000    0.98983
442200.0000    0.29278
442240.0000    0.64475
442280.0000    0.55623
442320.0000   -0.35330
442360.0000   -0.19892
442400.0000   -0.24601
442440.0000    0.89347
442480.0000    1.09148
442520.0000    0.29692
442560.0000    1.12098
442600.0000    0.93168
442640.0000    0.76801
442680.0000    0.43777
442720.0000   -0.85898
442760.0000    0.15313
442800.0000    0.16100
442840.0000    0.53618
442880.0000   -0.40542
442920.0000   -0.06295
442960.0000    0.86931
443000.0000    1.02911
443040.0000    0.88979
443080.0000    0.42006
443120.0000    0.43721
443160.0000    0.41883
443200.0000    0.73990
443240.0000    0.32835
443280.0000    1.04885
443320.0000    0.76345
443360.0000    0.58785
443400.0000    0.14527
443440.0000    0.66578
443480.0000    0.49839
443520.0000    0.89220
443560.0000    1.25533
443600.0000    2.11909
443640.0000    1.39262
443680.0000    1.07307
443720.0000    0.14693
443760.0000    1.28988
443800.0000    0.96259
443840.0000    0.55557
443880.0000    0.80553
443920.0000    0.83554
443960.0000    1.03295
444000.0000    1.53875
444040.0000    1.07568
444080.0000    1.09607
444120.0000    0.70126
444160.0000    0.67890
444200.0000    0.82815
444240.0000    1.08322
444280.0000    0.86352
444320.0000    0.60649
444360.0000    1.61939
444400.0000    0.78782
444440.0000    0.12676
444480.0000    0.81700
444520.0000    1.45016
444560.0000    0.59267
444600.0000   -0.02466
444640.0000    0.49537
444680.0000   -0.27261
444720.0000   -0.20789
444760.0000   -0.02550
444800.0000    1.06308
444840.0000    0.35644
444880.0000    0.55665
444920.0000   -0.05097
444960.0000   -0.60248
445000.0000    0.36207
445040.0000   -0.14842
445080.0000    0.59708
445120.0000    0.18993
445160.0000    0.72615
445200.0000    1.07029
445240.0000   -0.03996
445280.0000   -0.08379
445320.0000    0.16198
445360.0000    0.25927
445400.0000    0.33687
445440.0000    0.83919
445480.0000    0.55899
445520.0000    0.24273
445560.0000   -0.01701
445600.0000    0.26433
445640.0000    0.68496
445680.0000    0.39293
445720.0000    0.62966
445760.0000    0.60701
445800.0000    0.61590
445840.0000    0.83943
445880.0000   -0.45372
445920.0000   -0.28364
445960.0000   -0.46407
446000.0000   -2.47923
446040.0000   -2.33511
446080.0000   -0.73629
446120.0000   -1.41339
446160.0000   -1.73682
446200.0000   -1.02979
446240.0000   -1.10576
446280.0000   -0.00317
446320.0000   -1.02160
446360.0000   -1.06659
446400.0000   -1.08706
446440.0000   -0.96868
446480.0000    0.56664
446520.0000    0.42192
446560.0000   -0.14558
446600.0000    0.01284
446640.0000   -0.54260
446680.0000    0.04561
446720.0000   -0.75401
446760.0000   -0.89333
446800.0000   -0.82853
446840.0000   -0.91590
446880.0000   -0.65149
446920.0000   -0.52736
446960.0000   -0.30567
447000.0000   -0.81710
447040.0000   -1.86321
447080.0000   -1.57728
447120.0000   -1.28167
447160.0000   -1.33674
447200.0000   -2.68649
447240.0000   -2.79867
447280.0000   -1.43215
447320.0000   -2.39761
447360.0000   -1.85936
447400.0000   -0.38318
447440.0000   -0.52695
447480.0000   -0.26672
447520.0000   -0.06019
447560.0000   -1.30586
447600.0000   -2.12837
447640.0000   -0.47355
447680.0000   -1.32707
447720.0000   -1.24031
447760.0000   -0.84424
447800.0000   -0.15810
447840.0000   -1.17842
447880.0000   -1.17045
447920.0000   -0.94875
447960.0000   -1.18692
448000.0000   -0.59778
448040.0000   -0.33602
448080.0000   -0.70785
448120.0000   -1.11883
448160.0000   -1.56236
448200.0000   -1.55190
448240.0000   -1.53805
448280.0000   -1.98429
448320.0000   -1.17716
448360.0000   -1.16434
448400.0000   -1.65084
448440.0000   -1.13304
448480.0000   -1.39866
448520.0000   -0.75593
448560.0000   -0.59195
448600.0000   -0.60057
448640.0000   -0.31668
448680.0000   -0.72539
448720.0000   -0.88373
448760.0000   -1.48228
448800.0000   -1.14819
448840.0000   -0.80432
448880.0000   -0.52718
448920.0000   -0.58636
448960.0000   -0.08797
449000.0000   -0.42307
449040.0000   -0.35042
449080.0000    0.23648
449120.0000    0.01466
449160.0000    0.50788
449200.0000    0.82959
449240.0000    0.23108
449280.0000    0.04284
449320.0000    0.11640
449360.0000    0.32440
449400.0000    0.36890
449440.0000   -0.12588
449480.0000   -0.40078
449520.0000   -0.50209
449560.0000    0.22091
449600.0000    0.03712
449640.0000   -0.02851
449680.0000    0.44970
449720.0000    0.36964
449760.0000   -0.36585
449800.0000   -1.05561
449840.0000    0.09915
449880.0000   -0.84147
449920.0000   -0.98770
449960.0000   -0.66505
450000.0000    0.03204
450040.0000   -0.20317
450080.0000   -0.00794
450120.0000   -0.17968
450160.0000   -0.47929
450200.0000    0.12494
450240.0000    0.41219
450280.0000   -0.01080
450320.0000   -0.43056
450360.0000   -0.15882
450400.0000   -0.72867
450440.0000   -1.16885
450480.0000   -1.20535
450520.0000   -1.94826
450560.0000   -2.25534
450600.0000   -0.53783
450640.0000   -1.42814
450680.0000   -0.82895
450720.0000   -0.99776
450760.0000   -0.49924
450800.0000   -0.15608
450840.0000   -0.93520
450880.0000   -0.40692
450920.0000   -1.10986
450960.0000   -0.49593
451000.0000    0.29741
451040.0000   -0.24983
451080.0000   -0.02960
451120.0000   -0.31370
451160.0000   -0.58133
451200.0000   -0.85879
451240.0000   -0.26070
451280.0000    0.23057
451320.0000    0.01693
451360.0000   -0.06384
451400.0000    0.69155
451440.0000   -0.32617
451480.0000   -1.42160
451520.0000   -0.62149
451560.0000   -0.44086
451600.0000   -0.70812
451640.0000   -0.81290
451680.0000   -0.98758
451720.0000   -1.04434
451760.0000   -0.44718
451800.0000   -1.16205
451840.0000   -0.41497
451880.0000   -0.90080
451920.0000   -0.83955
451960.0000   -0.84375
452000.0000   -0.67614
452040.0000   -1.38071
452080.0000   -1.07962
452120.0000   -0.75377
452160.0000   -0.74280
452200.0000   -0.41441
452240.0000    0.19119
452280.0000   -0.16829
452320.0000    0.28503
452360.0000   -0.80424
452400.0000    0.54480
452440.0000   -0.02092
452480.0000    0.47242
452520.0000    0.91667
452560.0000    0.16827
452600.0000    0.13649
452640.0000    0.91375
452680.0000   -0.16653
452720.0000    0.27444
452760.0000    0.17132
452800.0000    0.59289
452840.0000    0.29747
452880.0000   -0.31305
452920.0000   -0.25903
452960.0000   -0.73233
453000.0000    0.07116
453040.0000    0.49921
453080.0000   -0.54362
453120.0000   -0.70223
453160.0000   -0.28205
453200.0000    0.61925
453240.0000    0.35789
453280.0000    0.13567
453320.0000    0.23886
453360.0000    0.73802
453400.0000    0.22031
453440.0000   -0.74426
453480.0000    0.13517
453520.0000    0.83829
453560.0000    1.24079
453600.0000    1.11794
453640.0000    0.34147
453680.0000    0.12597
453720.0000    0.90390
453760.0000   -0.43234
453800.0000    0.38639
453840.0000    0.01016
453880.0000    0.73381
453920.0000   -0.22609
453960.0000   -0.94985
454000.0000   -0.43437
454040.0000   -0.26178
454080.0000    0.71197
454120.0000    1.18688
454160.0000    0.05673
454200.0000   -0.56775
454240.0000   -0.17699
454280.0000    0.15972
454320.0000    1.02529
454360.0000    2.11599
454400.0000    0.84458
454440.0000    0.27689
454480.0000    0.63695
454520.0000   -0.30463
454560.0000   -0.76700
454600.0000   -0.37630
454640.0000    0.14929
454680.0000    0.72133
454720.0000   -0.33129
454760.0000    0.42279
454800.0000   -0.54484
454840.0000    0.28173
454880.0000    0.53290
454920.0000    0.36731
454960.0000    0.34642
455000.0000    0.31965
455040.0000    0.07393
455080.0000    0.96259
455120.0000    0.83549
455160.0000    0.88710
455200.0000   -0.25169
455240.0000   -0.00655
455280.0000    0.30569
455320.0000    0.46904
455360.0000    0.72830
455400.0000    0.35732
455440.0000    1.54399
455480.0000    2.31335
455520.0000    2.41029
455560.0000    2.54179
455600.0000    1.04224
455640.0000    2.09996
455680.0000    2.15306
455720.0000    1.38327
455760.0000    1.75784
455800.0000    1.09940
455840.0000    1.25479
455880.0000    0.26773
455920.0000    0.61955
455960.0000   -0.08821
456000.0000    0.18692
456040.0000    0.45440
456080.0000   -0.08455
456120.0000    0.48195
456160.0000   -0.32753
456200.0000    0.16273
456240.0000    0.52493
456280.0000    0.06111
456320.0000    0.47951
456360.0000    0.00430
456400.0000    0.66625
456440.0000    0.27085
456480.0000    0.40884
456520.0000    0.72552
456560.0000    0.96500
456600.0000   -0.29859
456640.0000    0.54516
456680.0000    0.19762
456720.0000   -0.59294
456760.0000    0.23358
456800.0000   -0.18516
456840.0000   -1.56549
456880.0000    0.38439
456920.0000    0.38513
456960.0000    0.92792
457000.0000    0.64345
457040.0000    0.13121
457080.0000    0.65058
457120.0000    0.27204
457160.0000   -0.54875
457200.0000    0.41097
457240.0000   -0.18359
457280.0000   -0.37466
457320.0000    0.18064
457360.0000   -0.28523
457400.0000   -0.21012
457440.0000   -0.39485
457480.0000   -0.37526
457520.0000   -0.97299
457560.0000    0.34385
457600.0000    1.07696
457640.0000    0.63363
457680.0000    0.91058
457720.0000    0.59411
457760.0000    0.66198
457800.0000   -0.13049
457840.0000    0.61424
457880.0000    0.03276
457920.0000    1.41703
457960.0000    0.83544
458000.0000    1.98497
458040.0000    1.32087
458080.0000    1.07612
458120.0000    0.48161
458160.0000    0.84734
458200.0000    0.82898
458240.0000    0.44261
458280.0000    1.55792
458320.0000    0.87669
458360.0000    1.53210
458400.0000    0.87437
458440.0000    0.42066
458480.0000    0.60852
458520.0000    0.66367
458560.0000    1.00607
458600.0000    1.23885
458640.0000    0.14967
458680.0000    2.05620
458720.0000    0.44148
458760.0000    0.27031
458800.0000    0.02726
458840.0000    0.71418
458880.0000    0.14323
458920.0000    0.64738
458960.0000    0.84167
459000.0000    1.76647
459040.0000    1.90310
459080.0000    2.10922
459120.0000    1.09318
459160.0000    0.76598
459200.0000    2.16551
459240.0000    1.64847
459280.0000    1.97592
459320.0000    1.57424
459360.0000    1.79225
459400.0000    1.24561
459440.0000    1.87841
459480.0000    0.19026
459520.0000    2.01044
459560.0000    1.02676
459600.0000    1.87633
459640.0000    1.74815
459680.0000    0.78195
459720.0000    1.27509
459760.0000    0.96337
459800.0000    0.67609
459840.0000    0.69897
459880.0000    1.38901
459920.0000    2.01782
459960.0000    1.35374
460000.0000    1.12398
460040.0000    1.71084
460080.0000    1.71380
460120.0000    1.91255
460160.0000    2.27035
460200.0000    1.68973
460240.0000    1.66227
460280.0000    1.70035
460320.0000    0.82138
460360.0000    0.82089
460400.0000    0.73524
460440.0000   -0.36201
460480.0000    0.90730
460520.0000    0.45091
460560.0000    1.04755
460600.0000    0.16379
460640.0000    0.56918
460680.0000    0.87361
460720.0000    0.58391
460760.0000    1.45588
460800.0000    1.00862
460840.0000    0.73707
460880.0000    1.68177
460920.0000    1.43601
460960.0000    1.68385
461000.0000    1.20320
461040.0000    1.02159
461080.0000    0.75825
461120.0000   -0.07269
461160.0000    0.79843
461200.0000   -0.15116
461240.0000    0.73128
461280.0000    0.80401
461320.0000    1.05870
461360.0000    1.25256
461400.0000    0.74256
461440.0000    0.40442
461480.0000    1.53419
461520.0000    0.80462
461560.0000    1.13332
461600.0000    1.80216
461640.0000    0.93591
461680.0000    1.10731
461720.0000    1.16832
461760.0000    0.77828
461800.0000    0.89982
461840.0000    1.24208
461880.0000    0.91089
461920.0000   -0.00263
461960.0000   -0.12955
462000.0000    0.53399
462040.0000    0.92851
462080.0000    0.62508
462120.0000    0.15430
462160.0000   -0.13567
462200.0000   -0.04232
462240.0000    0.84742
462280.0000   -0.56602
462320.0000    0.14594
462360.0000    0.16916
462400.0000    0.53812
462440.0000   -0.02874
462480.0000   -0.37074
462520.0000    0.49940
462560.0000    0.37219
462600.0000    0.62358
462640.0000    0.75609
462680.0000    0.96965
462720.0000    0.44379
462760.0000    0.99959
462800.0000    0.25300
462840.0000    0.01549
462880.0000    0.28454
462920.0000   -0.03503
462960.0000   -0.04028
463000.0000    0.16990
463040.0000    0.13265
463080.0000    0.70955
463120.0000   -0.12794
463160.0000    0.13806
463200.0000    0.56292
463240.0000    0.63443
463280.0000   -0.43903
463320.0000   -0.71283
463360.0000   -0.58634
463400.0000   -0.47265
463440.0000   -0.86900
463480.0000   -0.62743
463520.0000   -0.09837
463560.0000   -0.73503
463600.0000    0.33055
463640.0000    0.09985
463680.0000   -0.13225
463720.0000   -0.77487
463760.0000    0.36054
463800.0000    0.07937
463840.0000    0.43002
463880.0000    0.80334
463920.0000    0.48851
463960.0000    0.50690
464000.0000    0.22056
464040.0000   -0.60578
464080.0000   -0.12442
464120.0000   -0.23147
464160.0000   -0.03072
464200.0000    0.76108
464240.0000    0.24652
464280.0000    0.15429
464320.0000    0.73076
464360.0000    0.57055
464400.0000   -0.23226
464440.0000   -0.23942
464480.0000   -0.32754
464520.0000   -0.13903
464560.0000   -0.12372
464600.0000    0.54407
464640.0000    0.13871
464680.0000   -0.52324
464720.0000   -0.55133
464760.0000    0.49689
464800.0000    0.19474
464840.0000    0.53411
464880.0000    0.18576
464920.0000   -0.28660
464960.0000    0.77022
465000.0000   -0.18346
465040.0000   -0.24252
465080.0000    0.57848
465120.0000    0.31950
465160.0000    0.55558
465200.0000   -0.07799
465240.0000   -0.65020
465280.0000    0.55979
465320.0000    0.55714
465360.0000   -0.09965
465400.0000   -0.41522
465440.0000    0.09937
465480.0000    0.48866
465520.0000   -0.74355
465560.0000   -0.34940
465600.0000   -0.13410
465640.0000    0.62222
465680.0000   -0.05090
465720.0000    0.01168
465760.0000    0.32001
465800.0000    0.71026
465840.0000   -0.75130
465880.0000    0.46255
465920.0000    0.26188
465960.0000    0.23907
466000.0000    0.03981
466040.0000   -0.10878
466080.0000   -0.29391
466120.0000   -0.83353
466160.0000    0.44246
466200.0000    0.75524
466240.0000    0.22064
466280.0000   -0.19960
466320.0000   -0.76020
466360.0000   -0.48620
466400.0000   -0.44372
466440.0000   -0.93327
466480.0000   -0.36166
466520.0000   -0.77005
466560.0000   -0.31201
466600.0000    0.08012
466640.0000   -0.52955
466680.0000    0.19821
466720.0000   -0.63109
466760.0000    0.64502
466800.0000    0.31572
466840.0000    0.24695
466880.0000   -0.09278
466920.0000   -0.25589
466960.0000    0.17891
467000.0000   -0.29489
467040.0000    0.28016
467080.0000   -0.37672
467120.0000    0.11141
467160.0000    0.10119
467200.0000    0.06276
467240.0000    0.39323
467280.0000    0.79203
467320.0000    0.72262
467360.0000    0.29797
467400.0000    0.14782
467440.0000    0.74633
467480.0000    1.55836
467520.0000    0.14392
467560.0000   -0.53492
467600.0000   -0.06606
467640.0000    0.08610
467680.0000    0.30779
467720.0000    0.51175
467760.0000    0.37252
467800.0000    0.60752
467840.0000    0.05293
467880.0000    0.31696
467920.0000    0.39340
467960.0000   -0.27331
468000.0000    0.39073
468040.0000    0.21326
468080.0000    0.45902
468120.0000    0.18764
468160.0000    0.48285
468200.0000    0.26973
468240.0000    0.75509
468280.0000    0.15636
468320.0000   -0.41373
468360.0000    0.15216
468400.0000    0.25547
468440.0000    0.39333
468480.0000    0.34879
468520.0000    1.13764
468560.0000    0.65332
468600.0000    0.68343
468640.0000   -0.07332
468680.0000    0.54598
468720.0000   -0.07237
468760.0000    0.28793
468800.0000   -0.53385
468840.0000    0.63323
468880.0000    0.45481
468920.0000   -0.37045
468960.0000    0.32937
469000.0000    0.36332
469040.0000    0.15222
469080.0000    0.08101
469120.0000   -0.60187
469160.0000   -0.69921
469200.0000   -0.67720
469240.0000   -0.81831
469280.0000    0.06494
469320.0000   -0.28580
469360.0000   -0.46639
469400.0000   -0.52212
469440.0000   -0.45059
469480.0000   -1.82744
469520.0000   -0.96022
469560.0000   -0.37153
469600.0000   -0.35950
469640.0000   -0.50096
469680.0000   -0.30800
469720.0000   -0.72979
469760.0000   -1.36016
469800.0000   -0.48449
469840.0000   -0.02372
469880.0000    0.36532
469920.0000    0.12008
469960.0000   -0.20791
470000.0000    0.06448
470040.0000   -0.09940
470080.0000   -0.45811
470120.0000   -0.40472
470160.0000   -0.70785
470200.0000   -0.04227
470240.0000   -0.61295
470280.0000   -0.82153
470320.0000   -0.55588
470360.0000   -0.90288
470400.0000   -0.56170
470440.0000   -0.95707
470480.0000   -0.86125
470520.0000   -0.38032
470560.0000   -0.49455
470600.0000   -1.09670
470640.0000   -0.00867
470680.0000   -0.95927
470720.0000   -0.70408
470760.0000   -0.63611
470800.0000   -0.53204
470840.0000   -0.41533
470880.0000   -1.00582
470920.0000   -0.97376
470960.0000   -0.06216
471000.0000    0.29498
471040.0000    0.71673
471080.0000   -0.30257
471120.0000   -0.60021
471160.0000   -0.83142
471200.0000   -0.58093
471240.0000   -0.12220
471280.0000   -0.07602
471320.0000    0.75312
471360.0000    0.31586
471400.0000    0.46179
471440.0000    0.09718
471480.0000   -0.33645
471520.0000    0.12056
471560.0000    0.26886
471600.0000    0.11578
471640.0000    0.76007
471680.0000    0.86409
471720.0000    0.40274
471760.0000    1.16520
471800.0000    1.30242
471840.0000    0.18667
471880.0000    0.53163
471920.0000   -0.36274
471960.0000    0.38847
472000.0000   -0.37153
472040.0000    0.10121
472080.0000   -0.88753
472120.0000    0.03324
472160.0000   -0.51807
472200.0000    0.20172
472240.0000   -0.02823
472280.0000    0.40216
472320.0000   -0.03022
472360.0000   -0.12065
472400.0000    0.15819
472440.0000    0.12459
472480.0000    1.04712
472520.0000    1.50143
472560.0000    0.49116
472600.0000    0.87683
472640.0000    0.92584
472680.0000    2.01490
472720.0000    0.87826
472760.0000    1.36318
472800.0000    0.87997
472840.0000    1.00354
472880.0000    1.25876
472920.0000    1.22265
472960.0000    0.58258
473000.0000    0.91255
473040.0000   -0.23748
473080.0000    0.79542
473120.0000    0.86726
473160.0000    0.74706
473200.0000    1.45489
473240.0000    1.05160
473280.0000    1.04209
473320.0000    1.06654
473360.0000    0.63648
473400.0000    0.58839
473440.0000    0.73747
473480.0000    0.70680
473520.0000    0.17356
473560.0000    0.55069
473600.0000   -0.25664
473640.0000    1.14607
473680.0000    0.90394
473720.0000    0.34758
473760.0000    0.40155
473800.0000    0.09649
473840.0000   -0.19066
473880.0000   -0.03029
473920.0000    0.20606
473960.0000   -0.45283
474000.0000   -1.29138
474040.0000   -0.09432
474080.0000    0.46025
474120.0000    0.28238
474160.0000   -0.29896
474200.0000    1.00558
474240.0000    0.13674
474280.0000    0.54129
474320.0000    0.50379
474360.0000   -0.17840
474400.0000   -0.39180
474440.0000   -0.13837
474480.0000   -0.07169
474520.0000   -0.55913
474560.0000    0.29257
474600.0000   -0.20690
474640.0000    0.30329
474680.0000    0.27117
474720.0000    0.49068
474760.0000    0.30329
474800.0000    0.56746
474840.0000   -0.01179
474880.0000    0.62817
474920.0000    0.37483
474960.0000    0.28735
475000.0000    0.31575
475040.0000    0.65620
475080.0000    1.10710
475120.0000    0.64210
475160.0000    0.60612
475200.0000    0.64732
475240.0000    0.21372
475280.0000    0.62091
475320.0000    1.51006
475360.0000    1.04338
475400.0000    1.20182
475440.0000    1.29359
475480.0000    1.08064
475520.0000    0.06553
475560.0000    0.26010
475600.0000    0.54024
475640.0000   -0.18675
475680.0000    0.81518
475720.0000   -0.04955
475760.0000   -0.31728
475800.0000   -0.21938
475840.0000    0.10096
475880.0000   -0.38152
475920.0000   -0.08545
475960.0000   -0.53955
476000.0000   -0.16500
476040.0000   -0.22291
476080.0000    0.25685
476120.0000    0.04362
476160.0000    0.26980
476200.0000   -0.07819
476240.0000    0.53583
476280.0000    0.31691
476320.0000    0.24442
476360.0000    0.61063
476400.0000    0.07484
476440.0000   -0.54283
476480.0000    0.21790
476520.0000   -0.74654
476560.0000   -0.32320
476600.0000    0.35596
476640.0000    0.31322
476680.0000    0.17336
476720.0000    0.22727
476760.0000   -0.84604
476800.0000    0.03165
476840.0000   -0.22400
476880.0000    0.80508
476920.0000   -0.44920
476960.0000    0.36712
477000.0000    0.17859
477040.0000    0.24934
477080.0000    1.20838
477120.0000    0.97874
477160.0000   -0.32190
477200.0000    0.80417
477240.0000   -0.46031
477280.0000    0.18096
477320.0000    1.18791
477360.0000   -0.49600
477400.0000   -0.14584
477440.0000    0.97967
477480.0000    1.14888
477520.0000   -0.26624
477560.0000   -0.21747
477600.0000    0.29235
477640.0000    0.00819
477680.0000    0.97692
477720.0000   -0.17702
477760.0000    0.54764
477800.0000   -0.93096
477840.0000    0.30158
477880.0000    0.19610
477920.0000    0.39043
477960.0000    0.50639
478000.0000    0.29018
478040.0000    1.02261
478080.0000    1.39423
478120.0000   -0.03191
478160.0000    0.63047
478200.0000    0.27460
478240.0000    0.82631
478280.0000    1.10385
478320.0000    0.66568
478360.0000    2.15739
478400.0000    0.26780
478440.0000    1.25276
478480.0000    0.92418
478520.0000    0.52095
478560.0000    1.13035
478600.0000    0.02082
478640.0000    0.63025
478680.0000   -0.01259
478720.0000    0.39800
478760.0000    0.68722
478800.0000    1.44939
478840.0000    1.30540
478880.0000    1.97831
478920.0000    0.80421
478960.0000    0.29617
479000.0000    0.42305
479040.0000    1.41588
479080.0000    1.10356
479120.0000    2.34516
479160.0000    1.39229
479200.0000    0.95093
479240.0000    2.27382
479280.0000    1.70115
479320.0000    1.61334
479360.0000    2.48271
479400.0000    3.14482
479440.0000    1.99680
479480.0000    1.99477
479520.0000    2.66950
479560.0000    1.89670
479600.0000    2.86741
479640.0000    2.49655
479680.0000    1.75821
479720.0000    1.46351
479760.0000    0.60185
479800.0000    1.76295
479840.0000    1.63128
479880.0000    1.64075
479920.0000    1.34340
479960.0000    0.61510
480000.0000    1.76190
480040.0000    1.83277
480080.0000    2.02940
480120.0000    1.00299
480160.0000    0.89491
480200.0000    0.25167
480240.0000    0.57708
480280.0000    1.61122
480320.0000    0.60546
480360.0000    0.43451
480400.0000    0.31765
480440.0000    1.21892
480480.0000    1.65334
480520.0000    1.77022
480560.0000    1.95379
480600.0000    0.99759
480640.0000    1.15544
480680.0000    1.20771
480720.0000    0.55437
480760.0000    1.12000
480800.0000    0.84394
480840.0000    0.67528
480880.0000    0.88891
480920.0000   -0.19464
480960.0000    0.62494
481000.0000    0.60714
481040.0000    0.11903
481080.0000    0.05430
481120.0000    0.53865
481160.0000    1.80150
481200.0000    1.26422
481240.0000    0.74444
481280.0000    1.26065
481320.0000    1.35698
481360.0000    1.16640
481400.0000    1.19488
481440.0000    2.25342
481480.0000    2.46274
481520.0000    1.34673
481560.0000    0.41987
481600.0000    1.16521
481640.0000    0.98878
481680.0000    1.42614
481720.0000    2.14978
481760.0000    1.80670
481800.0000    2.52089
481840.0000    2.40600
481880.0000    1.59187
481920.0000    2.99296
481960.0000    1.42627
482000.0000    1.74519
482040.0000    2.73094
482080.0000    1.22003
482120.0000    1.80072
482160.0000    2.48149
482200.0000    0.65030
482240.0000    2.33392
482280.0000    2.16747
482320.0000    2.53615
482360.0000    1.81181
482400.0000    2.37472
482440.0000    3.15087
482480.0000    3.30920
482520.0000    3.81348
482560.0000    3.25677
482600.0000    2.87252
482640.0000    2.19046
482680.0000    2.67790
482720.0000    2.76388
482760.0000    1.54882
482800.0000    2.76247
482840.0000    2.71234
482880.0000    1.18927
482920.0000    2.27192
482960.0000    1.61565
483000.0000    0.85903
483040.0000    0.33867
483080.0000    1.95738
483120.0000    2.02903
483160.0000    0.91491
483200.0000    0.76306
483240.0000    1.36453
483280.0000    1.64037
483320.0000    1.94995
483360.0000    1.46018
483400.0000    2.51013
483440.0000    1.68791
483480.0000    2.76239
483520.0000    2.20048
483560.0000    2.06733
483600.0000    1.46646
483640.0000    2.44494
483680.0000    1.45453
483720.0000    1.13445
483760.0000    1.55121
483800.0000    2.35046
483840.0000    1.90220
483880.0000    2.33736
483920.0000    1.55871
483960.0000    2.71975
484000.0000    3.13638
484040.0000    2.82423
484080.0000    2.72143
484120.0000    2.80051
484160.0000    2.32621
484200.0000    3.08104
484240.0000    1.59269
484280.0000    2.90414
484320.0000    3.00924
484360.0000    2.28440
484400.0000    2.36826
484440.0000    2.39051
484480.0000    1.85264
484520.0000    2.02470
484560.0000    2.52931
484600.0000    1.43280
484640.0000    1.86393
484680.0000    1.85995
484720.0000    0.56903
484760.0000    0.89869
484800.0000    0.07596
484840.0000   -1.36743
484880.0000   -0.85272
484920.0000    0.05417
484960.0000   -1.46758
485000.0000   -0.58396
485040.0000   -1.15394
485080.0000   -0.76147
485120.0000   -0.06070
485160.0000    0.28408
485200.0000    0.59763
485240.0000   -0.14818
485280.0000   -0.06212
485320.0000    0.44019
485360.0000    0.35876
485400.0000   -1.27543
485440.0000   -0.57030
485480.0000    0.45750
485520.0000    0.48714
485560.0000    1.05393
485600.0000    0.38674
485640.0000    0.12112
485680.0000   -0.92973
485720.0000   -0.18564
485760.0000   -0.22631
485800.0000    0.12459
485840.0000    1.52407
485880.0000    0.25486
485920.0000   -0.05216
485960.0000    0.90290
486000.0000   -0.04117
486040.0000   -0.54373
486080.0000    0.36940
486120.0000    0.32647
486160.0000    0.42786
486200.0000   -0.57846
486240.0000    0.92911
486280.0000    0.23592
486320.0000    0.77256
486360.0000    1.06031
486400.0000    1.60347
486440.0000    0.82003
486480.0000    1.07486
486520.0000   -0.27922
486560.0000    0.16270
486600.0000    0.31600
486640.0000    0.75630
486680.0000    0.49200
486720.0000    1.69621
486760.0000    1.86188
486800.0000    1.55425
486840.0000    2.15474
486880.0000    0.64584
486920.0000    0.49730
486960.0000    1.74195
487000.0000    2.97321
487040.0000    2.72081
487080.0000    1.77906
487120.0000    1.79995
487160.0000    3.07273
487200.0000    3.07433
487240.0000    2.80303
487280.0000    1.12310
487320.0000    0.52262
487360.0000    0.66818
487400.0000    1.81448
487440.0000    0.89271
487480.0000    1.30537
487520.0000    0.71055
487560.0000    0.08444
487600.0000    0.28356
487640.0000    1.07013
487680.0000    0.33055
487720.0000    0.44024
487760.0000   -0.40750
487800.0000    0.68411
487840.0000    1.07734
487880.0000    0.80547
487920.0000    0.99768
487960.0000    1.56515
488000.0000    1.26838
488040.0000    1.05771
488080.0000    1.07485
488120.0000    0.62854
488160.0000    0.43260
488200.0000    0.78385
488240.0000    0.43641
488280.0000    2.01051
488320.0000    0.68941
488360.0000    1.47509
488400.0000    0.99572
488440.0000    1.65447
488480.0000    1.37959
488520.0000    1.17818
488560.0000    1.68224
488600.0000    0.70103
488640.0000    1.20265
488680.0000    0.93848
488720.0000    0.51071
488760.0000    1.49921
488800.0000    0.76878
488840.0000    1.24823
488880.0000    1.32048
488920.0000   -0.65527
488960.0000    1.26044
489000.0000    0.93871
489040.0000    1.97883
489080.0000    0.53792
489120.0000    1.12813
489160.0000    1.99247
489200.0000    2.02344
489240.0000    0.79733
489280.0000    1.57675
489320.0000    0.17247
489360.0000    0.73548
489400.0000    0.81808
489440.0000    0.14077
489480.0000   -0.69930
489520.0000    0.57165
489560.0000   -0.07859
489600.0000    1.11401
489640.0000    0.97076
489680.0000    0.57838
489720.0000    0.65701
489760.0000    0.56394
489800.0000   -0.00101
489840.0000    0.91883
489880.0000    0.62633
489920.0000    0.25959
489960.0000    0.98096
490000.0000    0.72206
490040.0000   -0.79885
490080.0000   -0.28007
490120.0000   -0.29727
490160.0000   -0.70345
490200.0000   -0.72145
490240.0000   -0.21002
490280.0000   -0.24116
490320.0000   -0.79046
490360.0000   -0.03642
490400.0000    0.29187
490440.0000    0.08883
490480.0000   -0.21426
490520.0000    0.08890
490560.0000    0.04785
490600.0000   -0.43127
490640.0000   -0.94560
490680.0000    0.52141
490720.0000    0.40899
490760.0000    0.53670
490800.0000   -0.06744
490840.0000    0.79537
490880.0000   -0.17637
490920.0000    0.68809
490960.0000    0.08186
491000.0000   -0.84896
491040.0000   -1.19877
491080.0000    0.58908
491120.0000   -0.64765
491160.0000   -0.60786
491200.0000    0.46055
491240.0000    1.03634
491280.0000    0.22097
491320.0000    0.27083
491360.0000    0.12127
491400.0000    0.00975
491440.0000   -0.18939
491480.0000    0.13913
491520.0000   -0.16847
491560.0000   -0.52396
491600.0000   -0.32877
491640.0000   -0.52970
491680.0000   -0.29547
491720.0000    0.01611
491760.0000   -0.70246
491800.0000    0.09850
491840.0000    0.51129
491880.0000   -0.25652
491920.0000   -0.02127
491960.0000   -0.50301
492000.0000   -0.54973
492040.0000    0.53087
492080.0000   -0.85387
492120.0000   -0.55473
492160.0000   -0.66015
492200.0000   -1.06511
492240.0000   -1.06422
492280.0000   -0.26551
492320.0000    0.13122
492360.0000   -0.17764
492400.0000   -0.60370
492440.0000   -0.50494
492480.0000   -1.07994
492520.0000   -0.16085
492560.0000    0.00901
492600.0000   -0.76291
492640.0000   -0.80744
492680.0000   -0.87608
492720.0000   -0.42753
492760.0000   -1.03723
492800.0000   -0.77097
492840.0000   -0.21269
492880.0000    0.07800
492920.0000   -0.52336
492960.0000   -0.50043
493000.0000    0.24360
493040.0000    0.12472
493080.0000    0.27683
493120.0000    0.47557
493160.0000    0.23025
493200.0000   -0.97306
493240.0000   -0.59307
493280.0000    0.42215
493320.0000    0.01540
493360.0000    0.35065
493400.0000   -0.50925
493440.0000   -0.96950
493480.0000    0.05855
493520.0000   -0.19403
493560.0000    0.00652
493600.0000    0.56634
493640.0000   -0.44016
493680.0000    0.10020
493720.0000    0.39933
493760.0000   -0.10694
493800.0000    0.05289
493840.0000    0.92176
493880.0000    0.37664
493920.0000    0.46243
493960.0000    0.09015
494000.0000   -0.64627
494040.0000   -0.16204
494080.0000   -0.50165
494120.0000   -0.32962
494160.0000   -0.03541
494200.0000    0.08694
494240.0000   -0.06001
494280.0000   -0.00934
494320.0000    0.18119
494360.0000   -0.54278
494400.0000   -0.29928
494440.0000   -0.42073
494480.0000   -0.23171
494520.0000    0.95719
494560.0000    0.56822
494600.0000   -0.52814
494640.0000   -0.16661
494680.0000    0.35402
494720.0000   -0.68574
494760.0000   -0.04377
494800.0000   -0.05812
494840.0000   -0.17214
494880.0000   -0.16147
494920.0000   -0.55440
494960.0000   -0.33497
495000.0000    0.08014
495040.0000    1.36541
495080.0000    0.27273
495120.0000    0.80756
495160.0000    0.80487
495200.0000   -0.02203
495240.0000   -0.07086
495280.0000   -0.45502
495320.0000    0.34972
495360.0000   -0.38864
495400.0000    0.13345
495440.0000    0.00367
495480.0000    0.61187
495520.0000    0.33070
495560.0000    0.18166
495600.0000    0.86577
495640.0000   -0.35328
495680.0000    0.15115
495720.0000   -0.73034
495760.0000   -0.23914
495800.0000    0.59223
495840.0000    0.64455
495880.0000    0.49703
495920.0000    0.37326
495960.0000    0.00062
496000.0000    0.43576
496040.0000   -0.06710
496080.0000   -0.25854
496120.0000    0.08051
496160.0000    0.56375
496200.0000    0.10415
496240.0000    0.50464
496280.0000   -0.59686
496320.0000   -0.20863
496360.0000    0.01963
496400.0000   -0.17710
496440.0000   -0.80320
496480.0000   -0.29422
496520.0000   -1.77560
496560.0000   -1.21828
496600.0000   -0.25336
496640.0000   -1.03473
496680.0000   -1.45334
496720.0000   -1.26261
496760.0000   -0.69570
496800.0000   -0.55654
496840.0000   -0.02975
496880.0000   -0.13128
496920.0000   -0.31133
496960.0000   -0.21007
497000.0000    0.27265
497040.0000    0.78461
497080.0000    0.42948
497120.0000    0.58719
497160.0000    0.17685
497200.0000    0.65722
497240.0000    0.31737
497280.0000    0.79511
497320.0000    0.15979
497360.0000    0.92617
497400.0000    0.84531
497440.0000   -0.12342
497480.0000    0.08448
497520.0000    0.66842
497560.0000   -0.11090
497600.0000    0.72233
497640.0000    0.61779
497680.0000    0.34947
497720.0000    0.24074
497760.0000    0.77482
497800.0000    0.44683
497840.0000   -0.23502
497880.0000    0.05374
497920.0000    0.10185
497960.0000   -0.07261
498000.0000   -0.05234
498040.0000   -0.32050
498080.0000   -0.21536
498120.0000    1.04940
498160.0000    0.32249
498200.0000    1.40039
498240.0000    0.84055
498280.0000    0.13998
498320.0000    0.74056
498360.0000   -0.04670
498400.0000    0.11913
498440.0000    0.30111
498480.0000   -0.04772
498520.0000    0.58595
498560.0000    0.60808
498600.0000    0.59594
498640.0000    0.95674
498680.0000    0.26106
498720.0000    0.59361
498760.0000    0.87882
498800.0000    0.62988
498840.0000    0.45627
498880.0000    0.19614
498920.0000   -0.05051
498960.0000    2.06410
499000.0000    0.46634
499040.0000    1.61531
499080.0000    1.06057
499120.0000    0.79279
499160.0000   -0.19187
499200.0000    0.45354
499240.0000    0.22424
499280.0000    0.59641
499320.0000    1.28954
499360.0000    1.08122
499400.0000    0.63730
499440.0000   -0.27603
499480.0000    0.07525
499520.0000    0.68008
499560.0000    0.95520
499600.0000    0.68425
499640.0000    0.80707
499680.0000    0.28765
499720.0000    1.45400
499760.0000    1.30477
499800.0000    0.96196
499840.0000    0.78384
499880.0000    0.96307
499920.0000    0.34967
499960.0000    0.38702
500000.0000    0.28026
500040.0000   -0.20343
500080.0000    0.51630
500120.0000    0.08757
500160.0000    0.96826
500200.0000    0.29074
500240.0000    0.67245
500280.0000    0.53755
500320.0000    1.37971
500360.0000    0.51806
500400.0000   -0.45354
500440.0000    0.27987
500480.0000   -0.65324
500520.0000    0.64318
500560.0000    0.53199
500600.0000    1.18303
500640.0000    0.95866
500680.0000    0.86756
500720.0000    0.65124
500760.0000    0.96901
500800.0000    1.58093
500840.0000    1.77117
500880.0000    0.50534
500920.0000   -0.36808
500960.0000    0.09486
501000.0000    0.30088
501040.0000    1.03311
501080.0000    0.72123
501120.0000    1.37211
501160.0000    0.26780
501200.0000    0.31375
501240.0000    1.32996
501280.0000    1.11056
501320.0000    0.71766
501360.0000    1.04002
501400.0000    1.16332
501440.0000    1.57787
501480.0000    2.52200
501520.0000    0.39044
501560.0000    1.17175
501600.0000    1.56032
501640.0000    1.75338
501680.0000    0.90280
501720.0000    1.03940
501760.0000    0.25194
501800.0000   -0.93060
501840.0000   -0.56089
501880.0000    0.03187
501920.0000    0.72549
501960.0000    0.61691
502000.0000    1.19178
502040.0000    1.31042
502080.0000   -0.11475
502120.0000    0.33869
502160.0000    1.01057
502200.0000   -0.22628
502240.0000    0.42760
502280.0000    1.25152
502320.0000    0.75138
502360.0000    0.14762
502400.0000    0.38302
502440.0000   -0.06029
502480.0000    0.74749
502520.0000    0.58700
502560.0000    0.54873
502600.0000    1.19021
502640.0000    0.95183
502680.0000    1.01987
502720.0000    1.60861
502760.0000    1.09701
502800.0000    1.02490
502840.0000    0.12668
502880.0000    1.73933
502920.0000    0.67595
502960.0000    0.21315
503000.0000   -0.08720
503040.0000    0.40632
503080.0000    0.49391
503120.0000    1.02810
503160.0000    0.86804
503200.0000    0.56743
503240.0000    0.18610
503280.0000    0.95659
503320.0000    1.27432
503360.0000    1.58514
503400.0000    1.12770
503440.0000    0.61376
503480.0000    1.97542
503520.0000    1.25660
503560.0000    1.36241
503600.0000    0.75727
503640.0000    0.47852
503680.0000    0.83706
503720.0000    0.32845
503760.0000    1.45923
503800.0000    0.68358
503840.0000    0.96383
503880.0000    1.28627
503920.0000    0.81223
503960.0000    0.62690
504000.0000    1.05504
504040.0000    0.05872
504080.0000    0.60832
504120.0000    1.70768
504160.0000    2.01195
504200.0000    1.11745
504240.0000    1.46413
504280.0000    0.70757
504320.0000    0.78740
504360.0000    1.46392
504400.0000    0.46479
504440.0000    0.67022
504480.0000   -1.11216
504520.0000   -0.91075
504560.0000   -0.65628
504600.0000   -0.47158
504640.0000    0.29754
504680.0000    1.03618
504720.0000   -0.55023
504760.0000   -0.87321
504800.0000    0.12586
504840.0000   -0.04251
504880.0000   -0.86720
504920.0000   -0.62008
504960.0000   -0.29517
505000.0000    0.60143
505040.0000   -0.12098
505080.0000   -0.21511
505120.0000    0.63459
505160.0000    0.00141
505200.0000   -0.50696
505240.0000   -0.35161
505280.0000   -0.38298
505320.0000   -0.12647
505360.0000   -0.02088
505400.0000   -0.66453
505440.0000   -0.20451
505480.0000   -0.60524
505520.0000   -0.90085
505560.0000   -1.41337
505600.0000   -0.81446
505640.0000   -0.15535
505680.0000    0.94029
505720.0000   -0.17292
505760.0000   -1.10316
505800.0000   -0.53430
505840.0000   -0.52019
505880.0000   -0.14361
505920.0000   -0.91515
505960.0000   -0.40447
506000.0000   -0.40249
506040.0000   -0.23648
506080.0000   -0.16330
506120.0000    0.66401
506160.0000    0.00111
506200.0000    0.21837
506240.0000   -0.20399
506280.0000   -0.36133
506320.0000   -0.44666
506360.0000   -0.17185
506400.0000   -0.24948
506440.0000   -0.15362
506480.0000    0.05877
506520.0000    0.02042
506560.0000   -0.04513
506600.0000    0.38490
506640.0000   -0.31417
506680.0000    0.36808
506720.0000   -0.34666
506760.0000   -0.48912
506800.0000    0.25194
506840.0000    0.95546
506880.0000   -0.66133
506920.0000    0.63114
506960.0000   -0.34857
507000.0000   -1.22710
507040.0000   -0.22756
507080.0000    0.75276
507120.0000    0.06188
507160.0000   -0.09074
507200.0000    0.45320
507240.0000   -1.31843
507280.0000   -0.16308
507320.0000    0.19403
507360.0000    0.02504
507400.0000   -0.02864
507440.0000    0.18460
507480.0000    0.60799
507520.0000    0.42806
507560.0000    0.52216
507600.0000    0.00124
507640.0000    0.78454
507680.0000   -0.23147
507720.0000   -0.02461
507760.0000   -1.52857
507800.0000   -1.29894
507840.0000   -0.85683
507880.0000   -0.49282
507920.0000   -1.64383
507960.0000   -2.20367
508000.0000   -0.27395
508040.0000   -0.40704
508080.0000   -0.86346
508120.0000    0.51461
508160.0000   -0.27352
508200.0000   -0.68278
508240.0000   -1.01125
508280.0000   -0.28915
508320.0000   -0.18871
508360.0000   -0.85790
508400.0000    0.15426
508440.0000   -0.29250
508480.0000   -0.91456
508520.0000   -0.80689
508560.0000   -0.65041
508600.0000   -0.51644
508640.0000   -1.15056
508680.0000   -1.87786
508720.0000   -1.58374
508760.0000   -1.39628
508800.0000   -0.88525
508840.0000   -0.87850
508880.0000   -1.35698
508920.0000    0.08317
508960.0000    0.39611
509000.0000   -0.48870
509040.0000   -0.45592
509080.0000   -0.64887
509120.0000   -0.16417
509160.0000   -0.83243
509200.0000   -0.17708
509240.0000   -0.31665
509280.0000   -0.34673
509320.0000   -0.29678
509360.0000   -0.69636
509400.0000   -0.24657
509440.0000   -0.40845
509480.0000   -0.82712
509520.0000   -0.66152
509560.0000    0.24431
509600.0000   -1.37190
509640.0000   -1.28620
509680.0000   -0.79889
509720.0000   -1.23107
509760.0000   -1.29248
509800.0000   -0.94109
509840.0000   -0.78273
509880.0000   -0.92405
509920.0000   -1.97341
509960.0000   -1.32208
510000.0000    0.70352
510040.0000    1.01382
510080.0000    0.68126
510120.0000    0.47374
510160.0000    1.91819
510200.0000    0.04257
510240.0000    0.87632
510280.0000   -0.02863
510320.0000    1.05648
510360.0000    1.41529
510400.0000    1.23077
510440.0000    1.91219
510480.0000    0.52136
510520.0000    2.07340
510560.0000    0.93629
510600.0000    0.14245
510640.0000   -0.14671
510680.0000   -0.52734
510720.0000    0.47971
510760.0000    0.54340
510800.0000    1.55283
510840.0000    1.29706
510880.0000    1.28191
510920.0000    1.04135
510960.0000   -0.14683
511000.0000    1.20070
511040.0000    1.91766
511080.0000    0.92206
511120.0000    1.19731
511160.0000    0.47826
511200.0000    0.83169
511240.0000    0.01088
511280.0000    1.30237
511320.0000    0.23594
511360.0000    0.56365
511400.0000    1.15143
511440.0000    0.51282
511480.0000    0.66106
511520.0000    0.55863
511560.0000    0.18158
511600.0000   -0.03328
511640.0000    0.25525
511680.0000    0.04134
511720.0000    0.24669
511760.0000    0.06231
511800.0000    1.24669
511840.0000    1.77588
511880.0000    1.53300
511920.0000    1.53565
511960.0000    0.61534
512000.0000    0.40612
512040.0000    0.02550
512080.0000    0.42003
512120.0000   -0.73653
512160.0000    0.28850
512200.0000    0.44581
512240.0000   -0.08281
512280.0000   -0.17170
512320.0000   -1.65158
512360.0000   -0.84878
512400.0000   -1.92522
512440.0000   -1.88945
512480.0000   -0.95055
512520.0000   -1.86202
512560.0000   -1.38679
512600.0000   -1.34797
512640.0000   -2.21995
512680.0000   -1.80095
512720.0000   -3.22742
512760.0000   -2.36333
512800.0000   -0.94925
512840.0000   -1.37857
512880.0000   -1.67598
512920.0000   -2.38584
512960.0000   -1.59567
513000.0000   -2.80868
513040.0000   -2.55285
513080.0000   -1.34457
513120.0000   -2.17507
513160.0000   -3.34733
513200.0000   -2.46269
513240.0000   -1.75641
513280.0000   -2.28534
513320.0000   -1.98242
513360.0000   -2.41220
513400.0000   -3.25255
513440.0000   -1.86692
513480.0000   -2.53418
513520.0000   -2.22731
513560.0000   -2.30319
513600.0000   -2.27620
513640.0000   -2.51750
513680.0000   -3.03197
513720.0000   -2.57622
513760.0000   -2.93520
513800.0000   -2.73832
513840.0000   -3.01442
513880.0000   -4.04386
513920.0000   -3.49989
513960.0000   -3.11259
514000.0000   -2.78466
514040.0000   -2.34699
514080.0000   -2.57332
514120.0000   -2.94112
514160.0000   -1.49804
514200.0000   -0.86900
514240.0000   -1.42505
514280.0000   -1.10427
514320.0000   -0.81267
514360.0000   -0.59099
514400.0000   -1.98197
514440.0000   -2.08382
514480.0000   -1.99181
514520.0000   -2.65437
514560.0000   -2.81252
514600.0000   -2.77482
514640.0000   -2.78445
514680.0000   -1.92019
514720.0000   -3.24004
514760.0000   -2.12596
514800.0000   -1.79746
514840.0000   -1.71499
514880.0000   -1.49189
514920.0000   -2.45663
514960.0000   -1.99233
515000.0000   -1.93902
515040.0000   -1.27589
515080.0000   -1.52892
515120.0000   -1.03944
515160.0000   -2.19451
515200.0000   -1.17675
515240.0000   -1.18677
515280.0000   -1.24206
515320.0000   -1.66859
515360.0000   -1.42193
515400.0000   -2.17426
515440.0000   -2.12977
515480.0000   -1.58416
515520.0000   -1.95146
515560.0000   -1.32575
515600.0000   -1.43802
515640.0000   -0.62371
515680.0000   -0.90837
515720.0000   -0.86315
515760.0000   -0.12024
515800.0000   -1.34756
515840.0000   -1.05413
515880.0000    0.03570
515920.0000    0.37452
515960.0000    0.07694
516000.0000   -0.48362
516040.0000   -0.01729
516080.0000    0.19014
516120.0000   -0.42138
516160.0000    0.45276
516200.0000    0.24696
516240.0000    0.11485
516280.0000   -0.29162
516320.0000    0.29232
516360.0000   -0.60373
516400.0000    0.77680
516440.0000    0.76406
516480.0000   -0.29898
516520.0000   -0.51674
516560.0000    0.02446
516600.0000    0.22505
516640.0000    0.15315
516680.0000    0.72624
516720.0000   -0.89153
516760.0000    0.53996
516800.0000    0.50515
516840.0000   -0.14073
516880.0000   -0.74401
516920.0000   -0.13119
516960.0000    1.03606
517000.0000   -0.15598
517040.0000   -0.19764
517080.0000   -0.22916
517120.0000   -0.89139
517160.0000   -0.57012
517200.0000   -0.06666
517240.0000    0.23575
517280.0000   -0.91419
517320.0000   -0.45466
517360.0000   -1.88796
517400.0000   -0.24945
517440.0000    0.76931
517480.0000    0.03783
517520.0000    0.12607
517560.0000   -0.14469
517600.0000    0.57585
517640.0000    0.09068
517680.0000   -0.00860
517720.0000    0.63619
517760.0000    0.34785
517800.0000    0.03724
517840.0000   -0.47025
517880.0000   -0.37888
517920.0000   -1.01233
517960.0000    0.20873
518000.0000    0.24910
518040.0000   -0.12132
518080.0000    0.19003
518120.0000    0.25512
518160.0000    0.56754
518200.0000    1.35634
518240.0000    0.82018
518280.0000    0.60420
518320.0000    0.60959
518360.0000   -0.51103
518400.0000    0.61627
518440.0000    0.78996
518480.0000   -0.30170
518520.0000    0.63277
518560.0000    1.68529
518600.0000    1.44696
518640.0000    2.57246
518680.0000    1.76114
518720.0000    2.99029
518760.0000    1.95951
518800.0000    1.25963
518840.0000    1.90934
518880.0000    1.10594
518920.0000    0.38796
518960.0000    0.40594
519000.0000    2.15369
519040.0000    0.07066
519080.0000    0.07022
519120.0000    1.43866
519160.0000    0.07760
519200.0000    0.95490
519240.0000    0.78662
519280.0000    1.48467
519320.0000    0.93646
519360.0000    1.31809
519400.0000    1.29324
519440.0000    0.97342
519480.0000    0.31276
519520.0000    0.81861
519560.0000    0.15662
519600.0000   -0.21796
519640.0000   -0.38842
519680.0000    0.68837
519720.0000    0.50732
519760.0000   -1.26712
519800.0000    0.06909
519840.0000   -0.07596
519880.0000    0.29951
519920.0000   -0.83070
519960.0000   -0.94938
520000.0000   -0.10492
520040.0000   -0.89325
520080.0000   -0.27635
520120.0000    0.35953
520160.0000   -0.88264
520200.0000   -1.20329
520240.0000    0.91279
520280.0000    1.11565
520320.0000    0.27214
520360.0000    1.07951
520400.0000    0.09815
520440.0000   -0.50665
520480.0000    0.90855
520520.0000    1.10320
520560.0000   -0.66755
520600.0000    0.97630
520640.0000    0.74694
520680.0000    0.75275
520720.0000    0.38363
520760.0000    0.68597
520800.0000   -0.16289
520840.0000    0.16136
520880.0000   -0.11519
520920.0000    0.03243
520960.0000    0.97065
521000.0000    0.32054
521040.0000    1.78404
521080.0000    1.60513
521120.0000    0.62398
521160.0000    0.51566
521200.0000    0.97061
521240.0000    1.84954
521280.0000    1.05983
521320.0000    1.44608
521360.0000    2.05413
521400.0000    1.33628
521440.0000    1.91407
521480.0000    2.06121
521520.0000    2.60552
521560.0000    1.95397
521600.0000    0.70761
521640.0000    1.30684
521680.0000    0.85623
521720.0000    1.08531
521760.0000    0.85882
521800.0000    1.72666
521840.0000    1.55537
521880.0000    1.62637
521920.0000    1.99306
521960.0000    0.32354
522000.0000    0.56639
522040.0000    0.85420
522080.0000   -0.90143
522120.0000   -0.16891
522160.0000   -0.35104
522200.0000    0.47714
522240.0000    0.36052
522280.0000    1.28830
522320.0000   -0.16411
522360.0000    0.79135
522400.0000    0.76835
522440.0000    0.75313
522480.0000    0.42156
522520.0000    1.79500
522560.0000    1.20862
522600.0000   -0.12264
522640.0000    1.54655
522680.0000    1.64088
522720.0000    0.61885
522760.0000    0.23758
522800.0000   -0.18180
522840.0000   -0.51292
522880.0000   -0.15800
522920.0000   -0.39696
522960.0000    0.25603
523000.0000    0.07634
523040.0000    0.22633
523080.0000   -0.76953
523120.0000   -0.55796
523160.0000   -0.12070
523200.0000   -0.02728
523240.0000   -0.14728
523280.0000    1.20272
523320.0000    1.73771
523360.0000    0.06923
523400.0000    0.36401
523440.0000   -0.59253
523480.0000    0.06796
523520.0000    0.12876
523560.0000    0.55669
523600.0000    0.22703
523640.0000    1.50088
523680.0000    1.23987
523720.0000    1.22669
523760.0000    0.28388
523800.0000    1.65243
523840.0000    1.83178
523880.0000    1.97505
523920.0000    1.58640
523960.0000    0.78900
524000.0000    0.12942
524040.0000    0.80375
524080.0000    1.55379
524120.0000    1.73078
524160.0000    1.53010
524200.0000    1.84832
524240.0000    2.34867
524280.0000    2.11595
524320.0000    2.36642
524360.0000    2.59832
524400.0000    2.44174
524440.0000    1.75991
524480.0000    2.09879
524520.0000    2.14634
524560.0000    2.77888
524600.0000    2.24764
524640.0000    1.76690
524680.0000    1.31560
524720.0000    1.00289
524760.0000    0.15437
524800.0000    0.80439
524840.0000    1.42773
524880.0000    0.58890
524920.0000    0.24367
524960.0000   -0.40890
525000.0000    0.51960
525040.0000    0.73389
525080.0000    0.89784
525120.0000    0.70055
525160.0000    1.46711
525200.0000    0.77992
525240.0000    0.70602
525280.0000    1.31838
525320.0000    1.18479
525360.0000    1.69888
525400.0000    1.95288
525440.0000    2.04488
525480.0000    0.72313
525520.0000    0.66316
525560.0000    0.81994
525600.0000    1.77976
525640.0000    1.50547
525680.0000    0.98366
525720.0000    0.24830
525760.0000    1.21865
525800.0000    1.05462
525840.0000    1.32106
525880.0000    0.19491
525920.0000    1.32126
525960.0000    0.25641
526000.0000   -0.30159
526040.0000   -0.51369
526080.0000    1.84747
526120.0000    2.42538
526160.0000    2.49920
526200.0000    2.09663
526240.0000    2.05698
526280.0000    1.72766
526320.0000    1.88800
526360.0000    0.96618
526400.0000    0.99946
526440.0000    1.87214
526480.0000    1.79366
526520.0000    1.34653
526560.0000    0.94291
526600.0000    0.88410
526640.0000    1.41168
526680.0000    1.33087
526720.0000    0.53311
526760.0000   -0.23663
526800.0000    0.25340
526840.0000   -0.08740
526880.0000    1.58741
526920.0000    1.27947
526960.0000    0.32913
527000.0000    0.41609
527040.0000    1.15025
527080.0000    0.24116
527120.0000    0.65411
527160.0000   -0.32062
527200.0000    0.16442
527240.0000    0.03491
527280.0000    0.42873
527320.0000   -0.41501
527360.0000    1.02658
527400.0000    0.97106
527440.0000    0.39879
527480.0000    1.18087
527520.0000    1.11065
527560.0000    0.49614
527600.0000   -0.70307
527640.0000   -0.05051
527680.0000    0.08384
527720.0000   -0.96471
527760.0000    1.14218
527800.0000    1.26778
527840.0000    2.16690
527880.0000    2.17348
527920.0000    1.46474
527960.0000    0.08110
528000.0000    0.79976
528040.0000    1.17966
528080.0000    0.67299
528120.0000    0.35831
528160.0000    0.91067
528200.0000    0.37517
528240.0000   -0.10161
528280.0000    0.54730
528320.0000    0.10990
528360.0000    0.16207
528400.0000    0.33786
528440.0000    0.08616
528480.0000    0.04588
528520.0000    0.63976
528560.0000    0.51063
528600.0000    1.13736
528640.0000    1.13572
528680.0000    1.31321
528720.0000    1.61259
528760.0000    0.58580
528800.0000   -0.01622
528840.0000    1.20851
528880.0000    0.39632
528920.0000   -0.11244
528960.0000    1.38035
529000.0000    2.25296
529040.0000    0.99818
529080.0000    1.28158
529120.0000    1.22378
529160.0000    1.77107
529200.0000    2.08566
529240.0000    2.19878
529280.0000    1.27157
529320.0000    2.17839
529360.0000    0.99617
529400.0000   -0.15312
529440.0000    1.53203
529480.0000    2.18905
529520.0000    1.86216
529560.0000    1.38553
529600.0000    1.81573
529640.0000    1.59946
529680.0000    2.16977
529720.0000    1.99714
529760.0000    2.19358
529800.0000    1.40830
529840.0000    1.09267
529880.0000    1.25459
529920.0000    2.63262
529960.0000    1.95557
530000.0000    1.22498
530040.0000    1.93239
530080.0000    2.81897
530120.0000    2.36019
530160.0000    2.70750
530200.0000    2.00912
530240.0000    1.61656
530280.0000    2.33995
530320.0000    2.10832
530360.0000    2.22294
530400.0000    2.18746
530440.0000    2.93793
530480.0000    1.35418
530520.0000    2.18128
530560.0000    3.22735
530600.0000    3.23215
530640.0000    3.10035
530680.0000    3.07877
530720.0000    2.47918
530760.0000    1.95202
530800.0000    2.97426
530840.0000    3.20184
530880.0000    3.00136
530920.0000    2.38289
530960.0000    3.64592
531000.0000    2.84287
531040.0000    2.11282
531080.0000    2.31497
531120.0000    2.69976
531160.0000    1.50150
531200.0000    2.45275
531240.0000    1.87400
531280.0000    1.06397
531320.0000    2.45866
531360.0000    1.64137
531400.0000    3.09866
531440.0000    2.70814
531480.0000    4.45469
531520.0000    3.44434
531560.0000    3.61992
531600.0000    2.62711
531640.0000    2.72032
531680.0000    2.10262
531720.0000    2.19547
531760.0000    2.02098
531800.0000    1.78170
531840.0000    2.45359
531880.0000    2.43088
531920.0000    2.24023
531960.0000    3.49239
532000.0000    1.79098
532040.0000    2.65454
532080.0000    1.86201
532120.0000    3.19632
532160.0000    2.01574
532200.0000    3.34875
532240.0000    2.17018
532280.0000    2.13178
532320.0000    2.51199
532360.0000    1.58787
532400.0000    3.36219
532440.0000    2.62791
532480.0000    2.03338
532520.0000    1.80357
532560.0000    3.16902
532600.0000    1.73312
532640.0000    2.68961
532680.0000    2.09706
532720.0000    2.81574
532760.0000    1.92865
532800.0000    1.47108
532840.0000    1.28924
532880.0000    1.99783
532920.0000    0.61733
532960.0000    1.28198
533000.0000    1.73368
533040.0000    1.05616
533080.0000    1.33290
533120.0000    3.51126
533160.0000    2.59655
533200.0000    2.29385
533240.0000    1.91966
533280.0000    2.96994
533320.0000    3.09095
533360.0000    2.55210
533400.0000    3.38191
533440.0000    2.30532
533480.0000    2.85670
533520.0000    2.44525
533560.0000    2.13024
533600.0000    3.32653
533640.0000    3.14547
533680.0000    2.29795
533720.0000    2.33269
533760.0000    2.18458
533800.0000    2.44140
533840.0000    1.19443
533880.0000    1.29128
533920.0000    2.44337
533960.0000    1.86816
534000.0000    1.21399
534040.0000    1.21845
534080.0000    1.88734
534120.0000    2.01010
534160.0000    2.28310
534200.0000    2.10087
534240.0000    1.73666
534280.0000    1.47902
534320.0000    0.60085
534360.0000    1.54295
534400.0000    2.04247
534440.0000    2.17459
534480.0000    2.02909
534520.0000    2.65262
534560.0000    1.77564
534600.0000    1.88580
534640.0000    2.09862
534680.0000    2.44586
534720.0000    2.60067
534760.0000    2.91687
534800.0000    2.50544
534840.0000    1.83557
534880.0000    2.02536
534920.0000    2.21126
534960.0000    3.43490
535000.0000    3.27806
535040.0000    2.67656
535080.0000    2.46171
535120.0000    3.78295
535160.0000    2.64214
535200.0000    2.64653
535240.0000    2.80805
535280.0000    2.97079
535320.0000    2.60363
535360.0000    2.20093
535400.0000    2.50179
535440.0000    3.12134
535480.0000    3.06718
535520.0000    3.09199
535560.0000    2.87042
535600.0000    2.68240
535640.0000    2.23861
535680.0000    2.01647
535720.0000    2.52618
535760.0000    3.09820
535800.0000    2.99641
535840.0000    3.08259
535880.0000    3.37718
535920.0000    3.22407
535960.0000    2.06662
536000.0000    1.56986
536040.0000    2.06655
536080.0000    1.63609
536120.0000    1.48643
536160.0000    1.40665
536200.0000    2.10147
536240.0000    0.89323
536280.0000    0.89913
536320.0000    1.88790
536360.0000    1.12018
536400.0000    0.96122
536440.0000    0.69400
536480.0000    1.22836
536520.0000   -0.01956
536560.0000    0.68336
536600.0000    0.71334
536640.0000    1.30916
536680.0000    1.05589
536720.0000    1.86761
536760.0000    1.77780
536800.0000    3.01663
536840.0000    2.09817
536880.0000    1.73570
536920.0000    2.39509
536960.0000    1.93648
537000.0000    1.57922
537040.0000    1.93081
537080.0000    1.14318
537120.0000    1.68521
537160.0000    0.93944
537200.0000    0.32233
537240.0000    1.08013
537280.0000    1.80141
537320.0000    1.52294
537360.0000    1.32062
537400.0000    1.39887
537440.0000    1.69417
537480.0000    1.63439
537520.0000    1.87250
537560.0000    1.76712
537600.0000    1.51793
537640.0000    1.97883
537680.0000    1.28899
537720.0000    1.45361
537760.0000    1.35205
537800.0000    1.38855
537840.0000    1.07912
537880.0000    1.29173
537920.0000    2.67686
537960.0000    2.38465
538000.0000    2.51262
538040.0000    1.47046
538080.0000    1.53978
538120.0000    0.95700
538160.0000    1.99017
538200.0000    2.76137
538240.0000    2.06358
538280.0000    1.82831
538320.0000    2.64732
538360.0000    2.37689
538400.0000    1.01927
538440.0000    0.87841
538480.0000    2.24321
538520.0000    1.26426
538560.0000    1.81140
538600.0000    0.18707
538640.0000    0.77661
538680.0000    1.63043
538720.0000    0.99636
538760.0000    1.23219
538800.0000    1.44158
538840.0000    1.97640
538880.0000    1.75962
538920.0000    2.35579
538960.0000    1.84366
539000.0000    1.10562
539040.0000    0.90659
539080.0000    0.55496
539120.0000    0.55293
539160.0000    0.64874
539200.0000    1.22898
539240.0000    1.82239
539280.0000    2.27570
539320.0000    2.11467
539360.0000    1.49246
539400.0000    0.76004
539440.0000    2.54908
539480.0000    1.70557
539520.0000    0.89556
539560.0000    0.01342
539600.0000    1.02558
539640.0000    0.96918
539680.0000    1.37955
539720.0000    1.65036
539760.0000    2.11528
539800.0000    1.12070
539840.0000    2.08151
539880.0000    1.62217
539920.0000    2.47697
539960.0000    2.60868
540000.0000    2.72229
540040.0000    1.88812
540080.0000    3.26325
540120.0000    3.21456
540160.0000    3.46059
540200.0000    3.49571
540240.0000    2.67645
540280.0000    2.50150
540320.0000    2.69173
540360.0000    2.04393
540400.0000    1.85171
540440.0000    2.00534
540480.0000    1.57988
540520.0000    2.20977
540560.0000    1.29354
540600.0000    1.63435
540640.0000    1.73857
540680.0000    2.74467
540720.0000    2.28138
540760.0000    2.15441
540800.0000    3.57823
540840.0000    3.39647
540880.0000    2.41286
540920.0000    3.37180
540960.0000    1.95858
541000.0000    2.11431
541040.0000    2.82436
541080.0000    2.33688
541120.0000    1.60726
541160.0000    1.97767
541200.0000    2.29434
541240.0000    3.12474
541280.0000    2.68550
541320.0000    3.23889
541360.0000    2.40327
541400.0000    1.37566
541440.0000    1.28945
541480.0000    1.97551
541520.0000    1.69189
541560.0000    2.52374
541600.0000    1.52934
541640.0000    1.53421
541680.0000    1.76659
541720.0000    2.77129
541760.0000    2.10786
541800.0000    1.69122
541840.0000    1.97415
541880.0000    1.76908
541920.0000    1.53952
541960.0000    1.60691
542000.0000    2.21621
542040.0000    2.43823
542080.0000    2.43911
542120.0000    1.39378
542160.0000    1.63442
542200.0000    1.67430
542240.0000    2.66813
542280.0000    2.55740
542320.0000    2.47355
542360.0000    2.23027
542400.0000    2.11628
542440.0000    2.18565
542480.0000    2.33378
542520.0000    2.16630
542560.0000    3.28965
542600.0000    2.56782
542640.0000    1.95739
542680.0000    3.11719
542720.0000    2.59558
542760.0000    0.92024
542800.0000    1.11583
542840.0000    0.95328
542880.0000    0.98475
542920.0000    1.21719
542960.0000    1.30135
543000.0000    1.41863
543040.0000    1.99006
543080.0000    1.86004
543120.0000    1.34356
543160.0000    2.77173
543200.0000    2.13171
543240.0000    2.50175
543280.0000    3.16197
543320.0000    2.79220
543360.0000    1.29869
543400.0000    1.28186
543440.0000    0.83434
543480.0000    0.21012
543520.0000    0.83658
543560.0000    2.46870
543600.0000    1.88682
543640.0000    1.62466
543680.0000    1.12592
543720.0000    1.85994
543760.0000    1.17702
543800.0000    1.18731
543840.0000    1.34303
543880.0000    0.99052
543920.0000   -0.41676
543960.0000    0.13020
544000.0000    1.14391
544040.0000    0.90244
544080.0000    0.85122
544120.0000    0.99475
544160.0000    0.55006
544200.0000    0.79194
544240.0000    0.59966
544280.0000    0.76426
544320.0000    0.88582
544360.0000    1.12891
544400.0000    0.53982
544440.0000    0.72943
544480.0000    1.25725
544520.0000    0.68222
544560.0000    0.75937
544600.0000    0.99481
544640.0000    1.44835
544680.0000    0.36695
544720.0000    1.10139
544760.0000    1.51291
544800.0000    1.07690
544840.0000    0.51790
544880.0000    0.58845
544920.0000    0.54147
544960.0000    2.21380
545000.0000    2.72359
545040.0000    1.29790
545080.0000   -0.41399
545120.0000    0.75314
545160.0000    1.47846
545200.0000    2.26793
545240.0000    2.85632
545280.0000    2.66644
545320.0000    2.66119
545360.0000    2.86946
545400.0000    2.32153
545440.0000    1.48213
545480.0000    2.04860
545520.0000    0.96946
545560.0000    1.55174
545600.0000    1.65466
545640.0000    1.52529
545680.0000    2.76670
545720.0000    2.37102
545760.0000    1.69940
545800.0000    1.81007
545840.0000    1.48022
545880.0000    1.02982
545920.0000    1.10761
545960.0000    1.78569
546000.0000    2.18196
546040.0000    2.42359
546080.0000    2.31703
546120.0000    1.16859
546160.0000    1.60521
546200.0000    1.58490
546240.0000    1.62669
546280.0000    1.83348
546320.0000    0.26294
546360.0000    1.67503
546400.0000    2.08421
546440.0000    1.28205
546480.0000    1.68381
546520.0000    1.27802
546560.0000    0.97091
546600.0000    1.12020
546640.0000    1.37037
546680.0000    0.86862
546720.0000    1.17451
546760.0000    0.59816
546800.0000    0.71704
546840.0000    0.81632
546880.0000    0.39899
546920.0000    0.71305
546960.0000    1.17054
547000.0000    1.87548
547040.0000    0.76969
547080.0000    1.42944
547120.0000    1.70114
547160.0000    1.95892
547200.0000    1.91244
547240.0000    2.18946
547280.0000    1.95350
547320.0000    0.78571
547360.0000    0.27160
547400.0000    1.09114
547440.0000    1.21580
547480.0000    1.01040
547520.0000    1.80319
547560.0000    0.57094
547600.0000    1.06127
547640.0000    1.02114
547680.0000    1.10514
547720.0000    1.60178
547760.0000    2.18817
547800.0000    2.52008
547840.0000    1.82119
547880.0000    1.60146
547920.0000    2.09613
547960.0000    2.63569
548000.0000    2.43048
548040.0000    1.96202
548080.0000    2.26217
548120.0000    2.51549
548160.0000    2.59498
548200.0000    1.62617
548240.0000    1.91423
548280.0000    3.18980
548320.0000    2.35847
548360.0000    2.04612
548400.0000    1.68995
548440.0000    0.91995
548480.0000    2.57524
548520.0000    2.38857
548560.0000    2.03690
548600.0000    1.64106
548640.0000    1.74372
548680.0000    1.77948
548720.0000    1.29237
548760.0000    1.82290
548800.0000    1.14869
548840.0000    2.02636
548880.0000    1.88158
548920.0000    1.27290
548960.0000    1.16907
549000.0000    0.81452
549040.0000    2.19369
549080.0000    1.20924
549120.0000    0.12318
549160.0000    1.28257
549200.0000    1.15869
549240.0000    1.42838
549280.0000    1.20875
549320.0000    0.06552
549360.0000    1.14826
549400.0000    1.26866
549440.0000    2.32065
549480.0000    1.51236
549520.0000    2.02635
549560.0000    2.43810
549600.0000    0.48318
549640.0000    0.33276
549680.0000    0.01904
549720.0000    0.35037
549760.0000    0.72984
549800.0000    1.75515
549840.0000    0.56411
549880.0000    1.43704
549920.0000    1.35709
549960.0000    1.69184
550000.0000    0.64200
550040.0000    0.71938
550080.0000    2.07076
550120.0000    3.24786
550160.0000    2.33091
550200.0000    1.90930
550240.0000    1.30846
550280.0000    1.51224
550320.0000    2.10452
550360.0000    1.46697
550400.0000    1.52377
550440.0000    1.13040
550480.0000    1.16531
550520.0000    2.23850
550560.0000    2.23206
550600.0000    1.82788
550640.0000    1.96446
550680.0000    1.70221
550720.0000    1.42289
550760.0000    1.64738
550800.0000    1.58337
550840.0000    1.65812
550880.0000    1.56857
550920.0000    0.34086
550960.0000    1.78266
551000.0000    1.73194
551040.0000    1.23109
551080.0000    1.57567
551120.0000    1.66981
551160.0000    1.81511
551200.0000    1.29008
551240.0000    1.40292
551280.0000    2.49864
551320.0000    1.54312
551360.0000    1.75203
551400.0000    2.06435
551440.0000    1.28199
551480.0000    1.03290
551520.0000    0.71116
551560.0000    1.33524
551600.0000    1.50786
551640.0000    0.69970
551680.0000    1.17397
551720.0000    0.82982
551760.0000    1.68960
551800.0000    1.78735
551840.0000    0.51403
551880.0000    1.16575
551920.0000    0.90540
551960.0000    1.19068
552000.0000    1.19816
552040.0000    2.03225
552080.0000    0.35435
552120.0000    0.38642
552160.0000    0.08961
552200.0000    0.78414
552240.0000   -0.23882
552280.0000   -0.06301
552320.0000    0.58685
552360.0000   -0.12800
552400.0000    0.10444
552440.0000    0.78747
552480.0000    1.11621
552520.0000    0.23038
552560.0000    0.51371
552600.0000    0.36229
552640.0000    1.01799
552680.0000    0.70934
552720.0000   -0.06982
552760.0000    0.14125
552800.0000    0.64825
552840.0000    0.34131
552880.0000    1.32618
552920.0000    1.24655
552960.0000    0.84094
553000.0000    0.97947
553040.0000    2.03495
553080.0000    1.29363
553120.0000    1.74488
553160.0000    1.87193
553200.0000    0.53013
553240.0000    0.57282
553280.0000    1.71707
553320.0000    1.06685
553360.0000    1.64212
553400.0000    1.62334
553440.0000    0.67770
553480.0000    0.54239
553520.0000    0.66676
553560.0000    0.77161
553600.0000    0.52997
553640.0000    0.88125
553680.0000    0.39776
553720.0000    0.83712
553760.0000    0.60937
553800.0000    2.77752
553840.0000    2.01773
553880.0000    1.81200
553920.0000    0.77301
553960.0000    1.45746
554000.0000    1.56182
554040.0000    1.40446
554080.0000    1.19372
554120.0000    1.71411
554160.0000    1.97557
554200.0000    1.26414
554240.0000    1.24706
554280.0000    0.85422
554320.0000    1.12612
554360.0000    2.11598
554400.0000    1.13493
554440.0000    1.48452
554480.0000    1.90708
554520.0000    1.56938
554560.0000    1.73304
554600.0000    1.52541
554640.0000    0.70868
554680.0000    0.44171
554720.0000    1.11391
554760.0000    1.88946
554800.0000    1.73513
554840.0000    2.00238
554880.0000    0.89170
554920.0000    1.17270
554960.0000    0.48092
555000.0000    1.15636
555040.0000    0.98249
555080.0000    0.47988
555120.0000   -0.23958
555160.0000    0.31410
555200.0000    0.20370
555240.0000    0.50765
555280.0000    0.32357
555320.0000   -1.01629
555360.0000    0.58315
555400.0000   -0.56809
555440.0000   -0.38827
555480.0000    0.45956
555520.0000    1.08060
555560.0000    1.07576
555600.0000    1.96948
555640.0000    1.91495
555680.0000    0.37051
555720.0000    1.08860
555760.0000    1.66134
555800.0000    1.61457
555840.0000    1.89301
555880.0000    1.38757
555920.0000    1.68698
555960.0000    1.92873
556000.0000    1.59252
556040.0000    2.55668
556080.0000    2.13431
556120.0000    1.46714
556160.0000    2.30085
556200.0000    1.49296
556240.0000    2.34354
556280.0000    1.86628
556320.0000    3.22818
556360.0000    2.99953
556400.0000    2.95799
556440.0000    2.59796
556480.0000    2.99819
556520.0000    2.87933
556560.0000    3.32660
556600.0000    2.02687
556640.0000    1.46193
556680.0000    1.56191
556720.0000    1.49188
556760.0000    0.81428
556800.0000    0.93361
556840.0000    2.01850
556880.0000    1.87803
556920.0000    2.47986
556960.0000    2.38597
557000.0000    2.75382
557040.0000    2.63507
557080.0000    2.62701
557120.0000    1.43913
557160.0000    2.38645
557200.0000    2.62969
557240.0000    2.71116
557280.0000    2.58162
557320.0000    2.55516
557360.0000    1.39216
557400.0000    2.07974
557440.0000    1.67518
557480.0000    1.63612
557520.0000    1.01138
557560.0000    0.87130
557600.0000    1.11090
557640.0000    1.28090
557680.0000    1.23611
557720.0000    2.08952
557760.0000    1.26315
557800.0000    1.67630
557840.0000    0.93707
557880.0000    0.86888
557920.0000    1.73491
557960.0000    1.65354
558000.0000    0.89103
558040.0000    1.28990
558080.0000    1.33312
558120.0000    1.18080
558160.0000    1.54895
558200.0000    0.84343
558240.0000    1.70030
558280.0000    0.34724
558320.0000    0.97407
558360.0000    1.47882
558400.0000    1.80623
558440.0000    2.12240
558480.0000    1.82133
558520.0000    2.86477
558560.0000    1.96139
558600.0000    1.40560
558640.0000    0.45223
558680.0000    1.71465
558720.0000    1.59935
558760.0000    1.89275
558800.0000    1.54212
558840.0000    1.87141
558880.0000    1.94382
558920.0000    2.35050
558960.0000    2.65424
559000.0000    2.00619
559040.0000    2.56516
559080.0000    1.15513
559120.0000    2.01428
559160.0000    2.18634
559200.0000    1.47939
559240.0000    2.49383
559280.0000    3.10538
559320.0000    1.91455
559360.0000    0.94340
559400.0000    1.01636
559440.0000    1.56829
559480.0000    2.07701
559520.0000    1.66718
559560.0000    1.31071
559600.0000    2.06215
559640.0000    1.83467
559680.0000    1.93435
559720.0000    1.87664
559760.0000    2.23108
559800.0000    2.87537
559840.0000    3.30120
559880.0000    3.10203
559920.0000    2.44043
559960.0000    2.29012
560000.0000    2.35529
560040.0000    2.90384
560080.0000    2.13744
560120.0000    2.49959
560160.0000    3.02805
560200.0000    3.00912
560240.0000    3.94985
560280.0000    3.68008
560320.0000    3.50589
560360.0000    3.81066
560400.0000    4.14695
560440.0000    3.71166
560480.0000    1.94857
560520.0000    2.19945
560560.0000    1.58128
560600.0000    1.48810
560640.0000    2.27880
560680.0000    2.33556
560720.0000    2.89787
560760.0000    2.48361
560800.0000    2.88951
560840.0000    3.35350
560880.0000    3.29490
560920.0000    2.25053
560960.0000    2.67935
561000.0000    2.80708
561040.0000    3.21846
561080.0000    2.57989
561120.0000    2.14261
561160.0000    1.98483
561200.0000    1.79007
561240.0000    2.12677
561280.0000    1.82548
561320.0000    1.73937
561360.0000    1.92269
561400.0000    2.78825
561440.0000    2.64846
561480.0000    3.50729
561520.0000    3.07155
561560.0000    2.21897
561600.0000    2.92447
561640.0000    3.46072
561680.0000    2.69739
561720.0000    2.94653
561760.0000    3.45908
561800.0000    3.00088
561840.0000    2.24782
561880.0000    2.35939
561920.0000    2.90627
561960.0000    3.07155
562000.0000    3.26365
562040.0000    3.07334
562080.0000    3.42808
562120.0000    3.71453
562160.0000    3.66225
562200.0000    3.77840
562240.0000    3.30515
562280.0000    2.91406
562320.0000    3.79867
562360.0000    3.71120
562400.0000    4.28143
562440.0000    2.96324
562480.0000    3.27100
562520.0000    3.39753
562560.0000    3.41424
562600.0000    2.44569
562640.0000    2.60711
562680.0000    2.79879
562720.0000    2.32430
562760.0000    3.02872
562800.0000    3.48523
562840.0000    3.27924
562880.0000    2.89084
562920.0000    2.70979
562960.0000    1.76747
563000.0000    2.10644
563040.0000    2.83434
563080.0000    2.55024
563120.0000    3.72645
563160.0000    2.61059
563200.0000    2.82215
563240.0000    3.42013
563280.0000    2.36502
563320.0000    3.42424
563360.0000    2.44197
563400.0000    2.86404
563440.0000    2.88096
563480.0000    3.20012
563520.0000    2.91274
563560.0000    2.35305
563600.0000    2.01169
563640.0000    1.94142
563680.0000    1.54794
563720.0000    1.98650
563760.0000    2.79425
563800.0000    2.48077
563840.0000    2.53176
563880.0000    2.11800
563920.0000    2.02315
563960.0000    1.61646
564000.0000    1.88167
564040.0000    2.23486
564080.0000    1.92547
564120.0000    1.19402
564160.0000    1.25586
564200.0000    1.20552
564240.0000    0.76755
564280.0000    1.75217
564320.0000    2.58718
564360.0000    1.67492
564400.0000    1.98953
564440.0000    3.23374
564480.0000    2.35080
564520.0000    3.19927
564560.0000    3.85925
564600.0000    2.87397
564640.0000    3.15555
564680.0000    3.46596
564720.0000    3.59426
564760.0000    3.51291
564800.0000    2.84951
564840.0000    3.29035
564880.0000    2.76607
564920.0000    3.51648
564960.0000    2.74374
565000.0000    1.46279
565040.0000    2.31730
565080.0000    1.85466
565120.0000    1.72121
565160.0000    1.51920
565200.0000    1.30429
565240.0000    1.24610
565280.0000    2.19960
565320.0000    1.64260
565360.0000    2.46031
565400.0000    2.79755
565440.0000    3.25273
565480.0000    3.39850
565520.0000    2.93760
565560.0000    3.09877
565600.0000    2.49629
565640.0000    2.88957
565680.0000    2.95841
565720.0000    3.55796
565760.0000    3.62406
565800.0000    3.18062
565840.0000    3.64219
565880.0000    3.89134
565920.0000    3.53982
565960.0000    3.64444
566000.0000    3.72532
566040.0000    3.58169
566080.0000    2.78605
566120.0000    2.54059
566160.0000    1.68675
566200.0000    1.68388
566240.0000    2.60318
566280.0000    2.16341
566320.0000    4.09032
566360.0000    3.89334
566400.0000    3.33782
566440.0000    2.81225
566480.0000    3.86316
566520.0000    2.72133
566560.0000    2.41408
566600.0000    2.20917
566640.0000    3.36825
566680.0000    3.01032
566720.0000    2.74826
566760.0000    2.97381
566800.0000    3.22992
566840.0000    3.94213
566880.0000    3.68228
566920.0000    3.08630
566960.0000    4.16640
567000.0000    3.07941
567040.0000    2.89348
567080.0000    3.25147
567120.0000    4.20256
567160.0000    3.39347
567200.0000    3.42566
567240.0000    2.05131
567280.0000    3.26899
567320.0000    2.29263
567360.0000    2.25280
567400.0000    1.56479
567440.0000    2.26525
567480.0000    1.61195
567520.0000    1.89394
567560.0000    2.76758
567600.0000    3.13569
567640.0000    1.66738
567680.0000    2.03874
567720.0000    1.96673
567760.0000    2.77654
567800.0000    3.03528
567840.0000    2.58756
567880.0000    2.55453
567920.0000    2.75771
567960.0000    2.94568
568000.0000    2.11856
568040.0000    3.05226
568080.0000    2.62435
568120.0000    3.11961
568160.0000    3.29464
568200.0000    1.89420
568240.0000    2.16642
568280.0000    2.96668
568320.0000    3.52631
568360.0000    2.73289
568400.0000    1.69545
568440.0000    2.17683
568480.0000    1.68246
568520.0000    3.33373
568560.0000    1.11047
568600.0000    1.23991
568640.0000    1.97097
568680.0000    1.38900
568720.0000    1.48198
568760.0000    1.01137
568800.0000    1.66849
568840.0000    1.00208
568880.0000    1.16749
568920.0000    1.92948
568960.0000    1.21425
569000.0000    1.89137
569040.0000    1.74614
569080.0000    1.52022
569120.0000    1.59344
569160.0000    1.53224
569200.0000    0.37736
569240.0000    1.66828
569280.0000    2.81358
569320.0000    2.06915
569360.0000    3.72305
569400.0000    2.18714
569440.0000    3.39919
569480.0000    2.45018
569520.0000    3.33216
569560.0000    3.16653
569600.0000    3.07673
569640.0000    2.54602
569680.0000    1.65806
569720.0000    2.60495
569760.0000    1.53965
569800.0000    2.59755
569840.0000    3.04425
569880.0000    4.64090
569920.0000    5.33652
569960.0000    5.16530
570000.0000    4.32214
570040.0000    5.53613
570080.0000    3.67525
570120.0000    3.33997
570160.0000    3.21142
570200.0000    2.95924
570240.0000    3.32592
570280.0000    3.33561
570320.0000    3.20335
570360.0000    2.68346
570400.0000    2.86562
570440.0000    3.29730
570480.0000    3.64751
570520.0000    3.22705
570560.0000    2.43411
570600.0000    2.18430
570640.0000    2.01913
570680.0000    2.02255
570720.0000    2.63818
570760.0000    2.69746
570800.0000    3.74354
570840.0000    2.94967
570880.0000    3.09725
570920.0000    3.85012
570960.0000    3.91516
571000.0000    4.45612
571040.0000    3.54663
571080.0000    2.94489
571120.0000    2.90055
571160.0000    3.01151
571200.0000    3.19030
571240.0000    2.49015
571280.0000    3.21475
571320.0000    2.92329
571360.0000    2.71992
571400.0000    2.29476
571440.0000    3.40420
571480.0000    3.94263
571520.0000    3.47727
571560.0000    3.20241
571600.0000    2.91363
571640.0000    2.68981
571680.0000    3.22414
571720.0000    3.28888
571760.0000    2.79232
571800.0000    2.65242
571840.0000    3.25590
571880.0000    4.13849
571920.0000    2.60665
571960.0000    3.90844
572000.0000    3.18469
572040.0000    3.93754
572080.0000    3.55077
572120.0000    4.00094
572160.0000    3.04338
572200.0000    3.33088
572240.0000    3.08166
572280.0000    2.96913
572320.0000    2.85070
572360.0000    3.25377
572400.0000    3.30217
572440.0000    3.02321
572480.0000    2.78583
572520.0000    2.42020
572560.0000    3.24849
572600.0000    2.68549
572640.0000    1.80876
572680.0000    2.63361
572720.0000    2.44724
572760.0000    2.97897
572800.0000    2.00219
572840.0000    1.27313
572880.0000    2.45917
572920.0000    2.63128
572960.0000    2.20592
573000.0000    2.68714
573040.0000    1.44016
573080.0000    2.26889
573120.0000    1.68002
573160.0000    1.64639
573200.0000    2.15140
573240.0000    2.05699
573280.0000    1.71267
573320.0000    2.06474
573360.0000    2.06178
573400.0000    1.89497
573440.0000    2.60198
573480.0000    1.54848
573520.0000    2.25537
573560.0000    2.09726
573600.0000    2.15642
573640.0000    2.06102
573680.0000    2.74308
573720.0000    1.96368
573760.0000    2.23945
573800.0000    1.21360
573840.0000    1.25847
573880.0000    1.68157
573920.0000    0.96324
573960.0000    1.71836
574000.0000    2.93441
574040.0000    2.53974
574080.0000    3.40750
574120.0000    2.26273
574160.0000    1.25277
574200.0000    2.46187
574240.0000    1.91467
574280.0000    2.86769
574320.0000    1.89331
574360.0000    2.33362
574400.0000    2.62136
574440.0000    2.02588
574480.0000    2.18745
574520.0000    2.11832
574560.0000    0.92290
574600.0000    2.24327
574640.0000    2.46517
574680.0000    1.63635
574720.0000    2.00969
574760.0000    2.11007
574800.0000    2.51901
574840.0000    3.28023
574880.0000    1.77157
574920.0000    1.92094
574960.0000    2.15428
575000.0000    1.80708
575040.0000    3.01492
575080.0000    2.68173
575120.0000    3.64878
575160.0000    2.54167
575200.0000    2.30254
575240.0000    2.84173
575280.0000    1.45865
575320.0000    1.61301
575360.0000    2.18517
575400.0000    3.12748
575440.0000    3.04693
575480.0000    2.11796
575520.0000    1.62742
575560.0000    3.11182
575600.0000    3.27948
575640.0000    2.79445
575680.0000    3.00372
575720.0000    3.38501
575760.0000    2.73685
575800.0000    2.49857
575840.0000    2.81040
575880.0000    2.68846
575920.0000    4.04706
575960.0000    3.35575
576000.0000    2.72216
576040.0000    2.79888
576080.0000    2.43092
576120.0000    2.33308
576160.0000    2.26545
576200.0000    2.66564
576240.0000    2.34637
576280.0000    2.66097
576320.0000    3.11872
576360.0000    2.90496
576400.0000    4.11162
576440.0000    3.38588
576480.0000    3.11508
576520.0000    3.73903
576560.0000    3.27962
576600.0000    2.94312
576640.0000    2.94276
576680.0000    2.54749
576720.0000    1.53114
576760.0000    1.14393
576800.0000    1.89567
576840.0000    2.16231
576880.0000    2.08423
576920.0000    1.97421
576960.0000    2.01541
577000.0000    1.97504
577040.0000    1.78772
577080.0000    3.03830
577120.0000    2.57916
577160.0000    1.95279
577200.0000    1.02052
577240.0000    1.85573
577280.0000    1.74026
577320.0000    1.23685
577360.0000    1.51410
577400.0000    1.52060
577440.0000    1.89736
577480.0000    1.18443
577520.0000    2.30331
577560.0000    2.06415
577600.0000    3.07162
577640.0000    2.66974
577680.0000    2.26133
577720.0000    2.01088
577760.0000    2.08569
577800.0000    1.60560
577840.0000    1.22582
577880.0000    1.81660
577920.0000    1.70773
577960.0000    2.00488
578000.0000    2.27800
578040.0000    2.01646
578080.0000    2.21404
578120.0000    2.51212
578160.0000    2.35249
578200.0000    1.64571
578240.0000    2.59097
578280.0000    3.04855
578320.0000    3.81995
578360.0000    2.81220
578400.0000    3.11278
578440.0000    2.42686
578480.0000    2.78971
578520.0000    2.41186
578560.0000    2.52871
578600.0000    1.78342
578640.0000    3.14652
578680.0000    2.63168
578720.0000    2.59173
578760.0000    2.42527
578800.0000    2.91240
578840.0000    1.61321
578880.0000    1.80606
578920.0000    1.73221
578960.0000    2.12198
579000.0000    1.68962
579040.0000    1.99622
579080.0000    2.02827
579120.0000    1.94362
579160.0000    2.44258
579200.0000    2.84569
579240.0000    2.70855
579280.0000    2.56082
579320.0000    3.47167
579360.0000    2.87482
579400.0000    2.03860
579440.0000    3.08106
579480.0000    3.01997
579520.0000    2.40831
579560.0000    2.49678
579600.0000    3.18320
579640.0000    3.46393
579680.0000    3.82613
579720.0000    3.45573
579760.0000    3.19736
579800.0000    2.90512
579840.0000    2.58377
579880.0000    2.81681
579920.0000    3.01112
579960.0000    4.16774
580000.0000    4.17488
580040.0000    4.53169
580080.0000    2.97918
580120.0000    3.63997
580160.0000    3.09603
580200.0000    2.68094
580240.0000    3.70612
580280.0000    4.05600
580320.0000    4.58862
580360.0000    2.81788
580400.0000    2.87686
580440.0000    2.22599
580480.0000    2.82470
580520.0000    3.15076
580560.0000    3.36413
580600.0000    3.88923
580640.0000    3.25789
580680.0000    3.56705
580720.0000    2.90075
580760.0000    3.56600
580800.0000    4.21035
580840.0000    2.81004
580880.0000    3.83779
580920.0000    3.38854
580960.0000    3.66427
581000.0000    3.89314
581040.0000    3.32787
581080.0000    3.26029
581120.0000    3.64911
581160.0000    2.89681
581200.0000    2.58549
581240.0000    3.15742
581280.0000    3.54127
581320.0000    2.52517
581360.0000    1.34919
581400.0000    1.92016
581440.0000    2.81172
581480.0000    3.04434
581520.0000    4.34957
581560.0000    2.11879
581600.0000    2.47395
581640.0000    3.10429
581680.0000    3.39687
581720.0000    3.31862
581760.0000    3.17208
581800.0000    3.67067
581840.0000    2.98786
581880.0000    3.09062
581920.0000    3.28498
581960.0000    2.35439
582000.0000    1.61169
582040.0000    3.19202
582080.0000    1.97804
582120.0000    2.72833
582160.0000    3.63090
582200.0000    2.11864
582240.0000    3.12913
582280.0000    3.40797
582320.0000    3.30341
582360.0000    3.31967
582400.0000    2.81665
582440.0000    3.55668
582480.0000    3.55373
582520.0000    3.64801
582560.0000    2.75890
582600.0000    3.71873
582640.0000    2.56306
582680.0000    2.04326
582720.0000    2.98929
582760.0000    2.34539
582800.0000    2.80155
582840.0000    3.16640
582880.0000    3.60838
582920.0000    2.93586
582960.0000    2.76605
583000.0000    3.29738
583040.0000    2.97651
583080.0000    2.58690
583120.0000    2.04600
583160.0000    2.61301
583200.0000    1.71736
583240.0000    1.93802
583280.0000    2.43495
583320.0000    2.28038
583360.0000    3.68591
583400.0000    5.23932
583440.0000    3.13759
583480.0000    2.98911
583520.0000    2.11385
583560.0000    2.28209
583600.0000    0.51662
583640.0000    1.34715
583680.0000    1.43204
583720.0000    1.50535
583760.0000    2.11015
583800.0000    1.96861
583840.0000    2.18235
583880.0000    3.16917
583920.0000    2.98802
583960.0000    2.40573
584000.0000    2.55667
584040.0000    2.67164
584080.0000    2.03207
584120.0000    1.44707
584160.0000    2.75352
584200.0000    3.15775
584240.0000    1.75235
584280.0000    1.62291
584320.0000    1.28486
584360.0000    1.56773
584400.0000    2.06303
584440.0000    1.32539
584480.0000    0.88439
584520.0000    2.06455
584560.0000    1.30750
584600.0000    0.76837
584640.0000    1.83358
584680.0000    1.89239
584720.0000    0.84563
584760.0000    1.88411
584800.0000    0.71422
584840.0000    2.98133
584880.0000    2.18298
584920.0000    2.09741
584960.0000    3.52798
585000.0000    3.03297
585040.0000    2.73806
585080.0000    2.83680
585120.0000    2.37107
585160.0000    3.79388
585200.0000    3.88641
585240.0000    3.41687
585280.0000    3.61073
585320.0000    3.84230
585360.0000    2.97565
585400.0000    3.43179
585440.0000    3.42474
585480.0000    3.91344
585520.0000    3.76895
585560.0000    2.56804
585600.0000    1.85572
585640.0000    2.91496
585680.0000    2.95666
585720.0000    3.62554
585760.0000    2.26655
585800.0000    3.18440
585840.0000    2.16483
585880.0000    2.83892
585920.0000    3.26958
585960.0000    3.62139
586000.0000    3.36380
586040.0000    5.24012
586080.0000    2.83211
586120.0000    3.02809
586160.0000    3.78822
586200.0000    2.95330
586240.0000    2.61311
586280.0000    2.13772
586320.0000    2.78786
586360.0000    3.40351
586400.0000    4.52529
586440.0000    4.01199
586480.0000    3.80742
586520.0000    2.78737
586560.0000    2.72720
586600.0000    2.20378
586640.0000    2.58229
586680.0000    2.82613
586720.0000    3.39693
586760.0000    4.56364
586800.0000    2.50244
586840.0000    2.94176
586880.0000    4.07887
586920.0000    3.25357
586960.0000    4.17206
587000.0000    3.33701
587040.0000    3.27789
587080.0000    2.64527
587120.0000    2.99835
587160.0000    2.28448
587200.0000    3.75756
587240.0000    1.98922
587280.0000    2.97860
587320.0000    4.42145
587360.0000    2.97653
587400.0000    3.80016
587440.0000    3.91467
587480.0000    3.48465
587520.0000    3.82456
587560.0000    4.05400
587600.0000    4.01177
587640.0000    3.14966
587680.0000    3.90030
587720.0000    4.10367
587760.0000    4.24438
587800.0000    4.57358
587840.0000    3.73722
587880.0000    3.37120
587920.0000    4.66525
587960.0000    4.50303
588000.0000    5.20484
588040.0000    5.66808
588080.0000    3.99586
588120.0000    5.15549
588160.0000    4.13625
588200.0000    4.22570
588240.0000    2.60177
588280.0000    3.85955
588320.0000    3.15642
588360.0000    3.11711
588400.0000    2.92405
588440.0000    3.93249
588480.0000    3.29684
588520.0000    3.85542
588560.0000    4.09858
588600.0000    4.24366
588640.0000    3.93607
588680.0000    2.87925
588720.0000    3.19432
588760.0000    3.68107
588800.0000    3.07302
588840.0000    2.98592
588880.0000    3.66898
588920.0000    3.45966
588960.0000    3.87198
589000.0000    3.54191
589040.0000    4.81476
589080.0000    4.35950
589120.0000    4.75078
589160.0000    3.39412
589200.0000    3.69009
589240.0000    4.15814
589280.0000    4.58924
589320.0000    4.53942
589360.0000    6.30949
589400.0000    4.78208
589440.0000    4.94479
589480.0000    5.10621
589520.0000    4.50645
589560.0000    4.73672
589600.0000    4.26262
589640.0000    3.79587
589680.0000    4.08328
589720.0000    4.72840
589760.0000    4.28583
589800.0000    4.09237
589840.0000    4.52909
589880.0000    3.48885
589920.0000    4.04645
589960.0000    4.20841
590000.0000    4.04453
590040.0000    3.90453
590080.0000    4.07323
590120.0000    4.42059
590160.0000    4.49603
590200.0000    5.34262
590240.0000    4.81469
590280.0000    5.11693
590320.0000    4.18675
590360.0000    5.64408
590400.0000    4.89641
590440.0000    4.35067
590480.0000    4.40684
590520.0000    4.92506
590560.0000    4.62938
590600.0000    5.40631
590640.0000    5.20356
590680.0000    5.73231
590720.0000    4.21464
590760.0000    5.22669
590800.0000    4.76542
590840.0000    4.30744
590880.0000    4.33554
590920.0000    4.10879
590960.0000    3.99503
591000.0000    3.84195
591040.0000    3.23856
591080.0000    3.58282
591120.0000    4.67761
591160.0000    4.57125
591200.0000    4.88044
591240.0000    4.39529
591280.0000    3.50940
591320.0000    3.82775
591360.0000    3.55601
591400.0000    3.57696
591440.0000    4.04552
591480.0000    4.63833
591520.0000    4.22082
591560.0000    4.04159
591600.0000    4.53572
591640.0000    3.90717
591680.0000    3.96342
591720.0000    2.86178
591760.0000    4.06362
591800.0000    3.03480
591840.0000    3.08433
591880.0000    3.67733
591920.0000    3.38458
591960.0000    3.81648
592000.0000    2.84389
592040.0000    3.18489
592080.0000    4.39754
592120.0000    4.73004
592160.0000    4.08661
592200.0000    2.77794
592240.0000    4.11918
592280.0000    2.56399
592320.0000    1.76616
592360.0000    2.73104
592400.0000    2.84706
592440.0000    2.49846
592480.0000    2.45991
592520.0000    2.49092
592560.0000    2.48939
592600.0000    2.66967
592640.0000    2.71319
592680.0000    3.09437
592720.0000    3.10207
592760.0000    2.35941
592800.0000    2.52135
592840.0000    1.90379
592880.0000    3.04977
592920.0000    2.76485
592960.0000    2.37938
593000.0000    2.53932
593040.0000    3.54939
593080.0000    3.07538
593120.0000    2.95887
593160.0000    2.89792
593200.0000    2.82929
593240.0000    3.20045
593280.0000    2.56367
593320.0000    2.22154
593360.0000    2.30674
593400.0000    4.26682
593440.0000    3.44791
593480.0000    2.02764
593520.0000    2.83902
593560.0000    3.21731
593600.0000    2.43990
593640.0000    3.36661
593680.0000    3.36024
593720.0000    2.65586
593760.0000    3.07510
593800.0000    2.84144
593840.0000    3.23064
593880.0000    2.19288
593920.0000    3.57360
593960.0000    2.81895
594000.0000    2.48956
594040.0000    2.92424
594080.0000    3.43015
594120.0000    3.25060
594160.0000    3.80747
594200.0000    4.05739
594240.0000    4.10662
594280.0000    3.70267
594320.0000    4.28559
594360.0000    4.18702
594400.0000    4.00215
594440.0000    3.43034
594480.0000    3.69052
594520.0000    4.10624
594560.0000    3.65375
594600.0000    3.64221
594640.0000    3.20327
594680.0000    2.79255
594720.0000    3.20786
594760.0000    3.41703
594800.0000    2.08620
594840.0000    3.28771
594880.0000    2.11537
594920.0000    2.11345
594960.0000    2.95565
595000.0000    3.05342
595040.0000    3.36006
595080.0000    3.59175
595120.0000    5.14201
595160.0000    3.95663
595200.0000    3.76278
595240.0000    3.64795
595280.0000    3.63628
595320.0000    4.31069
595360.0000    4.32246
595400.0000    3.64626
595440.0000    3.02891
595480.0000    3.24882
595520.0000    3.35148
595560.0000    2.71263
595600.0000    3.28804
595640.0000    3.25678
595680.0000    2.88288
595720.0000    3.25708
595760.0000    3.39547
595800.0000    3.43731
595840.0000    3.36307
595880.0000    2.30635
595920.0000    2.90595
595960.0000    4.72801
596000.0000    4.34782
596040.0000    3.16277
596080.0000    3.44443
596120.0000    3.41115
596160.0000    3.76680
596200.0000    3.61799
596240.0000    2.93216
596280.0000    3.71910
596320.0000    3.35537
596360.0000    4.64672
596400.0000    3.01724
596440.0000    3.65217
596480.0000    2.25488
596520.0000    2.93806
596560.0000    3.27674
596600.0000    2.87343
596640.0000    2.66572
596680.0000    2.69850
596720.0000    2.79049
596760.0000    2.35687
596800.0000    3.08071
596840.0000    3.46262
596880.0000    4.04281
596920.0000    4.00082
596960.0000    4.35251
597000.0000    3.31694
597040.0000    3.85365
597080.0000    3.53972
597120.0000    3.01251
597160.0000    3.20424
597200.0000    3.34562
597240.0000    2.75558
597280.0000    3.15145
597320.0000    3.10812
597360.0000    3.63031
597400.0000    3.21399
597440.0000    4.30336
597480.0000    2.71326
597520.0000    2.65530
597560.0000    2.86867
597600.0000    3.31240
597640.0000    3.72995
597680.0000    3.36349
597720.0000    3.41791
597760.0000    3.95416
597800.0000    4.10122
597840.0000    3.65714
597880.0000    3.33521
597920.0000    3.38419
597960.0000    3.95288
598000.0000    3.29476
598040.0000    4.19098
598080.0000    4.26760
598120.0000    3.91928
598160.0000    4.22518
598200.0000    3.87301
598240.0000    4.55847
598280.0000    5.02851
598320.0000    5.17306
598360.0000    3.92459
598400.0000    3.44842
598440.0000    4.21164
598480.0000    2.56044
598520.0000    3.26828
598560.0000    2.53171
598600.0000    3.30436
598640.0000    3.90467
598680.0000    3.56121
598720.0000    4.61044
598760.0000    4.74720
598800.0000    3.19306
598840.0000    2.85752
598880.0000    3.70464
598920.0000    3.01635
598960.0000    2.53385
599000.0000    3.70485
599040.0000    4.44795
599080.0000    4.38155
599120.0000    5.72897
599160.0000    4.39332
599200.0000    4.07275
599240.0000    4.28066
599280.0000    4.46478
599320.0000    4.39907
599360.0000    4.80908
599400.0000    4.23756
599440.0000    4.59804
599480.0000    4.97115
599520.0000    5.03035
599560.0000    4.84171
599600.0000    4.20532
599640.0000    4.11831
599680.0000    3.31354
599720.0000    2.87571
599760.0000    3.20908
599800.0000    3.22181
599840.0000    3.88058
599880.0000    4.52081
599920.0000    3.19894
599960.0000    4.42177
600000.0000    3.31062
600040.0000    2.47720
600080.0000    2.99107
600120.0000    3.17247
600160.0000    3.26229
600200.0000    4.19179
600240.0000    3.40413
600280.0000    3.58534
600320.0000    2.34679
600360.0000    3.14215
600400.0000    3.66679
600440.0000    4.24708
600480.0000    4.15304
600520.0000    4.29413
600560.0000    3.69090
600600.0000    3.96906
600640.0000    3.17072
600680.0000    3.82481
600720.0000    2.52565
600760.0000    4.11341
600800.0000    3.85984
600840.0000    3.55891
600880.0000    3.63711
600920.0000    3.40329
600960.0000    3.13384
601000.0000    3.94304
601040.0000    3.82007
601080.0000    3.57811
601120.0000    3.60725
601160.0000    4.26285
601200.0000    3.87382
601240.0000    3.92445
601280.0000    3.07821
601320.0000    3.16575
601360.0000    3.70195
601400.0000    2.24620
601440.0000    3.19873
601480.0000    3.25000
601520.0000    3.45102
601560.0000    4.09764
601600.0000    2.94775
601640.0000    3.98782
601680.0000    3.69028
601720.0000    3.30483
601760.0000    2.81731
601800.0000    3.82653
601840.0000    2.64957
601880.0000    4.31479
601920.0000    3.93166
601960.0000    3.76956
602000.0000    3.93620
602040.0000    4.43964
602080.0000    2.74631
602120.0000    3.42585
602160.0000    3.08621
602200.0000    3.93695
602240.0000    3.76317
602280.0000    2.87865
602320.0000    3.05782
602360.0000    2.33891
602400.0000    2.37653
602440.0000    2.74353
602480.0000    4.24193
602520.0000    3.71651
602560.0000    3.20671
602600.0000    3.83683
602640.0000    3.30234
602680.0000    4.43078
602720.0000    3.72525
602760.0000    3.30111
602800.0000    2.57938
602840.0000    3.13561
602880.0000    3.62446
602920.0000    3.59155
602960.0000    3.06531
603000.0000    3.04491
603040.0000    2.35992
603080.0000    2.77632
603120.0000    2.61017
603160.0000    2.37501
603200.0000    3.19928
603240.0000    3.35191
603280.0000    3.92219
603320.0000    3.30567
603360.0000    2.94829
603400.0000    4.06127
603440.0000    3.50015
603480.0000    3.89577
603520.0000    3.32464
603560.0000    3.79032
603600.0000    3.96270
603640.0000    4.12251
603680.0000    3.06595
603720.0000    2.38753
603760.0000    2.26118
603800.0000    2.04747
603840.0000    2.39458
603880.0000    2.84749
603920.0000    2.28542
603960.0000    2.28744
604000.0000    2.93609
604040.0000    3.76003
604080.0000    4.00650
604120.0000    3.89720
604160.0000    3.36819
604200.0000    2.39534
604240.0000    2.49872
604280.0000    2.91031
604320.0000    2.38842
604360.0000    2.82264
604400.0000    3.22922
604440.0000    3.14855
604480.0000    2.66710
604520.0000    0.47928
604560.0000    2.14345
604600.0000    1.44141
604640.0000    1.71487
604680.0000    1.67754
604720.0000    2.79983
604760.0000    2.79567
604800.0000    3.06484
604840.0000    3.17194
604880.0000    3.15335
604920.0000    1.69474
604960.0000    1.65242
605000.0000    1.97607
605040.0000    1.83674
605080.0000    2.73523
605120.0000    2.08682
605160.0000    1.93666
605200.0000    3.15582
605240.0000    3.78560
605280.0000    1.57476
605320.0000    3.25236
605360.0000    2.46430
605400.0000    2.66776
605440.0000    3.41437
605480.0000    3.10372
605520.0000    1.94682
605560.0000    2.05135
605600.0000    1.60621
605640.0000    2.53768
605680.0000    2.97935
605720.0000    2.75136
605760.0000    2.81085
605800.0000    3.92469
605840.0000    3.04313
605880.0000    1.96736
605920.0000    2.21256
605960.0000    3.05900
606000.0000    2.75917
606040.0000    3.10586
606080.0000    2.66863
606120.0000    1.83629
606160.0000    3.59320
606200.0000    3.32717
606240.0000    3.19304
606280.0000    2.32773
606320.0000    2.61285
606360.0000    2.30474
606400.0000    1.13463
606440.0000    1.34006
606480.0000    1.59482
606520.0000    2.02126
606560.0000    2.39753
606600.0000    3.38467
606640.0000    2.43133
606680.0000    3.20280
606720.0000    1.73074
606760.0000    1.55416
606800.0000    1.81702
606840.0000    1.13830
606880.0000    1.76452
606920.0000    1.46015
606960.0000    1.20904
607000.0000    2.12833
607040.0000    3.46441
607080.0000    3.18778
607120.0000    3.10585
607160.0000    3.60073
607200.0000    2.51228
607240.0000    1.91388
607280.0000    2.98508
607320.0000    3.28553
607360.0000    2.07872
607400.0000    1.93916
607440.0000    3.63887
607480.0000    3.96309
607520.0000    3.36939
607560.0000    2.53229
607600.0000    2.48764
607640.0000    2.23478
607680.0000    1.96503
607720.0000    1.62337
607760.0000    1.30786
607800.0000    1.85875
607840.0000    1.84580
607880.0000    2.13525
607920.0000    2.46756
607960.0000    1.74702
608000.0000    2.53348
608040.0000    1.78119
608080.0000    1.89698
608120.0000    1.76840
608160.0000    2.51271
608200.0000    2.86095
608240.0000    2.38040
608280.0000    2.39840
608320.0000    2.00805
608360.0000    2.10941
608400.0000    1.57705
608440.0000    2.09997
608480.0000    1.88834
608520.0000    2.26465
608560.0000    2.71375
608600.0000    2.98832
608640.0000    2.63754
608680.0000    2.61768
608720.0000    2.40714
608760.0000    2.80527
608800.0000    1.97298
608840.0000    2.56125
608880.0000    2.39456
608920.0000    2.91706
608960.0000    2.82488
609000.0000    2.16160
609040.0000    2.34547
609080.0000    2.63116
609120.0000    2.80813
609160.0000    2.34046
609200.0000    2.70641
609240.0000    2.06222
609280.0000    2.37930
609320.0000    3.18628
609360.0000    2.76972
609400.0000    1.33808
609440.0000    2.66127
609480.0000    2.71753
609520.0000    3.56048
609560.0000    2.08749
609600.0000    2.02408
609640.0000    2.28642
609680.0000    1.68738
609720.0000    2.09032
609760.0000    2.97517
609800.0000    3.80408
609840.0000    2.59364
609880.0000    3.60388
609920.0000    2.95631
609960.0000    3.15006
610000.0000    2.80140
610040.0000    3.43602
610080.0000    2.51280
610120.0000    3.54598
610160.0000    3.50920
610200.0000    2.68821
610240.0000    2.94847
610280.0000    2.45747
610320.0000    1.94488
610360.0000    2.52125
610400.0000    1.98615
610440.0000    3.16167
610480.0000    2.56204
610520.0000    1.53945
610560.0000    2.44489
610600.0000    3.27565
610640.0000    2.80882
610680.0000    2.17267
610720.0000    2.92969
610760.0000    3.41342
610800.0000    2.71522
610840.0000    2.74025
610880.0000    2.31709
610920.0000    1.66267
610960.0000    2.63757
611000.0000    2.94463
611040.0000    2.98898
611080.0000    2.88652
611120.0000    3.01004
611160.0000    3.77231
611200.0000    2.47882
611240.0000    3.34921
611280.0000    3.01021
611320.0000    3.05335
611360.0000    2.68256
611400.0000    2.17061
611440.0000    3.53520
611480.0000    3.23394
611520.0000    2.96372
611560.0000    2.82538
611600.0000    2.11494
611640.0000    2.23487
611680.0000    2.56851
611720.0000    3.16012
611760.0000    3.25610
611800.0000    3.12240
611840.0000    2.41945
611880.0000    2.56194
611920.0000    1.49604
611960.0000    1.59894
612000.0000    1.88770
612040.0000    2.16432
612080.0000    2.47770
612120.0000    2.96717
612160.0000    2.64660
612200.0000    2.95768
612240.0000    1.83070
612280.0000    2.57622
612320.0000    2.92862
612360.0000    3.37092
612400.0000    3.73578
612440.0000    3.32462
612480.0000    3.30124
612520.0000    3.22111
612560.0000    4.03168
612600.0000    3.79816
612640.0000    4.15994
612680.0000    4.16283
612720.0000    3.12904
612760.0000    3.56137
612800.0000    3.51264
612840.0000    4.59128
612880.0000    3.67861
612920.0000    3.64411
612960.0000    4.05800
613000.0000    2.30386
613040.0000    2.54867
613080.0000    3.24800
613120.0000    3.07390
613160.0000    2.60883
613200.0000    3.64393
613240.0000    2.83480
613280.0000    3.44780
613320.0000    2.13696
613360.0000    3.92676
613400.0000    2.44426
613440.0000    1.79706
613480.0000    2.17272
613520.0000    2.59368
613560.0000    2.83118
613600.0000    3.28677
613640.0000    2.98830
613680.0000    3.00034
613720.0000    3.92156
613760.0000    3.08585
613800.0000    3.61304
613840.0000    3.25970
613880.0000    3.13626
613920.0000    3.18654
613960.0000    3.64745
614000.0000    3.50913
614040.0000    2.91811
614080.0000    2.82204
614120.0000    3.35384
614160.0000    2.86611
614200.0000    3.36177
614240.0000    4.38127
614280.0000    3.56352
614320.0000    3.22896
614360.0000    2.75257
614400.0000    2.68569
614440.0000    3.36880
614480.0000    3.50269
614520.0000    3.21275
614560.0000    3.48895
614600.0000    2.99436
614640.0000    3.62830
614680.0000    2.88414
614720.0000    2.95337
614760.0000    2.94601
614800.0000    2.10506
614840.0000    2.94767
614880.0000    3.61539
614920.0000    2.92023
614960.0000    3.57826
615000.0000    3.97115
615040.0000    3.31468
615080.0000    3.01174
615120.0000    3.67469
615160.0000    4.47183
615200.0000    4.27741
615240.0000    4.25967
615280.0000    4.83537
615320.0000    4.14204
615360.0000    4.36953
615400.0000    4.69380
615440.0000    3.59443
615480.0000    2.91785
615520.0000    5.02931
615560.0000    3.68643
615600.0000    3.71919
615640.0000    3.75631
615680.0000    4.11924
615720.0000    4.08625
615760.0000    4.75815
615800.0000    4.49661
615840.0000    5.06477
615880.0000    4.61443
615920.0000    4.05843
615960.0000    3.58076
616000.0000    2.28420
616040.0000    4.00806
616080.0000    3.57941
616120.0000    3.64897
616160.0000    3.85746
616200.0000    3.25557
616240.0000    4.51071
616280.0000    4.01900
616320.0000    4.82449
616360.0000    4.63302
616400.0000    3.79457
616440.0000    3.84505
616480.0000    2.63885
616520.0000    2.75606
616560.0000    2.40098
616600.0000    3.09111
616640.0000    2.92443
616680.0000    2.94379
616720.0000    3.96402
616760.0000    3.73552
616800.0000    3.19874
616840.0000    3.21255
616880.0000    3.13045
616920.0000    2.99729
616960.0000    3.67845
617000.0000    5.38725
617040.0000    3.54538
617080.0000    4.25833
617120.0000    4.81365
617160.0000    3.85970
617200.0000    2.87471
617240.0000    3.94896
617280.0000    4.63055
617320.0000    4.23005
617360.0000    4.88461
617400.0000    4.59768
617440.0000    3.98642
617480.0000    3.19487
617520.0000    3.76731
617560.0000    3.84050
617600.0000    4.66094
617640.0000    3.72265
617680.0000    3.97269
617720.0000    3.82208
617760.0000    3.58664
617800.0000    2.43885
617840.0000    3.69630
617880.0000    3.71278
617920.0000    3.51712
617960.0000    3.39688
618000.0000    4.09546
618040.0000    3.01152
618080.0000    3.83288
618120.0000    3.59291
618160.0000    4.38507
618200.0000    4.89025
618240.0000    3.64939
618280.0000    3.86947
618320.0000    3.56601
618360.0000    3.58672
618400.0000    3.31226
618440.0000    3.12374
618480.0000    3.61134
618520.0000    3.43044
618560.0000    3.13523
618600.0000    3.53437
618640.0000    3.73589
618680.0000    3.97795
618720.0000    4.56723
618760.0000    4.86167
618800.0000    5.05704
618840.0000    4.29303
618880.0000    4.59130
618920.0000    5.07690
618960.0000    4.96091
619000.0000    4.49916
619040.0000    3.36901
619080.0000    3.66330
619120.0000    4.15580
619160.0000    2.30106
619200.0000    2.98939
619240.0000    3.46465
619280.0000    3.24077
619320.0000    2.97171
619360.0000    3.27010
619400.0000    2.81992
619440.0000    2.43467
619480.0000    2.89240
619520.0000    2.90669
619560.0000    1.69105
619600.0000    3.00797
619640.0000    2.85808
619680.0000    1.36982
619720.0000    2.58640
619760.0000    2.73630
619800.0000    2.67886
619840.0000    1.40685
619880.0000    1.58522
619920.0000    1.80850
619960.0000    2.77642
620000.0000    3.30492
620040.0000    3.28628
620080.0000    2.98090
620120.0000    2.96647
620160.0000    2.59968
620200.0000    1.79693
620240.0000    1.32713
620280.0000    1.64890
620320.0000    3.50636
620360.0000    3.56466
620400.0000    3.00656
620440.0000    2.56594
620480.0000    2.83000
620520.0000    3.04258
620560.0000    3.58317
620600.0000    2.59502
620640.0000    3.44184
620680.0000    2.41493
620720.0000    3.33474
620760.0000    2.00764
620800.0000    2.98404
620840.0000    2.29522
620880.0000    2.31848
620920.0000    2.73781
620960.0000    2.89683
621000.0000    3.60431
621040.0000    2.86937
621080.0000    3.82139
621120.0000    4.19918
621160.0000    2.66054
621200.0000    3.13421
621240.0000    2.97871
621280.0000    2.70630
621320.0000    2.40829
621360.0000    2.09340
621400.0000    1.40966
621440.0000    2.68763
621480.0000    3.07181
621520.0000    2.80695
621560.0000    4.05466
621600.0000    4.78915
621640.0000    5.50798
621680.0000    5.73878
621720.0000    5.45324
621760.0000    5.14947
621800.0000    4.17954
621840.0000    4.52100
621880.0000    4.42117
621920.0000    3.06843
621960.0000    2.18502
622000.0000    2.93417
622040.0000    3.39630
622080.0000    3.36090
622120.0000    3.97797
622160.0000    3.80405
622200.0000    4.23412
622240.0000    3.56192
622280.0000    3.18033
622320.0000    4.44182
622360.0000    4.36258
622400.0000    4.48494
622440.0000    3.11377
622480.0000    4.34987
622520.0000    3.96283
622560.0000    4.51600
622600.0000    5.58789
622640.0000    4.94797
622680.0000    4.82360
622720.0000    4.51951
622760.0000    4.05299
622800.0000    4.27147
622840.0000    3.76007
622880.0000    3.30674
622920.0000    2.58383
622960.0000    3.39662
623000.0000    3.48262
623040.0000    3.50445
623080.0000    3.86512
623120.0000    4.83578
623160.0000    5.37213
623200.0000    6.09446
623240.0000    5.29492
623280.0000    6.12261
623320.0000    5.92029
623360.0000    5.54799
623400.0000    5.14826
623440.0000    5.37476
623480.0000    4.41837
623520.0000    4.95344
623560.0000    4.72300
623600.0000    4.69735
623640.0000    5.03896
623680.0000    5.43595
623720.0000    5.80289
623760.0000    4.47204
623800.0000    3.62186
623840.0000    4.70378
623880.0000    4.91542
623920.0000    5.73742
623960.0000    5.38577
624000.0000    4.88360
624040.0000    5.47685
624080.0000    5.12740
624120.0000    4.94191
624160.0000    6.17645
624200.0000    5.59570
624240.0000    5.62091
624280.0000    5.03288
624320.0000    5.64289
624360.0000    5.08370
624400.0000    4.37080
624440.0000    4.62456
624480.0000    3.93092
624520.0000    3.98148
624560.0000    3.79948
624600.0000    4.45856
624640.0000    4.56942
624680.0000    4.68600
624720.0000    4.39747
624760.0000    4.80001
624800.0000    3.58496
624840.0000    3.21176
624880.0000    3.64846
624920.0000    4.05975
624960.0000    5.41069
625000.0000    4.35901
625040.0000    4.26791
625080.0000    4.79112
625120.0000    4.55220
625160.0000    4.43995
625200.0000    4.91041
625240.0000    3.94146
625280.0000    4.62416
625320.0000    4.81603
625360.0000    4.14958
625400.0000    4.30133
625440.0000    5.55084
625480.0000    4.70285
625520.0000    4.94212
625560.0000    5.02298
625600.0000    5.03801
625640.0000    4.45238
625680.0000    4.35135
625720.0000    4.63845
625760.0000    5.20615
625800.0000    4.38863
625840.0000    5.73222
625880.0000    5.07025
625920.0000    5.51482
625960.0000    4.51374
626000.0000    4.74246
626040.0000    4.29520
626080.0000    4.33273
626120.0000    3.42981
626160.0000    4.30910
626200.0000    4.39351
626240.0000    5.80550
626280.0000    5.22958
626320.0000    5.51350
626360.0000    5.01486
626400.0000    5.61161
626440.0000    5.81604
626480.0000    5.16057
626520.0000    6.42894
626560.0000    6.49250
626600.0000    6.22060
626640.0000    6.77416
626680.0000    5.56518
626720.0000    6.61474
626760.0000    6.59900
626800.0000    5.63175
626840.0000    6.18692
626880.0000    6.34289
626920.0000    6.88727
626960.0000    6.55844
627000.0000    5.58345
627040.0000    5.23589
627080.0000    5.30483
627120.0000    6.22511
627160.0000    5.89655
627200.0000    7.39286
627240.0000    6.46955
627280.0000    5.77227
627320.0000    6.30050
627360.0000    5.69208
627400.0000    6.63829
627440.0000    6.69206
627480.0000    6.83494
627520.0000    6.76932
627560.0000    6.96478
627600.0000    7.40412
627640.0000    7.74038
627680.0000    8.04036
627720.0000    8.61290
627760.0000    8.10495
627800.0000    7.90917
627840.0000    7.69534
627880.0000    7.93815
627920.0000    8.15087
627960.0000    8.26638
628000.0000    7.33138
628040.0000    7.12119
628080.0000    5.93175
628120.0000    6.20646
628160.0000    5.97962
628200.0000    6.85472
628240.0000    6.69480
628280.0000    6.94343
628320.0000    5.97444
628360.0000    5.76180
628400.0000    5.15937
628440.0000    4.55224
628480.0000    5.39296
628520.0000    3.51274
628560.0000    4.89085
628600.0000    3.36119
628640.0000    3.49357
628680.0000    2.33349
628720.0000    2.69724
628760.0000    2.50930
628800.0000    2.55495
628840.0000    2.88540
628880.0000    2.91593
628920.0000    3.21709
628960.0000    2.03737
629000.0000    2.66378
629040.0000    2.63946
629080.0000    3.21153
629120.0000    3.88893
629160.0000    3.07769
629200.0000    4.02887
629240.0000    3.97120
629280.0000    3.53321
629320.0000    5.06607
629360.0000    2.91104
629400.0000    3.02206
629440.0000    2.76165
629480.0000    1.68205
629520.0000    3.09010
629560.0000    2.99321
629600.0000    1.79822
629640.0000    2.53501
629680.0000    3.37281
629720.0000    2.85097
629760.0000    3.54613
629800.0000    4.03881
629840.0000    3.76535
629880.0000    3.14098
629920.0000    3.67128
629960.0000    4.22310
630000.0000    4.04820
630040.0000    4.42869
630080.0000    4.70332
630120.0000    5.07850
630160.0000    4.71507
630200.0000    4.24695
630240.0000    4.31208
630280.0000    4.77777
630320.0000    4.14404
630360.0000    4.60729
630400.0000    4.63977
630440.0000    4.50478
630480.0000    4.55659
630520.0000    4.41226
630560.0000    3.62138
630600.0000    4.31589
630640.0000    3.39137
630680.0000    3.45201
630720.0000    2.97216
630760.0000    3.08132
630800.0000    2.98167
630840.0000    3.56755
630880.0000    3.38669
630920.0000    3.75220
630960.0000    3.83267
631000.0000    2.84423
631040.0000    3.11431
631080.0000    2.99145
631120.0000    3.71728
631160.0000    3.68200
631200.0000    2.75301
631240.0000    3.03164
631280.0000    4.04539
631320.0000    3.76404
631360.0000    2.89545
631400.0000    2.58199
631440.0000    2.00367
631480.0000    3.42086
631520.0000    4.00769
631560.0000    2.77561
631600.0000    2.49913
631640.0000    2.23815
631680.0000    2.99831
631720.0000    3.45614
631760.0000    4.49426
631800.0000    4.05952
631840.0000    4.54872
631880.0000    5.31699
631920.0000    4.17889
631960.0000    4.80472
632000.0000    4.25015
632040.0000    3.69800
632080.0000    4.89450
632120.0000    3.51904
632160.0000    4.47339
632200.0000    4.12743
632240.0000    3.56285
632280.0000    3.28117
632320.0000    5.04329
632360.0000    4.71390
632400.0000    3.51890
632440.0000    4.40245
632480.0000    3.69671
632520.0000    3.45279
632560.0000    2.93206
632600.0000    3.85879
632640.0000    4.06748
632680.0000    3.24684
632720.0000    3.70047
632760.0000    2.34927
632800.0000    2.70402
632840.0000    4.00967
632880.0000    4.16976
632920.0000    4.39531
632960.0000    4.70801
633000.0000    4.02894
633040.0000    3.92439
633080.0000    3.18642
633120.0000    3.32439
633160.0000    3.84501
633200.0000    4.19044
633240.0000    3.96789
633280.0000    3.49888
633320.0000    2.24763
633360.0000    2.95881
633400.0000    3.89141
633440.0000    3.34827
633480.0000    4.24183
633520.0000    3.94357
633560.0000    2.98206
633600.0000    2.84499
633640.0000    3.34568
633680.0000    2.20072
633720.0000    2.95165
633760.0000    3.05981
633800.0000    3.74701
633840.0000    5.01184
633880.0000    4.44603
633920.0000    3.77162
633960.0000    3.03870
634000.0000    2.99950
634040.0000    2.78062
634080.0000    1.95496
634120.0000    1.36784
634160.0000    1.76722
634200.0000    3.20557
634240.0000    3.81873
634280.0000    3.09817
634320.0000    3.14811
634360.0000    3.40752
634400.0000    3.67943
634440.0000    3.17669
634480.0000    3.86774
634520.0000    3.20244
634560.0000    4.10483
634600.0000    3.75845
634640.0000    3.33280
634680.0000    3.15704
634720.0000    3.28059
634760.0000    3.16573
634800.0000    3.26677
634840.0000    3.84112
634880.0000    3.07664
634920.0000    3.37670
634960.0000    4.20220
635000.0000    3.92807
635040.0000    4.31246
635080.0000    2.52563
635120.0000    4.34076
635160.0000    3.17022
635200.0000    3.98015
635240.0000    3.46824
635280.0000    3.83195
635320.0000    3.45650
635360.0000    3.64444
635400.0000    2.84562
635440.0000    3.67186
635480.0000    3.71658
635520.0000    3.44838
635560.0000    2.91143
635600.0000    3.34430
635640.0000    2.51412
635680.0000    2.46679
635720.0000    3.94106
635760.0000    3.13951
635800.0000    3.59252
635840.0000    3.20783
635880.0000    3.51781
635920.0000    3.09344
635960.0000    3.70974
636000.0000    3.43942
636040.0000    3.19728
636080.0000    3.44479
636120.0000    3.10691
636160.0000    3.34875
636200.0000    3.88835
636240.0000    3.17968
636280.0000    3.28432
636320.0000    3.81268
636360.0000    2.96037
636400.0000    2.70798
636440.0000    4.19300
636480.0000    3.45440
636520.0000    3.11121
636560.0000    2.57195
636600.0000    2.56990
636640.0000    3.22352
636680.0000    3.81442
636720.0000    3.43856
636760.0000    3.95221
636800.0000    4.04650
636840.0000    3.51194
636880.0000    4.58444
636920.0000    2.92126
636960.0000    4.60128
637000.0000    4.33568
637040.0000    4.54916
637080.0000    4.74169
637120.0000    3.71136
637160.0000    4.43073
637200.0000    3.61890
637240.0000    3.93847
637280.0000    3.31702
637320.0000    3.13604
637360.0000    2.83642
637400.0000    2.79134
637440.0000    4.30833
637480.0000    5.18191
637520.0000    5.01877
637560.0000    4.62464
637600.0000    3.71862
637640.0000    4.32799
637680.0000    4.46307
637720.0000    4.29650
637760.0000    4.33810
637800.0000    4.22518
637840.0000    4.02034
637880.0000    3.90973
637920.0000    4.84173
637960.0000    4.05843
638000.0000    4.73044
638040.0000    4.58177
638080.0000    4.68596
638120.0000    5.61465
638160.0000    5.65669
638200.0000    5.11926
638240.0000    4.41018
638280.0000    4.21681
638320.0000    5.05369
638360.0000    6.05501
638400.0000    5.86286
638440.0000    5.17003
638480.0000    5.06354
638520.0000    4.00331
638560.0000    4.41298
638600.0000    4.62160
638640.0000    3.93411
638680.0000    3.32234
638720.0000    3.79500
638760.0000    5.37483
638800.0000    6.56981
638840.0000    5.86874
638880.0000    6.10206
638920.0000    5.64026
638960.0000    5.44613
639000.0000    5.55915
639040.0000    4.59987
639080.0000    6.06321
639120.0000    5.37635
639160.0000    5.29671
639200.0000    4.93805
639240.0000    4.11294
639280.0000    4.14880
639320.0000    3.37323
639360.0000    3.55812
639400.0000    3.52873
639440.0000    3.44434
639480.0000    2.66312
639520.0000    3.85097
639560.0000    3.46224
639600.0000    0.91333
639640.0000    2.72987
639680.0000    3.87425
639720.0000    2.97467
639760.0000    2.16435
639800.0000    3.13130
639840.0000    2.99569
639880.0000    3.65941
639920.0000    3.67780
639960.0000    4.26935
640000.0000    4.74662
640040.0000    4.47094
640080.0000    3.81400
640120.0000    4.30682
640160.0000    4.20167
640200.0000    3.77170
640240.0000    4.43229
640280.0000    4.64457
640320.0000    5.42424
640360.0000    4.47432
640400.0000    5.23454
640440.0000    4.89901
640480.0000    3.87146
640520.0000    4.42935
640560.0000    4.61799
640600.0000    3.42783
640640.0000    4.07777
640680.0000    3.94265
640720.0000    4.83730
640760.0000    5.14899
640800.0000    4.48212
640840.0000    4.41765
640880.0000    5.37761
640920.0000    5.22767
640960.0000    4.49794
641000.0000    3.91693
641040.0000    3.95064
641080.0000    3.96091
641120.0000    3.89862
641160.0000    4.34257
641200.0000    4.17755
641240.0000    5.02588
641280.0000    4.72024
641320.0000    4.04920
641360.0000    4.76857
641400.0000    4.63346
641440.0000    3.54818
641480.0000    3.05222
641520.0000    3.05257
641560.0000    1.86961
641600.0000    4.48871
641640.0000    4.32486
641680.0000    4.07515
641720.0000    4.80077
641760.0000    4.28425
641800.0000    5.55062
641840.0000    4.36565
641880.0000    4.68028
641920.0000    4.91190
641960.0000    4.61159
642000.0000    5.27817
642040.0000    4.11332
642080.0000    4.39807
642120.0000    4.18325
642160.0000    3.66682
642200.0000    5.85507
642240.0000    4.74679
642280.0000    4.55648
642320.0000    3.43349
642360.0000    2.60839
642400.0000    3.39225
642440.0000    3.30374
642480.0000    3.22901
642520.0000    3.67651
642560.0000    3.87902
642600.0000    3.59092
642640.0000    2.78474
642680.0000    4.23394
642720.0000    4.29885
642760.0000    4.87464
642800.0000    5.27502
642840.0000    5.37784
642880.0000    6.00984
642920.0000    4.73935
642960.0000    5.39285
643000.0000    5.77039
643040.0000    5.66785
643080.0000    5.99449
643120.0000    6.20393
643160.0000    6.77387
643200.0000    5.25444
643240.0000    5.22295
643280.0000    5.55680
643320.0000    4.03880
643360.0000    4.95835
643400.0000    4.44930
643440.0000    4.98978
643480.0000    4.83276
643520.0000    3.50237
643560.0000    3.59352
643600.0000    2.89186
643640.0000    4.60686
643680.0000    3.49290
643720.0000    3.29009
643760.0000    4.24047
643800.0000    4.57414
643840.0000    2.60292
643880.0000    3.46061
643920.0000    2.95050
643960.0000    3.52707
644000.0000    4.46572
644040.0000    5.12514
644080.0000    4.87484
644120.0000    4.64755
644160.0000    4.86535
644200.0000    5.27886
644240.0000    4.45119
644280.0000    4.36998
644320.0000    4.42704
644360.0000    6.11833
644400.0000    4.81979
644440.0000    3.72434
644480.0000    3.96580
644520.0000    5.45754
644560.0000    5.03888
644600.0000    4.41220
644640.0000    5.30729
644680.0000    4.72969
644720.0000    4.48756
644760.0000    3.63110
644800.0000    5.69126
644840.0000    4.25563
644880.0000    3.82664
644920.0000    4.58880
644960.0000    3.32141
645000.0000    4.22722
645040.0000    4.06969
645080.0000    4.32324
645120.0000    3.29023
645160.0000    3.76251
645200.0000    4.18370
645240.0000    4.48216
645280.0000    3.55471
645320.0000    4.75689
645360.0000    5.28067
645400.0000    4.75406
645440.0000    5.38339
645480.0000    5.88005
645520.0000    6.29516
645560.0000    7.13488
645600.0000    6.50485
645640.0000    6.81217
645680.0000    7.25792
645720.0000    6.42299
645760.0000    5.62516
645800.0000    5.27659
645840.0000    5.41386
645880.0000    5.75467
645920.0000    5.63484
645960.0000    5.91314
646000.0000    5.11180
646040.0000    5.74169
646080.0000    6.45100
646120.0000    6.76202
646160.0000    6.68441
646200.0000    6.26203
646240.0000    5.77763
646280.0000    5.60900
646320.0000    5.38873
646360.0000    6.49837
646400.0000    5.31127
646440.0000    5.15359
646480.0000    4.82721
646520.0000    6.01332
646560.0000    5.63963
646600.0000    6.36516
646640.0000    6.19207
646680.0000    6.10007
646720.0000    7.46763
646760.0000    6.04045
646800.0000    6.07902
646840.0000    5.76911
646880.0000    6.60803
646920.0000    6.61643
646960.0000    6.14620
647000.0000    5.59427
647040.0000    6.28812
647080.0000    5.26126
647120.0000    4.16038
647160.0000    5.19925
647200.0000    4.48317
647240.0000    4.95572
647280.0000    4.84293
647320.0000    5.17569
647360.0000    4.02643
647400.0000    4.33242
647440.0000    3.83391
647480.0000    4.47241
647520.0000    4.02529
647560.0000    4.08795
647600.0000    2.85883
647640.0000    3.19973
647680.0000    4.49959
647720.0000    4.02465
647760.0000    3.28332
647800.0000    3.19138
647840.0000    2.85658
647880.0000    3.73152
647920.0000    3.64553
647960.0000    2.62410
648000.0000    2.88481
648040.0000    2.80736
648080.0000    1.74525
648120.0000    2.64472
648160.0000    3.06746
648200.0000    3.59779
648240.0000    3.53016
648280.0000    4.47890
648320.0000    4.85882
648360.0000    4.00340
648400.0000    3.95782
648440.0000    4.54436
648480.0000    4.47992
648520.0000    5.49485
648560.0000    4.67570
648600.0000    5.40967
648640.0000    5.71346
648680.0000    4.37118
648720.0000    4.56825
648760.0000    3.42491
648800.0000    4.26814
648840.0000    3.30935
648880.0000    3.80589
648920.0000    2.71170
648960.0000    3.47518
649000.0000    2.68479
649040.0000    2.54722
649080.0000    2.41444
649120.0000    2.64344
649160.0000    4.25609
649200.0000    3.41630
649240.0000    2.94413
649280.0000    3.76890
649320.0000    3.69775
649360.0000    4.37579
649400.0000    4.42841
649440.0000    4.11934
649480.0000    4.25936
649520.0000    4.10112
649560.0000    3.47234
649600.0000    3.81273
649640.0000    3.88821
649680.0000    4.18887
649720.0000    4.24007
649760.0000    4.47517
649800.0000    4.40117
649840.0000    4.84214
649880.0000    4.55103
649920.0000    4.67688
649960.0000    3.97091
650000.0000    4.51549
650040.0000    4.83126
650080.0000    4.57827
650120.0000    4.44693
650160.0000    4.38026
650200.0000    4.43721
650240.0000    3.94608
650280.0000    4.26854
650320.0000    3.94042
650360.0000    4.68600
650400.0000    4.69922
650440.0000    4.51857
650480.0000    4.26012
650520.0000    3.25489
650560.0000    4.51206
650600.0000    4.43745
650640.0000    5.09488
650680.0000    5.13565
650720.0000    4.47067
650760.0000    5.39837
650800.0000    5.85883
650840.0000    5.28461
650880.0000    4.06331
650920.0000    5.02076
650960.0000    5.35464
651000.0000    5.32424
651040.0000    5.39015
651080.0000    5.46261
651120.0000    4.72880
651160.0000    5.10676
651200.0000    5.31009
651240.0000    6.02454
651280.0000    5.09641
651320.0000    5.59263
651360.0000    5.38619
651400.0000    4.76346
651440.0000    5.29367
651480.0000    5.58742
651520.0000    5.21618
651560.0000    5.36614
651600.0000    4.86398
651640.0000    4.81659
651680.0000    5.03774
651720.0000    3.93563
651760.0000    4.30052
651800.0000    4.10578
651840.0000    4.86842
651880.0000    4.14451
651920.0000    4.24948
651960.0000    4.66532
652000.0000    4.83761
652040.0000    4.64290
652080.0000    3.36029
652120.0000    3.34333
652160.0000    4.37897
652200.0000    4.38746
652240.0000    3.77829
652280.0000    3.11439
652320.0000    4.12683
652360.0000    3.98793
652400.0000    4.66900
652440.0000    3.52193
652480.0000    4.37663
652520.0000    4.03783
652560.0000    4.36298
652600.0000    3.52728
652640.0000    3.35198
652680.0000    2.36318
652720.0000    3.91708
652760.0000    3.92282
652800.0000    2.41264
652840.0000    2.10810
652880.0000    3.17792
652920.0000    3.40034
652960.0000    2.56998
653000.0000    2.54470
653040.0000    4.69113
653080.0000    3.62942
653120.0000    3.69420
653160.0000    2.67201
653200.0000    2.02146
653240.0000    2.25745
653280.0000    2.41037
653320.0000    2.36389
653360.0000    1.58612
653400.0000    2.33025
653440.0000    1.66898
653480.0000    1.20469
653520.0000    2.48892
653560.0000    1.30250
653600.0000    1.05435
653640.0000    0.68569
653680.0000    0.51960
653720.0000    0.52004
653760.0000    0.25573
653800.0000    1.30013
653840.0000    0.64679
653880.0000    0.19245
653920.0000    0.39309
653960.0000    0.81854
654000.0000    0.35020
654040.0000    0.80694
654080.0000    0.70003
654120.0000    1.23802
654160.0000    0.83111
654200.0000    1.98937
654240.0000    0.38193
654280.0000    0.57050
654320.0000    0.62125
654360.0000    1.02281
654400.0000    1.00327
654440.0000    0.57445
654480.0000    0.95510
654520.0000    1.51253
654560.0000    0.52006
654600.0000    0.59955
654640.0000    0.62583
654680.0000    0.55496
654720.0000    0.15512
654760.0000    0.19000
654800.0000    0.17978
654840.0000    1.41541
654880.0000    0.82105
654920.0000    0.54967
654960.0000    1.02349
655000.0000   -0.04404
655040.0000    0.93578
655080.0000    0.65933
655120.0000    0.89215
655160.0000    0.62042
655200.0000    0.51854
655240.0000    0.13779
655280.0000    0.95246
655320.0000    0.19960
655360.0000    0.24209
655400.0000    0.19284
655440.0000   -0.64859
655480.0000    0.52666
655520.0000   -0.14206
655560.0000    0.01977
655600.0000    0.81816
655640.0000    0.32080
655680.0000    0.67798
655720.0000    0.80207
655760.0000    0.54912
655800.0000    0.59189
655840.0000    0.75908
655880.0000    1.54805
655920.0000    0.52323
655960.0000    0.96197
656000.0000    0.56646
656040.0000    0.37716
656080.0000    0.87097
656120.0000    1.21160
656160.0000    1.26770
656200.0000    0.47386
656240.0000    1.31260
656280.0000    0.77893
656320.0000    1.69345
656360.0000    1.43720
656400.0000    1.90659
656440.0000    1.86641
656480.0000    1.47478
656520.0000    1.82626
656560.0000    1.03274
656600.0000    2.01879
656640.0000    0.75479
656680.0000    1.02188
656720.0000    1.34124
656760.0000    0.86750
656800.0000    1.23710
656840.0000    0.48429
656880.0000    0.54149
656920.0000    0.81655
656960.0000   -0.05480
657000.0000   -0.48169
657040.0000    0.38235
657080.0000    0.88339
657120.0000    0.32158
657160.0000    0.27732
657200.0000    0.78199
657240.0000    0.81950
657280.0000    0.14465
657320.0000    0.80256
657360.0000    1.28616
657400.0000    0.68750
657440.0000    0.33717
657480.0000    0.05836
657520.0000    0.81047
657560.0000    0.08679
657600.0000    1.87321
657640.0000    0.51630
657680.0000    0.70201
657720.0000    0.32836
657760.0000   -0.41206
657800.0000   -0.62108
657840.0000   -0.25193
657880.0000   -0.51579
657920.0000    0.15962
657960.0000    0.48428
658000.0000    0.43023
658040.0000   -0.25611
658080.0000   -0.16748
658120.0000   -0.12148
658160.0000    0.68685
658200.0000    0.66816
658240.0000    0.82561
658280.0000    0.87940
658320.0000   -0.18574
658360.0000   -0.06752
658400.0000    0.14029
658440.0000   -0.63053
658480.0000   -0.12291
658520.0000    0.42696
658560.0000   -0.06863
658600.0000   -0.67652
658640.0000   -0.56605
658680.0000   -1.03199
658720.0000    0.01748
658760.0000    0.66660
658800.0000   -0.04810
658840.0000    0.45412
658880.0000    0.29674
658920.0000   -0.07379
658960.0000   -1.04156
659000.0000    0.26099
659040.0000    0.86289
659080.0000   -0.05522
659120.0000   -0.20835
659160.0000   -0.96816
659200.0000   -0.34256
659240.0000   -0.18807
659280.0000    0.19236
659320.0000   -0.25027
659360.0000   -0.51015
659400.0000    0.14472
659440.0000   -1.02682
659480.0000   -0.10953
659520.0000   -0.54735
659560.0000    0.28659
659600.0000    0.07038
659640.0000    0.37617
659680.0000    0.06802
659720.0000    0.86586
659760.0000   -0.17286
659800.0000   -0.43967
659840.0000   -0.42797
659880.0000   -0.77558
659920.0000   -0.33666
659960.0000   -0.20909
660000.0000    0.29445
660040.0000    0.49497
660080.0000   -0.21835
660120.0000   -0.49535
660160.0000    0.13132
660200.0000   -0.09525
660240.0000    0.00759
660280.0000    0.44787
660320.0000   -0.08957
660360.0000    0.02409
660400.0000    0.32240
660440.0000    0.60304
660480.0000    0.76407
660520.0000    0.79455
660560.0000    0.59100
660600.0000    0.23626
660640.0000   -0.34980
660680.0000    0.14176
660720.0000    0.11798
660760.0000   -0.41709
660800.0000    0.05015
660840.0000   -0.42106
660880.0000   -1.33879
660920.0000   -0.67152
660960.0000   -0.53237
661000.0000   -0.53020
661040.0000   -0.81773
661080.0000   -0.52682
661120.0000   -0.78349
661160.0000   -0.67436
661200.0000   -0.56807
661240.0000   -1.00703
661280.0000   -1.52175
661320.0000   -1.28869
661360.0000   -1.02852
661400.0000   -2.08706
661440.0000   -0.96329
661480.0000   -0.74244
661520.0000   -0.98389
661560.0000   -0.46612
661600.0000   -0.42010
661640.0000   -0.41021
661680.0000   -1.30758
661720.0000   -0.95471
661760.0000   -2.19304
661800.0000   -1.13296
661840.0000   -0.71194
661880.0000   -0.78627
661920.0000   -0.50613
661960.0000   -0.98713
662000.0000   -0.28441
662040.0000   -1.03223
662080.0000   -0.26818
662120.0000   -0.85453
662160.0000   -0.81232
662200.0000   -0.79072
662240.0000   -1.06863
662280.0000   -0.53710
662320.0000    0.10202
662360.0000    0.23688
662400.0000    0.35346
662440.0000   -0.30873
662480.0000    0.25828
662520.0000   -0.75518
662560.0000    0.09415
662600.0000   -0.72242
662640.0000    0.22271
662680.0000   -0.02661
662720.0000   -0.63717
662760.0000   -0.56755
662800.0000   -0.17070
662840.0000   -0.26726
662880.0000   -0.39304
662920.0000   -0.28414
662960.0000    0.11656
663000.0000    0.30516
663040.0000    0.39691
663080.0000    0.05863
663120.0000    0.39088
663160.0000    0.37560
663200.0000   -0.01856
663240.0000    0.10611
663280.0000   -0.56282
663320.0000    0.21916
663360.0000    0.44385
663400.0000    0.20180
663440.0000    0.26157
663480.0000   -0.33573
663520.0000   -0.74352
663560.0000   -0.52279
663600.0000    0.51961
663640.0000   -0.06927
663680.0000    0.03295
663720.0000    0.84706
663760.0000    0.50618
663800.0000   -0.08426
663840.0000   -0.28806
663880.0000   -0.29570
663920.0000   -0.06809
663960.0000    0.12207
664000.0000   -0.35022
664040.0000    0.00787
664080.0000    0.96319
664120.0000    0.67806
664160.0000   -0.29297
664200.0000   -0.14587
664240.0000   -0.01229
664280.0000    0.32730
664320.0000    0.95844
664360.0000    0.03864
664400.0000    0.24972
664440.0000   -0.98292
664480.0000   -0.56009
664520.0000   -0.60171
664560.0000    0.01075
664600.0000    0.95120
664640.0000    0.34602
664680.0000    1.26708
664720.0000    0.05189
664760.0000    0.86345
664800.0000    0.99675
664840.0000    0.26608
664880.0000    0.81527
664920.0000    0.52876
664960.0000   -0.04931
665000.0000   -0.04200
665040.0000    0.15761
665080.0000    1.06768
665120.0000    0.29043
665160.0000    0.68216
665200.0000   -0.74083
665240.0000    0.35821
665280.0000   -0.31832
665320.0000    0.34651
665360.0000    0.48652
665400.0000    1.24139
665440.0000    0.39649
665480.0000    0.16049
665520.0000   -0.20317
665560.0000    0.03038
665600.0000   -0.54012
665640.0000    0.09468
665680.0000   -0.20283
665720.0000    0.96833
665760.0000   -0.35500
665800.0000    0.86177
665840.0000    0.90967
665880.0000    1.01236
665920.0000   -0.30350
665960.0000   -0.16224
666000.0000   -0.06750
666040.0000    0.50508
666080.0000    0.58176
666120.0000    1.02554
666160.0000    0.45701
666200.0000    0.42562
666240.0000    0.23262
666280.0000    0.27511
666320.0000    0.93051
666360.0000    0.23858
666400.0000   -0.05350
666440.0000    0.42907
666480.0000    0.79584
666520.0000    0.53719
666560.0000    0.56517
666600.0000    0.28663
666640.0000    0.43579
666680.0000    0.72111
666720.0000    0.42424
666760.0000    0.34888
666800.0000    0.65064
666840.0000    0.16488
666880.0000    0.22643
666920.0000    0.76283
666960.0000    1.26533
667000.0000    1.59772
667040.0000    1.07299
667080.0000    1.23903
667120.0000    1.85032
667160.0000    0.35758
667200.0000    0.64730
667240.0000    0.67324
667280.0000    0.66249
667320.0000    0.37408
667360.0000   -0.11111
667400.0000    0.43541
667440.0000    0.52892
667480.0000    0.42743
667520.0000    0.35044
667560.0000    0.42131
667600.0000    0.61106
667640.0000    0.83020
667680.0000    0.86301
667720.0000    1.04489
667760.0000    0.22768
667800.0000    0.87118
667840.0000   -0.03074
667880.0000    0.18160
667920.0000    0.27021
667960.0000    0.05278
668000.0000    0.28081
668040.0000    0.83048
668080.0000    0.77668
668120.0000    0.72201
668160.0000    0.41900
668200.0000   -0.40812
668240.0000    0.21979
668280.0000    0.51748
668320.0000   -0.14814
668360.0000   -0.46564
668400.0000   -0.02495
668440.0000   -0.13864
668480.0000   -0.44381
668520.0000   -0.01544
668560.0000    0.07075
668600.0000   -0.46154
668640.0000    0.10171
668680.0000    0.54125
668720.0000    1.43679
668760.0000   -0.13138
668800.0000   -0.11870
668840.0000    0.26291
668880.0000    0.61789
668920.0000    0.81309
668960.0000   -0.26989
669000.0000    0.24549
669040.0000   -1.01544
669080.0000   -0.10503
669120.0000   -0.85619
669160.0000   -0.41214
669200.0000   -0.95763
669240.0000   -0.07212
669280.0000   -1.01410
669320.0000    0.59699
669360.0000   -0.32724
669400.0000    0.83433
669440.0000    0.12273
669480.0000    0.59742
669520.0000    0.91487
669560.0000   -0.28568
669600.0000    0.78958
669640.0000    0.51228
669680.0000    0.67319
669720.0000    0.18087
669760.0000    0.84931
669800.0000    0.84269
669840.0000   -0.16767
669880.0000   -0.11190
669920.0000    0.26353
669960.0000   -0.70786
670000.0000    0.46132
670040.0000    0.33584
670080.0000    0.25237
670120.0000    0.50434
670160.0000    0.22462
670200.0000    0.83857
670240.0000   -0.10956
670280.0000    1.18204
670320.0000    0.82897
670360.0000    0.86461
670400.0000    0.72316
670440.0000    0.48956
670480.0000    0.81491
670520.0000    0.06637
670560.0000    0.53376
670600.0000    0.81803
670640.0000    0.83216
670680.0000    0.18694
670720.0000    0.13083
670760.0000    0.08249
670800.0000    0.81373
670840.0000    0.90754
670880.0000    0.64737
670920.0000    0.82738
670960.0000    0.41156
671000.0000    0.63755
671040.0000    0.33779
671080.0000    0.12029
671120.0000    0.85427
671160.0000    1.00929
671200.0000    1.25750
671240.0000    0.75245
671280.0000    0.90486
671320.0000    0.32327
671360.0000    1.23773
671400.0000    1.20686
671440.0000    0.91695
671480.0000    1.60646
671520.0000    1.19703
671560.0000    0.72768
671600.0000    0.51764
671640.0000    1.11392
671680.0000    0.97591
671720.0000    0.81838
671760.0000    0.17356
671800.0000    0.75408
671840.0000    1.40027
671880.0000    0.85876
671920.0000    1.03637
671960.0000    1.40668
672000.0000    1.36321
672040.0000    0.73191
672080.0000    0.07638
672120.0000    0.83993
672160.0000    0.16707
672200.0000    1.01751
672240.0000    0.68326
672280.0000    1.42161
672320.0000    0.98187
672360.0000    1.01729
672400.0000    0.32087
672440.0000    0.96217
672480.0000    0.93422
672520.0000    0.54834
672560.0000    0.78811
672600.0000    0.18248
672640.0000   -0.48978
672680.0000   -0.41770
672720.0000   -0.16178
672760.0000   -1.07676
672800.0000    0.00739
672840.0000    0.16645
672880.0000   -0.26591
672920.0000   -0.05164
672960.0000    0.19792
673000.0000   -0.24348
673040.0000    0.32939
673080.0000    0.73361
673120.0000   -0.60195
673160.0000   -1.27211
673200.0000   -0.26186
673240.0000    0.10345
673280.0000    0.56826
673320.0000    0.65096
673360.0000    0.59133
673400.0000    1.62210
673440.0000    0.86914
673480.0000    1.58942
673520.0000    1.04417
673560.0000    1.84555
673600.0000    1.61504
673640.0000    1.04149
673680.0000    0.98716
673720.0000    0.95292
673760.0000    0.94278
673800.0000    0.60523
673840.0000    0.29077
673880.0000    0.40239
673920.0000   -0.17327
673960.0000   -0.26666
674000.0000   -0.05634
674040.0000    0.59171
674080.0000    0.26766
674120.0000    0.25939
674160.0000    0.34028
674200.0000    0.67852
674240.0000   -0.11913
674280.0000    0.21245
674320.0000   -0.00084
674360.0000   -0.72113
674400.0000   -0.17474
674440.0000    0.41534
674480.0000   -0.49173
674520.0000    0.66046
674560.0000    0.31414
674600.0000    1.19761
674640.0000    1.31759
674680.0000    0.97505
674720.0000    1.11611
674760.0000    0.84485
674800.0000    0.81063
674840.0000    1.04733
674880.0000    0.38649
674920.0000    0.29146
674960.0000    0.49884
675000.0000    0.25902
675040.0000    0.14661
675080.0000    0.42282
675120.0000    0.86438
675160.0000    0.74922
675200.0000    0.39932
675240.0000    0.51163
675280.0000    0.58867
675320.0000    0.47505
675360.0000   -0.20784
675400.0000    0.08755
675440.0000    0.50104
675480.0000    0.59878
675520.0000   -0.32674
675560.0000    0.59932
675600.0000   -0.47672
675640.0000    0.66281
675680.0000    0.99812
675720.0000    1.17059
675760.0000    0.71222
675800.0000    0.14737
675840.0000    1.51053
675880.0000    1.57295
675920.0000    1.69336
675960.0000    0.63165
676000.0000    1.53965
676040.0000    0.75628
676080.0000    0.29961
676120.0000    0.57755
676160.0000    0.65127
676200.0000    0.47699
676240.0000    0.70825
676280.0000    0.96469
676320.0000    1.32619
676360.0000    1.62425
676400.0000    1.27073
676440.0000    0.67534
676480.0000    0.72294
676520.0000    1.32755
676560.0000    1.19513
676600.0000    0.76990
676640.0000    1.12091
676680.0000    0.69227
676720.0000    1.11689
676760.0000    0.84272
676800.0000    0.81297
676840.0000    1.29529
676880.0000    0.76327
676920.0000    1.37793
676960.0000    0.76952
677000.0000    0.42108
677040.0000    0.15687
677080.0000    0.72951
677120.0000    1.14081
677160.0000    1.27990
677200.0000    1.59801
677240.0000    1.55464
677280.0000    0.98179
677320.0000    1.48381
677360.0000    0.87680
677400.0000    0.96890
677440.0000    0.78026
677480.0000    1.47142
677520.0000    1.58915
677560.0000    0.98874
677600.0000    0.97374
677640.0000    0.18160
677680.0000    0.53429
677720.0000    1.33840
677760.0000    1.08229
677800.0000    0.47342
677840.0000    1.28729
677880.0000    0.62364
677920.0000    1.03839
677960.0000    1.42764
678000.0000    1.37649
678040.0000    0.43674
678080.0000    1.44339
678120.0000    0.84534
678160.0000    0.53702
678200.0000    1.14931
678240.0000    1.26274
678280.0000    1.66365
678320.0000    1.22173
678360.0000    0.91451
678400.0000    1.09315
678440.0000    1.13310
678480.0000    1.29454
678520.0000    0.75719
678560.0000    1.22066
678600.0000    1.39648
678640.0000    0.66300
678680.0000    0.96922
678720.0000    0.33468
678760.0000    0.27641
678800.0000    0.67467
678840.0000    0.25371
678880.0000   -0.15316
678920.0000    1.41281
678960.0000    0.85328
679000.0000    1.03993
679040.0000    0.47130
679080.0000    0.57937
679120.0000    0.90442
679160.0000    1.28256
679200.0000    1.55360
679240.0000    1.41250
679280.0000    0.71744
679320.0000    1.44487
679360.0000    1.73009
679400.0000    1.12785
679440.0000    1.34374
679480.0000    1.34379
679520.0000    1.10244
679560.0000    1.71140
679600.0000    1.33528
679640.0000    0.02711
679680.0000    1.92922
679720.0000    1.23307
679760.0000    1.72488
679800.0000    2.08567
679840.0000    1.24989
679880.0000    0.83397
679920.0000    1.33341
679960.0000    2.20894
680000.0000    1.30071
680040.0000    2.16691
680080.0000    2.00842
680120.0000    1.78658
680160.0000    0.68878
680200.0000    1.61889
680240.0000    1.00114
680280.0000    1.32677
680320.0000    1.32608
680360.0000    0.99447
680400.0000    1.49460
680440.0000    1.90232
680480.0000    1.06602
680520.0000    1.03362
680560.0000    1.11057
680600.0000    1.20586
680640.0000    1.36886
680680.0000    0.89781
680720.0000    0.64234
680760.0000    0.37226
680800.0000    0.94876
680840.0000    0.83521
680880.0000    1.18137
680920.0000    0.42663
680960.0000    1.07605
681000.0000    1.44914
681040.0000    0.16892
681080.0000    0.67551
681120.0000    0.52081
681160.0000    0.32723
681200.0000    0.93721
681240.0000    0.48902
681280.0000    0.92442
681320.0000    0.93427
681360.0000    1.07159
681400.0000    0.81122
681440.0000    0.37939
681480.0000    0.69212
681520.0000    0.57893
681560.0000    0.69738
681600.0000    1.11832
681640.0000    0.78409
681680.0000    1.95723
681720.0000    1.27137
681760.0000    0.98734
681800.0000    1.87619
681840.0000    1.68537
681880.0000    2.00348
681920.0000    1.11798
681960.0000    0.91779
682000.0000    0.85713
682040.0000    0.81382
682080.0000    1.40210
682120.0000    1.44544
682160.0000    1.21829
682200.0000    1.15479
682240.0000    0.22242
682280.0000    0.56574
682320.0000    0.21148
682360.0000    0.38009
682400.0000    0.75444
682440.0000    1.41800
682480.0000    2.40074
682520.0000    0.88046
682560.0000    0.42548
682600.0000    1.12690
682640.0000   -0.05915
682680.0000    0.81501
682720.0000   -0.84026
682760.0000    0.98844
682800.0000    1.82100
682840.0000    1.05109
682880.0000    0.03270
682920.0000    0.89623
682960.0000    1.69818
683000.0000    1.40618
683040.0000    1.20068
683080.0000    0.46769
683120.0000    0.99096
683160.0000    1.00183
683200.0000    1.96239
683240.0000    2.50868
683280.0000    2.09401
683320.0000    1.80131
683360.0000    0.77811
683400.0000    0.77281
683440.0000    0.59698
683480.0000    0.96698
683520.0000    2.03842
683560.0000    1.19512
683600.0000    1.31872
683640.0000    1.22255
683680.0000    0.92751
683720.0000   -0.04328
683760.0000    1.00937
683800.0000    0.21328
683840.0000    0.51601
683880.0000    0.67180
683920.0000    0.59261
683960.0000    1.59142
684000.0000    1.50028
684040.0000    1.50132
684080.0000    0.42126
684120.0000    1.25268
684160.0000    1.49197
684200.0000    0.63881
684240.0000    1.79165
684280.0000    1.30892
684320.0000    1.89913
684360.0000    2.27817
684400.0000    2.32143
684440.0000    0.95159
684480.0000    1.25807
684520.0000    1.53511
684560.0000    1.88154
684600.0000    0.92256
684640.0000    2.03983
684680.0000    1.69992
684720.0000    1.07271
684760.0000    2.14484
684800.0000    1.83502
684840.0000    2.20441
684880.0000    1.78227
684920.0000    1.49898
684960.0000    1.18291
685000.0000    0.65675
685040.0000    1.29682
685080.0000    2.11504
685120.0000    1.69182
685160.0000    1.65660
685200.0000    1.79410
685240.0000    1.21711
685280.0000    1.22709
685320.0000    2.27258
685360.0000    1.99686
685400.0000    1.93532
685440.0000    1.76466
685480.0000    2.05391
685520.0000    2.00410
685560.0000    1.80639
685600.0000    2.79351
685640.0000    1.95998
685680.0000    1.34324
685720.0000    2.10716
685760.0000    1.37522
685800.0000    1.94642
685840.0000    2.13707
685880.0000    1.34028
685920.0000    1.87959
685960.0000    1.38287
686000.0000    1.61731
686040.0000    1.38579
686080.0000    1.12061
686120.0000    0.64149
686160.0000    1.71507
686200.0000    2.53593
686240.0000    2.20684
686280.0000    1.13849
686320.0000    1.67601
686360.0000    1.28416
686400.0000    2.15191
686440.0000    2.81724
686480.0000    2.36285
686520.0000    1.94257
686560.0000    2.94053
686600.0000    2.77731
686640.0000    1.84759
686680.0000    1.54978
686720.0000    1.69119
686760.0000    1.41648
686800.0000    0.80550
686840.0000    1.19262
686880.0000    1.79052
686920.0000    1.16119
686960.0000    1.59986
687000.0000    1.90737
687040.0000    1.68059
687080.0000    1.76056
687120.0000    1.97027
687160.0000    1.37655
687200.0000    1.36903
687240.0000    1.52875
687280.0000    1.76671
687320.0000    0.87521
687360.0000    2.07074
687400.0000    0.96215
687440.0000    1.63839
687480.0000    2.28586
687520.0000    1.60291
687560.0000    1.59305
687600.0000    1.60493
687640.0000    2.15085
687680.0000    2.05251
687720.0000    2.39300
687760.0000    2.33646
687800.0000    2.12988
687840.0000    1.82274
687880.0000    1.71037
687920.0000    2.78239
687960.0000    1.98217
688000.0000    1.20358
688040.0000    0.19215
688080.0000    0.24782
688120.0000    0.46907
688160.0000    0.93966
688200.0000    1.05221
688240.0000    0.00087
688280.0000   -0.30958
688320.0000    0.73629
688360.0000    0.70845
688400.0000    1.67217
688440.0000    0.61700
688480.0000    1.49710
688520.0000    1.98516
688560.0000    0.88401
688600.0000    1.06710
688640.0000    2.34234
688680.0000    2.29061
688720.0000    2.16335
688760.0000    1.89598
688800.0000    0.54453
688840.0000    0.33249
688880.0000    0.85677
688920.0000    1.60973
688960.0000    1.10298
689000.0000    1.31393
689040.0000    1.62395
689080.0000    0.62737
689120.0000    0.59562
689160.0000    0.24068
689200.0000    1.76482
689240.0000    0.82146
689280.0000    2.47041
689320.0000    1.67328
689360.0000    1.05477
689400.0000    2.30462
689440.0000    1.89072
689480.0000    1.64062
689520.0000    2.00415
689560.0000    1.29035
689600.0000    2.09049
689640.0000    2.76008
689680.0000    4.08768
689720.0000    3.51827
689760.0000    2.14556
689800.0000    3.23910
689840.0000    2.25522
689880.0000    1.44546
689920.0000    1.80407
689960.0000    1.71135
690000.0000    2.75413
690040.0000    2.23733
690080.0000    1.97937
690120.0000    2.27602
690160.0000    2.84869
690200.0000    1.07641
690240.0000    1.52616
690280.0000    1.79504
690320.0000    2.08161
690360.0000    0.94934
690400.0000    1.42239
690440.0000    1.71107
690480.0000    2.10957
690520.0000    1.64786
690560.0000    1.97311
690600.0000    2.53014
690640.0000    3.98048
690680.0000    3.67897
690720.0000    2.37376
690760.0000    2.90869
690800.0000    1.69111
690840.0000    1.51296
690880.0000    2.09976
690920.0000    2.63040
690960.0000    2.64402
691000.0000    3.61022
691040.0000    2.08469
691080.0000    2.87834
691120.0000    2.27909
691160.0000    2.11052
691200.0000    1.34328
691240.0000    2.66944
691280.0000    2.36982
691320.0000    1.76250
691360.0000    2.10307
691400.0000    1.47754
691440.0000    1.18954
691480.0000    0.88686
691520.0000    3.18446
691560.0000    2.20518
691600.0000    3.26465
691640.0000    2.29815
691680.0000    2.23665
691720.0000    2.64572
691760.0000    3.02997
691800.0000    2.02852
691840.0000    2.59821
691880.0000    2.40453
691920.0000    4.01093
691960.0000    3.15375
692000.0000    2.59738
692040.0000    3.55768
692080.0000    3.81212
692120.0000    4.21996
692160.0000    3.19284
692200.0000    2.77566
692240.0000    2.74458
692280.0000    4.30737
692320.0000    1.68044
692360.0000    2.22021
692400.0000    2.03308
692440.0000    1.93454
692480.0000    2.42341
692520.0000    2.85628
692560.0000    2.30564
692600.0000    1.88970
692640.0000    0.81029
692680.0000    0.92889
692720.0000    2.13587
692760.0000    2.16703
692800.0000    0.73499
692840.0000    0.41073
692880.0000    0.03578
692920.0000    0.03913
692960.0000    0.38142
693000.0000    1.14293
693040.0000    2.18213
693080.0000    2.46893
693120.0000    1.50787
693160.0000    1.40767
693200.0000    1.88922
693240.0000    3.08610
693280.0000    2.44299
693320.0000    3.43778
693360.0000    3.95414
693400.0000    3.63509
693440.0000    2.57823
693480.0000    2.79113
693520.0000    2.54963
693560.0000    3.05319
693600.0000    2.00389
693640.0000    2.31292
693680.0000    2.63743
693720.0000    1.50561
693760.0000    1.10065
693800.0000    1.53176
693840.0000    0.84167
693880.0000    0.61099
693920.0000    2.04387
693960.0000    2.04629
694000.0000    1.79449
694040.0000    2.27855
694080.0000    1.21779
694120.0000    2.41461
694160.0000    2.48707
694200.0000    1.81330
694240.0000    1.91473
694280.0000    1.85819
694320.0000    1.83803
694360.0000    1.71429
694400.0000    2.99987
694440.0000    2.00499
694480.0000    3.13493
694520.0000    2.00347
694560.0000    2.35938
694600.0000    2.37137
694640.0000    1.93865
694680.0000    2.47153
694720.0000    2.64891
694760.0000    2.67608
694800.0000    2.18062
694840.0000    1.78589
694880.0000    2.06964
694920.0000    2.54867
694960.0000    3.29849
695000.0000    3.11096
695040.0000    2.59036
695080.0000    1.97811
695120.0000    2.09468
695160.0000    2.73228
695200.0000    2.88119
695240.0000    2.24712
695280.0000    3.19438
695320.0000    2.98075
695360.0000    2.96235
695400.0000    2.15718
695440.0000    1.64260
695480.0000    1.45039
695520.0000    0.89597
695560.0000    1.87689
695600.0000    2.21112
695640.0000    3.09875
695680.0000    3.11944
695720.0000    2.48797
695760.0000    2.70053
695800.0000    2.15779
695840.0000    2.38625
695880.0000    2.39398
695920.0000    2.11510
695960.0000    2.03737
696000.0000    2.43612
696040.0000    2.39311
696080.0000    2.66679
696120.0000    2.44071
696160.0000    2.84605
696200.0000    2.91736
696240.0000    2.31504
696280.0000    2.18982
696320.0000    2.15427
696360.0000    1.91487
696400.0000    2.25006
696440.0000    2.32170
696480.0000    2.52362
696520.0000    2.65006
696560.0000    1.99802
696600.0000    1.96834
696640.0000    1.63877
696680.0000    3.39633
696720.0000    3.44009
696760.0000    3.71191
696800.0000    2.63034
696840.0000    2.24812
696880.0000    3.33822
696920.0000    2.43253
696960.0000    3.19404
697000.0000    3.42779
697040.0000    4.06222
697080.0000    3.87056
697120.0000    3.42865
697160.0000    4.25778
697200.0000    2.42892
697240.0000    2.97797
697280.0000    4.12946
697320.0000    3.67063
697360.0000    4.54196
697400.0000    3.72111
697440.0000    3.29920
697480.0000    2.63147
697520.0000    2.40525
697560.0000    2.90684
697600.0000    3.22778
697640.0000    2.84827
697680.0000    2.19068
697720.0000    2.47289
697760.0000    2.42932
697800.0000    2.98831
697840.0000    2.42720
697880.0000    2.73628
697920.0000    2.34809
697960.0000    1.56832
698000.0000    2.26362
698040.0000    2.51958
698080.0000    3.71051
698120.0000    3.95697
698160.0000    2.96253
698200.0000    2.37008
698240.0000    2.57978
698280.0000    2.24834
698320.0000    2.89029
698360.0000    2.26164
698400.0000    2.14241
698440.0000    1.75945
698480.0000    1.45764
698520.0000    1.82279
698560.0000    2.28781
698600.0000    2.13212
698640.0000    3.00107
698680.0000    3.27102
698720.0000    3.11573
698760.0000    3.16180
698800.0000    3.18891
698840.0000    3.46190
698880.0000    2.44158
698920.0000    4.02085
698960.0000    3.88444
699000.0000    2.90504
[truncated: 173,079 more chars]
