# Supplementary material for: Comment on 'Valid molecular dynamics simulations of human hemoglobin require a surprisingly large box size'
Source: eLife. 2019 Jun 20;8:e44718. doi: 10.7554/eLife.44718 (PMC6586461; doi:10.7554/eLife.44718)
Supplement: Figure 1—source data 1. — The zip archive contains a README file describing which source files correspond to the different panels. [file elife-44718-fig1-data1.zip › figure1/panel_C/90A/3/proj.xvg]

@ autoscale onread none
@ with g0
@ g0 on
@ title "projection on eigenvectors (nm)"
@ xaxis  label "Time (ps)"
@ world xmin 0
@ world xmax 1e+06
@ world ymin -9.16931
@ world ymax 0.612182
@ view xmin 0.15
@ view xmax 0.85
@ view ymin 0.15
@ view ymax 0.85
@ yaxis  label "vec 1"
@ xaxis tick major 250000
@ xaxis tick minor 125000
@ xaxis ticklabel start type spec
@ xaxis ticklabel start -0
@ yaxis tick major 2
@ yaxis tick minor 1
@ yaxis ticklabel start type spec
@ yaxis ticklabel start -8
@ zeroxaxis bar on
@ zeroxaxis bar linestyle 3
    0.0000   -5.08866
   40.0000   -5.38073
   80.0000   -4.49403
  120.0000   -4.89137
  160.0000   -4.17104
  200.0000   -6.55660
  240.0000   -5.73256
  280.0000   -6.54633
  320.0000   -6.58306
  360.0000   -5.45199
  400.0000   -6.93111
  440.0000   -5.97609
  480.0000   -5.45200
  520.0000   -5.88125
  560.0000   -5.79379
  600.0000   -5.57325
  640.0000   -5.95697
  680.0000   -4.90589
  720.0000   -5.20253
  760.0000   -5.10533
  800.0000   -4.96602
  840.0000   -4.90832
  880.0000   -4.63757
  920.0000   -4.63684
  960.0000   -4.57792
 1000.0000   -4.28037
 1040.0000   -6.10630
 1080.0000   -5.60298
 1120.0000   -5.04953
 1160.0000   -4.89759
 1200.0000   -4.78009
 1240.0000   -4.07884
 1280.0000   -5.54756
 1320.0000   -5.44533
 1360.0000   -4.93672
 1400.0000   -5.35966
 1440.0000   -4.85285
 1480.0000   -5.45643
 1520.0000   -6.01927
 1560.0000   -5.88200
 1600.0000   -6.03907
 1640.0000   -5.01305
 1680.0000   -5.95637
 1720.0000   -4.93922
 1760.0000   -4.56702
 1800.0000   -4.53575
 1840.0000   -5.11944
 1880.0000   -5.06362
 1920.0000   -5.61802
 1960.0000   -5.30696
 2000.0000   -5.38991
 2040.0000   -4.59621
 2080.0000   -4.99121
 2120.0000   -5.27393
 2160.0000   -5.76355
 2200.0000   -5.93913
 2240.0000   -5.78213
 2280.0000   -5.65389
 2320.0000   -5.81151
 2360.0000   -5.32290
 2400.0000   -6.30918
 2440.0000   -6.19563
 2480.0000   -5.48225
 2520.0000   -5.48541
 2560.0000   -5.91593
 2600.0000   -4.68153
 2640.0000   -5.77876
 2680.0000   -5.88622
 2720.0000   -6.01642
 2760.0000   -5.96375
 2800.0000   -5.71460
 2840.0000   -5.51972
 2880.0000   -4.44618
 2920.0000   -5.87404
 2960.0000   -5.69913
 3000.0000   -6.10669
 3040.0000   -5.59804
 3080.0000   -6.38142
 3120.0000   -5.71124
 3160.0000   -6.10320
 3200.0000   -5.19652
 3240.0000   -5.99325
 3280.0000   -5.81918
 3320.0000   -4.96222
 3360.0000   -4.85183
 3400.0000   -5.50501
 3440.0000   -6.06888
 3480.0000   -5.64468
 3520.0000   -6.06484
 3560.0000   -5.62852
 3600.0000   -4.57405
 3640.0000   -5.29112
 3680.0000   -5.73095
 3720.0000   -6.50870
 3760.0000   -6.18630
 3800.0000   -5.74174
 3840.0000   -5.78089
 3880.0000   -6.30467
 3920.0000   -6.18734
 3960.0000   -6.36779
 4000.0000   -5.81139
 4040.0000   -4.83733
 4080.0000   -5.37849
 4120.0000   -5.42647
 4160.0000   -5.57442
 4200.0000   -5.73199
 4240.0000   -5.26809
 4280.0000   -5.59505
 4320.0000   -6.29517
 4360.0000   -5.61467
 4400.0000   -5.77848
 4440.0000   -5.94330
 4480.0000   -5.53510
 4520.0000   -5.69846
 4560.0000   -5.06110
 4600.0000   -5.52978
 4640.0000   -5.03669
 4680.0000   -5.08486
 4720.0000   -5.53767
 4760.0000   -5.92843
 4800.0000   -5.47919
 4840.0000   -5.98601
 4880.0000   -5.38883
 4920.0000   -5.23525
 4960.0000   -4.72919
 5000.0000   -5.28585
 5040.0000   -5.32498
 5080.0000   -4.78132
 5120.0000   -4.98599
 5160.0000   -5.76080
 5200.0000   -4.48144
 5240.0000   -5.90890
 5280.0000   -5.33068
 5320.0000   -5.71532
 5360.0000   -6.78436
 5400.0000   -5.79264
 5440.0000   -6.58987
 5480.0000   -5.39318
 5520.0000   -5.60439
 5560.0000   -6.27055
 5600.0000   -5.87832
 5640.0000   -5.86642
 5680.0000   -5.89719
 5720.0000   -4.93231
 5760.0000   -5.46268
 5800.0000   -6.03561
 5840.0000   -5.37452
 5880.0000   -5.53994
 5920.0000   -4.87546
 5960.0000   -4.73202
 6000.0000   -4.42435
 6040.0000   -4.77490
 6080.0000   -5.23825
 6120.0000   -5.32324
 6160.0000   -4.97358
 6200.0000   -5.12972
 6240.0000   -5.26596
 6280.0000   -5.58572
 6320.0000   -5.31791
 6360.0000   -4.87094
 6400.0000   -5.10963
 6440.0000   -6.29338
 6480.0000   -5.56491
 6520.0000   -5.77073
 6560.0000   -5.34967
 6600.0000   -5.42953
 6640.0000   -5.48372
 6680.0000   -5.35580
 6720.0000   -4.85232
 6760.0000   -4.87554
 6800.0000   -4.71786
 6840.0000   -4.32775
 6880.0000   -4.38432
 6920.0000   -4.99640
 6960.0000   -6.05343
 7000.0000   -5.25332
 7040.0000   -4.52781
 7080.0000   -4.68485
 7120.0000   -5.10219
 7160.0000   -4.74969
 7200.0000   -5.68791
 7240.0000   -5.70629
 7280.0000   -6.06764
 7320.0000   -4.44835
 7360.0000   -5.38974
 7400.0000   -5.24143
 7440.0000   -5.47686
 7480.0000   -5.45930
 7520.0000   -5.21227
 7560.0000   -5.82394
 7600.0000   -4.98920
 7640.0000   -5.38823
 7680.0000   -5.47152
 7720.0000   -4.75313
 7760.0000   -4.74817
 7800.0000   -4.52479
 7840.0000   -4.04737
 7880.0000   -4.54862
 7920.0000   -3.99000
 7960.0000   -4.72224
 8000.0000   -4.71281
 8040.0000   -3.98845
 8080.0000   -4.35437
 8120.0000   -5.15391
 8160.0000   -4.13828
 8200.0000   -4.94301
 8240.0000   -4.09540
 8280.0000   -5.49743
 8320.0000   -5.20239
 8360.0000   -4.77901
 8400.0000   -5.80118
 8440.0000   -4.88157
 8480.0000   -4.44533
 8520.0000   -5.39546
 8560.0000   -5.18253
 8600.0000   -5.48668
 8640.0000   -5.50600
 8680.0000   -5.08397
 8720.0000   -5.36004
 8760.0000   -5.13433
 8800.0000   -5.09578
 8840.0000   -5.40408
 8880.0000   -4.66921
 8920.0000   -4.91749
 8960.0000   -5.05835
 9000.0000   -5.08334
 9040.0000   -5.39210
 9080.0000   -5.66756
 9120.0000   -5.47503
 9160.0000   -5.09459
 9200.0000   -4.98604
 9240.0000   -5.33013
 9280.0000   -5.57863
 9320.0000   -5.77145
 9360.0000   -5.44172
 9400.0000   -5.52823
 9440.0000   -5.36386
 9480.0000   -5.17052
 9520.0000   -5.16599
 9560.0000   -5.25088
 9600.0000   -4.10995
 9640.0000   -4.50189
 9680.0000   -4.74075
 9720.0000   -4.38843
 9760.0000   -5.03686
 9800.0000   -4.51212
 9840.0000   -4.41595
 9880.0000   -5.20817
 9920.0000   -4.48851
 9960.0000   -5.24956
10000.0000   -4.83255
10040.0000   -4.95056
10080.0000   -5.21498
10120.0000   -5.89024
10160.0000   -5.77625
10200.0000   -6.22438
10240.0000   -5.29615
10280.0000   -5.70172
10320.0000   -5.10118
10360.0000   -5.12735
10400.0000   -4.85170
10440.0000   -4.75292
10480.0000   -5.50030
10520.0000   -5.47899
10560.0000   -5.82633
10600.0000   -6.23137
10640.0000   -5.10877
10680.0000   -5.02477
10720.0000   -5.19935
10760.0000   -6.44704
10800.0000   -6.15588
10840.0000   -5.44337
10880.0000   -5.50718
10920.0000   -4.96303
10960.0000   -5.30831
11000.0000   -5.59386
11040.0000   -5.33079
11080.0000   -5.28686
11120.0000   -5.00082
11160.0000   -5.67427
11200.0000   -5.53601
11240.0000   -5.93472
11280.0000   -5.58197
11320.0000   -5.64050
11360.0000   -5.04348
11400.0000   -5.46222
11440.0000   -5.73660
11480.0000   -5.54124
11520.0000   -5.52800
11560.0000   -5.96960
11600.0000   -6.63993
11640.0000   -6.04874
11680.0000   -6.46032
11720.0000   -5.43097
11760.0000   -5.34523
11800.0000   -5.56064
11840.0000   -6.44128
11880.0000   -5.98649
11920.0000   -5.00903
11960.0000   -5.61284
12000.0000   -6.29486
12040.0000   -5.50260
12080.0000   -5.88875
12120.0000   -5.08097
12160.0000   -5.89829
12200.0000   -5.79163
12240.0000   -5.25898
12280.0000   -5.50844
12320.0000   -5.98256
12360.0000   -5.58555
12400.0000   -5.73003
12440.0000   -6.76841
12480.0000   -5.78323
12520.0000   -6.01200
12560.0000   -5.96832
12600.0000   -5.57243
12640.0000   -5.42535
12680.0000   -5.03165
12720.0000   -6.00500
12760.0000   -4.99795
12800.0000   -5.45063
12840.0000   -5.33454
12880.0000   -4.80940
12920.0000   -5.62459
12960.0000   -4.61260
13000.0000   -5.23885
13040.0000   -5.35467
13080.0000   -5.21309
13120.0000   -4.98516
13160.0000   -5.36451
13200.0000   -5.52732
13240.0000   -5.22143
13280.0000   -5.88486
13320.0000   -5.06403
13360.0000   -4.85879
13400.0000   -5.48097
13440.0000   -6.05211
13480.0000   -5.32118
13520.0000   -5.44173
13560.0000   -4.39216
13600.0000   -5.65649
13640.0000   -4.85089
13680.0000   -6.62049
13720.0000   -5.37145
13760.0000   -5.01941
13800.0000   -5.32913
13840.0000   -5.74954
13880.0000   -5.85328
13920.0000   -5.83047
13960.0000   -4.21640
14000.0000   -5.75935
14040.0000   -5.83195
14080.0000   -5.46435
14120.0000   -4.95198
14160.0000   -5.19179
14200.0000   -4.80982
14240.0000   -5.17320
14280.0000   -5.09732
14320.0000   -5.50555
14360.0000   -5.28528
14400.0000   -4.99205
14440.0000   -4.69502
14480.0000   -4.88871
14520.0000   -5.00278
14560.0000   -5.14019
14600.0000   -4.71696
14640.0000   -5.26908
14680.0000   -4.63754
14720.0000   -3.93559
14760.0000   -4.89740
14800.0000   -5.03867
14840.0000   -4.78998
14880.0000   -5.50738
14920.0000   -4.66140
14960.0000   -4.75431
15000.0000   -5.20906
15040.0000   -4.29535
15080.0000   -5.13671
15120.0000   -5.02383
15160.0000   -5.46829
15200.0000   -4.43971
15240.0000   -5.60698
15280.0000   -4.54710
15320.0000   -5.40082
15360.0000   -5.07749
15400.0000   -4.52771
15440.0000   -5.33322
15480.0000   -6.12382
15520.0000   -5.11321
15560.0000   -5.47875
15600.0000   -5.90375
15640.0000   -5.53763
15680.0000   -5.18872
15720.0000   -5.37179
15760.0000   -5.99202
15800.0000   -5.35362
15840.0000   -5.72750
15880.0000   -5.16142
15920.0000   -5.34881
15960.0000   -5.57741
16000.0000   -5.03025
16040.0000   -5.14565
16080.0000   -5.03415
16120.0000   -4.62084
16160.0000   -4.24584
16200.0000   -4.39617
16240.0000   -5.25630
16280.0000   -5.06289
16320.0000   -5.81858
16360.0000   -5.25728
16400.0000   -5.23758
16440.0000   -5.00821
16480.0000   -5.27613
16520.0000   -5.80004
16560.0000   -6.43028
16600.0000   -6.55949
16640.0000   -6.64590
16680.0000   -5.10651
16720.0000   -5.20818
16760.0000   -4.31235
16800.0000   -4.57219
16840.0000   -5.07690
16880.0000   -5.18484
16920.0000   -5.16674
16960.0000   -4.50686
17000.0000   -5.97349
17040.0000   -6.39354
17080.0000   -5.19283
17120.0000   -5.98383
17160.0000   -5.39516
17200.0000   -5.00319
17240.0000   -4.97874
17280.0000   -5.65658
17320.0000   -5.53142
17360.0000   -4.77320
17400.0000   -5.84651
17440.0000   -6.11852
17480.0000   -5.30645
17520.0000   -5.55620
17560.0000   -5.06606
17600.0000   -5.79379
17640.0000   -6.30207
17680.0000   -6.24652
17720.0000   -5.29314
17760.0000   -5.37926
17800.0000   -5.57848
17840.0000   -5.18299
17880.0000   -4.43887
17920.0000   -4.56594
17960.0000   -5.57809
18000.0000   -4.85321
18040.0000   -4.93706
18080.0000   -3.88646
18120.0000   -4.62819
18160.0000   -4.79395
18200.0000   -5.23478
18240.0000   -4.58758
18280.0000   -4.53436
18320.0000   -4.40159
18360.0000   -4.91296
18400.0000   -4.85603
18440.0000   -5.16814
18480.0000   -4.27158
18520.0000   -5.09041
18560.0000   -5.51991
18600.0000   -4.77789
18640.0000   -5.64783
18680.0000   -5.07355
18720.0000   -4.38515
18760.0000   -4.89305
18800.0000   -5.32141
18840.0000   -5.32411
18880.0000   -5.55684
18920.0000   -4.97168
18960.0000   -5.99008
19000.0000   -5.55096
19040.0000   -5.60385
19080.0000   -5.40442
19120.0000   -4.98180
19160.0000   -4.48488
19200.0000   -5.00238
19240.0000   -4.44454
19280.0000   -3.44754
19320.0000   -5.08893
19360.0000   -5.20682
19400.0000   -5.14720
19440.0000   -4.72470
19480.0000   -5.06542
19520.0000   -5.52825
19560.0000   -5.22299
19600.0000   -5.22402
19640.0000   -5.24605
19680.0000   -4.76926
19720.0000   -4.39502
19760.0000   -4.96721
19800.0000   -4.69211
19840.0000   -4.85712
19880.0000   -5.31017
19920.0000   -5.08229
19960.0000   -4.65232
20000.0000   -5.26581
20040.0000   -5.11976
20080.0000   -4.78617
20120.0000   -4.99793
20160.0000   -4.91420
20200.0000   -6.36320
20240.0000   -5.56940
20280.0000   -5.40196
20320.0000   -7.11365
20360.0000   -5.84502
20400.0000   -5.81811
20440.0000   -5.26274
20480.0000   -5.42566
20520.0000   -5.03116
20560.0000   -5.11007
20600.0000   -5.10406
20640.0000   -5.31714
20680.0000   -5.78585
20720.0000   -6.71408
20760.0000   -5.42465
20800.0000   -6.02403
20840.0000   -6.21277
20880.0000   -5.35651
20920.0000   -5.90902
20960.0000   -5.62526
21000.0000   -4.36077
21040.0000   -4.93448
21080.0000   -5.46225
21120.0000   -5.66308
21160.0000   -5.19525
21200.0000   -5.20949
21240.0000   -4.96055
21280.0000   -4.89357
21320.0000   -4.99184
21360.0000   -4.87572
21400.0000   -4.85736
21440.0000   -6.08232
21480.0000   -5.89850
21520.0000   -5.82087
21560.0000   -5.22067
21600.0000   -5.74560
21640.0000   -5.67466
21680.0000   -5.76385
21720.0000   -6.24239
21760.0000   -5.37153
21800.0000   -5.55744
21840.0000   -5.70735
21880.0000   -6.21409
21920.0000   -6.24482
21960.0000   -5.16239
22000.0000   -4.84198
22040.0000   -5.28970
22080.0000   -5.80925
22120.0000   -5.26098
22160.0000   -5.73767
22200.0000   -5.64433
22240.0000   -5.58088
22280.0000   -6.20090
22320.0000   -5.77319
22360.0000   -6.10652
22400.0000   -6.12954
22440.0000   -5.23816
22480.0000   -5.53662
22520.0000   -5.65398
22560.0000   -5.40043
22600.0000   -5.55730
22640.0000   -6.23933
22680.0000   -6.56332
22720.0000   -6.61500
22760.0000   -5.99062
22800.0000   -4.46183
22840.0000   -6.56373
22880.0000   -5.21678
22920.0000   -4.98596
22960.0000   -4.65090
23000.0000   -5.68360
23040.0000   -4.75610
23080.0000   -4.62881
23120.0000   -4.99274
23160.0000   -4.65142
23200.0000   -5.86665
23240.0000   -5.42971
23280.0000   -5.89823
23320.0000   -6.40481
23360.0000   -5.74134
23400.0000   -5.91283
23440.0000   -6.31773
23480.0000   -5.82330
23520.0000   -6.31109
23560.0000   -5.61752
23600.0000   -4.82303
23640.0000   -5.46912
23680.0000   -5.67947
23720.0000   -4.96050
23760.0000   -6.32552
23800.0000   -5.89902
23840.0000   -5.68034
23880.0000   -6.07768
23920.0000   -5.57704
23960.0000   -6.57375
24000.0000   -5.67072
24040.0000   -6.24804
24080.0000   -5.78500
24120.0000   -6.02024
24160.0000   -4.84078
24200.0000   -4.62293
24240.0000   -5.22261
24280.0000   -5.85685
24320.0000   -4.13866
24360.0000   -5.10707
24400.0000   -4.97856
24440.0000   -5.29987
24480.0000   -4.87625
24520.0000   -4.55316
24560.0000   -5.33667
24600.0000   -5.80195
24640.0000   -6.12107
24680.0000   -5.97246
24720.0000   -5.65458
24760.0000   -5.15168
24800.0000   -5.53170
24840.0000   -5.29931
24880.0000   -4.90391
24920.0000   -5.20534
24960.0000   -4.91184
25000.0000   -5.03025
25040.0000   -4.26266
25080.0000   -5.07418
25120.0000   -5.38818
25160.0000   -5.50913
25200.0000   -4.95901
25240.0000   -5.30018
25280.0000   -5.56929
25320.0000   -4.79541
25360.0000   -4.75977
25400.0000   -4.54862
25440.0000   -4.61745
25480.0000   -4.29747
25520.0000   -4.93718
25560.0000   -4.92357
25600.0000   -4.63291
25640.0000   -4.63500
25680.0000   -5.75940
25720.0000   -5.34248
25760.0000   -4.50405
25800.0000   -4.44306
25840.0000   -4.52365
25880.0000   -6.08189
25920.0000   -5.19342
25960.0000   -4.95633
26000.0000   -5.06922
26040.0000   -5.93227
26080.0000   -7.01208
26120.0000   -5.30807
26160.0000   -4.81122
26200.0000   -5.63774
26240.0000   -4.89562
26280.0000   -4.86709
26320.0000   -4.08685
26360.0000   -4.62540
26400.0000   -4.35747
26440.0000   -5.35256
26480.0000   -4.52921
26520.0000   -4.69798
26560.0000   -5.35500
26600.0000   -4.59500
26640.0000   -5.31138
26680.0000   -5.76650
26720.0000   -4.74781
26760.0000   -4.19957
26800.0000   -5.31340
26840.0000   -5.13233
26880.0000   -4.61380
26920.0000   -5.06667
26960.0000   -4.54490
27000.0000   -4.49256
27040.0000   -4.56042
27080.0000   -4.60460
27120.0000   -5.23014
27160.0000   -5.56974
27200.0000   -4.86133
27240.0000   -4.67172
27280.0000   -4.97769
27320.0000   -4.67565
27360.0000   -5.56312
27400.0000   -5.04249
27440.0000   -5.26115
27480.0000   -5.18968
27520.0000   -5.46278
27560.0000   -4.69013
27600.0000   -4.84008
27640.0000   -4.49887
27680.0000   -5.26081
27720.0000   -4.31982
27760.0000   -4.23437
27800.0000   -4.62798
27840.0000   -4.86813
27880.0000   -4.56938
27920.0000   -5.06786
27960.0000   -4.88384
28000.0000   -4.36867
28040.0000   -4.83427
28080.0000   -4.54998
28120.0000   -4.56128
28160.0000   -4.53477
28200.0000   -4.86780
28240.0000   -5.19349
28280.0000   -5.42723
28320.0000   -4.93485
28360.0000   -5.25160
28400.0000   -5.25416
28440.0000   -4.97240
28480.0000   -4.16183
28520.0000   -4.11954
28560.0000   -4.18222
28600.0000   -4.83970
28640.0000   -4.98850
28680.0000   -4.87941
28720.0000   -4.76378
28760.0000   -5.33247
28800.0000   -4.76463
28840.0000   -3.84698
28880.0000   -5.37131
28920.0000   -4.53502
28960.0000   -4.36314
29000.0000   -4.94602
29040.0000   -4.73116
29080.0000   -4.70276
29120.0000   -4.42550
29160.0000   -4.48399
29200.0000   -4.96274
29240.0000   -5.19496
29280.0000   -5.39747
29320.0000   -5.11369
29360.0000   -4.72886
29400.0000   -4.34923
29440.0000   -4.95350
29480.0000   -5.46726
29520.0000   -5.21799
29560.0000   -4.94695
29600.0000   -4.69646
29640.0000   -4.61436
29680.0000   -4.09940
29720.0000   -4.42334
29760.0000   -4.15616
29800.0000   -4.18078
29840.0000   -4.74919
29880.0000   -4.46676
29920.0000   -4.80135
29960.0000   -4.89822
30000.0000   -5.03199
30040.0000   -5.25235
30080.0000   -4.45551
30120.0000   -3.76862
30160.0000   -4.36164
30200.0000   -4.58036
30240.0000   -4.36115
30280.0000   -4.39060
30320.0000   -4.79944
30360.0000   -4.59811
30400.0000   -4.68156
30440.0000   -4.52446
30480.0000   -4.79205
30520.0000   -4.73575
30560.0000   -5.26935
30600.0000   -4.22475
30640.0000   -4.42125
30680.0000   -5.66680
30720.0000   -5.06205
30760.0000   -5.24641
30800.0000   -4.89588
30840.0000   -4.30546
30880.0000   -3.35796
30920.0000   -4.83215
30960.0000   -4.68593
31000.0000   -4.00891
31040.0000   -4.79088
31080.0000   -4.66661
31120.0000   -5.25551
31160.0000   -4.16695
31200.0000   -5.45891
31240.0000   -5.76647
31280.0000   -4.90635
31320.0000   -4.93304
31360.0000   -4.60703
31400.0000   -4.53676
31440.0000   -3.47151
31480.0000   -4.07714
31520.0000   -5.03952
31560.0000   -4.42646
31600.0000   -4.66268
31640.0000   -3.80955
31680.0000   -3.58510
31720.0000   -3.75801
31760.0000   -4.79191
31800.0000   -4.59073
31840.0000   -4.38143
31880.0000   -4.17283
31920.0000   -4.25660
31960.0000   -4.18832
32000.0000   -4.48234
32040.0000   -4.12577
32080.0000   -3.61157
32120.0000   -3.80790
32160.0000   -3.93048
32200.0000   -3.47063
32240.0000   -4.03269
32280.0000   -3.82029
32320.0000   -4.30217
32360.0000   -4.94285
32400.0000   -4.53961
32440.0000   -4.74752
32480.0000   -5.16185
32520.0000   -4.89770
32560.0000   -5.76567
32600.0000   -5.47834
32640.0000   -5.75103
32680.0000   -5.51763
32720.0000   -5.51660
32760.0000   -4.87211
32800.0000   -4.81376
32840.0000   -4.44088
32880.0000   -4.49807
32920.0000   -4.84132
32960.0000   -5.67000
33000.0000   -4.45147
33040.0000   -4.99156
33080.0000   -5.62028
33120.0000   -4.13146
33160.0000   -4.84341
33200.0000   -4.70779
33240.0000   -5.24880
33280.0000   -4.80254
33320.0000   -5.78445
33360.0000   -5.42762
33400.0000   -5.16444
33440.0000   -5.89188
33480.0000   -5.30670
33520.0000   -5.85422
33560.0000   -5.76820
33600.0000   -5.61900
33640.0000   -5.52273
33680.0000   -5.30654
33720.0000   -6.06188
33760.0000   -5.24262
33800.0000   -5.15402
33840.0000   -5.93261
33880.0000   -4.96555
33920.0000   -4.79968
33960.0000   -5.23227
34000.0000   -5.19868
34040.0000   -5.33766
34080.0000   -6.13652
34120.0000   -6.49985
34160.0000   -5.09412
34200.0000   -5.77921
34240.0000   -5.27166
34280.0000   -5.10464
34320.0000   -4.85905
34360.0000   -5.59904
34400.0000   -5.30013
34440.0000   -5.17552
34480.0000   -5.42439
34520.0000   -4.96979
34560.0000   -4.40757
34600.0000   -4.72256
34640.0000   -4.35320
34680.0000   -4.81450
34720.0000   -5.69592
34760.0000   -5.09647
34800.0000   -5.20864
34840.0000   -4.74253
34880.0000   -4.82171
34920.0000   -5.82663
34960.0000   -4.32587
35000.0000   -5.44152
35040.0000   -5.03578
35080.0000   -4.42480
35120.0000   -6.33391
35160.0000   -5.41643
35200.0000   -5.14992
35240.0000   -4.60580
35280.0000   -5.36316
35320.0000   -5.68351
35360.0000   -5.78714
35400.0000   -5.82137
35440.0000   -4.89484
35480.0000   -5.24642
35520.0000   -4.86574
35560.0000   -4.79747
35600.0000   -4.88028
35640.0000   -5.45131
35680.0000   -5.35920
35720.0000   -4.76259
35760.0000   -4.54702
35800.0000   -4.80587
35840.0000   -4.44457
35880.0000   -5.06065
35920.0000   -5.10910
35960.0000   -5.58888
36000.0000   -5.26312
36040.0000   -5.18762
36080.0000   -5.67269
36120.0000   -4.81055
36160.0000   -5.11609
36200.0000   -5.32604
36240.0000   -5.01566
36280.0000   -5.24033
36320.0000   -5.27474
36360.0000   -4.71123
36400.0000   -6.00770
36440.0000   -5.04224
36480.0000   -5.61309
36520.0000   -5.48602
36560.0000   -4.63672
36600.0000   -6.16133
36640.0000   -5.34163
36680.0000   -4.91265
36720.0000   -5.27794
36760.0000   -4.94525
36800.0000   -4.75448
36840.0000   -5.10255
36880.0000   -4.55353
36920.0000   -5.30407
36960.0000   -4.96344
37000.0000   -6.11295
37040.0000   -5.39719
37080.0000   -6.67031
37120.0000   -6.12445
37160.0000   -4.78208
37200.0000   -4.96931
37240.0000   -5.38297
37280.0000   -4.65564
37320.0000   -4.91833
37360.0000   -4.29796
37400.0000   -5.78713
37440.0000   -5.49749
37480.0000   -5.10578
37520.0000   -5.18796
37560.0000   -5.26542
37600.0000   -4.55359
37640.0000   -5.82314
37680.0000   -4.95560
37720.0000   -5.03826
37760.0000   -5.34868
37800.0000   -5.00244
37840.0000   -5.03428
37880.0000   -4.68350
37920.0000   -5.08995
37960.0000   -4.47867
38000.0000   -4.36574
38040.0000   -4.66288
38080.0000   -4.76621
38120.0000   -4.44959
38160.0000   -4.23481
38200.0000   -5.66879
38240.0000   -5.35979
38280.0000   -5.78574
38320.0000   -5.60633
38360.0000   -4.99826
38400.0000   -5.03959
38440.0000   -4.56378
38480.0000   -4.02498
38520.0000   -5.23218
38560.0000   -4.41488
38600.0000   -5.69056
38640.0000   -5.22777
38680.0000   -4.82448
38720.0000   -4.08486
38760.0000   -4.27287
38800.0000   -4.95219
38840.0000   -5.30226
38880.0000   -5.37447
38920.0000   -5.29180
38960.0000   -4.58614
39000.0000   -5.50502
39040.0000   -5.48066
39080.0000   -4.35386
39120.0000   -5.62953
39160.0000   -5.69936
39200.0000   -5.25068
39240.0000   -5.58338
39280.0000   -5.40921
39320.0000   -5.31589
39360.0000   -5.13755
39400.0000   -5.24990
39440.0000   -5.68243
39480.0000   -5.45872
39520.0000   -5.45440
39560.0000   -5.67239
39600.0000   -5.57096
39640.0000   -4.98090
39680.0000   -4.60460
39720.0000   -5.68996
39760.0000   -5.01713
39800.0000   -5.92553
39840.0000   -5.53222
39880.0000   -5.63246
39920.0000   -5.30393
39960.0000   -4.76387
40000.0000   -4.99416
40040.0000   -5.95036
40080.0000   -5.35962
40120.0000   -4.62088
40160.0000   -4.75462
40200.0000   -5.20648
40240.0000   -5.75818
40280.0000   -5.51437
40320.0000   -5.77339
40360.0000   -5.41806
40400.0000   -5.51978
40440.0000   -5.13545
40480.0000   -4.61883
40520.0000   -5.52259
40560.0000   -5.26909
40600.0000   -4.44052
40640.0000   -4.55277
40680.0000   -5.45487
40720.0000   -5.69283
40760.0000   -4.86132
40800.0000   -4.56825
40840.0000   -4.57985
40880.0000   -4.72809
40920.0000   -5.47349
40960.0000   -5.65796
41000.0000   -5.65774
41040.0000   -4.41876
41080.0000   -5.59216
41120.0000   -4.47008
41160.0000   -4.36179
41200.0000   -5.13535
41240.0000   -6.23849
41280.0000   -5.97163
41320.0000   -4.96871
41360.0000   -4.82106
41400.0000   -4.81398
41440.0000   -5.36108
41480.0000   -4.78124
41520.0000   -4.84939
41560.0000   -4.39549
41600.0000   -4.66459
41640.0000   -3.59149
41680.0000   -4.99622
41720.0000   -4.87335
41760.0000   -4.60022
41800.0000   -5.14709
41840.0000   -5.72793
41880.0000   -6.14915
41920.0000   -5.75914
41960.0000   -5.74186
42000.0000   -5.96623
42040.0000   -5.62534
42080.0000   -5.51836
42120.0000   -5.29559
42160.0000   -6.08241
42200.0000   -5.15533
42240.0000   -5.54845
42280.0000   -5.15518
42320.0000   -5.37939
42360.0000   -4.75984
42400.0000   -4.69326
42440.0000   -5.89720
42480.0000   -5.75239
42520.0000   -5.72422
42560.0000   -6.15339
42600.0000   -5.64963
42640.0000   -4.78962
42680.0000   -5.74410
42720.0000   -4.80083
42760.0000   -4.67090
42800.0000   -4.88332
42840.0000   -5.24685
42880.0000   -5.27452
42920.0000   -5.01005
42960.0000   -6.23733
43000.0000   -5.27292
43040.0000   -5.43445
43080.0000   -5.55198
43120.0000   -5.41239
43160.0000   -6.44166
43200.0000   -5.80581
43240.0000   -6.62918
43280.0000   -5.07002
43320.0000   -5.66559
43360.0000   -4.90229
43400.0000   -4.51874
43440.0000   -4.20023
43480.0000   -4.19918
43520.0000   -4.97982
43560.0000   -4.66780
43600.0000   -5.13997
43640.0000   -3.66287
43680.0000   -4.97821
43720.0000   -5.02497
43760.0000   -3.46070
43800.0000   -4.36864
43840.0000   -4.42510
43880.0000   -4.30820
43920.0000   -4.30999
43960.0000   -4.88292
44000.0000   -5.47452
44040.0000   -6.05564
44080.0000   -5.30028
44120.0000   -5.44091
44160.0000   -4.82513
44200.0000   -4.69159
44240.0000   -5.23383
44280.0000   -4.73663
44320.0000   -5.56333
44360.0000   -5.01186
44400.0000   -5.11671
44440.0000   -5.05483
44480.0000   -5.78124
44520.0000   -5.29754
44560.0000   -6.31821
44600.0000   -6.28029
44640.0000   -7.04031
44680.0000   -5.92063
44720.0000   -5.83414
44760.0000   -6.10018
44800.0000   -6.13534
44840.0000   -5.46502
44880.0000   -5.54506
44920.0000   -5.42818
44960.0000   -5.82324
45000.0000   -5.42115
45040.0000   -5.58071
45080.0000   -5.25381
45120.0000   -5.24002
45160.0000   -5.19454
45200.0000   -5.15091
45240.0000   -4.35101
45280.0000   -4.37293
45320.0000   -5.15541
45360.0000   -6.19435
45400.0000   -4.99711
45440.0000   -5.43657
45480.0000   -4.60868
45520.0000   -5.65973
45560.0000   -5.40497
45600.0000   -5.34508
45640.0000   -4.82355
45680.0000   -4.77450
45720.0000   -4.71359
45760.0000   -6.17251
45800.0000   -5.13968
45840.0000   -5.80784
45880.0000   -5.44144
45920.0000   -5.99220
45960.0000   -5.67023
46000.0000   -4.93754
46040.0000   -5.38065
46080.0000   -5.98165
46120.0000   -4.66850
46160.0000   -5.99349
46200.0000   -4.78049
46240.0000   -5.68333
46280.0000   -5.83527
46320.0000   -5.70172
46360.0000   -5.31941
46400.0000   -5.04814
46440.0000   -5.54973
46480.0000   -5.61861
46520.0000   -6.31581
46560.0000   -6.15538
46600.0000   -5.65834
46640.0000   -5.74076
46680.0000   -4.97883
46720.0000   -4.92446
46760.0000   -5.52424
46800.0000   -5.51369
46840.0000   -4.68861
46880.0000   -6.19085
46920.0000   -5.54351
46960.0000   -5.63484
47000.0000   -5.32397
47040.0000   -5.88939
47080.0000   -6.48577
47120.0000   -5.02938
47160.0000   -6.63836
47200.0000   -5.41042
47240.0000   -5.04573
47280.0000   -5.78299
47320.0000   -4.88800
47360.0000   -4.80138
47400.0000   -5.35751
47440.0000   -5.14967
47480.0000   -4.69142
47520.0000   -5.39975
47560.0000   -6.09785
47600.0000   -5.46608
47640.0000   -5.70830
47680.0000   -5.35315
47720.0000   -5.19970
47760.0000   -5.81205
47800.0000   -5.80634
47840.0000   -5.81996
47880.0000   -5.71250
47920.0000   -5.74648
47960.0000   -6.09594
48000.0000   -6.00144
48040.0000   -6.46747
48080.0000   -4.67107
48120.0000   -4.80900
48160.0000   -4.73874
48200.0000   -4.74789
48240.0000   -4.32781
48280.0000   -5.22321
48320.0000   -5.00069
48360.0000   -4.41866
48400.0000   -4.53473
48440.0000   -4.82422
48480.0000   -6.20925
48520.0000   -5.27446
48560.0000   -5.02838
48600.0000   -4.47359
48640.0000   -5.16605
48680.0000   -4.78208
48720.0000   -5.58687
48760.0000   -5.72989
48800.0000   -5.47484
48840.0000   -5.51047
48880.0000   -5.63945
48920.0000   -5.68904
48960.0000   -5.50060
49000.0000   -5.39774
49040.0000   -5.70974
49080.0000   -6.11359
49120.0000   -5.76752
49160.0000   -5.84179
49200.0000   -6.20360
49240.0000   -5.50873
49280.0000   -5.75165
49320.0000   -5.75598
49360.0000   -5.93088
49400.0000   -6.46346
49440.0000   -6.23775
49480.0000   -5.86341
49520.0000   -6.31550
49560.0000   -5.49139
49600.0000   -5.65407
49640.0000   -6.48082
49680.0000   -6.49597
49720.0000   -5.99305
49760.0000   -5.90503
49800.0000   -5.74152
49840.0000   -6.36294
49880.0000   -6.18372
49920.0000   -6.12349
49960.0000   -5.92447
50000.0000   -6.24673
50040.0000   -6.01425
50080.0000   -5.87195
50120.0000   -5.92144
50160.0000   -5.84313
50200.0000   -5.60667
50240.0000   -6.26121
50280.0000   -6.29018
50320.0000   -6.45569
50360.0000   -6.59300
50400.0000   -7.74525
50440.0000   -6.65473
50480.0000   -5.65723
50520.0000   -6.66952
50560.0000   -6.85141
50600.0000   -7.04935
50640.0000   -6.28419
50680.0000   -6.48581
50720.0000   -6.09035
50760.0000   -7.03717
50800.0000   -6.12483
50840.0000   -6.63591
50880.0000   -6.45872
50920.0000   -5.68799
50960.0000   -5.62685
51000.0000   -5.68833
51040.0000   -5.56750
51080.0000   -6.13833
51120.0000   -6.67538
51160.0000   -6.88001
51200.0000   -6.49569
51240.0000   -7.03416
51280.0000   -6.71848
51320.0000   -6.80421
51360.0000   -6.44225
51400.0000   -5.79333
51440.0000   -5.86814
51480.0000   -5.37192
51520.0000   -5.60881
51560.0000   -6.58457
51600.0000   -6.07257
51640.0000   -6.44961
51680.0000   -5.80769
51720.0000   -6.53243
51760.0000   -6.82221
51800.0000   -6.15687
51840.0000   -6.32417
51880.0000   -5.37942
51920.0000   -6.28349
51960.0000   -5.60325
52000.0000   -6.30679
52040.0000   -6.54358
52080.0000   -6.23597
52120.0000   -6.35589
52160.0000   -5.60703
52200.0000   -5.48561
52240.0000   -4.45339
52280.0000   -4.45795
52320.0000   -5.03255
52360.0000   -5.43762
52400.0000   -5.15529
52440.0000   -5.52513
52480.0000   -6.36042
52520.0000   -6.22049
52560.0000   -5.39334
52600.0000   -5.71467
52640.0000   -6.04462
52680.0000   -5.81094
52720.0000   -6.14352
52760.0000   -5.50035
52800.0000   -6.16460
52840.0000   -5.98099
52880.0000   -6.68965
52920.0000   -6.25766
52960.0000   -5.91475
53000.0000   -6.47825
53040.0000   -5.96865
53080.0000   -5.68596
53120.0000   -6.15302
53160.0000   -5.86426
53200.0000   -5.69492
53240.0000   -5.20305
53280.0000   -6.03591
53320.0000   -5.59951
53360.0000   -5.15351
53400.0000   -5.76192
53440.0000   -5.31631
53480.0000   -5.65510
53520.0000   -5.82413
53560.0000   -5.17612
53600.0000   -6.27997
53640.0000   -5.90696
53680.0000   -5.14732
53720.0000   -4.37254
53760.0000   -4.72926
53800.0000   -5.42232
53840.0000   -5.33118
53880.0000   -5.79443
53920.0000   -5.15742
53960.0000   -5.12905
54000.0000   -6.48604
54040.0000   -5.59317
54080.0000   -5.42656
54120.0000   -5.29917
54160.0000   -5.35427
54200.0000   -4.97487
54240.0000   -5.16384
54280.0000   -5.15245
54320.0000   -6.15606
54360.0000   -6.22001
54400.0000   -5.89811
54440.0000   -5.72779
54480.0000   -6.00427
54520.0000   -5.66655
54560.0000   -5.65908
54600.0000   -5.57674
54640.0000   -5.84424
54680.0000   -5.82372
54720.0000   -5.14451
54760.0000   -5.27924
54800.0000   -5.65813
54840.0000   -5.73460
54880.0000   -5.80705
54920.0000   -6.21297
54960.0000   -4.99654
55000.0000   -5.12243
55040.0000   -6.48210
55080.0000   -6.61640
55120.0000   -5.25968
55160.0000   -4.65131
55200.0000   -6.13792
55240.0000   -5.95376
55280.0000   -5.64237
55320.0000   -5.58062
55360.0000   -5.57042
55400.0000   -5.31629
55440.0000   -5.30729
55480.0000   -5.26072
55520.0000   -5.41033
55560.0000   -4.94803
55600.0000   -5.74847
55640.0000   -6.21493
55680.0000   -4.85093
55720.0000   -5.72949
55760.0000   -5.31397
55800.0000   -4.86532
55840.0000   -4.95844
55880.0000   -5.20938
55920.0000   -5.00022
55960.0000   -5.51027
56000.0000   -5.16645
56040.0000   -4.86486
56080.0000   -5.57996
56120.0000   -5.48804
56160.0000   -5.34378
56200.0000   -5.64096
56240.0000   -5.63635
56280.0000   -5.92014
56320.0000   -5.50511
56360.0000   -5.57616
56400.0000   -5.40471
56440.0000   -4.88739
56480.0000   -4.91375
56520.0000   -5.35343
56560.0000   -7.05419
56600.0000   -5.92435
56640.0000   -5.36702
56680.0000   -5.07768
56720.0000   -4.91997
56760.0000   -5.22500
56800.0000   -4.06617
56840.0000   -5.07712
56880.0000   -5.10459
56920.0000   -5.95546
56960.0000   -6.27642
57000.0000   -4.92597
57040.0000   -5.28167
57080.0000   -5.28879
57120.0000   -5.35547
57160.0000   -6.39950
57200.0000   -5.18808
57240.0000   -5.23290
57280.0000   -4.94005
57320.0000   -4.87548
57360.0000   -4.72575
57400.0000   -4.85359
57440.0000   -5.66588
57480.0000   -5.53550
57520.0000   -5.44052
57560.0000   -5.56915
57600.0000   -4.98237
57640.0000   -4.90288
57680.0000   -5.06567
57720.0000   -4.99081
57760.0000   -5.57984
57800.0000   -6.05229
57840.0000   -6.04704
57880.0000   -5.32300
57920.0000   -4.74264
57960.0000   -5.44278
58000.0000   -5.33181
58040.0000   -5.34773
58080.0000   -5.28151
58120.0000   -5.40502
58160.0000   -5.37813
58200.0000   -5.86516
58240.0000   -5.20359
58280.0000   -5.46112
58320.0000   -5.20249
58360.0000   -5.23168
58400.0000   -5.87403
58440.0000   -5.63635
58480.0000   -6.26237
58520.0000   -6.42352
58560.0000   -6.63228
58600.0000   -5.74982
58640.0000   -6.53328
58680.0000   -5.66187
58720.0000   -5.42212
58760.0000   -5.32445
58800.0000   -5.99733
58840.0000   -6.06840
58880.0000   -6.33913
58920.0000   -6.65806
58960.0000   -5.24188
59000.0000   -4.99088
59040.0000   -5.00313
59080.0000   -5.46081
59120.0000   -5.30774
59160.0000   -5.02248
59200.0000   -5.45451
59240.0000   -5.32337
59280.0000   -5.51809
59320.0000   -4.81916
59360.0000   -5.74860
59400.0000   -5.62501
59440.0000   -5.95681
59480.0000   -6.33425
59520.0000   -6.24267
59560.0000   -6.15350
59600.0000   -6.43997
59640.0000   -6.19674
59680.0000   -6.14648
59720.0000   -5.82436
59760.0000   -6.13425
59800.0000   -6.28375
59840.0000   -6.29082
59880.0000   -5.90389
59920.0000   -5.30154
59960.0000   -5.81226
60000.0000   -5.56044
60040.0000   -5.36816
60080.0000   -5.55780
60120.0000   -4.52424
60160.0000   -5.77986
60200.0000   -6.38381
60240.0000   -5.63162
60280.0000   -5.99125
60320.0000   -5.72420
60360.0000   -5.59145
60400.0000   -5.29140
60440.0000   -6.14884
60480.0000   -5.60794
60520.0000   -5.82327
60560.0000   -4.95620
60600.0000   -5.57793
60640.0000   -5.27283
60680.0000   -5.47048
60720.0000   -5.55047
60760.0000   -5.76910
60800.0000   -5.52400
60840.0000   -5.74919
60880.0000   -5.71129
60920.0000   -5.28818
60960.0000   -4.62644
61000.0000   -4.23485
61040.0000   -4.96840
61080.0000   -5.25900
61120.0000   -5.28909
61160.0000   -4.93860
61200.0000   -4.78965
61240.0000   -4.57605
61280.0000   -4.71791
61320.0000   -5.12685
61360.0000   -5.92404
61400.0000   -4.89443
61440.0000   -5.04707
61480.0000   -4.63479
61520.0000   -4.85958
61560.0000   -5.24914
61600.0000   -5.20338
61640.0000   -6.04043
61680.0000   -4.89660
61720.0000   -5.90873
61760.0000   -5.88244
61800.0000   -6.03842
61840.0000   -5.66824
61880.0000   -6.15591
61920.0000   -4.66840
61960.0000   -5.63453
62000.0000   -5.06339
62040.0000   -4.99930
62080.0000   -6.05707
62120.0000   -5.65724
62160.0000   -5.70092
62200.0000   -4.97284
62240.0000   -6.38264
62280.0000   -5.80977
62320.0000   -6.17906
62360.0000   -4.99601
62400.0000   -5.20722
62440.0000   -5.02103
62480.0000   -4.72164
62520.0000   -4.86568
62560.0000   -4.63048
62600.0000   -5.45329
62640.0000   -5.62887
62680.0000   -5.48971
62720.0000   -6.04544
62760.0000   -6.38152
62800.0000   -6.06664
62840.0000   -6.73538
62880.0000   -6.06971
62920.0000   -5.68014
62960.0000   -5.87061
63000.0000   -5.53609
63040.0000   -5.08942
63080.0000   -4.93830
63120.0000   -6.61045
63160.0000   -5.12552
63200.0000   -6.77283
63240.0000   -5.06592
63280.0000   -4.88763
63320.0000   -5.95759
63360.0000   -5.23447
63400.0000   -5.35510
63440.0000   -5.74625
63480.0000   -6.08794
63520.0000   -5.68595
63560.0000   -5.70350
63600.0000   -6.30526
63640.0000   -5.81555
63680.0000   -5.10967
63720.0000   -4.97605
63760.0000   -5.35974
63800.0000   -5.17527
63840.0000   -5.73704
63880.0000   -5.14177
63920.0000   -6.03926
63960.0000   -5.54594
64000.0000   -5.76824
64040.0000   -5.19364
64080.0000   -4.44383
64120.0000   -4.30577
64160.0000   -5.03047
64200.0000   -5.08873
64240.0000   -5.51936
64280.0000   -5.03122
64320.0000   -5.45370
64360.0000   -5.03136
64400.0000   -5.45290
64440.0000   -5.08563
64480.0000   -5.82627
64520.0000   -5.16157
64560.0000   -4.67982
64600.0000   -4.84812
64640.0000   -5.62475
64680.0000   -5.59646
64720.0000   -5.96427
64760.0000   -5.78253
64800.0000   -6.60615
64840.0000   -6.97723
64880.0000   -6.08879
64920.0000   -5.55630
64960.0000   -6.67199
65000.0000   -5.70555
65040.0000   -5.94174
65080.0000   -6.14737
65120.0000   -6.44689
65160.0000   -6.87217
65200.0000   -5.83171
65240.0000   -5.93939
65280.0000   -4.61679
65320.0000   -5.62682
65360.0000   -5.81758
65400.0000   -5.90041
65440.0000   -6.06435
65480.0000   -5.52942
65520.0000   -6.07905
65560.0000   -5.32126
65600.0000   -4.84130
65640.0000   -5.45540
65680.0000   -5.32741
65720.0000   -5.52671
65760.0000   -6.72098
65800.0000   -6.36997
65840.0000   -5.50575
65880.0000   -4.38351
65920.0000   -5.81082
65960.0000   -5.31580
66000.0000   -5.18644
66040.0000   -5.28339
66080.0000   -5.77255
66120.0000   -4.92727
66160.0000   -4.83666
66200.0000   -5.48921
66240.0000   -5.95620
66280.0000   -5.44955
66320.0000   -5.30322
66360.0000   -5.46925
66400.0000   -5.58288
66440.0000   -4.46415
66480.0000   -4.78324
66520.0000   -5.99544
66560.0000   -4.65842
66600.0000   -5.59777
66640.0000   -4.52734
66680.0000   -5.22665
66720.0000   -5.14522
66760.0000   -5.39329
66800.0000   -5.42553
66840.0000   -4.62332
66880.0000   -5.47272
66920.0000   -4.74324
66960.0000   -5.47215
67000.0000   -5.34095
67040.0000   -6.12854
67080.0000   -6.59423
67120.0000   -6.12866
67160.0000   -5.61497
67200.0000   -5.09876
67240.0000   -5.12440
67280.0000   -6.05024
67320.0000   -6.18946
67360.0000   -5.70060
67400.0000   -5.48448
67440.0000   -4.58688
67480.0000   -4.91883
67520.0000   -5.92717
67560.0000   -5.03225
67600.0000   -4.65748
67640.0000   -4.92693
67680.0000   -4.95324
67720.0000   -5.16489
67760.0000   -5.35157
67800.0000   -5.46998
67840.0000   -5.61965
67880.0000   -5.40326
67920.0000   -6.18799
67960.0000   -5.27571
68000.0000   -5.61450
68040.0000   -5.40208
68080.0000   -5.29715
68120.0000   -5.25035
68160.0000   -5.17634
68200.0000   -6.41755
68240.0000   -5.75125
68280.0000   -5.51534
68320.0000   -5.04324
68360.0000   -5.13134
68400.0000   -5.72089
68440.0000   -5.33790
68480.0000   -6.19435
68520.0000   -5.58167
68560.0000   -5.25811
68600.0000   -5.11473
68640.0000   -5.22771
68680.0000   -5.63932
68720.0000   -4.78013
68760.0000   -4.71456
68800.0000   -4.64896
68840.0000   -4.09699
68880.0000   -5.44867
68920.0000   -5.32027
68960.0000   -6.13008
69000.0000   -5.73474
69040.0000   -5.30735
69080.0000   -4.64581
69120.0000   -4.89226
69160.0000   -5.64761
69200.0000   -5.35124
69240.0000   -4.14143
69280.0000   -4.69930
69320.0000   -5.50786
69360.0000   -4.95694
69400.0000   -5.47357
69440.0000   -4.89445
69480.0000   -4.65387
69520.0000   -4.54475
69560.0000   -4.39287
69600.0000   -6.30475
69640.0000   -5.76199
69680.0000   -4.82234
69720.0000   -5.89357
69760.0000   -5.29174
69800.0000   -5.40984
69840.0000   -5.00294
69880.0000   -5.92406
69920.0000   -5.94829
69960.0000   -5.95572
70000.0000   -5.81904
70040.0000   -5.83778
70080.0000   -5.57496
70120.0000   -5.46337
70160.0000   -4.68116
70200.0000   -5.37620
70240.0000   -5.45793
70280.0000   -5.29909
70320.0000   -5.32082
70360.0000   -6.90626
70400.0000   -6.69303
70440.0000   -7.04745
70480.0000   -7.07751
70520.0000   -5.06820
70560.0000   -6.02207
70600.0000   -5.24712
70640.0000   -6.03922
70680.0000   -5.17179
70720.0000   -5.88039
70760.0000   -6.19899
70800.0000   -5.95835
70840.0000   -4.58520
70880.0000   -5.26131
70920.0000   -5.61794
70960.0000   -5.26183
71000.0000   -5.28348
71040.0000   -5.78872
71080.0000   -5.00347
71120.0000   -5.08988
71160.0000   -6.29649
71200.0000   -7.08381
71240.0000   -6.56690
71280.0000   -6.19638
71320.0000   -5.75063
71360.0000   -6.43550
71400.0000   -5.65612
71440.0000   -6.43263
71480.0000   -6.18435
71520.0000   -5.50967
71560.0000   -5.90873
71600.0000   -5.35513
71640.0000   -4.97402
71680.0000   -5.37482
71720.0000   -5.03084
71760.0000   -5.34477
71800.0000   -4.62979
71840.0000   -4.80863
71880.0000   -4.63936
71920.0000   -4.82141
71960.0000   -5.20113
72000.0000   -6.24751
72040.0000   -6.39847
72080.0000   -5.71925
72120.0000   -6.00260
72160.0000   -4.74845
72200.0000   -4.64495
72240.0000   -4.86816
72280.0000   -4.88942
72320.0000   -6.02203
72360.0000   -5.56598
72400.0000   -5.72205
72440.0000   -5.98728
72480.0000   -5.25106
72520.0000   -6.13807
72560.0000   -6.00659
72600.0000   -5.75390
72640.0000   -5.94684
72680.0000   -6.72779
72720.0000   -6.30348
72760.0000   -6.42020
72800.0000   -5.70094
72840.0000   -5.64427
72880.0000   -5.25093
72920.0000   -4.64790
72960.0000   -5.58050
73000.0000   -5.45272
73040.0000   -6.09206
73080.0000   -5.51241
73120.0000   -5.89091
73160.0000   -6.10499
73200.0000   -5.72596
73240.0000   -5.39303
73280.0000   -5.29452
73320.0000   -5.90134
73360.0000   -6.09865
73400.0000   -5.68867
73440.0000   -6.08185
73480.0000   -6.68975
73520.0000   -5.93861
73560.0000   -6.00746
73600.0000   -5.13438
73640.0000   -5.16640
73680.0000   -4.68477
73720.0000   -5.59280
73760.0000   -6.47120
73800.0000   -6.60165
73840.0000   -5.21385
73880.0000   -5.52323
73920.0000   -5.55667
73960.0000   -7.06916
74000.0000   -5.20927
74040.0000   -5.01447
74080.0000   -5.77712
74120.0000   -4.59767
74160.0000   -5.72796
74200.0000   -5.13973
74240.0000   -5.58472
74280.0000   -5.01662
74320.0000   -5.89359
74360.0000   -5.24649
74400.0000   -5.55668
74440.0000   -5.70833
74480.0000   -5.29526
74520.0000   -5.29187
74560.0000   -6.58930
74600.0000   -5.67367
74640.0000   -5.28568
74680.0000   -5.79170
74720.0000   -6.67585
74760.0000   -6.22312
74800.0000   -5.18664
74840.0000   -5.83347
74880.0000   -6.35983
74920.0000   -5.88444
74960.0000   -5.87727
75000.0000   -6.56899
75040.0000   -6.58600
75080.0000   -6.29094
75120.0000   -6.53931
75160.0000   -5.02616
75200.0000   -4.84593
75240.0000   -5.42001
75280.0000   -5.20124
75320.0000   -5.06723
75360.0000   -5.61304
75400.0000   -5.21204
75440.0000   -5.24506
75480.0000   -5.11546
75520.0000   -5.88685
75560.0000   -6.14087
75600.0000   -5.91411
75640.0000   -6.14113
75680.0000   -6.01541
75720.0000   -6.97320
75760.0000   -6.69790
75800.0000   -6.26647
75840.0000   -6.00424
75880.0000   -5.58937
75920.0000   -5.01034
75960.0000   -4.76898
76000.0000   -4.95162
76040.0000   -5.61420
76080.0000   -4.65833
76120.0000   -5.17902
76160.0000   -5.97742
76200.0000   -5.69827
76240.0000   -5.84437
76280.0000   -5.11625
76320.0000   -6.56696
76360.0000   -6.70171
76400.0000   -5.35923
76440.0000   -6.05839
76480.0000   -6.48300
76520.0000   -5.72939
76560.0000   -6.54190
76600.0000   -5.58842
76640.0000   -5.42832
76680.0000   -5.70476
76720.0000   -6.18844
76760.0000   -5.42288
76800.0000   -5.81272
76840.0000   -5.07785
76880.0000   -5.68314
76920.0000   -5.22920
76960.0000   -6.27972
77000.0000   -5.19167
77040.0000   -5.63638
77080.0000   -5.19839
77120.0000   -4.85484
77160.0000   -5.81376
77200.0000   -5.79420
77240.0000   -5.80378
77280.0000   -5.84794
77320.0000   -6.00099
77360.0000   -6.18208
77400.0000   -6.31047
77440.0000   -6.85279
77480.0000   -7.34438
77520.0000   -6.30414
77560.0000   -6.60512
77600.0000   -5.69794
77640.0000   -5.69528
77680.0000   -5.45348
77720.0000   -4.34333
77760.0000   -5.31235
77800.0000   -3.93063
77840.0000   -5.38599
77880.0000   -5.58073
77920.0000   -5.73026
77960.0000   -4.93379
78000.0000   -4.45743
78040.0000   -5.28199
78080.0000   -5.40416
78120.0000   -4.80285
78160.0000   -4.75889
78200.0000   -4.59691
78240.0000   -5.49996
78280.0000   -5.74800
78320.0000   -5.59423
78360.0000   -4.73571
78400.0000   -6.00749
78440.0000   -5.20845
78480.0000   -5.18551
78520.0000   -5.99447
78560.0000   -4.83259
78600.0000   -4.76842
78640.0000   -5.55866
78680.0000   -4.30959
78720.0000   -4.47629
78760.0000   -5.47877
78800.0000   -4.96321
78840.0000   -5.43418
78880.0000   -4.48075
78920.0000   -6.39100
78960.0000   -6.33049
79000.0000   -6.14680
79040.0000   -5.70005
79080.0000   -5.27340
79120.0000   -5.81852
79160.0000   -4.82887
79200.0000   -5.59665
79240.0000   -5.02472
79280.0000   -4.48968
79320.0000   -4.40172
79360.0000   -3.82022
79400.0000   -5.14649
79440.0000   -4.83461
79480.0000   -4.60812
79520.0000   -5.78785
79560.0000   -4.22818
79600.0000   -5.57507
79640.0000   -5.67104
79680.0000   -4.63990
79720.0000   -5.10637
79760.0000   -4.45707
79800.0000   -4.52339
79840.0000   -4.83561
79880.0000   -5.37184
79920.0000   -5.13944
79960.0000   -5.17883
80000.0000   -4.95394
80040.0000   -4.92930
80080.0000   -5.05267
80120.0000   -5.17772
80160.0000   -6.01167
80200.0000   -5.77762
80240.0000   -5.21159
80280.0000   -6.24412
80320.0000   -5.24920
80360.0000   -5.03014
80400.0000   -4.18995
80440.0000   -4.92659
80480.0000   -4.59452
80520.0000   -4.98527
80560.0000   -4.78720
80600.0000   -4.55904
80640.0000   -5.12774
80680.0000   -5.02236
80720.0000   -5.28140
80760.0000   -6.13846
80800.0000   -5.18843
80840.0000   -5.09690
80880.0000   -4.60299
80920.0000   -5.10457
80960.0000   -5.07596
81000.0000   -5.09810
81040.0000   -4.90610
81080.0000   -4.99262
81120.0000   -4.32013
81160.0000   -4.14741
81200.0000   -5.04741
81240.0000   -5.33713
81280.0000   -6.09535
81320.0000   -5.66314
81360.0000   -5.65809
81400.0000   -5.81592
81440.0000   -5.24266
81480.0000   -5.91822
81520.0000   -5.34398
81560.0000   -5.22064
81600.0000   -5.41617
81640.0000   -5.80651
81680.0000   -5.13820
81720.0000   -5.09082
81760.0000   -6.14250
81800.0000   -5.41155
81840.0000   -4.27876
81880.0000   -5.19044
81920.0000   -5.52307
81960.0000   -5.06099
82000.0000   -5.98340
82040.0000   -5.19510
82080.0000   -5.52966
82120.0000   -5.43999
82160.0000   -5.43555
82200.0000   -4.85405
82240.0000   -5.11496
82280.0000   -4.87710
82320.0000   -5.47672
82360.0000   -5.60928
82400.0000   -5.72726
82440.0000   -5.15964
82480.0000   -5.67696
82520.0000   -6.13619
82560.0000   -5.66347
82600.0000   -5.80385
82640.0000   -6.54332
82680.0000   -5.73990
82720.0000   -5.90632
82760.0000   -4.87017
82800.0000   -5.14022
82840.0000   -5.93951
82880.0000   -5.87940
82920.0000   -5.91466
82960.0000   -5.88931
83000.0000   -5.55078
83040.0000   -4.42632
83080.0000   -5.54908
83120.0000   -5.43729
83160.0000   -5.32828
83200.0000   -5.15125
83240.0000   -6.17896
83280.0000   -5.64186
83320.0000   -5.32951
83360.0000   -5.21863
83400.0000   -6.70402
83440.0000   -5.88388
83480.0000   -6.19027
83520.0000   -4.96967
83560.0000   -5.26656
83600.0000   -4.75005
83640.0000   -5.27507
83680.0000   -5.69117
83720.0000   -6.32194
83760.0000   -5.47903
83800.0000   -5.55056
83840.0000   -5.89508
83880.0000   -5.59226
83920.0000   -5.42444
83960.0000   -5.43866
84000.0000   -6.29948
84040.0000   -6.23466
84080.0000   -5.97110
84120.0000   -5.97537
84160.0000   -6.43029
84200.0000   -6.78671
84240.0000   -6.05051
84280.0000   -6.04897
84320.0000   -5.37502
84360.0000   -5.91119
84400.0000   -6.15400
84440.0000   -5.56549
84480.0000   -5.79036
84520.0000   -4.69447
84560.0000   -5.96132
84600.0000   -4.37954
84640.0000   -5.13539
84680.0000   -5.45320
84720.0000   -5.28221
84760.0000   -4.70933
84800.0000   -4.65867
84840.0000   -4.29396
84880.0000   -3.85046
84920.0000   -3.85676
84960.0000   -3.86420
85000.0000   -4.24091
85040.0000   -4.94250
85080.0000   -4.72788
85120.0000   -5.93472
85160.0000   -4.58982
85200.0000   -4.81523
85240.0000   -4.75836
85280.0000   -4.82575
85320.0000   -5.07621
85360.0000   -4.72198
85400.0000   -5.52217
85440.0000   -5.62887
85480.0000   -5.31921
85520.0000   -5.02258
85560.0000   -4.45616
85600.0000   -5.89120
85640.0000   -5.41876
85680.0000   -5.18540
85720.0000   -5.75477
85760.0000   -5.74287
85800.0000   -6.09554
85840.0000   -5.32661
85880.0000   -4.64649
85920.0000   -5.51708
85960.0000   -4.85198
86000.0000   -4.99507
86040.0000   -4.92342
86080.0000   -5.40801
86120.0000   -6.01326
86160.0000   -5.13770
86200.0000   -5.86555
86240.0000   -4.70228
86280.0000   -4.96104
86320.0000   -5.41870
86360.0000   -4.90764
86400.0000   -4.84886
86440.0000   -5.38097
86480.0000   -5.16851
86520.0000   -6.13209
86560.0000   -5.56542
86600.0000   -5.03582
86640.0000   -5.40862
86680.0000   -5.16877
86720.0000   -5.81272
86760.0000   -5.88799
86800.0000   -5.67088
86840.0000   -5.56387
86880.0000   -5.00389
86920.0000   -4.95646
86960.0000   -4.95891
87000.0000   -5.58160
87040.0000   -5.85331
87080.0000   -5.88442
87120.0000   -5.50306
87160.0000   -5.74618
87200.0000   -5.31471
87240.0000   -5.05100
87280.0000   -4.79415
87320.0000   -4.23398
87360.0000   -4.58328
87400.0000   -4.56089
87440.0000   -5.43576
87480.0000   -5.28529
87520.0000   -4.77622
87560.0000   -3.16254
87600.0000   -4.03878
87640.0000   -4.24884
87680.0000   -4.38057
87720.0000   -3.89546
87760.0000   -3.79357
87800.0000   -4.03742
87840.0000   -4.88342
87880.0000   -5.49611
87920.0000   -5.27599
87960.0000   -5.38867
88000.0000   -5.58061
88040.0000   -5.49304
88080.0000   -6.16033
88120.0000   -5.55451
88160.0000   -5.42251
88200.0000   -5.34503
88240.0000   -4.97268
88280.0000   -5.69642
88320.0000   -5.33599
88360.0000   -4.91523
88400.0000   -5.72280
88440.0000   -6.63206
88480.0000   -5.16681
88520.0000   -5.57701
88560.0000   -6.28012
88600.0000   -5.58331
88640.0000   -6.04073
88680.0000   -5.85188
88720.0000   -6.03157
88760.0000   -5.38239
88800.0000   -5.47882
88840.0000   -6.30280
88880.0000   -5.62100
88920.0000   -5.95849
88960.0000   -5.18607
89000.0000   -4.80392
89040.0000   -4.75942
89080.0000   -5.53303
89120.0000   -4.70649
89160.0000   -4.28735
89200.0000   -3.98086
89240.0000   -4.92657
89280.0000   -4.81169
89320.0000   -4.85315
89360.0000   -4.88952
89400.0000   -4.24275
89440.0000   -4.78515
89480.0000   -5.02343
89520.0000   -4.09292
89560.0000   -4.18496
89600.0000   -4.88586
89640.0000   -4.98439
89680.0000   -5.19123
89720.0000   -4.30200
89760.0000   -5.15328
89800.0000   -5.27870
89840.0000   -4.70887
89880.0000   -4.58694
89920.0000   -5.32584
89960.0000   -4.73156
90000.0000   -3.78727
90040.0000   -4.11320
90080.0000   -3.93031
90120.0000   -5.88467
90160.0000   -5.30465
90200.0000   -4.63779
90240.0000   -5.01180
90280.0000   -4.20471
90320.0000   -4.36116
90360.0000   -4.72885
90400.0000   -5.30456
90440.0000   -4.96324
90480.0000   -5.42937
90520.0000   -5.05338
90560.0000   -4.14770
90600.0000   -5.39973
90640.0000   -4.93696
90680.0000   -4.24680
90720.0000   -4.96850
90760.0000   -4.47513
90800.0000   -4.80337
90840.0000   -4.27345
90880.0000   -4.21388
90920.0000   -4.87026
90960.0000   -5.03032
91000.0000   -4.80831
91040.0000   -5.24723
91080.0000   -4.72375
91120.0000   -5.49408
91160.0000   -5.72505
91200.0000   -5.46047
91240.0000   -5.27287
91280.0000   -5.05566
91320.0000   -5.90891
91360.0000   -4.70984
91400.0000   -4.76764
91440.0000   -5.06832
91480.0000   -4.70859
91520.0000   -4.62874
91560.0000   -4.18370
91600.0000   -4.37127
91640.0000   -4.29257
91680.0000   -3.74584
91720.0000   -3.72064
91760.0000   -4.36078
91800.0000   -5.01462
91840.0000   -5.40160
91880.0000   -5.18371
91920.0000   -5.49247
91960.0000   -5.91765
92000.0000   -5.21023
92040.0000   -5.36522
92080.0000   -5.38765
92120.0000   -5.70720
92160.0000   -6.22913
92200.0000   -4.86492
92240.0000   -5.18099
92280.0000   -6.24905
92320.0000   -6.16989
92360.0000   -6.86750
92400.0000   -5.77183
92440.0000   -5.56737
92480.0000   -6.77021
92520.0000   -5.01993
92560.0000   -7.02265
92600.0000   -5.52781
92640.0000   -4.64872
92680.0000   -5.58785
92720.0000   -5.72545
92760.0000   -5.41593
92800.0000   -6.00377
92840.0000   -4.65857
92880.0000   -4.83770
92920.0000   -5.60392
92960.0000   -5.42709
93000.0000   -5.85610
93040.0000   -5.10431
93080.0000   -4.68870
93120.0000   -5.86982
93160.0000   -5.71861
93200.0000   -5.73769
93240.0000   -6.96171
93280.0000   -6.48734
93320.0000   -6.20976
93360.0000   -5.42344
93400.0000   -5.92294
93440.0000   -5.75538
93480.0000   -5.54445
93520.0000   -6.37683
93560.0000   -6.44672
93600.0000   -6.11985
93640.0000   -5.93208
93680.0000   -6.43986
93720.0000   -6.23580
93760.0000   -5.80368
93800.0000   -6.47450
93840.0000   -6.04490
93880.0000   -6.08070
93920.0000   -5.76347
93960.0000   -6.15826
94000.0000   -5.89946
94040.0000   -6.43787
94080.0000   -5.75750
94120.0000   -4.50120
94160.0000   -5.26606
94200.0000   -4.46189
94240.0000   -5.34675
94280.0000   -5.04440
94320.0000   -5.23082
94360.0000   -5.24588
94400.0000   -4.72002
94440.0000   -5.14275
94480.0000   -5.17972
94520.0000   -5.80479
94560.0000   -4.92852
94600.0000   -5.89379
94640.0000   -5.37220
94680.0000   -5.99256
94720.0000   -5.68110
94760.0000   -5.01844
94800.0000   -5.06631
94840.0000   -4.66187
94880.0000   -5.13584
94920.0000   -4.68835
94960.0000   -5.47684
95000.0000   -5.46510
95040.0000   -4.98111
95080.0000   -4.79659
95120.0000   -5.25711
95160.0000   -4.84354
95200.0000   -4.74942
95240.0000   -5.42868
95280.0000   -3.95459
95320.0000   -4.68112
95360.0000   -4.78843
95400.0000   -4.91118
95440.0000   -5.64281
95480.0000   -5.26355
95520.0000   -4.31918
95560.0000   -4.74531
95600.0000   -4.33027
95640.0000   -4.73231
95680.0000   -5.25311
95720.0000   -4.40912
95760.0000   -4.93917
95800.0000   -4.97642
95840.0000   -4.58684
95880.0000   -4.86875
95920.0000   -4.72826
95960.0000   -4.59358
96000.0000   -4.84496
96040.0000   -5.15495
96080.0000   -4.28380
96120.0000   -4.60572
96160.0000   -5.01994
96200.0000   -4.59190
96240.0000   -5.15276
96280.0000   -5.74459
96320.0000   -4.29770
96360.0000   -4.87646
96400.0000   -4.87389
96440.0000   -3.95775
96480.0000   -4.23398
96520.0000   -4.46027
96560.0000   -4.59727
96600.0000   -4.81059
96640.0000   -5.26309
96680.0000   -4.95563
96720.0000   -4.97767
96760.0000   -4.27145
96800.0000   -5.38063
96840.0000   -5.41414
96880.0000   -5.59090
96920.0000   -5.04492
96960.0000   -5.76887
97000.0000   -6.02166
97040.0000   -5.49069
97080.0000   -5.59642
97120.0000   -5.12139
97160.0000   -5.74643
97200.0000   -5.71245
97240.0000   -5.17930
97280.0000   -5.47888
97320.0000   -5.65185
97360.0000   -5.58897
97400.0000   -5.01965
97440.0000   -5.09757
97480.0000   -6.05964
97520.0000   -5.56968
97560.0000   -5.14573
97600.0000   -6.03309
97640.0000   -6.44581
97680.0000   -5.69858
97720.0000   -5.00263
97760.0000   -5.08318
97800.0000   -4.53693
97840.0000   -3.93912
97880.0000   -4.76447
97920.0000   -3.89508
97960.0000   -3.48371
98000.0000   -4.22662
98040.0000   -3.85444
98080.0000   -3.94132
98120.0000   -3.92280
98160.0000   -4.65618
98200.0000   -4.93669
98240.0000   -4.10115
98280.0000   -4.38666
98320.0000   -4.81970
98360.0000   -3.79373
98400.0000   -3.98696
98440.0000   -4.09543
98480.0000   -5.24326
98520.0000   -4.93276
98560.0000   -4.45927
98600.0000   -4.57235
98640.0000   -5.78004
98680.0000   -5.01937
98720.0000   -4.53382
98760.0000   -3.82223
98800.0000   -4.53688
98840.0000   -4.74174
98880.0000   -4.24441
98920.0000   -4.37726
98960.0000   -4.80174
99000.0000   -5.13963
99040.0000   -5.20729
99080.0000   -4.89175
99120.0000   -5.98327
99160.0000   -4.97090
99200.0000   -4.87017
99240.0000   -5.13062
99280.0000   -5.16986
99320.0000   -5.16277
99360.0000   -4.67220
99400.0000   -4.73039
99440.0000   -3.64501
99480.0000   -5.30692
99520.0000   -4.24716
99560.0000   -4.06462
99600.0000   -5.28715
99640.0000   -4.93339
99680.0000   -4.79417
99720.0000   -4.16404
99760.0000   -5.27288
99800.0000   -4.82626
99840.0000   -5.72756
99880.0000   -5.24726
99920.0000   -4.23986
99960.0000   -4.61389
100000.0000   -5.24206
100040.0000   -5.43924
100080.0000   -5.11086
100120.0000   -5.45498
100160.0000   -4.74687
100200.0000   -5.22183
100240.0000   -6.04847
100280.0000   -5.25056
100320.0000   -5.39923
100360.0000   -5.59011
100400.0000   -5.11608
100440.0000   -5.43834
100480.0000   -6.34542
100520.0000   -5.58670
100560.0000   -5.52963
100600.0000   -6.31728
100640.0000   -6.60119
100680.0000   -6.03500
100720.0000   -5.81354
100760.0000   -6.01726
100800.0000   -5.20269
100840.0000   -5.92601
100880.0000   -5.43318
100920.0000   -5.98848
100960.0000   -5.97665
101000.0000   -5.83310
101040.0000   -6.33624
101080.0000   -5.71766
101120.0000   -5.74054
101160.0000   -5.61654
101200.0000   -5.82981
101240.0000   -4.73637
101280.0000   -5.95611
101320.0000   -5.49045
101360.0000   -5.71394
101400.0000   -5.41513
101440.0000   -5.36609
101480.0000   -5.59981
101520.0000   -4.58175
101560.0000   -5.78623
101600.0000   -6.49020
101640.0000   -5.85975
101680.0000   -6.03322
101720.0000   -5.28955
101760.0000   -5.37108
101800.0000   -5.37074
101840.0000   -5.54898
101880.0000   -5.72794
101920.0000   -5.65633
101960.0000   -5.39534
102000.0000   -6.25256
102040.0000   -5.71256
102080.0000   -4.77317
102120.0000   -4.46667
102160.0000   -5.51559
102200.0000   -5.94592
102240.0000   -6.04880
102280.0000   -5.39621
102320.0000   -6.30896
102360.0000   -6.61788
102400.0000   -6.54078
102440.0000   -6.22614
102480.0000   -5.19869
102520.0000   -5.63581
102560.0000   -6.76740
102600.0000   -6.00789
102640.0000   -7.31206
102680.0000   -6.17726
102720.0000   -6.28887
102760.0000   -6.18308
102800.0000   -6.09675
102840.0000   -6.01362
102880.0000   -5.32133
102920.0000   -5.88215
102960.0000   -5.39766
103000.0000   -6.16084
103040.0000   -6.17228
103080.0000   -6.15687
103120.0000   -5.86157
103160.0000   -6.22280
103200.0000   -6.51926
103240.0000   -6.47787
103280.0000   -6.50106
103320.0000   -5.58472
103360.0000   -7.01506
103400.0000   -5.48748
103440.0000   -6.75373
103480.0000   -6.86175
103520.0000   -5.95914
103560.0000   -5.78665
103600.0000   -6.19085
103640.0000   -6.49309
103680.0000   -6.51956
103720.0000   -5.36802
103760.0000   -6.05409
103800.0000   -4.87086
103840.0000   -5.92003
103880.0000   -5.41210
103920.0000   -5.64901
103960.0000   -5.61865
104000.0000   -6.22192
104040.0000   -5.21950
104080.0000   -5.59435
104120.0000   -5.03403
104160.0000   -5.24058
104200.0000   -6.06547
104240.0000   -5.03024
104280.0000   -4.67867
104320.0000   -4.66208
104360.0000   -5.13097
104400.0000   -5.29167
104440.0000   -5.89898
104480.0000   -5.37771
104520.0000   -4.56839
104560.0000   -5.17549
104600.0000   -5.01715
104640.0000   -6.15180
104680.0000   -4.69237
104720.0000   -5.67363
104760.0000   -6.11487
104800.0000   -5.36117
104840.0000   -4.66017
104880.0000   -5.41257
104920.0000   -4.94850
104960.0000   -5.44852
105000.0000   -5.94981
105040.0000   -5.20935
105080.0000   -4.45944
105120.0000   -4.97267
105160.0000   -3.96390
105200.0000   -5.12259
105240.0000   -5.00345
105280.0000   -5.04395
105320.0000   -4.88252
105360.0000   -4.07266
105400.0000   -4.79766
105440.0000   -4.87599
105480.0000   -5.40913
105520.0000   -4.43745
105560.0000   -5.29021
105600.0000   -4.72146
105640.0000   -5.09387
105680.0000   -5.55381
105720.0000   -5.60534
105760.0000   -4.87830
105800.0000   -5.04577
105840.0000   -5.40515
105880.0000   -5.12152
105920.0000   -5.35566
105960.0000   -5.26469
106000.0000   -5.07002
106040.0000   -5.58667
106080.0000   -5.75932
106120.0000   -4.88326
106160.0000   -5.08610
106200.0000   -5.19742
106240.0000   -4.80486
106280.0000   -5.41369
106320.0000   -5.41412
106360.0000   -5.27296
106400.0000   -5.38128
106440.0000   -5.65451
106480.0000   -6.17862
106520.0000   -5.50749
106560.0000   -5.06367
106600.0000   -5.67472
106640.0000   -5.33049
106680.0000   -5.48860
106720.0000   -6.09788
106760.0000   -6.04175
106800.0000   -5.01759
106840.0000   -6.40666
106880.0000   -5.53234
106920.0000   -6.34715
106960.0000   -4.59111
107000.0000   -5.36947
107040.0000   -5.65710
107080.0000   -5.72935
107120.0000   -6.14267
107160.0000   -4.67917
107200.0000   -5.27402
107240.0000   -5.40730
107280.0000   -5.58931
107320.0000   -5.57143
107360.0000   -5.14796
107400.0000   -5.18543
107440.0000   -5.79135
107480.0000   -5.00995
107520.0000   -5.05127
107560.0000   -5.65951
107600.0000   -5.52890
107640.0000   -5.20258
107680.0000   -5.79336
107720.0000   -5.43777
107760.0000   -5.05192
107800.0000   -5.18595
107840.0000   -4.59830
107880.0000   -4.85179
107920.0000   -5.14927
107960.0000   -5.18651
108000.0000   -5.38748
108040.0000   -5.40602
108080.0000   -6.10816
108120.0000   -5.53284
108160.0000   -5.90795
108200.0000   -6.29000
108240.0000   -5.11690
108280.0000   -6.27043
108320.0000   -5.66427
108360.0000   -6.06234
108400.0000   -5.15900
108440.0000   -5.53352
108480.0000   -5.94308
108520.0000   -5.51785
108560.0000   -5.38553
108600.0000   -5.49998
108640.0000   -6.31506
108680.0000   -4.94976
108720.0000   -5.61770
108760.0000   -5.32830
108800.0000   -4.91290
108840.0000   -5.27178
108880.0000   -4.89203
108920.0000   -5.45146
108960.0000   -4.56638
109000.0000   -5.12447
109040.0000   -5.46112
109080.0000   -4.71056
109120.0000   -5.90889
109160.0000   -6.26750
109200.0000   -5.28013
109240.0000   -5.54956
109280.0000   -5.00221
109320.0000   -5.51609
109360.0000   -6.07582
109400.0000   -5.63480
109440.0000   -5.46937
109480.0000   -5.43292
109520.0000   -5.26014
109560.0000   -5.61272
109600.0000   -5.52193
109640.0000   -5.51365
109680.0000   -6.06783
109720.0000   -5.17140
109760.0000   -6.12784
109800.0000   -6.39986
109840.0000   -6.48574
109880.0000   -6.13798
109920.0000   -5.68737
109960.0000   -6.25749
110000.0000   -5.77630
110040.0000   -6.04508
110080.0000   -5.51632
110120.0000   -6.08653
110160.0000   -6.36894
110200.0000   -6.23013
110240.0000   -6.76700
110280.0000   -5.79165
110320.0000   -6.82292
110360.0000   -6.73434
110400.0000   -6.04357
110440.0000   -5.48095
110480.0000   -5.90821
110520.0000   -5.53568
110560.0000   -5.92822
110600.0000   -5.48939
110640.0000   -6.24761
110680.0000   -5.72797
110720.0000   -6.39284
110760.0000   -5.19596
110800.0000   -5.84916
110840.0000   -6.50451
110880.0000   -6.33008
110920.0000   -5.62111
110960.0000   -5.32493
111000.0000   -5.81591
111040.0000   -5.47907
111080.0000   -5.64976
111120.0000   -6.56754
111160.0000   -4.97282
111200.0000   -5.14189
111240.0000   -4.94999
111280.0000   -5.90392
111320.0000   -5.64296
111360.0000   -5.51353
111400.0000   -5.26681
111440.0000   -5.43156
111480.0000   -4.44649
111520.0000   -5.00862
111560.0000   -6.40144
111600.0000   -5.00270
111640.0000   -4.93258
111680.0000   -5.74979
111720.0000   -5.40635
111760.0000   -5.76811
111800.0000   -4.90334
111840.0000   -6.41901
111880.0000   -5.54131
111920.0000   -4.90775
111960.0000   -5.84048
112000.0000   -5.90350
112040.0000   -5.32417
112080.0000   -5.58120
112120.0000   -5.19495
112160.0000   -4.72297
112200.0000   -4.94505
112240.0000   -5.41707
112280.0000   -5.83559
112320.0000   -5.50663
112360.0000   -5.94865
112400.0000   -5.69938
112440.0000   -5.49345
112480.0000   -6.24936
112520.0000   -6.16523
112560.0000   -5.83671
112600.0000   -5.27452
112640.0000   -6.13488
112680.0000   -5.30375
112720.0000   -5.51235
112760.0000   -4.79338
112800.0000   -4.91848
112840.0000   -5.15122
112880.0000   -6.13148
112920.0000   -4.86627
112960.0000   -5.44784
113000.0000   -5.92825
113040.0000   -5.82605
113080.0000   -4.84858
113120.0000   -4.52350
113160.0000   -6.32825
113200.0000   -6.03413
113240.0000   -5.34901
113280.0000   -4.94784
113320.0000   -5.31930
113360.0000   -5.44387
113400.0000   -6.46461
113440.0000   -6.24090
113480.0000   -5.83856
113520.0000   -6.44507
113560.0000   -6.83161
113600.0000   -5.67056
113640.0000   -5.44723
113680.0000   -5.76735
113720.0000   -6.05196
113760.0000   -5.47479
113800.0000   -4.94970
113840.0000   -5.58705
113880.0000   -5.37945
113920.0000   -5.43358
113960.0000   -4.95514
114000.0000   -5.68343
114040.0000   -5.41697
114080.0000   -4.81118
114120.0000   -4.70500
114160.0000   -5.37262
114200.0000   -5.56280
114240.0000   -6.22223
114280.0000   -6.05648
114320.0000   -5.99374
114360.0000   -6.21352
114400.0000   -5.28956
114440.0000   -5.42180
114480.0000   -5.57536
114520.0000   -5.98040
114560.0000   -5.69252
114600.0000   -5.70387
114640.0000   -5.96082
114680.0000   -6.41510
114720.0000   -6.17837
114760.0000   -6.74056
114800.0000   -5.53020
114840.0000   -5.74946
114880.0000   -6.08962
114920.0000   -5.55831
114960.0000   -5.27872
115000.0000   -5.09109
115040.0000   -5.30195
115080.0000   -5.72625
115120.0000   -5.81931
115160.0000   -5.68350
115200.0000   -5.51835
115240.0000   -5.80111
115280.0000   -4.92880
115320.0000   -5.28558
115360.0000   -5.90454
115400.0000   -6.96207
115440.0000   -6.38341
115480.0000   -7.25917
115520.0000   -5.72766
115560.0000   -5.93413
115600.0000   -6.23308
115640.0000   -5.12110
115680.0000   -5.30533
115720.0000   -5.27845
115760.0000   -5.62665
115800.0000   -5.77952
115840.0000   -6.53599
115880.0000   -6.33847
115920.0000   -5.70376
115960.0000   -5.84124
116000.0000   -5.89420
116040.0000   -5.95837
116080.0000   -5.29796
116120.0000   -5.54036
116160.0000   -5.89874
116200.0000   -6.15868
116240.0000   -5.88809
116280.0000   -5.81802
116320.0000   -6.19907
116360.0000   -6.15237
116400.0000   -6.70685
116440.0000   -6.65098
116480.0000   -6.33380
116520.0000   -6.80622
116560.0000   -6.58292
116600.0000   -6.50861
116640.0000   -5.43315
116680.0000   -5.67736
116720.0000   -4.98638
116760.0000   -5.30662
116800.0000   -4.76117
116840.0000   -5.21603
116880.0000   -5.11318
116920.0000   -5.52716
116960.0000   -5.23632
117000.0000   -5.61505
117040.0000   -5.64235
117080.0000   -5.99944
117120.0000   -5.32919
117160.0000   -5.29021
117200.0000   -5.45894
117240.0000   -6.72530
117280.0000   -6.61959
117320.0000   -5.85170
117360.0000   -6.41476
117400.0000   -5.88784
117440.0000   -6.45043
117480.0000   -6.04276
117520.0000   -5.50863
117560.0000   -5.96557
117600.0000   -6.77997
117640.0000   -5.31508
117680.0000   -5.89778
117720.0000   -5.42549
117760.0000   -5.10545
117800.0000   -5.46519
117840.0000   -5.09424
117880.0000   -5.76731
117920.0000   -5.66970
117960.0000   -5.87367
118000.0000   -6.04869
118040.0000   -6.91848
118080.0000   -5.62187
118120.0000   -6.45099
118160.0000   -5.37014
118200.0000   -5.10689
118240.0000   -5.56696
118280.0000   -4.71939
118320.0000   -5.65675
118360.0000   -5.41529
118400.0000   -4.85455
118440.0000   -5.62508
118480.0000   -5.87441
118520.0000   -5.83328
118560.0000   -6.45695
118600.0000   -6.05168
118640.0000   -5.41930
118680.0000   -5.65396
118720.0000   -4.76176
118760.0000   -5.68260
118800.0000   -5.89928
118840.0000   -5.35173
118880.0000   -4.79639
118920.0000   -4.61818
118960.0000   -5.57855
119000.0000   -4.31034
119040.0000   -4.18935
119080.0000   -5.75749
119120.0000   -6.38065
119160.0000   -5.80620
119200.0000   -6.01016
119240.0000   -5.05256
119280.0000   -5.57638
119320.0000   -5.11342
119360.0000   -5.99208
119400.0000   -4.87383
119440.0000   -5.59544
119480.0000   -6.53061
119520.0000   -5.69025
119560.0000   -5.61303
119600.0000   -5.79731
119640.0000   -6.20795
119680.0000   -7.07713
119720.0000   -5.98313
119760.0000   -7.04091
119800.0000   -5.86835
119840.0000   -6.29104
119880.0000   -5.62456
119920.0000   -5.82704
119960.0000   -5.35242
120000.0000   -5.47640
120040.0000   -5.02546
120080.0000   -4.89274
120120.0000   -5.03066
120160.0000   -5.57213
120200.0000   -5.30427
120240.0000   -4.67264
120280.0000   -4.64410
120320.0000   -3.80147
120360.0000   -5.41702
120400.0000   -5.42428
120440.0000   -4.83955
120480.0000   -4.47052
120520.0000   -3.72023
120560.0000   -5.02937
120600.0000   -4.98030
120640.0000   -5.43678
120680.0000   -5.26426
120720.0000   -6.08628
120760.0000   -6.17144
120800.0000   -5.38030
120840.0000   -5.98765
120880.0000   -6.50826
120920.0000   -6.18326
120960.0000   -6.25090
121000.0000   -6.95379
121040.0000   -6.24475
121080.0000   -6.63436
121120.0000   -6.41478
121160.0000   -6.36008
121200.0000   -6.54732
121240.0000   -6.35230
121280.0000   -4.94062
121320.0000   -5.39043
121360.0000   -5.68814
121400.0000   -4.96071
121440.0000   -6.56686
121480.0000   -6.07890
121520.0000   -5.65883
121560.0000   -5.87911
121600.0000   -4.95092
121640.0000   -5.69808
121680.0000   -6.35110
121720.0000   -6.00476
121760.0000   -6.07339
121800.0000   -5.37322
121840.0000   -6.15605
121880.0000   -6.59698
121920.0000   -6.33854
121960.0000   -6.45706
122000.0000   -5.97287
122040.0000   -6.07060
122080.0000   -6.24628
122120.0000   -5.43339
122160.0000   -5.26014
122200.0000   -5.59692
122240.0000   -5.85554
122280.0000   -6.10343
122320.0000   -5.43400
122360.0000   -5.50154
122400.0000   -5.11863
122440.0000   -4.63535
122480.0000   -5.11175
122520.0000   -6.20291
122560.0000   -5.94788
122600.0000   -5.29729
122640.0000   -5.06937
122680.0000   -5.27741
122720.0000   -5.50242
122760.0000   -5.53879
122800.0000   -4.47761
122840.0000   -5.43792
122880.0000   -5.83342
122920.0000   -5.46691
122960.0000   -5.50053
123000.0000   -5.00167
123040.0000   -5.89627
123080.0000   -5.43326
123120.0000   -5.66093
123160.0000   -5.92061
123200.0000   -5.57799
123240.0000   -5.43687
123280.0000   -4.94639
123320.0000   -6.23132
123360.0000   -5.93942
123400.0000   -5.66680
123440.0000   -6.34462
123480.0000   -5.48059
123520.0000   -6.41316
123560.0000   -5.99939
123600.0000   -6.12450
123640.0000   -6.23150
123680.0000   -5.33548
123720.0000   -5.52395
123760.0000   -5.62762
123800.0000   -5.13877
123840.0000   -5.11694
123880.0000   -5.40920
123920.0000   -4.44684
123960.0000   -4.24943
124000.0000   -4.88493
124040.0000   -5.20788
124080.0000   -5.32735
124120.0000   -5.07833
124160.0000   -5.32404
124200.0000   -5.43468
124240.0000   -4.85125
124280.0000   -6.03500
124320.0000   -6.58321
124360.0000   -5.74099
124400.0000   -5.28381
124440.0000   -5.14381
124480.0000   -5.63749
124520.0000   -5.17423
124560.0000   -5.72810
124600.0000   -6.03213
124640.0000   -4.84197
124680.0000   -5.68078
124720.0000   -4.77181
124760.0000   -4.88245
124800.0000   -5.70849
124840.0000   -6.06422
124880.0000   -5.27569
124920.0000   -5.88895
124960.0000   -5.22063
125000.0000   -5.69406
125040.0000   -5.41493
125080.0000   -5.64107
125120.0000   -5.35876
125160.0000   -5.49381
125200.0000   -5.56489
125240.0000   -5.67119
125280.0000   -5.93861
125320.0000   -5.52125
125360.0000   -5.07572
125400.0000   -4.81300
125440.0000   -6.07302
125480.0000   -5.03356
125520.0000   -6.17631
125560.0000   -6.57385
125600.0000   -5.41532
125640.0000   -5.48626
125680.0000   -5.37097
125720.0000   -5.44644
125760.0000   -5.52494
125800.0000   -5.84495
125840.0000   -5.74587
125880.0000   -6.03270
125920.0000   -5.86329
125960.0000   -6.64815
126000.0000   -5.65830
126040.0000   -5.86947
126080.0000   -5.34155
126120.0000   -6.26962
126160.0000   -5.40490
126200.0000   -6.08734
126240.0000   -6.47472
126280.0000   -5.79499
126320.0000   -6.20258
126360.0000   -6.23185
126400.0000   -6.67842
126440.0000   -5.99820
126480.0000   -5.64596
126520.0000   -6.14863
126560.0000   -6.16372
126600.0000   -5.66818
126640.0000   -5.89985
126680.0000   -6.65577
126720.0000   -5.56935
126760.0000   -5.19523
126800.0000   -5.11055
126840.0000   -4.95919
126880.0000   -5.66867
126920.0000   -6.66040
126960.0000   -5.63380
127000.0000   -5.93688
127040.0000   -6.16477
127080.0000   -5.82044
127120.0000   -5.79282
127160.0000   -5.19201
127200.0000   -5.78240
127240.0000   -6.03177
127280.0000   -4.55891
127320.0000   -4.50824
127360.0000   -5.17948
127400.0000   -6.03272
127440.0000   -5.42424
127480.0000   -4.99857
127520.0000   -5.47017
127560.0000   -6.22891
127600.0000   -5.81421
127640.0000   -6.00249
127680.0000   -5.79925
127720.0000   -6.36111
127760.0000   -6.09159
127800.0000   -4.81902
127840.0000   -5.98609
127880.0000   -5.59204
127920.0000   -5.48112
127960.0000   -4.78332
128000.0000   -5.02102
128040.0000   -5.17957
128080.0000   -4.91550
128120.0000   -5.59150
128160.0000   -4.58155
128200.0000   -4.85763
128240.0000   -6.01645
128280.0000   -5.33692
128320.0000   -6.08432
128360.0000   -5.51101
128400.0000   -5.80108
128440.0000   -4.44852
128480.0000   -5.93432
128520.0000   -6.32455
128560.0000   -6.34229
128600.0000   -5.62312
128640.0000   -4.85844
128680.0000   -6.39236
128720.0000   -7.26377
128760.0000   -5.90149
128800.0000   -5.04837
128840.0000   -6.27424
128880.0000   -6.40601
128920.0000   -5.07583
128960.0000   -5.44037
129000.0000   -4.86940
129040.0000   -5.84646
129080.0000   -6.09182
129120.0000   -6.63087
129160.0000   -5.59552
129200.0000   -6.22719
129240.0000   -5.74308
129280.0000   -6.49493
129320.0000   -5.70334
129360.0000   -5.72326
129400.0000   -4.84495
129440.0000   -4.62754
129480.0000   -5.80253
129520.0000   -5.25869
129560.0000   -5.95688
129600.0000   -5.98822
129640.0000   -6.99319
129680.0000   -5.13725
129720.0000   -4.85996
129760.0000   -4.73536
129800.0000   -5.40819
129840.0000   -5.20565
129880.0000   -5.82127
129920.0000   -5.52337
129960.0000   -5.24664
130000.0000   -6.33153
130040.0000   -5.96495
130080.0000   -5.62070
130120.0000   -5.85185
130160.0000   -5.64245
130200.0000   -6.20865
130240.0000   -5.79723
130280.0000   -5.75628
130320.0000   -5.33361
130360.0000   -5.61727
130400.0000   -5.36060
130440.0000   -5.60929
130480.0000   -5.61626
130520.0000   -5.11817
130560.0000   -5.21344
130600.0000   -5.12096
130640.0000   -4.92859
130680.0000   -4.87971
130720.0000   -5.47619
130760.0000   -5.27830
130800.0000   -5.65304
130840.0000   -5.82093
130880.0000   -5.11500
130920.0000   -6.30147
130960.0000   -5.54187
131000.0000   -6.66481
131040.0000   -5.69436
131080.0000   -5.17862
131120.0000   -5.50116
131160.0000   -5.48831
131200.0000   -5.68376
131240.0000   -6.75206
131280.0000   -6.00453
131320.0000   -5.72025
131360.0000   -5.51540
131400.0000   -6.64898
131440.0000   -5.39322
131480.0000   -5.15067
131520.0000   -5.95692
131560.0000   -5.48658
131600.0000   -5.12018
131640.0000   -5.84316
131680.0000   -6.25415
131720.0000   -5.96480
131760.0000   -5.15189
131800.0000   -5.50852
131840.0000   -5.56258
131880.0000   -5.97273
131920.0000   -5.80424
131960.0000   -5.77923
132000.0000   -5.96543
132040.0000   -5.34870
132080.0000   -5.01723
132120.0000   -5.65025
132160.0000   -5.97833
132200.0000   -5.69260
132240.0000   -6.14132
132280.0000   -4.21216
132320.0000   -5.77267
132360.0000   -5.26385
132400.0000   -5.89651
132440.0000   -5.31286
132480.0000   -5.34663
132520.0000   -5.92081
132560.0000   -5.43735
132600.0000   -5.44115
132640.0000   -6.20324
132680.0000   -6.15815
132720.0000   -6.73390
132760.0000   -5.00581
132800.0000   -5.44173
132840.0000   -5.65770
132880.0000   -6.92123
132920.0000   -6.28853
132960.0000   -6.56812
133000.0000   -6.06180
133040.0000   -6.36294
133080.0000   -5.63407
133120.0000   -5.42858
133160.0000   -5.60990
133200.0000   -5.50944
133240.0000   -4.32270
133280.0000   -4.84148
133320.0000   -5.36675
133360.0000   -4.77803
133400.0000   -3.97990
133440.0000   -5.29782
133480.0000   -5.79135
133520.0000   -5.10820
133560.0000   -6.13368
133600.0000   -5.00906
133640.0000   -5.49115
133680.0000   -4.95325
133720.0000   -5.74884
133760.0000   -5.60338
133800.0000   -5.28669
133840.0000   -5.40263
133880.0000   -5.64502
133920.0000   -5.61572
133960.0000   -4.50930
134000.0000   -4.52494
134040.0000   -5.50109
134080.0000   -5.25641
134120.0000   -4.77906
134160.0000   -4.84436
134200.0000   -5.03938
134240.0000   -5.59676
134280.0000   -4.69139
134320.0000   -4.96092
134360.0000   -5.78147
134400.0000   -5.35664
134440.0000   -5.40174
134480.0000   -5.92699
134520.0000   -5.76038
134560.0000   -5.35177
134600.0000   -5.25611
134640.0000   -5.68962
134680.0000   -5.21267
134720.0000   -4.63706
134760.0000   -4.72131
134800.0000   -5.33118
134840.0000   -5.03928
134880.0000   -4.91688
134920.0000   -4.74111
134960.0000   -6.32048
135000.0000   -5.73264
135040.0000   -5.46874
135080.0000   -4.95327
135120.0000   -5.23825
135160.0000   -5.52658
135200.0000   -5.34638
135240.0000   -6.39780
135280.0000   -6.46985
135320.0000   -6.26712
135360.0000   -5.63681
135400.0000   -5.41407
135440.0000   -6.06088
135480.0000   -4.97153
135520.0000   -4.59733
135560.0000   -5.09911
135600.0000   -5.01483
135640.0000   -5.04974
135680.0000   -4.82564
135720.0000   -4.40998
135760.0000   -5.34896
135800.0000   -4.71124
135840.0000   -5.71338
135880.0000   -4.84038
135920.0000   -5.17129
135960.0000   -5.40059
136000.0000   -5.07948
136040.0000   -4.77837
136080.0000   -5.42048
136120.0000   -5.82856
136160.0000   -5.99726
136200.0000   -5.73667
136240.0000   -5.57820
136280.0000   -6.13656
136320.0000   -5.07015
136360.0000   -4.89765
136400.0000   -4.44147
136440.0000   -4.94520
136480.0000   -5.14068
136520.0000   -5.39415
136560.0000   -5.28118
136600.0000   -5.20908
136640.0000   -4.89569
136680.0000   -5.72792
136720.0000   -6.26573
136760.0000   -5.41911
136800.0000   -6.04810
136840.0000   -5.90366
136880.0000   -4.69042
136920.0000   -4.18416
136960.0000   -5.07105
137000.0000   -4.82454
137040.0000   -5.75766
137080.0000   -6.50284
137120.0000   -5.10984
137160.0000   -5.63945
137200.0000   -5.80723
137240.0000   -6.02606
137280.0000   -6.64752
137320.0000   -6.47826
137360.0000   -5.98085
137400.0000   -5.18977
137440.0000   -5.40200
137480.0000   -6.12438
137520.0000   -5.61814
137560.0000   -5.25922
137600.0000   -4.96806
137640.0000   -4.70038
137680.0000   -5.66715
137720.0000   -4.96486
137760.0000   -5.36697
137800.0000   -5.81203
137840.0000   -6.14743
137880.0000   -5.29356
137920.0000   -5.81796
137960.0000   -5.47170
138000.0000   -5.38497
138040.0000   -5.74691
138080.0000   -6.14248
138120.0000   -5.97223
138160.0000   -6.44135
138200.0000   -5.77701
138240.0000   -5.62241
138280.0000   -5.57886
138320.0000   -6.42417
138360.0000   -5.53284
138400.0000   -6.13676
138440.0000   -5.90714
138480.0000   -6.13399
138520.0000   -5.97601
138560.0000   -4.86574
138600.0000   -6.15621
138640.0000   -6.15640
138680.0000   -5.47187
138720.0000   -5.28573
138760.0000   -6.46361
138800.0000   -5.88572
138840.0000   -5.56561
138880.0000   -5.23880
138920.0000   -4.99408
138960.0000   -4.44893
139000.0000   -4.71020
139040.0000   -5.37406
139080.0000   -4.42404
139120.0000   -4.84461
139160.0000   -5.53617
139200.0000   -6.10560
139240.0000   -5.45254
139280.0000   -5.40985
139320.0000   -4.76861
139360.0000   -4.75571
139400.0000   -5.23152
139440.0000   -5.23781
139480.0000   -5.66396
139520.0000   -4.60790
139560.0000   -5.42560
139600.0000   -5.47183
139640.0000   -6.03814
139680.0000   -5.95275
139720.0000   -6.13571
139760.0000   -5.62047
139800.0000   -5.81451
139840.0000   -5.83239
139880.0000   -5.04935
139920.0000   -5.08251
139960.0000   -5.50818
140000.0000   -5.50664
140040.0000   -6.35735
140080.0000   -4.73204
140120.0000   -5.93989
140160.0000   -6.64424
140200.0000   -6.16953
140240.0000   -6.29709
140280.0000   -5.44450
140320.0000   -6.08782
140360.0000   -5.86765
140400.0000   -5.65298
140440.0000   -5.84007
140480.0000   -5.69791
140520.0000   -6.09604
140560.0000   -6.00967
140600.0000   -5.60351
140640.0000   -5.57635
140680.0000   -4.77706
140720.0000   -4.76888
140760.0000   -5.05791
140800.0000   -4.63605
140840.0000   -5.44296
140880.0000   -4.01273
140920.0000   -6.00805
140960.0000   -5.16014
141000.0000   -5.15169
141040.0000   -5.26084
141080.0000   -5.08754
141120.0000   -4.89528
141160.0000   -4.77648
141200.0000   -5.30880
141240.0000   -5.80661
141280.0000   -6.05836
141320.0000   -5.78796
141360.0000   -4.84405
141400.0000   -6.31027
141440.0000   -5.83134
141480.0000   -4.47581
141520.0000   -5.73410
141560.0000   -5.40268
141600.0000   -5.09174
141640.0000   -5.98637
141680.0000   -5.53240
141720.0000   -6.93689
141760.0000   -5.48929
141800.0000   -6.64209
141840.0000   -6.18439
141880.0000   -6.13582
141920.0000   -6.57239
141960.0000   -6.60403
142000.0000   -6.64222
142040.0000   -5.86941
142080.0000   -6.24676
142120.0000   -5.94229
142160.0000   -5.86865
142200.0000   -5.70880
142240.0000   -5.71324
142280.0000   -6.12778
142320.0000   -5.00171
142360.0000   -6.35684
142400.0000   -6.26318
142440.0000   -6.06547
142480.0000   -5.34011
142520.0000   -5.71137
142560.0000   -6.16368
142600.0000   -5.27028
142640.0000   -5.72782
142680.0000   -6.35906
142720.0000   -6.34241
142760.0000   -6.38440
142800.0000   -6.28815
142840.0000   -6.05134
142880.0000   -6.05041
142920.0000   -5.58810
142960.0000   -6.07682
143000.0000   -6.89657
143040.0000   -6.45730
143080.0000   -7.18295
143120.0000   -6.29068
143160.0000   -6.36159
143200.0000   -5.79767
143240.0000   -5.43472
143280.0000   -4.93165
143320.0000   -5.31702
143360.0000   -5.38395
143400.0000   -5.15688
143440.0000   -5.74763
143480.0000   -5.02997
143520.0000   -5.76964
143560.0000   -5.30672
143600.0000   -5.35353
143640.0000   -5.45913
143680.0000   -6.56889
143720.0000   -6.25777
143760.0000   -6.02328
143800.0000   -5.91528
143840.0000   -6.08683
143880.0000   -5.31935
143920.0000   -5.18507
143960.0000   -5.78239
144000.0000   -6.14675
144040.0000   -6.08281
144080.0000   -5.73772
144120.0000   -6.10519
144160.0000   -5.75195
144200.0000   -5.29006
144240.0000   -6.38290
144280.0000   -7.13645
144320.0000   -6.10176
144360.0000   -6.41998
144400.0000   -5.51171
144440.0000   -5.32204
144480.0000   -4.92700
144520.0000   -4.53113
144560.0000   -5.03144
144600.0000   -4.85643
144640.0000   -5.50190
144680.0000   -5.68760
144720.0000   -5.43395
144760.0000   -4.82755
144800.0000   -4.99148
144840.0000   -4.94645
144880.0000   -4.44538
144920.0000   -5.17878
144960.0000   -4.78192
145000.0000   -4.39146
145040.0000   -5.49035
145080.0000   -5.66683
145120.0000   -3.84063
145160.0000   -4.48661
145200.0000   -4.57329
145240.0000   -6.02364
145280.0000   -4.97767
145320.0000   -5.44925
145360.0000   -4.27089
145400.0000   -4.90241
145440.0000   -4.72842
145480.0000   -5.57072
145520.0000   -5.58317
145560.0000   -5.13189
145600.0000   -5.30546
145640.0000   -4.57430
145680.0000   -5.37278
145720.0000   -5.12938
145760.0000   -4.99613
145800.0000   -4.93897
145840.0000   -5.13883
145880.0000   -5.31903
145920.0000   -4.69119
145960.0000   -5.62092
146000.0000   -5.70695
146040.0000   -4.99553
146080.0000   -5.18056
146120.0000   -5.86624
146160.0000   -5.51189
146200.0000   -5.70443
146240.0000   -5.99713
146280.0000   -5.71908
146320.0000   -6.59203
146360.0000   -6.10260
146400.0000   -5.94226
146440.0000   -5.11523
146480.0000   -5.66243
146520.0000   -5.57768
146560.0000   -5.58828
146600.0000   -5.67613
146640.0000   -5.41041
146680.0000   -6.18169
146720.0000   -4.77512
146760.0000   -5.73075
146800.0000   -5.75044
146840.0000   -5.26960
146880.0000   -5.40810
146920.0000   -5.84057
146960.0000   -5.42517
147000.0000   -5.41109
147040.0000   -5.04030
147080.0000   -5.33021
147120.0000   -5.70584
147160.0000   -5.48755
147200.0000   -6.01232
147240.0000   -6.36662
147280.0000   -6.24526
147320.0000   -5.39347
147360.0000   -6.18307
147400.0000   -6.53853
147440.0000   -6.04100
147480.0000   -5.80439
147520.0000   -5.47630
147560.0000   -6.05282
147600.0000   -4.73241
147640.0000   -4.69306
147680.0000   -4.83514
147720.0000   -4.97395
147760.0000   -4.62688
147800.0000   -4.26876
147840.0000   -4.46782
147880.0000   -5.00912
147920.0000   -6.25717
147960.0000   -5.69992
148000.0000   -4.90633
148040.0000   -5.31858
148080.0000   -5.06279
148120.0000   -5.79576
148160.0000   -5.93449
148200.0000   -5.48025
148240.0000   -5.27783
148280.0000   -5.06701
148320.0000   -4.85129
148360.0000   -4.73267
148400.0000   -4.84311
148440.0000   -5.81439
148480.0000   -5.06897
148520.0000   -5.50749
148560.0000   -5.42907
148600.0000   -5.41230
148640.0000   -5.28443
148680.0000   -5.78731
148720.0000   -6.00694
148760.0000   -6.01369
148800.0000   -5.72998
148840.0000   -5.61462
148880.0000   -4.53137
148920.0000   -5.09388
148960.0000   -5.89011
149000.0000   -4.84229
149040.0000   -4.90970
149080.0000   -5.14329
149120.0000   -5.31508
149160.0000   -5.33496
149200.0000   -4.84371
149240.0000   -4.64545
149280.0000   -4.74265
149320.0000   -4.73108
149360.0000   -5.48909
149400.0000   -5.32279
149440.0000   -5.63543
149480.0000   -5.38097
149520.0000   -5.27657
149560.0000   -5.64484
149600.0000   -4.71973
149640.0000   -4.92579
149680.0000   -6.23937
149720.0000   -5.08037
149760.0000   -6.46397
149800.0000   -5.58858
149840.0000   -5.03723
149880.0000   -5.52043
149920.0000   -5.44885
149960.0000   -5.07044
150000.0000   -4.98872
150040.0000   -5.88228
150080.0000   -5.54134
150120.0000   -4.89436
150160.0000   -4.97860
150200.0000   -5.26074
150240.0000   -4.74376
150280.0000   -5.15432
150320.0000   -5.26327
150360.0000   -4.79347
150400.0000   -4.70002
150440.0000   -4.42880
150480.0000   -4.47272
150520.0000   -5.58608
150560.0000   -5.00121
150600.0000   -6.01323
150640.0000   -5.79922
150680.0000   -5.38750
150720.0000   -5.49695
150760.0000   -5.43603
150800.0000   -5.56765
150840.0000   -5.00688
150880.0000   -5.64357
150920.0000   -5.12656
150960.0000   -5.77624
151000.0000   -6.11301
151040.0000   -5.77349
151080.0000   -7.02320
151120.0000   -6.92696
151160.0000   -6.06764
151200.0000   -5.84029
151240.0000   -5.80108
151280.0000   -5.71477
151320.0000   -6.14601
151360.0000   -5.90380
151400.0000   -6.27371
151440.0000   -5.62092
151480.0000   -4.97167
151520.0000   -5.36484
151560.0000   -5.76130
151600.0000   -5.57362
151640.0000   -4.68290
151680.0000   -5.38146
151720.0000   -5.07981
151760.0000   -5.17599
151800.0000   -4.19403
151840.0000   -5.36222
151880.0000   -5.22499
151920.0000   -4.95131
151960.0000   -5.97223
152000.0000   -6.72549
152040.0000   -6.42865
152080.0000   -5.86733
152120.0000   -5.58594
152160.0000   -5.80547
152200.0000   -5.45852
152240.0000   -5.65868
152280.0000   -6.78290
152320.0000   -5.44736
152360.0000   -5.33771
152400.0000   -5.59360
152440.0000   -4.83957
152480.0000   -5.76829
152520.0000   -5.74142
152560.0000   -5.62315
152600.0000   -6.19877
152640.0000   -6.11778
152680.0000   -5.32419
152720.0000   -4.85114
152760.0000   -4.67282
152800.0000   -4.78104
152840.0000   -5.50684
152880.0000   -4.52325
152920.0000   -4.77346
152960.0000   -3.57207
153000.0000   -4.51193
153040.0000   -5.19072
153080.0000   -4.95351
153120.0000   -5.31919
153160.0000   -5.67257
153200.0000   -5.47357
153240.0000   -5.86803
153280.0000   -5.44119
153320.0000   -6.30986
153360.0000   -5.26791
153400.0000   -5.51721
153440.0000   -5.44518
153480.0000   -4.94473
153520.0000   -6.01151
153560.0000   -5.52786
153600.0000   -5.03972
153640.0000   -5.16975
153680.0000   -5.20676
153720.0000   -4.73399
153760.0000   -4.99952
153800.0000   -5.76186
153840.0000   -5.88439
153880.0000   -6.10194
153920.0000   -5.66711
153960.0000   -5.30777
154000.0000   -5.73332
154040.0000   -5.00565
154080.0000   -5.64438
154120.0000   -5.28777
154160.0000   -4.55409
154200.0000   -4.68512
154240.0000   -5.99112
154280.0000   -4.87171
154320.0000   -5.42100
154360.0000   -5.15480
154400.0000   -5.03503
154440.0000   -5.36646
154480.0000   -5.12436
154520.0000   -4.32782
154560.0000   -5.76119
154600.0000   -5.18201
154640.0000   -5.79916
154680.0000   -5.59606
154720.0000   -5.68891
154760.0000   -5.72372
154800.0000   -5.78933
154840.0000   -5.33761
154880.0000   -5.85357
154920.0000   -5.92310
154960.0000   -6.12131
155000.0000   -6.74479
155040.0000   -5.97634
155080.0000   -5.37211
155120.0000   -5.74310
155160.0000   -4.88112
155200.0000   -5.14313
155240.0000   -5.09143
155280.0000   -4.62110
155320.0000   -4.90535
155360.0000   -4.87157
155400.0000   -5.55214
155440.0000   -5.17030
155480.0000   -5.86277
155520.0000   -5.27159
155560.0000   -6.59420
155600.0000   -5.84300
155640.0000   -6.07405
155680.0000   -5.19594
155720.0000   -4.93892
155760.0000   -4.72920
155800.0000   -4.60539
155840.0000   -4.01012
155880.0000   -4.62319
155920.0000   -5.20732
155960.0000   -4.09328
156000.0000   -4.88032
156040.0000   -4.38335
156080.0000   -4.64537
156120.0000   -3.87886
156160.0000   -4.68264
156200.0000   -5.25269
156240.0000   -5.34044
156280.0000   -4.89849
156320.0000   -5.67640
156360.0000   -5.06055
156400.0000   -5.30339
156440.0000   -5.52793
156480.0000   -5.24539
156520.0000   -5.63392
156560.0000   -6.40278
156600.0000   -5.90061
156640.0000   -6.39543
156680.0000   -6.66745
156720.0000   -6.63916
156760.0000   -5.66172
156800.0000   -5.47575
156840.0000   -5.40829
156880.0000   -6.19730
156920.0000   -5.78040
156960.0000   -5.94186
157000.0000   -5.80172
157040.0000   -5.86643
157080.0000   -4.79569
157120.0000   -6.15638
157160.0000   -5.73866
157200.0000   -5.23779
157240.0000   -5.83923
157280.0000   -5.77867
157320.0000   -5.55925
157360.0000   -6.22244
157400.0000   -5.46478
157440.0000   -6.68086
157480.0000   -6.02101
157520.0000   -5.77750
157560.0000   -6.37409
157600.0000   -6.37757
157640.0000   -5.80558
157680.0000   -6.03552
157720.0000   -6.96202
157760.0000   -5.60158
157800.0000   -5.55305
157840.0000   -5.98862
157880.0000   -6.14400
157920.0000   -6.02233
157960.0000   -5.73975
158000.0000   -5.65853
158040.0000   -6.27347
158080.0000   -6.02261
158120.0000   -4.93673
158160.0000   -6.50640
158200.0000   -6.05315
158240.0000   -5.77207
158280.0000   -5.18450
158320.0000   -5.53011
158360.0000   -6.20361
158400.0000   -6.30273
158440.0000   -5.28412
158480.0000   -5.30440
158520.0000   -5.98209
158560.0000   -6.67932
158600.0000   -6.45380
158640.0000   -5.87591
158680.0000   -6.25016
158720.0000   -6.02733
158760.0000   -5.89068
158800.0000   -5.92500
158840.0000   -6.94562
158880.0000   -6.80387
158920.0000   -6.36538
158960.0000   -6.23176
159000.0000   -6.06874
159040.0000   -6.22575
159080.0000   -6.94109
159120.0000   -6.12955
159160.0000   -6.13616
159200.0000   -6.36955
159240.0000   -5.97889
159280.0000   -6.89698
159320.0000   -6.03806
159360.0000   -5.87853
159400.0000   -6.35985
159440.0000   -6.35347
159480.0000   -5.82545
159520.0000   -5.91256
159560.0000   -6.61964
159600.0000   -6.24029
159640.0000   -6.80758
159680.0000   -6.18320
159720.0000   -6.12171
159760.0000   -6.73458
159800.0000   -6.05815
159840.0000   -6.37579
159880.0000   -6.46047
159920.0000   -5.98842
159960.0000   -6.73512
160000.0000   -5.61976
160040.0000   -6.23630
160080.0000   -5.12962
160120.0000   -6.46939
160160.0000   -6.73087
160200.0000   -5.83035
160240.0000   -5.44115
160280.0000   -5.76740
160320.0000   -5.71563
160360.0000   -6.25184
160400.0000   -5.58363
160440.0000   -6.07422
160480.0000   -6.42253
160520.0000   -5.63852
160560.0000   -5.65449
160600.0000   -5.53300
160640.0000   -5.51616
160680.0000   -5.32912
160720.0000   -5.05831
160760.0000   -5.21779
160800.0000   -5.66577
160840.0000   -4.69894
160880.0000   -5.17441
160920.0000   -5.33806
160960.0000   -5.48889
161000.0000   -5.15663
161040.0000   -5.31079
161080.0000   -5.46993
161120.0000   -5.76174
161160.0000   -6.02157
161200.0000   -4.77933
161240.0000   -5.69855
161280.0000   -5.85427
161320.0000   -5.90969
161360.0000   -5.19425
161400.0000   -4.72594
161440.0000   -4.52501
161480.0000   -3.94242
161520.0000   -4.55662
161560.0000   -4.89874
161600.0000   -5.37321
161640.0000   -4.79412
161680.0000   -5.03267
161720.0000   -5.33760
161760.0000   -5.53287
161800.0000   -5.50345
161840.0000   -5.53678
161880.0000   -4.86422
161920.0000   -4.91958
161960.0000   -4.32546
162000.0000   -5.29951
162040.0000   -4.94301
162080.0000   -5.04291
162120.0000   -5.44185
162160.0000   -5.16370
162200.0000   -4.95879
162240.0000   -4.24872
162280.0000   -5.06373
162320.0000   -4.30453
162360.0000   -4.34210
162400.0000   -5.38626
162440.0000   -5.13379
162480.0000   -4.44938
162520.0000   -4.22020
162560.0000   -4.68879
162600.0000   -4.44892
162640.0000   -4.00757
162680.0000   -5.06721
162720.0000   -3.42877
162760.0000   -4.56415
162800.0000   -4.65208
162840.0000   -4.59048
162880.0000   -5.07811
162920.0000   -4.87727
162960.0000   -4.99472
163000.0000   -5.55170
163040.0000   -5.71084
163080.0000   -4.33465
163120.0000   -5.94096
163160.0000   -5.13719
163200.0000   -5.08043
163240.0000   -4.40623
163280.0000   -5.29535
163320.0000   -5.04638
163360.0000   -5.02495
163400.0000   -4.71181
163440.0000   -4.07713
163480.0000   -4.89846
163520.0000   -4.60602
163560.0000   -4.67833
163600.0000   -5.03042
163640.0000   -4.96312
163680.0000   -5.94473
163720.0000   -5.58568
163760.0000   -5.41014
163800.0000   -5.10961
163840.0000   -5.69900
163880.0000   -6.08001
163920.0000   -5.88832
163960.0000   -6.38631
164000.0000   -7.26011
164040.0000   -5.63141
164080.0000   -5.07180
164120.0000   -4.87259
164160.0000   -5.68998
164200.0000   -6.16796
164240.0000   -5.83414
164280.0000   -5.58710
164320.0000   -5.70582
164360.0000   -4.91146
164400.0000   -5.20201
164440.0000   -5.27541
164480.0000   -6.97258
164520.0000   -6.25936
164560.0000   -5.41003
164600.0000   -6.34356
164640.0000   -5.01011
164680.0000   -5.40682
164720.0000   -5.44397
164760.0000   -4.82414
164800.0000   -5.21944
164840.0000   -5.23326
164880.0000   -4.56958
164920.0000   -5.33138
164960.0000   -6.06634
165000.0000   -5.09549
165040.0000   -5.21710
165080.0000   -4.96053
165120.0000   -5.59811
165160.0000   -5.51313
165200.0000   -5.17509
165240.0000   -5.74773
165280.0000   -4.85864
165320.0000   -5.47908
165360.0000   -4.79334
165400.0000   -5.16894
165440.0000   -5.10203
165480.0000   -4.90632
165520.0000   -4.49093
165560.0000   -4.18845
165600.0000   -4.47339
165640.0000   -4.33371
165680.0000   -5.14369
165720.0000   -6.11615
165760.0000   -5.50114
165800.0000   -5.82278
165840.0000   -4.09160
165880.0000   -4.39956
165920.0000   -4.97536
165960.0000   -5.78072
166000.0000   -5.55810
166040.0000   -5.21300
166080.0000   -5.12840
166120.0000   -5.01098
166160.0000   -5.59639
166200.0000   -6.38761
166240.0000   -6.16229
166280.0000   -5.70000
166320.0000   -4.87057
166360.0000   -5.37336
166400.0000   -5.08186
166440.0000   -5.93774
166480.0000   -5.81314
166520.0000   -5.48074
166560.0000   -5.64375
166600.0000   -4.61377
166640.0000   -4.97176
166680.0000   -5.23206
166720.0000   -4.76315
166760.0000   -4.79198
166800.0000   -5.25468
166840.0000   -5.64387
166880.0000   -4.71752
166920.0000   -4.86828
166960.0000   -5.09065
167000.0000   -4.63614
167040.0000   -5.23903
167080.0000   -5.14097
167120.0000   -4.87695
167160.0000   -4.91626
167200.0000   -5.16110
167240.0000   -5.83489
167280.0000   -5.12185
167320.0000   -4.34443
167360.0000   -4.68911
167400.0000   -4.04388
167440.0000   -4.82154
167480.0000   -5.02755
167520.0000   -5.77885
167560.0000   -6.08831
167600.0000   -5.69077
167640.0000   -4.90018
167680.0000   -5.45984
167720.0000   -5.32218
167760.0000   -5.20580
167800.0000   -5.39566
167840.0000   -5.04911
167880.0000   -5.45596
167920.0000   -5.94874
167960.0000   -5.64583
168000.0000   -5.45024
168040.0000   -5.47502
168080.0000   -6.08219
168120.0000   -5.13483
168160.0000   -5.25619
168200.0000   -5.30082
168240.0000   -5.54933
168280.0000   -5.28542
168320.0000   -6.01968
168360.0000   -4.80174
168400.0000   -4.24481
168440.0000   -3.96963
168480.0000   -5.07685
168520.0000   -5.91521
168560.0000   -5.56123
168600.0000   -6.51966
168640.0000   -6.17967
168680.0000   -6.51398
168720.0000   -6.25809
168760.0000   -5.75827
168800.0000   -5.46048
168840.0000   -5.41841
168880.0000   -4.51699
168920.0000   -3.95537
168960.0000   -5.12590
169000.0000   -4.84835
169040.0000   -5.69800
169080.0000   -5.73044
169120.0000   -5.98630
169160.0000   -5.86487
169200.0000   -5.87320
169240.0000   -5.33091
169280.0000   -6.45293
169320.0000   -5.15621
169360.0000   -5.23959
169400.0000   -5.56324
169440.0000   -5.29330
169480.0000   -5.11647
169520.0000   -5.09574
169560.0000   -4.82879
169600.0000   -6.33131
169640.0000   -5.69333
169680.0000   -5.41515
169720.0000   -5.53224
169760.0000   -5.16959
169800.0000   -5.15026
169840.0000   -5.38353
169880.0000   -5.74176
169920.0000   -5.88557
169960.0000   -5.94283
170000.0000   -5.48115
170040.0000   -5.80639
170080.0000   -6.46972
170120.0000   -5.29229
170160.0000   -4.90321
170200.0000   -5.76188
170240.0000   -5.19806
170280.0000   -5.54098
170320.0000   -5.81592
170360.0000   -5.76384
170400.0000   -5.71866
170440.0000   -6.49128
170480.0000   -6.20056
170520.0000   -6.81623
170560.0000   -6.38143
170600.0000   -6.42858
170640.0000   -6.38216
170680.0000   -6.71431
170720.0000   -6.15609
170760.0000   -7.07951
170800.0000   -6.44672
170840.0000   -5.72998
170880.0000   -6.30822
170920.0000   -5.94537
170960.0000   -7.23966
171000.0000   -6.99063
171040.0000   -6.99135
171080.0000   -7.44418
171120.0000   -7.76980
171160.0000   -7.61434
171200.0000   -7.12779
171240.0000   -6.25717
171280.0000   -5.75371
171320.0000   -6.85156
171360.0000   -5.22729
171400.0000   -5.78474
171440.0000   -6.79145
171480.0000   -6.66223
171520.0000   -5.62456
171560.0000   -6.83493
171600.0000   -6.51842
171640.0000   -6.96102
171680.0000   -6.86189
171720.0000   -6.35584
171760.0000   -5.98955
171800.0000   -6.83760
171840.0000   -6.49813
171880.0000   -6.90785
171920.0000   -6.76043
171960.0000   -6.70486
172000.0000   -7.12454
172040.0000   -6.31714
172080.0000   -6.94794
172120.0000   -5.77645
172160.0000   -5.83093
172200.0000   -8.23051
172240.0000   -6.40530
172280.0000   -6.46092
172320.0000   -5.89623
172360.0000   -6.59752
172400.0000   -6.01859
172440.0000   -6.63021
172480.0000   -5.73476
172520.0000   -5.55846
172560.0000   -6.29680
172600.0000   -6.56974
172640.0000   -6.65122
172680.0000   -6.58179
172720.0000   -7.52192
172760.0000   -6.32859
172800.0000   -7.73854
172840.0000   -7.66043
172880.0000   -6.49379
172920.0000   -7.32166
172960.0000   -7.26327
173000.0000   -7.35890
173040.0000   -6.38602
173080.0000   -7.45646
173120.0000   -5.81308
173160.0000   -6.36685
173200.0000   -6.77056
173240.0000   -7.29580
173280.0000   -7.03468
173320.0000   -5.74181
173360.0000   -6.27551
173400.0000   -6.89516
173440.0000   -5.07425
173480.0000   -6.00470
173520.0000   -5.71260
173560.0000   -5.87099
173600.0000   -5.84741
173640.0000   -6.19225
173680.0000   -4.89548
173720.0000   -6.04238
173760.0000   -6.35828
173800.0000   -4.97632
173840.0000   -5.69586
173880.0000   -5.91674
173920.0000   -5.20210
173960.0000   -5.62777
174000.0000   -5.45208
174040.0000   -5.41857
174080.0000   -5.49858
174120.0000   -4.99890
174160.0000   -5.25621
174200.0000   -6.09143
174240.0000   -4.67389
174280.0000   -5.41021
174320.0000   -5.52196
174360.0000   -5.39202
174400.0000   -6.10007
174440.0000   -6.01933
174480.0000   -5.74969
174520.0000   -5.55894
174560.0000   -5.74432
174600.0000   -5.90666
174640.0000   -6.50367
174680.0000   -5.97308
174720.0000   -5.37991
174760.0000   -5.15511
174800.0000   -5.04720
174840.0000   -4.89749
174880.0000   -5.04393
174920.0000   -5.88955
174960.0000   -6.18431
175000.0000   -5.99581
175040.0000   -5.95065
175080.0000   -5.81155
175120.0000   -6.32836
175160.0000   -5.93593
175200.0000   -5.35649
175240.0000   -5.91208
175280.0000   -5.86732
175320.0000   -6.12533
175360.0000   -5.54738
175400.0000   -5.88967
175440.0000   -5.91202
175480.0000   -6.16696
175520.0000   -5.88811
175560.0000   -5.81825
175600.0000   -5.52725
175640.0000   -4.72224
175680.0000   -5.48260
175720.0000   -5.21138
175760.0000   -5.81876
175800.0000   -5.77412
175840.0000   -5.47740
175880.0000   -5.35505
175920.0000   -5.15896
175960.0000   -6.52589
176000.0000   -5.54002
176040.0000   -5.31937
176080.0000   -5.90075
176120.0000   -5.56903
176160.0000   -5.75582
176200.0000   -6.10725
176240.0000   -5.96954
176280.0000   -5.80221
176320.0000   -6.05802
176360.0000   -6.24118
176400.0000   -6.36604
176440.0000   -6.41461
176480.0000   -6.51587
176520.0000   -5.94133
176560.0000   -6.09048
176600.0000   -5.87699
176640.0000   -5.72837
176680.0000   -5.18999
176720.0000   -5.91452
176760.0000   -5.00074
176800.0000   -5.59578
176840.0000   -5.70364
176880.0000   -4.52952
176920.0000   -5.69703
176960.0000   -4.75453
177000.0000   -5.72893
177040.0000   -5.88244
177080.0000   -4.71718
177120.0000   -5.11117
177160.0000   -5.50485
177200.0000   -4.30442
177240.0000   -5.11574
177280.0000   -4.77535
177320.0000   -4.73414
177360.0000   -5.00484
177400.0000   -5.84263
177440.0000   -6.21827
177480.0000   -6.32878
177520.0000   -5.29086
177560.0000   -5.14059
177600.0000   -4.69765
177640.0000   -4.40067
177680.0000   -5.63872
177720.0000   -5.42716
177760.0000   -4.99103
177800.0000   -6.09660
177840.0000   -4.60120
177880.0000   -5.89395
177920.0000   -5.53776
177960.0000   -5.41333
178000.0000   -4.58779
178040.0000   -5.57420
178080.0000   -6.06648
178120.0000   -5.83210
178160.0000   -6.13438
178200.0000   -5.63239
178240.0000   -5.55192
178280.0000   -6.08209
178320.0000   -5.74598
178360.0000   -5.94756
178400.0000   -6.53166
178440.0000   -5.72551
178480.0000   -4.63720
178520.0000   -4.51126
178560.0000   -4.99893
178600.0000   -5.67754
178640.0000   -6.05318
178680.0000   -6.42642
178720.0000   -5.53376
178760.0000   -6.58339
178800.0000   -5.72599
178840.0000   -6.80877
178880.0000   -4.95428
178920.0000   -5.48441
178960.0000   -5.56067
179000.0000   -5.94364
179040.0000   -5.23599
179080.0000   -5.25582
179120.0000   -5.67371
179160.0000   -5.69258
179200.0000   -6.61300
179240.0000   -5.03567
179280.0000   -5.87182
179320.0000   -5.88234
179360.0000   -5.55783
179400.0000   -5.94092
179440.0000   -6.13583
179480.0000   -5.39466
179520.0000   -6.41497
179560.0000   -5.45220
179600.0000   -5.17849
179640.0000   -4.96872
179680.0000   -5.71494
179720.0000   -5.81647
179760.0000   -6.05997
179800.0000   -5.40933
179840.0000   -5.90263
179880.0000   -6.18364
179920.0000   -4.94173
179960.0000   -5.14318
180000.0000   -5.21735
180040.0000   -5.80293
180080.0000   -5.33369
180120.0000   -5.43633
180160.0000   -5.70429
180200.0000   -6.18366
180240.0000   -6.22036
180280.0000   -6.10734
180320.0000   -5.74794
180360.0000   -5.96487
180400.0000   -6.36218
180440.0000   -5.32187
180480.0000   -6.03016
180520.0000   -5.98550
180560.0000   -5.71300
180600.0000   -6.26686
180640.0000   -5.79691
180680.0000   -5.84971
180720.0000   -6.69212
180760.0000   -6.37147
180800.0000   -6.22037
180840.0000   -5.68697
180880.0000   -5.01308
180920.0000   -6.62828
180960.0000   -5.71546
181000.0000   -4.98146
181040.0000   -6.39152
181080.0000   -6.21143
181120.0000   -5.38537
181160.0000   -5.83586
181200.0000   -6.05474
181240.0000   -6.05065
181280.0000   -5.36757
181320.0000   -5.14207
181360.0000   -5.88927
181400.0000   -5.18959
181440.0000   -5.35160
181480.0000   -5.60198
181520.0000   -6.02416
181560.0000   -6.71590
181600.0000   -5.97947
181640.0000   -6.43115
181680.0000   -6.20942
181720.0000   -6.54586
181760.0000   -6.83940
181800.0000   -5.63084
181840.0000   -6.49017
181880.0000   -6.20708
181920.0000   -5.72644
181960.0000   -6.20113
182000.0000   -5.97810
182040.0000   -6.09653
182080.0000   -6.29200
182120.0000   -5.27470
182160.0000   -5.88074
182200.0000   -5.55271
182240.0000   -5.12756
182280.0000   -5.51079
182320.0000   -6.13396
182360.0000   -5.47593
182400.0000   -6.33613
182440.0000   -6.53087
182480.0000   -6.03373
182520.0000   -5.28574
182560.0000   -6.46868
182600.0000   -5.12610
182640.0000   -6.17483
182680.0000   -5.28858
182720.0000   -5.99886
182760.0000   -5.07331
182800.0000   -6.08462
182840.0000   -6.06413
182880.0000   -6.45342
182920.0000   -5.40231
182960.0000   -5.67641
183000.0000   -5.45672
183040.0000   -5.41327
183080.0000   -5.36417
183120.0000   -5.55200
183160.0000   -5.40248
183200.0000   -6.19915
183240.0000   -4.76005
183280.0000   -6.31148
183320.0000   -5.71835
183360.0000   -6.04455
183400.0000   -5.67140
183440.0000   -5.71238
183480.0000   -6.37423
183520.0000   -6.13226
183560.0000   -6.04411
183600.0000   -6.25962
183640.0000   -6.20592
183680.0000   -6.07305
183720.0000   -5.12002
183760.0000   -6.69159
183800.0000   -5.87030
183840.0000   -5.87829
183880.0000   -5.27993
183920.0000   -5.29708
183960.0000   -5.35084
184000.0000   -5.38413
184040.0000   -4.80666
184080.0000   -5.18658
184120.0000   -5.07315
184160.0000   -4.43570
184200.0000   -5.81220
184240.0000   -5.33431
184280.0000   -5.26286
184320.0000   -5.41783
184360.0000   -5.38676
184400.0000   -5.30237
184440.0000   -6.21666
184480.0000   -5.04629
184520.0000   -5.93008
184560.0000   -5.37488
184600.0000   -5.29645
184640.0000   -5.18004
184680.0000   -6.56351
184720.0000   -5.99745
184760.0000   -6.51428
184800.0000   -6.61003
184840.0000   -6.64642
184880.0000   -5.88380
184920.0000   -5.70064
184960.0000   -5.92809
185000.0000   -6.53077
185040.0000   -5.68309
185080.0000   -5.73296
185120.0000   -6.83725
185160.0000   -5.66122
185200.0000   -5.26735
185240.0000   -5.40495
185280.0000   -5.35175
185320.0000   -6.33747
185360.0000   -5.92002
185400.0000   -5.67583
185440.0000   -4.65940
185480.0000   -5.09967
185520.0000   -5.94366
185560.0000   -5.40734
185600.0000   -6.37839
185640.0000   -6.25552
185680.0000   -5.06755
185720.0000   -6.06931
185760.0000   -5.42329
185800.0000   -4.85590
185840.0000   -5.74315
185880.0000   -6.17307
185920.0000   -6.44251
185960.0000   -5.88272
186000.0000   -6.03277
186040.0000   -6.22309
186080.0000   -6.70445
186120.0000   -5.11776
186160.0000   -5.42992
186200.0000   -5.42579
186240.0000   -5.45610
186280.0000   -5.90539
186320.0000   -5.47021
186360.0000   -5.54933
186400.0000   -6.29062
186440.0000   -4.86079
186480.0000   -5.92032
186520.0000   -5.54811
186560.0000   -6.05555
186600.0000   -5.76515
186640.0000   -6.23663
186680.0000   -6.54103
186720.0000   -6.24857
186760.0000   -6.01537
186800.0000   -6.81791
186840.0000   -5.84378
186880.0000   -5.43570
186920.0000   -5.50775
186960.0000   -5.61293
187000.0000   -6.30089
187040.0000   -6.10548
187080.0000   -4.85769
187120.0000   -6.06278
187160.0000   -5.05996
187200.0000   -5.61964
187240.0000   -5.04317
187280.0000   -5.08016
187320.0000   -5.12670
187360.0000   -5.36853
187400.0000   -5.50810
187440.0000   -5.17728
187480.0000   -5.95961
187520.0000   -5.73863
187560.0000   -6.17558
187600.0000   -5.98252
187640.0000   -6.48313
187680.0000   -6.13004
187720.0000   -6.36445
187760.0000   -6.14153
187800.0000   -5.67089
187840.0000   -5.59349
187880.0000   -5.06344
187920.0000   -5.67191
187960.0000   -5.42164
188000.0000   -5.47353
188040.0000   -5.71160
188080.0000   -4.60717
188120.0000   -4.31320
188160.0000   -5.88700
188200.0000   -6.06888
188240.0000   -7.01285
188280.0000   -6.29724
188320.0000   -5.66298
188360.0000   -6.18851
188400.0000   -6.74172
188440.0000   -5.46219
188480.0000   -5.84312
188520.0000   -6.53657
188560.0000   -5.94209
188600.0000   -5.81270
188640.0000   -5.74238
188680.0000   -5.44291
188720.0000   -4.45166
188760.0000   -5.78721
188800.0000   -5.76590
188840.0000   -6.31589
188880.0000   -5.41435
188920.0000   -5.93383
188960.0000   -6.09458
189000.0000   -5.20000
189040.0000   -5.42578
189080.0000   -6.41014
189120.0000   -5.87081
189160.0000   -4.67930
189200.0000   -6.36967
189240.0000   -5.75703
189280.0000   -6.15261
189320.0000   -4.69787
189360.0000   -5.02194
189400.0000   -5.26232
189440.0000   -5.49258
189480.0000   -5.86696
189520.0000   -6.15358
189560.0000   -6.35958
189600.0000   -5.39395
189640.0000   -6.13309
189680.0000   -5.88266
189720.0000   -5.53691
189760.0000   -5.27748
189800.0000   -4.43782
189840.0000   -6.00897
189880.0000   -5.92005
189920.0000   -5.68058
189960.0000   -5.13748
190000.0000   -5.62792
190040.0000   -5.59144
190080.0000   -5.52159
190120.0000   -4.98924
190160.0000   -4.72650
190200.0000   -5.92047
190240.0000   -5.29217
190280.0000   -5.41543
190320.0000   -5.03281
190360.0000   -5.01036
190400.0000   -5.05681
190440.0000   -5.74074
190480.0000   -5.52994
190520.0000   -5.52175
190560.0000   -5.63883
190600.0000   -5.69995
190640.0000   -5.97582
190680.0000   -5.87777
190720.0000   -6.68858
190760.0000   -5.64629
190800.0000   -5.14611
190840.0000   -5.25781
190880.0000   -5.11996
190920.0000   -6.21872
190960.0000   -6.95207
191000.0000   -6.30254
191040.0000   -5.93342
191080.0000   -5.94195
191120.0000   -6.58440
191160.0000   -5.87242
191200.0000   -6.64061
191240.0000   -5.71149
191280.0000   -5.80828
191320.0000   -6.53962
191360.0000   -6.26062
191400.0000   -5.85891
191440.0000   -5.86080
191480.0000   -6.77232
191520.0000   -6.27695
191560.0000   -6.35839
191600.0000   -6.37649
191640.0000   -6.43066
191680.0000   -6.60477
191720.0000   -7.76165
191760.0000   -8.36093
191800.0000   -7.41320
191840.0000   -6.86536
191880.0000   -7.31396
191920.0000   -7.06011
191960.0000   -6.55871
192000.0000   -6.53673
192040.0000   -5.97523
192080.0000   -5.86658
192120.0000   -5.95463
192160.0000   -5.83888
192200.0000   -5.52684
192240.0000   -5.48765
192280.0000   -5.55246
192320.0000   -5.67685
192360.0000   -5.72143
192400.0000   -5.57575
192440.0000   -6.00646
192480.0000   -5.50199
192520.0000   -5.40702
192560.0000   -5.34732
192600.0000   -5.58962
192640.0000   -5.83550
192680.0000   -6.63865
192720.0000   -5.89004
192760.0000   -5.73745
192800.0000   -6.24204
192840.0000   -6.16069
192880.0000   -5.81851
192920.0000   -5.87463
192960.0000   -5.44430
193000.0000   -4.71311
193040.0000   -5.92308
193080.0000   -5.97169
193120.0000   -4.83898
193160.0000   -5.63000
193200.0000   -4.68240
193240.0000   -5.32447
193280.0000   -5.31257
193320.0000   -5.40556
193360.0000   -5.84025
193400.0000   -5.79426
193440.0000   -6.24425
193480.0000   -5.16255
193520.0000   -5.39275
193560.0000   -5.43879
193600.0000   -5.57949
193640.0000   -5.69120
193680.0000   -5.07356
193720.0000   -6.24192
193760.0000   -5.92094
193800.0000   -5.59436
193840.0000   -5.81330
193880.0000   -5.95612
193920.0000   -5.92074
193960.0000   -5.44412
194000.0000   -5.96458
194040.0000   -6.15269
194080.0000   -6.43596
194120.0000   -5.63335
194160.0000   -6.65878
194200.0000   -6.74300
194240.0000   -4.95053
194280.0000   -5.71058
194320.0000   -5.06115
194360.0000   -5.23693
194400.0000   -3.99801
194440.0000   -4.85821
194480.0000   -4.47376
194520.0000   -5.51319
194560.0000   -4.50874
194600.0000   -5.29442
194640.0000   -4.91228
194680.0000   -4.98543
194720.0000   -4.53558
194760.0000   -5.25403
194800.0000   -5.19142
194840.0000   -6.44210
194880.0000   -5.66799
194920.0000   -5.44222
194960.0000   -5.13499
195000.0000   -5.41938
195040.0000   -5.80921
195080.0000   -5.13876
195120.0000   -6.29641
195160.0000   -5.56702
195200.0000   -6.23845
195240.0000   -5.32046
195280.0000   -5.96828
195320.0000   -5.62775
195360.0000   -3.98591
195400.0000   -5.05550
195440.0000   -5.46018
195480.0000   -5.46165
195520.0000   -5.09633
195560.0000   -4.81312
195600.0000   -4.26441
195640.0000   -5.21180
195680.0000   -5.35922
195720.0000   -6.04862
195760.0000   -4.97800
195800.0000   -5.18570
195840.0000   -5.12129
195880.0000   -5.02704
195920.0000   -5.30067
195960.0000   -4.79063
196000.0000   -5.03736
196040.0000   -4.83538
196080.0000   -4.32987
196120.0000   -5.14186
196160.0000   -6.11701
196200.0000   -4.68380
196240.0000   -5.26375
196280.0000   -4.72518
196320.0000   -5.55494
196360.0000   -6.37245
196400.0000   -6.01247
196440.0000   -4.50338
196480.0000   -5.17089
196520.0000   -4.92293
196560.0000   -4.94076
196600.0000   -4.47464
196640.0000   -4.64391
196680.0000   -5.41090
196720.0000   -5.99584
196760.0000   -6.17794
196800.0000   -6.64541
196840.0000   -5.80249
196880.0000   -6.48733
196920.0000   -6.45833
196960.0000   -5.76646
197000.0000   -5.55511
197040.0000   -6.10587
197080.0000   -5.69972
197120.0000   -5.18375
197160.0000   -5.66428
197200.0000   -5.49416
197240.0000   -4.77076
197280.0000   -5.20223
197320.0000   -6.42768
197360.0000   -4.33897
197400.0000   -6.18654
197440.0000   -5.51912
197480.0000   -5.63131
197520.0000   -6.05486
197560.0000   -5.90653
197600.0000   -6.13024
197640.0000   -5.58206
197680.0000   -6.73297
197720.0000   -6.51281
197760.0000   -6.52708
197800.0000   -6.69239
197840.0000   -6.07803
197880.0000   -6.78164
197920.0000   -6.82360
197960.0000   -7.31938
198000.0000   -6.27812
198040.0000   -5.93906
198080.0000   -5.60046
198120.0000   -6.28797
198160.0000   -7.00252
198200.0000   -5.99067
198240.0000   -5.33020
198280.0000   -6.04692
198320.0000   -7.11079
198360.0000   -5.97348
198400.0000   -5.82591
198440.0000   -6.42560
198480.0000   -5.67099
198520.0000   -5.51137
198560.0000   -5.21468
198600.0000   -4.81252
198640.0000   -5.12696
198680.0000   -5.63719
198720.0000   -5.53310
198760.0000   -5.30398
198800.0000   -5.85711
198840.0000   -5.46949
198880.0000   -5.56845
198920.0000   -5.80778
198960.0000   -5.27026
199000.0000   -5.84775
199040.0000   -5.65541
199080.0000   -5.32367
199120.0000   -5.38023
199160.0000   -5.45719
199200.0000   -5.47106
199240.0000   -4.93696
199280.0000   -5.04095
199320.0000   -4.74941
199360.0000   -4.79842
199400.0000   -4.78192
199440.0000   -4.79445
199480.0000   -5.09818
199520.0000   -4.68901
199560.0000   -5.29830
199600.0000   -5.50082
199640.0000   -5.05319
199680.0000   -4.37321
199720.0000   -5.21776
199760.0000   -4.90260
199800.0000   -4.45114
199840.0000   -5.15308
199880.0000   -5.73543
199920.0000   -4.82937
199960.0000   -5.13549
200000.0000   -4.72982
200040.0000   -4.81522
200080.0000   -4.88713
200120.0000   -4.55108
200160.0000   -4.38541
200200.0000   -5.15856
200240.0000   -4.37316
200280.0000   -5.05499
200320.0000   -5.67776
200360.0000   -5.40285
200400.0000   -5.21759
200440.0000   -5.17695
200480.0000   -5.49339
200520.0000   -5.58718
200560.0000   -5.46355
200600.0000   -5.16065
200640.0000   -6.42499
200680.0000   -6.05900
200720.0000   -5.11914
200760.0000   -5.87310
200800.0000   -5.10460
200840.0000   -5.92794
200880.0000   -5.08047
200920.0000   -5.82305
200960.0000   -5.82079
201000.0000   -5.38610
201040.0000   -6.17091
201080.0000   -6.12917
201120.0000   -5.95908
201160.0000   -5.57462
201200.0000   -4.57291
201240.0000   -5.24741
201280.0000   -5.94686
201320.0000   -4.28466
201360.0000   -4.85446
201400.0000   -5.57199
201440.0000   -6.29568
201480.0000   -6.18159
201520.0000   -5.50505
201560.0000   -6.18471
201600.0000   -6.07215
201640.0000   -5.74074
201680.0000   -5.45278
201720.0000   -6.67046
201760.0000   -6.37661
201800.0000   -5.80365
201840.0000   -6.48494
201880.0000   -5.34488
201920.0000   -5.43655
201960.0000   -5.52684
202000.0000   -5.83519
202040.0000   -6.08978
202080.0000   -5.43426
202120.0000   -6.60526
202160.0000   -7.16547
202200.0000   -6.91333
202240.0000   -6.89422
202280.0000   -6.88311
202320.0000   -6.02690
202360.0000   -6.01807
202400.0000   -6.18286
202440.0000   -5.94303
202480.0000   -6.10010
202520.0000   -6.01049
202560.0000   -5.88495
202600.0000   -5.12321
202640.0000   -6.11402
202680.0000   -5.67670
202720.0000   -5.34106
202760.0000   -5.22790
202800.0000   -5.64328
202840.0000   -6.94881
202880.0000   -6.30809
202920.0000   -6.44511
202960.0000   -5.93873
203000.0000   -6.02743
203040.0000   -5.62576
203080.0000   -5.06554
203120.0000   -5.99677
203160.0000   -5.58400
203200.0000   -5.74309
203240.0000   -5.41662
203280.0000   -5.01252
203320.0000   -5.18171
203360.0000   -5.75126
203400.0000   -5.54057
203440.0000   -6.10919
203480.0000   -5.69224
203520.0000   -5.29858
203560.0000   -5.64338
203600.0000   -5.77564
203640.0000   -6.54782
203680.0000   -6.49764
203720.0000   -5.39023
203760.0000   -5.50085
203800.0000   -5.13118
203840.0000   -5.19012
203880.0000   -5.53633
203920.0000   -5.39850
203960.0000   -5.92727
204000.0000   -6.27901
204040.0000   -5.72811
204080.0000   -5.84885
204120.0000   -6.70189
204160.0000   -5.99452
204200.0000   -6.13131
204240.0000   -5.97097
204280.0000   -5.34910
204320.0000   -5.43237
204360.0000   -6.04349
204400.0000   -4.97196
204440.0000   -5.06905
204480.0000   -4.81961
204520.0000   -5.41506
204560.0000   -4.95063
204600.0000   -5.64218
204640.0000   -6.37148
204680.0000   -5.25454
204720.0000   -4.85544
204760.0000   -4.09867
204800.0000   -5.29801
204840.0000   -4.99168
204880.0000   -4.81402
204920.0000   -4.93843
204960.0000   -4.83425
205000.0000   -4.86558
205040.0000   -4.65507
205080.0000   -5.50170
205120.0000   -5.27171
205160.0000   -5.41577
205200.0000   -5.30899
205240.0000   -5.80437
205280.0000   -4.75627
205320.0000   -4.61514
205360.0000   -5.25597
205400.0000   -5.41890
205440.0000   -5.26612
205480.0000   -5.45198
205520.0000   -5.59998
205560.0000   -4.79282
205600.0000   -5.74758
205640.0000   -5.49907
205680.0000   -4.72551
205720.0000   -4.97592
205760.0000   -4.72506
205800.0000   -4.56589
205840.0000   -5.02846
205880.0000   -4.59902
205920.0000   -4.09591
205960.0000   -4.51995
206000.0000   -4.44017
206040.0000   -4.47154
206080.0000   -4.44765
206120.0000   -4.82149
206160.0000   -4.96138
206200.0000   -5.56644
206240.0000   -5.35375
206280.0000   -5.54629
206320.0000   -5.34797
206360.0000   -4.74645
206400.0000   -4.90975
206440.0000   -4.56419
206480.0000   -4.97757
206520.0000   -5.39978
206560.0000   -4.71419
206600.0000   -5.54539
206640.0000   -4.44701
206680.0000   -4.93011
206720.0000   -6.22051
206760.0000   -5.34987
206800.0000   -5.77988
206840.0000   -5.19810
206880.0000   -6.07813
206920.0000   -5.19803
206960.0000   -5.42980
207000.0000   -6.44961
207040.0000   -4.64055
207080.0000   -5.44963
207120.0000   -4.99757
207160.0000   -4.84400
207200.0000   -4.55090
207240.0000   -5.00675
207280.0000   -5.10026
207320.0000   -4.74746
207360.0000   -4.74487
207400.0000   -5.46434
207440.0000   -6.34044
207480.0000   -6.12509
207520.0000   -5.92924
207560.0000   -5.41373
207600.0000   -6.04469
207640.0000   -5.47357
207680.0000   -5.20715
207720.0000   -4.60138
207760.0000   -5.16203
207800.0000   -5.43029
207840.0000   -5.68663
207880.0000   -5.79077
207920.0000   -6.03694
207960.0000   -6.19625
208000.0000   -4.53476
208040.0000   -5.37898
208080.0000   -4.95555
208120.0000   -4.82626
208160.0000   -4.32026
208200.0000   -5.19027
208240.0000   -4.99113
208280.0000   -5.74814
208320.0000   -5.88742
208360.0000   -5.53723
208400.0000   -5.90567
208440.0000   -5.98573
208480.0000   -4.96269
208520.0000   -4.87643
208560.0000   -4.49968
208600.0000   -5.06252
208640.0000   -4.80640
208680.0000   -4.76547
208720.0000   -5.89392
208760.0000   -5.37840
208800.0000   -5.07769
208840.0000   -5.56268
208880.0000   -5.63371
208920.0000   -5.56915
208960.0000   -5.16426
209000.0000   -5.53417
209040.0000   -5.20844
209080.0000   -4.62397
209120.0000   -4.63198
209160.0000   -4.05189
209200.0000   -5.14388
209240.0000   -5.67888
209280.0000   -4.69101
209320.0000   -5.25680
209360.0000   -5.08096
209400.0000   -6.10462
209440.0000   -5.60544
209480.0000   -5.43419
209520.0000   -5.94634
209560.0000   -5.77818
209600.0000   -5.00793
209640.0000   -5.47461
209680.0000   -5.92882
209720.0000   -5.59711
209760.0000   -5.79668
209800.0000   -5.59866
209840.0000   -5.73914
209880.0000   -5.74090
209920.0000   -5.97912
209960.0000   -6.40587
210000.0000   -5.75157
210040.0000   -5.49004
210080.0000   -5.36498
210120.0000   -5.57106
210160.0000   -5.39539
210200.0000   -4.70104
210240.0000   -4.69446
210280.0000   -4.64191
210320.0000   -5.36347
210360.0000   -5.60984
210400.0000   -5.71907
210440.0000   -4.98408
210480.0000   -5.74615
210520.0000   -4.97696
210560.0000   -4.43421
210600.0000   -5.04496
210640.0000   -4.68454
210680.0000   -4.48797
210720.0000   -4.25379
210760.0000   -4.16339
210800.0000   -5.11139
210840.0000   -4.54449
210880.0000   -4.75074
210920.0000   -5.31817
210960.0000   -5.94253
211000.0000   -5.65657
211040.0000   -5.26207
211080.0000   -5.66795
211120.0000   -5.99758
211160.0000   -6.34118
211200.0000   -4.76160
211240.0000   -5.80728
211280.0000   -5.47191
211320.0000   -6.14697
211360.0000   -5.75518
211400.0000   -6.40838
211440.0000   -6.60301
211480.0000   -6.76339
211520.0000   -6.03167
211560.0000   -5.97907
211600.0000   -6.12815
211640.0000   -6.01763
211680.0000   -5.77913
211720.0000   -6.68746
211760.0000   -5.88203
211800.0000   -6.46871
211840.0000   -6.97154
211880.0000   -6.12045
211920.0000   -5.30277
211960.0000   -5.60548
212000.0000   -5.66547
212040.0000   -5.46278
212080.0000   -5.87963
212120.0000   -6.23811
212160.0000   -5.76792
212200.0000   -6.44750
212240.0000   -5.89852
212280.0000   -5.76275
212320.0000   -6.09536
212360.0000   -6.04941
212400.0000   -5.09651
212440.0000   -5.39243
212480.0000   -4.99623
212520.0000   -5.49550
212560.0000   -5.81761
212600.0000   -6.36165
212640.0000   -5.77440
212680.0000   -5.37190
212720.0000   -5.22062
212760.0000   -5.28621
212800.0000   -4.84302
212840.0000   -4.66673
212880.0000   -4.72273
212920.0000   -5.85730
212960.0000   -5.57376
213000.0000   -4.82499
213040.0000   -4.93452
213080.0000   -5.08522
213120.0000   -4.94078
213160.0000   -4.81395
213200.0000   -5.15692
213240.0000   -5.02453
213280.0000   -5.41364
213320.0000   -5.19071
213360.0000   -5.93172
213400.0000   -5.95739
213440.0000   -5.13169
213480.0000   -5.81686
213520.0000   -4.63188
213560.0000   -6.00712
213600.0000   -5.15203
213640.0000   -5.51985
213680.0000   -4.54136
213720.0000   -5.28832
213760.0000   -5.75060
213800.0000   -5.59015
213840.0000   -5.90496
213880.0000   -6.25133
213920.0000   -5.98022
213960.0000   -6.37019
214000.0000   -5.22065
214040.0000   -5.49945
214080.0000   -5.64250
214120.0000   -5.81865
214160.0000   -5.96438
214200.0000   -5.24075
214240.0000   -5.91300
214280.0000   -6.87720
214320.0000   -5.34649
214360.0000   -6.11276
214400.0000   -6.28115
214440.0000   -4.81804
214480.0000   -6.10178
214520.0000   -5.56555
214560.0000   -5.31073
214600.0000   -5.91883
214640.0000   -5.41473
214680.0000   -5.18774
214720.0000   -5.16694
214760.0000   -5.06871
214800.0000   -4.74367
214840.0000   -4.83484
214880.0000   -5.92721
214920.0000   -5.58245
214960.0000   -5.57850
215000.0000   -5.65042
215040.0000   -5.25466
215080.0000   -5.54432
215120.0000   -6.65145
215160.0000   -6.48482
215200.0000   -6.61297
215240.0000   -6.62305
215280.0000   -6.73444
215320.0000   -6.80964
215360.0000   -6.66353
215400.0000   -6.78510
215440.0000   -7.01290
215480.0000   -6.83043
215520.0000   -7.00160
215560.0000   -6.20701
215600.0000   -5.54433
215640.0000   -5.76870
215680.0000   -5.98393
215720.0000   -5.67084
215760.0000   -6.43047
215800.0000   -6.66263
215840.0000   -6.05406
215880.0000   -5.76865
215920.0000   -5.14966
215960.0000   -6.22974
216000.0000   -5.70268
216040.0000   -5.84291
216080.0000   -5.86655
216120.0000   -5.16888
216160.0000   -5.45343
216200.0000   -6.31741
216240.0000   -5.75414
216280.0000   -5.65487
216320.0000   -5.73488
216360.0000   -6.00485
216400.0000   -5.38310
216440.0000   -5.04886
216480.0000   -5.12752
216520.0000   -5.19940
216560.0000   -5.88211
216600.0000   -5.43110
216640.0000   -5.21824
216680.0000   -5.99295
216720.0000   -5.68440
216760.0000   -5.08625
216800.0000   -6.39260
216840.0000   -5.61102
216880.0000   -5.22910
216920.0000   -5.88224
216960.0000   -4.97842
217000.0000   -6.43049
217040.0000   -5.97738
217080.0000   -6.48084
217120.0000   -6.22431
217160.0000   -6.39459
217200.0000   -6.26356
217240.0000   -6.31643
217280.0000   -5.47180
217320.0000   -5.55592
217360.0000   -5.14086
217400.0000   -5.64955
217440.0000   -6.09527
217480.0000   -5.97099
217520.0000   -5.36496
217560.0000   -6.53581
217600.0000   -5.66596
217640.0000   -5.71082
217680.0000   -6.22787
217720.0000   -5.84008
217760.0000   -5.22266
217800.0000   -5.41441
217840.0000   -5.22451
217880.0000   -5.42328
217920.0000   -4.68145
217960.0000   -5.58411
218000.0000   -5.12365
218040.0000   -5.39554
218080.0000   -5.82378
218120.0000   -5.02292
218160.0000   -5.89082
218200.0000   -5.72643
218240.0000   -5.18883
218280.0000   -5.74287
218320.0000   -5.68043
218360.0000   -4.44675
218400.0000   -6.10358
218440.0000   -5.32314
218480.0000   -5.35312
218520.0000   -5.14133
218560.0000   -5.16131
218600.0000   -5.39821
218640.0000   -5.65909
218680.0000   -5.68062
218720.0000   -4.96176
218760.0000   -6.54229
218800.0000   -5.77366
218840.0000   -5.78928
218880.0000   -5.61480
218920.0000   -4.65673
218960.0000   -3.99921
219000.0000   -4.84320
219040.0000   -5.74054
219080.0000   -5.68554
219120.0000   -4.74141
219160.0000   -4.77803
219200.0000   -5.59544
219240.0000   -4.96158
219280.0000   -4.41812
219320.0000   -4.43183
219360.0000   -5.11596
219400.0000   -5.64998
219440.0000   -5.11870
219480.0000   -5.26631
219520.0000   -5.36692
219560.0000   -4.47542
219600.0000   -5.16361
219640.0000   -5.34482
219680.0000   -5.35987
219720.0000   -5.47959
219760.0000   -4.89079
219800.0000   -5.54581
219840.0000   -5.60802
219880.0000   -5.35842
219920.0000   -5.07254
219960.0000   -6.55710
220000.0000   -5.44244
220040.0000   -6.59987
220080.0000   -6.27225
220120.0000   -6.42627
220160.0000   -6.15376
220200.0000   -5.73205
220240.0000   -5.55011
220280.0000   -5.05254
220320.0000   -5.99199
220360.0000   -5.21245
220400.0000   -5.84381
220440.0000   -6.43800
220480.0000   -5.91711
220520.0000   -4.99043
220560.0000   -5.07921
220600.0000   -4.81104
220640.0000   -5.54461
220680.0000   -5.59561
220720.0000   -5.50827
220760.0000   -5.53536
220800.0000   -5.83665
220840.0000   -5.67420
220880.0000   -5.49644
220920.0000   -5.34042
220960.0000   -6.23854
221000.0000   -5.91286
221040.0000   -5.78507
221080.0000   -6.05491
221120.0000   -5.13429
221160.0000   -5.20962
221200.0000   -5.29779
221240.0000   -5.45094
221280.0000   -4.95799
221320.0000   -5.62174
221360.0000   -5.52488
221400.0000   -5.17092
221440.0000   -6.14070
221480.0000   -5.15998
221520.0000   -5.30579
221560.0000   -6.04255
221600.0000   -4.92726
221640.0000   -6.02508
221680.0000   -6.08935
221720.0000   -4.79060
221760.0000   -4.68425
221800.0000   -5.38715
221840.0000   -5.55897
221880.0000   -6.43860
221920.0000   -6.19297
221960.0000   -6.37357
222000.0000   -5.69668
222040.0000   -5.06484
222080.0000   -6.93893
222120.0000   -5.01175
222160.0000   -5.86535
222200.0000   -5.22936
222240.0000   -5.24372
222280.0000   -6.12701
222320.0000   -5.91781
222360.0000   -6.36815
222400.0000   -4.97171
222440.0000   -5.42831
222480.0000   -5.94463
222520.0000   -5.01013
222560.0000   -4.92156
222600.0000   -5.46375
222640.0000   -5.80790
222680.0000   -5.86621
222720.0000   -5.58654
222760.0000   -5.16584
222800.0000   -5.02956
222840.0000   -4.33789
222880.0000   -4.43314
222920.0000   -4.79774
222960.0000   -6.29549
223000.0000   -5.88708
223040.0000   -5.43567
223080.0000   -5.70173
223120.0000   -6.03612
223160.0000   -5.80779
223200.0000   -5.40924
223240.0000   -6.40138
223280.0000   -5.41956
223320.0000   -5.63246
223360.0000   -5.82382
223400.0000   -6.37152
223440.0000   -5.41107
223480.0000   -5.03567
223520.0000   -6.09744
223560.0000   -5.01846
223600.0000   -5.09765
223640.0000   -4.71548
223680.0000   -5.28017
223720.0000   -5.28323
223760.0000   -4.98867
223800.0000   -4.53170
223840.0000   -5.27473
223880.0000   -5.97440
223920.0000   -5.55799
223960.0000   -5.19398
224000.0000   -5.48255
224040.0000   -5.63119
224080.0000   -6.13103
224120.0000   -5.61345
224160.0000   -5.58979
224200.0000   -5.28510
224240.0000   -5.17216
224280.0000   -5.60509
224320.0000   -4.78968
224360.0000   -5.06149
224400.0000   -4.99581
224440.0000   -5.07824
224480.0000   -4.57910
224520.0000   -5.11543
224560.0000   -5.59431
224600.0000   -5.52210
224640.0000   -5.96150
224680.0000   -5.82064
224720.0000   -5.42705
224760.0000   -5.77042
224800.0000   -5.56987
224840.0000   -5.45099
224880.0000   -6.32556
224920.0000   -5.61150
224960.0000   -6.29978
225000.0000   -4.85375
225040.0000   -5.67298
225080.0000   -6.08832
225120.0000   -5.46375
225160.0000   -5.17323
225200.0000   -5.15036
225240.0000   -5.18834
225280.0000   -5.32205
225320.0000   -5.60824
225360.0000   -5.61845
225400.0000   -7.16434
225440.0000   -6.09391
225480.0000   -6.12023
225520.0000   -6.38316
225560.0000   -5.89429
225600.0000   -5.62231
225640.0000   -6.45921
225680.0000   -6.07911
225720.0000   -5.66834
225760.0000   -4.69117
225800.0000   -5.13057
225840.0000   -4.35161
225880.0000   -4.86241
225920.0000   -5.37772
225960.0000   -4.73157
226000.0000   -4.87962
226040.0000   -5.99216
226080.0000   -5.75770
226120.0000   -4.51106
226160.0000   -4.93862
226200.0000   -5.49513
226240.0000   -4.40368
226280.0000   -5.68985
226320.0000   -5.44031
226360.0000   -5.06876
226400.0000   -6.03923
226440.0000   -6.00055
226480.0000   -4.70882
226520.0000   -5.42981
226560.0000   -6.43146
226600.0000   -5.17781
226640.0000   -5.82192
226680.0000   -4.86181
226720.0000   -5.81738
226760.0000   -5.91766
226800.0000   -5.58118
226840.0000   -5.91281
226880.0000   -5.52280
226920.0000   -5.83662
226960.0000   -5.52669
227000.0000   -4.49406
227040.0000   -4.72211
227080.0000   -4.69442
227120.0000   -4.47160
227160.0000   -5.48054
227200.0000   -4.94185
227240.0000   -4.94425
227280.0000   -4.90447
227320.0000   -5.45570
227360.0000   -5.21034
227400.0000   -5.51576
227440.0000   -4.82705
227480.0000   -6.27123
227520.0000   -4.67841
227560.0000   -5.91436
227600.0000   -5.55359
227640.0000   -5.86171
227680.0000   -5.63819
227720.0000   -5.29696
227760.0000   -5.16832
227800.0000   -5.16555
227840.0000   -5.26052
227880.0000   -5.40383
227920.0000   -5.90887
227960.0000   -6.27524
228000.0000   -5.89336
228040.0000   -5.75940
228080.0000   -5.34546
228120.0000   -4.51426
228160.0000   -5.25622
228200.0000   -5.01439
228240.0000   -4.44713
228280.0000   -5.52077
228320.0000   -5.31975
228360.0000   -5.50235
228400.0000   -4.90975
228440.0000   -5.19638
228480.0000   -4.98521
228520.0000   -4.29315
228560.0000   -5.92574
228600.0000   -4.74994
228640.0000   -4.42528
228680.0000   -5.19712
228720.0000   -4.65573
228760.0000   -4.73102
228800.0000   -5.55619
228840.0000   -5.96468
228880.0000   -5.29801
228920.0000   -6.48349
228960.0000   -5.96373
229000.0000   -5.00016
229040.0000   -5.67513
229080.0000   -5.18394
229120.0000   -5.33294
229160.0000   -5.34813
229200.0000   -4.90413
229240.0000   -4.96863
229280.0000   -4.82597
229320.0000   -5.83991
229360.0000   -5.64302
229400.0000   -5.86605
229440.0000   -6.00553
229480.0000   -5.21874
229520.0000   -4.68299
229560.0000   -4.67217
229600.0000   -4.67544
229640.0000   -5.15699
229680.0000   -6.29839
229720.0000   -6.49112
229760.0000   -6.10350
229800.0000   -7.14737
229840.0000   -6.30269
229880.0000   -5.38812
229920.0000   -5.84419
229960.0000   -5.24310
230000.0000   -5.40435
230040.0000   -5.16595
230080.0000   -5.61212
230120.0000   -5.41544
230160.0000   -5.25657
230200.0000   -4.02158
230240.0000   -5.46854
230280.0000   -5.58442
230320.0000   -4.63290
230360.0000   -4.30270
230400.0000   -5.77520
230440.0000   -6.03492
230480.0000   -5.28003
230520.0000   -5.64445
230560.0000   -5.95362
230600.0000   -5.48343
230640.0000   -5.76617
230680.0000   -5.29262
230720.0000   -5.16261
230760.0000   -6.28428
230800.0000   -5.85859
230840.0000   -5.60831
230880.0000   -5.46736
230920.0000   -5.93345
230960.0000   -4.57528
231000.0000   -5.58382
231040.0000   -4.84290
231080.0000   -4.86836
231120.0000   -6.74923
231160.0000   -6.17789
231200.0000   -5.87131
231240.0000   -5.39340
231280.0000   -6.28862
231320.0000   -4.80388
231360.0000   -5.30886
231400.0000   -6.10006
231440.0000   -5.91440
231480.0000   -5.29995
231520.0000   -5.01083
231560.0000   -4.91256
231600.0000   -5.72849
231640.0000   -5.22627
231680.0000   -5.67889
231720.0000   -6.14519
231760.0000   -5.45928
231800.0000   -4.77459
231840.0000   -6.11688
231880.0000   -5.89421
231920.0000   -5.32578
231960.0000   -5.84019
232000.0000   -5.90127
232040.0000   -5.09399
232080.0000   -5.22687
232120.0000   -5.97498
232160.0000   -6.15066
232200.0000   -5.78417
232240.0000   -5.89929
232280.0000   -4.74558
232320.0000   -6.30508
232360.0000   -5.43175
232400.0000   -5.34817
232440.0000   -5.57517
232480.0000   -6.42350
232520.0000   -6.21629
232560.0000   -6.73644
232600.0000   -5.99767
232640.0000   -5.42574
232680.0000   -5.91220
232720.0000   -5.49459
232760.0000   -6.39293
232800.0000   -4.95649
232840.0000   -5.71188
232880.0000   -6.20715
232920.0000   -5.90389
232960.0000   -5.35550
233000.0000   -5.01537
233040.0000   -5.57005
233080.0000   -5.15235
233120.0000   -4.26996
233160.0000   -5.12717
233200.0000   -4.97460
233240.0000   -4.95192
233280.0000   -4.46929
233320.0000   -4.61431
233360.0000   -4.23371
233400.0000   -4.37730
233440.0000   -4.97324
233480.0000   -4.88939
233520.0000   -5.95565
233560.0000   -4.93797
233600.0000   -4.51863
233640.0000   -5.22401
233680.0000   -5.40711
233720.0000   -5.48920
233760.0000   -5.88119
233800.0000   -5.16491
233840.0000   -5.06458
233880.0000   -5.07796
233920.0000   -6.28593
233960.0000   -5.53063
234000.0000   -5.18240
234040.0000   -5.69206
234080.0000   -6.25135
234120.0000   -5.33561
234160.0000   -6.16568
234200.0000   -5.54464
234240.0000   -4.91089
234280.0000   -4.09822
234320.0000   -4.51407
234360.0000   -5.37330
234400.0000   -5.36568
234440.0000   -4.28912
234480.0000   -5.22843
234520.0000   -4.79311
234560.0000   -4.87923
234600.0000   -5.01744
234640.0000   -5.65875
234680.0000   -5.84114
234720.0000   -4.96453
234760.0000   -6.22615
234800.0000   -4.00092
234840.0000   -4.47171
234880.0000   -5.37569
234920.0000   -5.14167
234960.0000   -6.07451
235000.0000   -5.57635
235040.0000   -6.49268
235080.0000   -5.84678
235120.0000   -5.63054
235160.0000   -5.60545
235200.0000   -5.59601
235240.0000   -5.43017
235280.0000   -6.62713
235320.0000   -5.72136
235360.0000   -7.09960
235400.0000   -6.56159
235440.0000   -7.20518
235480.0000   -7.14848
235520.0000   -7.03523
235560.0000   -7.54887
235600.0000   -7.39898
235640.0000   -5.98886
235680.0000   -6.04090
235720.0000   -6.00977
235760.0000   -6.17097
235800.0000   -6.90655
235840.0000   -6.92828
235880.0000   -6.24520
235920.0000   -7.17999
235960.0000   -6.38023
236000.0000   -6.90635
236040.0000   -6.53785
236080.0000   -5.97256
236120.0000   -5.88328
236160.0000   -6.18173
236200.0000   -5.37890
236240.0000   -5.42971
236280.0000   -5.81840
236320.0000   -5.56208
236360.0000   -4.98974
236400.0000   -6.09694
236440.0000   -5.97705
236480.0000   -5.65231
236520.0000   -5.59281
236560.0000   -5.13784
236600.0000   -5.79603
236640.0000   -5.42756
236680.0000   -5.53507
236720.0000   -5.55084
236760.0000   -5.01078
236800.0000   -5.51961
236840.0000   -5.90650
236880.0000   -5.69581
236920.0000   -5.28766
236960.0000   -4.72015
237000.0000   -5.07558
237040.0000   -6.34754
237080.0000   -4.62266
237120.0000   -5.30377
237160.0000   -5.66682
237200.0000   -5.63779
237240.0000   -5.30988
237280.0000   -5.05302
237320.0000   -4.55760
237360.0000   -5.61844
237400.0000   -5.25025
237440.0000   -6.23851
237480.0000   -5.99583
237520.0000   -5.86807
237560.0000   -5.85512
237600.0000   -5.56708
237640.0000   -5.67236
237680.0000   -5.24085
237720.0000   -5.94224
237760.0000   -5.87031
237800.0000   -5.48209
237840.0000   -5.81105
237880.0000   -5.63280
237920.0000   -5.58684
237960.0000   -5.93538
238000.0000   -6.26899
238040.0000   -5.21186
238080.0000   -5.51545
238120.0000   -5.52203
238160.0000   -5.38640
238200.0000   -5.71372
238240.0000   -5.99517
238280.0000   -5.77770
238320.0000   -5.20203
238360.0000   -5.41131
238400.0000   -6.35400
238440.0000   -4.86039
238480.0000   -4.87825
238520.0000   -4.54420
238560.0000   -4.94509
238600.0000   -5.40437
238640.0000   -4.48543
238680.0000   -5.12460
238720.0000   -5.32395
238760.0000   -5.13996
238800.0000   -6.08271
238840.0000   -4.56805
238880.0000   -5.18703
238920.0000   -4.74267
238960.0000   -4.82246
239000.0000   -6.12281
239040.0000   -6.23870
239080.0000   -5.12833
239120.0000   -5.66689
239160.0000   -5.99877
239200.0000   -6.15087
239240.0000   -6.20876
239280.0000   -5.39896
239320.0000   -5.69697
239360.0000   -5.97098
239400.0000   -4.31995
239440.0000   -4.69051
239480.0000   -5.23624
239520.0000   -5.15148
239560.0000   -4.77357
239600.0000   -5.85557
239640.0000   -4.76929
239680.0000   -5.31511
239720.0000   -4.96568
239760.0000   -4.81544
239800.0000   -4.84743
239840.0000   -4.91233
239880.0000   -5.25929
239920.0000   -5.95829
239960.0000   -5.50674
240000.0000   -4.99168
240040.0000   -5.58172
240080.0000   -6.10145
240120.0000   -6.10433
240160.0000   -6.28981
240200.0000   -5.59681
240240.0000   -5.70869
240280.0000   -6.41207
240320.0000   -5.49474
240360.0000   -6.80205
240400.0000   -5.64575
240440.0000   -5.34692
240480.0000   -5.81945
240520.0000   -5.03354
240560.0000   -5.61514
240600.0000   -5.27078
240640.0000   -5.68614
240680.0000   -5.94412
240720.0000   -5.44391
240760.0000   -5.78411
240800.0000   -5.01358
240840.0000   -5.46166
240880.0000   -5.15954
240920.0000   -5.08256
240960.0000   -5.23472
241000.0000   -4.99075
241040.0000   -5.79873
241080.0000   -4.97217
241120.0000   -6.09099
241160.0000   -5.07237
241200.0000   -4.62082
241240.0000   -5.27912
241280.0000   -5.41846
241320.0000   -5.90868
241360.0000   -5.52660
241400.0000   -5.64101
241440.0000   -6.02495
241480.0000   -5.81699
241520.0000   -6.06212
241560.0000   -4.69312
241600.0000   -4.97884
241640.0000   -4.93636
241680.0000   -5.00192
241720.0000   -4.75739
241760.0000   -4.82843
241800.0000   -4.79019
241840.0000   -5.20455
241880.0000   -5.22117
241920.0000   -4.74199
241960.0000   -5.23118
242000.0000   -6.00343
242040.0000   -6.21641
242080.0000   -5.00020
242120.0000   -5.20762
242160.0000   -4.73764
242200.0000   -4.39946
242240.0000   -5.04563
242280.0000   -4.98760
242320.0000   -4.73994
242360.0000   -4.85499
242400.0000   -5.67705
242440.0000   -5.30880
242480.0000   -5.37875
242520.0000   -5.08074
242560.0000   -5.33029
242600.0000   -6.39780
242640.0000   -5.23855
242680.0000   -5.06879
242720.0000   -5.29743
242760.0000   -4.69841
242800.0000   -4.83316
242840.0000   -5.78424
242880.0000   -4.98074
242920.0000   -4.94944
242960.0000   -4.89991
243000.0000   -5.46519
243040.0000   -4.60268
243080.0000   -5.09558
243120.0000   -5.31314
243160.0000   -5.46357
243200.0000   -6.18869
243240.0000   -6.37061
243280.0000   -5.10228
243320.0000   -4.77376
243360.0000   -5.21581
243400.0000   -5.85570
243440.0000   -5.21148
243480.0000   -5.35865
243520.0000   -5.42826
243560.0000   -5.42693
243600.0000   -5.42046
243640.0000   -5.27781
243680.0000   -6.31746
243720.0000   -4.63459
243760.0000   -4.71345
243800.0000   -5.34238
243840.0000   -5.99435
243880.0000   -6.52668
243920.0000   -6.10034
243960.0000   -5.52782
244000.0000   -5.03329
244040.0000   -5.82422
244080.0000   -5.63076
244120.0000   -5.78186
244160.0000   -6.12047
244200.0000   -5.19318
244240.0000   -6.00317
244280.0000   -6.32110
244320.0000   -5.71828
244360.0000   -5.77771
244400.0000   -5.76610
244440.0000   -4.62126
244480.0000   -4.66655
244520.0000   -5.43115
244560.0000   -5.22078
244600.0000   -4.66461
244640.0000   -5.09292
244680.0000   -5.98453
244720.0000   -5.17449
244760.0000   -6.15923
244800.0000   -5.65895
244840.0000   -5.18231
244880.0000   -5.84471
244920.0000   -5.97805
244960.0000   -4.59257
245000.0000   -5.37735
245040.0000   -5.16527
245080.0000   -5.48658
245120.0000   -5.99539
245160.0000   -5.35051
245200.0000   -5.64468
245240.0000   -4.99787
245280.0000   -5.52570
245320.0000   -5.36230
245360.0000   -5.17720
245400.0000   -5.60513
245440.0000   -5.25563
245480.0000   -5.33970
245520.0000   -5.13168
245560.0000   -5.55717
245600.0000   -5.87231
245640.0000   -6.00088
245680.0000   -6.15894
245720.0000   -6.34900
245760.0000   -6.09769
245800.0000   -6.19457
245840.0000   -5.80833
245880.0000   -5.78351
245920.0000   -6.22386
245960.0000   -6.03558
246000.0000   -6.08148
246040.0000   -6.47522
246080.0000   -6.00790
246120.0000   -5.47895
246160.0000   -6.10456
246200.0000   -5.49328
246240.0000   -5.22553
246280.0000   -5.70213
246320.0000   -4.63425
246360.0000   -5.57364
246400.0000   -5.58360
246440.0000   -5.55072
246480.0000   -5.71845
246520.0000   -5.57148
246560.0000   -5.58404
246600.0000   -6.24407
246640.0000   -6.52616
246680.0000   -5.65014
246720.0000   -5.06901
246760.0000   -5.96615
246800.0000   -5.73014
246840.0000   -5.41062
246880.0000   -5.74193
246920.0000   -5.87070
246960.0000   -5.61248
247000.0000   -6.36383
247040.0000   -6.59813
247080.0000   -7.00061
247120.0000   -6.60890
247160.0000   -6.48571
247200.0000   -6.50693
247240.0000   -5.85376
247280.0000   -6.55737
247320.0000   -4.93714
247360.0000   -5.46479
247400.0000   -5.47835
247440.0000   -5.52145
247480.0000   -6.26234
247520.0000   -5.98040
247560.0000   -5.69800
247600.0000   -6.37456
247640.0000   -6.01723
247680.0000   -5.53192
247720.0000   -4.86559
247760.0000   -6.73834
247800.0000   -5.74567
247840.0000   -5.87625
247880.0000   -5.59353
247920.0000   -4.88058
247960.0000   -5.14198
248000.0000   -5.46726
248040.0000   -6.81781
248080.0000   -6.09728
248120.0000   -6.64009
248160.0000   -6.13623
248200.0000   -5.64110
248240.0000   -5.32438
248280.0000   -6.16493
248320.0000   -5.53428
248360.0000   -5.54142
248400.0000   -6.12278
248440.0000   -5.70499
248480.0000   -5.53847
248520.0000   -5.73236
248560.0000   -6.13008
248600.0000   -5.91064
248640.0000   -5.91782
248680.0000   -5.20286
248720.0000   -6.10579
248760.0000   -6.09751
248800.0000   -5.89823
248840.0000   -5.84603
248880.0000   -6.36528
248920.0000   -6.45111
248960.0000   -5.98936
249000.0000   -6.34604
249040.0000   -5.51732
249080.0000   -5.09944
249120.0000   -5.26198
249160.0000   -5.70071
249200.0000   -5.60830
249240.0000   -5.96477
249280.0000   -5.93615
249320.0000   -6.64926
249360.0000   -5.95877
249400.0000   -6.95541
249440.0000   -6.21869
249480.0000   -6.43346
249520.0000   -5.85393
249560.0000   -6.08867
249600.0000   -5.46147
249640.0000   -5.97131
249680.0000   -6.77587
249720.0000   -5.84266
249760.0000   -5.77693
249800.0000   -6.57148
249840.0000   -6.96301
249880.0000   -5.50943
249920.0000   -5.09075
249960.0000   -5.52187
250000.0000   -4.50610
250040.0000   -5.88919
250080.0000   -5.43411
250120.0000   -6.37631
250160.0000   -6.24237
250200.0000   -5.24551
250240.0000   -5.24411
250280.0000   -5.33388
250320.0000   -4.74010
250360.0000   -6.19079
250400.0000   -7.02906
250440.0000   -6.06634
250480.0000   -5.69028
250520.0000   -5.02020
250560.0000   -6.04373
250600.0000   -4.72456
250640.0000   -5.02307
250680.0000   -4.81509
250720.0000   -5.68298
250760.0000   -4.74448
250800.0000   -5.15215
250840.0000   -4.95140
250880.0000   -4.86208
250920.0000   -5.03953
250960.0000   -3.96616
251000.0000   -4.91056
251040.0000   -5.73764
251080.0000   -5.04992
251120.0000   -4.77084
251160.0000   -4.75636
251200.0000   -4.30008
251240.0000   -3.90223
251280.0000   -4.36711
251320.0000   -5.39548
251360.0000   -4.70446
251400.0000   -4.96945
251440.0000   -5.39247
251480.0000   -5.10505
251520.0000   -5.08957
251560.0000   -5.35754
251600.0000   -5.01065
251640.0000   -5.32169
251680.0000   -6.49349
251720.0000   -6.25872
251760.0000   -4.70881
251800.0000   -6.24581
251840.0000   -5.14983
251880.0000   -5.03159
251920.0000   -6.62549
251960.0000   -6.14405
252000.0000   -5.31167
252040.0000   -5.85877
252080.0000   -5.62004
252120.0000   -5.99888
252160.0000   -4.91918
252200.0000   -5.13280
252240.0000   -5.76076
252280.0000   -5.57129
252320.0000   -5.77970
252360.0000   -4.68966
252400.0000   -4.72421
252440.0000   -5.29496
252480.0000   -5.20856
252520.0000   -4.24563
252560.0000   -5.03188
252600.0000   -5.79408
252640.0000   -4.79969
252680.0000   -5.18215
252720.0000   -5.68393
252760.0000   -4.95442
252800.0000   -4.73183
252840.0000   -5.43173
252880.0000   -5.70602
252920.0000   -4.93386
252960.0000   -5.15145
253000.0000   -5.48878
253040.0000   -5.53976
253080.0000   -5.87916
253120.0000   -4.56670
253160.0000   -5.02179
253200.0000   -4.24649
253240.0000   -5.23072
253280.0000   -5.41848
253320.0000   -4.90508
253360.0000   -4.70042
253400.0000   -5.03711
253440.0000   -4.00376
253480.0000   -4.56216
253520.0000   -5.17599
253560.0000   -5.37472
253600.0000   -5.12452
253640.0000   -5.91403
253680.0000   -5.77817
253720.0000   -4.69821
253760.0000   -5.24289
253800.0000   -4.53333
253840.0000   -5.30858
253880.0000   -4.33662
253920.0000   -4.68885
253960.0000   -5.37554
254000.0000   -5.85795
254040.0000   -5.70185
254080.0000   -4.88692
254120.0000   -5.18862
254160.0000   -5.64398
254200.0000   -5.93464
254240.0000   -6.28516
254280.0000   -5.61514
254320.0000   -5.90971
254360.0000   -6.36617
254400.0000   -5.70604
254440.0000   -5.78939
254480.0000   -4.70276
254520.0000   -4.87130
254560.0000   -4.78134
254600.0000   -4.38101
254640.0000   -5.66757
254680.0000   -5.87689
254720.0000   -5.11145
254760.0000   -5.93190
254800.0000   -6.08075
254840.0000   -5.78052
254880.0000   -5.38533
254920.0000   -5.82673
254960.0000   -5.78230
255000.0000   -5.83774
255040.0000   -5.89475
255080.0000   -5.87295
255120.0000   -6.38133
255160.0000   -5.95749
255200.0000   -5.30103
255240.0000   -5.86470
255280.0000   -5.12387
255320.0000   -4.50054
255360.0000   -5.40263
255400.0000   -5.60240
255440.0000   -5.42498
255480.0000   -6.44378
255520.0000   -4.85073
255560.0000   -4.89976
255600.0000   -5.41583
255640.0000   -5.59822
255680.0000   -5.43940
255720.0000   -6.36786
255760.0000   -4.92218
255800.0000   -4.78394
255840.0000   -4.63372
255880.0000   -4.90006
255920.0000   -4.87869
255960.0000   -5.57013
256000.0000   -5.97238
256040.0000   -5.25432
256080.0000   -5.18885
256120.0000   -4.82989
256160.0000   -4.98064
256200.0000   -4.91105
256240.0000   -4.22426
256280.0000   -5.67348
256320.0000   -5.63877
256360.0000   -4.44445
256400.0000   -5.58896
256440.0000   -5.26374
256480.0000   -5.70607
256520.0000   -5.86597
256560.0000   -5.49464
256600.0000   -5.32313
256640.0000   -4.89449
256680.0000   -4.65990
256720.0000   -3.91187
256760.0000   -3.96025
256800.0000   -4.81636
256840.0000   -4.71401
256880.0000   -5.26846
256920.0000   -5.88848
256960.0000   -4.30773
257000.0000   -5.73645
257040.0000   -5.14160
257080.0000   -4.41510
257120.0000   -5.45245
257160.0000   -5.37791
257200.0000   -5.21300
257240.0000   -5.39662
257280.0000   -6.23522
257320.0000   -4.84230
257360.0000   -4.98385
257400.0000   -5.18607
257440.0000   -5.02979
257480.0000   -5.70708
257520.0000   -6.49284
257560.0000   -5.81203
257600.0000   -5.48455
257640.0000   -6.29085
257680.0000   -5.79492
257720.0000   -5.22661
257760.0000   -4.97361
257800.0000   -5.79476
257840.0000   -3.86785
257880.0000   -5.12889
257920.0000   -5.37123
257960.0000   -4.43513
258000.0000   -4.57700
258040.0000   -5.10537
258080.0000   -4.66133
258120.0000   -5.49524
258160.0000   -4.97705
258200.0000   -5.93662
258240.0000   -5.54589
258280.0000   -5.36187
258320.0000   -5.36554
258360.0000   -4.31142
258400.0000   -4.86411
258440.0000   -5.86147
258480.0000   -5.29628
258520.0000   -4.62321
258560.0000   -5.50572
258600.0000   -4.73324
258640.0000   -5.39236
258680.0000   -5.11317
258720.0000   -4.78363
258760.0000   -5.40356
258800.0000   -5.41596
258840.0000   -5.95443
258880.0000   -6.02613
258920.0000   -4.95881
258960.0000   -5.09352
259000.0000   -4.91017
259040.0000   -5.00304
259080.0000   -4.96373
259120.0000   -5.92293
259160.0000   -5.48226
259200.0000   -5.42780
259240.0000   -5.63872
259280.0000   -5.60139
259320.0000   -5.26466
259360.0000   -6.01340
259400.0000   -5.18098
259440.0000   -5.97273
259480.0000   -5.10277
259520.0000   -5.82659
259560.0000   -4.99551
259600.0000   -5.06089
259640.0000   -5.60652
259680.0000   -5.58715
259720.0000   -5.93944
259760.0000   -6.72214
259800.0000   -5.09603
259840.0000   -5.41073
259880.0000   -4.47778
259920.0000   -5.94380
259960.0000   -5.54369
260000.0000   -5.08058
260040.0000   -5.08721
260080.0000   -5.53500
260120.0000   -5.62852
260160.0000   -6.64921
260200.0000   -6.93491
260240.0000   -6.10915
260280.0000   -5.99264
260320.0000   -6.04971
260360.0000   -5.20204
260400.0000   -5.86854
260440.0000   -4.76280
260480.0000   -6.09804
260520.0000   -5.07307
260560.0000   -4.57378
260600.0000   -5.76630
260640.0000   -5.71003
260680.0000   -5.94143
260720.0000   -5.61543
260760.0000   -5.36302
260800.0000   -5.30724
260840.0000   -5.09142
260880.0000   -5.19860
260920.0000   -5.95164
260960.0000   -5.11990
261000.0000   -5.16239
261040.0000   -5.13013
261080.0000   -5.10813
261120.0000   -4.79431
261160.0000   -5.55414
261200.0000   -5.54786
261240.0000   -5.28781
261280.0000   -5.53747
261320.0000   -4.66858
261360.0000   -5.36675
261400.0000   -5.42285
261440.0000   -5.15455
261480.0000   -4.85483
261520.0000   -5.05510
261560.0000   -4.81519
261600.0000   -5.45095
261640.0000   -4.66133
261680.0000   -4.45984
261720.0000   -4.64506
261760.0000   -5.10642
261800.0000   -5.67132
261840.0000   -5.73841
261880.0000   -6.09387
261920.0000   -6.33003
261960.0000   -6.44848
262000.0000   -6.37792
262040.0000   -5.66171
262080.0000   -5.45716
262120.0000   -4.60952
262160.0000   -5.82484
262200.0000   -5.84080
262240.0000   -5.47940
262280.0000   -6.62222
262320.0000   -6.35315
262360.0000   -6.03599
262400.0000   -6.08071
262440.0000   -6.64829
262480.0000   -6.06472
262520.0000   -5.73740
262560.0000   -5.07930
262600.0000   -6.07855
262640.0000   -5.97448
262680.0000   -6.83831
262720.0000   -6.45728
262760.0000   -6.26858
262800.0000   -5.96164
262840.0000   -5.99401
262880.0000   -5.85753
262920.0000   -5.45803
262960.0000   -5.82589
263000.0000   -6.39489
263040.0000   -5.85602
263080.0000   -5.69769
263120.0000   -6.02402
263160.0000   -5.85904
263200.0000   -5.94369
263240.0000   -6.47886
263280.0000   -6.60805
263320.0000   -6.49750
263360.0000   -5.62289
263400.0000   -5.95751
263440.0000   -5.27351
263480.0000   -5.69621
263520.0000   -5.14525
263560.0000   -4.76929
263600.0000   -5.13551
263640.0000   -5.11904
263680.0000   -5.26697
263720.0000   -5.30329
263760.0000   -6.19166
263800.0000   -5.53877
263840.0000   -5.73989
263880.0000   -6.24866
263920.0000   -5.91387
263960.0000   -5.87459
264000.0000   -5.44381
264040.0000   -6.00377
264080.0000   -5.27932
264120.0000   -5.69898
264160.0000   -6.10398
264200.0000   -5.93550
264240.0000   -5.91302
264280.0000   -6.01413
264320.0000   -5.46514
264360.0000   -5.58679
264400.0000   -6.08682
264440.0000   -6.23846
264480.0000   -6.08461
264520.0000   -4.85645
264560.0000   -5.55679
264600.0000   -5.81473
264640.0000   -5.73860
264680.0000   -6.13103
264720.0000   -6.27561
264760.0000   -5.20925
264800.0000   -5.56201
264840.0000   -5.60322
264880.0000   -5.74734
264920.0000   -6.09288
264960.0000   -6.67318
265000.0000   -4.94823
265040.0000   -6.17756
265080.0000   -6.21457
265120.0000   -5.28134
265160.0000   -4.52311
265200.0000   -5.24334
265240.0000   -4.37965
265280.0000   -5.13557
265320.0000   -5.46457
265360.0000   -5.40517
265400.0000   -5.74890
265440.0000   -4.91841
265480.0000   -5.50116
265520.0000   -5.55183
265560.0000   -5.25937
265600.0000   -5.37084
265640.0000   -5.79729
265680.0000   -5.60154
265720.0000   -5.47963
265760.0000   -6.08250
265800.0000   -6.01694
265840.0000   -5.76705
265880.0000   -6.45142
265920.0000   -5.78427
265960.0000   -6.39786
266000.0000   -5.37180
266040.0000   -5.39565
266080.0000   -5.43562
266120.0000   -4.96473
266160.0000   -6.50741
266200.0000   -5.36241
266240.0000   -5.09542
266280.0000   -4.86447
266320.0000   -4.86821
266360.0000   -5.55875
266400.0000   -6.49937
266440.0000   -5.77857
266480.0000   -6.22848
266520.0000   -5.90772
266560.0000   -6.00697
266600.0000   -6.24514
266640.0000   -5.37561
266680.0000   -5.98100
266720.0000   -5.66244
266760.0000   -5.34986
266800.0000   -5.88081
266840.0000   -6.41211
266880.0000   -4.84019
266920.0000   -5.94218
266960.0000   -5.41590
267000.0000   -4.91585
267040.0000   -5.43489
267080.0000   -5.21663
267120.0000   -5.23145
267160.0000   -5.09960
267200.0000   -5.89300
267240.0000   -5.09827
267280.0000   -5.22285
267320.0000   -5.82139
267360.0000   -4.23080
267400.0000   -5.87302
267440.0000   -5.34859
267480.0000   -4.80369
267520.0000   -5.25900
267560.0000   -5.16479
267600.0000   -5.10310
267640.0000   -5.57475
267680.0000   -4.78384
267720.0000   -5.52021
267760.0000   -5.47415
267800.0000   -6.03613
267840.0000   -5.36129
267880.0000   -5.71667
267920.0000   -5.28757
267960.0000   -5.24014
268000.0000   -5.28033
268040.0000   -5.24729
268080.0000   -5.17450
268120.0000   -4.63938
268160.0000   -5.38058
268200.0000   -5.11324
268240.0000   -4.76724
268280.0000   -5.34120
268320.0000   -5.92693
268360.0000   -5.81971
268400.0000   -5.67329
268440.0000   -5.34689
268480.0000   -5.51414
268520.0000   -5.46314
268560.0000   -5.74246
268600.0000   -4.71945
268640.0000   -5.09775
268680.0000   -5.13915
268720.0000   -6.19189
268760.0000   -5.72284
268800.0000   -5.30821
268840.0000   -4.65263
268880.0000   -5.32215
268920.0000   -5.59599
268960.0000   -5.39019
269000.0000   -5.60032
269040.0000   -5.73790
269080.0000   -5.60877
269120.0000   -5.84346
269160.0000   -5.70646
269200.0000   -5.23944
269240.0000   -5.57044
269280.0000   -4.71846
269320.0000   -4.68776
269360.0000   -4.22505
269400.0000   -5.05016
269440.0000   -5.19166
269480.0000   -5.27385
269520.0000   -5.57592
269560.0000   -5.72008
269600.0000   -5.17507
269640.0000   -5.22188
269680.0000   -5.80216
269720.0000   -5.41800
269760.0000   -5.97204
269800.0000   -6.08302
269840.0000   -5.69952
269880.0000   -5.11722
269920.0000   -5.20730
269960.0000   -5.10373
270000.0000   -5.99884
270040.0000   -5.19115
270080.0000   -5.44207
270120.0000   -4.49446
270160.0000   -4.66560
270200.0000   -5.72841
270240.0000   -5.56632
270280.0000   -5.98395
270320.0000   -5.80161
270360.0000   -6.00444
270400.0000   -5.42584
270440.0000   -5.74210
270480.0000   -5.53787
270520.0000   -5.37725
270560.0000   -6.17672
270600.0000   -6.22650
270640.0000   -5.78716
270680.0000   -6.06617
270720.0000   -4.37187
270760.0000   -4.01085
270800.0000   -4.44538
270840.0000   -4.83840
270880.0000   -4.82286
270920.0000   -5.32529
270960.0000   -4.82935
271000.0000   -4.99465
271040.0000   -4.58882
271080.0000   -4.15491
271120.0000   -4.10235
271160.0000   -4.15125
271200.0000   -4.75321
271240.0000   -4.38759
271280.0000   -4.54420
271320.0000   -4.80030
271360.0000   -5.09222
271400.0000   -5.73545
271440.0000   -5.09684
271480.0000   -6.19834
271520.0000   -5.55679
271560.0000   -5.65969
271600.0000   -4.92221
271640.0000   -6.51289
271680.0000   -5.74072
271720.0000   -5.86124
271760.0000   -5.47091
271800.0000   -4.89411
271840.0000   -5.49480
271880.0000   -5.70012
271920.0000   -5.51558
271960.0000   -5.73903
272000.0000   -5.02206
272040.0000   -5.29973
272080.0000   -5.38766
272120.0000   -5.41452
272160.0000   -5.77277
272200.0000   -5.63157
272240.0000   -5.61368
272280.0000   -5.80945
272320.0000   -4.00934
272360.0000   -5.43419
272400.0000   -4.57701
272440.0000   -5.06622
272480.0000   -4.94209
272520.0000   -4.12801
272560.0000   -4.85271
272600.0000   -6.04122
272640.0000   -4.45497
272680.0000   -5.26011
272720.0000   -5.61406
272760.0000   -5.58343
272800.0000   -6.17948
272840.0000   -5.79000
272880.0000   -5.68348
272920.0000   -6.09280
272960.0000   -5.12414
273000.0000   -5.82858
273040.0000   -5.11048
273080.0000   -5.02983
273120.0000   -5.59005
273160.0000   -5.41788
273200.0000   -5.67979
273240.0000   -5.84839
273280.0000   -4.42483
273320.0000   -4.36978
273360.0000   -4.58551
273400.0000   -4.65261
273440.0000   -4.65716
273480.0000   -5.02234
273520.0000   -5.89853
273560.0000   -5.24143
273600.0000   -5.27803
273640.0000   -6.36072
273680.0000   -5.69332
273720.0000   -4.19147
273760.0000   -4.83426
273800.0000   -5.44489
273840.0000   -5.43113
273880.0000   -5.68346
273920.0000   -4.31490
273960.0000   -4.82479
274000.0000   -5.00853
274040.0000   -5.12175
274080.0000   -4.88591
274120.0000   -4.73260
274160.0000   -4.88611
274200.0000   -6.07716
274240.0000   -5.40051
274280.0000   -5.22848
274320.0000   -4.94032
274360.0000   -5.01989
274400.0000   -4.83688
274440.0000   -3.72536
274480.0000   -5.60235
274520.0000   -5.68157
274560.0000   -5.73167
274600.0000   -5.27610
274640.0000   -4.85851
274680.0000   -4.65170
274720.0000   -4.59378
274760.0000   -5.16110
274800.0000   -5.12414
274840.0000   -5.05811
274880.0000   -3.46387
274920.0000   -4.72334
274960.0000   -4.80217
275000.0000   -4.92102
275040.0000   -4.34560
275080.0000   -4.95069
275120.0000   -5.47055
275160.0000   -5.78128
275200.0000   -5.35257
275240.0000   -5.05131
275280.0000   -5.30632
275320.0000   -4.78120
275360.0000   -5.17806
275400.0000   -4.18560
275440.0000   -5.20655
275480.0000   -5.06007
275520.0000   -3.84965
275560.0000   -4.31717
275600.0000   -3.67187
275640.0000   -5.15475
275680.0000   -4.36884
275720.0000   -4.39890
275760.0000   -4.33931
275800.0000   -4.48877
275840.0000   -3.99133
275880.0000   -4.68912
275920.0000   -4.07313
275960.0000   -5.83382
276000.0000   -5.23972
276040.0000   -5.08700
276080.0000   -6.13967
276120.0000   -5.53236
276160.0000   -4.32658
276200.0000   -5.14618
276240.0000   -4.11372
276280.0000   -4.86339
276320.0000   -4.55889
276360.0000   -4.45365
276400.0000   -3.78663
276440.0000   -4.35980
276480.0000   -4.42848
276520.0000   -4.79653
276560.0000   -4.12902
276600.0000   -3.98232
276640.0000   -5.52434
276680.0000   -5.18444
276720.0000   -5.38787
276760.0000   -4.98441
276800.0000   -5.34930
276840.0000   -4.61594
276880.0000   -4.42821
276920.0000   -5.11286
276960.0000   -4.73358
277000.0000   -4.38026
277040.0000   -4.78061
277080.0000   -4.80804
277120.0000   -5.27051
277160.0000   -5.03843
277200.0000   -5.36246
277240.0000   -4.37327
277280.0000   -5.12110
277320.0000   -3.67106
277360.0000   -3.52717
277400.0000   -4.19997
277440.0000   -4.85052
277480.0000   -4.43503
277520.0000   -4.84099
277560.0000   -4.61661
277600.0000   -4.76229
277640.0000   -4.95601
277680.0000   -5.24106
277720.0000   -5.10792
277760.0000   -5.35094
277800.0000   -5.05088
277840.0000   -5.39679
277880.0000   -4.68589
277920.0000   -4.80240
277960.0000   -5.69489
278000.0000   -4.27844
278040.0000   -4.46462
278080.0000   -4.88938
278120.0000   -5.39074
278160.0000   -4.74624
278200.0000   -4.44588
278240.0000   -5.31365
278280.0000   -4.55185
278320.0000   -4.38989
278360.0000   -4.40550
278400.0000   -4.58843
278440.0000   -4.51507
278480.0000   -4.59154
278520.0000   -4.15118
278560.0000   -4.30212
278600.0000   -4.08771
278640.0000   -4.75441
278680.0000   -5.15538
278720.0000   -5.39323
278760.0000   -4.92624
278800.0000   -5.68918
278840.0000   -4.44970
278880.0000   -4.99855
278920.0000   -4.84909
278960.0000   -5.42496
279000.0000   -4.11836
279040.0000   -4.81985
279080.0000   -4.61798
279120.0000   -4.63743
279160.0000   -5.30542
279200.0000   -5.05169
279240.0000   -4.39447
279280.0000   -4.54404
279320.0000   -5.52065
279360.0000   -4.59067
279400.0000   -3.47807
279440.0000   -4.60336
279480.0000   -4.65988
279520.0000   -4.82119
279560.0000   -4.70570
279600.0000   -4.70390
279640.0000   -4.82731
279680.0000   -4.92315
279720.0000   -5.45906
279760.0000   -4.91466
279800.0000   -4.48200
279840.0000   -5.03298
279880.0000   -4.96480
279920.0000   -4.51669
279960.0000   -4.19219
280000.0000   -4.36054
280040.0000   -4.62682
280080.0000   -4.87199
280120.0000   -4.32533
280160.0000   -4.22735
280200.0000   -4.84325
280240.0000   -5.02938
280280.0000   -4.90185
280320.0000   -5.15436
280360.0000   -4.37801
280400.0000   -5.31038
280440.0000   -5.81029
280480.0000   -5.83633
280520.0000   -4.50618
280560.0000   -4.55876
280600.0000   -4.97268
280640.0000   -4.85877
280680.0000   -5.05917
280720.0000   -4.57680
280760.0000   -5.99349
280800.0000   -4.63698
280840.0000   -4.61100
280880.0000   -3.24838
280920.0000   -4.59029
280960.0000   -4.05982
281000.0000   -4.91093
281040.0000   -5.06911
281080.0000   -4.44746
281120.0000   -5.35622
281160.0000   -4.65652
281200.0000   -4.56215
281240.0000   -5.41474
281280.0000   -5.12006
281320.0000   -5.18066
281360.0000   -4.73975
281400.0000   -4.78027
281440.0000   -5.13660
281480.0000   -4.31801
281520.0000   -4.97645
281560.0000   -4.54876
281600.0000   -5.06214
281640.0000   -4.70252
281680.0000   -5.37433
281720.0000   -6.04932
281760.0000   -4.93488
281800.0000   -5.47109
281840.0000   -5.20741
281880.0000   -5.33568
281920.0000   -4.94908
281960.0000   -4.78571
282000.0000   -5.37835
282040.0000   -4.09826
282080.0000   -5.68442
282120.0000   -5.82805
282160.0000   -5.09837
282200.0000   -4.68312
282240.0000   -5.04065
282280.0000   -4.27604
282320.0000   -5.07064
282360.0000   -4.95423
282400.0000   -5.55418
282440.0000   -4.46292
282480.0000   -4.38430
282520.0000   -5.01869
282560.0000   -4.90102
282600.0000   -5.60263
282640.0000   -4.05390
282680.0000   -3.54832
282720.0000   -3.59094
282760.0000   -4.11922
282800.0000   -4.51904
282840.0000   -5.07006
282880.0000   -5.51949
282920.0000   -4.72664
282960.0000   -5.38302
283000.0000   -5.13352
283040.0000   -5.04979
283080.0000   -4.73977
283120.0000   -5.01422
283160.0000   -4.98832
283200.0000   -6.22191
283240.0000   -4.29774
283280.0000   -4.87715
283320.0000   -4.98424
283360.0000   -5.76484
283400.0000   -4.87640
283440.0000   -4.77090
283480.0000   -5.29720
283520.0000   -5.58070
283560.0000   -5.46836
283600.0000   -4.94361
283640.0000   -4.52880
283680.0000   -4.51628
283720.0000   -5.03525
283760.0000   -5.69766
283800.0000   -5.86137
283840.0000   -5.04456
283880.0000   -5.86968
283920.0000   -5.58974
283960.0000   -4.72884
284000.0000   -4.78853
284040.0000   -5.51524
284080.0000   -5.42168
284120.0000   -5.38528
284160.0000   -5.67579
284200.0000   -5.47181
284240.0000   -4.64603
284280.0000   -5.94228
284320.0000   -5.13594
284360.0000   -5.43771
284400.0000   -5.70673
284440.0000   -5.95858
284480.0000   -5.38195
284520.0000   -4.96840
284560.0000   -4.68975
284600.0000   -5.74771
284640.0000   -5.27023
284680.0000   -5.41773
284720.0000   -5.67765
284760.0000   -5.65640
284800.0000   -5.23051
284840.0000   -4.85904
284880.0000   -4.76378
284920.0000   -5.08631
284960.0000   -5.39738
285000.0000   -5.41317
285040.0000   -5.04265
285080.0000   -4.28933
285120.0000   -5.74888
285160.0000   -5.74346
285200.0000   -5.02225
285240.0000   -5.19705
285280.0000   -5.65994
285320.0000   -5.25184
285360.0000   -5.42621
285400.0000   -4.98536
285440.0000   -4.60747
285480.0000   -5.47056
285520.0000   -4.93133
285560.0000   -5.26353
285600.0000   -4.25579
285640.0000   -5.32632
285680.0000   -5.09646
285720.0000   -4.01245
285760.0000   -3.94567
285800.0000   -4.01961
285840.0000   -4.55585
285880.0000   -4.29523
285920.0000   -4.42315
285960.0000   -5.16593
286000.0000   -5.41717
286040.0000   -4.66460
286080.0000   -4.77829
286120.0000   -6.05012
286160.0000   -5.17416
286200.0000   -4.84684
286240.0000   -4.32120
286280.0000   -4.87875
286320.0000   -4.69768
286360.0000   -5.43092
286400.0000   -5.50901
286440.0000   -5.27787
286480.0000   -5.78178
286520.0000   -5.05279
286560.0000   -5.52191
286600.0000   -5.12149
286640.0000   -5.52590
286680.0000   -4.93221
286720.0000   -5.48908
286760.0000   -4.41836
286800.0000   -4.92924
286840.0000   -4.85916
286880.0000   -4.59143
286920.0000   -5.25858
286960.0000   -5.28796
287000.0000   -5.25868
287040.0000   -4.20964
287080.0000   -4.80204
287120.0000   -5.27077
287160.0000   -5.73015
287200.0000   -5.42713
287240.0000   -5.64529
287280.0000   -6.06379
287320.0000   -5.03995
287360.0000   -5.04957
287400.0000   -5.38373
287440.0000   -5.41174
287480.0000   -5.86296
287520.0000   -5.44870
287560.0000   -4.56515
287600.0000   -4.41527
287640.0000   -4.10775
287680.0000   -4.47275
287720.0000   -4.89781
287760.0000   -4.50266
287800.0000   -4.76376
287840.0000   -4.66901
287880.0000   -3.82713
287920.0000   -5.94016
287960.0000   -4.50636
288000.0000   -4.69815
288040.0000   -4.72821
288080.0000   -5.25139
288120.0000   -4.48509
288160.0000   -4.49939
288200.0000   -4.48649
288240.0000   -4.88305
288280.0000   -5.44069
288320.0000   -4.27305
288360.0000   -5.12564
288400.0000   -5.28672
288440.0000   -4.63584
288480.0000   -5.50834
288520.0000   -5.31594
288560.0000   -5.46277
288600.0000   -6.00203
288640.0000   -4.74287
288680.0000   -5.30333
288720.0000   -5.10665
288760.0000   -4.57417
288800.0000   -4.52595
288840.0000   -4.51614
288880.0000   -5.45186
288920.0000   -4.74306
288960.0000   -5.12331
289000.0000   -4.47722
289040.0000   -5.05826
289080.0000   -5.17242
289120.0000   -4.86238
289160.0000   -4.67943
289200.0000   -4.79450
289240.0000   -3.88583
289280.0000   -3.59205
289320.0000   -4.94202
289360.0000   -5.11942
289400.0000   -5.36638
289440.0000   -5.30840
289480.0000   -4.49385
289520.0000   -4.95764
289560.0000   -4.83643
289600.0000   -4.84955
289640.0000   -5.06820
289680.0000   -4.97997
289720.0000   -4.40611
289760.0000   -4.64601
289800.0000   -5.02560
289840.0000   -5.19632
289880.0000   -5.21688
289920.0000   -5.59221
289960.0000   -5.41412
290000.0000   -5.60317
290040.0000   -5.45425
290080.0000   -6.00188
290120.0000   -5.63630
290160.0000   -5.25210
290200.0000   -4.97237
290240.0000   -4.68993
290280.0000   -4.93603
290320.0000   -5.53821
290360.0000   -4.64276
290400.0000   -5.39902
290440.0000   -5.46322
290480.0000   -5.32139
290520.0000   -5.53274
290560.0000   -5.99913
290600.0000   -5.99670
290640.0000   -5.73057
290680.0000   -5.89140
290720.0000   -5.80122
290760.0000   -5.61735
290800.0000   -4.93667
290840.0000   -4.39839
290880.0000   -4.15868
290920.0000   -5.02365
290960.0000   -5.42582
291000.0000   -5.00914
291040.0000   -4.52624
291080.0000   -4.65677
291120.0000   -4.90034
291160.0000   -4.46628
291200.0000   -4.44650
291240.0000   -5.38150
291280.0000   -5.06961
291320.0000   -5.26768
291360.0000   -4.79590
291400.0000   -5.41737
291440.0000   -5.40140
291480.0000   -5.58561
291520.0000   -5.90025
291560.0000   -5.48983
291600.0000   -4.98512
291640.0000   -4.81615
291680.0000   -5.03236
291720.0000   -6.48743
291760.0000   -5.43364
291800.0000   -5.88719
291840.0000   -4.63831
291880.0000   -5.34330
291920.0000   -5.02717
291960.0000   -4.97596
292000.0000   -5.03726
292040.0000   -4.61649
292080.0000   -4.50993
292120.0000   -4.53345
292160.0000   -3.36406
292200.0000   -4.18617
292240.0000   -4.61948
292280.0000   -4.07207
292320.0000   -4.73087
292360.0000   -4.89839
292400.0000   -4.82656
292440.0000   -5.35590
292480.0000   -5.14275
292520.0000   -4.59900
292560.0000   -4.99672
292600.0000   -4.48576
292640.0000   -4.71581
292680.0000   -4.69713
292720.0000   -4.97671
292760.0000   -4.65677
292800.0000   -4.93375
292840.0000   -5.08625
292880.0000   -4.92282
292920.0000   -5.35927
292960.0000   -4.76467
293000.0000   -4.95487
293040.0000   -5.02145
293080.0000   -4.21199
293120.0000   -4.15088
293160.0000   -5.14529
293200.0000   -6.19045
293240.0000   -5.64825
293280.0000   -5.80687
293320.0000   -5.46373
293360.0000   -5.06561
293400.0000   -5.59073
293440.0000   -5.81207
293480.0000   -5.44592
293520.0000   -5.59752
293560.0000   -4.23365
293600.0000   -4.26713
293640.0000   -4.65005
293680.0000   -5.08299
293720.0000   -5.27686
293760.0000   -5.13676
293800.0000   -5.00016
293840.0000   -4.71207
293880.0000   -4.98478
293920.0000   -4.26868
293960.0000   -4.55274
294000.0000   -5.33399
294040.0000   -5.18128
294080.0000   -4.58707
294120.0000   -4.90287
294160.0000   -4.92139
294200.0000   -5.65904
294240.0000   -5.85227
294280.0000   -4.84072
294320.0000   -5.26546
294360.0000   -4.38193
294400.0000   -5.08829
294440.0000   -5.00860
294480.0000   -5.84771
294520.0000   -5.47351
294560.0000   -5.79333
294600.0000   -5.55384
294640.0000   -5.24509
294680.0000   -6.04035
294720.0000   -5.70033
294760.0000   -6.28716
294800.0000   -4.93913
294840.0000   -4.57111
294880.0000   -4.75491
294920.0000   -4.95929
294960.0000   -5.15927
295000.0000   -6.04145
295040.0000   -4.78410
295080.0000   -5.20191
295120.0000   -5.35225
295160.0000   -5.52974
295200.0000   -5.39770
295240.0000   -5.61834
295280.0000   -5.71182
295320.0000   -5.70720
295360.0000   -5.28938
295400.0000   -5.49223
295440.0000   -5.45723
295480.0000   -4.94405
295520.0000   -4.78047
295560.0000   -5.33313
295600.0000   -4.81967
295640.0000   -5.88183
295680.0000   -5.20217
295720.0000   -5.58233
295760.0000   -5.74888
295800.0000   -5.66637
295840.0000   -5.47526
295880.0000   -5.35975
295920.0000   -4.71348
295960.0000   -5.09884
296000.0000   -4.37198
296040.0000   -5.60406
296080.0000   -5.69595
296120.0000   -5.92447
296160.0000   -5.22423
296200.0000   -5.79226
296240.0000   -5.28438
296280.0000   -5.44354
296320.0000   -5.67250
296360.0000   -4.38515
296400.0000   -5.57313
296440.0000   -5.07201
296480.0000   -5.62562
296520.0000   -4.47169
296560.0000   -4.80937
296600.0000   -6.12955
296640.0000   -5.67666
296680.0000   -5.63116
296720.0000   -5.31528
296760.0000   -5.74571
296800.0000   -5.58782
296840.0000   -4.14866
296880.0000   -5.03066
296920.0000   -4.85127
296960.0000   -5.59379
297000.0000   -4.95334
297040.0000   -4.93615
297080.0000   -5.32941
297120.0000   -5.31233
297160.0000   -5.13139
297200.0000   -4.24228
297240.0000   -4.92594
297280.0000   -5.30676
297320.0000   -4.49383
297360.0000   -4.51301
297400.0000   -5.43079
297440.0000   -5.32518
297480.0000   -4.67338
297520.0000   -6.05903
297560.0000   -5.12739
297600.0000   -5.28430
297640.0000   -5.13357
297680.0000   -5.56670
297720.0000   -5.00367
297760.0000   -5.31078
297800.0000   -4.79659
297840.0000   -5.27887
297880.0000   -5.49462
297920.0000   -5.23320
297960.0000   -5.28820
298000.0000   -5.86651
298040.0000   -5.94799
298080.0000   -5.06699
298120.0000   -4.77787
298160.0000   -5.21344
298200.0000   -5.59466
298240.0000   -5.60474
298280.0000   -5.99447
298320.0000   -5.72844
298360.0000   -5.98302
298400.0000   -5.11312
298440.0000   -5.66480
298480.0000   -4.90647
298520.0000   -5.34759
298560.0000   -5.31391
298600.0000   -5.03333
298640.0000   -5.18956
298680.0000   -5.16765
298720.0000   -5.28406
298760.0000   -5.67436
298800.0000   -5.67579
298840.0000   -5.03007
298880.0000   -6.23340
298920.0000   -5.70897
298960.0000   -5.60307
299000.0000   -5.40180
299040.0000   -5.33617
299080.0000   -5.74672
299120.0000   -5.78625
299160.0000   -5.51781
299200.0000   -5.67649
299240.0000   -5.30440
299280.0000   -6.06839
299320.0000   -5.27466
299360.0000   -4.77938
299400.0000   -4.83054
299440.0000   -5.11704
299480.0000   -5.01874
299520.0000   -6.06923
299560.0000   -5.83885
299600.0000   -5.95795
299640.0000   -5.53924
299680.0000   -5.52291
299720.0000   -4.93758
299760.0000   -5.48068
299800.0000   -5.41092
299840.0000   -5.97367
299880.0000   -4.91364
299920.0000   -4.27957
299960.0000   -4.62790
300000.0000   -5.36823
300040.0000   -6.06962
300080.0000   -5.54724
300120.0000   -5.92481
300160.0000   -5.51567
300200.0000   -6.38560
300240.0000   -5.90512
300280.0000   -4.41562
300320.0000   -4.71251
300360.0000   -3.99503
300400.0000   -4.95307
300440.0000   -4.96831
300480.0000   -5.01902
300520.0000   -4.67340
300560.0000   -5.04620
300600.0000   -5.80584
300640.0000   -5.31714
300680.0000   -5.39654
300720.0000   -4.43399
300760.0000   -4.41204
300800.0000   -4.64685
300840.0000   -4.79897
300880.0000   -5.97625
300920.0000   -6.11104
300960.0000   -5.41289
301000.0000   -5.10874
301040.0000   -5.91911
301080.0000   -5.49045
301120.0000   -5.98037
301160.0000   -5.79563
301200.0000   -5.87876
301240.0000   -5.16370
301280.0000   -5.52132
301320.0000   -5.46422
301360.0000   -5.10868
301400.0000   -5.28188
301440.0000   -5.64419
301480.0000   -5.47708
301520.0000   -6.27506
301560.0000   -4.67401
301600.0000   -4.21704
301640.0000   -4.42131
301680.0000   -5.23192
301720.0000   -4.88832
301760.0000   -4.28119
301800.0000   -5.73479
301840.0000   -5.15384
301880.0000   -4.91134
301920.0000   -5.90336
301960.0000   -5.19839
302000.0000   -5.37390
302040.0000   -5.24789
302080.0000   -4.69527
302120.0000   -4.47432
302160.0000   -5.01760
302200.0000   -5.92421
302240.0000   -4.65548
302280.0000   -4.42879
302320.0000   -5.23192
302360.0000   -5.81911
302400.0000   -5.06876
302440.0000   -4.32372
302480.0000   -4.61450
302520.0000   -5.92591
302560.0000   -5.70950
302600.0000   -5.92741
302640.0000   -5.76096
302680.0000   -5.35386
302720.0000   -5.69932
302760.0000   -6.09338
302800.0000   -6.09263
302840.0000   -5.50328
302880.0000   -5.50018
302920.0000   -6.51371
302960.0000   -6.69802
303000.0000   -5.56102
303040.0000   -5.42078
303080.0000   -5.67784
303120.0000   -5.02496
303160.0000   -4.73337
303200.0000   -5.85426
303240.0000   -6.03703
303280.0000   -6.93845
303320.0000   -5.71951
303360.0000   -5.82218
303400.0000   -5.44099
303440.0000   -4.57435
303480.0000   -5.50705
303520.0000   -5.12484
303560.0000   -5.52143
303600.0000   -5.05011
303640.0000   -5.32713
303680.0000   -5.61578
303720.0000   -6.34888
303760.0000   -5.79820
303800.0000   -5.01472
303840.0000   -5.93582
303880.0000   -6.06978
303920.0000   -5.63409
303960.0000   -5.01772
304000.0000   -5.09710
304040.0000   -4.96139
304080.0000   -5.15911
304120.0000   -5.82506
304160.0000   -5.23241
304200.0000   -6.50977
304240.0000   -5.21554
304280.0000   -5.49089
304320.0000   -5.41937
304360.0000   -6.37000
304400.0000   -4.88816
304440.0000   -4.81984
304480.0000   -5.61153
304520.0000   -5.09872
304560.0000   -4.98470
304600.0000   -5.36052
304640.0000   -5.19073
304680.0000   -5.38508
304720.0000   -5.51075
304760.0000   -5.84729
304800.0000   -4.91848
304840.0000   -4.87905
304880.0000   -5.10480
304920.0000   -5.04367
304960.0000   -5.38000
305000.0000   -5.16589
305040.0000   -5.32730
305080.0000   -4.98999
305120.0000   -5.26168
305160.0000   -5.18365
305200.0000   -5.94018
305240.0000   -5.26313
305280.0000   -4.38980
305320.0000   -4.76240
305360.0000   -4.99619
305400.0000   -5.56711
305440.0000   -5.35909
305480.0000   -5.83036
305520.0000   -5.03258
305560.0000   -4.50989
305600.0000   -4.44150
305640.0000   -4.89316
305680.0000   -4.33013
305720.0000   -4.32212
305760.0000   -4.68348
305800.0000   -5.39296
305840.0000   -5.24386
305880.0000   -5.27979
305920.0000   -4.94035
305960.0000   -4.84087
306000.0000   -4.93889
306040.0000   -5.87491
306080.0000   -5.28206
306120.0000   -5.20630
306160.0000   -5.05595
306200.0000   -4.67107
306240.0000   -4.92482
306280.0000   -5.07473
306320.0000   -6.01115
306360.0000   -4.99169
306400.0000   -5.59556
306440.0000   -4.74726
306480.0000   -4.16526
306520.0000   -5.90015
306560.0000   -4.70947
306600.0000   -5.11042
306640.0000   -4.54691
306680.0000   -5.20873
306720.0000   -4.86282
306760.0000   -5.47658
306800.0000   -4.43546
306840.0000   -4.41962
306880.0000   -4.46675
306920.0000   -5.54873
306960.0000   -5.62337
307000.0000   -5.13988
307040.0000   -5.97928
307080.0000   -5.71109
307120.0000   -5.35516
307160.0000   -5.76767
307200.0000   -5.32351
307240.0000   -4.61296
307280.0000   -4.67573
307320.0000   -4.43208
307360.0000   -3.72007
307400.0000   -4.68060
307440.0000   -4.93269
307480.0000   -4.23388
307520.0000   -3.66853
307560.0000   -4.28591
307600.0000   -5.25598
307640.0000   -5.41320
307680.0000   -5.29436
307720.0000   -5.05378
307760.0000   -5.43429
307800.0000   -4.59876
307840.0000   -4.91723
307880.0000   -4.16751
307920.0000   -4.86961
307960.0000   -5.53582
308000.0000   -5.23969
308040.0000   -4.85245
308080.0000   -4.56087
308120.0000   -3.86625
308160.0000   -4.30166
308200.0000   -3.20819
308240.0000   -4.65943
308280.0000   -4.46910
308320.0000   -5.12735
308360.0000   -4.94295
308400.0000   -4.22439
308440.0000   -4.49944
308480.0000   -4.92316
308520.0000   -4.77152
308560.0000   -3.71558
308600.0000   -5.17657
308640.0000   -5.39870
308680.0000   -5.32234
308720.0000   -6.26483
308760.0000   -6.38828
308800.0000   -5.82305
308840.0000   -4.52636
308880.0000   -3.82274
308920.0000   -5.16201
308960.0000   -3.99018
309000.0000   -4.18975
309040.0000   -4.04992
309080.0000   -4.34729
309120.0000   -5.43708
309160.0000   -4.67537
309200.0000   -4.54527
309240.0000   -4.37519
309280.0000   -4.16712
309320.0000   -4.40087
309360.0000   -4.67551
309400.0000   -3.71957
309440.0000   -4.32237
309480.0000   -4.68919
309520.0000   -4.28691
309560.0000   -4.55317
309600.0000   -4.38642
309640.0000   -5.16453
309680.0000   -5.50867
309720.0000   -5.41329
309760.0000   -4.93509
309800.0000   -5.42894
309840.0000   -4.51649
309880.0000   -5.17892
309920.0000   -5.12721
309960.0000   -4.00453
310000.0000   -4.40342
310040.0000   -3.93301
310080.0000   -3.83007
310120.0000   -4.08079
310160.0000   -4.89170
310200.0000   -3.55459
310240.0000   -4.21047
310280.0000   -3.99626
310320.0000   -4.76392
310360.0000   -4.74120
310400.0000   -4.29193
310440.0000   -3.72247
310480.0000   -4.79922
310520.0000   -4.87076
310560.0000   -4.34875
310600.0000   -4.52999
310640.0000   -4.02812
310680.0000   -3.50078
310720.0000   -4.15036
310760.0000   -5.07043
310800.0000   -4.80396
310840.0000   -5.35871
310880.0000   -4.03318
310920.0000   -4.77620
310960.0000   -4.00673
311000.0000   -4.00872
311040.0000   -4.60775
311080.0000   -4.98175
311120.0000   -4.03448
311160.0000   -4.32545
311200.0000   -4.88257
311240.0000   -4.75705
311280.0000   -5.23024
311320.0000   -5.10034
311360.0000   -5.57090
311400.0000   -5.02249
311440.0000   -4.13482
311480.0000   -5.15832
311520.0000   -5.26011
311560.0000   -5.05121
311600.0000   -4.32883
311640.0000   -3.87247
311680.0000   -3.84555
311720.0000   -4.10852
311760.0000   -4.40902
311800.0000   -3.84580
311840.0000   -4.53135
311880.0000   -5.20209
311920.0000   -4.75615
311960.0000   -4.91746
312000.0000   -4.15905
312040.0000   -4.42480
312080.0000   -4.72750
312120.0000   -3.80711
312160.0000   -4.31897
312200.0000   -5.71871
312240.0000   -4.40975
312280.0000   -5.64825
312320.0000   -6.01907
312360.0000   -5.20457
312400.0000   -5.27400
312440.0000   -4.55818
312480.0000   -5.36220
312520.0000   -5.57147
312560.0000   -5.74901
312600.0000   -6.07303
312640.0000   -5.05221
312680.0000   -4.74185
312720.0000   -5.10097
312760.0000   -3.95120
312800.0000   -5.03957
312840.0000   -5.58937
312880.0000   -5.22260
312920.0000   -5.51068
312960.0000   -6.32424
313000.0000   -5.43660
313040.0000   -4.78578
313080.0000   -5.53345
313120.0000   -5.22511
313160.0000   -5.29093
313200.0000   -5.39998
313240.0000   -5.52876
313280.0000   -4.97359
313320.0000   -5.24004
313360.0000   -5.30580
313400.0000   -6.65191
313440.0000   -6.30569
313480.0000   -6.35857
313520.0000   -5.29757
313560.0000   -4.52802
313600.0000   -5.03247
313640.0000   -4.55848
313680.0000   -4.70986
313720.0000   -5.94775
313760.0000   -5.25879
313800.0000   -5.38286
313840.0000   -5.45669
313880.0000   -5.59689
313920.0000   -6.70853
313960.0000   -4.83462
314000.0000   -5.98592
314040.0000   -5.84016
314080.0000   -5.64994
314120.0000   -5.10451
314160.0000   -5.37356
314200.0000   -5.22534
314240.0000   -5.69537
314280.0000   -5.15848
314320.0000   -5.06468
314360.0000   -5.38792
314400.0000   -6.22960
314440.0000   -5.06146
314480.0000   -6.17554
314520.0000   -5.47182
314560.0000   -5.09293
314600.0000   -5.07801
314640.0000   -4.69678
314680.0000   -5.18837
314720.0000   -4.68312
314760.0000   -5.42706
314800.0000   -4.98397
314840.0000   -4.77238
314880.0000   -5.46664
314920.0000   -5.16075
314960.0000   -5.08961
315000.0000   -5.83460
315040.0000   -5.40363
315080.0000   -5.22012
315120.0000   -5.46301
315160.0000   -5.36526
315200.0000   -6.17642
315240.0000   -5.12728
315280.0000   -5.19142
315320.0000   -5.99655
315360.0000   -5.40408
315400.0000   -5.78279
315440.0000   -4.95078
315480.0000   -5.56269
315520.0000   -4.95014
315560.0000   -4.75817
315600.0000   -5.38595
315640.0000   -5.83954
315680.0000   -4.97413
315720.0000   -3.87740
315760.0000   -4.85363
315800.0000   -4.60193
315840.0000   -4.55836
315880.0000   -5.15541
315920.0000   -5.25236
315960.0000   -5.13108
316000.0000   -5.31698
316040.0000   -4.96616
316080.0000   -5.36173
316120.0000   -5.35284
316160.0000   -6.24443
316200.0000   -5.91570
316240.0000   -5.88240
316280.0000   -5.12628
316320.0000   -5.41216
316360.0000   -4.95692
316400.0000   -6.03337
316440.0000   -4.86773
316480.0000   -5.15350
316520.0000   -4.85484
316560.0000   -4.61559
316600.0000   -5.05746
316640.0000   -4.98998
316680.0000   -5.46425
316720.0000   -5.26469
316760.0000   -6.09605
316800.0000   -5.18620
316840.0000   -5.07150
316880.0000   -7.09636
316920.0000   -5.14593
316960.0000   -5.19515
317000.0000   -5.87015
317040.0000   -5.49138
317080.0000   -5.05084
317120.0000   -5.11404
317160.0000   -5.54365
317200.0000   -5.25117
317240.0000   -4.85833
317280.0000   -5.00589
317320.0000   -5.92195
317360.0000   -6.15676
317400.0000   -6.01318
317440.0000   -6.32559
317480.0000   -6.02439
317520.0000   -6.22512
317560.0000   -6.17589
317600.0000   -6.00151
317640.0000   -6.51487
317680.0000   -6.00145
317720.0000   -5.76379
317760.0000   -6.35418
317800.0000   -6.36275
317840.0000   -6.26154
317880.0000   -6.04250
317920.0000   -6.70487
317960.0000   -5.63274
318000.0000   -6.14356
318040.0000   -6.06536
318080.0000   -5.29860
318120.0000   -5.94581
318160.0000   -5.67071
318200.0000   -4.62522
318240.0000   -5.43352
318280.0000   -5.65156
318320.0000   -5.81850
318360.0000   -5.04289
318400.0000   -5.44663
318440.0000   -5.29672
318480.0000   -4.16022
318520.0000   -5.29066
318560.0000   -5.71626
318600.0000   -5.71531
318640.0000   -5.11512
318680.0000   -5.07405
318720.0000   -5.24822
318760.0000   -5.57832
318800.0000   -4.73019
318840.0000   -5.36925
318880.0000   -5.86409
318920.0000   -5.69267
318960.0000   -6.36115
319000.0000   -5.91770
319040.0000   -4.61495
319080.0000   -4.27673
319120.0000   -5.98202
319160.0000   -5.35258
319200.0000   -4.79920
319240.0000   -4.34456
319280.0000   -5.41781
319320.0000   -5.18641
319360.0000   -4.53745
319400.0000   -4.66745
319440.0000   -4.33733
319480.0000   -4.72652
319520.0000   -4.96988
319560.0000   -5.00306
319600.0000   -5.38563
319640.0000   -5.15709
319680.0000   -5.59218
319720.0000   -5.93326
319760.0000   -5.74276
319800.0000   -6.21238
319840.0000   -6.35802
319880.0000   -5.68303
319920.0000   -6.27492
319960.0000   -6.28301
320000.0000   -6.09584
320040.0000   -5.91440
320080.0000   -5.80005
320120.0000   -5.57116
320160.0000   -7.26411
320200.0000   -6.21517
320240.0000   -5.80739
320280.0000   -5.34243
320320.0000   -5.74718
320360.0000   -5.65837
320400.0000   -6.05528
320440.0000   -5.80977
320480.0000   -5.78119
320520.0000   -6.70760
320560.0000   -6.28137
320600.0000   -5.68436
320640.0000   -6.76067
320680.0000   -6.15867
320720.0000   -5.74493
320760.0000   -5.79500
320800.0000   -4.90616
320840.0000   -4.68294
320880.0000   -6.19782
320920.0000   -5.36316
320960.0000   -4.98516
321000.0000   -6.29908
321040.0000   -5.78210
321080.0000   -6.17141
321120.0000   -6.26132
321160.0000   -5.82458
321200.0000   -5.94899
321240.0000   -5.34751
321280.0000   -4.85245
321320.0000   -4.78584
321360.0000   -4.46459
321400.0000   -4.99484
321440.0000   -4.32072
321480.0000   -4.67527
321520.0000   -3.94607
321560.0000   -3.69067
321600.0000   -3.95067
321640.0000   -3.37594
321680.0000   -3.50372
321720.0000   -4.75452
321760.0000   -3.72520
321800.0000   -4.64326
321840.0000   -3.65885
321880.0000   -4.23802
321920.0000   -3.58665
321960.0000   -5.29207
322000.0000   -4.69616
322040.0000   -4.82991
322080.0000   -4.21484
322120.0000   -5.11152
322160.0000   -4.94226
322200.0000   -5.38047
322240.0000   -4.68268
322280.0000   -4.65442
322320.0000   -4.09744
322360.0000   -4.72530
322400.0000   -5.97341
322440.0000   -5.98388
322480.0000   -5.75761
322520.0000   -5.88848
322560.0000   -5.09883
322600.0000   -5.25046
322640.0000   -5.26956
322680.0000   -5.13106
322720.0000   -4.14713
322760.0000   -5.11868
322800.0000   -5.13461
322840.0000   -5.12537
322880.0000   -4.24038
322920.0000   -4.35505
322960.0000   -4.63617
323000.0000   -4.36520
323040.0000   -4.93978
323080.0000   -4.53428
323120.0000   -4.63065
323160.0000   -4.43459
323200.0000   -5.04872
323240.0000   -4.96496
323280.0000   -4.37657
323320.0000   -5.03039
323360.0000   -5.08165
323400.0000   -5.73815
323440.0000   -4.98086
323480.0000   -4.96558
323520.0000   -4.86621
323560.0000   -4.37655
323600.0000   -5.56102
323640.0000   -4.75682
323680.0000   -4.65003
323720.0000   -4.69777
323760.0000   -4.89995
323800.0000   -4.66899
323840.0000   -5.46206
323880.0000   -5.47180
323920.0000   -4.31523
323960.0000   -4.03145
324000.0000   -5.07777
324040.0000   -5.02950
324080.0000   -5.15559
324120.0000   -5.65066
324160.0000   -4.81906
324200.0000   -4.92990
324240.0000   -4.93577
324280.0000   -5.47507
324320.0000   -5.33060
324360.0000   -5.25214
324400.0000   -5.13339
324440.0000   -4.59815
324480.0000   -5.09114
324520.0000   -5.38110
324560.0000   -4.47861
324600.0000   -4.26732
324640.0000   -5.23810
324680.0000   -5.06955
324720.0000   -6.51134
324760.0000   -6.69302
324800.0000   -6.53839
324840.0000   -6.46177
324880.0000   -6.13880
324920.0000   -5.18065
324960.0000   -4.83956
325000.0000   -4.70750
325040.0000   -5.21609
325080.0000   -4.51650
325120.0000   -4.76252
325160.0000   -5.58745
325200.0000   -5.51459
325240.0000   -3.93156
325280.0000   -4.84280
325320.0000   -5.09629
325360.0000   -4.21527
325400.0000   -4.07075
325440.0000   -4.73672
325480.0000   -3.91952
325520.0000   -4.29085
325560.0000   -4.71278
325600.0000   -4.51015
325640.0000   -4.29165
325680.0000   -3.34799
325720.0000   -4.53983
325760.0000   -3.83744
325800.0000   -3.23672
325840.0000   -3.67943
325880.0000   -3.03629
325920.0000   -3.62503
325960.0000   -4.17921
326000.0000   -4.64090
326040.0000   -4.02570
326080.0000   -3.68668
326120.0000   -4.27897
326160.0000   -5.22551
326200.0000   -5.00158
326240.0000   -4.06991
326280.0000   -5.05187
326320.0000   -5.17147
326360.0000   -5.44046
326400.0000   -5.82944
326440.0000   -5.69841
326480.0000   -5.00240
326520.0000   -4.89949
326560.0000   -4.10402
326600.0000   -5.40269
326640.0000   -5.44785
326680.0000   -4.37334
326720.0000   -4.52995
326760.0000   -5.51794
326800.0000   -4.66962
326840.0000   -4.35481
326880.0000   -4.65673
326920.0000   -3.84221
326960.0000   -4.78829
327000.0000   -4.92291
327040.0000   -4.90958
327080.0000   -4.67217
327120.0000   -5.01600
327160.0000   -6.28754
327200.0000   -5.74507
327240.0000   -5.05370
327280.0000   -5.62336
327320.0000   -5.83943
327360.0000   -5.75683
327400.0000   -4.76961
327440.0000   -5.14971
327480.0000   -5.49435
327520.0000   -6.11494
327560.0000   -4.65920
327600.0000   -4.09258
327640.0000   -4.20374
327680.0000   -3.93089
327720.0000   -4.58480
327760.0000   -5.91171
327800.0000   -4.83839
327840.0000   -5.48552
327880.0000   -4.72187
327920.0000   -3.73137
327960.0000   -4.48998
328000.0000   -4.13926
328040.0000   -4.22864
328080.0000   -4.07412
328120.0000   -3.76250
328160.0000   -3.48055
328200.0000   -3.39379
328240.0000   -3.20004
328280.0000   -4.01019
328320.0000   -4.49510
328360.0000   -4.73470
328400.0000   -3.75124
328440.0000   -4.27377
328480.0000   -4.60954
328520.0000   -4.60062
328560.0000   -4.63170
328600.0000   -3.84317
328640.0000   -4.94719
328680.0000   -4.44338
328720.0000   -4.59850
328760.0000   -4.21140
328800.0000   -4.45025
328840.0000   -4.16584
328880.0000   -5.14854
328920.0000   -5.08007
328960.0000   -5.03342
329000.0000   -4.62995
329040.0000   -5.16614
329080.0000   -5.19526
329120.0000   -5.34504
329160.0000   -5.08873
329200.0000   -4.42898
329240.0000   -5.25695
329280.0000   -5.43433
329320.0000   -5.29055
329360.0000   -5.74137
329400.0000   -5.49230
329440.0000   -4.60803
329480.0000   -5.07752
329520.0000   -6.13134
329560.0000   -5.60888
329600.0000   -5.98741
329640.0000   -4.96570
329680.0000   -5.32909
329720.0000   -4.83115
329760.0000   -5.34937
329800.0000   -5.26518
329840.0000   -5.94024
329880.0000   -5.42410
329920.0000   -6.54512
329960.0000   -5.70363
330000.0000   -4.87901
330040.0000   -4.72237
330080.0000   -4.67727
330120.0000   -5.27274
330160.0000   -4.72605
330200.0000   -4.85278
330240.0000   -4.47449
330280.0000   -4.07353
330320.0000   -4.48814
330360.0000   -5.12362
330400.0000   -5.45460
330440.0000   -5.37021
330480.0000   -5.12306
330520.0000   -5.73794
330560.0000   -5.49127
330600.0000   -4.49766
330640.0000   -5.61215
330680.0000   -4.56818
330720.0000   -4.99013
330760.0000   -6.10395
330800.0000   -4.95998
330840.0000   -5.62289
330880.0000   -5.96634
330920.0000   -5.52903
330960.0000   -5.41843
331000.0000   -5.80870
331040.0000   -4.53770
331080.0000   -5.24065
331120.0000   -4.94541
331160.0000   -4.68153
331200.0000   -4.94040
331240.0000   -4.47757
331280.0000   -4.55996
331320.0000   -5.20813
331360.0000   -5.09206
331400.0000   -5.16722
331440.0000   -5.23615
331480.0000   -4.78278
331520.0000   -5.12959
331560.0000   -5.03783
331600.0000   -4.49007
331640.0000   -5.42635
331680.0000   -5.27593
331720.0000   -5.44663
331760.0000   -6.10940
331800.0000   -4.86013
331840.0000   -5.30212
331880.0000   -5.87928
331920.0000   -5.30775
331960.0000   -5.62978
332000.0000   -6.16031
332040.0000   -5.65290
332080.0000   -4.72126
332120.0000   -4.35892
332160.0000   -5.16949
332200.0000   -5.40110
332240.0000   -5.09537
332280.0000   -5.61706
332320.0000   -4.40846
332360.0000   -5.31102
332400.0000   -4.15659
332440.0000   -4.19686
332480.0000   -5.36169
332520.0000   -5.99872
332560.0000   -5.47583
332600.0000   -5.67557
332640.0000   -5.71911
332680.0000   -5.23814
332720.0000   -5.72854
332760.0000   -4.72976
332800.0000   -4.69627
332840.0000   -4.39037
332880.0000   -4.60345
332920.0000   -4.81168
332960.0000   -4.26423
333000.0000   -4.76001
333040.0000   -5.15915
333080.0000   -4.92669
333120.0000   -5.42214
333160.0000   -5.03348
333200.0000   -5.12833
333240.0000   -5.70753
333280.0000   -6.34543
333320.0000   -5.62988
333360.0000   -5.28367
333400.0000   -6.21663
333440.0000   -4.80901
333480.0000   -5.14314
333520.0000   -5.25615
333560.0000   -6.30752
333600.0000   -5.67090
333640.0000   -5.03948
333680.0000   -4.83120
333720.0000   -5.37456
333760.0000   -5.86347
333800.0000   -5.61199
333840.0000   -5.07164
333880.0000   -5.31271
333920.0000   -5.16454
333960.0000   -4.92767
334000.0000   -4.73226
334040.0000   -5.15144
334080.0000   -6.06017
334120.0000   -4.55200
334160.0000   -4.92863
334200.0000   -5.21110
334240.0000   -5.48220
334280.0000   -4.23687
334320.0000   -4.93024
334360.0000   -5.79138
334400.0000   -5.67218
334440.0000   -5.53606
334480.0000   -4.27106
334520.0000   -5.33843
334560.0000   -5.02797
334600.0000   -4.12319
334640.0000   -4.05832
334680.0000   -4.70243
334720.0000   -4.36557
334760.0000   -4.15252
334800.0000   -5.45808
334840.0000   -4.93330
334880.0000   -5.30887
334920.0000   -5.59710
334960.0000   -5.27109
335000.0000   -4.79210
335040.0000   -5.05958
335080.0000   -4.29728
335120.0000   -4.35264
335160.0000   -5.65271
335200.0000   -6.11082
335240.0000   -4.76036
335280.0000   -5.57641
335320.0000   -5.69517
335360.0000   -5.24717
335400.0000   -4.53355
335440.0000   -3.61235
335480.0000   -4.94120
335520.0000   -4.82689
335560.0000   -4.03631
335600.0000   -4.91882
335640.0000   -3.94554
335680.0000   -4.38700
335720.0000   -4.49034
335760.0000   -4.26519
335800.0000   -4.48165
335840.0000   -4.41365
335880.0000   -4.28963
335920.0000   -5.67996
335960.0000   -5.45981
336000.0000   -5.39377
336040.0000   -4.70487
336080.0000   -4.64785
336120.0000   -5.07491
336160.0000   -4.54893
336200.0000   -4.93939
336240.0000   -5.28403
336280.0000   -5.48092
336320.0000   -6.32740
336360.0000   -5.69463
336400.0000   -4.83642
336440.0000   -5.89782
336480.0000   -5.10247
336520.0000   -4.84543
336560.0000   -5.61079
336600.0000   -4.95832
336640.0000   -5.26713
336680.0000   -4.62969
336720.0000   -4.53143
336760.0000   -5.11863
336800.0000   -5.47295
336840.0000   -4.38812
336880.0000   -5.29195
336920.0000   -4.47540
336960.0000   -5.02515
337000.0000   -4.82099
337040.0000   -4.87430
337080.0000   -4.50596
337120.0000   -5.54939
337160.0000   -5.24067
337200.0000   -4.85425
337240.0000   -3.53264
337280.0000   -3.96029
337320.0000   -4.62740
337360.0000   -3.96396
337400.0000   -3.73996
337440.0000   -3.55091
337480.0000   -3.67486
337520.0000   -4.64716
337560.0000   -4.76370
337600.0000   -3.90711
337640.0000   -4.08441
337680.0000   -4.49365
337720.0000   -4.25473
337760.0000   -3.86413
337800.0000   -3.92791
337840.0000   -4.14717
337880.0000   -4.75172
337920.0000   -4.12907
337960.0000   -4.01565
338000.0000   -3.80685
338040.0000   -4.16511
338080.0000   -4.76488
338120.0000   -4.10574
338160.0000   -5.35320
338200.0000   -5.18567
338240.0000   -4.42211
338280.0000   -4.86298
338320.0000   -4.32458
338360.0000   -4.83476
338400.0000   -4.92866
338440.0000   -5.59556
338480.0000   -5.27446
338520.0000   -5.53903
338560.0000   -5.44116
338600.0000   -5.27761
338640.0000   -5.80882
338680.0000   -6.05448
338720.0000   -5.54606
338760.0000   -4.84458
338800.0000   -4.83277
338840.0000   -5.81561
338880.0000   -5.91280
338920.0000   -5.93264
338960.0000   -5.42471
339000.0000   -5.78657
339040.0000   -6.05992
339080.0000   -5.50933
339120.0000   -6.07336
339160.0000   -5.61542
339200.0000   -4.89534
339240.0000   -4.60930
339280.0000   -4.72703
339320.0000   -4.35779
339360.0000   -4.90733
339400.0000   -5.69565
339440.0000   -5.57512
339480.0000   -6.77951
339520.0000   -6.08521
339560.0000   -6.64771
339600.0000   -5.92558
339640.0000   -5.97816
339680.0000   -5.13133
339720.0000   -5.71377
339760.0000   -5.36251
339800.0000   -5.41858
339840.0000   -5.91912
339880.0000   -5.26455
339920.0000   -5.63491
339960.0000   -6.79867
340000.0000   -6.08820
340040.0000   -6.43207
340080.0000   -6.26569
340120.0000   -6.63074
340160.0000   -6.57893
340200.0000   -6.74618
340240.0000   -5.42859
340280.0000   -5.08681
340320.0000   -6.52899
340360.0000   -4.27828
340400.0000   -5.88731
340440.0000   -6.23117
340480.0000   -6.17017
340520.0000   -5.61799
340560.0000   -6.16360
340600.0000   -6.41949
340640.0000   -5.53786
340680.0000   -5.70065
340720.0000   -5.74539
340760.0000   -6.77974
340800.0000   -5.86458
340840.0000   -6.27402
340880.0000   -6.21133
340920.0000   -5.87622
340960.0000   -6.21893
341000.0000   -6.29592
341040.0000   -6.01501
341080.0000   -6.73140
341120.0000   -6.14302
341160.0000   -7.17509
341200.0000   -6.52035
341240.0000   -5.59098
341280.0000   -5.15778
341320.0000   -5.86208
341360.0000   -4.91969
341400.0000   -4.66120
341440.0000   -5.27017
341480.0000   -6.78872
341520.0000   -5.06344
341560.0000   -5.68571
341600.0000   -5.86441
341640.0000   -6.15172
341680.0000   -5.11121
341720.0000   -6.17324
341760.0000   -5.22970
341800.0000   -4.55874
341840.0000   -5.43123
341880.0000   -5.45580
341920.0000   -6.16520
341960.0000   -5.95541
342000.0000   -5.80654
342040.0000   -4.53013
342080.0000   -5.93017
342120.0000   -5.67889
342160.0000   -5.70039
342200.0000   -5.70198
342240.0000   -5.40407
342280.0000   -5.17728
342320.0000   -4.98702
342360.0000   -5.12189
342400.0000   -5.65055
342440.0000   -5.05002
342480.0000   -5.82907
342520.0000   -5.69349
342560.0000   -5.32776
342600.0000   -5.61858
342640.0000   -6.28650
342680.0000   -6.11330
342720.0000   -5.59782
342760.0000   -5.56317
342800.0000   -5.13685
342840.0000   -4.23296
342880.0000   -4.47706
342920.0000   -4.63430
342960.0000   -5.03634
343000.0000   -4.87604
343040.0000   -5.43330
343080.0000   -4.92575
343120.0000   -4.96620
343160.0000   -5.70975
343200.0000   -4.91157
343240.0000   -5.54866
343280.0000   -4.56916
343320.0000   -4.28949
343360.0000   -3.84247
343400.0000   -5.28488
343440.0000   -4.99414
343480.0000   -5.68315
343520.0000   -5.22006
343560.0000   -5.19585
343600.0000   -5.95209
343640.0000   -5.24972
343680.0000   -6.00019
343720.0000   -5.60348
343760.0000   -5.77623
343800.0000   -6.43741
343840.0000   -6.87085
343880.0000   -5.89235
343920.0000   -5.35579
343960.0000   -5.37566
344000.0000   -4.98440
344040.0000   -5.74167
344080.0000   -6.05235
344120.0000   -6.28029
344160.0000   -6.48132
344200.0000   -6.45987
344240.0000   -5.73341
344280.0000   -5.25521
344320.0000   -5.24221
344360.0000   -5.21947
344400.0000   -5.28176
344440.0000   -4.56178
344480.0000   -4.38439
344520.0000   -5.16277
344560.0000   -5.61612
344600.0000   -5.78260
344640.0000   -6.06966
344680.0000   -5.48439
344720.0000   -5.48330
344760.0000   -4.71361
344800.0000   -4.92658
344840.0000   -5.40621
344880.0000   -4.74683
344920.0000   -5.81048
344960.0000   -5.71806
345000.0000   -5.79674
345040.0000   -5.39284
345080.0000   -5.05010
345120.0000   -5.08305
345160.0000   -5.11806
345200.0000   -5.72107
345240.0000   -5.73742
345280.0000   -5.80591
345320.0000   -6.31353
345360.0000   -5.25381
345400.0000   -5.53800
345440.0000   -5.83154
345480.0000   -5.79022
345520.0000   -5.26846
345560.0000   -6.25130
345600.0000   -5.20283
345640.0000   -5.26105
345680.0000   -4.54788
345720.0000   -4.37387
345760.0000   -4.48546
345800.0000   -5.98889
345840.0000   -4.78565
345880.0000   -4.05693
345920.0000   -6.06820
345960.0000   -4.90910
346000.0000   -5.82095
346040.0000   -5.36725
346080.0000   -5.68656
346120.0000   -5.74677
346160.0000   -4.99116
346200.0000   -4.72177
346240.0000   -5.35623
346280.0000   -5.51724
346320.0000   -5.18938
346360.0000   -5.58680
346400.0000   -5.28174
346440.0000   -5.62585
346480.0000   -5.73182
346520.0000   -5.62075
346560.0000   -5.70282
346600.0000   -5.90083
346640.0000   -5.41749
346680.0000   -5.81994
346720.0000   -5.51066
346760.0000   -6.13811
346800.0000   -5.40427
346840.0000   -5.37908
346880.0000   -4.93264
346920.0000   -4.90621
346960.0000   -5.56830
347000.0000   -5.23847
347040.0000   -4.71406
347080.0000   -4.87827
347120.0000   -5.05583
347160.0000   -4.70914
347200.0000   -4.64388
347240.0000   -6.28784
347280.0000   -5.64653
347320.0000   -5.97921
347360.0000   -5.96508
347400.0000   -5.18822
347440.0000   -5.29445
347480.0000   -5.74399
347520.0000   -4.62651
347560.0000   -5.24880
347600.0000   -6.65116
347640.0000   -6.16021
347680.0000   -6.45179
347720.0000   -6.22414
347760.0000   -5.81316
347800.0000   -5.53364
347840.0000   -5.46406
347880.0000   -5.56968
347920.0000   -5.77229
347960.0000   -5.76217
348000.0000   -5.36766
348040.0000   -4.95549
348080.0000   -5.32521
348120.0000   -5.57570
348160.0000   -5.35375
348200.0000   -5.02561
348240.0000   -4.40491
348280.0000   -5.45163
348320.0000   -5.46997
348360.0000   -5.99833
348400.0000   -6.04060
348440.0000   -5.98684
348480.0000   -5.49823
348520.0000   -4.89722
348560.0000   -6.24717
348600.0000   -5.78505
348640.0000   -5.39665
348680.0000   -4.47842
348720.0000   -4.26130
348760.0000   -4.64357
348800.0000   -5.63426
348840.0000   -5.79142
348880.0000   -4.34716
348920.0000   -5.54911
348960.0000   -4.70580
349000.0000   -4.52080
349040.0000   -4.36627
349080.0000   -4.75411
349120.0000   -4.32542
349160.0000   -4.21060
349200.0000   -4.68170
349240.0000   -5.00397
349280.0000   -6.11573
349320.0000   -5.87216
349360.0000   -5.54237
349400.0000   -5.66261
349440.0000   -5.40663
349480.0000   -4.94585
349520.0000   -5.34582
349560.0000   -5.91902
349600.0000   -6.13288
349640.0000   -5.83516
349680.0000   -5.58694
349720.0000   -5.43636
349760.0000   -5.13053
349800.0000   -5.28498
349840.0000   -4.50345
349880.0000   -5.01447
349920.0000   -5.54382
349960.0000   -4.12013
350000.0000   -5.29257
350040.0000   -4.43197
350080.0000   -5.00460
350120.0000   -4.85763
350160.0000   -4.90193
350200.0000   -4.66529
350240.0000   -5.20670
350280.0000   -4.62613
350320.0000   -5.27259
350360.0000   -5.66807
350400.0000   -4.84601
350440.0000   -4.93137
350480.0000   -5.66395
350520.0000   -5.47436
350560.0000   -5.70808
350600.0000   -5.58154
350640.0000   -5.12767
350680.0000   -5.66192
350720.0000   -5.72257
350760.0000   -5.40876
350800.0000   -5.23287
350840.0000   -5.77792
350880.0000   -5.64246
350920.0000   -6.04686
350960.0000   -5.65657
351000.0000   -5.07367
351040.0000   -5.67606
351080.0000   -4.72991
351120.0000   -4.81123
351160.0000   -5.23940
351200.0000   -5.15065
351240.0000   -4.63200
351280.0000   -5.77526
351320.0000   -6.59435
351360.0000   -5.88660
351400.0000   -6.42220
351440.0000   -4.42702
351480.0000   -5.34533
351520.0000   -6.50292
351560.0000   -6.43096
351600.0000   -6.28532
351640.0000   -6.19580
351680.0000   -5.24823
351720.0000   -5.94923
351760.0000   -6.10410
351800.0000   -5.11717
351840.0000   -6.15254
351880.0000   -6.93554
351920.0000   -6.36924
351960.0000   -4.81268
352000.0000   -6.09328
352040.0000   -5.07017
352080.0000   -4.84352
352120.0000   -4.54211
352160.0000   -4.62538
352200.0000   -5.86218
352240.0000   -5.16251
352280.0000   -4.83907
352320.0000   -5.22784
352360.0000   -5.92794
352400.0000   -6.11246
352440.0000   -6.59163
352480.0000   -6.40365
352520.0000   -6.13988
352560.0000   -6.22970
352600.0000   -5.02006
352640.0000   -5.91398
352680.0000   -5.72415
352720.0000   -6.06369
352760.0000   -6.45162
352800.0000   -6.33086
352840.0000   -6.51095
352880.0000   -5.67730
352920.0000   -5.24928
352960.0000   -5.49800
353000.0000   -5.28559
353040.0000   -5.25462
353080.0000   -5.74445
353120.0000   -5.09533
353160.0000   -5.72306
353200.0000   -6.63375
353240.0000   -5.81852
353280.0000   -5.45751
353320.0000   -5.85122
353360.0000   -6.57000
353400.0000   -5.82711
353440.0000   -5.92913
353480.0000   -6.33636
353520.0000   -5.13364
353560.0000   -6.07568
353600.0000   -5.67499
353640.0000   -5.57514
353680.0000   -5.19101
353720.0000   -5.19946
353760.0000   -5.58099
353800.0000   -6.66929
353840.0000   -6.03523
353880.0000   -6.36488
353920.0000   -5.05062
353960.0000   -6.35441
354000.0000   -5.83192
354040.0000   -5.40180
354080.0000   -6.20824
354120.0000   -6.04503
354160.0000   -7.05722
354200.0000   -5.61194
354240.0000   -6.90207
354280.0000   -5.88218
354320.0000   -5.45283
354360.0000   -6.20862
354400.0000   -5.49179
354440.0000   -5.12121
354480.0000   -5.94323
354520.0000   -5.58720
354560.0000   -6.10993
354600.0000   -5.29439
354640.0000   -4.05782
354680.0000   -5.32414
354720.0000   -5.34837
354760.0000   -5.87410
354800.0000   -5.54810
354840.0000   -5.31546
354880.0000   -5.50248
354920.0000   -6.14663
354960.0000   -5.39218
355000.0000   -5.45973
355040.0000   -5.30420
355080.0000   -4.99834
355120.0000   -4.74924
355160.0000   -5.14646
355200.0000   -4.94047
355240.0000   -5.15064
355280.0000   -4.83684
355320.0000   -5.20515
355360.0000   -5.46135
355400.0000   -5.04175
355440.0000   -5.42782
355480.0000   -5.50750
355520.0000   -5.14990
355560.0000   -5.94301
355600.0000   -5.80768
355640.0000   -6.30832
355680.0000   -6.08934
355720.0000   -5.81822
355760.0000   -5.45478
355800.0000   -5.86605
355840.0000   -5.13354
355880.0000   -4.76466
355920.0000   -5.08618
355960.0000   -3.86595
356000.0000   -4.52050
356040.0000   -5.06193
356080.0000   -5.36095
356120.0000   -5.56237
356160.0000   -5.42945
356200.0000   -4.81393
356240.0000   -4.65880
356280.0000   -5.11556
356320.0000   -4.66101
356360.0000   -4.95548
356400.0000   -5.02214
356440.0000   -4.71229
356480.0000   -4.92178
356520.0000   -4.46689
356560.0000   -4.33457
356600.0000   -4.21069
356640.0000   -4.08076
356680.0000   -3.76152
356720.0000   -4.66313
356760.0000   -4.73912
356800.0000   -4.20329
356840.0000   -4.25689
356880.0000   -3.62064
356920.0000   -3.51017
356960.0000   -4.18869
357000.0000   -3.82690
357040.0000   -4.08694
357080.0000   -4.62676
357120.0000   -4.76131
357160.0000   -4.79861
357200.0000   -3.97801
357240.0000   -5.14298
357280.0000   -4.69602
357320.0000   -5.31280
357360.0000   -4.80342
357400.0000   -4.52030
357440.0000   -3.89127
357480.0000   -4.39381
357520.0000   -5.68103
357560.0000   -4.91331
357600.0000   -4.81219
357640.0000   -5.02004
357680.0000   -4.37820
357720.0000   -4.44122
357760.0000   -4.53518
357800.0000   -4.41369
357840.0000   -4.28246
357880.0000   -3.68022
357920.0000   -4.47828
357960.0000   -3.59694
358000.0000   -4.56391
358040.0000   -5.45382
358080.0000   -4.41986
358120.0000   -4.75873
358160.0000   -4.78126
358200.0000   -4.34197
358240.0000   -5.40545
358280.0000   -5.74851
358320.0000   -5.05608
358360.0000   -4.43126
358400.0000   -4.77608
358440.0000   -4.66816
358480.0000   -4.56925
358520.0000   -4.66200
358560.0000   -5.11023
358600.0000   -4.65796
358640.0000   -4.41039
358680.0000   -5.48983
358720.0000   -5.55819
358760.0000   -5.12921
358800.0000   -5.33284
358840.0000   -5.24936
358880.0000   -4.84645
358920.0000   -5.43330
358960.0000   -6.53930
359000.0000   -6.26307
359040.0000   -4.85585
359080.0000   -5.11798
359120.0000   -4.89077
359160.0000   -5.50607
359200.0000   -4.28199
359240.0000   -5.11318
359280.0000   -5.78650
359320.0000   -5.32050
359360.0000   -5.66004
359400.0000   -5.13713
359440.0000   -5.07451
359480.0000   -5.26264
359520.0000   -4.22788
359560.0000   -4.70321
359600.0000   -4.26797
359640.0000   -4.96739
359680.0000   -5.84153
359720.0000   -5.54665
359760.0000   -6.05978
359800.0000   -5.62173
359840.0000   -6.39833
359880.0000   -5.80370
359920.0000   -5.55574
359960.0000   -6.01972
360000.0000   -6.80782
360040.0000   -5.27891
360080.0000   -5.65065
360120.0000   -6.35699
360160.0000   -6.09110
360200.0000   -5.77277
360240.0000   -5.45864
360280.0000   -4.47774
360320.0000   -5.13788
360360.0000   -5.44263
360400.0000   -5.30420
360440.0000   -5.64311
360480.0000   -5.92787
360520.0000   -6.16102
360560.0000   -5.94200
360600.0000   -5.95135
360640.0000   -5.83593
360680.0000   -5.40540
360720.0000   -5.58329
360760.0000   -4.36982
360800.0000   -4.57664
360840.0000   -5.33879
360880.0000   -5.26840
360920.0000   -5.40434
360960.0000   -4.86206
361000.0000   -4.68744
361040.0000   -5.98126
361080.0000   -5.37371
361120.0000   -5.54406
361160.0000   -4.91024
361200.0000   -4.49254
361240.0000   -5.06023
361280.0000   -5.53569
361320.0000   -5.66251
361360.0000   -5.86886
361400.0000   -6.23684
361440.0000   -4.38036
361480.0000   -4.71803
361520.0000   -5.18890
361560.0000   -5.79024
361600.0000   -5.88518
361640.0000   -4.40493
361680.0000   -4.15962
361720.0000   -5.21987
361760.0000   -4.24186
361800.0000   -4.99197
361840.0000   -3.41509
361880.0000   -4.69609
361920.0000   -4.61504
361960.0000   -4.83786
362000.0000   -4.68865
362040.0000   -5.25941
362080.0000   -5.91011
362120.0000   -5.92321
362160.0000   -5.76669
362200.0000   -5.82919
362240.0000   -6.06409
362280.0000   -5.31131
362320.0000   -6.11290
362360.0000   -6.05947
362400.0000   -5.56316
362440.0000   -5.61217
362480.0000   -5.70979
362520.0000   -5.14128
362560.0000   -5.98285
362600.0000   -6.14627
362640.0000   -5.99019
362680.0000   -6.32993
362720.0000   -6.52981
362760.0000   -5.88348
362800.0000   -6.13727
362840.0000   -6.29586
362880.0000   -5.90159
362920.0000   -5.67945
362960.0000   -5.72831
363000.0000   -5.99669
363040.0000   -6.12601
363080.0000   -4.52281
363120.0000   -5.09122
363160.0000   -5.95340
363200.0000   -4.97971
363240.0000   -5.62777
363280.0000   -6.84077
363320.0000   -6.59981
363360.0000   -6.45819
363400.0000   -7.02407
363440.0000   -5.69439
363480.0000   -5.98274
363520.0000   -5.29098
363560.0000   -5.75775
363600.0000   -5.66797
363640.0000   -5.16904
363680.0000   -4.45589
363720.0000   -4.85824
363760.0000   -4.94719
363800.0000   -4.36729
363840.0000   -5.12877
363880.0000   -5.35620
363920.0000   -5.61085
363960.0000   -4.98414
364000.0000   -4.96312
364040.0000   -4.95109
364080.0000   -5.53422
364120.0000   -5.80658
364160.0000   -5.91926
364200.0000   -5.45812
364240.0000   -5.67509
364280.0000   -5.44136
364320.0000   -5.26511
364360.0000   -6.17675
364400.0000   -5.22130
364440.0000   -4.61564
364480.0000   -4.42188
364520.0000   -4.75528
364560.0000   -5.04178
364600.0000   -4.97756
364640.0000   -4.70932
364680.0000   -4.85751
364720.0000   -4.70796
364760.0000   -5.38176
364800.0000   -5.82075
364840.0000   -5.42967
364880.0000   -4.99660
364920.0000   -4.63977
364960.0000   -5.07026
365000.0000   -5.05574
365040.0000   -5.53646
365080.0000   -5.13914
365120.0000   -4.95239
365160.0000   -5.40005
365200.0000   -4.88186
365240.0000   -5.57738
365280.0000   -5.66362
365320.0000   -5.88911
365360.0000   -5.96716
365400.0000   -5.17483
365440.0000   -4.84371
365480.0000   -4.73683
365520.0000   -5.42015
365560.0000   -4.92739
365600.0000   -4.98677
365640.0000   -5.17807
365680.0000   -5.52822
365720.0000   -4.97365
365760.0000   -6.93849
365800.0000   -4.98776
365840.0000   -4.70526
365880.0000   -4.72015
365920.0000   -4.40874
365960.0000   -4.82690
366000.0000   -4.20173
366040.0000   -4.20476
366080.0000   -4.84463
366120.0000   -5.23975
366160.0000   -5.48203
366200.0000   -4.93167
366240.0000   -4.59309
366280.0000   -4.81801
366320.0000   -5.29055
366360.0000   -4.47756
366400.0000   -6.21509
366440.0000   -5.01587
366480.0000   -4.75516
366520.0000   -5.63264
366560.0000   -4.94006
366600.0000   -5.08994
366640.0000   -5.39035
366680.0000   -5.14347
366720.0000   -5.00375
366760.0000   -4.97139
366800.0000   -4.33375
366840.0000   -4.43417
366880.0000   -5.08655
366920.0000   -5.95515
366960.0000   -6.39421
367000.0000   -5.30177
367040.0000   -6.20344
367080.0000   -5.25478
367120.0000   -5.55559
367160.0000   -4.59283
367200.0000   -5.04178
367240.0000   -5.11954
367280.0000   -5.20491
367320.0000   -5.30759
367360.0000   -4.51971
367400.0000   -5.54611
367440.0000   -5.34745
367480.0000   -4.58026
367520.0000   -5.37562
367560.0000   -5.54330
367600.0000   -5.76058
367640.0000   -6.72399
367680.0000   -4.34953
367720.0000   -5.53921
367760.0000   -5.46016
367800.0000   -5.21547
367840.0000   -5.24157
367880.0000   -5.28583
367920.0000   -5.56593
367960.0000   -5.92584
368000.0000   -6.30235
368040.0000   -4.76774
368080.0000   -4.54646
368120.0000   -5.22267
368160.0000   -5.17468
368200.0000   -5.25627
368240.0000   -5.18629
368280.0000   -5.03236
368320.0000   -4.45335
368360.0000   -5.86406
368400.0000   -4.84169
368440.0000   -4.82159
368480.0000   -4.22307
368520.0000   -5.01147
368560.0000   -4.64733
368600.0000   -4.95193
368640.0000   -3.81735
368680.0000   -4.96070
368720.0000   -5.02903
368760.0000   -5.05595
368800.0000   -5.27727
368840.0000   -5.20615
368880.0000   -5.36577
368920.0000   -5.62835
368960.0000   -6.66196
369000.0000   -4.88364
369040.0000   -5.02386
369080.0000   -5.71782
369120.0000   -5.91971
369160.0000   -5.99631
369200.0000   -5.10694
369240.0000   -5.93497
369280.0000   -5.68247
369320.0000   -5.58166
369360.0000   -6.56008
369400.0000   -5.90421
369440.0000   -6.52816
369480.0000   -5.52167
369520.0000   -4.73557
369560.0000   -4.22689
369600.0000   -4.62187
369640.0000   -4.10238
369680.0000   -3.67488
369720.0000   -4.41134
369760.0000   -3.07642
369800.0000   -2.88898
369840.0000   -3.36522
369880.0000   -3.57175
369920.0000   -3.03070
369960.0000   -2.24924
370000.0000   -4.49548
370040.0000   -3.52157
370080.0000   -4.38592
370120.0000   -3.36321
370160.0000   -3.62826
370200.0000   -3.74143
370240.0000   -3.93794
370280.0000   -4.74725
370320.0000   -3.91475
370360.0000   -3.34764
370400.0000   -3.55923
370440.0000   -3.74122
370480.0000   -5.07815
370520.0000   -5.35997
370560.0000   -4.69007
370600.0000   -4.64556
370640.0000   -4.80876
370680.0000   -3.41974
370720.0000   -5.11668
370760.0000   -4.26973
370800.0000   -5.10680
370840.0000   -5.42929
370880.0000   -5.71472
370920.0000   -4.66921
370960.0000   -5.50689
371000.0000   -5.18983
371040.0000   -5.74593
371080.0000   -5.91764
371120.0000   -5.39980
371160.0000   -5.14264
371200.0000   -5.08880
371240.0000   -5.25465
371280.0000   -5.36154
371320.0000   -5.09801
371360.0000   -6.10841
371400.0000   -6.25099
371440.0000   -4.97161
371480.0000   -6.46218
371520.0000   -6.42800
371560.0000   -5.93777
371600.0000   -5.40764
371640.0000   -6.11270
371680.0000   -5.02633
371720.0000   -5.82445
371760.0000   -5.39346
371800.0000   -5.31656
371840.0000   -5.20903
371880.0000   -5.59352
371920.0000   -5.66811
371960.0000   -5.91012
372000.0000   -6.09767
372040.0000   -6.93582
372080.0000   -6.89344
372120.0000   -5.46021
372160.0000   -6.39502
372200.0000   -5.71333
372240.0000   -4.97167
372280.0000   -4.97438
372320.0000   -4.32935
372360.0000   -4.53717
372400.0000   -4.81039
372440.0000   -4.14060
372480.0000   -5.04246
372520.0000   -4.49917
372560.0000   -5.43044
372600.0000   -6.02943
372640.0000   -5.53685
372680.0000   -6.29873
372720.0000   -5.10471
372760.0000   -5.66613
372800.0000   -5.80297
372840.0000   -6.67835
372880.0000   -6.59985
372920.0000   -6.11953
372960.0000   -6.18575
373000.0000   -6.77308
373040.0000   -6.33922
373080.0000   -5.46058
373120.0000   -5.60340
373160.0000   -6.10842
373200.0000   -5.68416
373240.0000   -4.62573
373280.0000   -5.40951
373320.0000   -5.66512
373360.0000   -4.82742
373400.0000   -5.25560
373440.0000   -5.08713
373480.0000   -5.33694
373520.0000   -4.32622
373560.0000   -5.56895
373600.0000   -5.65098
373640.0000   -6.09583
373680.0000   -6.48701
373720.0000   -6.59916
373760.0000   -5.77367
373800.0000   -5.72507
373840.0000   -5.74907
373880.0000   -5.72845
373920.0000   -6.08224
373960.0000   -5.45639
374000.0000   -5.69632
374040.0000   -5.45625
374080.0000   -6.00568
374120.0000   -5.82460
374160.0000   -4.75388
374200.0000   -5.58122
374240.0000   -4.91675
374280.0000   -4.90699
374320.0000   -4.57329
374360.0000   -5.45418
374400.0000   -5.98811
374440.0000   -5.47976
374480.0000   -7.35042
374520.0000   -6.47055
374560.0000   -6.76031
374600.0000   -6.23391
374640.0000   -6.06427
374680.0000   -6.08565
374720.0000   -5.48366
374760.0000   -5.25209
374800.0000   -4.88378
374840.0000   -5.64678
374880.0000   -5.38845
374920.0000   -5.75324
374960.0000   -5.73395
375000.0000   -6.04421
375040.0000   -5.96794
375080.0000   -5.13730
375120.0000   -5.41608
375160.0000   -5.78420
375200.0000   -5.96834
375240.0000   -4.99348
375280.0000   -5.27657
375320.0000   -4.88852
375360.0000   -5.19493
375400.0000   -6.52965
375440.0000   -5.96251
375480.0000   -4.61174
375520.0000   -4.98230
375560.0000   -5.35755
375600.0000   -4.87428
375640.0000   -5.34110
375680.0000   -5.22099
375720.0000   -5.61392
375760.0000   -4.62761
375800.0000   -4.74981
375840.0000   -4.70514
375880.0000   -4.87165
375920.0000   -4.71296
375960.0000   -4.50372
376000.0000   -4.61716
376040.0000   -4.16795
376080.0000   -4.00200
376120.0000   -4.29694
376160.0000   -4.62730
376200.0000   -4.30453
376240.0000   -5.28288
376280.0000   -5.27165
376320.0000   -5.29541
376360.0000   -6.16857
376400.0000   -5.19779
376440.0000   -4.66455
376480.0000   -5.14991
376520.0000   -5.33246
376560.0000   -5.43336
376600.0000   -5.46799
376640.0000   -5.84846
376680.0000   -4.75909
376720.0000   -5.15133
376760.0000   -5.33748
376800.0000   -4.79562
376840.0000   -4.68468
376880.0000   -3.98087
376920.0000   -4.74316
376960.0000   -4.67645
377000.0000   -5.79928
377040.0000   -5.39144
377080.0000   -5.52274
377120.0000   -6.28369
377160.0000   -6.05583
377200.0000   -5.73981
377240.0000   -6.54373
377280.0000   -6.07465
377320.0000   -5.92207
377360.0000   -6.78753
377400.0000   -5.85120
377440.0000   -5.91875
377480.0000   -4.92040
377520.0000   -5.35122
377560.0000   -5.12648
377600.0000   -4.31831
377640.0000   -5.12681
377680.0000   -4.47016
377720.0000   -4.48871
377760.0000   -5.20228
377800.0000   -5.85893
377840.0000   -5.15585
377880.0000   -5.08027
377920.0000   -4.82304
377960.0000   -5.38564
378000.0000   -6.42242
378040.0000   -5.89985
378080.0000   -6.09701
378120.0000   -4.70233
378160.0000   -4.63559
378200.0000   -4.67034
378240.0000   -4.55107
378280.0000   -4.04973
378320.0000   -5.37276
378360.0000   -5.47033
378400.0000   -5.13146
378440.0000   -5.98231
378480.0000   -5.59757
378520.0000   -5.08837
378560.0000   -5.60874
378600.0000   -5.61306
378640.0000   -5.44172
378680.0000   -5.17048
378720.0000   -5.29294
378760.0000   -5.72454
378800.0000   -5.06804
378840.0000   -5.31635
378880.0000   -4.56776
378920.0000   -4.51972
378960.0000   -5.04780
379000.0000   -4.90911
379040.0000   -4.87531
379080.0000   -5.12262
379120.0000   -5.23548
379160.0000   -5.47621
379200.0000   -5.61745
379240.0000   -5.86799
379280.0000   -5.76496
379320.0000   -6.77328
379360.0000   -6.06676
379400.0000   -5.98618
379440.0000   -5.67986
379480.0000   -5.81175
379520.0000   -5.91059
379560.0000   -6.30183
379600.0000   -5.36070
379640.0000   -4.70501
379680.0000   -5.70745
379720.0000   -4.32964
379760.0000   -4.96061
379800.0000   -4.78364
379840.0000   -4.52178
379880.0000   -4.81898
379920.0000   -4.58078
379960.0000   -5.14082
380000.0000   -5.01560
380040.0000   -5.62897
380080.0000   -4.61110
380120.0000   -5.16983
380160.0000   -4.80331
380200.0000   -4.78425
380240.0000   -3.92066
380280.0000   -3.76789
380320.0000   -5.22078
380360.0000   -4.21125
380400.0000   -4.16569
380440.0000   -5.35057
380480.0000   -4.35707
380520.0000   -5.67841
380560.0000   -4.57720
380600.0000   -5.26531
380640.0000   -4.80813
380680.0000   -4.31932
380720.0000   -4.21379
380760.0000   -4.53713
380800.0000   -5.29548
380840.0000   -5.46876
380880.0000   -4.68472
380920.0000   -4.73661
380960.0000   -5.30156
381000.0000   -5.01610
381040.0000   -4.24033
381080.0000   -5.49170
381120.0000   -4.57208
381160.0000   -5.76183
381200.0000   -5.35293
381240.0000   -4.86704
381280.0000   -5.54141
381320.0000   -4.34695
381360.0000   -5.34434
381400.0000   -5.51441
381440.0000   -6.10773
381480.0000   -6.36866
381520.0000   -5.40920
381560.0000   -5.58554
381600.0000   -4.94745
381640.0000   -6.30833
381680.0000   -5.08571
381720.0000   -5.91644
381760.0000   -5.58974
381800.0000   -5.29468
381840.0000   -4.76866
381880.0000   -5.50011
381920.0000   -4.17582
381960.0000   -4.66916
382000.0000   -3.88176
382040.0000   -4.98213
382080.0000   -4.75104
382120.0000   -4.13907
382160.0000   -4.51516
382200.0000   -5.05381
382240.0000   -5.73082
382280.0000   -5.44087
382320.0000   -5.14736
382360.0000   -5.34003
382400.0000   -5.40410
382440.0000   -5.04116
382480.0000   -5.34670
382520.0000   -5.39530
382560.0000   -5.20647
382600.0000   -4.13441
382640.0000   -4.93649
382680.0000   -4.72110
382720.0000   -4.79851
382760.0000   -5.83916
382800.0000   -5.34001
382840.0000   -6.17796
382880.0000   -6.46638
382920.0000   -5.44495
382960.0000   -5.04874
383000.0000   -5.25997
383040.0000   -6.24193
383080.0000   -5.74379
383120.0000   -5.50156
383160.0000   -5.16714
383200.0000   -5.12565
383240.0000   -4.90688
383280.0000   -6.14514
383320.0000   -5.96550
383360.0000   -5.10484
383400.0000   -5.57956
383440.0000   -4.79344
383480.0000   -4.85487
383520.0000   -4.66083
383560.0000   -4.36267
383600.0000   -5.23954
383640.0000   -5.54752
383680.0000   -5.45979
383720.0000   -4.95014
383760.0000   -5.35697
383800.0000   -4.78253
383840.0000   -4.54073
383880.0000   -4.84828
383920.0000   -4.46357
383960.0000   -5.19389
384000.0000   -4.76240
384040.0000   -4.18971
384080.0000   -5.46332
384120.0000   -4.51793
384160.0000   -4.28308
384200.0000   -4.57552
384240.0000   -4.96071
384280.0000   -4.71058
384320.0000   -4.88758
384360.0000   -5.88807
384400.0000   -5.74236
384440.0000   -5.85928
384480.0000   -5.31139
384520.0000   -5.26471
384560.0000   -5.16655
384600.0000   -4.62267
384640.0000   -4.59987
384680.0000   -4.84832
384720.0000   -5.02467
384760.0000   -5.74509
384800.0000   -5.54647
384840.0000   -5.03745
384880.0000   -6.17779
384920.0000   -4.93386
384960.0000   -4.97977
385000.0000   -4.85925
385040.0000   -4.64931
385080.0000   -4.30477
385120.0000   -3.92407
385160.0000   -4.11411
385200.0000   -4.98227
385240.0000   -4.75811
385280.0000   -3.87927
385320.0000   -4.52415
385360.0000   -3.57822
385400.0000   -4.79919
385440.0000   -5.40383
385480.0000   -4.59176
385520.0000   -5.32804
385560.0000   -4.58309
385600.0000   -4.34478
385640.0000   -4.52769
385680.0000   -4.97630
385720.0000   -4.68516
385760.0000   -4.88231
385800.0000   -4.43280
385840.0000   -4.57883
385880.0000   -5.33110
385920.0000   -5.42316
385960.0000   -4.47730
386000.0000   -4.08935
386040.0000   -4.98864
386080.0000   -4.87527
386120.0000   -4.67984
386160.0000   -5.16290
386200.0000   -4.63613
386240.0000   -5.36174
386280.0000   -5.48650
386320.0000   -5.65437
386360.0000   -5.37526
386400.0000   -5.09899
386440.0000   -5.68958
386480.0000   -5.91255
386520.0000   -5.02774
386560.0000   -4.43432
386600.0000   -4.92900
386640.0000   -4.95177
386680.0000   -6.31071
386720.0000   -5.99572
386760.0000   -4.78435
386800.0000   -5.90934
386840.0000   -5.17031
386880.0000   -4.59637
386920.0000   -5.84803
386960.0000   -5.59358
387000.0000   -5.77483
387040.0000   -4.96512
387080.0000   -5.68718
387120.0000   -5.34401
387160.0000   -4.32346
387200.0000   -5.20627
387240.0000   -5.14752
387280.0000   -5.02480
387320.0000   -4.89050
387360.0000   -4.31754
387400.0000   -4.92310
387440.0000   -4.97611
387480.0000   -5.74274
387520.0000   -5.85672
387560.0000   -5.72271
387600.0000   -5.23169
387640.0000   -5.19429
387680.0000   -4.97530
387720.0000   -4.93852
387760.0000   -3.91407
387800.0000   -5.01964
387840.0000   -4.91713
387880.0000   -4.96641
387920.0000   -6.01575
387960.0000   -5.58943
388000.0000   -5.55017
388040.0000   -4.47715
388080.0000   -4.86854
388120.0000   -4.22094
388160.0000   -5.11058
388200.0000   -4.32936
388240.0000   -4.64077
388280.0000   -4.84907
388320.0000   -4.96566
388360.0000   -3.81363
388400.0000   -4.53952
388440.0000   -4.73688
388480.0000   -5.15703
388520.0000   -4.77622
388560.0000   -5.24728
388600.0000   -4.84132
388640.0000   -4.55660
388680.0000   -4.27249
388720.0000   -5.28257
388760.0000   -5.31480
388800.0000   -5.07709
388840.0000   -5.58650
388880.0000   -5.47600
388920.0000   -4.77536
388960.0000   -4.17280
389000.0000   -5.35508
389040.0000   -5.41107
389080.0000   -5.43534
389120.0000   -4.59343
389160.0000   -4.18467
389200.0000   -3.88056
389240.0000   -3.98464
389280.0000   -4.91901
389320.0000   -4.08872
389360.0000   -3.55864
389400.0000   -4.78885
389440.0000   -5.32587
389480.0000   -5.67106
389520.0000   -5.47504
389560.0000   -4.56626
389600.0000   -3.73502
389640.0000   -4.15883
389680.0000   -3.54607
389720.0000   -4.00962
389760.0000   -3.93864
389800.0000   -4.24383
389840.0000   -4.91002
389880.0000   -4.47524
389920.0000   -5.75134
389960.0000   -5.95545
390000.0000   -5.67853
390040.0000   -5.27457
390080.0000   -4.38843
390120.0000   -4.57857
390160.0000   -4.32313
390200.0000   -4.61413
390240.0000   -4.43473
390280.0000   -4.49222
390320.0000   -4.22349
390360.0000   -4.95445
390400.0000   -4.94447
390440.0000   -4.21467
390480.0000   -4.16076
390520.0000   -5.03131
390560.0000   -4.67291
390600.0000   -4.51581
390640.0000   -5.34557
390680.0000   -5.82905
390720.0000   -5.58674
390760.0000   -5.85893
390800.0000   -5.16346
390840.0000   -5.05465
390880.0000   -6.04287
390920.0000   -5.42043
390960.0000   -5.31847
391000.0000   -4.76570
391040.0000   -4.71614
391080.0000   -4.33184
391120.0000   -5.46426
391160.0000   -4.86267
391200.0000   -4.92307
391240.0000   -4.97354
391280.0000   -5.04467
391320.0000   -4.68005
391360.0000   -4.50034
391400.0000   -5.60322
391440.0000   -6.13442
391480.0000   -4.89848
391520.0000   -5.02203
391560.0000   -5.31058
391600.0000   -5.21004
391640.0000   -5.40603
391680.0000   -4.74776
391720.0000   -4.82350
391760.0000   -5.69869
391800.0000   -4.24025
391840.0000   -5.79396
391880.0000   -5.55366
391920.0000   -5.47059
391960.0000   -4.99284
392000.0000   -4.78233
392040.0000   -4.63305
392080.0000   -4.12239
392120.0000   -4.39194
392160.0000   -3.99772
392200.0000   -4.30296
392240.0000   -4.61997
392280.0000   -4.69634
392320.0000   -4.75710
392360.0000   -4.07542
392400.0000   -4.48992
392440.0000   -5.44720
392480.0000   -5.26237
392520.0000   -3.77448
392560.0000   -4.20357
392600.0000   -3.51047
392640.0000   -4.53096
392680.0000   -3.97945
392720.0000   -4.63956
392760.0000   -5.19107
392800.0000   -4.43408
392840.0000   -4.59209
392880.0000   -4.46235
392920.0000   -5.88381
392960.0000   -5.90433
393000.0000   -5.76620
393040.0000   -5.24647
393080.0000   -4.38156
393120.0000   -5.59502
393160.0000   -4.34719
393200.0000   -4.90566
393240.0000   -4.72629
393280.0000   -4.80243
393320.0000   -4.37723
393360.0000   -4.53185
393400.0000   -5.29463
393440.0000   -5.35694
393480.0000   -3.96115
393520.0000   -4.02211
393560.0000   -4.34133
393600.0000   -4.82735
393640.0000   -5.20203
393680.0000   -5.37535
393720.0000   -3.76496
393760.0000   -3.82209
393800.0000   -3.52304
393840.0000   -4.16937
393880.0000   -4.01146
393920.0000   -4.15109
393960.0000   -4.54772
394000.0000   -4.57632
394040.0000   -4.64940
394080.0000   -5.12527
394120.0000   -4.87135
394160.0000   -4.05342
394200.0000   -4.01967
394240.0000   -4.05184
394280.0000   -3.46442
394320.0000   -3.81507
394360.0000   -3.66080
394400.0000   -3.96195
394440.0000   -4.12491
394480.0000   -5.35837
394520.0000   -4.53670
394560.0000   -4.74745
394600.0000   -3.98157
394640.0000   -4.15123
394680.0000   -4.44325
394720.0000   -4.72518
394760.0000   -4.76796
394800.0000   -5.47214
394840.0000   -3.83091
394880.0000   -4.82214
394920.0000   -4.81975
394960.0000   -4.48524
395000.0000   -3.98028
395040.0000   -4.28907
395080.0000   -4.25556
395120.0000   -3.88951
395160.0000   -4.17469
395200.0000   -3.37908
395240.0000   -3.86839
395280.0000   -4.38479
395320.0000   -3.84933
395360.0000   -4.41192
395400.0000   -4.31354
395440.0000   -3.72627
395480.0000   -4.18253
395520.0000   -3.83970
395560.0000   -3.90200
395600.0000   -3.42271
395640.0000   -3.18136
395680.0000   -4.24869
395720.0000   -4.10118
395760.0000   -5.39264
395800.0000   -5.61298
395840.0000   -4.96631
395880.0000   -4.33488
395920.0000   -4.12151
395960.0000   -5.50740
396000.0000   -4.90290
396040.0000   -4.91555
396080.0000   -4.25403
396120.0000   -3.98556
396160.0000   -4.08459
396200.0000   -3.17539
396240.0000   -3.34110
396280.0000   -3.14543
396320.0000   -4.36161
396360.0000   -4.36015
396400.0000   -3.90958
396440.0000   -4.29129
396480.0000   -4.79583
396520.0000   -3.85274
396560.0000   -4.13202
396600.0000   -3.73327
396640.0000   -4.87919
396680.0000   -5.15031
396720.0000   -5.02826
396760.0000   -5.86603
396800.0000   -5.76332
396840.0000   -4.85262
396880.0000   -4.56692
396920.0000   -3.82739
396960.0000   -4.56646
397000.0000   -4.21583
397040.0000   -3.66520
397080.0000   -4.33200
397120.0000   -4.37795
397160.0000   -4.39810
397200.0000   -4.90315
397240.0000   -3.69577
397280.0000   -3.75039
397320.0000   -3.96381
397360.0000   -4.55004
397400.0000   -4.65625
397440.0000   -5.03992
397480.0000   -5.17127
397520.0000   -5.38153
397560.0000   -5.07992
397600.0000   -4.73430
397640.0000   -5.12859
397680.0000   -4.14929
397720.0000   -3.85778
397760.0000   -3.41559
397800.0000   -5.25148
397840.0000   -4.70561
397880.0000   -4.26724
397920.0000   -4.64768
397960.0000   -4.72971
398000.0000   -4.66951
398040.0000   -4.87319
398080.0000   -4.88949
398120.0000   -4.88760
398160.0000   -4.46143
398200.0000   -4.17484
398240.0000   -5.03643
398280.0000   -4.50558
398320.0000   -4.56823
398360.0000   -4.55107
398400.0000   -5.15029
398440.0000   -5.59112
398480.0000   -5.06586
398520.0000   -5.52070
398560.0000   -5.38642
398600.0000   -4.87652
398640.0000   -4.33938
398680.0000   -4.90494
398720.0000   -5.25165
398760.0000   -4.38573
398800.0000   -5.12993
398840.0000   -4.30897
398880.0000   -4.75185
398920.0000   -4.03575
398960.0000   -4.59675
399000.0000   -4.65078
399040.0000   -4.93534
399080.0000   -5.00331
399120.0000   -5.11200
399160.0000   -4.31090
399200.0000   -4.68780
399240.0000   -4.26784
399280.0000   -4.24503
399320.0000   -4.91665
399360.0000   -4.92056
399400.0000   -4.58626
399440.0000   -4.14356
399480.0000   -5.55121
399520.0000   -5.12943
399560.0000   -4.87765
399600.0000   -5.40505
399640.0000   -4.40305
399680.0000   -4.70910
399720.0000   -4.74228
399760.0000   -4.13431
399800.0000   -5.10963
399840.0000   -4.55117
399880.0000   -4.72241
399920.0000   -4.66747
399960.0000   -4.95757
400000.0000   -5.78776
400040.0000   -5.43011
400080.0000   -5.61220
400120.0000   -5.27571
400160.0000   -5.51502
400200.0000   -5.18811
400240.0000   -4.72496
400280.0000   -5.64776
400320.0000   -4.62436
400360.0000   -4.82584
400400.0000   -4.82114
400440.0000   -4.99746
400480.0000   -5.59676
400520.0000   -4.49800
400560.0000   -4.45686
400600.0000   -4.50871
400640.0000   -4.85942
400680.0000   -4.15022
400720.0000   -5.37788
400760.0000   -4.20628
400800.0000   -4.07322
400840.0000   -3.86797
400880.0000   -5.20394
400920.0000   -5.30066
400960.0000   -4.39017
401000.0000   -5.10688
401040.0000   -4.86118
401080.0000   -4.62106
401120.0000   -4.20026
401160.0000   -4.46678
401200.0000   -4.13396
401240.0000   -3.62203
401280.0000   -3.40513
401320.0000   -4.92539
401360.0000   -4.10014
401400.0000   -4.55141
401440.0000   -5.36584
401480.0000   -5.12774
401520.0000   -4.44579
401560.0000   -4.37890
401600.0000   -4.60549
401640.0000   -4.11903
401680.0000   -5.24758
401720.0000   -4.94327
401760.0000   -4.83817
401800.0000   -4.32676
401840.0000   -4.80297
401880.0000   -5.08109
401920.0000   -5.28818
401960.0000   -5.21320
402000.0000   -5.29006
402040.0000   -5.69114
402080.0000   -6.14379
402120.0000   -5.93757
402160.0000   -6.09348
402200.0000   -5.01778
402240.0000   -4.65511
402280.0000   -5.01779
402320.0000   -5.69002
402360.0000   -5.05940
402400.0000   -5.35029
402440.0000   -4.62684
402480.0000   -5.03222
402520.0000   -4.17195
402560.0000   -4.86085
402600.0000   -5.47916
402640.0000   -4.83809
402680.0000   -4.79699
402720.0000   -4.79954
402760.0000   -4.78675
402800.0000   -5.05035
402840.0000   -5.24479
402880.0000   -4.05861
402920.0000   -4.93102
402960.0000   -5.56760
403000.0000   -6.49684
403040.0000   -5.57743
403080.0000   -5.05854
403120.0000   -4.94241
403160.0000   -5.20423
403200.0000   -5.00887
403240.0000   -5.23293
403280.0000   -5.37877
403320.0000   -4.68428
403360.0000   -4.68783
403400.0000   -4.21149
403440.0000   -5.14172
403480.0000   -4.65393
403520.0000   -5.34427
403560.0000   -5.11172
403600.0000   -4.70288
403640.0000   -5.23792
403680.0000   -5.54875
403720.0000   -4.36030
403760.0000   -4.59928
403800.0000   -4.29697
403840.0000   -4.28084
403880.0000   -4.34353
403920.0000   -4.51049
403960.0000   -4.05342
404000.0000   -5.50624
404040.0000   -4.50277
404080.0000   -4.92646
404120.0000   -5.84274
404160.0000   -5.09157
404200.0000   -4.72817
404240.0000   -4.74918
404280.0000   -4.93614
404320.0000   -4.66623
404360.0000   -4.59069
404400.0000   -5.20386
404440.0000   -5.14351
404480.0000   -4.62465
404520.0000   -4.79884
404560.0000   -4.76458
404600.0000   -5.34467
404640.0000   -5.21617
404680.0000   -5.14974
404720.0000   -4.03670
404760.0000   -3.69199
404800.0000   -5.02683
404840.0000   -4.81375
404880.0000   -5.32547
404920.0000   -5.57640
404960.0000   -5.13285
405000.0000   -5.56089
405040.0000   -4.99656
405080.0000   -5.65690
405120.0000   -6.42177
405160.0000   -4.58514
405200.0000   -5.31371
405240.0000   -5.46592
405280.0000   -5.17718
405320.0000   -4.57513
405360.0000   -5.34497
405400.0000   -5.87111
405440.0000   -5.62100
405480.0000   -4.36932
405520.0000   -5.70952
405560.0000   -4.51229
405600.0000   -5.18271
405640.0000   -4.86938
405680.0000   -5.75655
405720.0000   -4.36323
405760.0000   -5.40418
405800.0000   -5.65760
405840.0000   -5.14647
405880.0000   -6.24751
405920.0000   -4.84357
405960.0000   -5.66903
406000.0000   -5.76596
406040.0000   -6.09562
406080.0000   -5.22957
406120.0000   -4.79273
406160.0000   -4.41711
406200.0000   -4.45274
406240.0000   -4.73334
406280.0000   -5.46331
406320.0000   -5.14385
406360.0000   -5.44384
406400.0000   -5.05268
406440.0000   -5.35923
406480.0000   -4.66022
406520.0000   -4.89209
406560.0000   -4.68367
406600.0000   -4.56422
406640.0000   -5.76986
406680.0000   -5.97084
406720.0000   -4.27083
406760.0000   -4.35166
406800.0000   -4.76801
406840.0000   -5.10403
406880.0000   -3.98497
406920.0000   -4.47495
406960.0000   -4.49957
407000.0000   -4.91275
407040.0000   -5.31936
407080.0000   -5.91429
407120.0000   -5.76833
407160.0000   -6.43167
407200.0000   -6.83779
407240.0000   -5.26775
407280.0000   -6.58822
407320.0000   -4.45639
407360.0000   -5.32056
407400.0000   -4.92240
407440.0000   -4.11898
407480.0000   -3.81236
407520.0000   -4.20687
407560.0000   -4.42861
407600.0000   -4.59147
407640.0000   -5.57835
407680.0000   -4.17210
407720.0000   -4.83691
407760.0000   -4.40511
407800.0000   -4.56485
407840.0000   -4.01988
407880.0000   -4.68059
407920.0000   -4.59395
407960.0000   -3.94349
408000.0000   -4.15765
408040.0000   -3.88791
408080.0000   -4.17727
408120.0000   -4.12522
408160.0000   -3.64083
408200.0000   -3.25547
408240.0000   -3.30418
408280.0000   -4.09026
408320.0000   -3.79268
408360.0000   -3.08224
408400.0000   -4.49772
408440.0000   -4.38175
408480.0000   -4.54410
408520.0000   -4.29305
408560.0000   -4.67873
408600.0000   -5.03021
408640.0000   -5.28288
408680.0000   -5.11035
408720.0000   -5.40744
408760.0000   -4.54569
408800.0000   -5.34244
408840.0000   -6.00689
408880.0000   -5.01471
408920.0000   -5.25077
408960.0000   -5.42261
409000.0000   -6.27961
409040.0000   -6.28237
409080.0000   -5.79181
409120.0000   -5.47236
409160.0000   -5.56456
409200.0000   -5.28193
409240.0000   -5.47213
409280.0000   -4.91902
409320.0000   -5.41678
409360.0000   -4.82437
409400.0000   -4.42756
409440.0000   -3.88674
409480.0000   -4.50055
409520.0000   -4.51850
409560.0000   -4.02874
409600.0000   -4.42409
409640.0000   -4.88181
409680.0000   -5.27709
409720.0000   -4.93489
409760.0000   -4.92963
409800.0000   -4.63021
409840.0000   -5.34130
409880.0000   -6.56932
409920.0000   -5.89955
409960.0000   -5.27450
410000.0000   -4.48178
410040.0000   -5.00216
410080.0000   -4.82916
410120.0000   -4.57572
410160.0000   -4.71035
410200.0000   -4.79640
410240.0000   -4.67055
410280.0000   -3.73094
410320.0000   -4.75691
410360.0000   -5.38912
410400.0000   -5.85002
410440.0000   -5.20315
410480.0000   -5.32262
410520.0000   -4.93844
410560.0000   -4.64524
410600.0000   -4.98929
410640.0000   -5.21669
410680.0000   -4.37406
410720.0000   -4.86892
410760.0000   -5.23900
410800.0000   -5.43720
410840.0000   -6.27117
410880.0000   -5.04769
410920.0000   -5.59857
410960.0000   -5.07200
411000.0000   -5.12308
411040.0000   -4.78839
411080.0000   -4.38299
411120.0000   -4.30570
411160.0000   -4.08120
411200.0000   -4.61634
411240.0000   -5.19871
411280.0000   -4.49706
411320.0000   -5.28372
411360.0000   -4.88077
411400.0000   -3.94329
411440.0000   -5.09201
411480.0000   -4.94781
411520.0000   -5.51707
411560.0000   -5.30681
411600.0000   -4.15986
411640.0000   -4.50749
411680.0000   -4.45913
411720.0000   -6.32489
411760.0000   -4.86007
411800.0000   -5.32105
411840.0000   -5.14487
411880.0000   -5.37840
411920.0000   -5.94314
411960.0000   -5.86951
412000.0000   -5.56099
412040.0000   -5.16977
412080.0000   -5.13405
412120.0000   -5.23189
412160.0000   -5.22135
412200.0000   -5.29105
412240.0000   -4.25165
412280.0000   -4.65348
412320.0000   -4.31923
412360.0000   -4.31321
412400.0000   -4.02693
412440.0000   -4.91139
412480.0000   -4.31868
412520.0000   -4.39667
412560.0000   -4.63243
412600.0000   -5.08968
412640.0000   -4.77932
412680.0000   -4.73967
412720.0000   -5.97312
412760.0000   -5.95091
412800.0000   -5.94127
412840.0000   -4.72456
412880.0000   -5.42664
412920.0000   -5.72616
412960.0000   -5.92560
413000.0000   -5.66138
413040.0000   -5.63655
413080.0000   -6.36089
413120.0000   -5.63912
413160.0000   -5.43653
413200.0000   -4.97826
413240.0000   -6.18741
413280.0000   -5.20152
413320.0000   -5.83716
413360.0000   -4.98606
413400.0000   -4.75927
413440.0000   -4.56845
413480.0000   -3.64650
413520.0000   -4.80442
413560.0000   -4.46111
413600.0000   -4.39011
413640.0000   -5.68473
413680.0000   -5.69678
413720.0000   -4.65479
413760.0000   -4.00378
413800.0000   -4.77323
413840.0000   -5.00443
413880.0000   -4.33720
413920.0000   -4.64317
413960.0000   -4.07406
414000.0000   -3.93236
414040.0000   -3.54061
414080.0000   -3.76138
414120.0000   -3.43252
414160.0000   -3.82416
414200.0000   -5.26901
414240.0000   -4.71676
414280.0000   -4.04814
414320.0000   -4.88973
414360.0000   -5.03205
414400.0000   -5.13485
414440.0000   -4.78559
414480.0000   -5.22096
414520.0000   -5.26971
414560.0000   -5.09019
414600.0000   -3.97760
414640.0000   -3.99541
414680.0000   -5.28136
414720.0000   -5.17214
414760.0000   -4.90751
414800.0000   -4.82343
414840.0000   -5.05007
414880.0000   -4.82403
414920.0000   -5.03464
414960.0000   -4.62642
415000.0000   -5.90448
415040.0000   -4.65189
415080.0000   -5.29355
415120.0000   -5.72482
415160.0000   -4.87584
415200.0000   -5.57223
415240.0000   -6.38779
415280.0000   -4.60131
415320.0000   -5.20309
415360.0000   -4.66158
415400.0000   -5.44510
415440.0000   -4.50005
415480.0000   -3.95463
415520.0000   -5.06149
415560.0000   -3.46494
415600.0000   -4.44052
415640.0000   -5.23355
415680.0000   -4.55795
415720.0000   -4.42720
415760.0000   -3.68601
415800.0000   -4.02789
415840.0000   -4.46248
415880.0000   -4.46053
415920.0000   -5.27612
415960.0000   -4.51938
416000.0000   -5.57017
416040.0000   -5.07712
416080.0000   -4.57684
416120.0000   -5.38936
416160.0000   -4.62094
416200.0000   -4.11683
416240.0000   -5.39117
416280.0000   -5.45536
416320.0000   -4.45440
416360.0000   -5.20372
416400.0000   -4.62489
416440.0000   -4.77969
416480.0000   -4.43672
416520.0000   -4.72194
416560.0000   -4.73800
416600.0000   -4.77104
416640.0000   -5.03518
416680.0000   -4.50479
416720.0000   -4.70147
416760.0000   -4.12906
416800.0000   -4.11473
416840.0000   -4.78070
416880.0000   -4.35499
416920.0000   -4.85205
416960.0000   -5.05959
417000.0000   -4.47339
417040.0000   -4.97706
417080.0000   -5.13200
417120.0000   -5.25790
417160.0000   -4.78585
417200.0000   -5.15357
417240.0000   -4.08858
417280.0000   -4.13634
417320.0000   -3.56220
417360.0000   -3.80313
417400.0000   -4.01301
417440.0000   -4.26372
417480.0000   -4.90850
417520.0000   -4.18447
417560.0000   -3.35159
417600.0000   -4.20484
417640.0000   -4.23093
417680.0000   -4.03651
417720.0000   -4.08259
417760.0000   -4.45005
417800.0000   -4.32434
417840.0000   -4.28236
417880.0000   -4.64070
417920.0000   -4.34836
417960.0000   -3.68068
418000.0000   -3.32939
418040.0000   -4.50003
418080.0000   -5.20779
418120.0000   -4.90370
418160.0000   -4.55003
418200.0000   -5.08086
418240.0000   -5.00178
418280.0000   -4.48430
418320.0000   -4.56836
418360.0000   -5.09538
418400.0000   -5.16137
418440.0000   -4.10741
418480.0000   -6.02471
418520.0000   -5.63784
418560.0000   -4.53750
418600.0000   -4.94052
418640.0000   -4.82424
418680.0000   -4.38970
418720.0000   -5.03741
418760.0000   -4.91704
418800.0000   -5.63408
418840.0000   -4.51309
418880.0000   -5.31716
418920.0000   -4.71711
418960.0000   -5.11029
419000.0000   -4.62057
419040.0000   -3.87951
419080.0000   -5.26658
419120.0000   -4.12292
419160.0000   -4.98946
419200.0000   -4.26770
419240.0000   -4.53468
419280.0000   -4.38051
419320.0000   -5.32122
419360.0000   -5.30752
419400.0000   -5.90572
419440.0000   -4.84602
419480.0000   -5.26004
419520.0000   -5.55530
419560.0000   -6.20620
419600.0000   -4.97719
419640.0000   -4.52317
419680.0000   -4.93164
419720.0000   -5.63012
419760.0000   -6.76138
419800.0000   -6.30393
419840.0000   -4.94875
419880.0000   -4.76437
419920.0000   -5.12966
419960.0000   -5.08687
420000.0000   -4.95458
420040.0000   -4.66764
420080.0000   -5.21181
420120.0000   -6.02446
420160.0000   -5.93164
420200.0000   -4.68335
420240.0000   -5.04347
420280.0000   -4.97231
420320.0000   -5.12487
420360.0000   -4.96467
420400.0000   -5.12081
420440.0000   -4.75446
420480.0000   -4.42166
420520.0000   -4.52033
420560.0000   -4.73894
420600.0000   -4.68697
420640.0000   -5.28149
420680.0000   -4.78297
420720.0000   -4.48588
420760.0000   -5.45445
420800.0000   -5.56619
420840.0000   -4.81836
420880.0000   -6.02426
420920.0000   -5.63926
420960.0000   -5.97614
421000.0000   -6.64670
421040.0000   -4.59686
421080.0000   -4.80457
421120.0000   -4.69217
421160.0000   -4.53160
421200.0000   -4.39758
421240.0000   -4.62019
421280.0000   -5.26179
421320.0000   -4.56344
421360.0000   -4.61463
421400.0000   -4.84817
421440.0000   -4.33869
421480.0000   -4.74245
421520.0000   -5.26109
421560.0000   -4.83591
421600.0000   -4.47198
421640.0000   -5.35978
421680.0000   -5.30972
421720.0000   -4.57400
421760.0000   -4.47230
421800.0000   -4.18181
421840.0000   -4.35204
421880.0000   -4.08302
421920.0000   -3.73005
421960.0000   -4.88242
422000.0000   -5.45748
422040.0000   -4.91408
422080.0000   -3.94271
422120.0000   -5.10121
422160.0000   -5.40330
422200.0000   -4.09662
422240.0000   -4.32553
422280.0000   -4.18667
422320.0000   -4.62567
422360.0000   -4.35996
422400.0000   -4.78997
422440.0000   -4.42093
422480.0000   -4.62704
422520.0000   -4.64345
422560.0000   -4.07634
422600.0000   -4.70839
422640.0000   -5.23654
422680.0000   -4.52751
422720.0000   -5.09236
422760.0000   -4.31696
422800.0000   -4.14756
422840.0000   -4.22738
422880.0000   -4.25235
422920.0000   -3.54424
422960.0000   -3.88672
423000.0000   -4.17651
423040.0000   -4.76497
423080.0000   -4.22071
423120.0000   -3.41612
423160.0000   -4.03140
423200.0000   -3.46400
423240.0000   -2.92966
423280.0000   -3.22523
423320.0000   -3.57724
423360.0000   -3.13740
423400.0000   -3.81348
423440.0000   -3.79697
423480.0000   -4.60627
423520.0000   -4.71119
423560.0000   -4.31960
423600.0000   -4.44298
423640.0000   -4.08389
423680.0000   -3.81311
423720.0000   -4.66486
423760.0000   -4.12223
423800.0000   -4.40407
423840.0000   -4.04347
423880.0000   -4.77709
423920.0000   -4.12269
423960.0000   -4.00003
424000.0000   -4.62757
424040.0000   -4.91952
424080.0000   -4.34665
424120.0000   -3.55613
424160.0000   -3.88481
424200.0000   -4.46345
424240.0000   -4.20430
424280.0000   -3.37120
424320.0000   -4.60751
424360.0000   -4.45200
424400.0000   -3.94558
424440.0000   -3.97657
424480.0000   -3.23400
424520.0000   -3.46710
424560.0000   -5.02945
424600.0000   -4.56021
424640.0000   -4.56958
424680.0000   -3.36241
424720.0000   -3.99864
424760.0000   -3.31277
424800.0000   -3.17109
424840.0000   -3.80680
424880.0000   -4.19457
424920.0000   -4.47970
424960.0000   -4.21478
425000.0000   -3.92595
425040.0000   -4.56761
425080.0000   -4.83965
425120.0000   -4.62139
425160.0000   -5.08710
425200.0000   -3.99397
425240.0000   -4.23501
425280.0000   -4.10799
425320.0000   -4.40137
425360.0000   -3.62434
425400.0000   -4.82344
425440.0000   -3.91625
425480.0000   -4.58863
425520.0000   -3.62655
425560.0000   -4.37199
425600.0000   -4.43978
425640.0000   -3.44252
425680.0000   -4.85863
425720.0000   -5.26761
425760.0000   -4.74198
425800.0000   -4.95563
425840.0000   -4.54211
425880.0000   -5.13718
425920.0000   -4.34626
425960.0000   -4.29760
426000.0000   -4.26283
426040.0000   -4.76705
426080.0000   -4.48864
426120.0000   -3.94651
426160.0000   -5.06804
426200.0000   -5.41511
426240.0000   -3.99726
426280.0000   -3.95097
426320.0000   -4.64132
426360.0000   -4.78268
426400.0000   -3.86527
426440.0000   -4.33935
426480.0000   -4.46350
426520.0000   -4.79242
426560.0000   -5.14166
426600.0000   -4.63405
426640.0000   -4.74486
426680.0000   -4.75975
426720.0000   -4.76115
426760.0000   -3.61003
426800.0000   -5.11940
426840.0000   -4.60237
426880.0000   -3.99324
426920.0000   -4.10341
426960.0000   -4.72850
427000.0000   -4.18778
427040.0000   -5.35282
427080.0000   -4.71805
427120.0000   -4.91918
427160.0000   -5.47042
427200.0000   -4.49349
427240.0000   -4.92767
427280.0000   -4.52818
427320.0000   -4.55937
427360.0000   -4.80440
427400.0000   -5.13281
427440.0000   -4.96173
427480.0000   -4.89641
427520.0000   -4.18466
427560.0000   -3.44380
427600.0000   -3.65790
427640.0000   -3.13251
427680.0000   -4.25484
427720.0000   -3.90011
427760.0000   -4.96923
427800.0000   -5.12712
427840.0000   -4.21882
427880.0000   -5.05977
427920.0000   -5.98565
427960.0000   -4.55045
428000.0000   -3.85387
428040.0000   -4.69334
428080.0000   -4.82655
428120.0000   -4.08063
428160.0000   -4.61429
428200.0000   -4.23314
428240.0000   -5.41070
428280.0000   -5.12697
428320.0000   -5.18731
428360.0000   -5.74925
428400.0000   -5.46335
428440.0000   -5.21723
428480.0000   -5.50739
428520.0000   -5.31718
428560.0000   -5.44415
428600.0000   -4.58678
428640.0000   -5.63748
428680.0000   -5.85237
428720.0000   -6.18616
428760.0000   -5.62610
428800.0000   -4.53753
428840.0000   -5.01986
428880.0000   -5.89681
428920.0000   -5.63882
428960.0000   -5.16043
429000.0000   -5.38611
429040.0000   -5.31352
429080.0000   -4.53434
429120.0000   -4.81425
429160.0000   -5.92079
429200.0000   -5.76422
429240.0000   -4.76255
429280.0000   -5.26994
429320.0000   -4.95666
429360.0000   -5.05144
429400.0000   -4.48256
429440.0000   -4.61373
429480.0000   -5.10633
429520.0000   -4.14944
429560.0000   -4.33918
429600.0000   -4.27368
429640.0000   -6.12505
429680.0000   -5.70956
429720.0000   -4.16633
429760.0000   -4.12449
429800.0000   -6.27915
429840.0000   -5.49714
429880.0000   -5.97362
429920.0000   -5.74455
429960.0000   -5.29045
430000.0000   -4.92781
430040.0000   -5.83481
430080.0000   -5.54996
430120.0000   -5.24745
430160.0000   -5.00417
430200.0000   -5.33865
430240.0000   -6.20782
430280.0000   -5.05780
430320.0000   -4.65400
430360.0000   -4.47695
430400.0000   -4.48825
430440.0000   -5.78456
430480.0000   -5.71842
430520.0000   -5.65378
430560.0000   -5.35587
430600.0000   -4.83920
430640.0000   -5.24526
430680.0000   -5.14302
430720.0000   -5.13786
430760.0000   -5.19424
430800.0000   -5.44127
430840.0000   -4.59405
430880.0000   -5.48776
430920.0000   -5.07794
430960.0000   -5.30096
431000.0000   -4.45975
431040.0000   -3.93709
431080.0000   -4.88858
431120.0000   -3.93295
431160.0000   -4.87072
431200.0000   -5.96510
431240.0000   -4.88437
431280.0000   -5.12458
431320.0000   -5.15895
431360.0000   -4.54944
431400.0000   -5.18876
431440.0000   -5.31845
431480.0000   -5.10935
431520.0000   -5.84335
431560.0000   -5.31655
431600.0000   -5.73054
431640.0000   -4.97278
431680.0000   -6.33981
431720.0000   -5.90169
431760.0000   -5.66581
431800.0000   -5.12415
431840.0000   -5.33888
431880.0000   -5.66932
431920.0000   -4.64518
431960.0000   -5.87171
432000.0000   -5.53687
432040.0000   -5.11370
432080.0000   -4.82431
432120.0000   -5.43999
432160.0000   -5.39508
432200.0000   -5.93894
432240.0000   -5.52890
432280.0000   -5.08698
432320.0000   -5.47708
432360.0000   -6.27307
432400.0000   -6.23937
432440.0000   -5.09666
432480.0000   -4.53070
432520.0000   -4.37452
432560.0000   -4.59456
432600.0000   -3.29230
432640.0000   -4.62883
432680.0000   -4.50066
432720.0000   -5.12615
432760.0000   -4.13679
432800.0000   -4.96911
432840.0000   -3.19552
432880.0000   -5.80057
432920.0000   -5.49620
432960.0000   -5.84932
433000.0000   -5.38238
433040.0000   -5.12661
433080.0000   -5.00859
433120.0000   -4.47632
433160.0000   -5.21869
433200.0000   -5.22194
433240.0000   -5.24566
433280.0000   -4.92611
433320.0000   -4.71911
433360.0000   -5.76716
433400.0000   -5.44064
433440.0000   -5.79750
433480.0000   -6.10795
433520.0000   -5.15041
433560.0000   -5.39829
433600.0000   -5.07473
433640.0000   -5.20450
433680.0000   -5.17129
433720.0000   -6.63003
433760.0000   -5.98404
433800.0000   -5.67769
433840.0000   -4.89590
433880.0000   -4.48062
433920.0000   -4.94041
433960.0000   -5.67605
434000.0000   -4.80379
434040.0000   -5.39477
434080.0000   -6.03390
434120.0000   -5.56470
434160.0000   -4.53133
434200.0000   -4.35956
434240.0000   -4.35252
434280.0000   -4.76090
434320.0000   -4.45913
434360.0000   -5.08203
434400.0000   -4.47337
434440.0000   -4.40393
434480.0000   -4.24635
434520.0000   -3.92631
434560.0000   -4.49632
434600.0000   -4.44612
434640.0000   -4.20660
434680.0000   -4.59010
434720.0000   -4.51685
434760.0000   -5.37767
434800.0000   -4.52909
434840.0000   -5.03079
434880.0000   -5.56342
434920.0000   -5.51266
434960.0000   -3.92274
435000.0000   -5.98873
435040.0000   -4.88988
435080.0000   -5.25743
435120.0000   -5.46564
435160.0000   -4.81463
435200.0000   -4.35008
435240.0000   -5.07895
435280.0000   -4.46191
435320.0000   -5.29102
435360.0000   -5.33262
435400.0000   -4.93354
435440.0000   -6.29803
435480.0000   -5.22796
435520.0000   -5.04304
435560.0000   -4.38998
435600.0000   -4.27747
435640.0000   -4.95603
435680.0000   -4.91392
435720.0000   -4.66341
435760.0000   -4.39775
435800.0000   -3.33040
435840.0000   -4.45347
435880.0000   -5.08950
435920.0000   -5.03934
435960.0000   -5.00001
436000.0000   -4.30799
436040.0000   -4.01391
436080.0000   -5.17071
436120.0000   -4.00553
436160.0000   -4.45885
436200.0000   -3.54462
436240.0000   -3.90453
436280.0000   -4.62436
436320.0000   -5.11506
436360.0000   -4.66582
436400.0000   -4.81659
436440.0000   -5.71243
436480.0000   -4.31497
436520.0000   -5.28390
436560.0000   -5.55871
436600.0000   -6.00800
436640.0000   -5.65457
436680.0000   -4.73839
436720.0000   -4.50621
436760.0000   -4.83620
436800.0000   -4.13796
436840.0000   -3.77133
436880.0000   -3.95412
436920.0000   -4.04222
436960.0000   -4.27783
437000.0000   -4.68573
437040.0000   -4.96545
437080.0000   -5.45410
437120.0000   -5.53624
437160.0000   -5.68618
437200.0000   -5.52298
437240.0000   -5.21018
437280.0000   -5.80083
437320.0000   -6.00631
437360.0000   -5.61903
437400.0000   -6.05551
437440.0000   -5.56969
437480.0000   -5.29234
437520.0000   -5.46180
437560.0000   -4.92236
437600.0000   -4.73467
437640.0000   -5.04347
437680.0000   -5.44825
437720.0000   -4.99295
437760.0000   -5.87735
437800.0000   -5.34838
437840.0000   -5.43100
437880.0000   -5.19004
437920.0000   -5.25882
437960.0000   -5.10469
438000.0000   -5.40990
438040.0000   -4.83355
438080.0000   -5.39595
438120.0000   -5.92856
438160.0000   -5.21391
438200.0000   -5.72671
438240.0000   -5.77817
438280.0000   -5.59583
438320.0000   -6.04648
438360.0000   -5.11676
438400.0000   -4.98812
438440.0000   -5.11540
438480.0000   -4.38904
438520.0000   -4.88304
438560.0000   -4.76598
438600.0000   -5.49607
438640.0000   -5.14416
438680.0000   -4.93613
438720.0000   -5.98338
438760.0000   -5.36218
438800.0000   -5.29625
438840.0000   -6.05096
438880.0000   -5.13561
438920.0000   -5.28828
438960.0000   -5.33502
439000.0000   -5.66264
439040.0000   -5.23061
439080.0000   -5.29105
439120.0000   -6.06234
439160.0000   -5.38343
439200.0000   -5.38418
439240.0000   -5.01132
439280.0000   -4.46240
439320.0000   -4.16691
439360.0000   -4.60189
439400.0000   -5.70982
439440.0000   -4.87911
439480.0000   -4.35893
439520.0000   -5.17543
439560.0000   -5.24029
439600.0000   -4.53675
439640.0000   -4.86679
439680.0000   -5.62387
439720.0000   -5.65315
439760.0000   -5.06589
439800.0000   -5.13122
439840.0000   -5.99525
439880.0000   -5.26871
439920.0000   -6.99530
439960.0000   -7.02187
440000.0000   -6.75920
440040.0000   -6.75637
440080.0000   -6.34666
440120.0000   -6.28402
440160.0000   -6.62456
440200.0000   -6.87270
440240.0000   -5.87790
440280.0000   -5.25618
440320.0000   -5.74344
440360.0000   -5.37564
440400.0000   -4.92396
440440.0000   -4.55115
440480.0000   -6.27291
440520.0000   -5.91830
440560.0000   -5.99172
440600.0000   -6.52214
440640.0000   -6.31482
440680.0000   -6.17698
440720.0000   -5.71838
440760.0000   -5.33299
440800.0000   -6.45786
440840.0000   -6.59169
440880.0000   -6.00633
440920.0000   -6.65154
440960.0000   -6.76336
441000.0000   -6.26158
441040.0000   -7.50832
441080.0000   -6.14434
441120.0000   -6.47229
441160.0000   -5.84388
441200.0000   -6.11847
441240.0000   -5.27505
441280.0000   -5.76374
441320.0000   -5.39669
441360.0000   -4.33499
441400.0000   -4.88171
441440.0000   -6.12270
441480.0000   -5.30166
441520.0000   -5.77667
441560.0000   -5.94984
441600.0000   -5.66585
441640.0000   -5.02372
441680.0000   -5.46483
441720.0000   -5.12292
441760.0000   -4.95279
441800.0000   -5.47911
441840.0000   -6.26195
441880.0000   -5.65210
441920.0000   -6.28619
441960.0000   -5.13705
442000.0000   -5.84142
442040.0000   -5.81032
442080.0000   -6.62439
442120.0000   -5.90566
442160.0000   -5.66917
442200.0000   -6.04637
442240.0000   -5.57859
442280.0000   -6.02795
442320.0000   -5.84680
442360.0000   -6.45450
442400.0000   -6.02204
442440.0000   -6.08862
442480.0000   -5.70551
442520.0000   -6.27250
442560.0000   -5.85009
442600.0000   -5.95282
442640.0000   -5.90878
442680.0000   -7.00606
442720.0000   -6.17177
442760.0000   -5.98054
442800.0000   -5.98913
442840.0000   -6.28879
442880.0000   -6.11174
442920.0000   -6.35645
442960.0000   -5.61461
443000.0000   -6.40513
443040.0000   -6.19018
443080.0000   -6.21617
443120.0000   -6.73575
443160.0000   -5.99710
443200.0000   -6.08259
443240.0000   -5.87973
443280.0000   -6.12365
443320.0000   -6.67983
443360.0000   -5.90656
443400.0000   -5.42865
443440.0000   -6.40205
443480.0000   -6.51628
443520.0000   -6.09258
443560.0000   -7.03764
443600.0000   -5.84737
443640.0000   -6.49288
443680.0000   -6.12394
443720.0000   -6.32974
443760.0000   -5.86950
443800.0000   -5.78128
443840.0000   -6.28752
443880.0000   -5.89678
443920.0000   -6.09516
443960.0000   -6.08644
444000.0000   -5.23997
444040.0000   -6.10334
444080.0000   -5.66867
444120.0000   -5.03233
444160.0000   -5.21503
444200.0000   -5.07801
444240.0000   -4.91462
444280.0000   -4.93403
444320.0000   -4.53555
444360.0000   -5.35083
444400.0000   -5.84865
444440.0000   -5.37462
444480.0000   -5.40140
444520.0000   -5.76091
444560.0000   -6.22444
444600.0000   -5.41800
444640.0000   -6.84735
444680.0000   -6.32810
444720.0000   -5.41655
444760.0000   -5.38819
444800.0000   -6.67553
444840.0000   -7.03923
444880.0000   -6.06427
444920.0000   -6.44111
444960.0000   -5.36589
445000.0000   -6.19567
445040.0000   -5.80977
445080.0000   -5.52832
445120.0000   -5.68263
445160.0000   -5.63272
445200.0000   -4.58714
445240.0000   -4.85178
445280.0000   -5.66502
445320.0000   -6.74981
445360.0000   -6.10268
445400.0000   -5.79086
445440.0000   -6.02756
445480.0000   -5.86756
445520.0000   -6.02839
445560.0000   -4.91441
445600.0000   -5.32149
445640.0000   -6.57640
445680.0000   -6.56198
445720.0000   -6.15159
445760.0000   -6.87649
445800.0000   -6.36438
445840.0000   -6.39780
445880.0000   -5.74745
445920.0000   -5.94026
445960.0000   -5.97034
446000.0000   -5.66053
446040.0000   -6.10669
446080.0000   -6.60518
446120.0000   -6.36573
446160.0000   -5.73898
446200.0000   -6.22433
446240.0000   -5.15676
446280.0000   -6.09791
446320.0000   -5.41426
446360.0000   -5.80904
446400.0000   -5.22276
446440.0000   -5.85311
446480.0000   -5.83662
446520.0000   -4.84957
446560.0000   -5.69588
446600.0000   -5.16603
446640.0000   -4.35677
446680.0000   -4.92611
446720.0000   -5.38557
446760.0000   -5.13716
446800.0000   -5.10124
446840.0000   -5.70303
446880.0000   -5.89202
446920.0000   -6.78817
446960.0000   -5.94546
447000.0000   -6.55460
447040.0000   -6.22612
447080.0000   -5.98897
447120.0000   -6.30997
447160.0000   -6.25358
447200.0000   -5.74925
447240.0000   -6.35488
447280.0000   -5.61578
447320.0000   -5.40476
447360.0000   -5.92520
447400.0000   -7.33660
447440.0000   -5.66191
447480.0000   -5.89630
447520.0000   -5.22502
447560.0000   -5.09282
447600.0000   -5.57052
447640.0000   -6.23670
447680.0000   -5.59993
447720.0000   -6.38756
447760.0000   -6.02751
447800.0000   -6.33243
447840.0000   -5.88274
447880.0000   -6.18377
447920.0000   -5.44850
447960.0000   -6.33227
448000.0000   -5.63952
448040.0000   -5.46896
448080.0000   -6.04130
448120.0000   -5.88923
448160.0000   -6.53786
448200.0000   -5.88108
448240.0000   -5.86704
448280.0000   -5.58937
448320.0000   -5.42787
448360.0000   -5.42761
448400.0000   -5.57309
448440.0000   -6.68336
448480.0000   -5.81521
448520.0000   -4.82236
448560.0000   -5.06490
448600.0000   -6.44100
448640.0000   -5.30858
448680.0000   -6.03139
448720.0000   -5.65202
448760.0000   -6.62943
448800.0000   -5.83527
448840.0000   -5.83124
448880.0000   -6.03667
448920.0000   -6.31272
448960.0000   -6.85971
449000.0000   -5.80402
449040.0000   -6.37238
449080.0000   -5.49018
449120.0000   -6.37332
449160.0000   -5.00994
449200.0000   -5.13746
449240.0000   -5.27612
449280.0000   -5.29695
449320.0000   -4.45656
449360.0000   -5.74891
449400.0000   -4.00487
449440.0000   -5.28138
449480.0000   -4.33321
449520.0000   -5.05709
449560.0000   -4.70869
449600.0000   -4.48920
449640.0000   -5.21959
449680.0000   -6.08036
449720.0000   -4.52793
449760.0000   -4.78458
449800.0000   -5.53366
449840.0000   -6.48021
449880.0000   -6.51813
449920.0000   -5.96390
449960.0000   -5.89036
450000.0000   -4.61940
450040.0000   -3.89121
450080.0000   -3.99081
450120.0000   -4.35490
450160.0000   -4.05642
450200.0000   -4.35343
450240.0000   -4.25111
450280.0000   -4.29750
450320.0000   -4.92519
450360.0000   -4.74361
450400.0000   -4.43593
450440.0000   -5.43493
450480.0000   -4.39005
450520.0000   -5.58063
450560.0000   -4.36484
450600.0000   -4.62759
450640.0000   -5.10353
450680.0000   -5.07533
450720.0000   -5.41018
450760.0000   -5.64946
450800.0000   -5.35446
450840.0000   -4.54834
450880.0000   -5.14474
450920.0000   -5.09278
450960.0000   -4.30482
451000.0000   -4.94096
451040.0000   -5.31931
451080.0000   -5.05019
451120.0000   -4.96832
451160.0000   -5.31512
451200.0000   -5.46115
451240.0000   -5.27007
451280.0000   -5.14988
451320.0000   -4.61837
451360.0000   -4.52689
451400.0000   -3.65956
451440.0000   -4.69100
451480.0000   -4.70146
451520.0000   -4.35589
451560.0000   -4.83337
451600.0000   -5.49830
451640.0000   -5.69945
451680.0000   -5.41748
451720.0000   -4.83696
451760.0000   -5.35102
451800.0000   -5.12013
451840.0000   -6.23554
451880.0000   -6.11703
451920.0000   -6.46670
451960.0000   -5.55977
452000.0000   -5.32312
452040.0000   -5.91217
452080.0000   -5.46679
452120.0000   -4.95532
452160.0000   -5.45759
452200.0000   -5.28095
452240.0000   -4.61279
452280.0000   -5.48331
452320.0000   -5.46139
452360.0000   -5.05488
452400.0000   -5.28265
452440.0000   -5.02810
452480.0000   -4.43647
452520.0000   -5.00846
452560.0000   -5.14450
452600.0000   -5.55109
452640.0000   -5.35878
452680.0000   -4.80536
452720.0000   -4.51957
452760.0000   -5.08109
452800.0000   -5.47330
452840.0000   -5.51963
452880.0000   -6.02441
452920.0000   -5.64387
452960.0000   -5.54113
453000.0000   -5.71684
453040.0000   -5.31169
453080.0000   -6.23361
453120.0000   -4.66320
453160.0000   -4.63832
453200.0000   -5.34070
453240.0000   -5.99179
453280.0000   -6.15652
453320.0000   -6.04656
453360.0000   -5.85910
453400.0000   -6.03991
453440.0000   -5.69682
453480.0000   -5.67617
453520.0000   -5.78909
453560.0000   -5.26766
453600.0000   -6.60859
453640.0000   -6.22627
453680.0000   -5.56808
453720.0000   -6.07775
453760.0000   -6.01478
453800.0000   -5.62143
453840.0000   -5.84338
453880.0000   -5.89295
453920.0000   -6.11400
453960.0000   -5.42312
454000.0000   -6.35270
454040.0000   -6.03076
454080.0000   -5.05089
454120.0000   -5.24921
454160.0000   -5.87902
454200.0000   -6.00606
454240.0000   -5.31605
454280.0000   -5.95998
454320.0000   -5.56083
454360.0000   -6.07013
454400.0000   -6.69855
454440.0000   -6.90138
454480.0000   -6.29882
454520.0000   -6.62961
454560.0000   -6.10808
454600.0000   -6.38795
454640.0000   -6.79415
454680.0000   -6.75176
454720.0000   -5.59161
454760.0000   -7.27958
454800.0000   -5.92131
454840.0000   -6.08499
454880.0000   -6.49015
454920.0000   -5.57665
454960.0000   -5.35818
455000.0000   -5.42954
455040.0000   -5.15057
455080.0000   -4.80909
455120.0000   -5.52165
455160.0000   -5.74715
455200.0000   -6.27363
455240.0000   -5.46509
455280.0000   -5.19403
455320.0000   -5.45783
455360.0000   -5.37528
455400.0000   -5.59384
455440.0000   -5.55553
455480.0000   -5.41822
455520.0000   -5.05275
455560.0000   -6.14977
455600.0000   -5.02134
455640.0000   -4.84598
455680.0000   -5.31857
455720.0000   -5.31082
455760.0000   -5.29436
455800.0000   -5.17653
455840.0000   -5.44007
455880.0000   -5.53988
455920.0000   -5.27043
455960.0000   -5.89507
456000.0000   -5.24310
456040.0000   -5.01894
456080.0000   -5.45965
456120.0000   -4.68616
456160.0000   -5.07424
456200.0000   -4.02850
456240.0000   -5.63556
456280.0000   -5.61902
456320.0000   -5.47396
456360.0000   -4.99634
456400.0000   -5.44958
456440.0000   -5.21814
456480.0000   -4.59067
456520.0000   -5.10321
456560.0000   -5.29233
456600.0000   -5.79182
456640.0000   -6.10445
456680.0000   -5.31664
456720.0000   -6.37845
456760.0000   -5.81463
456800.0000   -5.84216
456840.0000   -5.31757
456880.0000   -5.67008
456920.0000   -5.50470
456960.0000   -4.80516
457000.0000   -5.30710
457040.0000   -5.78637
457080.0000   -6.32664
457120.0000   -6.11773
457160.0000   -5.18872
457200.0000   -4.93759
457240.0000   -4.93034
457280.0000   -5.18539
457320.0000   -4.54959
457360.0000   -5.31095
457400.0000   -5.23048
457440.0000   -5.42601
457480.0000   -5.83389
457520.0000   -5.36894
457560.0000   -4.37458
457600.0000   -4.95167
457640.0000   -5.07058
457680.0000   -4.93310
457720.0000   -5.03658
457760.0000   -4.88781
457800.0000   -4.77580
457840.0000   -4.19902
457880.0000   -5.33659
457920.0000   -4.96568
457960.0000   -5.33096
458000.0000   -4.98948
458040.0000   -4.57676
458080.0000   -4.77271
458120.0000   -4.75212
458160.0000   -4.83884
458200.0000   -4.83202
458240.0000   -5.04123
458280.0000   -5.72716
458320.0000   -4.61272
458360.0000   -5.35092
458400.0000   -4.92681
458440.0000   -5.98160
458480.0000   -6.20666
458520.0000   -5.27025
458560.0000   -5.27568
458600.0000   -4.09342
458640.0000   -4.16108
458680.0000   -5.15634
458720.0000   -4.71678
458760.0000   -4.31858
458800.0000   -5.19628
458840.0000   -6.04586
458880.0000   -5.76875
458920.0000   -4.81763
458960.0000   -4.79605
459000.0000   -4.23925
459040.0000   -4.85985
459080.0000   -4.59569
459120.0000   -4.11497
459160.0000   -4.33091
459200.0000   -4.45427
459240.0000   -4.66127
459280.0000   -4.75506
459320.0000   -3.89007
459360.0000   -5.43255
459400.0000   -5.21730
459440.0000   -4.56434
459480.0000   -5.58305
459520.0000   -5.49422
459560.0000   -5.04951
459600.0000   -4.42507
459640.0000   -5.11829
459680.0000   -5.82084
459720.0000   -5.86884
459760.0000   -5.46328
459800.0000   -4.76219
459840.0000   -4.77529
459880.0000   -4.52484
459920.0000   -5.24320
459960.0000   -4.43627
460000.0000   -5.49394
460040.0000   -4.95509
460080.0000   -5.99505
460120.0000   -6.55657
460160.0000   -4.67145
460200.0000   -4.37014
460240.0000   -4.35861
460280.0000   -4.58883
460320.0000   -5.08603
460360.0000   -5.22101
460400.0000   -5.20901
460440.0000   -5.86529
460480.0000   -6.26375
460520.0000   -5.60285
460560.0000   -5.46092
460600.0000   -5.92236
460640.0000   -5.27159
460680.0000   -6.20006
460720.0000   -4.89775
460760.0000   -5.82247
460800.0000   -5.27560
460840.0000   -5.37017
460880.0000   -6.25577
460920.0000   -5.32812
460960.0000   -5.62759
461000.0000   -4.88417
461040.0000   -5.05033
461080.0000   -5.36283
461120.0000   -5.89748
461160.0000   -5.70523
461200.0000   -5.59252
461240.0000   -4.30699
461280.0000   -5.87929
461320.0000   -5.12171
461360.0000   -5.68431
461400.0000   -5.49180
461440.0000   -5.05848
461480.0000   -5.58645
461520.0000   -5.72408
461560.0000   -5.51973
461600.0000   -5.85887
461640.0000   -5.86101
461680.0000   -5.63346
461720.0000   -5.63131
461760.0000   -5.82824
461800.0000   -4.59043
461840.0000   -4.94963
461880.0000   -4.76002
461920.0000   -5.66742
461960.0000   -5.43077
462000.0000   -6.14843
462040.0000   -5.75790
462080.0000   -5.32556
462120.0000   -5.01709
462160.0000   -5.09932
462200.0000   -6.41145
462240.0000   -6.37742
462280.0000   -5.23694
462320.0000   -6.15734
462360.0000   -4.33478
462400.0000   -5.33440
462440.0000   -4.94705
462480.0000   -4.98604
462520.0000   -4.34673
462560.0000   -5.74687
462600.0000   -4.91108
462640.0000   -5.59948
462680.0000   -5.46224
462720.0000   -6.19360
462760.0000   -5.79491
462800.0000   -5.96775
462840.0000   -4.27524
462880.0000   -5.30286
462920.0000   -6.47891
462960.0000   -6.57648
463000.0000   -5.85879
463040.0000   -5.84898
463080.0000   -5.95653
463120.0000   -5.57326
463160.0000   -5.90359
463200.0000   -5.79573
463240.0000   -6.95904
463280.0000   -5.88052
463320.0000   -6.07769
463360.0000   -5.91999
463400.0000   -5.68968
463440.0000   -6.18500
463480.0000   -5.73677
463520.0000   -6.43043
463560.0000   -7.42477
463600.0000   -6.03945
463640.0000   -7.39434
463680.0000   -5.47936
463720.0000   -5.14258
463760.0000   -6.00787
463800.0000   -4.77956
463840.0000   -5.35821
463880.0000   -5.13811
463920.0000   -4.31949
463960.0000   -5.41688
464000.0000   -5.19506
464040.0000   -6.13537
464080.0000   -6.32845
464120.0000   -6.35973
464160.0000   -4.63029
464200.0000   -5.09836
464240.0000   -5.45151
464280.0000   -4.92787
464320.0000   -5.34170
464360.0000   -4.82190
464400.0000   -5.62624
464440.0000   -5.40138
464480.0000   -5.33998
464520.0000   -5.34052
464560.0000   -6.37360
464600.0000   -5.57208
464640.0000   -5.60510
464680.0000   -4.68139
464720.0000   -5.15320
464760.0000   -4.42580
464800.0000   -5.62790
464840.0000   -4.76126
464880.0000   -5.10368
464920.0000   -3.65979
464960.0000   -3.49494
465000.0000   -5.39891
465040.0000   -4.95930
465080.0000   -4.45615
465120.0000   -3.53638
465160.0000   -4.64132
465200.0000   -4.63834
465240.0000   -4.89558
465280.0000   -5.09104
465320.0000   -4.29105
465360.0000   -4.34335
465400.0000   -4.39562
465440.0000   -5.20093
465480.0000   -5.27607
465520.0000   -5.44932
465560.0000   -5.23878
465600.0000   -5.37847
465640.0000   -3.85555
465680.0000   -4.22157
465720.0000   -3.27766
465760.0000   -3.00334
465800.0000   -3.03185
465840.0000   -4.57101
465880.0000   -3.13022
465920.0000   -3.77169
465960.0000   -4.19854
466000.0000   -3.53939
466040.0000   -2.16038
466080.0000   -3.10569
466120.0000   -4.36827
466160.0000   -5.00541
466200.0000   -4.64307
466240.0000   -4.27792
466280.0000   -4.96064
466320.0000   -4.88882
466360.0000   -4.33011
466400.0000   -5.49602
466440.0000   -4.69384
466480.0000   -4.77207
466520.0000   -3.95218
466560.0000   -4.76244
466600.0000   -3.89818
466640.0000   -4.86614
466680.0000   -3.40533
466720.0000   -4.38915
466760.0000   -3.35854
466800.0000   -4.63515
466840.0000   -2.96556
466880.0000   -2.87340
466920.0000   -3.33322
466960.0000   -3.36652
467000.0000   -3.51063
467040.0000   -2.26831
467080.0000   -3.24700
467120.0000   -2.50188
467160.0000   -2.62872
467200.0000   -2.85169
467240.0000   -2.95041
467280.0000   -3.70514
467320.0000   -3.46360
467360.0000   -4.05130
467400.0000   -4.92989
467440.0000   -4.63940
467480.0000   -5.05905
467520.0000   -5.46340
467560.0000   -4.85854
467600.0000   -4.54645
467640.0000   -4.24677
467680.0000   -4.96779
467720.0000   -4.18452
467760.0000   -4.07137
467800.0000   -4.12561
467840.0000   -3.48771
467880.0000   -4.48024
467920.0000   -3.25278
467960.0000   -2.60816
468000.0000   -2.64912
468040.0000   -2.45222
468080.0000   -2.91831
468120.0000   -2.60669
468160.0000   -2.97992
468200.0000   -1.74925
468240.0000   -3.31236
468280.0000   -2.97266
468320.0000   -3.44116
468360.0000   -2.88258
468400.0000   -2.80866
468440.0000   -2.86706
468480.0000   -2.17069
468520.0000   -2.65571
468560.0000   -2.90434
468600.0000   -2.82059
468640.0000   -2.78354
468680.0000   -2.68873
468720.0000   -2.68225
468760.0000   -3.53006
468800.0000   -2.85583
468840.0000   -2.51056
468880.0000   -2.96795
468920.0000   -4.79765
468960.0000   -3.08302
469000.0000   -3.11369
469040.0000   -3.64739
469080.0000   -3.18883
469120.0000   -2.55763
469160.0000   -3.11312
469200.0000   -2.87938
469240.0000   -3.31359
469280.0000   -3.11788
469320.0000   -2.95294
469360.0000   -3.35339
469400.0000   -3.37648
469440.0000   -2.66963
469480.0000   -2.68306
469520.0000   -2.71408
469560.0000   -2.77770
469600.0000   -2.32674
469640.0000   -3.81952
469680.0000   -2.63741
469720.0000   -2.55108
469760.0000   -3.16370
469800.0000   -3.29523
469840.0000   -3.33526
469880.0000   -2.32400
469920.0000   -2.72249
469960.0000   -3.37213
470000.0000   -3.62812
470040.0000   -3.28068
470080.0000   -2.70022
470120.0000   -1.67432
470160.0000   -2.71713
470200.0000   -2.66275
470240.0000   -2.95121
470280.0000   -2.79092
470320.0000   -2.23342
470360.0000   -2.68339
470400.0000   -3.16173
470440.0000   -3.57943
470480.0000   -2.92034
470520.0000   -3.00097
470560.0000   -3.81591
470600.0000   -3.18948
470640.0000   -3.37804
470680.0000   -3.73655
470720.0000   -2.86748
470760.0000   -2.24709
470800.0000   -3.83187
470840.0000   -3.83751
470880.0000   -3.61823
470920.0000   -2.69080
470960.0000   -4.03748
471000.0000   -4.15166
471040.0000   -3.44761
471080.0000   -2.74641
471120.0000   -3.70845
471160.0000   -4.08776
471200.0000   -3.44932
471240.0000   -3.95259
471280.0000   -3.89478
471320.0000   -3.84636
471360.0000   -3.23924
471400.0000   -2.71491
471440.0000   -3.08262
471480.0000   -2.33783
471520.0000   -2.31694
471560.0000   -3.54726
471600.0000   -1.91008
471640.0000   -3.11586
471680.0000   -3.49862
471720.0000   -3.23397
471760.0000   -2.38889
471800.0000   -2.71966
471840.0000   -2.78166
471880.0000   -2.82830
471920.0000   -2.86135
471960.0000   -2.46483
472000.0000   -2.42450
472040.0000   -3.43072
472080.0000   -2.97164
472120.0000   -2.73864
472160.0000   -2.98511
472200.0000   -2.45732
472240.0000   -3.52792
472280.0000   -2.68252
472320.0000   -2.63169
472360.0000   -2.63605
472400.0000   -1.78391
472440.0000   -2.11534
472480.0000   -2.78026
472520.0000   -2.68854
472560.0000   -2.60157
472600.0000   -3.49548
472640.0000   -3.76743
472680.0000   -2.59405
472720.0000   -2.45243
472760.0000   -3.34918
472800.0000   -1.89394
472840.0000   -2.71119
472880.0000   -2.95545
472920.0000   -3.76689
472960.0000   -2.86331
473000.0000   -1.80953
473040.0000   -3.26115
473080.0000   -3.51485
473120.0000   -3.34501
473160.0000   -3.03651
473200.0000   -3.49001
473240.0000   -3.62215
473280.0000   -3.60797
473320.0000   -3.27990
473360.0000   -3.82706
473400.0000   -3.70248
473440.0000   -3.26045
473480.0000   -3.31112
473520.0000   -2.95849
473560.0000   -3.88149
473600.0000   -3.06343
473640.0000   -3.12357
473680.0000   -2.72656
473720.0000   -2.54333
473760.0000   -2.74146
473800.0000   -2.23335
473840.0000   -1.97694
473880.0000   -2.82798
473920.0000   -4.63060
473960.0000   -2.43979
474000.0000   -2.81161
474040.0000   -2.50843
474080.0000   -2.23827
474120.0000   -2.06911
474160.0000   -2.79298
474200.0000   -3.21240
474240.0000   -2.69062
474280.0000   -2.80617
474320.0000   -3.53004
474360.0000   -3.56032
474400.0000   -3.28862
474440.0000   -3.47810
474480.0000   -2.73796
474520.0000   -3.53673
474560.0000   -2.42562
474600.0000   -3.11421
474640.0000   -2.71006
474680.0000   -2.44596
474720.0000   -2.18250
474760.0000   -1.83768
474800.0000   -2.25393
474840.0000   -2.39031
474880.0000   -2.26038
474920.0000   -2.77782
474960.0000   -2.91545
475000.0000   -2.28862
475040.0000   -1.67025
475080.0000   -2.70631
475120.0000   -1.62058
475160.0000   -1.94298
475200.0000   -1.64292
475240.0000   -2.53950
475280.0000   -1.15244
475320.0000   -2.34808
475360.0000   -1.25289
475400.0000   -1.38881
475440.0000   -0.91187
475480.0000   -2.13950
475520.0000   -0.94360
475560.0000   -1.09620
475600.0000   -0.95066
475640.0000   -1.40130
475680.0000   -1.85202
475720.0000   -1.45828
475760.0000   -2.19511
475800.0000   -1.48427
475840.0000   -1.70887
475880.0000   -1.33559
475920.0000   -1.23689
475960.0000   -1.10689
476000.0000   -1.15907
476040.0000   -1.02454
476080.0000   -1.55482
476120.0000   -1.89609
476160.0000   -1.41409
476200.0000   -1.96236
476240.0000   -1.20130
476280.0000   -1.86332
476320.0000   -1.31213
476360.0000   -2.51721
476400.0000   -1.90524
476440.0000   -1.84454
476480.0000   -2.36735
476520.0000   -3.12219
476560.0000   -2.03423
476600.0000   -3.12532
476640.0000   -2.58651
476680.0000   -1.55089
476720.0000   -1.91440
476760.0000   -2.07609
476800.0000   -2.64385
476840.0000   -1.53791
476880.0000   -1.36871
476920.0000   -2.31201
476960.0000   -2.51926
477000.0000   -2.63846
477040.0000   -2.23117
477080.0000   -1.08907
477120.0000   -2.35366
477160.0000   -2.24381
477200.0000   -1.74267
477240.0000   -2.29269
477280.0000   -2.88867
477320.0000   -3.10859
477360.0000   -2.10860
477400.0000   -3.34207
477440.0000   -2.82878
477480.0000   -1.77691
477520.0000   -2.36883
477560.0000   -2.13854
477600.0000   -2.32853
477640.0000   -2.36703
477680.0000   -1.68385
477720.0000   -2.22914
477760.0000   -2.70494
477800.0000   -2.51893
477840.0000   -2.23088
477880.0000   -1.54767
477920.0000   -1.82969
477960.0000   -2.50439
478000.0000   -2.27643
478040.0000   -2.59352
478080.0000   -2.56387
478120.0000   -2.60507
478160.0000   -2.39242
478200.0000   -3.28581
478240.0000   -2.62958
478280.0000   -3.08506
478320.0000   -2.06216
478360.0000   -2.81242
478400.0000   -1.41677
478440.0000   -1.89283
478480.0000   -1.03762
478520.0000   -1.59345
478560.0000   -1.87315
478600.0000   -2.06437
478640.0000   -3.01848
478680.0000   -3.10447
478720.0000   -2.31955
478760.0000   -2.81402
478800.0000   -3.15130
478840.0000   -1.17150
478880.0000   -2.12954
478920.0000   -2.51560
478960.0000   -2.03792
479000.0000   -2.66162
479040.0000   -2.11701
479080.0000   -1.81487
479120.0000   -2.37305
479160.0000   -2.26029
479200.0000   -2.16406
479240.0000   -1.68987
479280.0000   -1.45956
479320.0000   -2.04709
479360.0000   -2.48956
479400.0000   -2.33356
479440.0000   -1.67135
479480.0000   -1.44907
479520.0000   -1.17798
479560.0000   -1.63783
479600.0000   -1.61106
479640.0000   -1.45783
479680.0000   -1.46218
479720.0000   -2.21441
479760.0000   -2.58935
479800.0000   -2.40695
479840.0000   -2.29077
479880.0000   -3.09921
479920.0000   -1.83995
479960.0000   -1.74876
480000.0000   -1.99968
480040.0000   -2.41263
480080.0000   -3.19344
480120.0000   -2.15914
480160.0000   -1.85029
480200.0000   -2.65683
480240.0000   -2.42005
480280.0000   -2.17883
480320.0000   -2.96139
480360.0000   -2.46854
480400.0000   -2.30293
480440.0000   -2.98740
480480.0000   -2.70901
480520.0000   -2.84589
480560.0000   -3.01739
480600.0000   -2.73631
480640.0000   -3.04261
480680.0000   -2.74770
480720.0000   -2.54316
480760.0000   -2.22434
480800.0000   -2.05454
480840.0000   -2.71636
480880.0000   -1.89091
480920.0000   -2.10121
480960.0000   -1.68753
481000.0000   -1.96201
481040.0000   -1.64921
481080.0000   -1.58151
481120.0000   -1.30918
481160.0000   -0.84811
481200.0000   -2.79513
481240.0000   -2.35016
481280.0000   -3.01220
481320.0000   -2.31039
481360.0000   -2.14412
481400.0000   -2.19006
481440.0000   -1.47432
481480.0000   -1.74246
481520.0000   -1.85178
481560.0000   -1.99230
481600.0000   -1.64901
481640.0000   -2.77099
481680.0000   -2.88095
481720.0000   -2.90907
481760.0000   -3.68195
481800.0000   -2.99146
481840.0000   -3.03251
481880.0000   -2.53110
481920.0000   -3.61721
481960.0000   -3.18744
482000.0000   -3.31103
482040.0000   -2.06436
482080.0000   -1.92468
482120.0000   -2.39728
482160.0000   -3.17063
482200.0000   -3.06173
482240.0000   -2.48345
482280.0000   -3.04958
482320.0000   -3.02701
482360.0000   -2.82278
482400.0000   -3.21209
482440.0000   -2.95742
482480.0000   -3.73274
482520.0000   -2.71457
482560.0000   -3.05474
482600.0000   -2.79607
482640.0000   -2.72542
482680.0000   -2.69622
482720.0000   -2.93843
482760.0000   -2.39654
482800.0000   -3.31006
482840.0000   -2.23120
482880.0000   -1.97186
482920.0000   -2.11284
482960.0000   -3.39858
483000.0000   -3.56454
483040.0000   -3.13493
483080.0000   -2.48955
483120.0000   -2.44906
483160.0000   -3.82687
483200.0000   -2.93305
483240.0000   -3.94627
483280.0000   -3.27671
483320.0000   -2.54661
483360.0000   -4.01181
483400.0000   -2.87703
483440.0000   -2.78037
483480.0000   -2.82774
483520.0000   -2.51072
483560.0000   -2.89719
483600.0000   -3.22463
483640.0000   -3.29171
483680.0000   -2.63709
483720.0000   -2.61299
483760.0000   -3.41086
483800.0000   -3.38850
483840.0000   -3.51038
483880.0000   -3.26400
483920.0000   -3.14588
483960.0000   -2.87928
484000.0000   -3.23922
484040.0000   -2.69775
484080.0000   -2.96694
484120.0000   -3.80799
484160.0000   -2.25757
484200.0000   -3.26237
484240.0000   -3.19605
484280.0000   -3.18408
484320.0000   -3.85439
484360.0000   -2.70995
484400.0000   -3.67345
484440.0000   -3.65893
484480.0000   -2.93526
484520.0000   -3.50006
484560.0000   -2.65869
484600.0000   -3.51846
484640.0000   -4.14482
484680.0000   -3.73812
484720.0000   -4.14209
484760.0000   -4.67650
484800.0000   -4.25030
484840.0000   -3.23065
484880.0000   -3.88723
484920.0000   -2.92392
484960.0000   -3.53255
485000.0000   -3.43939
485040.0000   -3.51093
485080.0000   -3.13930
485120.0000   -2.53139
485160.0000   -3.62086
485200.0000   -2.38193
485240.0000   -3.04987
485280.0000   -3.84712
485320.0000   -3.65439
485360.0000   -3.51482
485400.0000   -2.56722
485440.0000   -2.57468
485480.0000   -3.83246
485520.0000   -4.17044
485560.0000   -3.47854
485600.0000   -2.29993
485640.0000   -2.95218
485680.0000   -3.00841
485720.0000   -3.06368
485760.0000   -3.63019
485800.0000   -4.17639
485840.0000   -3.07973
485880.0000   -3.48197
485920.0000   -3.02210
485960.0000   -2.44341
486000.0000   -2.59522
486040.0000   -3.61922
486080.0000   -3.60095
486120.0000   -3.94126
486160.0000   -3.65817
486200.0000   -3.22873
486240.0000   -3.31924
486280.0000   -3.01376
486320.0000   -4.23547
486360.0000   -3.36568
486400.0000   -4.95244
486440.0000   -4.17535
486480.0000   -3.19001
486520.0000   -3.09603
486560.0000   -3.11012
486600.0000   -2.92344
486640.0000   -3.13696
486680.0000   -3.02383
486720.0000   -3.23511
486760.0000   -2.50698
486800.0000   -2.00039
486840.0000   -3.34200
486880.0000   -2.84450
486920.0000   -3.25810
486960.0000   -3.22808
487000.0000   -3.62701
487040.0000   -3.42647
487080.0000   -2.66419
487120.0000   -2.55564
487160.0000   -3.09769
487200.0000   -1.87427
487240.0000   -2.02642
487280.0000   -2.91554
487320.0000   -2.25774
487360.0000   -3.67589
487400.0000   -4.31996
487440.0000   -3.75321
487480.0000   -2.65206
487520.0000   -2.42513
487560.0000   -3.10725
487600.0000   -2.85090
487640.0000   -3.16831
487680.0000   -3.01914
487720.0000   -3.12026
487760.0000   -3.24584
487800.0000   -3.61099
487840.0000   -2.83176
487880.0000   -2.98059
487920.0000   -3.65171
487960.0000   -3.38763
488000.0000   -2.69910
488040.0000   -2.49156
488080.0000   -3.69270
488120.0000   -2.29923
488160.0000   -2.26025
488200.0000   -2.49769
488240.0000   -3.22653
488280.0000   -3.21709
488320.0000   -3.30039
488360.0000   -2.65587
488400.0000   -2.58910
488440.0000   -2.20800
488480.0000   -2.35765
488520.0000   -2.05682
488560.0000   -2.77075
488600.0000   -2.42978
488640.0000   -2.41134
488680.0000   -2.10743
488720.0000   -3.48634
488760.0000   -3.48664
488800.0000   -2.34348
488840.0000   -2.40464
488880.0000   -2.84820
488920.0000   -2.44241
488960.0000   -2.32223
489000.0000   -2.27352
489040.0000   -1.77886
489080.0000   -2.54104
489120.0000   -2.36831
489160.0000   -1.87737
489200.0000   -1.85208
489240.0000   -2.07052
489280.0000   -2.51842
489320.0000   -2.14909
489360.0000   -2.40871
489400.0000   -2.00550
489440.0000   -3.14449
489480.0000   -2.58782
489520.0000   -3.30233
489560.0000   -2.95276
489600.0000   -3.88946
489640.0000   -2.99903
489680.0000   -3.39012
489720.0000   -2.76633
489760.0000   -2.72393
489800.0000   -3.21821
489840.0000   -2.62372
489880.0000   -3.12240
489920.0000   -3.60341
489960.0000   -3.06349
490000.0000   -2.61871
490040.0000   -3.24783
490080.0000   -3.27338
490120.0000   -2.64622
490160.0000   -1.89679
490200.0000   -2.46864
490240.0000   -2.57422
490280.0000   -1.81081
490320.0000   -1.89785
490360.0000   -2.03213
490400.0000   -2.31497
490440.0000   -2.29910
490480.0000   -2.67013
490520.0000   -1.55812
490560.0000   -2.16715
490600.0000   -2.12305
490640.0000   -2.02511
490680.0000   -1.10050
490720.0000   -1.85072
490760.0000   -1.80982
490800.0000   -1.86340
490840.0000   -1.97887
490880.0000   -1.97759
490920.0000   -1.67509
490960.0000   -1.51611
491000.0000   -2.90186
491040.0000   -3.65609
491080.0000   -2.86393
491120.0000   -3.37172
491160.0000   -2.83508
491200.0000   -2.55426
491240.0000   -2.80237
491280.0000   -2.84910
491320.0000   -3.26735
491360.0000   -3.70286
491400.0000   -3.72304
491440.0000   -3.48483
491480.0000   -2.70516
491520.0000   -3.22049
491560.0000   -3.38808
491600.0000   -2.85404
491640.0000   -2.07157
491680.0000   -2.60459
491720.0000   -2.76929
491760.0000   -2.90256
491800.0000   -4.01433
491840.0000   -3.32883
491880.0000   -4.22711
491920.0000   -3.30665
491960.0000   -3.67619
492000.0000   -2.95781
492040.0000   -3.65986
492080.0000   -3.49991
492120.0000   -3.31426
492160.0000   -2.75654
492200.0000   -2.39609
492240.0000   -1.72213
492280.0000   -2.78890
492320.0000   -2.52611
492360.0000   -1.77578
492400.0000   -2.19728
492440.0000   -2.75051
492480.0000   -2.12765
492520.0000   -2.82605
492560.0000   -2.64125
492600.0000   -2.48395
492640.0000   -1.88672
492680.0000   -1.72029
492720.0000   -2.10383
492760.0000   -2.15337
492800.0000   -2.43755
492840.0000   -2.96672
492880.0000   -2.59509
492920.0000   -3.02937
492960.0000   -2.13269
493000.0000   -1.93332
493040.0000   -2.44235
493080.0000   -2.05615
493120.0000   -2.92135
493160.0000   -2.03506
493200.0000   -2.98749
493240.0000   -1.98753
493280.0000   -1.46921
493320.0000   -2.46588
493360.0000   -1.18305
493400.0000   -2.49619
493440.0000   -2.73390
493480.0000   -2.17211
493520.0000   -2.32832
493560.0000   -1.89533
493600.0000   -1.58854
493640.0000   -1.08453
493680.0000   -1.90134
493720.0000   -2.16095
493760.0000   -2.10915
493800.0000   -2.42138
493840.0000   -2.57475
493880.0000   -2.25340
493920.0000   -2.84597
493960.0000   -2.08965
494000.0000   -2.62229
494040.0000   -3.47649
494080.0000   -3.02624
494120.0000   -2.93014
494160.0000   -2.60609
494200.0000   -2.66194
494240.0000   -2.67120
494280.0000   -2.16555
494320.0000   -2.30359
494360.0000   -2.13895
494400.0000   -2.20078
494440.0000   -1.93394
494480.0000   -1.20731
494520.0000   -1.79191
494560.0000   -2.51696
494600.0000   -0.97983
494640.0000   -1.43811
494680.0000   -1.77319
494720.0000   -1.74317
494760.0000   -1.25709
494800.0000   -1.70674
494840.0000   -2.29667
494880.0000   -2.29882
494920.0000   -2.38044
494960.0000   -3.17703
495000.0000   -4.29779
495040.0000   -3.89652
495080.0000   -1.73261
495120.0000   -2.51986
495160.0000   -1.94242
495200.0000   -2.29243
495240.0000   -0.98822
495280.0000   -2.08932
495320.0000   -1.55396
495360.0000   -2.16132
495400.0000   -2.66046
495440.0000   -1.83919
495480.0000   -2.90432
495520.0000   -1.68480
495560.0000   -1.83979
495600.0000   -1.76187
495640.0000   -2.31452
495680.0000   -2.17125
495720.0000   -2.74056
495760.0000   -1.32958
495800.0000   -2.33268
495840.0000   -2.42161
495880.0000   -2.25361
495920.0000   -3.13573
495960.0000   -2.97858
496000.0000   -1.99796
496040.0000   -2.58306
496080.0000   -3.43811
496120.0000   -2.43006
496160.0000   -3.19386
496200.0000   -3.20019
496240.0000   -1.78875
496280.0000   -2.06570
496320.0000   -2.28403
496360.0000   -2.70131
496400.0000   -3.22677
496440.0000   -3.43746
496480.0000   -1.90864
496520.0000   -1.98657
496560.0000   -3.07845
496600.0000   -1.98751
496640.0000   -2.10953
496680.0000   -1.94407
496720.0000   -2.28384
496760.0000   -2.42485
496800.0000   -2.78953
496840.0000   -2.99212
496880.0000   -2.28433
496920.0000   -2.81973
496960.0000   -2.86134
497000.0000   -2.39273
497040.0000   -2.49535
497080.0000   -3.87471
497120.0000   -2.47207
497160.0000   -2.64218
497200.0000   -3.10920
497240.0000   -2.19833
497280.0000   -2.54420
497320.0000   -2.43546
497360.0000   -2.60851
497400.0000   -2.20657
497440.0000   -2.71090
497480.0000   -1.74871
497520.0000   -2.59083
497560.0000   -3.53906
497600.0000   -3.09541
497640.0000   -3.90207
497680.0000   -3.87135
497720.0000   -3.60857
497760.0000   -3.01303
497800.0000   -2.88837
497840.0000   -2.30792
497880.0000   -1.88876
497920.0000   -2.87776
497960.0000   -2.76237
498000.0000   -1.07089
498040.0000   -1.99593
498080.0000   -2.82052
498120.0000   -3.47635
498160.0000   -3.50666
498200.0000   -3.07160
498240.0000   -2.76599
498280.0000   -2.59719
498320.0000   -2.58346
498360.0000   -2.57709
498400.0000   -3.73009
498440.0000   -2.92841
498480.0000   -2.95719
498520.0000   -3.44859
498560.0000   -2.60297
498600.0000   -2.99187
498640.0000   -2.40411
498680.0000   -2.09845
498720.0000   -2.92186
498760.0000   -3.77152
498800.0000   -2.70194
498840.0000   -3.23281
498880.0000   -3.66426
498920.0000   -3.61275
498960.0000   -3.43544
499000.0000   -3.96297
499040.0000   -4.13394
499080.0000   -3.48945
499120.0000   -3.82947
499160.0000   -3.91037
499200.0000   -3.05187
499240.0000   -3.82826
499280.0000   -3.49767
499320.0000   -3.22508
499360.0000   -3.49973
499400.0000   -2.92045
499440.0000   -2.97677
499480.0000   -3.76636
499520.0000   -3.81879
499560.0000   -3.68648
499600.0000   -2.54717
499640.0000   -4.18576
499680.0000   -4.11039
499720.0000   -3.93475
499760.0000   -4.21193
499800.0000   -3.65145
499840.0000   -3.33844
499880.0000   -3.59697
499920.0000   -3.77417
499960.0000   -3.16361
500000.0000   -3.01182
500040.0000   -3.35551
500080.0000   -3.31565
500120.0000   -3.36994
500160.0000   -3.93107
500200.0000   -3.12639
500240.0000   -2.89236
500280.0000   -2.84949
500320.0000   -2.25799
500360.0000   -2.48141
500400.0000   -2.68708
500440.0000   -3.24756
500480.0000   -2.74085
500520.0000   -2.97456
500560.0000   -3.24200
500600.0000   -2.45204
500640.0000   -2.86855
500680.0000   -4.11263
500720.0000   -3.91795
500760.0000   -3.43506
500800.0000   -3.20787
500840.0000   -3.49621
500880.0000   -3.11896
500920.0000   -3.25930
500960.0000   -3.04559
501000.0000   -3.24764
501040.0000   -3.57882
501080.0000   -2.30701
501120.0000   -4.03696
501160.0000   -4.04051
501200.0000   -2.94185
501240.0000   -3.13948
501280.0000   -2.50514
501320.0000   -2.84495
501360.0000   -2.97330
501400.0000   -2.77545
501440.0000   -3.44121
501480.0000   -4.17126
501520.0000   -3.37123
501560.0000   -3.73909
501600.0000   -3.23266
501640.0000   -3.40357
501680.0000   -3.94453
501720.0000   -4.01049
501760.0000   -3.97815
501800.0000   -4.27745
501840.0000   -2.77601
501880.0000   -3.86163
501920.0000   -3.49365
501960.0000   -2.76302
502000.0000   -2.71614
502040.0000   -3.50689
502080.0000   -2.93989
502120.0000   -3.05799
502160.0000   -3.20398
502200.0000   -2.77100
502240.0000   -3.91109
502280.0000   -3.69856
502320.0000   -3.69414
502360.0000   -4.08922
502400.0000   -3.61420
502440.0000   -3.63103
502480.0000   -4.00933
502520.0000   -4.07026
502560.0000   -4.52690
502600.0000   -3.54766
502640.0000   -3.67158
502680.0000   -4.33689
502720.0000   -3.27370
502760.0000   -4.36959
502800.0000   -3.84274
502840.0000   -3.89226
502880.0000   -3.59677
502920.0000   -3.41870
502960.0000   -4.25521
503000.0000   -4.10659
503040.0000   -4.50044
503080.0000   -4.32887
503120.0000   -4.09926
503160.0000   -3.90322
503200.0000   -4.01674
503240.0000   -3.47119
503280.0000   -4.22103
503320.0000   -3.99193
503360.0000   -3.33290
503400.0000   -4.14600
503440.0000   -3.96012
503480.0000   -4.77351
503520.0000   -4.59118
503560.0000   -4.08756
503600.0000   -4.14809
503640.0000   -5.10066
503680.0000   -4.78501
503720.0000   -3.64890
503760.0000   -3.45655
503800.0000   -3.19155
503840.0000   -3.87437
503880.0000   -4.32546
503920.0000   -3.14407
503960.0000   -2.79031
504000.0000   -2.67628
504040.0000   -2.35565
504080.0000   -2.90259
504120.0000   -2.52116
504160.0000   -1.65420
504200.0000   -2.36370
504240.0000   -2.37603
504280.0000   -1.31950
504320.0000   -2.08991
504360.0000   -1.32595
504400.0000   -1.88342
504440.0000   -2.26786
504480.0000   -2.07052
504520.0000   -2.08650
504560.0000   -2.57421
504600.0000   -2.81757
504640.0000   -2.88072
504680.0000   -2.56447
504720.0000   -2.55921
504760.0000   -2.38973
504800.0000   -1.91889
504840.0000   -3.10104
504880.0000   -3.13840
504920.0000   -3.00121
504960.0000   -2.55933
505000.0000   -2.59166
505040.0000   -3.29179
505080.0000   -2.61124
505120.0000   -2.31233
505160.0000   -2.38293
505200.0000   -2.15872
505240.0000   -2.34851
505280.0000   -2.28611
505320.0000   -2.64367
505360.0000   -2.29293
505400.0000   -1.85310
505440.0000   -1.84844
505480.0000   -2.11127
505520.0000   -2.55042
505560.0000   -2.05770
505600.0000   -3.50630
505640.0000   -3.21195
505680.0000   -2.40436
505720.0000   -2.89446
505760.0000   -2.74779
505800.0000   -3.58860
505840.0000   -3.01185
505880.0000   -3.26343
505920.0000   -2.56682
505960.0000   -2.14617
506000.0000   -3.20719
506040.0000   -2.88101
506080.0000   -2.31934
506120.0000   -2.25856
506160.0000   -3.32838
506200.0000   -2.85147
506240.0000   -2.72015
506280.0000   -3.31684
506320.0000   -2.79187
506360.0000   -3.15381
506400.0000   -3.50072
506440.0000   -2.52595
506480.0000   -2.47407
506520.0000   -2.42864
506560.0000   -2.51543
506600.0000   -2.26633
506640.0000   -3.04025
506680.0000   -2.08224
506720.0000   -2.24550
506760.0000   -2.80781
506800.0000   -2.68838
506840.0000   -2.55169
506880.0000   -2.24719
506920.0000   -2.71698
506960.0000   -2.62911
507000.0000   -2.74715
507040.0000   -2.97426
507080.0000   -3.26443
507120.0000   -2.01760
507160.0000   -1.82691
507200.0000   -1.80364
507240.0000   -1.96840
507280.0000   -1.69714
507320.0000   -1.67026
507360.0000   -1.73797
507400.0000   -1.30266
507440.0000   -1.86914
507480.0000   -1.36906
507520.0000   -1.56634
507560.0000   -1.29963
507600.0000   -2.09760
507640.0000   -1.05167
507680.0000   -2.05210
507720.0000   -1.44594
507760.0000   -2.46974
507800.0000   -2.39930
507840.0000   -1.56997
507880.0000   -1.55741
507920.0000   -1.34914
507960.0000   -2.07440
508000.0000   -1.65156
508040.0000   -1.58526
508080.0000   -1.20007
508120.0000   -2.06662
508160.0000   -1.79237
508200.0000   -2.52718
508240.0000   -2.26854
508280.0000   -1.96557
508320.0000   -1.71697
508360.0000   -2.42677
508400.0000   -1.63383
508440.0000   -1.89666
508480.0000   -2.09039
508520.0000   -2.81116
508560.0000   -1.99096
508600.0000   -2.34338
508640.0000   -3.26698
508680.0000   -2.83168
508720.0000   -2.04938
508760.0000   -2.31509
508800.0000   -2.02382
508840.0000   -1.97722
508880.0000   -2.01542
508920.0000   -2.10496
508960.0000   -1.97590
509000.0000   -1.68561
509040.0000   -1.81198
509080.0000   -2.07263
509120.0000   -2.80833
509160.0000   -3.06571
509200.0000   -3.08569
509240.0000   -2.01025
509280.0000   -1.78437
509320.0000   -1.00746
509360.0000   -1.05707
509400.0000   -1.37605
509440.0000   -2.19007
509480.0000   -2.59940
509520.0000   -2.13400
509560.0000   -2.18652
509600.0000   -2.88801
509640.0000   -2.44956
509680.0000   -2.31856
509720.0000   -2.52155
509760.0000   -2.75885
509800.0000   -2.67088
509840.0000   -3.11701
509880.0000   -2.00428
509920.0000   -2.63382
509960.0000   -1.84595
510000.0000   -2.76786
510040.0000   -2.32744
510080.0000   -2.81354
510120.0000   -2.13398
510160.0000   -2.75055
510200.0000   -2.55419
510240.0000   -2.08819
510280.0000   -1.81979
510320.0000   -2.43545
510360.0000   -2.59479
510400.0000   -3.01018
510440.0000   -2.51852
510480.0000   -1.82201
510520.0000   -1.61374
510560.0000   -2.28058
510600.0000   -2.23511
510640.0000   -2.51002
510680.0000   -2.58218
510720.0000   -2.57446
510760.0000   -2.49306
510800.0000   -2.45903
510840.0000   -2.02233
510880.0000   -1.71370
510920.0000   -2.59773
510960.0000   -2.31399
511000.0000   -1.53438
511040.0000   -2.31524
511080.0000   -2.04420
511120.0000   -2.32241
511160.0000   -2.25241
511200.0000   -2.14237
511240.0000   -2.35289
511280.0000   -2.01480
511320.0000   -2.85615
511360.0000   -2.43510
511400.0000   -3.43359
511440.0000   -2.94871
511480.0000   -3.42901
511520.0000   -3.58123
511560.0000   -2.86831
511600.0000   -3.13944
511640.0000   -3.30494
511680.0000   -3.39678
511720.0000   -4.00056
511760.0000   -3.62618
511800.0000   -4.07538
511840.0000   -3.45080
511880.0000   -3.79268
511920.0000   -3.67601
511960.0000   -3.45312
512000.0000   -3.74080
512040.0000   -4.17491
512080.0000   -3.15329
512120.0000   -4.42271
512160.0000   -3.88290
512200.0000   -3.53961
512240.0000   -3.91760
512280.0000   -3.35886
512320.0000   -4.26565
512360.0000   -3.03681
512400.0000   -3.77817
512440.0000   -3.46243
512480.0000   -3.27914
512520.0000   -3.10534
512560.0000   -3.29550
512600.0000   -3.20368
512640.0000   -2.98384
512680.0000   -2.64390
512720.0000   -3.17779
512760.0000   -3.06354
512800.0000   -3.38604
512840.0000   -4.06401
512880.0000   -3.73337
512920.0000   -2.37619
512960.0000   -2.63347
513000.0000   -3.46617
513040.0000   -2.50062
513080.0000   -2.82094
513120.0000   -1.87119
513160.0000   -2.18740
513200.0000   -2.78577
513240.0000   -3.49559
513280.0000   -3.03193
513320.0000   -2.00250
513360.0000   -2.76318
513400.0000   -3.08304
513440.0000   -2.09025
513480.0000   -1.80267
513520.0000   -2.56091
513560.0000   -2.25297
513600.0000   -2.24933
513640.0000   -1.97325
513680.0000   -2.22497
513720.0000   -2.11352
513760.0000   -1.70485
513800.0000   -2.87177
513840.0000   -2.86459
513880.0000   -2.76418
513920.0000   -2.94020
513960.0000   -2.54289
514000.0000   -3.15222
514040.0000   -3.04330
514080.0000   -3.29655
514120.0000   -2.90566
514160.0000   -2.57416
514200.0000   -2.92624
514240.0000   -2.39761
514280.0000   -3.33350
514320.0000   -1.98420
514360.0000   -2.44460
514400.0000   -2.51859
514440.0000   -3.03428
514480.0000   -2.95274
514520.0000   -2.77974
514560.0000   -2.74060
514600.0000   -2.61842
514640.0000   -2.97953
514680.0000   -2.84692
514720.0000   -2.10652
514760.0000   -2.36099
514800.0000   -2.61073
514840.0000   -2.77816
514880.0000   -2.53605
514920.0000   -2.35052
514960.0000   -3.36977
515000.0000   -2.54615
515040.0000   -2.90167
515080.0000   -2.39701
515120.0000   -3.35469
515160.0000   -3.49888
515200.0000   -2.93424
515240.0000   -2.51048
515280.0000   -2.88975
515320.0000   -2.92360
515360.0000   -3.92597
515400.0000   -3.64218
515440.0000   -3.76506
515480.0000   -3.48945
515520.0000   -3.03905
515560.0000   -3.08153
515600.0000   -3.01950
515640.0000   -2.63714
515680.0000   -2.62994
515720.0000   -2.41057
515760.0000   -2.74061
515800.0000   -3.60755
515840.0000   -3.33016
515880.0000   -3.00086
515920.0000   -2.87448
515960.0000   -2.72093
516000.0000   -2.65734
516040.0000   -2.56378
516080.0000   -2.71188
516120.0000   -2.38392
516160.0000   -2.41391
516200.0000   -3.38042
516240.0000   -3.05332
516280.0000   -2.50867
516320.0000   -2.54526
516360.0000   -2.01716
516400.0000   -2.69445
516440.0000   -2.18825
516480.0000   -2.03518
516520.0000   -1.89336
516560.0000   -2.33832
516600.0000   -2.67639
516640.0000   -2.51973
516680.0000   -3.23744
516720.0000   -3.12040
516760.0000   -2.99032
516800.0000   -2.90446
516840.0000   -3.58391
516880.0000   -2.70007
516920.0000   -2.81471
516960.0000   -3.28752
517000.0000   -2.89926
517040.0000   -2.85522
517080.0000   -2.83445
517120.0000   -3.10001
517160.0000   -3.17878
517200.0000   -3.04983
517240.0000   -2.91058
517280.0000   -3.10193
517320.0000   -3.27814
517360.0000   -3.02989
517400.0000   -3.05617
517440.0000   -2.85127
517480.0000   -2.54600
517520.0000   -2.96699
517560.0000   -2.99531
517600.0000   -3.03929
517640.0000   -3.22414
517680.0000   -2.44445
517720.0000   -2.51043
517760.0000   -2.45194
517800.0000   -2.72335
517840.0000   -2.55031
517880.0000   -1.92758
517920.0000   -2.39443
517960.0000   -2.23325
518000.0000   -2.53612
518040.0000   -1.97960
518080.0000   -2.35221
518120.0000   -2.37881
518160.0000   -3.43430
518200.0000   -2.18337
518240.0000   -1.89248
518280.0000   -2.22362
518320.0000   -1.81881
518360.0000   -2.68063
518400.0000   -1.87587
518440.0000   -1.76299
518480.0000   -1.95755
518520.0000   -2.60409
518560.0000   -2.89341
518600.0000   -2.11418
518640.0000   -2.40638
518680.0000   -3.08044
518720.0000   -2.39562
518760.0000   -2.44075
518800.0000   -2.48974
518840.0000   -2.45396
518880.0000   -2.99475
518920.0000   -2.44336
518960.0000   -2.76949
519000.0000   -2.04522
519040.0000   -2.23875
519080.0000   -1.80108
519120.0000   -2.29096
519160.0000   -2.77088
519200.0000   -2.36338
519240.0000   -2.74281
519280.0000   -2.38996
519320.0000   -1.75002
519360.0000   -2.17293
519400.0000   -1.89476
519440.0000   -2.44674
519480.0000   -2.59493
519520.0000   -2.66634
519560.0000   -3.58121
519600.0000   -3.74391
519640.0000   -2.54076
519680.0000   -2.95425
519720.0000   -3.27580
519760.0000   -3.11822
519800.0000   -2.83331
519840.0000   -3.18803
519880.0000   -3.67955
519920.0000   -3.59617
519960.0000   -3.03962
520000.0000   -2.91123
520040.0000   -3.15310
520080.0000   -2.47827
520120.0000   -2.72243
520160.0000   -2.76960
520200.0000   -2.74460
520240.0000   -3.47946
520280.0000   -2.79917
520320.0000   -3.49628
520360.0000   -2.10820
520400.0000   -2.02376
520440.0000   -2.36335
520480.0000   -2.74596
520520.0000   -3.08059
520560.0000   -3.08006
520600.0000   -3.00477
520640.0000   -2.95770
520680.0000   -3.61194
520720.0000   -3.02962
520760.0000   -3.25443
520800.0000   -2.30961
520840.0000   -1.97687
520880.0000   -2.27905
520920.0000   -2.63309
520960.0000   -3.12180
521000.0000   -2.72690
521040.0000   -2.34742
521080.0000   -3.01536
521120.0000   -3.04388
521160.0000   -3.74869
521200.0000   -3.07419
521240.0000   -2.87597
521280.0000   -1.79161
521320.0000   -2.78144
521360.0000   -3.40262
521400.0000   -2.20595
521440.0000   -2.76918
521480.0000   -2.66787
521520.0000   -2.49512
521560.0000   -2.13605
521600.0000   -2.58338
521640.0000   -2.81363
521680.0000   -2.34790
521720.0000   -2.78492
521760.0000   -2.78928
521800.0000   -2.56335
521840.0000   -2.83931
521880.0000   -2.29249
521920.0000   -2.67660
521960.0000   -2.74605
522000.0000   -2.15282
522040.0000   -2.26439
522080.0000   -3.07615
522120.0000   -3.16951
522160.0000   -2.89987
522200.0000   -2.71552
522240.0000   -3.66352
522280.0000   -2.90863
522320.0000   -2.93774
522360.0000   -3.38254
522400.0000   -3.86176
522440.0000   -3.04730
522480.0000   -3.17719
522520.0000   -2.99175
522560.0000   -3.38953
522600.0000   -2.94601
522640.0000   -3.08162
522680.0000   -2.56515
522720.0000   -3.47081
522760.0000   -2.83024
522800.0000   -3.31206
522840.0000   -3.27288
522880.0000   -2.43709
522920.0000   -3.44729
522960.0000   -3.30840
523000.0000   -3.56953
523040.0000   -3.05722
523080.0000   -3.00219
523120.0000   -3.54963
523160.0000   -2.33583
523200.0000   -2.10444
523240.0000   -3.08054
523280.0000   -2.48224
523320.0000   -3.68093
523360.0000   -2.86363
523400.0000   -3.58088
523440.0000   -3.14871
523480.0000   -2.83721
523520.0000   -2.39242
523560.0000   -3.28084
523600.0000   -2.82022
523640.0000   -2.96541
523680.0000   -3.26581
523720.0000   -3.01216
523760.0000   -3.32332
523800.0000   -2.51190
523840.0000   -2.29112
523880.0000   -2.90358
523920.0000   -2.43092
523960.0000   -2.38451
524000.0000   -2.29095
524040.0000   -2.14701
524080.0000   -1.94928
524120.0000   -1.73177
524160.0000   -2.92496
524200.0000   -2.01822
524240.0000   -2.01542
524280.0000   -1.61499
524320.0000   -1.82872
524360.0000   -2.58062
524400.0000   -2.66910
524440.0000   -1.91321
524480.0000   -1.63134
524520.0000   -3.19810
524560.0000   -2.10162
524600.0000   -2.25627
524640.0000   -2.26810
524680.0000   -2.17424
524720.0000   -1.87240
524760.0000   -2.04311
524800.0000   -1.61555
524840.0000   -1.92481
524880.0000   -1.34337
524920.0000   -1.32471
524960.0000   -1.68237
525000.0000   -2.65986
525040.0000   -1.65248
525080.0000   -2.57158
525120.0000   -2.12930
525160.0000   -2.28620
525200.0000   -1.85642
525240.0000   -2.07673
525280.0000   -1.78376
525320.0000   -2.07833
525360.0000   -2.01906
525400.0000   -3.05743
525440.0000   -2.15266
525480.0000   -2.60764
525520.0000   -2.50826
525560.0000   -2.70186
525600.0000   -2.79099
525640.0000   -2.67027
525680.0000   -2.20099
525720.0000   -3.76948
525760.0000   -2.64012
525800.0000   -2.16830
525840.0000   -2.65425
525880.0000   -2.43809
525920.0000   -2.24912
525960.0000   -2.42032
526000.0000   -2.32290
526040.0000   -2.75629
526080.0000   -3.15405
526120.0000   -2.01256
526160.0000   -2.64744
526200.0000   -2.45294
526240.0000   -2.29075
526280.0000   -2.04313
526320.0000   -2.13286
526360.0000   -3.11178
526400.0000   -2.46144
526440.0000   -1.89626
526480.0000   -2.43125
526520.0000   -2.80055
526560.0000   -2.84096
526600.0000   -3.12318
526640.0000   -2.94969
526680.0000   -3.54391
526720.0000   -2.57668
526760.0000   -2.85059
526800.0000   -1.95495
526840.0000   -2.94432
526880.0000   -2.30935
526920.0000   -3.05966
526960.0000   -2.88891
527000.0000   -2.14442
527040.0000   -3.08760
527080.0000   -2.53459
527120.0000   -1.63092
527160.0000   -2.10882
527200.0000   -1.91729
527240.0000   -2.14702
527280.0000   -2.45850
527320.0000   -1.96922
527360.0000   -3.12105
527400.0000   -3.08113
527440.0000   -2.34517
527480.0000   -2.17436
527520.0000   -2.60205
527560.0000   -2.68066
527600.0000   -2.16182
527640.0000   -2.19434
527680.0000   -2.27811
527720.0000   -2.66995
527760.0000   -2.49904
527800.0000   -2.22555
527840.0000   -2.59744
527880.0000   -2.34933
527920.0000   -2.66776
527960.0000   -2.47301
528000.0000   -2.48686
528040.0000   -2.33994
528080.0000   -2.82338
528120.0000   -3.04004
528160.0000   -2.74095
528200.0000   -2.74136
528240.0000   -2.89639
528280.0000   -2.04991
528320.0000   -2.44061
528360.0000   -2.62037
528400.0000   -2.50024
528440.0000   -2.37257
528480.0000   -3.04535
528520.0000   -2.73213
528560.0000   -2.71721
528600.0000   -3.79529
528640.0000   -3.48815
528680.0000   -3.58354
528720.0000   -3.84859
528760.0000   -3.86460
528800.0000   -3.18337
528840.0000   -2.68681
528880.0000   -2.49786
528920.0000   -2.88571
528960.0000   -2.74975
529000.0000   -2.68479
529040.0000   -3.04160
529080.0000   -3.64987
529120.0000   -2.68678
529160.0000   -3.08527
529200.0000   -3.23722
529240.0000   -3.00702
529280.0000   -3.33764
529320.0000   -3.52004
529360.0000   -3.47675
529400.0000   -3.39292
529440.0000   -3.00226
529480.0000   -3.15277
529520.0000   -3.33514
529560.0000   -3.94022
529600.0000   -3.40434
529640.0000   -3.21608
529680.0000   -2.97888
529720.0000   -2.91670
529760.0000   -3.27800
529800.0000   -3.99630
529840.0000   -2.43149
529880.0000   -2.90556
529920.0000   -2.99897
529960.0000   -2.80923
530000.0000   -2.80467
530040.0000   -2.72479
530080.0000   -3.23055
530120.0000   -3.22606
530160.0000   -3.37834
530200.0000   -3.38590
530240.0000   -3.07982
530280.0000   -3.41508
530320.0000   -2.80332
530360.0000   -2.44984
530400.0000   -2.25285
530440.0000   -2.65064
530480.0000   -2.16711
530520.0000   -2.00063
530560.0000   -2.37165
530600.0000   -2.32452
530640.0000   -2.74830
530680.0000   -2.57506
530720.0000   -2.29963
530760.0000   -2.64164
530800.0000   -2.74993
530840.0000   -2.54219
530880.0000   -3.66947
530920.0000   -3.30244
530960.0000   -2.77547
531000.0000   -3.04777
531040.0000   -3.28273
531080.0000   -3.22232
531120.0000   -3.20434
531160.0000   -3.32107
531200.0000   -3.10335
531240.0000   -3.05564
531280.0000   -2.68958
531320.0000   -2.92154
531360.0000   -2.79784
531400.0000   -3.10769
531440.0000   -3.12393
531480.0000   -3.39735
531520.0000   -2.45489
531560.0000   -2.60872
531600.0000   -2.33686
531640.0000   -2.46442
531680.0000   -2.07105
531720.0000   -3.29878
531760.0000   -3.23290
531800.0000   -3.57223
531840.0000   -2.63162
531880.0000   -3.23146
531920.0000   -3.23052
531960.0000   -2.78435
532000.0000   -2.65419
532040.0000   -2.51001
532080.0000   -3.55555
532120.0000   -2.84849
532160.0000   -3.57691
532200.0000   -2.52757
532240.0000   -3.04111
532280.0000   -2.51252
532320.0000   -2.89591
532360.0000   -3.53014
532400.0000   -2.77267
532440.0000   -3.00558
532480.0000   -2.68910
532520.0000   -2.55011
532560.0000   -3.23806
532600.0000   -2.70649
532640.0000   -2.50183
532680.0000   -3.06389
532720.0000   -2.73043
532760.0000   -2.96718
532800.0000   -3.03969
532840.0000   -2.39613
532880.0000   -2.85403
532920.0000   -3.15414
532960.0000   -3.65542
533000.0000   -3.09850
533040.0000   -2.93781
533080.0000   -2.90562
533120.0000   -3.38043
533160.0000   -3.35740
533200.0000   -3.20210
533240.0000   -2.72968
533280.0000   -3.27755
533320.0000   -4.22178
533360.0000   -4.06426
533400.0000   -3.41637
533440.0000   -2.90225
533480.0000   -3.31535
533520.0000   -3.90177
533560.0000   -2.63708
533600.0000   -3.11975
533640.0000   -2.67988
533680.0000   -2.24298
533720.0000   -2.87550
533760.0000   -3.25627
533800.0000   -1.92003
533840.0000   -2.61890
533880.0000   -2.49474
533920.0000   -2.70177
533960.0000   -2.59081
534000.0000   -2.41847
534040.0000   -2.52815
534080.0000   -2.53839
534120.0000   -2.43403
534160.0000   -2.35466
534200.0000   -2.96134
534240.0000   -2.42524
534280.0000   -2.66268
534320.0000   -2.67006
534360.0000   -3.20805
534400.0000   -3.37499
534440.0000   -3.30931
534480.0000   -3.12798
534520.0000   -3.36491
534560.0000   -2.71200
534600.0000   -2.96981
534640.0000   -3.05260
534680.0000   -2.14298
534720.0000   -2.26117
534760.0000   -3.52940
534800.0000   -2.86435
534840.0000   -2.97013
534880.0000   -3.01878
534920.0000   -3.05098
534960.0000   -2.56927
535000.0000   -2.37256
535040.0000   -1.83687
535080.0000   -2.01610
535120.0000   -2.40696
535160.0000   -2.79465
535200.0000   -2.95927
535240.0000   -3.21897
535280.0000   -2.69230
535320.0000   -2.46697
535360.0000   -1.62591
535400.0000   -2.44267
535440.0000   -1.88688
535480.0000   -3.08036
535520.0000   -2.80997
535560.0000   -2.40893
535600.0000   -3.24651
535640.0000   -2.53254
535680.0000   -2.58872
535720.0000   -2.51245
535760.0000   -2.17618
535800.0000   -2.36624
535840.0000   -2.94568
535880.0000   -3.03874
535920.0000   -1.56815
535960.0000   -2.22314
536000.0000   -2.12826
536040.0000   -2.52837
536080.0000   -1.76104
536120.0000   -2.09568
536160.0000   -2.40485
536200.0000   -2.86487
536240.0000   -2.61839
536280.0000   -3.29828
536320.0000   -2.37330
536360.0000   -2.36803
536400.0000   -2.81874
536440.0000   -2.20739
536480.0000   -2.14975
536520.0000   -3.05809
536560.0000   -2.53771
536600.0000   -3.01316
536640.0000   -3.08539
536680.0000   -2.23596
536720.0000   -1.61271
536760.0000   -2.70800
536800.0000   -2.54431
536840.0000   -2.73973
536880.0000   -2.58417
536920.0000   -2.84904
536960.0000   -2.93472
537000.0000   -2.27568
537040.0000   -2.66584
537080.0000   -2.08353
537120.0000   -3.30927
537160.0000   -2.70370
537200.0000   -2.61132
537240.0000   -3.40977
537280.0000   -2.97742
537320.0000   -3.45413
537360.0000   -3.10613
537400.0000   -2.38680
537440.0000   -2.56020
537480.0000   -2.62937
537520.0000   -2.80299
537560.0000   -3.12350
537600.0000   -2.56248
537640.0000   -2.81618
537680.0000   -2.92130
537720.0000   -2.64887
537760.0000   -2.80104
537800.0000   -3.97790
537840.0000   -2.95874
537880.0000   -3.31499
537920.0000   -3.65050
537960.0000   -3.49374
538000.0000   -3.03706
538040.0000   -2.87591
538080.0000   -2.22046
538120.0000   -2.70449
538160.0000   -3.11762
538200.0000   -2.35407
538240.0000   -3.06352
538280.0000   -3.88536
538320.0000   -2.27999
538360.0000   -2.76610
538400.0000   -3.06683
538440.0000   -3.59597
538480.0000   -3.61720
538520.0000   -2.77381
538560.0000   -2.59520
538600.0000   -2.80713
538640.0000   -3.10057
538680.0000   -2.63495
538720.0000   -2.45231
538760.0000   -2.17532
538800.0000   -2.21195
538840.0000   -2.08544
538880.0000   -2.80460
538920.0000   -3.17218
538960.0000   -2.43627
539000.0000   -2.97519
539040.0000   -2.51625
539080.0000   -1.45377
539120.0000   -2.34173
539160.0000   -2.80268
539200.0000   -2.44014
539240.0000   -3.02891
539280.0000   -3.36470
539320.0000   -2.58022
539360.0000   -2.89221
539400.0000   -2.52912
539440.0000   -3.01004
539480.0000   -3.07194
539520.0000   -2.71392
539560.0000   -3.15470
539600.0000   -3.26219
539640.0000   -3.29267
539680.0000   -2.79709
539720.0000   -2.77826
539760.0000   -2.30123
539800.0000   -2.79741
539840.0000   -3.15714
539880.0000   -2.54963
539920.0000   -2.39886
539960.0000   -2.65865
540000.0000   -2.32254
540040.0000   -3.00336
540080.0000   -3.54384
540120.0000   -3.44099
540160.0000   -3.29143
540200.0000   -2.95926
540240.0000   -2.95371
540280.0000   -3.06954
540320.0000   -3.61174
540360.0000   -2.88617
540400.0000   -2.55290
540440.0000   -3.09901
540480.0000   -3.02164
540520.0000   -2.35013
540560.0000   -2.47953
540600.0000   -2.61468
540640.0000   -2.36795
540680.0000   -2.88884
540720.0000   -2.90840
540760.0000   -3.20279
540800.0000   -2.18069
540840.0000   -2.22812
540880.0000   -2.33410
540920.0000   -2.53842
540960.0000   -1.75404
541000.0000   -2.70308
541040.0000   -2.66219
541080.0000   -2.42730
541120.0000   -3.27429
541160.0000   -3.07229
541200.0000   -3.59512
541240.0000   -2.01641
541280.0000   -2.14557
541320.0000   -2.80260
541360.0000   -2.53120
541400.0000   -2.11116
541440.0000   -1.69658
541480.0000   -2.63174
541520.0000   -2.11739
541560.0000   -1.84965
541600.0000   -2.26923
541640.0000   -2.54906
541680.0000   -2.09324
541720.0000   -1.86506
541760.0000   -2.47885
541800.0000   -2.48597
541840.0000   -2.38526
541880.0000   -3.39855
541920.0000   -3.20562
541960.0000   -2.99946
542000.0000   -2.40935
542040.0000   -2.82879
542080.0000   -2.85913
542120.0000   -1.99287
542160.0000   -1.78772
542200.0000   -3.06712
542240.0000   -2.77531
542280.0000   -2.32594
542320.0000   -2.79066
542360.0000   -2.18120
542400.0000   -1.99097
542440.0000   -2.76519
542480.0000   -2.02948
542520.0000   -1.96814
542560.0000   -2.74911
542600.0000   -2.12906
542640.0000   -3.35469
542680.0000   -3.07492
542720.0000   -3.16695
542760.0000   -1.83110
542800.0000   -3.34484
542840.0000   -2.32349
542880.0000   -2.32753
542920.0000   -2.35990
542960.0000   -3.33408
543000.0000   -2.49637
543040.0000   -3.41509
543080.0000   -3.21490
543120.0000   -2.54061
543160.0000   -3.46690
543200.0000   -2.63867
543240.0000   -2.04806
543280.0000   -2.43817
543320.0000   -2.69524
543360.0000   -2.42053
543400.0000   -2.02759
543440.0000   -2.43227
543480.0000   -2.57479
543520.0000   -2.58937
543560.0000   -1.75055
543600.0000   -2.21145
543640.0000   -1.89972
543680.0000   -2.02775
543720.0000   -2.17203
543760.0000   -3.27163
543800.0000   -2.81975
543840.0000   -2.49575
543880.0000   -2.66387
543920.0000   -2.07743
543960.0000   -3.01062
544000.0000   -3.30591
544040.0000   -3.99696
544080.0000   -3.24760
544120.0000   -3.04345
544160.0000   -3.49482
544200.0000   -3.66781
544240.0000   -3.16809
544280.0000   -2.77865
544320.0000   -2.55170
544360.0000   -2.54326
544400.0000   -2.36316
544440.0000   -2.82774
544480.0000   -3.84834
544520.0000   -2.11992
544560.0000   -3.15172
544600.0000   -2.20792
544640.0000   -1.96250
544680.0000   -2.77223
544720.0000   -2.28974
544760.0000   -2.86560
544800.0000   -2.65068
544840.0000   -3.60903
544880.0000   -2.91187
544920.0000   -1.87261
544960.0000   -2.48058
545000.0000   -3.32548
545040.0000   -2.60599
545080.0000   -2.40264
545120.0000   -3.02100
545160.0000   -3.21848
545200.0000   -2.88271
545240.0000   -2.39599
545280.0000   -2.56720
545320.0000   -2.74316
545360.0000   -2.50770
545400.0000   -2.52401
545440.0000   -2.83957
545480.0000   -2.95622
545520.0000   -2.50559
545560.0000   -2.37442
545600.0000   -2.70705
545640.0000   -3.17376
545680.0000   -2.75000
545720.0000   -2.61494
545760.0000   -2.12425
545800.0000   -2.30527
545840.0000   -3.36286
545880.0000   -2.26684
545920.0000   -1.78107
545960.0000   -2.78153
546000.0000   -1.91040
546040.0000   -2.45191
546080.0000   -2.37096
546120.0000   -2.26275
546160.0000   -1.77391
546200.0000   -2.79740
546240.0000   -1.95932
546280.0000   -2.28125
546320.0000   -2.03736
546360.0000   -2.30812
546400.0000   -2.23144
546440.0000   -2.40160
546480.0000   -2.35056
546520.0000   -2.53228
546560.0000   -2.24498
546600.0000   -1.67016
546640.0000   -1.63306
546680.0000   -2.22153
546720.0000   -2.41511
546760.0000   -1.94836
546800.0000   -2.28404
546840.0000   -2.10319
546880.0000   -2.09240
546920.0000   -2.48505
546960.0000   -3.44153
547000.0000   -2.73477
547040.0000   -2.86516
547080.0000   -3.39497
547120.0000   -2.47450
547160.0000   -3.34703
547200.0000   -3.01869
547240.0000   -3.22703
547280.0000   -2.58112
547320.0000   -2.24830
547360.0000   -2.30669
547400.0000   -3.23675
547440.0000   -2.82537
547480.0000   -2.62903
547520.0000   -2.33279
547560.0000   -1.38162
547600.0000   -2.66827
547640.0000   -2.43366
547680.0000   -2.05627
547720.0000   -1.47223
547760.0000   -1.84196
547800.0000   -1.80358
547840.0000   -1.90283
547880.0000   -2.06244
547920.0000   -1.60327
547960.0000   -2.83678
548000.0000   -2.14285
548040.0000   -2.13040
548080.0000   -2.18503
548120.0000   -2.22381
548160.0000   -2.61133
548200.0000   -2.43714
548240.0000   -2.45728
548280.0000   -1.81863
548320.0000   -1.39714
548360.0000   -2.48682
548400.0000   -2.45222
548440.0000   -2.53895
548480.0000   -2.14229
548520.0000   -2.82330
548560.0000   -2.54285
548600.0000   -2.67621
548640.0000   -2.34831
548680.0000   -2.59402
548720.0000   -2.02791
548760.0000   -2.70689
548800.0000   -2.10448
548840.0000   -2.13093
548880.0000   -2.56322
548920.0000   -2.00079
548960.0000   -1.46056
549000.0000   -1.63076
549040.0000   -0.51959
549080.0000   -0.62873
549120.0000   -2.25177
549160.0000   -1.19454
549200.0000   -1.49811
549240.0000   -1.45780
549280.0000   -1.41127
549320.0000   -1.70888
549360.0000   -1.65399
549400.0000   -1.29663
549440.0000   -0.27704
549480.0000   -1.47726
549520.0000   -0.98714
549560.0000   -1.44286
549600.0000   -1.98240
549640.0000   -1.95335
549680.0000   -2.44299
549720.0000   -1.81988
549760.0000   -2.17044
549800.0000   -2.26319
549840.0000   -2.24225
549880.0000   -2.42495
549920.0000   -1.65395
549960.0000   -1.48231
550000.0000   -2.39574
550040.0000   -2.27086
550080.0000   -1.54423
550120.0000   -1.97127
550160.0000   -1.89690
550200.0000   -1.73979
550240.0000   -1.83367
550280.0000   -1.62163
550320.0000   -1.54844
550360.0000   -2.30939
550400.0000   -1.68466
550440.0000   -1.98853
550480.0000   -2.43920
550520.0000   -1.95219
550560.0000   -1.87540
550600.0000   -1.67119
550640.0000   -2.05711
550680.0000   -1.87056
550720.0000   -1.40924
550760.0000   -1.92875
550800.0000   -1.92451
550840.0000   -1.53061
550880.0000   -1.10947
550920.0000   -2.18082
550960.0000   -1.80272
551000.0000   -2.43529
551040.0000   -2.03435
551080.0000   -2.48643
551120.0000   -1.81700
551160.0000   -2.43726
551200.0000   -2.16775
551240.0000   -1.67725
551280.0000   -1.51671
551320.0000   -2.07005
551360.0000   -2.13646
551400.0000   -2.35832
551440.0000   -2.90543
551480.0000   -2.20129
551520.0000   -2.65834
551560.0000   -1.99470
551600.0000   -2.36636
551640.0000   -2.33897
551680.0000   -2.32982
551720.0000   -2.89483
551760.0000   -2.50323
551800.0000   -1.90887
551840.0000   -2.73558
551880.0000   -2.46063
551920.0000   -2.26492
551960.0000   -2.55532
552000.0000   -2.22476
552040.0000   -2.35096
552080.0000   -2.20321
552120.0000   -1.98277
552160.0000   -3.21782
552200.0000   -2.56479
552240.0000   -2.73562
552280.0000   -3.22930
552320.0000   -2.71621
552360.0000   -2.38018
552400.0000   -2.78675
552440.0000   -2.65172
552480.0000   -2.17162
552520.0000   -1.91371
552560.0000   -2.58166
552600.0000   -2.44588
552640.0000   -2.02533
552680.0000   -2.58606
552720.0000   -2.45691
552760.0000   -2.33970
552800.0000   -2.59134
552840.0000   -2.23434
552880.0000   -2.53419
552920.0000   -3.01634
552960.0000   -2.34496
553000.0000   -2.17803
553040.0000   -2.34414
553080.0000   -2.54705
553120.0000   -2.30113
553160.0000   -2.81834
553200.0000   -2.50452
553240.0000   -2.44372
553280.0000   -1.93000
553320.0000   -2.28178
553360.0000   -2.53574
553400.0000   -2.76891
553440.0000   -2.67167
553480.0000   -3.19184
553520.0000   -3.10068
553560.0000   -3.14444
553600.0000   -2.60941
553640.0000   -1.93428
553680.0000   -2.86329
553720.0000   -2.39158
553760.0000   -2.34298
553800.0000   -2.50951
553840.0000   -2.92611
553880.0000   -2.19904
553920.0000   -2.85474
553960.0000   -2.90538
554000.0000   -2.39877
554040.0000   -2.14960
554080.0000   -2.92490
554120.0000   -2.40801
554160.0000   -1.96209
554200.0000   -2.41749
554240.0000   -2.58344
554280.0000   -2.32970
554320.0000   -3.10565
554360.0000   -1.72597
554400.0000   -3.22087
554440.0000   -2.24999
554480.0000   -2.20294
554520.0000   -2.79039
554560.0000   -2.41158
554600.0000   -2.26561
554640.0000   -2.84738
554680.0000   -2.87814
554720.0000   -2.29491
554760.0000   -2.51460
554800.0000   -2.26623
554840.0000   -3.04680
554880.0000   -1.98037
554920.0000   -2.30233
554960.0000   -2.77980
555000.0000   -2.33558
555040.0000   -3.03584
555080.0000   -2.87068
555120.0000   -2.92724
555160.0000   -1.79539
555200.0000   -2.58763
555240.0000   -2.86236
555280.0000   -2.10009
555320.0000   -3.15196
555360.0000   -2.86913
555400.0000   -2.94691
555440.0000   -2.54001
555480.0000   -2.55605
555520.0000   -2.57271
555560.0000   -3.01380
555600.0000   -2.67165
555640.0000   -2.60080
555680.0000   -2.77682
555720.0000   -2.36650
555760.0000   -2.69979
555800.0000   -2.67930
555840.0000   -2.92915
555880.0000   -3.10823
555920.0000   -2.63857
555960.0000   -2.13005
556000.0000   -3.44572
556040.0000   -3.12631
556080.0000   -3.11902
556120.0000   -1.93820
556160.0000   -2.68286
556200.0000   -2.96022
556240.0000   -2.63081
556280.0000   -2.77530
556320.0000   -3.37398
556360.0000   -2.50489
556400.0000   -2.56261
556440.0000   -3.11118
556480.0000   -2.53841
556520.0000   -3.32039
556560.0000   -3.23937
556600.0000   -3.11184
556640.0000   -3.29561
556680.0000   -2.46092
556720.0000   -2.78202
556760.0000   -3.59825
556800.0000   -3.39428
556840.0000   -3.92614
556880.0000   -3.42418
556920.0000   -3.67410
556960.0000   -2.67200
557000.0000   -2.12372
557040.0000   -2.48442
557080.0000   -2.94732
557120.0000   -2.82656
557160.0000   -2.13021
557200.0000   -2.67771
557240.0000   -2.36724
557280.0000   -1.96010
557320.0000   -2.65211
557360.0000   -2.17601
557400.0000   -2.95234
557440.0000   -2.60607
557480.0000   -2.58286
557520.0000   -2.73256
557560.0000   -3.18955
557600.0000   -2.92270
557640.0000   -2.67590
557680.0000   -3.09433
557720.0000   -3.04977
557760.0000   -3.85682
557800.0000   -3.85630
557840.0000   -3.50568
557880.0000   -4.16118
557920.0000   -3.36915
557960.0000   -3.49470
558000.0000   -3.80125
558040.0000   -3.26361
558080.0000   -3.11929
558120.0000   -2.49387
558160.0000   -3.11727
558200.0000   -2.49504
558240.0000   -1.65206
558280.0000   -2.23896
558320.0000   -1.82622
558360.0000   -1.05162
558400.0000   -1.40119
558440.0000   -1.54005
558480.0000   -1.41100
558520.0000   -1.27439
558560.0000   -1.80402
558600.0000   -1.91514
558640.0000   -3.12398
558680.0000   -2.48163
558720.0000   -2.90740
558760.0000   -2.48165
558800.0000   -2.09374
558840.0000   -2.91311
558880.0000   -2.10913
558920.0000   -3.36904
558960.0000   -3.09113
559000.0000   -2.66884
559040.0000   -3.16486
559080.0000   -2.60875
559120.0000   -3.10994
559160.0000   -3.20119
559200.0000   -2.67051
559240.0000   -1.77153
559280.0000   -2.62889
559320.0000   -2.53649
559360.0000   -2.86764
559400.0000   -2.65857
559440.0000   -2.92890
559480.0000   -3.25515
559520.0000   -3.99627
559560.0000   -3.56311
559600.0000   -2.33930
559640.0000   -2.97402
559680.0000   -3.49329
559720.0000   -2.96698
559760.0000   -3.52725
559800.0000   -3.08689
559840.0000   -2.86997
559880.0000   -2.76528
559920.0000   -2.29206
559960.0000   -2.11670
560000.0000   -1.62121
560040.0000   -2.75690
560080.0000   -2.34965
560120.0000   -2.07813
560160.0000   -2.17859
560200.0000   -2.26793
560240.0000   -2.33032
560280.0000   -1.60815
560320.0000   -2.58278
560360.0000   -2.52721
560400.0000   -1.92611
560440.0000   -1.64878
560480.0000   -1.01933
560520.0000   -1.95696
560560.0000   -2.64285
560600.0000   -2.00583
560640.0000   -2.46172
560680.0000   -2.42911
560720.0000   -2.63816
560760.0000   -2.58020
560800.0000   -2.66982
560840.0000   -3.03203
560880.0000   -1.74992
560920.0000   -2.97833
560960.0000   -2.45725
561000.0000   -2.52064
561040.0000   -2.61738
561080.0000   -2.21594
561120.0000   -1.55554
561160.0000   -2.68870
561200.0000   -2.05063
561240.0000   -1.69802
561280.0000   -2.54682
561320.0000   -2.67844
561360.0000   -1.86472
561400.0000   -1.84591
561440.0000   -2.30436
561480.0000   -1.96418
561520.0000   -1.99344
561560.0000   -2.58980
561600.0000   -3.10258
561640.0000   -1.77146
561680.0000   -1.91031
561720.0000   -2.25491
561760.0000   -1.67251
561800.0000   -2.46634
561840.0000   -2.42633
561880.0000   -2.60040
561920.0000   -2.26026
561960.0000   -2.13083
562000.0000   -1.08713
562040.0000   -1.91123
562080.0000   -2.33117
562120.0000   -2.41848
562160.0000   -2.02184
562200.0000   -1.17542
562240.0000   -1.45894
562280.0000   -1.91261
562320.0000   -2.24623
562360.0000   -3.20379
562400.0000   -2.10191
562440.0000   -2.56277
562480.0000   -2.83980
562520.0000   -2.82164
562560.0000   -2.66983
562600.0000   -2.93412
562640.0000   -3.15422
562680.0000   -2.05720
562720.0000   -2.59304
562760.0000   -2.52560
562800.0000   -2.13511
562840.0000   -2.79934
562880.0000   -2.41369
562920.0000   -2.78897
562960.0000   -2.90110
563000.0000   -3.49115
563040.0000   -2.60422
563080.0000   -2.80530
563120.0000   -2.71174
563160.0000   -2.54883
563200.0000   -2.18423
563240.0000   -2.53307
563280.0000   -2.03204
563320.0000   -1.99503
563360.0000   -1.13390
563400.0000   -1.47321
563440.0000   -2.03774
563480.0000   -1.82556
563520.0000   -1.88308
563560.0000   -2.09032
563600.0000   -1.74127
563640.0000   -1.83283
563680.0000   -1.90707
563720.0000   -2.48543
563760.0000   -2.19878
563800.0000   -2.01071
563840.0000   -1.58031
563880.0000   -2.00179
563920.0000   -2.07116
563960.0000   -2.42252
564000.0000   -1.91373
564040.0000   -2.44708
564080.0000   -1.43193
564120.0000   -1.67280
564160.0000   -2.76244
564200.0000   -2.50574
564240.0000   -2.48462
564280.0000   -2.38769
564320.0000   -2.02667
564360.0000   -2.27770
564400.0000   -2.78688
564440.0000   -2.69461
564480.0000   -2.09819
564520.0000   -2.08188
564560.0000   -1.73991
564600.0000   -1.78441
564640.0000   -1.80728
564680.0000   -2.03313
564720.0000   -2.25405
564760.0000   -2.84538
564800.0000   -2.42314
564840.0000   -1.84934
564880.0000   -1.32278
564920.0000   -2.05680
564960.0000   -2.75748
565000.0000   -3.05562
565040.0000   -2.63250
565080.0000   -2.55204
565120.0000   -2.80312
565160.0000   -2.99499
565200.0000   -3.01299
565240.0000   -1.93489
565280.0000   -1.37698
565320.0000   -2.38599
565360.0000   -2.02519
565400.0000   -2.73031
565440.0000   -2.42090
565480.0000   -2.32240
565520.0000   -2.39452
565560.0000   -2.08746
565600.0000   -1.94019
565640.0000   -2.13415
565680.0000   -1.90782
565720.0000   -2.26957
565760.0000   -2.54194
565800.0000   -1.93471
565840.0000   -1.36129
565880.0000   -1.97581
565920.0000   -2.29384
565960.0000   -2.71915
566000.0000   -2.55971
566040.0000   -3.21601
566080.0000   -2.78742
566120.0000   -3.40454
566160.0000   -2.31282
566200.0000   -1.73585
566240.0000   -2.23479
566280.0000   -1.44068
566320.0000   -1.95377
566360.0000   -2.19799
566400.0000   -2.18270
566440.0000   -1.72373
566480.0000   -2.32413
566520.0000   -1.53491
566560.0000   -1.92197
566600.0000   -2.59566
566640.0000   -2.06778
566680.0000   -2.73264
566720.0000   -2.16060
566760.0000   -2.64164
566800.0000   -3.75762
566840.0000   -1.40624
566880.0000   -2.42004
566920.0000   -3.23281
566960.0000   -2.25624
567000.0000   -3.21391
567040.0000   -2.44296
567080.0000   -2.97577
567120.0000   -2.07216
567160.0000   -1.75959
567200.0000   -2.18660
567240.0000   -1.92385
567280.0000   -1.69323
567320.0000   -1.66670
567360.0000   -1.00181
567400.0000   -0.63062
567440.0000   -1.89582
567480.0000   -2.06348
567520.0000   -1.72624
567560.0000   -2.11814
567600.0000   -1.83773
567640.0000   -1.47663
567680.0000   -1.05284
567720.0000   -2.13712
567760.0000   -1.43812
567800.0000   -2.39448
567840.0000   -2.89700
567880.0000   -2.62486
567920.0000   -2.17897
567960.0000   -3.05191
568000.0000   -2.19964
568040.0000   -2.30176
568080.0000   -2.44500
568120.0000   -2.22867
568160.0000   -2.98562
568200.0000   -1.88151
568240.0000   -1.68076
568280.0000   -2.30479
568320.0000   -2.36935
568360.0000   -1.40942
568400.0000   -2.22336
568440.0000   -2.41999
568480.0000   -2.08722
568520.0000   -1.93444
568560.0000   -1.49908
568600.0000   -1.37099
568640.0000   -1.74806
568680.0000   -2.02312
568720.0000   -2.18730
568760.0000   -2.15532
568800.0000   -1.97864
568840.0000   -2.40122
568880.0000   -1.75821
568920.0000   -2.23127
568960.0000   -1.32471
569000.0000   -2.24707
569040.0000   -1.99337
569080.0000   -2.35485
569120.0000   -2.56891
569160.0000   -2.45985
569200.0000   -2.50506
569240.0000   -3.29798
569280.0000   -3.37501
569320.0000   -2.57485
569360.0000   -2.11645
569400.0000   -2.98653
569440.0000   -2.90720
569480.0000   -3.39494
569520.0000   -1.28056
569560.0000   -1.75011
569600.0000   -0.96432
569640.0000   -2.17918
569680.0000   -1.74810
569720.0000   -1.37145
569760.0000   -2.65449
569800.0000   -1.97766
569840.0000   -2.47178
569880.0000   -1.94821
569920.0000   -2.71718
569960.0000   -2.26856
570000.0000   -1.79683
570040.0000   -2.59748
570080.0000   -2.12488
570120.0000   -2.43007
570160.0000   -1.87302
570200.0000   -2.54098
570240.0000   -2.41685
570280.0000   -3.11165
570320.0000   -2.35743
570360.0000   -1.80161
570400.0000   -1.37834
570440.0000   -1.74913
570480.0000   -1.73915
570520.0000   -2.12817
570560.0000   -1.52570
570600.0000   -2.04944
570640.0000   -1.76492
570680.0000   -1.65879
570720.0000   -1.72037
570760.0000   -1.04254
570800.0000   -1.86299
570840.0000   -1.51352
570880.0000   -2.40145
570920.0000   -1.89168
570960.0000   -1.75182
571000.0000   -1.72303
571040.0000   -2.08636
571080.0000   -2.29548
571120.0000   -1.07312
571160.0000   -1.91977
571200.0000   -2.05874
571240.0000   -2.13726
571280.0000   -1.45564
571320.0000   -1.40150
571360.0000   -1.37165
571400.0000   -1.32907
571440.0000   -1.48299
571480.0000   -2.32057
571520.0000   -3.01170
571560.0000   -2.56394
571600.0000   -2.42204
571640.0000   -1.87556
571680.0000   -1.75199
571720.0000   -2.31511
571760.0000   -2.13978
571800.0000   -2.34066
571840.0000   -2.54370
571880.0000   -1.52459
571920.0000   -1.37838
571960.0000   -2.45462
572000.0000   -2.17875
572040.0000   -1.81445
572080.0000   -2.18324
572120.0000   -1.95336
572160.0000   -2.36398
572200.0000   -2.73734
572240.0000   -1.82309
572280.0000   -1.47014
572320.0000   -2.41927
572360.0000   -1.75371
572400.0000   -1.26020
572440.0000   -1.35405
572480.0000   -1.61277
572520.0000   -1.90593
572560.0000   -2.40115
572600.0000   -1.86540
572640.0000   -1.63211
572680.0000   -1.39001
572720.0000   -1.56012
572760.0000   -1.92579
572800.0000   -2.19197
572840.0000   -2.40640
572880.0000   -2.34197
572920.0000   -1.31750
572960.0000   -0.94138
573000.0000   -1.78175
573040.0000   -1.41546
573080.0000   -1.76520
573120.0000   -1.75391
573160.0000   -1.61957
573200.0000   -1.68412
573240.0000   -2.36375
573280.0000   -1.81953
573320.0000   -1.37839
573360.0000   -1.58851
573400.0000   -1.44198
573440.0000   -2.54338
573480.0000   -3.08966
573520.0000   -3.09171
573560.0000   -1.66959
573600.0000   -2.52712
573640.0000   -2.51173
573680.0000   -3.09792
573720.0000   -1.37848
573760.0000   -1.49853
573800.0000   -2.95716
573840.0000   -1.65427
573880.0000   -2.24489
573920.0000   -2.35844
573960.0000   -2.68373
574000.0000   -2.97039
574040.0000   -2.85230
574080.0000   -2.23279
574120.0000   -2.26199
574160.0000   -2.38369
574200.0000   -2.01727
574240.0000   -1.64977
574280.0000   -2.14344
574320.0000   -2.86759
574360.0000   -1.38402
574400.0000   -2.44658
574440.0000   -1.62352
574480.0000   -2.35310
574520.0000   -1.94700
574560.0000   -1.90534
574600.0000   -2.58366
574640.0000   -2.27801
574680.0000   -2.09162
574720.0000   -2.02268
574760.0000   -1.76193
574800.0000   -3.01695
574840.0000   -2.52072
574880.0000   -2.46959
574920.0000   -2.70216
574960.0000   -1.40572
575000.0000   -2.27573
575040.0000   -2.45198
575080.0000   -1.57404
575120.0000   -2.72291
575160.0000   -2.02266
575200.0000   -2.24282
575240.0000   -2.29128
575280.0000   -2.53619
575320.0000   -2.91703
575360.0000   -2.68547
575400.0000   -2.93995
575440.0000   -2.96458
575480.0000   -2.22622
575520.0000   -1.87747
575560.0000   -3.10490
575600.0000   -2.19459
575640.0000   -2.37417
575680.0000   -1.60123
575720.0000   -2.20502
575760.0000   -0.99888
575800.0000   -2.32697
575840.0000   -1.32294
575880.0000   -1.19860
575920.0000   -2.06446
575960.0000   -2.01815
576000.0000   -1.72538
576040.0000   -1.77880
576080.0000   -2.42077
576120.0000   -1.79742
576160.0000   -2.05969
576200.0000   -2.52287
576240.0000   -1.96002
576280.0000   -2.41491
576320.0000   -2.30564
576360.0000   -2.82744
576400.0000   -2.13875
576440.0000   -2.48595
576480.0000   -1.94610
576520.0000   -2.21164
576560.0000   -1.46165
576600.0000   -0.86916
576640.0000   -1.85512
576680.0000   -1.96838
576720.0000   -2.35894
576760.0000   -1.78137
576800.0000   -2.13395
576840.0000   -2.14786
576880.0000   -1.95461
576920.0000   -2.26259
576960.0000   -1.60869
577000.0000   -1.92572
577040.0000   -1.86408
577080.0000   -1.63365
577120.0000   -1.68429
577160.0000   -1.48328
577200.0000   -1.78685
577240.0000   -2.47755
577280.0000   -1.80570
577320.0000   -1.41543
577360.0000   -1.28639
577400.0000   -0.97600
577440.0000   -1.75588
577480.0000   -1.18191
577520.0000   -1.65488
577560.0000   -2.18465
577600.0000   -1.53848
577640.0000   -0.89821
577680.0000   -1.62552
577720.0000   -1.69834
577760.0000   -1.52627
577800.0000   -0.67172
577840.0000   -1.63777
577880.0000   -0.82107
577920.0000   -1.01330
577960.0000   -1.12328
578000.0000   -1.68963
578040.0000   -1.92439
578080.0000   -2.02102
578120.0000   -1.54099
578160.0000   -2.09322
578200.0000   -2.11909
578240.0000   -2.23929
578280.0000   -2.67092
578320.0000   -2.63839
578360.0000   -1.66192
578400.0000   -2.29264
578440.0000   -2.61486
578480.0000   -1.96782
578520.0000   -2.33264
578560.0000   -2.33259
578600.0000   -2.27101
578640.0000   -2.83073
578680.0000   -3.24917
578720.0000   -2.84546
578760.0000   -2.52153
578800.0000   -2.11003
578840.0000   -2.52266
578880.0000   -2.30998
578920.0000   -2.13761
578960.0000   -2.17593
579000.0000   -2.06392
579040.0000   -1.97558
579080.0000   -1.92982
579120.0000   -1.69404
579160.0000   -2.36251
579200.0000   -2.66519
579240.0000   -2.53563
579280.0000   -2.56228
579320.0000   -2.13041
579360.0000   -2.06931
579400.0000   -1.62638
579440.0000   -2.63466
579480.0000   -2.35784
579520.0000   -2.61819
579560.0000   -2.23860
579600.0000   -2.62073
579640.0000   -2.13193
579680.0000   -2.30735
579720.0000   -2.34971
579760.0000   -2.28030
579800.0000   -1.96992
579840.0000   -1.87143
579880.0000   -1.23966
579920.0000   -2.75220
579960.0000   -1.71949
580000.0000   -2.19801
580040.0000   -1.69634
580080.0000   -2.31017
580120.0000   -2.12860
580160.0000   -2.06008
580200.0000   -2.51105
580240.0000   -2.23697
580280.0000   -1.83430
580320.0000   -1.28783
580360.0000   -1.77004
580400.0000   -0.88267
580440.0000   -1.70585
580480.0000   -2.07221
580520.0000   -2.52575
580560.0000   -1.30496
580600.0000   -2.14632
580640.0000   -2.69899
580680.0000   -1.42734
580720.0000   -1.90951
580760.0000   -2.38038
580800.0000   -2.87183
580840.0000   -2.84588
580880.0000   -2.51024
580920.0000   -2.93856
580960.0000   -2.63307
581000.0000   -2.85180
581040.0000   -1.60978
581080.0000   -3.17821
581120.0000   -2.20700
581160.0000   -2.12366
581200.0000   -1.77719
581240.0000   -2.45930
581280.0000   -1.75985
581320.0000   -1.45852
581360.0000   -1.84709
581400.0000   -1.84504
581440.0000   -1.85000
581480.0000   -1.84084
581520.0000   -1.44088
581560.0000   -1.90240
581600.0000   -2.25307
581640.0000   -2.55485
581680.0000   -2.64384
581720.0000   -2.52289
581760.0000   -2.91630
581800.0000   -3.05276
581840.0000   -2.77060
581880.0000   -2.49322
581920.0000   -2.14093
581960.0000   -2.52364
582000.0000   -1.86993
582040.0000   -1.08225
582080.0000   -1.37945
582120.0000   -1.09166
582160.0000   -1.60747
582200.0000   -1.66924
582240.0000   -2.09735
582280.0000   -1.93264
582320.0000   -2.52012
582360.0000   -2.62715
582400.0000   -2.84067
582440.0000   -2.12651
582480.0000   -2.40779
582520.0000   -2.68578
582560.0000   -2.02852
582600.0000   -1.30849
582640.0000   -3.20871
582680.0000   -2.18126
582720.0000   -2.00417
582760.0000   -1.72273
582800.0000   -1.48482
582840.0000   -1.65166
582880.0000   -1.73048
582920.0000   -2.51128
582960.0000   -3.00811
583000.0000   -1.90636
583040.0000   -2.41384
583080.0000   -2.08742
583120.0000   -1.71219
583160.0000   -1.84211
583200.0000   -1.58380
583240.0000   -2.63222
583280.0000   -2.26073
583320.0000   -1.60197
583360.0000   -1.73561
583400.0000   -2.56683
583440.0000   -2.12385
583480.0000   -1.96103
583520.0000   -2.00350
583560.0000   -0.92018
583600.0000   -1.72126
583640.0000   -1.45611
583680.0000   -2.63793
583720.0000   -1.81412
583760.0000   -1.59621
583800.0000   -2.45315
583840.0000   -1.88589
583880.0000   -2.33396
583920.0000   -2.22396
583960.0000   -2.09226
584000.0000   -1.89444
584040.0000   -2.10097
584080.0000   -2.31146
584120.0000   -2.83257
584160.0000   -2.54409
584200.0000   -2.34901
584240.0000   -2.37673
584280.0000   -2.34097
584320.0000   -2.38058
584360.0000   -1.58318
584400.0000   -2.72324
584440.0000   -2.22642
584480.0000   -2.34060
584520.0000   -2.06706
584560.0000   -2.67149
584600.0000   -2.34069
584640.0000   -2.54102
584680.0000   -1.94349
584720.0000   -2.76916
584760.0000   -2.64328
584800.0000   -1.98865
584840.0000   -3.27610
584880.0000   -2.19488
584920.0000   -2.40620
584960.0000   -2.35051
585000.0000   -2.57132
585040.0000   -2.70250
585080.0000   -2.67935
585120.0000   -2.88332
585160.0000   -2.39108
585200.0000   -2.29148
585240.0000   -2.61566
585280.0000   -2.57457
585320.0000   -2.28879
585360.0000   -2.79622
585400.0000   -2.59616
585440.0000   -2.06564
585480.0000   -2.14485
585520.0000   -2.03498
585560.0000   -2.04812
585600.0000   -2.64021
585640.0000   -2.29938
585680.0000   -2.61319
585720.0000   -2.67886
585760.0000   -2.24613
585800.0000   -2.75864
585840.0000   -2.50951
585880.0000   -2.61492
585920.0000   -2.96812
585960.0000   -3.77806
586000.0000   -2.63319
586040.0000   -1.96129
586080.0000   -1.73080
586120.0000   -1.40318
586160.0000   -1.81251
586200.0000   -2.34051
586240.0000   -1.91313
586280.0000   -2.09350
586320.0000   -2.44005
586360.0000   -2.06858
586400.0000   -2.40626
586440.0000   -2.82071
586480.0000   -2.62138
586520.0000   -2.80064
586560.0000   -2.48503
586600.0000   -2.48570
586640.0000   -1.97250
586680.0000   -2.17009
586720.0000   -2.19071
586760.0000   -1.40124
586800.0000   -2.17218
586840.0000   -1.65288
586880.0000   -1.56102
586920.0000   -0.62988
586960.0000   -2.04305
587000.0000   -1.90488
587040.0000   -1.11291
587080.0000   -2.09382
587120.0000   -2.31707
587160.0000   -2.18252
587200.0000   -2.95975
587240.0000   -1.89696
587280.0000   -2.42424
587320.0000   -2.01980
587360.0000   -2.77503
587400.0000   -2.18388
587440.0000   -1.84354
587480.0000   -1.64319
587520.0000   -2.14260
587560.0000   -2.04602
587600.0000   -1.94209
587640.0000   -2.48097
587680.0000   -2.30545
587720.0000   -2.00556
587760.0000   -2.79561
587800.0000   -3.00987
587840.0000   -3.72718
587880.0000   -2.96772
587920.0000   -3.05173
587960.0000   -3.19850
588000.0000   -2.48765
588040.0000   -2.37492
588080.0000   -2.69727
588120.0000   -2.48044
588160.0000   -2.52444
588200.0000   -2.69766
588240.0000   -1.60444
588280.0000   -1.96043
588320.0000   -2.39736
588360.0000   -1.35939
588400.0000   -2.18809
588440.0000   -2.14947
588480.0000   -2.39297
588520.0000   -2.00495
588560.0000   -2.18504
588600.0000   -2.14636
588640.0000   -2.21816
588680.0000   -2.34224
588720.0000   -2.80352
588760.0000   -2.04929
588800.0000   -1.74781
588840.0000   -1.66926
588880.0000   -2.39116
588920.0000   -2.24952
588960.0000   -1.97144
589000.0000   -2.37843
589040.0000   -2.76102
589080.0000   -2.83290
589120.0000   -2.94781
589160.0000   -2.45617
589200.0000   -2.59737
589240.0000   -1.87562
589280.0000   -1.75722
589320.0000   -1.75136
589360.0000   -2.73260
589400.0000   -3.69577
589440.0000   -3.44872
589480.0000   -2.55274
589520.0000   -2.30610
589560.0000   -2.56420
589600.0000   -2.73341
589640.0000   -2.38543
589680.0000   -2.89023
589720.0000   -2.38605
589760.0000   -2.42323
589800.0000   -2.72883
589840.0000   -2.82094
589880.0000   -2.40360
589920.0000   -2.80412
589960.0000   -1.22011
590000.0000   -2.34946
590040.0000   -1.87374
590080.0000   -1.98361
590120.0000   -1.04345
590160.0000   -1.28972
590200.0000   -2.31407
590240.0000   -1.46155
590280.0000   -2.15865
590320.0000   -1.76981
590360.0000   -1.31999
590400.0000   -1.41897
590440.0000   -1.48097
590480.0000   -2.14823
590520.0000   -1.43806
590560.0000   -1.14181
590600.0000   -2.35672
590640.0000   -2.95466
590680.0000   -2.16233
590720.0000   -2.38657
590760.0000   -1.61793
590800.0000   -1.91359
590840.0000   -1.42406
590880.0000   -2.62011
590920.0000   -2.07877
590960.0000   -2.26825
591000.0000   -1.70007
591040.0000   -1.88201
591080.0000   -2.60194
591120.0000   -2.25620
591160.0000   -2.99367
591200.0000   -3.43987
591240.0000   -2.76373
591280.0000   -2.03716
591320.0000   -1.44086
591360.0000   -2.13998
591400.0000   -1.80562
591440.0000   -1.58011
591480.0000   -2.78871
591520.0000   -2.09229
591560.0000   -2.14104
591600.0000   -2.12610
591640.0000   -2.57113
591680.0000   -2.59528
591720.0000   -1.51572
591760.0000   -1.77528
591800.0000   -2.24080
591840.0000   -2.04272
591880.0000   -1.84367
591920.0000   -1.96193
591960.0000   -2.56044
592000.0000   -2.06393
592040.0000   -1.53984
592080.0000   -2.03087
592120.0000   -2.11896
592160.0000   -2.22876
592200.0000   -2.48619
592240.0000   -1.72308
592280.0000   -1.57034
592320.0000   -1.95936
592360.0000   -2.09428
592400.0000   -2.35197
592440.0000   -2.97223
592480.0000   -2.94747
592520.0000   -3.24080
592560.0000   -1.73091
592600.0000   -2.43593
592640.0000   -1.96067
592680.0000   -1.87542
592720.0000   -2.43555
592760.0000   -2.73277
592800.0000   -2.47186
592840.0000   -3.12074
592880.0000   -2.96509
592920.0000   -2.50136
592960.0000   -1.75422
593000.0000   -2.11653
593040.0000   -1.94405
593080.0000   -2.23289
593120.0000   -1.77715
593160.0000   -1.62401
593200.0000   -1.96755
593240.0000   -2.76022
593280.0000   -2.57266
593320.0000   -1.91350
593360.0000   -1.96002
593400.0000   -1.89516
593440.0000   -1.76399
593480.0000   -2.88167
593520.0000   -2.69676
593560.0000   -2.88125
593600.0000   -2.68360
593640.0000   -2.26319
593680.0000   -2.73934
593720.0000   -2.57388
593760.0000   -2.88624
593800.0000   -2.50827
593840.0000   -1.73462
593880.0000   -2.33283
593920.0000   -2.89047
593960.0000   -1.48758
594000.0000   -1.67295
594040.0000   -1.24184
594080.0000   -1.13858
594120.0000   -1.48652
594160.0000   -0.80669
594200.0000   -1.34933
594240.0000   -1.70136
594280.0000   -2.52609
594320.0000   -2.46150
594360.0000   -1.41247
594400.0000   -1.84971
594440.0000   -3.06483
594480.0000   -2.81014
594520.0000   -2.89628
594560.0000   -2.36267
594600.0000   -2.47574
594640.0000   -2.37654
594680.0000   -1.80998
594720.0000   -2.09273
594760.0000   -1.71228
594800.0000   -1.23914
594840.0000   -0.92200
594880.0000   -2.26500
594920.0000   -2.04898
594960.0000   -2.36344
595000.0000   -1.65219
595040.0000   -1.79760
595080.0000   -1.73502
595120.0000   -1.94004
595160.0000   -1.21103
595200.0000   -1.56639
595240.0000   -1.52218
595280.0000   -2.06902
595320.0000   -2.72123
595360.0000   -2.73667
595400.0000   -2.62391
595440.0000   -2.27702
595480.0000   -2.25897
595520.0000   -2.77720
595560.0000   -2.27571
595600.0000   -2.89051
595640.0000   -2.52697
595680.0000   -2.73476
595720.0000   -2.12657
595760.0000   -2.60671
595800.0000   -2.89500
595840.0000   -3.36510
595880.0000   -3.32288
595920.0000   -1.72184
595960.0000   -2.24150
596000.0000   -2.14882
596040.0000   -2.53058
596080.0000   -2.75142
596120.0000   -2.59634
596160.0000   -1.65676
596200.0000   -1.68638
596240.0000   -2.62804
596280.0000   -2.12321
596320.0000   -2.32562
596360.0000   -2.65448
596400.0000   -3.01970
596440.0000   -2.49805
596480.0000   -2.90522
596520.0000   -2.82816
596560.0000   -2.63405
596600.0000   -2.70091
596640.0000   -2.24372
596680.0000   -1.84528
596720.0000   -2.80002
596760.0000   -2.81952
596800.0000   -2.67703
596840.0000   -1.94368
596880.0000   -3.22647
596920.0000   -2.23753
596960.0000   -2.12807
597000.0000   -2.54635
597040.0000   -1.68145
597080.0000   -1.44817
597120.0000   -2.00290
597160.0000   -1.62695
597200.0000   -1.55857
597240.0000   -2.44600
597280.0000   -2.40092
597320.0000   -1.68696
597360.0000   -2.41865
597400.0000   -1.63881
597440.0000   -1.40055
597480.0000   -1.94524
597520.0000   -1.99659
597560.0000   -1.78766
597600.0000   -2.18720
597640.0000   -1.71876
597680.0000   -1.43355
597720.0000   -1.77884
597760.0000   -2.53395
597800.0000   -1.97732
597840.0000   -2.07270
597880.0000   -2.56486
597920.0000   -2.23011
597960.0000   -1.86339
598000.0000   -1.91969
598040.0000   -2.12629
598080.0000   -1.99585
598120.0000   -1.90543
598160.0000   -1.90735
598200.0000   -2.90190
598240.0000   -2.93274
598280.0000   -3.13450
598320.0000   -1.37516
598360.0000   -1.94825
598400.0000   -1.95681
598440.0000   -1.92723
598480.0000   -1.98457
598520.0000   -1.82166
598560.0000   -1.86749
598600.0000   -2.30226
598640.0000   -1.75100
598680.0000   -2.05578
598720.0000   -2.14311
598760.0000   -2.34683
598800.0000   -0.99801
598840.0000   -2.52729
598880.0000   -1.42215
598920.0000   -1.64286
598960.0000   -2.10672
599000.0000   -2.28297
599040.0000   -1.46231
599080.0000   -1.23037
599120.0000   -1.22848
599160.0000   -2.00650
599200.0000   -2.22942
599240.0000   -2.29549
599280.0000   -2.19678
599320.0000   -1.34884
599360.0000   -1.87583
599400.0000   -2.20283
599440.0000   -2.17902
599480.0000   -1.85584
599520.0000   -1.42090
599560.0000   -2.14240
599600.0000   -1.91952
599640.0000   -1.62802
599680.0000   -1.94520
599720.0000   -1.75898
599760.0000   -1.73942
599800.0000   -1.42725
599840.0000   -2.07571
599880.0000   -2.22408
599920.0000   -2.68979
599960.0000   -2.18623
600000.0000   -2.73260
600040.0000   -2.41178
600080.0000   -2.54728
600120.0000   -2.25147
600160.0000   -2.19897
600200.0000   -2.58215
600240.0000   -2.47777
600280.0000   -2.38427
600320.0000   -1.96364
600360.0000   -2.09562
600400.0000   -1.91204
600440.0000   -1.50781
600480.0000   -1.45121
600520.0000   -2.23142
600560.0000   -2.11984
600600.0000   -1.90940
600640.0000   -1.68437
600680.0000   -2.38594
600720.0000   -1.88503
600760.0000   -1.51680
600800.0000   -1.80949
600840.0000   -1.37627
600880.0000   -1.12979
600920.0000   -2.20915
600960.0000   -2.02748
601000.0000   -2.62098
601040.0000   -2.19349
601080.0000   -1.98230
601120.0000   -1.92993
601160.0000   -2.29109
601200.0000   -2.33968
601240.0000   -2.89012
601280.0000   -2.71572
601320.0000   -2.95586
601360.0000   -3.25764
601400.0000   -2.76724
601440.0000   -2.89220
601480.0000   -3.48085
601520.0000   -3.42848
601560.0000   -3.60004
601600.0000   -2.97639
601640.0000   -3.28601
601680.0000   -2.62831
601720.0000   -4.02929
601760.0000   -2.54292
601800.0000   -3.23514
601840.0000   -2.90266
601880.0000   -4.19362
601920.0000   -2.81658
601960.0000   -3.82513
602000.0000   -3.11999
602040.0000   -3.09187
602080.0000   -2.96790
602120.0000   -2.74165
602160.0000   -2.55414
602200.0000   -3.35968
602240.0000   -2.89261
602280.0000   -3.56087
602320.0000   -3.78612
602360.0000   -2.87529
602400.0000   -3.90608
602440.0000   -3.29031
602480.0000   -2.60848
602520.0000   -2.31817
602560.0000   -2.01825
602600.0000   -2.67179
602640.0000   -2.72670
602680.0000   -2.88653
602720.0000   -2.68380
602760.0000   -3.30869
602800.0000   -2.74250
602840.0000   -2.37958
602880.0000   -2.81668
602920.0000   -1.97316
602960.0000   -2.13799
603000.0000   -3.02667
603040.0000   -2.17802
603080.0000   -3.09706
603120.0000   -1.65545
603160.0000   -2.86022
603200.0000   -2.90987
603240.0000   -2.42352
603280.0000   -2.65835
603320.0000   -2.14982
603360.0000   -2.43923
603400.0000   -2.69971
603440.0000   -2.39274
603480.0000   -1.99902
603520.0000   -1.46013
603560.0000   -1.71133
603600.0000   -1.95651
603640.0000   -1.79496
603680.0000   -2.63220
603720.0000   -2.77519
603760.0000   -1.73412
603800.0000   -2.32546
603840.0000   -2.66507
603880.0000   -2.23728
603920.0000   -2.42089
603960.0000   -2.46906
604000.0000   -3.35903
604040.0000   -2.39597
604080.0000   -1.95832
604120.0000   -2.54830
604160.0000   -2.64833
604200.0000   -3.13038
604240.0000   -3.31171
604280.0000   -2.16545
604320.0000   -2.38894
604360.0000   -3.06163
604400.0000   -3.19591
604440.0000   -2.34384
604480.0000   -2.63617
604520.0000   -3.48009
604560.0000   -3.19748
604600.0000   -3.43479
604640.0000   -2.61267
604680.0000   -2.07685
604720.0000   -2.79458
604760.0000   -3.07113
604800.0000   -2.70488
604840.0000   -2.18935
604880.0000   -1.94948
604920.0000   -2.63139
604960.0000   -2.72729
605000.0000   -2.66649
605040.0000   -2.75611
605080.0000   -3.23623
605120.0000   -3.57856
605160.0000   -3.22149
605200.0000   -3.28810
605240.0000   -2.72288
605280.0000   -3.31006
605320.0000   -2.92386
605360.0000   -3.52678
605400.0000   -2.61592
605440.0000   -2.82917
605480.0000   -3.15693
605520.0000   -2.51740
605560.0000   -3.10283
605600.0000   -3.15644
605640.0000   -3.35285
605680.0000   -3.11012
605720.0000   -3.69322
605760.0000   -3.23015
605800.0000   -2.85681
605840.0000   -3.17356
605880.0000   -3.42114
605920.0000   -3.69570
605960.0000   -4.01483
606000.0000   -4.07611
606040.0000   -3.57992
606080.0000   -3.72067
606120.0000   -1.76429
606160.0000   -1.72700
606200.0000   -2.77158
606240.0000   -3.27916
606280.0000   -3.59855
606320.0000   -2.88621
606360.0000   -2.76114
606400.0000   -3.40268
606440.0000   -4.28283
606480.0000   -3.11252
606520.0000   -4.16132
606560.0000   -3.67365
606600.0000   -3.05320
606640.0000   -2.91977
606680.0000   -3.76633
606720.0000   -3.79758
606760.0000   -3.59052
606800.0000   -2.26208
606840.0000   -2.82045
606880.0000   -2.38550
606920.0000   -3.64236
606960.0000   -3.11440
607000.0000   -2.25130
607040.0000   -2.82090
607080.0000   -2.73176
607120.0000   -3.14122
607160.0000   -2.35781
607200.0000   -2.57394
607240.0000   -2.58086
607280.0000   -2.29139
607320.0000   -2.40142
607360.0000   -2.14596
607400.0000   -2.92822
607440.0000   -2.64476
607480.0000   -3.17614
607520.0000   -2.64571
607560.0000   -2.66322
607600.0000   -3.42727
607640.0000   -2.51805
607680.0000   -3.56549
607720.0000   -3.34907
607760.0000   -2.88146
607800.0000   -3.63710
607840.0000   -3.04631
607880.0000   -3.32622
607920.0000   -3.14141
607960.0000   -2.71948
608000.0000   -3.37027
608040.0000   -3.33000
608080.0000   -2.70997
608120.0000   -2.71219
608160.0000   -2.96362
608200.0000   -3.11394
608240.0000   -3.66348
608280.0000   -3.16338
608320.0000   -2.80597
608360.0000   -3.57703
608400.0000   -2.53093
608440.0000   -1.96241
608480.0000   -2.79276
608520.0000   -2.30823
608560.0000   -2.86164
608600.0000   -2.70102
608640.0000   -2.69910
608680.0000   -3.42525
608720.0000   -3.81023
608760.0000   -2.47624
608800.0000   -2.64594
608840.0000   -2.37551
608880.0000   -2.99826
608920.0000   -3.15693
608960.0000   -2.38828
609000.0000   -2.64221
609040.0000   -3.82664
609080.0000   -2.66071
609120.0000   -2.95239
609160.0000   -2.30609
609200.0000   -2.41059
609240.0000   -2.99734
609280.0000   -2.59439
609320.0000   -2.74322
609360.0000   -2.74337
609400.0000   -2.08341
609440.0000   -2.90209
609480.0000   -2.72062
609520.0000   -2.71707
609560.0000   -3.29415
609600.0000   -3.52088
609640.0000   -4.18147
609680.0000   -3.64540
609720.0000   -3.17820
609760.0000   -3.23048
609800.0000   -3.83679
609840.0000   -3.16305
609880.0000   -3.14443
609920.0000   -3.58627
609960.0000   -4.04739
610000.0000   -3.27614
610040.0000   -3.30402
610080.0000   -2.96035
610120.0000   -2.88642
610160.0000   -3.15394
610200.0000   -3.44326
610240.0000   -2.94265
610280.0000   -3.31520
610320.0000   -3.48339
610360.0000   -3.48011
610400.0000   -3.62549
610440.0000   -3.28884
610480.0000   -3.08190
610520.0000   -2.83743
610560.0000   -2.19535
610600.0000   -3.30178
610640.0000   -2.93232
610680.0000   -3.49651
610720.0000   -3.40301
610760.0000   -2.72002
610800.0000   -3.09266
610840.0000   -2.55825
610880.0000   -3.33824
610920.0000   -2.40506
610960.0000   -3.12653
611000.0000   -2.54729
611040.0000   -2.22801
611080.0000   -2.31005
611120.0000   -1.83837
611160.0000   -2.58227
611200.0000   -2.62913
611240.0000   -2.58251
611280.0000   -2.88555
611320.0000   -2.82498
611360.0000   -2.86150
611400.0000   -2.81676
611440.0000   -2.79367
611480.0000   -3.06991
611520.0000   -2.57257
611560.0000   -2.57070
611600.0000   -2.94520
611640.0000   -2.90610
611680.0000   -2.76149
611720.0000   -3.18408
611760.0000   -2.93959
611800.0000   -3.49696
611840.0000   -3.03778
611880.0000   -3.54273
611920.0000   -3.39599
611960.0000   -3.76208
612000.0000   -3.59495
612040.0000   -2.75061
612080.0000   -2.74051
612120.0000   -2.61469
612160.0000   -2.37384
612200.0000   -3.13368
612240.0000   -2.85239
612280.0000   -2.91246
612320.0000   -2.68758
612360.0000   -2.77451
612400.0000   -2.71671
612440.0000   -2.78972
612480.0000   -2.53753
612520.0000   -2.27483
612560.0000   -2.91999
612600.0000   -3.02504
612640.0000   -3.28586
612680.0000   -2.18913
612720.0000   -2.43144
612760.0000   -2.43277
612800.0000   -2.50361
612840.0000   -2.93219
612880.0000   -3.06927
612920.0000   -2.73166
612960.0000   -3.10132
613000.0000   -3.47480
613040.0000   -2.61078
613080.0000   -3.04662
613120.0000   -3.43431
613160.0000   -3.21092
613200.0000   -2.88190
613240.0000   -3.39601
613280.0000   -3.15886
613320.0000   -3.35471
613360.0000   -3.76229
613400.0000   -3.41388
613440.0000   -3.14086
613480.0000   -2.85030
613520.0000   -2.53025
613560.0000   -2.63573
613600.0000   -2.46439
613640.0000   -2.53097
613680.0000   -2.70031
613720.0000   -3.07514
613760.0000   -3.19500
613800.0000   -3.41187
613840.0000   -3.54871
613880.0000   -3.09231
613920.0000   -2.45811
613960.0000   -2.27569
614000.0000   -2.76070
614040.0000   -2.59380
614080.0000   -2.84941
614120.0000   -4.12058
614160.0000   -2.39241
614200.0000   -2.80208
614240.0000   -2.94305
614280.0000   -3.38199
614320.0000   -2.32775
614360.0000   -3.64201
614400.0000   -3.55484
614440.0000   -2.67947
614480.0000   -2.59930
614520.0000   -3.15740
614560.0000   -1.99196
614600.0000   -2.59362
614640.0000   -3.64786
614680.0000   -2.92060
614720.0000   -2.04534
614760.0000   -2.21699
614800.0000   -2.49008
614840.0000   -3.05649
614880.0000   -2.63320
614920.0000   -2.52689
614960.0000   -2.69056
615000.0000   -3.01003
615040.0000   -2.76654
615080.0000   -3.14435
615120.0000   -2.68796
615160.0000   -2.50080
615200.0000   -2.55115
615240.0000   -3.18976
615280.0000   -2.72608
615320.0000   -3.20427
615360.0000   -3.10855
615400.0000   -3.02446
615440.0000   -2.98150
615480.0000   -2.88099
615520.0000   -2.72287
615560.0000   -2.87951
615600.0000   -2.83135
615640.0000   -2.26348
615680.0000   -2.51349
615720.0000   -2.61211
615760.0000   -2.27485
615800.0000   -2.37311
615840.0000   -2.25229
615880.0000   -2.33938
615920.0000   -2.46591
615960.0000   -2.96226
616000.0000   -2.94010
616040.0000   -2.50496
616080.0000   -2.79888
616120.0000   -3.12878
616160.0000   -3.46118
616200.0000   -2.58784
616240.0000   -2.65818
616280.0000   -2.79109
616320.0000   -3.31856
616360.0000   -2.51581
616400.0000   -3.27676
616440.0000   -3.19291
616480.0000   -2.74789
616520.0000   -3.43163
616560.0000   -3.82427
616600.0000   -4.55916
616640.0000   -3.73579
616680.0000   -3.88066
616720.0000   -3.48069
616760.0000   -3.89958
616800.0000   -4.46362
616840.0000   -3.95572
616880.0000   -3.59271
616920.0000   -3.73672
616960.0000   -3.74983
617000.0000   -3.54086
617040.0000   -3.57871
617080.0000   -4.11794
617120.0000   -3.40026
617160.0000   -3.60017
617200.0000   -3.56368
617240.0000   -2.49512
617280.0000   -2.41851
617320.0000   -2.85911
617360.0000   -3.33234
617400.0000   -3.41520
617440.0000   -3.24401
617480.0000   -3.25306
617520.0000   -2.83131
617560.0000   -3.27141
617600.0000   -3.29040
617640.0000   -4.36748
617680.0000   -4.11235
617720.0000   -3.87087
617760.0000   -2.21076
617800.0000   -2.83133
617840.0000   -3.68192
617880.0000   -3.04491
617920.0000   -4.29536
617960.0000   -4.00012
618000.0000   -3.73260
618040.0000   -3.71432
618080.0000   -3.44262
618120.0000   -3.57970
618160.0000   -3.41387
618200.0000   -3.14170
618240.0000   -3.47957
618280.0000   -3.25116
618320.0000   -3.13892
618360.0000   -2.50436
618400.0000   -3.02790
618440.0000   -2.52026
618480.0000   -3.34141
618520.0000   -3.52568
618560.0000   -3.41115
618600.0000   -3.43544
618640.0000   -2.50863
618680.0000   -2.71508
618720.0000   -2.28616
618760.0000   -2.61725
618800.0000   -3.08774
618840.0000   -3.36617
618880.0000   -2.89003
618920.0000   -2.97923
618960.0000   -3.57485
619000.0000   -3.54935
619040.0000   -3.03034
619080.0000   -2.95843
619120.0000   -2.75558
619160.0000   -2.41902
619200.0000   -2.75120
619240.0000   -3.51058
619280.0000   -3.39025
619320.0000   -2.95943
619360.0000   -3.01745
619400.0000   -2.62989
619440.0000   -3.57543
619480.0000   -3.24639
619520.0000   -3.61526
619560.0000   -4.31222
619600.0000   -4.26591
619640.0000   -3.13927
619680.0000   -3.38865
619720.0000   -3.17820
619760.0000   -3.54107
619800.0000   -4.03278
619840.0000   -3.68970
619880.0000   -3.72137
619920.0000   -3.31278
619960.0000   -3.33004
620000.0000   -3.53428
620040.0000   -3.02239
620080.0000   -3.68617
620120.0000   -3.13471
620160.0000   -3.65174
620200.0000   -4.09489
620240.0000   -4.15596
620280.0000   -3.47546
620320.0000   -3.20342
620360.0000   -3.02162
620400.0000   -2.65264
620440.0000   -3.04222
620480.0000   -3.47231
620520.0000   -3.04846
620560.0000   -2.24643
620600.0000   -2.77923
620640.0000   -3.50449
620680.0000   -2.91512
620720.0000   -3.15490
620760.0000   -2.95180
620800.0000   -3.43830
620840.0000   -2.39914
620880.0000   -3.70421
620920.0000   -3.17242
620960.0000   -3.29028
621000.0000   -2.68251
621040.0000   -3.54889
621080.0000   -2.86900
621120.0000   -3.65531
621160.0000   -2.51597
621200.0000   -2.85472
621240.0000   -2.49034
621280.0000   -3.08520
621320.0000   -3.60527
621360.0000   -3.99765
621400.0000   -3.02057
621440.0000   -3.79650
621480.0000   -4.27713
621520.0000   -3.83095
621560.0000   -3.35454
621600.0000   -3.91611
621640.0000   -3.59042
621680.0000   -4.19022
621720.0000   -2.99392
621760.0000   -3.53138
621800.0000   -2.68303
621840.0000   -3.46553
621880.0000   -3.49529
621920.0000   -2.75965
621960.0000   -3.11797
622000.0000   -3.07242
622040.0000   -3.42705
622080.0000   -3.17507
622120.0000   -3.69988
622160.0000   -4.08014
622200.0000   -3.46966
622240.0000   -3.14789
622280.0000   -2.59803
622320.0000   -2.75625
622360.0000   -3.98514
622400.0000   -2.97195
622440.0000   -3.16921
622480.0000   -2.98874
622520.0000   -2.55289
622560.0000   -3.01753
622600.0000   -3.73421
622640.0000   -3.00649
622680.0000   -3.44474
622720.0000   -3.04412
622760.0000   -3.05146
622800.0000   -3.64752
622840.0000   -3.62655
622880.0000   -3.59542
622920.0000   -2.92536
622960.0000   -2.46983
623000.0000   -3.17727
623040.0000   -3.46796
623080.0000   -3.04815
623120.0000   -2.48361
623160.0000   -3.19294
623200.0000   -2.95611
623240.0000   -2.45274
623280.0000   -3.38013
623320.0000   -4.16025
623360.0000   -3.51389
623400.0000   -3.74554
623440.0000   -3.44749
623480.0000   -3.10247
623520.0000   -3.39291
623560.0000   -3.42095
623600.0000   -3.46760
623640.0000   -3.10721
623680.0000   -3.04257
623720.0000   -2.97486
623760.0000   -3.43106
623800.0000   -3.20720
623840.0000   -3.55597
623880.0000   -2.72374
623920.0000   -2.88373
623960.0000   -2.50105
624000.0000   -2.84420
624040.0000   -3.03997
624080.0000   -2.65109
624120.0000   -2.97533
624160.0000   -3.40049
624200.0000   -4.11752
624240.0000   -3.81095
624280.0000   -3.40463
624320.0000   -4.12249
624360.0000   -3.73930
624400.0000   -3.25613
624440.0000   -3.63028
624480.0000   -3.69322
624520.0000   -2.84767
624560.0000   -2.87133
624600.0000   -2.29629
624640.0000   -2.72824
624680.0000   -2.16180
624720.0000   -2.57853
624760.0000   -3.21534
624800.0000   -3.94721
624840.0000   -3.05609
624880.0000   -3.01122
624920.0000   -2.60419
624960.0000   -3.24516
625000.0000   -3.09466
625040.0000   -3.37098
625080.0000   -3.91139
625120.0000   -3.08226
625160.0000   -2.79178
625200.0000   -3.55809
625240.0000   -3.60641
625280.0000   -3.75187
625320.0000   -3.50826
625360.0000   -3.17480
625400.0000   -2.57559
625440.0000   -3.59796
625480.0000   -3.84865
625520.0000   -3.72734
625560.0000   -3.97280
625600.0000   -3.76014
625640.0000   -3.73891
625680.0000   -2.43070
625720.0000   -2.65089
625760.0000   -3.33839
625800.0000   -3.42178
625840.0000   -2.79127
625880.0000   -2.49322
625920.0000   -2.63325
625960.0000   -2.59116
626000.0000   -3.57532
626040.0000   -3.12124
626080.0000   -2.42208
626120.0000   -2.68966
626160.0000   -3.52259
626200.0000   -3.53999
626240.0000   -2.30952
626280.0000   -3.24150
626320.0000   -3.58498
626360.0000   -3.55523
626400.0000   -2.89669
626440.0000   -2.66788
626480.0000   -2.11772
626520.0000   -2.48924
626560.0000   -2.49035
626600.0000   -1.79076
626640.0000   -2.10098
626680.0000   -2.46625
626720.0000   -2.80794
626760.0000   -2.97638
626800.0000   -3.50945
626840.0000   -3.04762
626880.0000   -3.10092
626920.0000   -4.06139
626960.0000   -3.13482
627000.0000   -3.66353
627040.0000   -2.64600
627080.0000   -3.28183
627120.0000   -2.91753
627160.0000   -3.48933
627200.0000   -3.62896
627240.0000   -2.85777
627280.0000   -2.52012
627320.0000   -4.33933
627360.0000   -2.86713
627400.0000   -2.14623
627440.0000   -2.67690
627480.0000   -2.91230
627520.0000   -2.36018
627560.0000   -2.31151
627600.0000   -2.12978
627640.0000   -2.42399
627680.0000   -2.22948
627720.0000   -2.88406
627760.0000   -2.29493
627800.0000   -2.87932
627840.0000   -2.51873
627880.0000   -3.26097
627920.0000   -2.57809
627960.0000   -3.04985
628000.0000   -2.89056
628040.0000   -3.06463
628080.0000   -3.74141
628120.0000   -2.42966
628160.0000   -3.24160
628200.0000   -2.47476
628240.0000   -3.06493
628280.0000   -3.51787
628320.0000   -2.85985
628360.0000   -2.50334
628400.0000   -3.14115
628440.0000   -2.38780
628480.0000   -2.22610
628520.0000   -2.14954
628560.0000   -2.60523
628600.0000   -3.25527
628640.0000   -2.86624
628680.0000   -3.83016
628720.0000   -2.29034
628760.0000   -2.87083
628800.0000   -2.89846
628840.0000   -2.84848
628880.0000   -3.04040
628920.0000   -3.22755
628960.0000   -3.30234
629000.0000   -3.82644
629040.0000   -3.00515
629080.0000   -3.17902
629120.0000   -3.25045
629160.0000   -3.73784
629200.0000   -3.40704
629240.0000   -3.45539
629280.0000   -3.30788
629320.0000   -3.25951
629360.0000   -3.18140
629400.0000   -3.58578
629440.0000   -2.69940
629480.0000   -3.82653
629520.0000   -4.55566
629560.0000   -4.54694
629600.0000   -3.62512
629640.0000   -3.94297
629680.0000   -3.87946
629720.0000   -3.38789
629760.0000   -4.87593
629800.0000   -3.80654
629840.0000   -3.20748
629880.0000   -2.49761
629920.0000   -3.84787
629960.0000   -3.83724
630000.0000   -3.98790
630040.0000   -3.27170
630080.0000   -3.43032
630120.0000   -4.10053
630160.0000   -3.39400
630200.0000   -4.29507
630240.0000   -2.99584
630280.0000   -3.47761
630320.0000   -3.56690
630360.0000   -3.94163
630400.0000   -3.42883
630440.0000   -3.28330
630480.0000   -4.31890
630520.0000   -3.89657
630560.0000   -3.92676
630600.0000   -4.38846
630640.0000   -3.77298
630680.0000   -3.91920
630720.0000   -4.25868
630760.0000   -4.10349
630800.0000   -4.23743
630840.0000   -3.33032
630880.0000   -2.62211
630920.0000   -2.60654
630960.0000   -3.41757
631000.0000   -3.71876
631040.0000   -3.78119
631080.0000   -3.20162
631120.0000   -3.13643
631160.0000   -3.41987
631200.0000   -3.30415
631240.0000   -3.52889
631280.0000   -2.87918
631320.0000   -2.64046
631360.0000   -2.69543
631400.0000   -3.03220
631440.0000   -3.28412
631480.0000   -2.65245
631520.0000   -2.98361
631560.0000   -3.37805
631600.0000   -2.95242
631640.0000   -3.76635
631680.0000   -3.31411
631720.0000   -3.12356
631760.0000   -3.87565
631800.0000   -2.62931
631840.0000   -2.79730
631880.0000   -2.81141
631920.0000   -3.82737
631960.0000   -2.81552
632000.0000   -3.05423
632040.0000   -2.28467
632080.0000   -2.18486
632120.0000   -2.52152
632160.0000   -1.98616
632200.0000   -2.00283
632240.0000   -1.53591
632280.0000   -1.14240
632320.0000   -1.84245
632360.0000   -2.21251
632400.0000   -1.99884
632440.0000   -2.69393
632480.0000   -2.78917
632520.0000   -2.59889
632560.0000   -2.55958
632600.0000   -1.74917
632640.0000   -2.44324
632680.0000   -2.18211
632720.0000   -2.46492
632760.0000   -2.05208
632800.0000   -2.55820
632840.0000   -2.60179
632880.0000   -2.54834
632920.0000   -2.28869
632960.0000   -2.49074
633000.0000   -1.97749
633040.0000   -1.75323
633080.0000   -1.84882
633120.0000   -1.63278
633160.0000   -1.62465
633200.0000   -2.11597
633240.0000   -2.07274
633280.0000   -1.93166
633320.0000   -2.22201
633360.0000   -2.65921
633400.0000   -1.60576
633440.0000   -1.44340
633480.0000   -2.13320
633520.0000   -2.87851
633560.0000   -3.90079
633600.0000   -3.43744
633640.0000   -3.14717
633680.0000   -2.40546
633720.0000   -2.04222
633760.0000   -2.45558
633800.0000   -1.66177
633840.0000   -2.48242
633880.0000   -3.00440
633920.0000   -2.22046
633960.0000   -2.73530
634000.0000   -2.43590
634040.0000   -2.64244
634080.0000   -2.40832
634120.0000   -2.80033
634160.0000   -2.28220
634200.0000   -2.34930
634240.0000   -2.68059
634280.0000   -1.90518
634320.0000   -2.23842
634360.0000   -1.57852
634400.0000   -2.27973
634440.0000   -2.02244
634480.0000   -2.35851
634520.0000   -2.61974
634560.0000   -2.82026
634600.0000   -2.66362
634640.0000   -1.97384
634680.0000   -2.68918
634720.0000   -2.68094
634760.0000   -2.64854
634800.0000   -2.77379
634840.0000   -3.61269
634880.0000   -2.86877
634920.0000   -2.75941
634960.0000   -3.24779
635000.0000   -2.13332
635040.0000   -2.24220
635080.0000   -2.08003
635120.0000   -1.79636
635160.0000   -1.51065
635200.0000   -2.37477
635240.0000   -2.06863
635280.0000   -3.03203
635320.0000   -3.19245
635360.0000   -2.89058
635400.0000   -2.32672
635440.0000   -2.69012
635480.0000   -2.96671
635520.0000   -2.55949
635560.0000   -2.84332
635600.0000   -1.79971
635640.0000   -1.93002
635680.0000   -1.65279
635720.0000   -2.42549
635760.0000   -2.93872
635800.0000   -2.72451
635840.0000   -2.78876
635880.0000   -3.09626
635920.0000   -4.04104
635960.0000   -3.53911
636000.0000   -3.41942
636040.0000   -3.54976
636080.0000   -3.03723
636120.0000   -2.75979
636160.0000   -2.90503
636200.0000   -2.70951
636240.0000   -2.96129
636280.0000   -3.16362
636320.0000   -3.41725
636360.0000   -4.10791
636400.0000   -2.56783
636440.0000   -3.07394
636480.0000   -3.80895
636520.0000   -2.73534
636560.0000   -2.69866
636600.0000   -3.73244
636640.0000   -3.00295
636680.0000   -3.53263
636720.0000   -3.63112
636760.0000   -2.97624
636800.0000   -3.13783
636840.0000   -3.77826
636880.0000   -3.05565
636920.0000   -2.71727
636960.0000   -2.48127
637000.0000   -2.15103
637040.0000   -2.99579
637080.0000   -2.82561
637120.0000   -3.46447
637160.0000   -4.38939
637200.0000   -3.19894
637240.0000   -2.44549
637280.0000   -2.59800
637320.0000   -2.14094
637360.0000   -2.82645
637400.0000   -2.97635
637440.0000   -3.34563
637480.0000   -2.74266
637520.0000   -3.17130
637560.0000   -2.64378
637600.0000   -3.11271
637640.0000   -2.25967
637680.0000   -2.88640
637720.0000   -2.26921
637760.0000   -1.84253
637800.0000   -2.89772
637840.0000   -2.22439
637880.0000   -1.89819
637920.0000   -2.27916
637960.0000   -2.53018
638000.0000   -3.09073
638040.0000   -2.25467
638080.0000   -3.10068
638120.0000   -2.18201
638160.0000   -2.60930
638200.0000   -2.61853
638240.0000   -2.76110
638280.0000   -2.34782
638320.0000   -2.82130
638360.0000   -3.25556
638400.0000   -3.14871
638440.0000   -2.92435
638480.0000   -3.58486
638520.0000   -3.73540
638560.0000   -3.31465
638600.0000   -2.95737
638640.0000   -2.99282
638680.0000   -3.00631
638720.0000   -4.04843
638760.0000   -3.60177
638800.0000   -2.93980
638840.0000   -3.99141
638880.0000   -2.58496
638920.0000   -3.47169
638960.0000   -2.99735
639000.0000   -3.18036
639040.0000   -2.86777
639080.0000   -3.16434
639120.0000   -3.64005
639160.0000   -3.35981
639200.0000   -3.09019
639240.0000   -2.95351
639280.0000   -3.40369
639320.0000   -2.93403
639360.0000   -2.97281
639400.0000   -3.66016
639440.0000   -3.81178
639480.0000   -3.80517
639520.0000   -3.96605
639560.0000   -3.78462
639600.0000   -3.18084
639640.0000   -3.89755
639680.0000   -3.41226
639720.0000   -3.24513
639760.0000   -4.29948
639800.0000   -4.10879
639840.0000   -3.73692
639880.0000   -3.67490
639920.0000   -3.50112
639960.0000   -3.54009
640000.0000   -3.65398
640040.0000   -3.50094
640080.0000   -3.73589
640120.0000   -3.75213
640160.0000   -3.99537
640200.0000   -4.24558
640240.0000   -3.44689
640280.0000   -3.59250
640320.0000   -2.77016
640360.0000   -3.34475
640400.0000   -4.35287
640440.0000   -3.30336
640480.0000   -2.90050
640520.0000   -3.93867
640560.0000   -3.81291
640600.0000   -2.92266
640640.0000   -3.49801
640680.0000   -3.38577
640720.0000   -2.70215
640760.0000   -3.34318
640800.0000   -3.22012
640840.0000   -3.26738
640880.0000   -3.39305
640920.0000   -2.94440
640960.0000   -2.17619
641000.0000   -3.39340
641040.0000   -3.34944
641080.0000   -4.10115
641120.0000   -3.73691
641160.0000   -3.88595
641200.0000   -3.75520
641240.0000   -3.15272
641280.0000   -3.63860
641320.0000   -3.48307
641360.0000   -3.02040
641400.0000   -4.12218
641440.0000   -4.00511
641480.0000   -3.63922
641520.0000   -4.27315
641560.0000   -3.66288
641600.0000   -3.33382
641640.0000   -3.71407
641680.0000   -2.92746
641720.0000   -3.61064
641760.0000   -3.51143
641800.0000   -4.13726
641840.0000   -3.56082
641880.0000   -3.63328
641920.0000   -3.78542
641960.0000   -2.53720
642000.0000   -2.32234
642040.0000   -3.75956
642080.0000   -3.39085
642120.0000   -3.55525
642160.0000   -3.44456
642200.0000   -3.91542
642240.0000   -3.06735
642280.0000   -2.88010
642320.0000   -3.78235
642360.0000   -3.54504
642400.0000   -3.23522
642440.0000   -3.56996
642480.0000   -3.97461
642520.0000   -3.34889
642560.0000   -3.27279
642600.0000   -3.93760
642640.0000   -4.62787
642680.0000   -4.02752
642720.0000   -4.39931
642760.0000   -3.20426
642800.0000   -4.20460
642840.0000   -4.11333
642880.0000   -3.65868
642920.0000   -3.73395
642960.0000   -3.60486
643000.0000   -3.71535
643040.0000   -3.24030
643080.0000   -4.14547
643120.0000   -4.25203
643160.0000   -4.19529
643200.0000   -3.84618
643240.0000   -3.56226
643280.0000   -3.32377
643320.0000   -2.90052
643360.0000   -3.13116
643400.0000   -3.37929
643440.0000   -4.17570
643480.0000   -3.45997
643520.0000   -4.27492
643560.0000   -3.60167
643600.0000   -3.93873
643640.0000   -3.60680
643680.0000   -3.42124
643720.0000   -2.76704
643760.0000   -3.25905
643800.0000   -2.77745
643840.0000   -2.59337
643880.0000   -1.76507
643920.0000   -2.50902
643960.0000   -2.82498
644000.0000   -3.35466
644040.0000   -3.71036
644080.0000   -3.14790
644120.0000   -3.53036
644160.0000   -2.95854
644200.0000   -3.39483
644240.0000   -3.82286
644280.0000   -4.14019
644320.0000   -4.17081
644360.0000   -4.07046
644400.0000   -4.57816
644440.0000   -2.94960
644480.0000   -2.73501
644520.0000   -3.68979
644560.0000   -3.48360
644600.0000   -3.64144
644640.0000   -3.90020
644680.0000   -3.12983
644720.0000   -3.06582
644760.0000   -4.20063
644800.0000   -3.28929
644840.0000   -3.50905
644880.0000   -3.67331
644920.0000   -3.44014
644960.0000   -3.83079
645000.0000   -3.62822
645040.0000   -4.12862
645080.0000   -4.77602
645120.0000   -4.12106
645160.0000   -3.69050
645200.0000   -3.57680
645240.0000   -4.24749
645280.0000   -4.52175
645320.0000   -4.68985
645360.0000   -4.12282
645400.0000   -4.98408
645440.0000   -3.88469
645480.0000   -3.86381
645520.0000   -3.98064
645560.0000   -3.43749
645600.0000   -4.23628
645640.0000   -3.77850
645680.0000   -3.56027
645720.0000   -3.57183
645760.0000   -3.00603
645800.0000   -3.01450
645840.0000   -3.28640
645880.0000   -3.64695
645920.0000   -3.16842
645960.0000   -3.64115
646000.0000   -3.47171
646040.0000   -3.14276
646080.0000   -3.25359
646120.0000   -3.33583
646160.0000   -3.54356
646200.0000   -3.55335
646240.0000   -2.96431
646280.0000   -2.90554
646320.0000   -3.58910
646360.0000   -3.31678
646400.0000   -2.18010
646440.0000   -3.52844
646480.0000   -2.97030
646520.0000   -3.49799
646560.0000   -3.42291
646600.0000   -3.32427
646640.0000   -3.30489
646680.0000   -3.42453
646720.0000   -3.26226
646760.0000   -3.24199
646800.0000   -3.25107
646840.0000   -3.35785
646880.0000   -3.19745
646920.0000   -3.24543
646960.0000   -3.18745
647000.0000   -3.26531
647040.0000   -3.14500
647080.0000   -3.49270
647120.0000   -3.15249
647160.0000   -3.41379
647200.0000   -3.94931
647240.0000   -3.11810
647280.0000   -2.86194
647320.0000   -3.32999
647360.0000   -3.84961
647400.0000   -3.60391
647440.0000   -4.10855
647480.0000   -2.84245
647520.0000   -3.26843
647560.0000   -3.95288
647600.0000   -4.14406
647640.0000   -4.64561
647680.0000   -3.95327
647720.0000   -3.37031
647760.0000   -3.45047
647800.0000   -3.76257
647840.0000   -3.63161
647880.0000   -3.85561
647920.0000   -3.49008
647960.0000   -3.30250
648000.0000   -3.61816
648040.0000   -3.70562
648080.0000   -3.71026
648120.0000   -3.21415
648160.0000   -2.95329
648200.0000   -3.45258
648240.0000   -3.27375
648280.0000   -3.67942
648320.0000   -3.92966
648360.0000   -3.64023
648400.0000   -3.63191
648440.0000   -3.04330
648480.0000   -3.62102
648520.0000   -2.45356
648560.0000   -2.47812
648600.0000   -3.04133
648640.0000   -2.72088
648680.0000   -2.83897
648720.0000   -2.82612
648760.0000   -2.76864
648800.0000   -2.92391
648840.0000   -2.57657
648880.0000   -2.77794
648920.0000   -2.95733
648960.0000   -1.96376
649000.0000   -2.08198
649040.0000   -1.65615
649080.0000   -2.05609
649120.0000   -2.45922
649160.0000   -2.17066
649200.0000   -2.03251
649240.0000   -2.43275
649280.0000   -2.73485
649320.0000   -2.59283
649360.0000   -2.35169
649400.0000   -3.12368
649440.0000   -3.04814
649480.0000   -3.53233
649520.0000   -3.39381
649560.0000   -2.68699
649600.0000   -3.38148
649640.0000   -3.28679
649680.0000   -3.80548
649720.0000   -4.28489
649760.0000   -3.53475
649800.0000   -3.23560
649840.0000   -3.88956
649880.0000   -3.60604
649920.0000   -3.90920
649960.0000   -3.56693
650000.0000   -3.31172
650040.0000   -2.90271
650080.0000   -3.23746
650120.0000   -3.46453
650160.0000   -3.47618
650200.0000   -4.32060
650240.0000   -3.88129
650280.0000   -4.16971
650320.0000   -4.37107
650360.0000   -3.77514
650400.0000   -3.49144
650440.0000   -4.06881
650480.0000   -3.58612
650520.0000   -3.71709
650560.0000   -3.53254
650600.0000   -4.11044
650640.0000   -3.70703
650680.0000   -4.29447
650720.0000   -3.25919
650760.0000   -3.12237
650800.0000   -3.06355
650840.0000   -3.06201
650880.0000   -3.11410
650920.0000   -4.36531
650960.0000   -4.65697
651000.0000   -3.56373
651040.0000   -3.08746
651080.0000   -3.97744
651120.0000   -4.35418
651160.0000   -3.78886
651200.0000   -3.57447
651240.0000   -3.26590
651280.0000   -2.66383
651320.0000   -3.22224
651360.0000   -3.45391
651400.0000   -4.06384
651440.0000   -4.06141
651480.0000   -3.18075
651520.0000   -3.82033
651560.0000   -2.63891
651600.0000   -2.32978
651640.0000   -2.92878
651680.0000   -3.56147
651720.0000   -3.11830
651760.0000   -3.82157
651800.0000   -4.41799
651840.0000   -3.82113
651880.0000   -3.86463
651920.0000   -3.21823
651960.0000   -3.95159
652000.0000   -3.83677
652040.0000   -3.60445
652080.0000   -3.31076
652120.0000   -4.05199
652160.0000   -3.95512
652200.0000   -3.49933
652240.0000   -2.89515
652280.0000   -3.80541
652320.0000   -4.44850
652360.0000   -4.14709
652400.0000   -3.70301
652440.0000   -3.97417
652480.0000   -2.45447
652520.0000   -2.66892
652560.0000   -3.84192
652600.0000   -3.92415
652640.0000   -4.59864
652680.0000   -3.74226
652720.0000   -3.05253
652760.0000   -3.45593
652800.0000   -3.96923
652840.0000   -3.42186
652880.0000   -2.89169
652920.0000   -3.42697
652960.0000   -3.40020
653000.0000   -3.88923
653040.0000   -3.73816
653080.0000   -3.65168
653120.0000   -3.54900
653160.0000   -3.92578
653200.0000   -2.71829
653240.0000   -2.92786
653280.0000   -4.13355
653320.0000   -3.48545
653360.0000   -3.53220
653400.0000   -3.77129
653440.0000   -3.13339
653480.0000   -4.13849
653520.0000   -3.50419
653560.0000   -3.85615
653600.0000   -3.21078
653640.0000   -3.94975
653680.0000   -3.81286
653720.0000   -2.72947
653760.0000   -2.94158
653800.0000   -4.05783
653840.0000   -4.57809
653880.0000   -4.05705
653920.0000   -4.25244
653960.0000   -3.42950
654000.0000   -3.98718
654040.0000   -4.36605
654080.0000   -3.78924
654120.0000   -3.86216
654160.0000   -4.36080
654200.0000   -3.17500
654240.0000   -4.14051
654280.0000   -4.09568
654320.0000   -3.04631
654360.0000   -3.77157
654400.0000   -3.93874
654440.0000   -2.86251
654480.0000   -3.92771
654520.0000   -3.56407
654560.0000   -3.51044
654600.0000   -3.47650
654640.0000   -3.38605
654680.0000   -2.92607
654720.0000   -4.00298
654760.0000   -4.28210
654800.0000   -4.47262
654840.0000   -4.87191
654880.0000   -4.74189
654920.0000   -4.69813
654960.0000   -4.09612
655000.0000   -4.44531
655040.0000   -4.45375
655080.0000   -3.54901
655120.0000   -3.77734
655160.0000   -5.16092
655200.0000   -3.99987
655240.0000   -3.92056
655280.0000   -3.84975
655320.0000   -3.88704
655360.0000   -3.30183
655400.0000   -3.81038
655440.0000   -3.51342
655480.0000   -3.86291
655520.0000   -3.97155
655560.0000   -4.15756
655600.0000   -3.91977
655640.0000   -4.19135
655680.0000   -4.43776
655720.0000   -3.60921
655760.0000   -4.68034
655800.0000   -3.38285
655840.0000   -3.44699
655880.0000   -4.82912
655920.0000   -3.62314
655960.0000   -4.08849
656000.0000   -3.50182
656040.0000   -3.96219
656080.0000   -3.85118
656120.0000   -4.42104
656160.0000   -3.59851
656200.0000   -3.68105
656240.0000   -3.77904
656280.0000   -3.40033
656320.0000   -4.01991
656360.0000   -4.12322
656400.0000   -3.61997
656440.0000   -3.49795
656480.0000   -3.41754
656520.0000   -3.51874
656560.0000   -3.91817
656600.0000   -4.23750
656640.0000   -4.86254
656680.0000   -3.69421
656720.0000   -3.92975
656760.0000   -3.28328
656800.0000   -3.78632
656840.0000   -2.26887
656880.0000   -3.07457
656920.0000   -3.05826
656960.0000   -2.88849
657000.0000   -2.99941
657040.0000   -4.16918
657080.0000   -4.06240
657120.0000   -3.72567
657160.0000   -3.23347
657200.0000   -2.21537
657240.0000   -3.19110
657280.0000   -3.82334
657320.0000   -3.05751
657360.0000   -3.63092
657400.0000   -3.54325
657440.0000   -4.51268
657480.0000   -3.87925
657520.0000   -3.69959
657560.0000   -3.50862
657600.0000   -2.77476
657640.0000   -3.04663
657680.0000   -3.79948
657720.0000   -3.39010
657760.0000   -3.34817
657800.0000   -2.61213
657840.0000   -3.83153
657880.0000   -4.17066
657920.0000   -3.49088
657960.0000   -3.77459
658000.0000   -4.10925
658040.0000   -4.12670
658080.0000   -2.96778
658120.0000   -3.23939
658160.0000   -3.36680
658200.0000   -2.80600
658240.0000   -3.17769
658280.0000   -3.54250
658320.0000   -3.01139
658360.0000   -3.28355
658400.0000   -3.33418
658440.0000   -2.67680
658480.0000   -2.96083
658520.0000   -3.13912
658560.0000   -2.41112
658600.0000   -2.81769
658640.0000   -2.37278
658680.0000   -2.88258
658720.0000   -3.64328
658760.0000   -3.54971
658800.0000   -3.21829
658840.0000   -2.43099
658880.0000   -2.26159
658920.0000   -2.61650
658960.0000   -2.87231
659000.0000   -2.61336
659040.0000   -2.87889
659080.0000   -3.51372
659120.0000   -3.50286
659160.0000   -3.01328
659200.0000   -3.96816
659240.0000   -3.08323
659280.0000   -3.17199
659320.0000   -2.63352
659360.0000   -3.16126
659400.0000   -3.86706
659440.0000   -2.95529
659480.0000   -3.72594
659520.0000   -3.23390
659560.0000   -3.38523
659600.0000   -2.24900
659640.0000   -3.48577
659680.0000   -2.82870
659720.0000   -2.99541
659760.0000   -3.03881
659800.0000   -3.88049
659840.0000   -3.34982
659880.0000   -2.99664
659920.0000   -3.87950
659960.0000   -2.80557
660000.0000   -2.86340
660040.0000   -3.12961
660080.0000   -3.17753
660120.0000   -2.83034
660160.0000   -2.93552
660200.0000   -3.56631
660240.0000   -3.35237
660280.0000   -3.49148
660320.0000   -3.64395
660360.0000   -4.19878
660400.0000   -3.22654
660440.0000   -2.62917
660480.0000   -2.71945
660520.0000   -3.27757
660560.0000   -3.33526
660600.0000   -3.38437
660640.0000   -3.17881
660680.0000   -3.41529
660720.0000   -3.07807
660760.0000   -2.90054
660800.0000   -2.64284
660840.0000   -3.01992
660880.0000   -3.04927
660920.0000   -3.99017
660960.0000   -4.37538
661000.0000   -4.21894
661040.0000   -3.79643
661080.0000   -3.93591
661120.0000   -4.01954
661160.0000   -3.02760
661200.0000   -4.61202
661240.0000   -4.57530
661280.0000   -4.24112
661320.0000   -4.24746
661360.0000   -3.45502
661400.0000   -2.18622
661440.0000   -2.29019
661480.0000   -2.63727
661520.0000   -2.94533
661560.0000   -3.02124
661600.0000   -2.57070
661640.0000   -2.22177
661680.0000   -2.71244
661720.0000   -3.15152
661760.0000   -2.75009
661800.0000   -2.57347
661840.0000   -2.31648
661880.0000   -1.43754
661920.0000   -1.66207
661960.0000   -2.43474
662000.0000   -2.72784
662040.0000   -2.35020
662080.0000   -2.94336
662120.0000   -2.70628
662160.0000   -2.85885
662200.0000   -3.27231
662240.0000   -3.07814
662280.0000   -3.00839
662320.0000   -2.80551
662360.0000   -3.02295
662400.0000   -3.05897
662440.0000   -2.29950
662480.0000   -2.30450
662520.0000   -3.28169
662560.0000   -3.15325
662600.0000   -2.58299
662640.0000   -2.29077
662680.0000   -1.68137
662720.0000   -3.09335
662760.0000   -2.17499
662800.0000   -3.02046
662840.0000   -3.49551
662880.0000   -2.94829
662920.0000   -2.96222
662960.0000   -2.74391
663000.0000   -3.58733
663040.0000   -3.10473
663080.0000   -3.13925
663120.0000   -3.20090
663160.0000   -3.09065
663200.0000   -2.43854
663240.0000   -3.14209
663280.0000   -3.44329
663320.0000   -2.71519
663360.0000   -3.16206
663400.0000   -3.58616
663440.0000   -2.65221
663480.0000   -2.36828
663520.0000   -2.78568
663560.0000   -2.60530
663600.0000   -2.13220
663640.0000   -1.82288
663680.0000   -2.49867
663720.0000   -2.74096
663760.0000   -2.18294
663800.0000   -2.40922
663840.0000   -1.93435
663880.0000   -2.69461
663920.0000   -2.92598
663960.0000   -2.44674
664000.0000   -3.35073
664040.0000   -2.34617
664080.0000   -2.70918
664120.0000   -2.77929
664160.0000   -3.51570
664200.0000   -2.79299
664240.0000   -2.84988
664280.0000   -3.09908
664320.0000   -2.85356
664360.0000   -2.84576
664400.0000   -2.58528
664440.0000   -2.72656
664480.0000   -3.10448
664520.0000   -2.30693
664560.0000   -2.78833
664600.0000   -3.33229
664640.0000   -2.51808
664680.0000   -2.13817
664720.0000   -2.62749
664760.0000   -3.22408
664800.0000   -2.21601
664840.0000   -2.73266
664880.0000   -1.61816
664920.0000   -1.83044
664960.0000   -2.20722
665000.0000   -2.78880
665040.0000   -3.09879
665080.0000   -2.03073
665120.0000   -3.12835
665160.0000   -2.44185
665200.0000   -2.91725
665240.0000   -3.22263
665280.0000   -2.24181
665320.0000   -2.77608
665360.0000   -2.58220
665400.0000   -1.71561
665440.0000   -2.46204
665480.0000   -2.34830
665520.0000   -2.26276
665560.0000   -2.37560
665600.0000   -2.50002
665640.0000   -1.92802
665680.0000   -2.21534
665720.0000   -3.14525
665760.0000   -2.88538
665800.0000   -3.20006
665840.0000   -3.28419
665880.0000   -3.79880
665920.0000   -2.76852
665960.0000   -2.50144
666000.0000   -2.71816
666040.0000   -2.85925
666080.0000   -3.29205
666120.0000   -3.73775
666160.0000   -3.12272
666200.0000   -3.53599
666240.0000   -3.02649
666280.0000   -1.79109
666320.0000   -3.28381
666360.0000   -3.03905
666400.0000   -3.70066
666440.0000   -2.82074
666480.0000   -3.86897
666520.0000   -2.58409
666560.0000   -1.74465
666600.0000   -3.41457
666640.0000   -2.83382
666680.0000   -3.11233
666720.0000   -4.16620
666760.0000   -3.39227
666800.0000   -3.48410
666840.0000   -3.38750
666880.0000   -4.79068
666920.0000   -4.46592
666960.0000   -4.30410
667000.0000   -4.54727
667040.0000   -4.09955
667080.0000   -5.03311
667120.0000   -3.85972
667160.0000   -4.22268
667200.0000   -3.77846
667240.0000   -4.38387
667280.0000   -3.34777
667320.0000   -4.64721
667360.0000   -3.78610
667400.0000   -5.01843
667440.0000   -4.53227
667480.0000   -4.67910
667520.0000   -4.88405
667560.0000   -4.77073
667600.0000   -3.98833
667640.0000   -3.71676
667680.0000   -4.23025
667720.0000   -3.76706
667760.0000   -4.42012
667800.0000   -4.17548
667840.0000   -3.99887
667880.0000   -3.54666
667920.0000   -3.23072
667960.0000   -3.34115
668000.0000   -3.34234
668040.0000   -4.61102
668080.0000   -3.86222
668120.0000   -4.09372
668160.0000   -4.25118
668200.0000   -4.51474
668240.0000   -4.25848
668280.0000   -3.64878
668320.0000   -3.97619
668360.0000   -4.09659
668400.0000   -3.26289
668440.0000   -3.24184
668480.0000   -3.25879
668520.0000   -4.62174
668560.0000   -3.88609
668600.0000   -3.26703
668640.0000   -3.02165
668680.0000   -3.56733
668720.0000   -3.48295
668760.0000   -3.70227
668800.0000   -3.77966
668840.0000   -4.52162
668880.0000   -3.04229
668920.0000   -3.23366
668960.0000   -4.51086
669000.0000   -3.87583
669040.0000   -3.89594
669080.0000   -3.73972
669120.0000   -3.73251
669160.0000   -3.67272
669200.0000   -4.68788
669240.0000   -4.08150
669280.0000   -4.01775
669320.0000   -3.80654
669360.0000   -3.81762
669400.0000   -3.53559
669440.0000   -3.06735
669480.0000   -4.44739
669520.0000   -3.51864
669560.0000   -3.05148
669600.0000   -3.02196
669640.0000   -3.52502
669680.0000   -3.02029
669720.0000   -3.59216
669760.0000   -3.97286
669800.0000   -4.58505
669840.0000   -4.89253
669880.0000   -4.57999
669920.0000   -3.69368
669960.0000   -4.16534
670000.0000   -4.15664
670040.0000   -3.21812
670080.0000   -3.14857
670120.0000   -3.56845
670160.0000   -4.17388
670200.0000   -4.20670
670240.0000   -3.32269
670280.0000   -4.13520
670320.0000   -3.80980
670360.0000   -3.21199
670400.0000   -3.64797
670440.0000   -2.95426
670480.0000   -3.68293
670520.0000   -2.85456
670560.0000   -2.51256
670600.0000   -2.51675
670640.0000   -3.16269
670680.0000   -3.80373
670720.0000   -3.30519
670760.0000   -3.78456
670800.0000   -4.06709
670840.0000   -3.44055
670880.0000   -3.30426
670920.0000   -4.10463
670960.0000   -3.60432
671000.0000   -3.12194
671040.0000   -2.97577
671080.0000   -4.29527
671120.0000   -4.10304
671160.0000   -4.74135
671200.0000   -4.24570
671240.0000   -4.17844
671280.0000   -4.17885
671320.0000   -4.37385
671360.0000   -4.36662
671400.0000   -4.91771
671440.0000   -3.95532
671480.0000   -4.20123
671520.0000   -4.27665
671560.0000   -3.35778
671600.0000   -3.38715
671640.0000   -2.82230
671680.0000   -2.79573
671720.0000   -4.36602
671760.0000   -3.78588
671800.0000   -3.81528
671840.0000   -3.83707
671880.0000   -4.08363
671920.0000   -3.53963
671960.0000   -3.37502
672000.0000   -2.27457
672040.0000   -3.18507
672080.0000   -3.06371
672120.0000   -3.49416
672160.0000   -3.71648
672200.0000   -3.61662
672240.0000   -4.34407
672280.0000   -3.71750
672320.0000   -3.47298
672360.0000   -3.63350
672400.0000   -3.41069
672440.0000   -3.86615
672480.0000   -4.00605
672520.0000   -3.62653
672560.0000   -3.93364
672600.0000   -3.60547
672640.0000   -3.36851
672680.0000   -4.08061
672720.0000   -3.83679
672760.0000   -3.61912
672800.0000   -4.66304
672840.0000   -5.17570
672880.0000   -3.24640
672920.0000   -3.11811
672960.0000   -3.51186
673000.0000   -3.75602
673040.0000   -4.72357
673080.0000   -4.54383
673120.0000   -4.31606
673160.0000   -4.09005
673200.0000   -3.80141
673240.0000   -4.94386
673280.0000   -4.28917
673320.0000   -3.58096
673360.0000   -3.47860
673400.0000   -4.43417
673440.0000   -4.02027
673480.0000   -4.02404
673520.0000   -3.49157
673560.0000   -4.20435
673600.0000   -4.22345
673640.0000   -4.80115
673680.0000   -3.50583
673720.0000   -4.49128
673760.0000   -4.88767
673800.0000   -4.27749
673840.0000   -5.11612
673880.0000   -4.99945
673920.0000   -4.44080
673960.0000   -5.17368
674000.0000   -4.19214
674040.0000   -4.65509
674080.0000   -4.78412
674120.0000   -4.58699
674160.0000   -4.32787
674200.0000   -4.70669
674240.0000   -4.62175
674280.0000   -4.30386
674320.0000   -5.41451
674360.0000   -4.79897
674400.0000   -5.39880
674440.0000   -4.78292
674480.0000   -4.17535
674520.0000   -5.69621
674560.0000   -4.75180
674600.0000   -4.99618
674640.0000   -5.28127
674680.0000   -4.60939
674720.0000   -5.41092
674760.0000   -4.16569
674800.0000   -4.67928
674840.0000   -5.47970
674880.0000   -4.72263
674920.0000   -5.42346
674960.0000   -5.56507
675000.0000   -5.76950
675040.0000   -5.22720
675080.0000   -4.96452
675120.0000   -5.45312
675160.0000   -5.10346
675200.0000   -5.60321
675240.0000   -5.52582
675280.0000   -5.27002
675320.0000   -5.64413
675360.0000   -5.74178
675400.0000   -4.45327
675440.0000   -5.08893
675480.0000   -4.79273
675520.0000   -4.44768
675560.0000   -4.00983
675600.0000   -5.31670
675640.0000   -5.46168
675680.0000   -5.18392
675720.0000   -3.93431
675760.0000   -4.78941
675800.0000   -4.25699
675840.0000   -4.45849
675880.0000   -4.24344
675920.0000   -5.21824
675960.0000   -4.30240
676000.0000   -4.84720
676040.0000   -5.07557
676080.0000   -4.18604
676120.0000   -3.60633
676160.0000   -4.84352
676200.0000   -5.14096
676240.0000   -3.92283
676280.0000   -4.39425
676320.0000   -3.48286
676360.0000   -4.68035
676400.0000   -3.94757
676440.0000   -4.24783
676480.0000   -4.67186
676520.0000   -5.34543
676560.0000   -5.42551
676600.0000   -5.54094
676640.0000   -5.59753
676680.0000   -4.60528
676720.0000   -5.55224
676760.0000   -4.54383
676800.0000   -5.47622
676840.0000   -5.15613
676880.0000   -5.46094
676920.0000   -5.32377
676960.0000   -6.03925
677000.0000   -5.72096
677040.0000   -4.76811
677080.0000   -5.99717
677120.0000   -5.93223
677160.0000   -5.06944
677200.0000   -5.25164
677240.0000   -5.80146
677280.0000   -5.35531
677320.0000   -5.55652
677360.0000   -5.75836
677400.0000   -5.83794
677440.0000   -4.64478
677480.0000   -5.37400
677520.0000   -6.03214
677560.0000   -5.74907
677600.0000   -6.33371
677640.0000   -5.61357
677680.0000   -5.79914
677720.0000   -5.31238
677760.0000   -4.75234
677800.0000   -4.98566
677840.0000   -4.55118
677880.0000   -4.81870
677920.0000   -4.86565
677960.0000   -5.74219
678000.0000   -4.89314
678040.0000   -5.97001
678080.0000   -5.15418
678120.0000   -6.70783
678160.0000   -5.30501
678200.0000   -4.03286
678240.0000   -5.38403
678280.0000   -4.36985
678320.0000   -4.71277
678360.0000   -4.23509
678400.0000   -3.19243
678440.0000   -4.74019
678480.0000   -4.60754
678520.0000   -4.08631
678560.0000   -5.02987
678600.0000   -3.03024
678640.0000   -4.13191
678680.0000   -4.50179
678720.0000   -5.02427
678760.0000   -4.91393
678800.0000   -3.99624
678840.0000   -5.31771
678880.0000   -4.42684
678920.0000   -5.03295
678960.0000   -4.90791
679000.0000   -4.56674
679040.0000   -4.36708
679080.0000   -4.35163
679120.0000   -3.99295
679160.0000   -3.51382
679200.0000   -3.72944
679240.0000   -3.37587
679280.0000   -2.67397
679320.0000   -3.24729
679360.0000   -3.51958
679400.0000   -3.64466
679440.0000   -2.54014
679480.0000   -3.42729
679520.0000   -2.99756
679560.0000   -2.80445
679600.0000   -3.25790
679640.0000   -2.62021
679680.0000   -2.85529
679720.0000   -2.85138
679760.0000   -2.98081
679800.0000   -2.65633
679840.0000   -2.99754
679880.0000   -2.75918
679920.0000   -2.27537
679960.0000   -2.93007
680000.0000   -3.17305
680040.0000   -2.95329
680080.0000   -3.27130
680120.0000   -3.07544
680160.0000   -3.12529
680200.0000   -4.16828
680240.0000   -3.47898
680280.0000   -3.52504
680320.0000   -4.02350
680360.0000   -5.24523
680400.0000   -5.01092
680440.0000   -5.02319
680480.0000   -3.91008
680520.0000   -3.72544
680560.0000   -3.77882
680600.0000   -3.43628
680640.0000   -3.84077
680680.0000   -4.40370
680720.0000   -4.57870
680760.0000   -4.34267
680800.0000   -4.20541
680840.0000   -4.43517
680880.0000   -5.48555
680920.0000   -4.62074
680960.0000   -4.12897
681000.0000   -4.72078
681040.0000   -4.23270
681080.0000   -4.07812
681120.0000   -4.17979
681160.0000   -3.48278
681200.0000   -1.83617
681240.0000   -1.94529
681280.0000   -2.47188
681320.0000   -1.93630
681360.0000   -2.43812
681400.0000   -2.35153
681440.0000   -1.75446
681480.0000   -3.37332
681520.0000   -2.75895
681560.0000   -2.93760
681600.0000   -2.35131
681640.0000   -2.99817
681680.0000   -3.09744
681720.0000   -3.10513
681760.0000   -3.25089
681800.0000   -3.09655
681840.0000   -3.14205
681880.0000   -3.02081
681920.0000   -2.67883
681960.0000   -3.01675
682000.0000   -3.49012
682040.0000   -2.60802
682080.0000   -2.62736
682120.0000   -2.38378
682160.0000   -3.05178
682200.0000   -2.66584
682240.0000   -3.47998
682280.0000   -3.63817
682320.0000   -3.48286
682360.0000   -3.36926
682400.0000   -2.67920
682440.0000   -3.18233
682480.0000   -3.65011
682520.0000   -3.41975
682560.0000   -2.40065
682600.0000   -3.52890
682640.0000   -2.41028
682680.0000   -2.54587
682720.0000   -3.04290
682760.0000   -2.32456
682800.0000   -3.42808
682840.0000   -3.50061
682880.0000   -3.28687
682920.0000   -3.51151
682960.0000   -4.00538
683000.0000   -3.14865
683040.0000   -3.79168
683080.0000   -3.55686
683120.0000   -3.77940
683160.0000   -3.83361
683200.0000   -3.58978
683240.0000   -3.72807
683280.0000   -3.13212
683320.0000   -3.62914
683360.0000   -3.78296
683400.0000   -3.87189
683440.0000   -3.82477
683480.0000   -3.45488
683520.0000   -2.65812
683560.0000   -1.72843
683600.0000   -2.63850
683640.0000   -3.27909
683680.0000   -3.31620
683720.0000   -3.40744
683760.0000   -3.72434
683800.0000   -3.04373
683840.0000   -3.03419
683880.0000   -3.48871
683920.0000   -3.13157
683960.0000   -2.19632
684000.0000   -2.04349
684040.0000   -2.20629
684080.0000   -2.54298
684120.0000   -2.34982
684160.0000   -2.99761
684200.0000   -1.76427
684240.0000   -2.83139
684280.0000   -2.47413
684320.0000   -2.06099
684360.0000   -2.67474
684400.0000   -3.58163
684440.0000   -2.85368
684480.0000   -2.55905
684520.0000   -3.11693
684560.0000   -2.78241
684600.0000   -3.35873
684640.0000   -2.68270
684680.0000   -2.30674
684720.0000   -2.46919
684760.0000   -2.65748
684800.0000   -2.90639
684840.0000   -3.16731
684880.0000   -3.26741
684920.0000   -3.28520
684960.0000   -2.82840
685000.0000   -3.03291
685040.0000   -4.11327
685080.0000   -3.44434
685120.0000   -3.82991
685160.0000   -1.90372
685200.0000   -2.97040
685240.0000   -3.26195
685280.0000   -2.65815
685320.0000   -3.40894
685360.0000   -3.71159
685400.0000   -2.66265
685440.0000   -3.13823
685480.0000   -2.79007
685520.0000   -2.24823
685560.0000   -3.31251
685600.0000   -2.79769
685640.0000   -2.77930
685680.0000   -3.24704
685720.0000   -2.21951
685760.0000   -2.71360
685800.0000   -2.40638
685840.0000   -2.29563
685880.0000   -3.11032
685920.0000   -2.86802
685960.0000   -2.54986
686000.0000   -2.98981
686040.0000   -2.78418
686080.0000   -2.16021
686120.0000   -3.11704
686160.0000   -3.67745
686200.0000   -2.99662
686240.0000   -3.56587
686280.0000   -4.02039
686320.0000   -3.81594
686360.0000   -2.59112
686400.0000   -2.83186
686440.0000   -3.43697
686480.0000   -2.45910
686520.0000   -2.74011
686560.0000   -3.41809
686600.0000   -3.63856
686640.0000   -2.73265
686680.0000   -2.82280
686720.0000   -2.78908
686760.0000   -3.07573
686800.0000   -3.26774
686840.0000   -2.84002
686880.0000   -3.86908
686920.0000   -3.14601
686960.0000   -3.20998
687000.0000   -3.59931
687040.0000   -3.87125
687080.0000   -4.27957
687120.0000   -4.16259
687160.0000   -3.82613
687200.0000   -2.67972
687240.0000   -2.70140
687280.0000   -2.82180
687320.0000   -2.95491
687360.0000   -2.75655
687400.0000   -2.20281
687440.0000   -2.52647
687480.0000   -2.80446
687520.0000   -2.26153
687560.0000   -2.89265
687600.0000   -2.63436
687640.0000   -3.00761
687680.0000   -3.15111
687720.0000   -2.24849
687760.0000   -2.58139
687800.0000   -2.52814
687840.0000   -2.51601
687880.0000   -2.38997
687920.0000   -2.19781
687960.0000   -0.97985
688000.0000   -0.81089
688040.0000   -0.54979
688080.0000   -1.79875
688120.0000   -0.85898
688160.0000   -1.20423
688200.0000   -1.72811
688240.0000   -0.79431
688280.0000   -1.30986
688320.0000   -0.69455
688360.0000   -1.33252
688400.0000   -0.94745
688440.0000   -0.76691
688480.0000   -1.28148
688520.0000   -1.53391
688560.0000   -1.21894
688600.0000   -1.21045
688640.0000   -1.65598
688680.0000   -1.41573
688720.0000   -1.00425
688760.0000   -0.95912
688800.0000   -0.73083
688840.0000   -0.93452
688880.0000   -0.78409
688920.0000   -1.19602
688960.0000   -1.08037
689000.0000   -0.96492
689040.0000   -1.52366
689080.0000   -2.29484
689120.0000   -2.46742
689160.0000   -1.63236
689200.0000   -0.99601
689240.0000   -1.33262
689280.0000   -1.52463
689320.0000   -0.98005
689360.0000   -1.96130
689400.0000   -1.49653
689440.0000   -1.65938
689480.0000   -1.43820
689520.0000   -1.66440
689560.0000   -1.07904
689600.0000   -2.72820
689640.0000   -2.36882
689680.0000   -1.64163
689720.0000   -1.60171
689760.0000   -1.25000
689800.0000   -1.69398
689840.0000   -1.97232
689880.0000   -1.68656
689920.0000   -1.85406
689960.0000   -0.59415
690000.0000   -1.51339
690040.0000   -1.80088
690080.0000   -1.44495
690120.0000   -1.85434
690160.0000   -1.66436
690200.0000   -1.55596
690240.0000   -1.50717
690280.0000   -1.64652
690320.0000   -1.35719
690360.0000   -1.46096
690400.0000   -1.02914
690440.0000   -0.93237
690480.0000   -1.66941
690520.0000   -1.46655
690560.0000   -1.65466
690600.0000   -2.37168
690640.0000   -2.06297
690680.0000   -2.19309
690720.0000   -2.66876
690760.0000   -2.97838
690800.0000   -2.83204
690840.0000   -2.33944
690880.0000   -2.41700
690920.0000   -3.57679
690960.0000   -3.74462
691000.0000   -2.91106
691040.0000   -3.06353
691080.0000   -2.54704
691120.0000   -3.95912
691160.0000   -3.67565
691200.0000   -3.79932
691240.0000   -3.53404
691280.0000   -3.38183
691320.0000   -3.61811
691360.0000   -4.23394
691400.0000   -3.74838
691440.0000   -4.02420
691480.0000   -3.82975
691520.0000   -4.50355
691560.0000   -3.33147
691600.0000   -2.69196
691640.0000   -3.16511
691680.0000   -3.35368
691720.0000   -3.69414
691760.0000   -2.94269
691800.0000   -3.52400
691840.0000   -3.65732
691880.0000   -3.79419
691920.0000   -3.50909
691960.0000   -3.10081
692000.0000   -3.62327
692040.0000   -2.93628
692080.0000   -2.20778
692120.0000   -3.13165
692160.0000   -3.78562
692200.0000   -2.88183
692240.0000   -3.09027
692280.0000   -3.55072
692320.0000   -3.21132
692360.0000   -3.86665
692400.0000   -3.22906
692440.0000   -3.49654
692480.0000   -3.56443
692520.0000   -3.29727
692560.0000   -3.88883
692600.0000   -3.28812
692640.0000   -4.19317
692680.0000   -3.70422
692720.0000   -3.63661
692760.0000   -3.43965
692800.0000   -3.98053
692840.0000   -3.66490
692880.0000   -2.74366
692920.0000   -3.43387
692960.0000   -3.27685
693000.0000   -3.88054
693040.0000   -3.88327
693080.0000   -3.90404
693120.0000   -3.63727
693160.0000   -3.42130
693200.0000   -3.34547
693240.0000   -3.39768
693280.0000   -3.75646
693320.0000   -4.45331
693360.0000   -4.38094
693400.0000   -4.43634
693440.0000   -4.14385
693480.0000   -4.42897
693520.0000   -4.28706
693560.0000   -4.59037
693600.0000   -4.23221
693640.0000   -3.77339
693680.0000   -2.72882
693720.0000   -3.19757
693760.0000   -4.11859
693800.0000   -3.30005
693840.0000   -3.56909
693880.0000   -3.67321
693920.0000   -4.32171
693960.0000   -3.60518
694000.0000   -3.73061
694040.0000   -4.15836
694080.0000   -3.72111
694120.0000   -3.44914
694160.0000   -2.92446
694200.0000   -3.12792
694240.0000   -3.10642
694280.0000   -3.56651
694320.0000   -3.53574
694360.0000   -3.96951
694400.0000   -2.97989
694440.0000   -3.26466
694480.0000   -2.90735
694520.0000   -4.48378
694560.0000   -3.79221
694600.0000   -3.36911
694640.0000   -3.32762
694680.0000   -3.87569
694720.0000   -3.78411
694760.0000   -3.45555
694800.0000   -3.61186
694840.0000   -3.89231
694880.0000   -4.24345
694920.0000   -3.56626
694960.0000   -3.27934
695000.0000   -2.57617
695040.0000   -3.05000
695080.0000   -2.69956
695120.0000   -3.21454
695160.0000   -3.00352
695200.0000   -3.28130
695240.0000   -3.20727
695280.0000   -3.26479
695320.0000   -3.61115
695360.0000   -3.75174
695400.0000   -3.61899
695440.0000   -3.41514
695480.0000   -3.94818
695520.0000   -3.49891
695560.0000   -2.43691
695600.0000   -2.32606
695640.0000   -2.06401
695680.0000   -1.97896
695720.0000   -1.71948
695760.0000   -2.65501
695800.0000   -1.99628
695840.0000   -2.61434
695880.0000   -2.42027
695920.0000   -2.44928
695960.0000   -2.10455
696000.0000   -1.77990
696040.0000   -2.08360
696080.0000   -2.80827
696120.0000   -3.12014
696160.0000   -2.13730
696200.0000   -1.39481
696240.0000   -2.59304
696280.0000   -1.95015
696320.0000   -1.73643
696360.0000   -2.96894
696400.0000   -2.62534
696440.0000   -2.48396
696480.0000   -2.35327
696520.0000   -2.60176
696560.0000   -2.26895
696600.0000   -2.29967
696640.0000   -2.49041
696680.0000   -2.25529
696720.0000   -2.07372
696760.0000   -3.06421
696800.0000   -3.68437
696840.0000   -3.08448
696880.0000   -3.72885
696920.0000   -3.13849
696960.0000   -3.11537
697000.0000   -2.59054
697040.0000   -2.56730
697080.0000   -2.74314
697120.0000   -2.45509
697160.0000   -2.45694
697200.0000   -3.37627
697240.0000   -2.85804
697280.0000   -2.66639
697320.0000   -2.51785
697360.0000   -2.21762
697400.0000   -2.44340
697440.0000   -2.68378
697480.0000   -2.72590
697520.0000   -2.94113
697560.0000   -2.15951
697600.0000   -2.76089
697640.0000   -1.94152
697680.0000   -2.04992
697720.0000   -2.24331
697760.0000   -2.13685
697800.0000   -2.35000
697840.0000   -1.88430
697880.0000   -2.10811
697920.0000   -2.52344
697960.0000   -2.65476
698000.0000   -1.55443
698040.0000   -1.80952
698080.0000   -1.67041
698120.0000   -2.85147
698160.0000   -2.01291
698200.0000   -1.85640
698240.0000   -1.67342
698280.0000   -2.49898
698320.0000   -2.57295
698360.0000   -1.36819
698400.0000   -2.08945
698440.0000   -2.04069
698480.0000   -1.81179
698520.0000   -1.95489
698560.0000   -2.41092
698600.0000   -2.18107
698640.0000   -1.48592
698680.0000   -2.21108
698720.0000   -2.49376
698760.0000   -2.54129
698800.0000   -2.25504
698840.0000   -2.72362
698880.0000   -2.11213
698920.0000   -1.81294
698960.0000   -3.33088
699000.0000   -2.80112
[truncated: 173,079 more chars]
