# Supplementary material for: Comment on 'Valid molecular dynamics simulations of human hemoglobin require a surprisingly large box size'
Source: eLife. 2019 Jun 20;8:e44718. doi: 10.7554/eLife.44718 (PMC6586461; doi:10.7554/eLife.44718)
Supplement: Figure 1—source data 1. — The zip archive contains a README file describing which source files correspond to the different panels. [file elife-44718-fig1-data1.zip › figure1/panel_C/90A/h/proj.xvg]

@ autoscale onread none
@ with g0
@ g0 on
@ title "projection on eigenvectors (nm)"
@ xaxis  label "Time (ps)"
@ world xmin 0
@ world xmax 1e+06
@ world ymin -9.47317
@ world ymax 14.2548
@ view xmin 0.15
@ view xmax 0.85
@ view ymin 0.15
@ view ymax 0.85
@ yaxis  label "vec 1"
@ xaxis tick major 250000
@ xaxis tick minor 125000
@ xaxis ticklabel start type spec
@ xaxis ticklabel start -0
@ yaxis tick major 10
@ yaxis tick minor 5
@ yaxis ticklabel start type spec
@ yaxis ticklabel start -0
@ zeroxaxis bar on
@ zeroxaxis bar linestyle 3
    0.0000   -5.08866
   40.0000   -5.29720
   80.0000   -5.08405
  120.0000   -6.13919
  160.0000   -5.68890
  200.0000   -5.83635
  240.0000   -5.92683
  280.0000   -4.55984
  320.0000   -5.12682
  360.0000   -5.58005
  400.0000   -5.82960
  440.0000   -6.13475
  480.0000   -5.09701
  520.0000   -5.51925
  560.0000   -5.60092
  600.0000   -4.97000
  640.0000   -5.65649
  680.0000   -6.39965
  720.0000   -5.88508
  760.0000   -6.88911
  800.0000   -5.64526
  840.0000   -5.46246
  880.0000   -5.91296
  920.0000   -3.92579
  960.0000   -4.86013
 1000.0000   -5.30133
 1040.0000   -5.36133
 1080.0000   -5.58980
 1120.0000   -5.60067
 1160.0000   -5.53289
 1200.0000   -5.18813
 1240.0000   -5.36750
 1280.0000   -5.20753
 1320.0000   -5.69705
 1360.0000   -5.70268
 1400.0000   -5.15342
 1440.0000   -5.10201
 1480.0000   -5.63528
 1520.0000   -5.17602
 1560.0000   -5.73557
 1600.0000   -6.46190
 1640.0000   -5.20486
 1680.0000   -5.41546
 1720.0000   -5.78632
 1760.0000   -5.83814
 1800.0000   -6.04306
 1840.0000   -5.57848
 1880.0000   -5.44442
 1920.0000   -5.67548
 1960.0000   -5.45153
 2000.0000   -6.21827
 2040.0000   -5.28481
 2080.0000   -6.11637
 2120.0000   -6.42239
 2160.0000   -5.11844
 2200.0000   -5.24580
 2240.0000   -5.38088
 2280.0000   -5.10452
 2320.0000   -4.86091
 2360.0000   -4.33450
 2400.0000   -4.12847
 2440.0000   -5.31062
 2480.0000   -4.95456
 2520.0000   -4.79510
 2560.0000   -5.16656
 2600.0000   -5.16870
 2640.0000   -5.38635
 2680.0000   -5.17563
 2720.0000   -4.99478
 2760.0000   -5.02679
 2800.0000   -5.09344
 2840.0000   -5.64634
 2880.0000   -5.73021
 2920.0000   -5.36450
 2960.0000   -4.54274
 3000.0000   -5.50894
 3040.0000   -5.79950
 3080.0000   -4.88135
 3120.0000   -4.55426
 3160.0000   -5.25774
 3200.0000   -5.09709
 3240.0000   -4.83548
 3280.0000   -4.21702
 3320.0000   -5.15768
 3360.0000   -4.47263
 3400.0000   -5.08955
 3440.0000   -6.60883
 3480.0000   -5.93526
 3520.0000   -6.18964
 3560.0000   -6.10141
 3600.0000   -5.39396
 3640.0000   -5.83171
 3680.0000   -6.08142
 3720.0000   -6.02985
 3760.0000   -6.76948
 3800.0000   -5.54249
 3840.0000   -5.91714
 3880.0000   -5.96858
 3920.0000   -5.68942
 3960.0000   -5.83545
 4000.0000   -5.00371
 4040.0000   -6.05223
 4080.0000   -6.22692
 4120.0000   -6.14515
 4160.0000   -5.67566
 4200.0000   -6.26902
 4240.0000   -6.06875
 4280.0000   -6.11059
 4320.0000   -6.16526
 4360.0000   -6.02794
 4400.0000   -6.27762
 4440.0000   -7.15201
 4480.0000   -6.23610
 4520.0000   -6.31026
 4560.0000   -5.70129
 4600.0000   -4.97213
 4640.0000   -4.71719
 4680.0000   -6.17514
 4720.0000   -5.38685
 4760.0000   -5.70063
 4800.0000   -5.43658
 4840.0000   -6.65083
 4880.0000   -6.19016
 4920.0000   -5.78031
 4960.0000   -4.77088
 5000.0000   -5.36828
 5040.0000   -6.04190
 5080.0000   -6.90368
 5120.0000   -5.42714
 5160.0000   -6.17289
 5200.0000   -5.12147
 5240.0000   -5.58980
 5280.0000   -5.03350
 5320.0000   -4.82055
 5360.0000   -4.24886
 5400.0000   -4.88839
 5440.0000   -5.36198
 5480.0000   -5.47811
 5520.0000   -3.93100
 5560.0000   -4.61339
 5600.0000   -4.99508
 5640.0000   -5.52147
 5680.0000   -4.67090
 5720.0000   -5.70396
 5760.0000   -5.03314
 5800.0000   -6.11209
 5840.0000   -5.26322
 5880.0000   -4.92320
 5920.0000   -5.34409
 5960.0000   -4.97609
 6000.0000   -5.19712
 6040.0000   -7.11320
 6080.0000   -6.18550
 6120.0000   -6.06498
 6160.0000   -5.30510
 6200.0000   -5.24172
 6240.0000   -5.15852
 6280.0000   -5.44864
 6320.0000   -5.29691
 6360.0000   -5.88656
 6400.0000   -5.30485
 6440.0000   -5.83370
 6480.0000   -5.56521
 6520.0000   -4.83423
 6560.0000   -4.42813
 6600.0000   -5.26537
 6640.0000   -4.51333
 6680.0000   -4.52627
 6720.0000   -4.81921
 6760.0000   -4.43008
 6800.0000   -3.85569
 6840.0000   -4.72971
 6880.0000   -4.64408
 6920.0000   -4.41209
 6960.0000   -4.72323
 7000.0000   -5.16775
 7040.0000   -4.78965
 7080.0000   -4.41334
 7120.0000   -5.20825
 7160.0000   -4.34448
 7200.0000   -5.10132
 7240.0000   -5.03768
 7280.0000   -4.58421
 7320.0000   -5.27351
 7360.0000   -4.23441
 7400.0000   -4.86511
 7440.0000   -5.07698
 7480.0000   -4.70877
 7520.0000   -5.93815
 7560.0000   -5.03193
 7600.0000   -5.22607
 7640.0000   -5.95617
 7680.0000   -6.60803
 7720.0000   -6.84461
 7760.0000   -5.98297
 7800.0000   -5.69200
 7840.0000   -4.95459
 7880.0000   -5.61817
 7920.0000   -5.79855
 7960.0000   -5.97474
 8000.0000   -6.76812
 8040.0000   -6.17482
 8080.0000   -6.07228
 8120.0000   -6.41210
 8160.0000   -6.13347
 8200.0000   -6.57415
 8240.0000   -6.35681
 8280.0000   -5.87437
 8320.0000   -6.52703
 8360.0000   -6.11897
 8400.0000   -6.47077
 8440.0000   -5.37851
 8480.0000   -5.48139
 8520.0000   -6.67102
 8560.0000   -5.51523
 8600.0000   -6.34698
 8640.0000   -6.43443
 8680.0000   -6.49092
 8720.0000   -5.82104
 8760.0000   -5.89579
 8800.0000   -4.78932
 8840.0000   -5.50576
 8880.0000   -5.01541
 8920.0000   -5.75461
 8960.0000   -6.03082
 9000.0000   -6.27770
 9040.0000   -6.24899
 9080.0000   -5.73713
 9120.0000   -5.18746
 9160.0000   -5.69717
 9200.0000   -6.15199
 9240.0000   -5.93878
 9280.0000   -5.81739
 9320.0000   -6.18394
 9360.0000   -5.83402
 9400.0000   -5.81879
 9440.0000   -5.54221
 9480.0000   -5.70882
 9520.0000   -6.04067
 9560.0000   -5.70484
 9600.0000   -6.39172
 9640.0000   -5.37891
 9680.0000   -4.98415
 9720.0000   -5.24844
 9760.0000   -4.90112
 9800.0000   -6.23599
 9840.0000   -6.10918
 9880.0000   -5.40228
 9920.0000   -6.05872
 9960.0000   -5.74114
10000.0000   -6.85646
10040.0000   -5.93297
10080.0000   -5.66337
10120.0000   -5.28810
10160.0000   -5.75600
10200.0000   -5.13576
10240.0000   -5.95079
10280.0000   -4.62781
10320.0000   -6.06193
10360.0000   -5.59093
10400.0000   -6.73319
10440.0000   -6.12220
10480.0000   -6.00734
10520.0000   -5.77329
10560.0000   -6.17842
10600.0000   -6.07012
10640.0000   -6.37635
10680.0000   -5.83040
10720.0000   -5.46389
10760.0000   -5.12863
10800.0000   -6.29856
10840.0000   -6.80033
10880.0000   -7.14016
10920.0000   -6.44113
10960.0000   -6.50211
11000.0000   -6.24193
11040.0000   -6.43715
11080.0000   -5.66618
11120.0000   -5.91437
11160.0000   -6.22937
11200.0000   -5.36471
11240.0000   -6.73425
11280.0000   -6.51328
11320.0000   -6.55082
11360.0000   -6.20324
11400.0000   -6.83859
11440.0000   -6.47534
11480.0000   -5.56523
11520.0000   -5.81360
11560.0000   -6.09248
11600.0000   -6.19665
11640.0000   -5.90599
11680.0000   -6.12483
11720.0000   -6.78108
11760.0000   -6.36275
11800.0000   -5.93372
11840.0000   -5.33551
11880.0000   -5.41857
11920.0000   -4.94072
11960.0000   -6.57904
12000.0000   -5.93209
12040.0000   -4.92436
12080.0000   -6.12582
12120.0000   -5.59636
12160.0000   -5.88083
12200.0000   -5.01563
12240.0000   -5.14702
12280.0000   -5.14182
12320.0000   -5.80938
12360.0000   -5.85535
12400.0000   -5.80285
12440.0000   -5.73023
12480.0000   -6.15538
12520.0000   -5.81751
12560.0000   -6.92628
12600.0000   -6.66658
12640.0000   -6.06019
12680.0000   -5.82853
12720.0000   -5.45048
12760.0000   -5.68114
12800.0000   -5.99294
12840.0000   -5.70502
12880.0000   -6.67608
12920.0000   -5.63952
12960.0000   -5.99062
13000.0000   -6.03507
13040.0000   -6.36697
13080.0000   -5.71113
13120.0000   -5.79502
13160.0000   -5.41182
13200.0000   -5.68006
13240.0000   -6.18765
13280.0000   -5.92191
13320.0000   -5.71301
13360.0000   -6.25716
13400.0000   -6.44438
13440.0000   -6.03516
13480.0000   -6.33938
13520.0000   -6.07458
13560.0000   -6.35526
13600.0000   -6.73731
13640.0000   -6.63366
13680.0000   -5.88774
13720.0000   -5.88347
13760.0000   -6.16686
13800.0000   -6.38157
13840.0000   -5.90325
13880.0000   -5.90797
13920.0000   -4.87581
13960.0000   -5.40601
14000.0000   -5.38867
14040.0000   -6.16462
14080.0000   -6.17836
14120.0000   -6.15850
14160.0000   -6.35484
14200.0000   -6.39391
14240.0000   -6.23454
14280.0000   -5.93361
14320.0000   -6.42368
14360.0000   -6.24856
14400.0000   -5.08550
14440.0000   -5.51843
14480.0000   -5.99082
14520.0000   -5.57387
14560.0000   -6.26343
14600.0000   -6.00531
14640.0000   -6.57504
14680.0000   -6.95259
14720.0000   -5.78057
14760.0000   -5.99549
14800.0000   -6.33349
14840.0000   -5.95350
14880.0000   -6.12285
14920.0000   -6.49169
14960.0000   -7.16932
15000.0000   -6.01075
15040.0000   -5.18112
15080.0000   -6.41288
15120.0000   -7.30424
15160.0000   -7.02482
15200.0000   -7.37923
15240.0000   -5.97569
15280.0000   -5.87152
15320.0000   -4.98202
15360.0000   -5.35748
15400.0000   -6.24178
15440.0000   -6.21210
15480.0000   -6.27163
15520.0000   -6.74664
15560.0000   -5.81101
15600.0000   -6.63050
15640.0000   -6.38593
15680.0000   -7.14812
15720.0000   -7.12479
15760.0000   -6.77228
15800.0000   -5.71682
15840.0000   -5.95670
15880.0000   -5.48715
15920.0000   -5.75025
15960.0000   -5.79240
16000.0000   -6.11301
16040.0000   -6.49271
16080.0000   -6.95950
16120.0000   -5.74989
16160.0000   -5.86108
16200.0000   -4.94664
16240.0000   -4.92853
16280.0000   -5.72061
16320.0000   -5.32285
16360.0000   -5.49002
16400.0000   -5.14784
16440.0000   -5.50953
16480.0000   -4.56689
16520.0000   -4.87746
16560.0000   -5.65192
16600.0000   -5.58405
16640.0000   -5.78292
16680.0000   -5.92327
16720.0000   -6.24491
16760.0000   -6.38061
16800.0000   -6.45441
16840.0000   -5.93577
16880.0000   -6.29099
16920.0000   -6.41771
16960.0000   -5.88367
17000.0000   -5.24113
17040.0000   -5.79753
17080.0000   -6.09952
17120.0000   -5.10914
17160.0000   -5.86225
17200.0000   -5.18929
17240.0000   -5.62398
17280.0000   -5.26916
17320.0000   -5.74690
17360.0000   -5.07108
17400.0000   -6.12313
17440.0000   -5.91141
17480.0000   -5.53491
17520.0000   -5.56841
17560.0000   -5.71316
17600.0000   -5.83809
17640.0000   -6.48675
17680.0000   -5.92330
17720.0000   -5.84116
17760.0000   -5.37393
17800.0000   -6.09530
17840.0000   -5.86356
17880.0000   -5.76256
17920.0000   -5.39585
17960.0000   -6.76036
18000.0000   -5.61873
18040.0000   -5.52259
18080.0000   -5.67049
18120.0000   -6.27252
18160.0000   -5.65879
18200.0000   -6.33329
18240.0000   -6.55949
18280.0000   -6.64792
18320.0000   -6.38122
18360.0000   -6.52352
18400.0000   -6.44770
18440.0000   -6.66545
18480.0000   -6.89875
18520.0000   -7.05943
18560.0000   -7.11549
18600.0000   -5.89239
18640.0000   -5.47693
18680.0000   -5.88589
18720.0000   -5.82699
18760.0000   -6.14214
18800.0000   -5.09090
18840.0000   -6.63768
18880.0000   -6.35341
18920.0000   -5.79061
18960.0000   -6.33778
19000.0000   -5.61337
19040.0000   -4.82858
19080.0000   -5.13804
19120.0000   -6.28691
19160.0000   -6.31751
19200.0000   -5.46942
19240.0000   -5.97711
19280.0000   -6.20191
19320.0000   -5.39139
19360.0000   -5.91254
19400.0000   -5.75748
19440.0000   -6.51371
19480.0000   -6.66614
19520.0000   -5.99269
19560.0000   -6.06849
19600.0000   -5.30319
19640.0000   -6.17956
19680.0000   -5.78661
19720.0000   -5.37987
19760.0000   -6.05576
19800.0000   -6.07707
19840.0000   -7.17957
19880.0000   -7.03245
19920.0000   -6.22222
19960.0000   -6.46455
20000.0000   -7.25850
20040.0000   -6.10856
20080.0000   -5.58195
20120.0000   -5.21464
20160.0000   -6.23413
20200.0000   -5.53231
20240.0000   -4.71294
20280.0000   -5.18218
20320.0000   -5.60379
20360.0000   -6.58301
20400.0000   -7.11950
20440.0000   -6.69128
20480.0000   -6.28740
20520.0000   -6.06377
20560.0000   -6.79225
20600.0000   -6.18571
20640.0000   -6.57184
20680.0000   -6.01027
20720.0000   -6.09162
20760.0000   -7.51218
20800.0000   -6.10848
20840.0000   -6.86819
20880.0000   -5.62438
20920.0000   -6.06312
20960.0000   -6.25671
21000.0000   -7.01482
21040.0000   -6.81314
21080.0000   -7.18596
21120.0000   -6.17886
21160.0000   -6.52522
21200.0000   -7.11593
21240.0000   -7.01647
21280.0000   -7.14715
21320.0000   -6.45886
21360.0000   -5.94802
21400.0000   -6.39275
21440.0000   -6.62207
21480.0000   -6.24699
21520.0000   -6.06621
21560.0000   -4.38604
21600.0000   -5.18394
21640.0000   -4.49382
21680.0000   -4.80643
21720.0000   -4.70610
21760.0000   -4.50989
21800.0000   -5.34003
21840.0000   -5.51576
21880.0000   -5.48366
21920.0000   -5.91190
21960.0000   -5.28041
22000.0000   -5.89624
22040.0000   -5.82346
22080.0000   -5.65070
22120.0000   -4.79404
22160.0000   -4.88973
22200.0000   -5.58813
22240.0000   -5.29959
22280.0000   -4.62160
22320.0000   -5.29989
22360.0000   -5.54642
22400.0000   -5.86263
22440.0000   -5.60941
22480.0000   -5.09505
22520.0000   -4.90491
22560.0000   -4.26871
22600.0000   -4.72521
22640.0000   -4.90426
22680.0000   -3.71759
22720.0000   -4.32586
22760.0000   -4.82250
22800.0000   -4.07350
22840.0000   -3.84683
22880.0000   -3.86433
22920.0000   -4.69875
22960.0000   -4.92185
23000.0000   -5.31712
23040.0000   -4.07504
23080.0000   -5.02953
23120.0000   -5.17453
23160.0000   -4.13773
23200.0000   -3.79559
23240.0000   -3.53598
23280.0000   -4.13738
23320.0000   -4.52578
23360.0000   -5.00046
23400.0000   -5.29038
23440.0000   -5.33635
23480.0000   -5.12961
23520.0000   -4.82754
23560.0000   -4.85033
23600.0000   -5.20609
23640.0000   -5.98127
23680.0000   -5.06093
23720.0000   -4.08949
23760.0000   -3.68049
23800.0000   -3.99280
23840.0000   -5.37508
23880.0000   -5.03818
23920.0000   -5.17052
23960.0000   -4.53098
24000.0000   -4.35240
24040.0000   -4.50047
24080.0000   -4.68920
24120.0000   -4.90438
24160.0000   -3.71196
24200.0000   -4.02777
24240.0000   -4.07867
24280.0000   -4.72583
24320.0000   -5.34531
24360.0000   -5.07046
24400.0000   -5.91014
24440.0000   -5.43947
24480.0000   -5.70611
24520.0000   -5.26545
24560.0000   -5.65571
24600.0000   -4.57631
24640.0000   -3.44604
24680.0000   -3.87256
24720.0000   -4.04535
24760.0000   -3.58714
24800.0000   -5.28807
24840.0000   -3.65551
24880.0000   -3.33860
24920.0000   -3.74963
24960.0000   -3.18391
25000.0000   -4.00348
25040.0000   -3.15789
25080.0000   -4.27241
25120.0000   -4.54931
25160.0000   -5.14777
25200.0000   -4.34333
25240.0000   -3.84314
25280.0000   -3.97290
25320.0000   -3.14804
25360.0000   -3.24821
25400.0000   -2.67181
25440.0000   -1.84287
25480.0000   -3.70960
25520.0000   -3.54318
25560.0000   -3.10237
25600.0000   -3.03022
25640.0000   -3.62462
25680.0000   -3.50496
25720.0000   -4.09778
25760.0000   -3.09559
25800.0000   -3.97104
25840.0000   -2.92444
25880.0000   -4.02679
25920.0000   -2.45438
25960.0000   -3.69702
26000.0000   -3.82795
26040.0000   -3.98008
26080.0000   -3.49140
26120.0000   -4.55659
26160.0000   -3.05869
26200.0000   -4.49044
26240.0000   -3.89908
26280.0000   -3.52692
26320.0000   -3.63327
26360.0000   -3.63111
26400.0000   -3.84147
26440.0000   -3.59837
26480.0000   -4.12591
26520.0000   -4.39067
26560.0000   -4.48427
26600.0000   -3.53064
26640.0000   -4.08577
26680.0000   -3.93563
26720.0000   -4.84494
26760.0000   -4.84082
26800.0000   -5.47909
26840.0000   -4.71526
26880.0000   -5.49794
26920.0000   -4.32942
26960.0000   -5.73496
27000.0000   -4.81480
27040.0000   -5.24098
27080.0000   -5.37225
27120.0000   -5.05910
27160.0000   -4.60449
27200.0000   -4.24862
27240.0000   -3.77190
27280.0000   -3.45843
27320.0000   -3.16212
27360.0000   -3.52790
27400.0000   -3.97066
27440.0000   -4.43433
27480.0000   -3.78046
27520.0000   -3.90523
27560.0000   -4.42966
27600.0000   -3.78406
27640.0000   -2.96580
27680.0000   -3.66855
27720.0000   -3.14574
27760.0000   -1.89742
27800.0000   -3.22004
27840.0000   -3.63414
27880.0000   -3.08892
27920.0000   -4.33985
27960.0000   -2.26749
28000.0000   -3.88433
28040.0000   -4.06043
28080.0000   -4.01502
28120.0000   -3.17469
28160.0000   -3.55205
28200.0000   -4.62681
28240.0000   -4.01757
28280.0000   -3.49010
28320.0000   -2.81075
28360.0000   -3.73311
28400.0000   -3.47330
28440.0000   -3.60012
28480.0000   -2.42190
28520.0000   -3.02375
28560.0000   -2.55244
28600.0000   -2.55794
28640.0000   -2.87970
28680.0000   -3.81522
28720.0000   -2.49925
28760.0000   -2.53112
28800.0000   -2.15776
28840.0000   -2.66253
28880.0000   -2.93097
28920.0000   -2.96055
28960.0000   -2.13466
29000.0000   -1.43590
29040.0000   -1.74128
29080.0000   -2.67391
29120.0000   -3.41923
29160.0000   -2.31050
29200.0000   -1.95358
29240.0000   -2.82438
29280.0000   -2.86084
29320.0000   -2.79197
29360.0000   -2.81980
29400.0000   -2.67994
29440.0000   -2.80141
29480.0000   -1.59980
29520.0000   -2.82259
29560.0000   -2.52366
29600.0000   -3.09572
29640.0000   -3.09300
29680.0000   -3.47902
29720.0000   -3.27249
29760.0000   -3.34103
29800.0000   -2.91730
29840.0000   -3.08851
29880.0000   -3.43186
29920.0000   -3.11175
29960.0000   -3.46992
30000.0000   -3.89847
30040.0000   -4.58156
30080.0000   -3.93805
30120.0000   -5.09899
30160.0000   -4.29361
30200.0000   -4.33319
30240.0000   -4.13319
30280.0000   -5.27477
30320.0000   -4.81673
30360.0000   -4.20750
30400.0000   -4.52561
30440.0000   -2.55551
30480.0000   -2.76573
30520.0000   -3.02706
30560.0000   -3.81145
30600.0000   -2.49449
30640.0000   -3.32580
30680.0000   -3.79359
30720.0000   -3.53172
30760.0000   -3.65005
30800.0000   -4.83695
30840.0000   -5.32777
30880.0000   -5.33706
30920.0000   -4.92533
30960.0000   -4.54085
31000.0000   -4.26923
31040.0000   -4.42062
31080.0000   -3.75984
31120.0000   -3.76486
31160.0000   -2.97006
31200.0000   -3.19785
31240.0000   -3.44832
31280.0000   -3.70851
31320.0000   -4.24570
31360.0000   -5.17268
31400.0000   -5.34556
31440.0000   -5.02929
31480.0000   -4.31055
31520.0000   -4.77255
31560.0000   -4.29860
31600.0000   -3.68734
31640.0000   -3.69023
31680.0000   -5.12530
31720.0000   -3.67263
31760.0000   -4.07216
31800.0000   -3.65569
31840.0000   -4.42307
31880.0000   -4.32636
31920.0000   -3.26712
31960.0000   -3.08772
32000.0000   -2.78429
32040.0000   -2.27954
32080.0000   -2.87369
32120.0000   -2.33944
32160.0000   -2.52868
32200.0000   -3.02961
32240.0000   -2.13075
32280.0000   -1.73131
32320.0000   -1.63166
32360.0000   -1.16681
32400.0000   -1.33499
32440.0000   -2.83649
32480.0000   -3.60292
32520.0000   -3.34252
32560.0000   -3.20528
32600.0000   -2.87558
32640.0000   -4.16907
32680.0000   -3.52115
32720.0000   -4.36641
32760.0000   -4.74005
32800.0000   -3.92521
32840.0000   -3.53880
32880.0000   -3.63883
32920.0000   -4.17349
32960.0000   -3.43601
33000.0000   -3.01117
33040.0000   -3.39646
33080.0000   -4.00926
33120.0000   -3.29645
33160.0000   -4.20044
33200.0000   -3.45464
33240.0000   -2.39525
33280.0000   -3.31269
33320.0000   -3.25153
33360.0000   -2.81414
33400.0000   -3.39119
33440.0000   -3.09501
33480.0000   -3.23473
33520.0000   -4.82517
33560.0000   -4.64455
33600.0000   -4.67380
33640.0000   -4.49232
33680.0000   -3.61487
33720.0000   -5.74513
33760.0000   -5.02291
33800.0000   -4.07024
33840.0000   -4.13778
33880.0000   -4.26466
33920.0000   -4.77241
33960.0000   -4.23908
34000.0000   -4.96725
34040.0000   -4.22736
34080.0000   -4.51144
34120.0000   -4.43241
34160.0000   -3.37297
34200.0000   -4.69903
34240.0000   -3.90716
34280.0000   -6.09604
34320.0000   -5.37056
34360.0000   -4.90570
34400.0000   -5.15674
34440.0000   -4.78520
34480.0000   -5.30020
34520.0000   -4.29109
34560.0000   -4.47391
34600.0000   -5.53049
34640.0000   -4.97515
34680.0000   -4.69949
34720.0000   -4.98223
34760.0000   -5.36065
34800.0000   -5.28377
34840.0000   -5.32368
34880.0000   -4.79398
34920.0000   -4.28930
34960.0000   -5.47831
35000.0000   -5.08527
35040.0000   -4.27188
35080.0000   -4.09398
35120.0000   -4.37150
35160.0000   -4.13008
35200.0000   -4.46643
35240.0000   -4.61067
35280.0000   -4.20125
35320.0000   -4.43919
35360.0000   -5.15852
35400.0000   -4.64368
35440.0000   -5.05267
35480.0000   -5.58121
35520.0000   -5.30792
35560.0000   -5.46379
35600.0000   -4.63712
35640.0000   -5.03228
35680.0000   -4.76403
35720.0000   -4.49367
35760.0000   -4.18654
35800.0000   -4.79112
35840.0000   -5.23560
35880.0000   -4.86322
35920.0000   -4.39578
35960.0000   -4.38352
36000.0000   -4.91204
36040.0000   -4.46240
36080.0000   -5.13683
36120.0000   -4.87224
36160.0000   -5.87169
36200.0000   -5.36719
36240.0000   -4.56977
36280.0000   -4.40077
36320.0000   -4.65005
36360.0000   -5.05706
36400.0000   -4.85527
36440.0000   -5.13019
36480.0000   -3.88826
36520.0000   -6.49851
36560.0000   -5.37411
36600.0000   -4.85912
36640.0000   -6.08283
36680.0000   -5.64966
36720.0000   -5.90889
36760.0000   -5.70552
36800.0000   -5.86818
36840.0000   -5.16394
36880.0000   -5.17539
36920.0000   -5.30355
36960.0000   -4.65246
37000.0000   -5.73840
37040.0000   -4.32650
37080.0000   -4.37061
37120.0000   -5.30787
37160.0000   -5.39250
37200.0000   -4.99729
37240.0000   -4.91940
37280.0000   -4.68722
37320.0000   -4.10777
37360.0000   -4.97908
37400.0000   -4.55433
37440.0000   -4.44546
37480.0000   -3.27296
37520.0000   -4.77548
37560.0000   -4.70344
37600.0000   -4.92518
37640.0000   -4.96551
37680.0000   -4.86072
37720.0000   -4.35856
37760.0000   -3.38881
37800.0000   -3.95718
37840.0000   -3.30596
37880.0000   -4.05492
37920.0000   -3.92717
37960.0000   -4.56661
38000.0000   -4.40323
38040.0000   -4.49954
38080.0000   -3.53187
38120.0000   -4.57155
38160.0000   -5.15739
38200.0000   -4.34164
38240.0000   -5.10676
38280.0000   -4.30532
38320.0000   -4.73012
38360.0000   -3.74219
38400.0000   -3.56355
38440.0000   -2.81881
38480.0000   -3.21002
38520.0000   -3.19304
38560.0000   -4.17202
38600.0000   -3.21976
38640.0000   -3.26726
38680.0000   -3.58109
38720.0000   -2.84835
38760.0000   -3.12894
38800.0000   -3.84586
38840.0000   -4.01592
38880.0000   -3.49050
38920.0000   -3.82206
38960.0000   -3.88858
39000.0000   -3.11567
39040.0000   -2.23969
39080.0000   -2.99525
39120.0000   -4.06171
39160.0000   -2.42879
39200.0000   -4.70158
39240.0000   -3.95687
39280.0000   -4.71629
39320.0000   -2.90670
39360.0000   -3.94519
39400.0000   -4.09412
39440.0000   -4.37735
39480.0000   -3.60573
39520.0000   -4.97301
39560.0000   -3.94670
39600.0000   -4.06530
39640.0000   -4.14758
39680.0000   -3.28675
39720.0000   -4.16624
39760.0000   -3.23765
39800.0000   -2.04683
39840.0000   -3.79090
39880.0000   -3.44769
39920.0000   -4.35667
39960.0000   -4.86399
40000.0000   -3.79184
40040.0000   -4.10498
40080.0000   -3.47779
40120.0000   -3.74015
40160.0000   -4.70215
40200.0000   -4.48869
40240.0000   -4.65525
40280.0000   -4.36104
40320.0000   -4.44733
40360.0000   -3.97214
40400.0000   -2.83805
40440.0000   -3.40560
40480.0000   -4.01755
40520.0000   -3.66595
40560.0000   -3.37382
40600.0000   -3.38013
40640.0000   -4.26908
40680.0000   -5.25128
40720.0000   -4.89359
40760.0000   -4.77919
40800.0000   -4.73808
40840.0000   -3.57040
40880.0000   -4.49750
40920.0000   -4.44546
40960.0000   -4.97398
41000.0000   -5.11496
41040.0000   -5.60801
41080.0000   -4.90769
41120.0000   -5.40161
41160.0000   -4.13916
41200.0000   -3.45310
41240.0000   -4.40606
41280.0000   -4.84543
41320.0000   -4.67126
41360.0000   -4.63419
41400.0000   -3.91094
41440.0000   -4.77463
41480.0000   -3.47938
41520.0000   -4.18002
41560.0000   -4.37350
41600.0000   -3.57266
41640.0000   -3.81121
41680.0000   -3.80955
41720.0000   -3.59277
41760.0000   -3.27864
41800.0000   -3.71941
41840.0000   -3.24494
41880.0000   -3.29541
41920.0000   -3.01404
41960.0000   -2.79121
42000.0000   -3.93307
42040.0000   -3.85675
42080.0000   -3.25736
42120.0000   -3.26680
42160.0000   -4.05892
42200.0000   -3.83660
42240.0000   -5.62550
42280.0000   -4.92041
42320.0000   -5.50920
42360.0000   -4.92380
42400.0000   -4.21590
42440.0000   -5.01256
42480.0000   -4.23008
42520.0000   -5.08992
42560.0000   -5.51090
42600.0000   -4.60370
42640.0000   -4.83765
42680.0000   -4.82457
42720.0000   -5.24942
42760.0000   -5.31573
42800.0000   -5.89689
42840.0000   -5.15908
42880.0000   -4.09650
42920.0000   -4.18865
42960.0000   -4.49873
43000.0000   -4.76311
43040.0000   -4.77368
43080.0000   -4.73135
43120.0000   -4.07055
43160.0000   -4.69956
43200.0000   -5.02000
43240.0000   -5.18904
43280.0000   -4.87627
43320.0000   -4.42646
43360.0000   -3.84603
43400.0000   -4.64324
43440.0000   -4.07684
43480.0000   -4.23935
43520.0000   -5.19633
43560.0000   -4.02686
43600.0000   -4.69464
43640.0000   -4.55032
43680.0000   -4.78924
43720.0000   -5.30918
43760.0000   -5.81488
43800.0000   -3.60004
43840.0000   -3.99143
43880.0000   -3.64135
43920.0000   -4.61310
43960.0000   -4.91912
44000.0000   -4.56322
44040.0000   -3.83303
44080.0000   -3.71954
44120.0000   -4.05011
44160.0000   -3.77214
44200.0000   -4.46221
44240.0000   -4.86025
44280.0000   -4.08640
44320.0000   -4.61712
44360.0000   -4.64468
44400.0000   -6.28605
44440.0000   -5.42383
44480.0000   -5.12519
44520.0000   -4.62602
44560.0000   -4.25307
44600.0000   -3.55454
44640.0000   -4.04188
44680.0000   -3.67384
44720.0000   -3.86616
44760.0000   -5.26594
44800.0000   -4.24110
44840.0000   -3.87784
44880.0000   -3.04696
44920.0000   -3.28018
44960.0000   -3.11851
45000.0000   -3.42021
45040.0000   -2.69700
45080.0000   -3.29457
45120.0000   -3.85623
45160.0000   -4.50488
45200.0000   -2.97503
45240.0000   -3.84150
45280.0000   -4.50361
45320.0000   -4.40951
45360.0000   -4.25715
45400.0000   -3.80863
45440.0000   -3.69192
45480.0000   -3.33561
45520.0000   -3.59191
45560.0000   -4.23994
45600.0000   -3.65903
45640.0000   -3.70992
45680.0000   -3.22332
45720.0000   -3.80058
45760.0000   -2.96732
45800.0000   -3.68823
45840.0000   -4.66546
45880.0000   -4.30730
45920.0000   -5.01807
45960.0000   -3.71249
46000.0000   -4.57511
46040.0000   -4.00892
46080.0000   -4.61705
46120.0000   -4.08332
46160.0000   -3.59293
46200.0000   -3.08553
46240.0000   -2.27787
46280.0000   -3.30689
46320.0000   -3.19125
46360.0000   -3.04333
46400.0000   -3.57219
46440.0000   -3.50724
46480.0000   -2.93739
46520.0000   -4.25307
46560.0000   -3.54893
46600.0000   -3.53525
46640.0000   -3.98527
46680.0000   -3.85034
46720.0000   -4.08268
46760.0000   -4.34873
46800.0000   -4.55573
46840.0000   -3.67272
46880.0000   -3.47792
46920.0000   -3.67084
46960.0000   -3.95935
47000.0000   -3.58118
47040.0000   -2.98500
47080.0000   -3.19263
47120.0000   -3.38236
47160.0000   -3.84314
47200.0000   -3.31059
47240.0000   -3.13581
47280.0000   -2.57645
47320.0000   -2.41016
47360.0000   -3.17473
47400.0000   -2.96684
47440.0000   -2.75372
47480.0000   -2.48890
47520.0000   -2.05956
47560.0000   -2.53679
47600.0000   -3.25352
47640.0000   -2.94973
47680.0000   -2.35365
47720.0000   -1.93207
47760.0000   -2.76787
47800.0000   -2.42514
47840.0000   -2.44354
47880.0000   -1.09394
47920.0000   -2.27415
47960.0000   -2.03456
48000.0000   -2.83846
48040.0000   -2.68263
48080.0000   -2.51206
48120.0000   -2.32474
48160.0000   -2.91813
48200.0000   -3.89925
48240.0000   -2.25652
48280.0000   -2.42137
48320.0000   -3.10048
48360.0000   -3.18814
48400.0000   -3.29250
48440.0000   -3.84903
48480.0000   -3.30531
48520.0000   -2.65685
48560.0000   -3.46064
48600.0000   -3.42027
48640.0000   -3.57725
48680.0000   -3.94203
48720.0000   -3.73540
48760.0000   -2.95650
48800.0000   -3.53568
48840.0000   -2.25874
48880.0000   -2.43542
48920.0000   -2.02063
48960.0000   -2.04677
49000.0000   -2.46438
49040.0000   -2.89827
49080.0000   -2.34241
49120.0000   -2.83100
49160.0000   -1.25227
49200.0000   -2.12767
49240.0000   -1.92083
49280.0000   -3.00288
49320.0000   -3.17801
49360.0000   -2.15838
49400.0000   -1.17382
49440.0000   -2.06379
49480.0000   -2.53002
49520.0000   -1.78624
49560.0000   -1.30971
49600.0000   -2.12349
49640.0000   -1.61764
49680.0000   -1.87588
49720.0000   -1.73729
49760.0000   -1.07783
49800.0000   -2.05669
49840.0000   -2.61476
49880.0000   -2.26862
49920.0000   -2.33955
49960.0000   -1.77308
50000.0000   -1.57188
50040.0000   -1.54111
50080.0000   -2.36585
50120.0000   -1.14189
50160.0000   -1.23164
50200.0000   -1.28935
50240.0000   -0.95519
50280.0000   -0.99488
50320.0000   -1.36380
50360.0000   -1.95073
50400.0000   -1.03536
50440.0000   -2.15154
50480.0000   -0.71596
50520.0000   -1.79665
50560.0000   -1.97636
50600.0000   -2.49691
50640.0000   -2.12185
50680.0000   -2.84345
50720.0000   -2.20853
50760.0000   -2.23738
50800.0000   -1.87174
50840.0000   -2.63489
50880.0000   -1.92723
50920.0000   -2.63536
50960.0000   -2.08214
51000.0000   -2.79406
51040.0000   -2.07882
51080.0000   -1.61028
51120.0000   -1.94709
51160.0000   -2.51793
51200.0000   -2.30719
51240.0000   -2.56356
51280.0000   -1.91914
51320.0000   -2.66173
51360.0000   -1.85359
51400.0000   -2.15677
51440.0000   -2.81927
51480.0000   -2.72731
51520.0000   -2.86699
51560.0000   -2.79045
51600.0000   -3.23471
51640.0000   -3.32332
51680.0000   -3.85253
51720.0000   -3.80826
51760.0000   -3.05418
51800.0000   -3.90994
51840.0000   -3.03128
51880.0000   -2.63003
51920.0000   -2.86775
51960.0000   -3.09676
52000.0000   -1.83394
52040.0000   -2.55984
52080.0000   -3.11997
52120.0000   -3.23382
52160.0000   -2.46705
52200.0000   -3.02471
52240.0000   -2.61498
52280.0000   -2.57113
52320.0000   -2.08250
52360.0000   -3.06328
52400.0000   -2.29652
52440.0000   -3.29930
52480.0000   -2.43262
52520.0000   -3.20472
52560.0000   -2.36067
52600.0000   -2.60455
52640.0000   -2.87141
52680.0000   -2.61054
52720.0000   -2.27377
52760.0000   -2.29739
52800.0000   -3.05726
52840.0000   -2.78082
52880.0000   -3.23738
52920.0000   -2.64078
52960.0000   -3.98923
53000.0000   -3.20835
53040.0000   -2.61562
53080.0000   -3.68336
53120.0000   -2.23754
53160.0000   -3.10541
53200.0000   -2.57627
53240.0000   -4.05964
53280.0000   -2.91069
53320.0000   -2.72665
53360.0000   -3.44232
53400.0000   -2.70553
53440.0000   -2.23640
53480.0000   -2.56494
53520.0000   -2.95803
53560.0000   -1.97277
53600.0000   -2.25135
53640.0000   -1.71917
53680.0000   -2.73159
53720.0000   -2.50559
53760.0000   -2.68392
53800.0000   -2.56400
53840.0000   -2.60554
53880.0000   -2.30159
53920.0000   -2.35108
53960.0000   -2.88326
54000.0000   -2.31305
54040.0000   -2.25072
54080.0000   -2.26638
54120.0000   -2.04155
54160.0000   -2.61519
54200.0000   -2.79349
54240.0000   -1.59314
54280.0000   -1.96025
54320.0000   -1.25704
54360.0000   -2.82895
54400.0000   -3.04094
54440.0000   -2.95248
54480.0000   -2.62503
54520.0000   -2.22533
54560.0000   -3.07305
54600.0000   -1.98354
54640.0000   -2.67984
54680.0000   -2.07420
54720.0000   -1.46355
54760.0000   -1.38506
54800.0000   -1.24028
54840.0000   -1.23154
54880.0000   -1.30362
54920.0000   -1.22513
54960.0000   -1.33230
55000.0000   -1.52788
55040.0000   -1.56599
55080.0000   -1.98781
55120.0000   -1.76362
55160.0000   -1.22596
55200.0000   -1.68587
55240.0000   -1.94221
55280.0000   -1.66464
55320.0000   -1.72687
55360.0000   -1.85074
55400.0000   -1.17976
55440.0000   -1.34085
55480.0000   -1.20931
55520.0000   -2.00428
55560.0000   -1.66709
55600.0000   -1.77241
55640.0000   -1.52196
55680.0000   -1.85272
55720.0000   -1.57327
55760.0000   -2.28897
55800.0000   -1.86627
55840.0000   -0.70378
55880.0000   -2.59319
55920.0000   -1.71921
55960.0000   -2.36495
56000.0000   -2.41247
56040.0000   -1.21036
56080.0000   -1.88176
56120.0000   -1.38789
56160.0000   -1.76423
56200.0000   -2.18198
56240.0000   -2.34359
56280.0000   -2.88937
56320.0000   -1.99238
56360.0000   -1.79096
56400.0000   -3.68664
56440.0000   -3.20841
56480.0000   -2.79023
56520.0000   -2.71035
56560.0000   -2.29447
56600.0000   -2.92792
56640.0000   -2.26675
56680.0000   -2.01735
56720.0000   -1.90015
56760.0000   -2.54130
56800.0000   -1.91455
56840.0000   -2.37763
56880.0000   -2.27577
56920.0000   -1.47641
56960.0000   -1.68226
57000.0000   -0.96910
57040.0000   -2.39593
57080.0000   -1.63035
57120.0000   -2.22482
57160.0000   -2.13696
57200.0000   -1.36378
57240.0000   -1.95591
57280.0000   -2.32593
57320.0000   -1.07107
57360.0000   -2.09089
57400.0000   -1.64245
57440.0000   -2.43422
57480.0000   -2.38416
57520.0000   -1.68420
57560.0000   -0.56827
57600.0000   -1.70096
57640.0000   -1.64722
57680.0000   -2.39631
57720.0000   -1.62805
57760.0000   -1.78575
57800.0000   -1.66548
57840.0000   -0.96461
57880.0000   -2.14379
57920.0000   -2.28492
57960.0000   -2.18137
58000.0000   -2.33468
58040.0000   -1.60585
58080.0000   -1.12781
58120.0000   -1.42165
58160.0000   -1.88674
58200.0000   -0.96922
58240.0000   -1.30208
58280.0000   -1.95972
58320.0000   -1.99134
58360.0000   -2.08090
58400.0000   -2.19166
58440.0000   -2.19823
58480.0000   -1.82373
58520.0000   -1.23379
58560.0000   -1.15560
58600.0000   -1.31415
58640.0000   -2.36835
58680.0000   -1.00125
58720.0000   -1.87737
58760.0000   -1.28690
58800.0000   -1.90231
58840.0000   -1.87247
58880.0000   -1.83563
58920.0000   -2.17667
58960.0000   -1.27935
59000.0000   -2.30172
59040.0000   -2.48361
59080.0000   -1.88923
59120.0000   -1.65124
59160.0000   -0.74809
59200.0000   -1.27798
59240.0000   -2.25445
59280.0000   -1.20506
59320.0000   -1.79994
59360.0000   -1.05154
59400.0000   -1.62417
59440.0000   -1.74495
59480.0000   -1.33062
59520.0000   -1.61346
59560.0000   -1.49015
59600.0000   -1.41599
59640.0000   -1.80523
59680.0000   -1.63450
59720.0000   -1.15665
59760.0000   -0.46010
59800.0000   -0.71961
59840.0000   -0.87504
59880.0000   -0.87932
59920.0000   -1.44898
59960.0000   -0.93840
60000.0000   -0.99902
60040.0000    0.36819
60080.0000   -0.67705
60120.0000   -0.17805
60160.0000   -0.35342
60200.0000   -0.60529
60240.0000   -0.63715
60280.0000   -0.22929
60320.0000   -0.63605
60360.0000   -0.06386
60400.0000    0.45420
60440.0000   -0.41808
60480.0000   -0.01638
60520.0000   -0.14148
60560.0000    0.35748
60600.0000    0.60061
60640.0000    0.67808
60680.0000    0.91943
60720.0000    0.55772
60760.0000    0.51140
60800.0000    0.32879
60840.0000   -0.38268
60880.0000   -0.54466
60920.0000   -0.53377
60960.0000   -0.49905
61000.0000   -0.49959
61040.0000   -0.94883
61080.0000    0.17257
61120.0000    0.22122
61160.0000    0.10737
61200.0000   -0.12300
61240.0000    0.76778
61280.0000    0.95411
61320.0000    1.41081
61360.0000    0.47145
61400.0000    0.35114
61440.0000    0.53917
61480.0000    0.14409
61520.0000   -0.05069
61560.0000    0.37789
61600.0000    0.35294
61640.0000   -0.78082
61680.0000   -1.56820
61720.0000   -0.22970
61760.0000    0.21968
61800.0000    0.43245
61840.0000   -0.11193
61880.0000    0.13438
61920.0000   -0.60944
61960.0000    0.21142
62000.0000    0.13437
62040.0000    0.07778
62080.0000    0.44751
62120.0000    0.25744
62160.0000    0.10400
62200.0000    0.06584
62240.0000   -0.42334
62280.0000   -0.80742
62320.0000   -1.15102
62360.0000   -0.77174
62400.0000   -0.41048
62440.0000   -0.73955
62480.0000   -0.84254
62520.0000   -0.06132
62560.0000   -0.66016
62600.0000   -1.07314
62640.0000   -0.32363
62680.0000   -0.44174
62720.0000   -0.63112
62760.0000    0.73015
62800.0000   -0.11758
62840.0000   -0.16310
62880.0000    0.14624
62920.0000   -0.46356
62960.0000    0.33818
63000.0000    1.23235
63040.0000    1.23203
63080.0000    0.91895
63120.0000    0.50270
63160.0000    0.55658
63200.0000    0.76192
63240.0000    1.01564
63280.0000    0.57359
63320.0000   -0.17861
63360.0000   -0.12065
63400.0000    0.41592
63440.0000    0.74685
63480.0000   -0.57581
63520.0000   -0.91564
63560.0000   -0.11459
63600.0000    0.14690
63640.0000   -0.06929
63680.0000   -0.18781
63720.0000    0.50450
63760.0000    0.33201
63800.0000   -0.18349
63840.0000   -0.49405
63880.0000    0.17510
63920.0000   -0.09994
63960.0000   -0.69227
64000.0000   -0.51237
64040.0000    0.26456
64080.0000   -0.11766
64120.0000   -0.46564
64160.0000    0.25271
64200.0000   -0.75459
64240.0000   -1.00166
64280.0000    0.85233
64320.0000    0.27875
64360.0000    0.00004
64400.0000   -0.13250
64440.0000   -0.93426
64480.0000   -0.71393
64520.0000   -0.90928
64560.0000   -0.16741
64600.0000   -0.52566
64640.0000    0.23222
64680.0000    0.27547
64720.0000    0.24245
64760.0000    0.29016
64800.0000    0.56754
64840.0000    0.09933
64880.0000    0.45728
64920.0000    0.59606
64960.0000    0.33335
65000.0000   -0.28185
65040.0000   -0.34545
65080.0000   -0.08476
65120.0000    0.13684
65160.0000   -0.22297
65200.0000    0.66640
65240.0000   -0.07040
65280.0000    0.13878
65320.0000    0.12978
65360.0000   -0.44131
65400.0000   -0.65061
65440.0000   -0.19545
65480.0000    0.46498
65520.0000    0.15015
65560.0000   -0.49205
65600.0000   -0.02361
65640.0000    0.00457
65680.0000    0.41778
65720.0000   -0.05106
65760.0000   -0.10315
65800.0000    0.54510
65840.0000    0.04538
65880.0000    0.25702
65920.0000    0.12124
65960.0000   -0.07491
66000.0000    0.20530
66040.0000    0.61325
66080.0000   -0.15064
66120.0000    0.31828
66160.0000   -0.09758
66200.0000   -0.70279
66240.0000    0.01742
66280.0000    0.40104
66320.0000    0.10354
66360.0000    0.10249
66400.0000   -0.07771
66440.0000    1.10607
66480.0000    0.60680
66520.0000    0.96630
66560.0000    0.08958
66600.0000    1.14724
66640.0000    0.69040
66680.0000    0.87871
66720.0000    1.59321
66760.0000    2.63539
66800.0000    1.78854
66840.0000    1.99626
66880.0000    1.74691
66920.0000    2.08219
66960.0000    1.96634
67000.0000    2.14175
67040.0000    2.42143
67080.0000    2.17707
67120.0000    1.85389
67160.0000    1.27974
67200.0000    1.64580
67240.0000    0.77801
67280.0000    0.58911
67320.0000    1.24234
67360.0000    1.04644
67400.0000    0.70264
67440.0000    1.17930
67480.0000    0.86322
67520.0000    0.61501
67560.0000    0.34024
67600.0000    0.19155
67640.0000    1.80463
67680.0000    1.45663
67720.0000    0.18735
67760.0000    0.47133
67800.0000   -0.04917
67840.0000    0.65781
67880.0000    0.48773
67920.0000    0.94910
67960.0000    0.88951
68000.0000    0.61035
68040.0000    0.64375
68080.0000    0.36433
68120.0000   -0.11725
68160.0000    0.91005
68200.0000    0.13811
68240.0000    0.01133
68280.0000    0.53544
68320.0000    0.12931
68360.0000    0.94077
68400.0000    0.86197
68440.0000   -0.09821
68480.0000    0.10042
68520.0000    0.86972
68560.0000    0.38344
68600.0000    1.26394
68640.0000   -0.14375
68680.0000    0.32915
68720.0000    1.75521
68760.0000    0.69088
68800.0000    1.19159
68840.0000    0.70045
68880.0000    1.61897
68920.0000    1.17497
68960.0000    0.33726
69000.0000    0.36878
69040.0000    0.48800
69080.0000    0.10548
69120.0000   -0.01971
69160.0000    0.70071
69200.0000    0.25124
69240.0000    0.04084
69280.0000    0.37199
69320.0000    0.60408
69360.0000    0.99885
69400.0000    1.05399
69440.0000    0.75586
69480.0000    0.78139
69520.0000    0.66092
69560.0000    0.34978
69600.0000    1.30622
69640.0000    0.36376
69680.0000   -0.06321
69720.0000    0.65274
69760.0000    0.47362
69800.0000    0.39045
69840.0000    0.39788
69880.0000    0.64866
69920.0000    0.67516
69960.0000   -0.09151
70000.0000    0.76120
70040.0000    0.36220
70080.0000    0.09618
70120.0000    0.91108
70160.0000    0.66975
70200.0000    0.58069
70240.0000    0.78417
70280.0000    0.85551
70320.0000    0.09248
70360.0000    0.16417
70400.0000    0.84803
70440.0000    0.79643
70480.0000    0.84800
70520.0000    0.24382
70560.0000    0.85165
70600.0000    0.29963
70640.0000    0.44803
70680.0000    0.83012
70720.0000    0.47592
70760.0000    0.33648
70800.0000    1.16518
70840.0000    0.72315
70880.0000    0.41580
70920.0000   -0.05877
70960.0000    0.10883
71000.0000    0.07296
71040.0000   -0.01877
71080.0000    0.12771
71120.0000    0.64340
71160.0000   -0.07128
71200.0000    0.82366
71240.0000   -0.26730
71280.0000    0.81049
71320.0000   -0.27531
71360.0000    0.70236
71400.0000    0.28914
71440.0000    0.39767
71480.0000    0.50085
71520.0000    0.95535
71560.0000    0.28204
71600.0000    0.37521
71640.0000    0.48390
71680.0000    0.33081
71720.0000    1.02537
71760.0000    1.42969
71800.0000    0.95370
71840.0000    1.24254
71880.0000    1.15004
71920.0000    0.63527
71960.0000    1.03317
72000.0000    0.84019
72040.0000    0.53746
72080.0000   -0.09520
72120.0000    0.69588
72160.0000    0.18349
72200.0000   -0.13173
72240.0000   -0.75397
72280.0000   -0.53028
72320.0000   -0.62879
72360.0000   -0.38523
72400.0000    0.43153
72440.0000    0.50326
72480.0000    0.47283
72520.0000    0.31737
72560.0000    0.54845
72600.0000    0.52337
72640.0000    0.17701
72680.0000    0.67617
72720.0000   -0.16131
72760.0000    0.19613
72800.0000    0.58786
72840.0000   -0.18947
72880.0000    0.31570
72920.0000    0.52421
72960.0000    0.34725
73000.0000    0.25375
73040.0000    0.45929
73080.0000    0.54087
73120.0000    1.23025
73160.0000    0.68587
73200.0000    0.86152
73240.0000    0.54461
73280.0000    0.10667
73320.0000   -1.02619
73360.0000   -0.98460
73400.0000   -0.68997
73440.0000    0.08034
73480.0000    0.01601
73520.0000    0.24609
73560.0000   -0.17435
73600.0000   -0.18836
73640.0000   -0.25917
73680.0000   -0.37570
73720.0000   -0.61766
73760.0000   -0.21712
73800.0000    0.49454
73840.0000    0.23376
73880.0000   -0.52325
73920.0000    0.79053
73960.0000    0.06294
74000.0000    1.12245
74040.0000    0.64082
74080.0000    0.37316
74120.0000    0.08703
74160.0000    0.40255
74200.0000    1.31045
74240.0000    0.42747
74280.0000    0.35348
74320.0000    0.42577
74360.0000    0.65407
74400.0000    0.90776
74440.0000    0.46453
74480.0000    1.36899
74520.0000    0.93115
74560.0000    0.65256
74600.0000    0.74073
74640.0000    0.09470
74680.0000    1.17130
74720.0000    1.04411
74760.0000    0.90281
74800.0000    0.54369
74840.0000    0.89284
74880.0000    0.70573
74920.0000    0.59963
74960.0000    0.62179
75000.0000    1.22709
75040.0000    0.68911
75080.0000    0.59983
75120.0000    0.24317
75160.0000    1.02037
75200.0000   -0.12209
75240.0000    0.45241
75280.0000    0.39348
75320.0000    0.14699
75360.0000    0.53716
75400.0000    0.36061
75440.0000    0.03010
75480.0000    0.59360
75520.0000    0.47083
75560.0000    1.25665
75600.0000    0.44003
75640.0000    0.45359
75680.0000    0.42872
75720.0000   -0.02730
75760.0000    0.15043
75800.0000    0.15708
75840.0000   -0.40319
75880.0000   -0.49376
75920.0000   -0.03880
75960.0000    0.48892
76000.0000    0.57075
76040.0000    0.55844
76080.0000    0.17968
76120.0000   -0.37747
76160.0000    0.32813
76200.0000    0.83474
76240.0000    0.87323
76280.0000    0.75995
76320.0000   -0.16570
76360.0000    0.37054
76400.0000    1.05493
76440.0000    0.38959
76480.0000    0.68830
76520.0000    0.71907
76560.0000    1.08591
76600.0000    0.43779
76640.0000   -0.06603
76680.0000   -0.70254
76720.0000   -0.07577
76760.0000    0.03483
76800.0000    0.76568
76840.0000   -0.69414
76880.0000   -0.40509
76920.0000   -0.56408
76960.0000   -0.00269
77000.0000    0.70424
77040.0000   -0.33381
77080.0000    0.82639
77120.0000   -0.28154
77160.0000    1.14155
77200.0000    0.50599
77240.0000    0.34423
77280.0000    0.08042
77320.0000    0.73584
77360.0000   -0.22796
77400.0000   -0.23880
77440.0000    0.27585
77480.0000   -0.21766
77520.0000    0.18025
77560.0000    0.45208
77600.0000   -0.28832
77640.0000   -0.56067
77680.0000   -0.60633
77720.0000   -0.31879
77760.0000   -0.02085
77800.0000   -0.35570
77840.0000   -0.43729
77880.0000   -0.55564
77920.0000   -0.46067
77960.0000   -0.31800
78000.0000   -0.23343
78040.0000   -0.40487
78080.0000    0.27435
78120.0000    0.07344
78160.0000    0.00591
78200.0000   -0.22884
78240.0000   -0.30334
78280.0000   -0.32021
78320.0000   -0.16755
78360.0000   -0.13940
78400.0000   -0.06120
78440.0000    0.28379
78480.0000   -0.00474
78520.0000   -0.04276
78560.0000    0.14961
78600.0000    0.03427
78640.0000   -0.33141
78680.0000   -1.19404
78720.0000   -0.06958
78760.0000    0.26883
78800.0000    0.03120
78840.0000   -0.62938
78880.0000   -0.45351
78920.0000   -0.64546
78960.0000   -0.52265
79000.0000   -0.78447
79040.0000   -0.16559
79080.0000   -0.61328
79120.0000   -0.42289
79160.0000   -0.06524
79200.0000   -0.49703
79240.0000   -0.59739
79280.0000   -0.77729
79320.0000   -0.72460
79360.0000   -0.56524
79400.0000   -0.80955
79440.0000   -0.77538
79480.0000    0.08196
79520.0000   -0.68459
79560.0000   -0.35074
79600.0000   -0.19150
79640.0000    0.00601
79680.0000   -0.97783
79720.0000   -0.29028
79760.0000    0.33863
79800.0000    0.16478
79840.0000    0.90819
79880.0000    0.01770
79920.0000    0.55803
79960.0000    0.25947
80000.0000   -0.21830
80040.0000   -0.43461
80080.0000   -0.24001
80120.0000   -0.68932
80160.0000   -0.30673
80200.0000   -0.05466
80240.0000   -0.17676
80280.0000   -0.77419
80320.0000    0.05115
80360.0000    0.28205
80400.0000    0.49608
80440.0000    0.20620
80480.0000    0.03876
80520.0000    0.82608
80560.0000    0.36851
80600.0000    0.27371
80640.0000    0.44487
80680.0000    0.98204
80720.0000    0.95702
80760.0000    0.00715
80800.0000    0.93745
80840.0000    0.61472
80880.0000    0.63781
80920.0000    0.10608
80960.0000   -0.19578
81000.0000    0.25737
81040.0000    0.51423
81080.0000   -0.35510
81120.0000   -0.11064
81160.0000   -0.16470
81200.0000    0.34680
81240.0000    0.56607
81280.0000    0.49278
81320.0000    0.91349
81360.0000    0.37362
81400.0000    1.15461
81440.0000    0.86522
81480.0000    0.32381
81520.0000    0.51791
81560.0000   -0.14588
81600.0000    0.64804
81640.0000    0.65129
81680.0000   -0.17884
81720.0000   -0.04470
81760.0000    0.60015
81800.0000   -0.14160
81840.0000    0.29116
81880.0000   -0.59550
81920.0000    0.18258
81960.0000   -0.29721
82000.0000    0.09990
82040.0000    0.31010
82080.0000    0.45569
82120.0000   -0.57448
82160.0000   -0.15247
82200.0000   -0.32267
82240.0000   -0.74864
82280.0000   -0.03440
82320.0000   -0.31012
82360.0000   -0.15497
82400.0000   -0.29495
82440.0000    0.39160
82480.0000   -0.14215
82520.0000    0.81196
82560.0000   -0.07781
82600.0000   -1.11485
82640.0000    0.16308
82680.0000    0.06270
82720.0000   -0.61624
82760.0000   -0.93502
82800.0000   -0.44754
82840.0000   -0.85577
82880.0000    0.39044
82920.0000   -0.00968
82960.0000   -0.08316
83000.0000    0.09160
83040.0000   -0.98590
83080.0000   -0.12957
83120.0000   -0.39973
83160.0000    0.21482
83200.0000    0.06304
83240.0000    0.23833
83280.0000   -0.13959
83320.0000    0.30422
83360.0000   -0.20488
83400.0000    0.09060
83440.0000   -0.27948
83480.0000    0.17694
83520.0000    0.12940
83560.0000    0.16299
83600.0000   -0.14481
83640.0000    0.00912
83680.0000    0.18788
83720.0000   -0.10871
83760.0000   -0.23868
83800.0000    0.02612
83840.0000    0.04145
83880.0000   -0.35192
83920.0000    0.11278
83960.0000   -0.08249
84000.0000   -0.20763
84040.0000   -0.49985
84080.0000   -0.31552
84120.0000    0.09015
84160.0000    0.82127
84200.0000    0.91709
84240.0000   -0.03469
84280.0000    0.99563
84320.0000    0.75977
84360.0000    1.10177
84400.0000    0.76520
84440.0000    0.15569
84480.0000    0.56499
84520.0000    0.43074
84560.0000   -0.34131
84600.0000    0.08459
84640.0000   -0.10849
84680.0000   -0.02627
84720.0000   -0.38431
84760.0000    0.40502
84800.0000   -0.79763
84840.0000   -0.30646
84880.0000   -0.77666
84920.0000   -0.86927
84960.0000   -0.00703
85000.0000   -0.42682
85040.0000   -1.82423
85080.0000   -1.84419
85120.0000   -1.59649
85160.0000    0.13176
85200.0000    0.18413
85240.0000   -0.86463
85280.0000   -0.55022
85320.0000   -0.41292
85360.0000   -0.56733
85400.0000   -0.05990
85440.0000    0.00830
85480.0000   -0.05425
85520.0000    0.31733
85560.0000    0.38761
85600.0000    0.69822
85640.0000    0.39950
85680.0000    1.12338
85720.0000    0.93787
85760.0000    0.81260
85800.0000    1.28025
85840.0000    0.11269
85880.0000    1.16368
85920.0000    0.53235
85960.0000    0.53122
86000.0000    0.23158
86040.0000    0.35685
86080.0000    0.28686
86120.0000   -0.05285
86160.0000    0.17603
86200.0000   -0.06346
86240.0000    0.06305
86280.0000    0.10504
86320.0000    0.67300
86360.0000    0.06207
86400.0000    0.74936
86440.0000    0.25072
86480.0000    0.28879
86520.0000    0.10418
86560.0000    0.36630
86600.0000   -0.25025
86640.0000    0.98220
86680.0000    0.55337
86720.0000    0.36766
86760.0000    0.28924
86800.0000    0.84802
86840.0000   -0.16577
86880.0000    0.51810
86920.0000    0.50689
86960.0000    0.61083
87000.0000    0.25711
87040.0000    0.04164
87080.0000   -0.05852
87120.0000    0.33802
87160.0000   -0.04533
87200.0000    0.17178
87240.0000   -0.06568
87280.0000    0.38356
87320.0000   -0.15887
87360.0000    0.10526
87400.0000    0.26952
87440.0000   -0.17562
87480.0000   -0.05394
87520.0000    0.12113
87560.0000    0.27034
87600.0000    0.20357
87640.0000    0.61999
87680.0000    0.46460
87720.0000    0.66995
87760.0000    0.82052
87800.0000    0.89697
87840.0000    0.44647
87880.0000    0.91366
87920.0000    0.52487
87960.0000    0.63028
88000.0000    0.47371
88040.0000    1.05655
88080.0000    0.14019
88120.0000    0.07213
88160.0000    0.24248
88200.0000    0.91497
88240.0000    0.75160
88280.0000    1.19717
88320.0000    0.36340
88360.0000    1.65245
88400.0000    1.29427
88440.0000    1.17850
88480.0000    1.12063
88520.0000    0.92702
88560.0000    1.12224
88600.0000    0.78269
88640.0000    0.12099
88680.0000    0.15811
88720.0000    1.01663
88760.0000    0.50386
88800.0000    1.43316
88840.0000    0.87260
88880.0000    1.00300
88920.0000    0.14971
88960.0000   -0.01653
89000.0000    0.74887
89040.0000    0.93755
89080.0000    0.85709
89120.0000    1.45270
89160.0000    0.90467
89200.0000    1.63933
89240.0000    1.48219
89280.0000    1.15842
89320.0000    1.31450
89360.0000    1.57153
89400.0000    0.86377
89440.0000    0.54471
89480.0000    1.02088
89520.0000    0.43868
89560.0000    0.95499
89600.0000    0.42770
89640.0000    1.33541
89680.0000    1.14597
89720.0000    0.90405
89760.0000    0.73986
89800.0000    0.72012
89840.0000    0.52912
89880.0000    0.71643
89920.0000    0.38721
89960.0000   -0.00185
90000.0000    0.31846
90040.0000    0.19568
90080.0000    0.81211
90120.0000    0.56788
90160.0000    0.65570
90200.0000    0.24871
90240.0000    1.25259
90280.0000    1.06631
90320.0000    0.41800
90360.0000    0.38450
90400.0000    0.38758
90440.0000    0.28288
90480.0000    0.31110
90520.0000    0.75519
90560.0000   -0.04974
90600.0000    1.06543
90640.0000    0.27159
90680.0000    1.20140
90720.0000    0.25469
90760.0000    0.59861
90800.0000    1.08694
90840.0000    1.00210
90880.0000    1.04605
90920.0000    0.94515
90960.0000    1.25814
91000.0000    0.95654
91040.0000    1.48263
91080.0000    1.17971
91120.0000    0.88374
91160.0000    0.91263
91200.0000    0.47429
91240.0000    1.43246
91280.0000    1.16743
91320.0000    1.50942
91360.0000    0.95358
91400.0000    1.74852
91440.0000    0.51974
91480.0000    1.29395
91520.0000    0.79898
91560.0000    1.93663
91600.0000    0.60647
91640.0000    1.09064
91680.0000    1.06687
91720.0000    0.80429
91760.0000    1.01532
91800.0000    1.10060
91840.0000    1.12913
91880.0000    0.96706
91920.0000    1.36109
91960.0000    1.51217
92000.0000    2.33103
92040.0000    1.42270
92080.0000    0.56912
92120.0000    1.30025
92160.0000    0.50290
92200.0000    0.65550
92240.0000    0.76100
92280.0000    0.38019
92320.0000    0.29543
92360.0000    0.86152
92400.0000    0.67152
92440.0000    0.46230
92480.0000    1.30566
92520.0000    0.85363
92560.0000    0.99381
92600.0000    0.19357
92640.0000    1.35609
92680.0000    0.79082
92720.0000    0.72240
92760.0000    1.05750
92800.0000    1.25932
92840.0000    1.24893
92880.0000    1.27307
92920.0000    1.24415
92960.0000    0.80005
93000.0000    0.61769
93040.0000    0.94597
93080.0000    1.06163
93120.0000    0.71147
93160.0000    0.65245
93200.0000    0.67317
93240.0000    0.58437
93280.0000    1.36950
93320.0000    1.25187
93360.0000    1.01401
93400.0000    1.07907
93440.0000    1.43417
93480.0000    0.25534
93520.0000    0.24720
93560.0000    0.98379
93600.0000    1.20789
93640.0000    1.35359
93680.0000    0.58271
93720.0000    1.17585
93760.0000    1.06313
93800.0000    0.63101
93840.0000    0.34203
93880.0000    0.55497
93920.0000    0.55860
93960.0000   -0.48505
94000.0000    0.14014
94040.0000   -0.52685
94080.0000   -0.17930
94120.0000   -0.59396
94160.0000   -0.47169
94200.0000    0.57920
94240.0000    0.53868
94280.0000    0.85317
94320.0000   -0.34240
94360.0000    0.12295
94400.0000   -0.01611
94440.0000   -0.12255
94480.0000   -0.22115
94520.0000   -0.08538
94560.0000   -0.25118
94600.0000   -0.88322
94640.0000   -0.08618
94680.0000   -0.45434
94720.0000   -0.42418
94760.0000   -0.05671
94800.0000   -0.16288
94840.0000    0.19579
94880.0000   -0.78070
94920.0000    0.01153
94960.0000   -0.39576
95000.0000   -0.44359
95040.0000   -0.00983
95080.0000    0.42045
95120.0000    0.42215
95160.0000    0.67524
95200.0000    0.11083
95240.0000    0.30580
95280.0000    0.48702
95320.0000    1.18874
95360.0000    1.12113
95400.0000    0.30898
95440.0000    0.04975
95480.0000    0.51177
95520.0000    0.54214
95560.0000    0.30437
95600.0000    0.06773
95640.0000    0.91431
95680.0000    0.09974
95720.0000    0.06067
95760.0000    0.13528
95800.0000    0.21774
95840.0000   -0.20096
95880.0000    0.54514
95920.0000    0.47018
95960.0000    0.21591
96000.0000   -0.18037
96040.0000    0.29135
96080.0000    0.70480
96120.0000    0.44400
96160.0000    0.41404
96200.0000   -0.28593
96240.0000    0.38408
96280.0000    0.36666
96320.0000   -0.12746
96360.0000    0.05469
96400.0000    0.24918
96440.0000   -0.12223
96480.0000   -0.43465
96520.0000   -0.01998
96560.0000    0.02822
96600.0000    0.33842
96640.0000    0.44579
96680.0000   -0.20329
96720.0000   -0.05537
96760.0000   -0.43333
96800.0000   -0.22769
96840.0000   -0.45564
96880.0000   -0.46299
96920.0000   -0.54349
96960.0000   -0.64213
97000.0000   -0.95341
97040.0000   -0.35525
97080.0000    0.46112
97120.0000   -0.15860
97160.0000   -0.17885
97200.0000   -0.21001
97240.0000    0.26842
97280.0000    0.50590
97320.0000   -0.39639
97360.0000    0.13747
97400.0000   -0.17107
97440.0000    0.40072
97480.0000    0.13969
97520.0000    1.36887
97560.0000    0.71778
97600.0000    1.59987
97640.0000    0.64630
97680.0000    0.89413
97720.0000    0.74952
97760.0000    0.76251
97800.0000    1.00570
97840.0000    0.56348
97880.0000    1.31329
97920.0000    0.39068
97960.0000    0.79848
98000.0000    0.43094
98040.0000    0.37126
98080.0000    0.19623
98120.0000    1.39789
98160.0000    1.09713
98200.0000    1.07244
98240.0000    1.09472
98280.0000    1.13351
98320.0000    0.85105
98360.0000    1.12383
98400.0000    0.82490
98440.0000    0.96968
98480.0000    0.98967
98520.0000    0.78662
98560.0000    0.63590
98600.0000    0.77872
98640.0000    0.61278
98680.0000    0.59671
98720.0000   -0.12042
98760.0000    0.22511
98800.0000   -0.07611
98840.0000    0.47957
98880.0000    0.35832
98920.0000    1.05128
98960.0000    0.88376
99000.0000    0.47673
99040.0000    0.64984
99080.0000    0.40283
99120.0000    0.41736
99160.0000    0.35646
99200.0000    1.15738
99240.0000    1.03997
99280.0000    0.85097
99320.0000    0.44176
99360.0000   -0.05279
99400.0000   -0.31606
99440.0000    0.09794
99480.0000    0.17703
99520.0000    0.25636
99560.0000    0.04619
99600.0000    0.15520
99640.0000   -0.18473
99680.0000    0.72789
99720.0000    0.46000
99760.0000    0.36668
99800.0000    0.58387
99840.0000    0.54567
99880.0000    0.60237
99920.0000    0.60896
99960.0000   -0.25333
100000.0000    0.77999
100040.0000    0.69567
100080.0000    0.76274
100120.0000    0.44392
100160.0000    0.36449
100200.0000    0.09485
100240.0000    0.29632
100280.0000    0.28895
100320.0000    0.08585
100360.0000    0.40829
100400.0000    0.52664
100440.0000   -0.31245
100480.0000   -0.01394
100520.0000    0.08409
100560.0000    0.07193
100600.0000    0.41189
100640.0000   -0.08961
100680.0000    0.54633
100720.0000    0.44038
100760.0000    0.24333
100800.0000    0.74156
100840.0000    0.04033
100880.0000   -0.25944
100920.0000   -0.54509
100960.0000   -0.19979
101000.0000    0.00207
101040.0000   -0.63016
101080.0000   -0.68065
101120.0000   -0.71567
101160.0000   -1.03705
101200.0000   -0.89477
101240.0000   -0.28984
101280.0000   -0.17394
101320.0000    0.01964
101360.0000   -0.44685
101400.0000   -0.62301
101440.0000   -0.59714
101480.0000   -0.65815
101520.0000   -0.32147
101560.0000   -0.82488
101600.0000   -0.79824
101640.0000   -0.38452
101680.0000    0.45412
101720.0000   -0.02818
101760.0000   -0.22778
101800.0000   -0.33256
101840.0000   -0.78456
101880.0000   -0.93045
101920.0000   -0.73366
101960.0000   -0.64680
102000.0000   -1.13429
102040.0000   -0.94181
102080.0000   -1.40512
102120.0000   -1.17305
102160.0000   -1.52375
102200.0000   -1.23846
102240.0000   -1.74105
102280.0000   -0.04002
102320.0000    0.74462
102360.0000    0.63153
102400.0000   -0.43038
102440.0000    0.02338
102480.0000   -0.58044
102520.0000   -0.31155
102560.0000   -0.68068
102600.0000   -0.54622
102640.0000   -0.34608
102680.0000   -0.28892
102720.0000   -0.15362
102760.0000    0.19138
102800.0000    0.16356
102840.0000    0.03867
102880.0000    0.61256
102920.0000    0.89108
102960.0000    0.24350
103000.0000    0.36864
103040.0000    0.37230
103080.0000   -0.06109
103120.0000    0.17751
103160.0000    0.50810
103200.0000    0.60467
103240.0000    1.12729
103280.0000    0.45341
103320.0000    0.35652
103360.0000    0.02512
103400.0000   -0.15064
103440.0000   -0.25216
103480.0000    0.30614
103520.0000    0.78595
103560.0000    1.04813
103600.0000    0.10144
103640.0000   -0.49983
103680.0000   -0.35297
103720.0000    0.11520
103760.0000   -0.15165
103800.0000    0.37691
103840.0000    0.07551
103880.0000   -0.17758
103920.0000    0.32957
103960.0000    0.89258
104000.0000    0.12838
104040.0000    0.03379
104080.0000   -0.37409
104120.0000    0.23701
104160.0000    0.17926
104200.0000    0.09333
104240.0000    1.08289
104280.0000    0.57662
104320.0000    0.50610
104360.0000    0.76621
104400.0000    0.25943
104440.0000    0.42248
104480.0000    1.09804
104520.0000    0.80712
104560.0000    0.21800
104600.0000    0.67869
104640.0000    0.07585
104680.0000    0.76008
104720.0000    0.65057
104760.0000   -1.01389
104800.0000   -1.19255
104840.0000   -0.06412
104880.0000    0.24366
104920.0000    0.11688
104960.0000    0.43259
105000.0000    0.35670
105040.0000   -0.32237
105080.0000   -0.05308
105120.0000   -0.61047
105160.0000   -1.41996
105200.0000   -0.51352
105240.0000    0.04166
105280.0000   -1.09991
105320.0000   -0.27762
105360.0000   -0.34315
105400.0000    0.17980
105440.0000   -0.11795
105480.0000    0.64435
105520.0000    0.24090
105560.0000   -0.32449
105600.0000   -0.20241
105640.0000   -0.43755
105680.0000   -0.10192
105720.0000   -0.30345
105760.0000   -0.14158
105800.0000   -0.40221
105840.0000   -0.00638
105880.0000   -0.59969
105920.0000    0.75614
105960.0000   -0.28603
106000.0000   -0.03137
106040.0000    0.05383
106080.0000   -0.21105
106120.0000    0.41386
106160.0000    1.22636
106200.0000    1.22889
106240.0000    1.18004
106280.0000    1.01190
106320.0000    1.28885
106360.0000    1.46414
106400.0000    1.55022
106440.0000    1.10389
106480.0000    0.97903
106520.0000    1.52992
106560.0000    0.64832
106600.0000    0.71319
106640.0000    0.85002
106680.0000    0.44903
106720.0000    0.65501
106760.0000    0.30753
106800.0000    0.84813
106840.0000    0.89408
106880.0000    0.72366
106920.0000    0.58779
106960.0000   -0.06597
107000.0000    0.13409
107040.0000    1.07583
107080.0000   -0.09476
107120.0000    0.73979
107160.0000    0.59440
107200.0000    0.96946
107240.0000    1.07499
107280.0000    0.93781
107320.0000    0.67904
107360.0000    1.18945
107400.0000    0.87939
107440.0000    0.56537
107480.0000    0.64179
107520.0000    0.70439
107560.0000    1.09380
107600.0000    0.48960
107640.0000    0.16849
107680.0000    0.92757
107720.0000    0.81681
107760.0000    1.03083
107800.0000    0.73980
107840.0000    0.20338
107880.0000    0.53831
107920.0000    0.47508
107960.0000    0.18143
108000.0000   -0.02712
108040.0000   -0.37342
108080.0000    0.44819
108120.0000   -0.14578
108160.0000   -0.06146
108200.0000   -0.44975
108240.0000   -0.49945
108280.0000   -0.37953
108320.0000    0.02856
108360.0000   -0.01736
108400.0000   -0.14636
108440.0000    0.34059
108480.0000    0.14628
108520.0000    0.41902
108560.0000   -0.18973
108600.0000   -0.07309
108640.0000    0.05692
108680.0000   -0.00282
108720.0000    0.27154
108760.0000    0.36981
108800.0000    0.03718
108840.0000    0.35954
108880.0000    0.11447
108920.0000    0.37654
108960.0000    0.32757
109000.0000   -0.50441
109040.0000   -0.79192
109080.0000    0.65024
109120.0000    0.24871
109160.0000    0.26520
109200.0000    1.24719
109240.0000    0.55594
109280.0000    0.02435
109320.0000    0.43784
109360.0000    0.09142
109400.0000   -0.48560
109440.0000    0.07276
109480.0000    0.11657
109520.0000    0.18630
109560.0000    0.14578
109600.0000    1.10915
109640.0000    0.31049
109680.0000    0.23298
109720.0000    0.37764
109760.0000    0.27188
109800.0000    1.21162
109840.0000    0.69324
109880.0000    0.21344
109920.0000   -0.11007
109960.0000    0.12461
110000.0000   -0.33698
110040.0000    0.02285
110080.0000   -0.15440
110120.0000    0.29557
110160.0000    1.12319
110200.0000    1.72042
110240.0000    0.85971
110280.0000    1.20159
110320.0000    0.21091
110360.0000    0.86902
110400.0000    0.23215
110440.0000    0.99226
110480.0000    0.41869
110520.0000    0.84012
110560.0000    1.07966
110600.0000    1.43844
110640.0000    0.36790
110680.0000    0.61224
110720.0000    1.08363
110760.0000    0.66599
110800.0000    0.55378
110840.0000    0.55561
110880.0000    0.67056
110920.0000    0.85106
110960.0000    1.95232
111000.0000    0.74717
111040.0000    0.76632
111080.0000    0.56536
111120.0000    1.12619
111160.0000    0.76306
111200.0000    0.51459
111240.0000    1.03294
111280.0000    0.88570
111320.0000    0.66462
111360.0000    1.26203
111400.0000    1.44070
111440.0000    1.59571
111480.0000    1.50830
111520.0000    1.40693
111560.0000    1.83019
111600.0000    0.85126
111640.0000    0.96917
111680.0000    2.14586
111720.0000    0.54056
111760.0000    0.45359
111800.0000    1.28998
111840.0000    1.89791
111880.0000    1.77267
111920.0000    1.29923
111960.0000    0.80775
112000.0000    1.62715
112040.0000    1.97859
112080.0000    0.53044
112120.0000    1.59862
112160.0000    0.69960
112200.0000    0.94875
112240.0000    1.27960
112280.0000    0.72925
112320.0000    0.27345
112360.0000   -0.10179
112400.0000    1.23575
112440.0000    0.78971
112480.0000    0.41009
112520.0000    0.68383
112560.0000    0.20092
112600.0000    0.46812
112640.0000    0.11352
112680.0000    0.95744
112720.0000    0.77919
112760.0000    0.56279
112800.0000    0.53656
112840.0000    0.99918
112880.0000    0.12442
112920.0000    0.20504
112960.0000    0.07087
113000.0000   -0.13100
113040.0000    0.21738
113080.0000    0.55543
113120.0000    0.63906
113160.0000    1.15155
113200.0000    0.91317
113240.0000    0.19353
113280.0000    0.77185
113320.0000    1.51367
113360.0000    0.77246
113400.0000    0.08090
113440.0000    0.98253
113480.0000    0.34920
113520.0000   -0.05166
113560.0000    0.26741
113600.0000    0.92480
113640.0000    0.06778
113680.0000    0.86191
113720.0000    0.14794
113760.0000    0.43925
113800.0000    0.01674
113840.0000    0.03101
113880.0000    0.93214
113920.0000    1.08442
113960.0000    0.95887
114000.0000    0.75204
114040.0000    0.66399
114080.0000    0.89495
114120.0000    0.52237
114160.0000    0.03973
114200.0000    0.02978
114240.0000    0.30893
114280.0000    0.63670
114320.0000    0.96031
114360.0000    0.29574
114400.0000    0.33685
114440.0000    0.68263
114480.0000   -0.73985
114520.0000    0.07097
114560.0000    0.48926
114600.0000    0.54381
114640.0000    0.08633
114680.0000    0.62433
114720.0000   -0.05779
114760.0000    0.56927
114800.0000    0.31625
114840.0000    0.39610
114880.0000    0.49914
114920.0000   -0.21212
114960.0000   -0.24823
115000.0000   -0.25558
115040.0000   -0.04432
115080.0000   -0.10958
115120.0000    0.27873
115160.0000    0.93685
115200.0000    0.21213
115240.0000    0.43345
115280.0000    0.76021
115320.0000    0.42204
115360.0000    0.45261
115400.0000    0.62581
115440.0000    0.31697
115480.0000    0.72224
115520.0000    1.39081
115560.0000    0.65049
115600.0000    0.50309
115640.0000    1.20771
115680.0000    0.30472
115720.0000    0.52382
115760.0000   -0.21899
115800.0000    0.25588
115840.0000    0.37605
115880.0000    0.34998
115920.0000    0.38321
115960.0000    0.58294
116000.0000    0.01077
116040.0000    0.07863
116080.0000   -0.46508
116120.0000   -0.23885
116160.0000    0.28027
116200.0000   -0.25959
116240.0000   -0.17937
116280.0000   -0.50155
116320.0000    0.21668
116360.0000   -0.37579
116400.0000   -0.72801
116440.0000    0.26647
116480.0000    0.85867
116520.0000    0.65981
116560.0000    1.12957
116600.0000    1.29129
116640.0000    1.92842
116680.0000    1.03765
116720.0000    1.34193
116760.0000    0.28346
116800.0000    1.07873
116840.0000    0.37482
116880.0000    0.15020
116920.0000    0.13741
116960.0000    0.90555
117000.0000    0.60644
117040.0000    0.28401
117080.0000    0.96022
117120.0000    0.73755
117160.0000    1.37243
117200.0000    1.38970
117240.0000    1.65072
117280.0000    1.41364
117320.0000    0.98755
117360.0000    0.83245
117400.0000    0.60620
117440.0000    0.21544
117480.0000    0.64895
117520.0000    0.16331
117560.0000   -0.11307
117600.0000    0.47471
117640.0000    0.50959
117680.0000   -0.75193
117720.0000   -0.10207
117760.0000   -0.87494
117800.0000   -1.57151
117840.0000   -1.21362
117880.0000   -0.83884
117920.0000   -0.58965
117960.0000   -0.84063
118000.0000   -0.03774
118040.0000    0.08096
118080.0000   -0.28662
118120.0000   -0.16538
118160.0000   -0.50086
118200.0000    0.07378
118240.0000    0.60451
118280.0000   -0.54842
118320.0000   -0.40712
118360.0000    0.21249
118400.0000   -0.27226
118440.0000   -0.39579
118480.0000   -0.66746
118520.0000   -0.86797
118560.0000   -1.00702
118600.0000   -0.34066
118640.0000   -1.08361
118680.0000   -1.02068
118720.0000    0.23372
118760.0000   -0.14806
118800.0000   -0.36736
118840.0000   -0.59062
118880.0000   -0.14194
118920.0000    0.30691
118960.0000    0.71978
119000.0000   -0.32969
119040.0000   -0.48903
119080.0000   -0.03225
119120.0000    0.59612
119160.0000    0.04565
119200.0000   -0.34097
119240.0000   -0.26628
119280.0000   -0.51759
119320.0000   -0.32144
119360.0000   -0.03644
119400.0000    0.42265
119440.0000   -0.20434
119480.0000    0.14585
119520.0000   -0.20245
119560.0000   -1.22390
119600.0000    0.17871
119640.0000    0.20288
119680.0000   -0.23905
119720.0000    0.02328
119760.0000    0.23497
119800.0000    0.46809
119840.0000    0.85401
119880.0000    1.57766
119920.0000    0.96572
119960.0000    1.12296
120000.0000    0.79964
120040.0000    1.02029
120080.0000   -0.42925
120120.0000   -0.27275
120160.0000    0.52371
120200.0000   -0.09537
120240.0000    0.41305
120280.0000    0.54057
120320.0000    0.26626
120360.0000    0.20981
120400.0000    0.13929
120440.0000    0.22970
120480.0000   -0.40365
120520.0000   -0.26262
120560.0000    0.32157
120600.0000    0.03878
120640.0000   -0.21551
120680.0000   -0.11225
120720.0000   -0.07715
120760.0000   -0.04192
120800.0000    0.15431
120840.0000   -0.09598
120880.0000   -0.09699
120920.0000   -0.03543
120960.0000    0.04708
121000.0000   -0.37736
121040.0000   -0.35323
121080.0000   -0.21585
121120.0000   -0.59488
121160.0000    0.01692
121200.0000   -0.94341
121240.0000   -0.41233
121280.0000   -0.37114
121320.0000   -0.51733
121360.0000   -0.09923
121400.0000   -0.07114
121440.0000   -0.42092
121480.0000   -0.30472
121520.0000   -0.60124
121560.0000   -0.92149
121600.0000   -0.52387
121640.0000    0.72938
121680.0000    0.45890
121720.0000    0.17410
121760.0000   -0.18553
121800.0000    0.12362
121840.0000    0.88128
121880.0000    1.56448
121920.0000   -0.08956
121960.0000    0.82160
122000.0000    0.21236
122040.0000    1.06359
122080.0000    0.91283
122120.0000   -0.02621
122160.0000    0.36109
122200.0000    0.85300
122240.0000    1.01177
122280.0000    0.16595
122320.0000   -0.10441
122360.0000    0.28976
122400.0000    0.40341
122440.0000   -0.13708
122480.0000    0.39876
122520.0000    0.85942
122560.0000    0.59262
122600.0000    1.07522
122640.0000    1.02732
122680.0000    0.97283
122720.0000    0.77987
122760.0000    0.41416
122800.0000    0.69434
122840.0000    1.30780
122880.0000    0.73736
122920.0000   -0.55253
122960.0000   -0.53155
123000.0000    0.33976
123040.0000    1.92949
123080.0000    1.42865
123120.0000    0.55398
123160.0000    1.45478
123200.0000    0.96887
123240.0000    1.50668
123280.0000    1.18673
123320.0000    1.47611
123360.0000    0.60983
123400.0000    0.92418
123440.0000    1.53234
123480.0000    1.45868
123520.0000    1.75479
123560.0000    2.41415
123600.0000    1.63308
123640.0000    1.57119
123680.0000    0.91502
123720.0000    1.11725
123760.0000    0.74126
123800.0000    0.49030
123840.0000    0.97585
123880.0000    1.57814
123920.0000    0.89497
123960.0000    1.43052
124000.0000    1.31987
124040.0000    1.35610
124080.0000    0.88746
124120.0000    0.49386
124160.0000    0.90667
124200.0000    0.79896
124240.0000   -0.03673
124280.0000    0.25409
124320.0000   -0.09535
124360.0000    0.83175
124400.0000    0.88628
124440.0000    0.68005
124480.0000    0.59530
124520.0000    0.34439
124560.0000    0.36704
124600.0000    0.89686
124640.0000    1.07172
124680.0000    0.99445
124720.0000    0.94714
124760.0000    1.06879
124800.0000    0.38670
124840.0000    0.14447
124880.0000    1.12270
124920.0000    0.58268
124960.0000    0.50524
125000.0000    0.90662
125040.0000   -0.02083
125080.0000   -0.48640
125120.0000   -0.19966
125160.0000   -0.10726
125200.0000    0.61848
125240.0000    0.30483
125280.0000   -0.25651
125320.0000    0.55284
125360.0000   -0.45056
125400.0000    0.18296
125440.0000   -0.13679
125480.0000   -0.32792
125520.0000    0.46242
125560.0000   -0.36535
125600.0000    0.00032
125640.0000   -0.41547
125680.0000   -0.43621
125720.0000    0.54587
125760.0000    0.39803
125800.0000   -0.31108
125840.0000   -0.39464
125880.0000    0.16339
125920.0000   -0.24331
125960.0000   -0.24011
126000.0000    1.06266
126040.0000    0.82334
126080.0000    0.23330
126120.0000   -0.23424
126160.0000    0.18421
126200.0000    0.10146
126240.0000    0.54228
126280.0000    0.17003
126320.0000    0.33520
126360.0000    0.19042
126400.0000   -0.64421
126440.0000   -0.89107
126480.0000   -0.17875
126520.0000   -0.31647
126560.0000    0.03321
126600.0000   -0.72844
126640.0000   -1.10805
126680.0000   -0.21347
126720.0000    0.48312
126760.0000    0.89288
126800.0000   -0.36087
126840.0000    0.09147
126880.0000    0.30124
126920.0000    0.71144
126960.0000    0.47849
127000.0000    0.99012
127040.0000    0.39740
127080.0000    0.97722
127120.0000    0.59534
127160.0000    0.73940
127200.0000    0.41895
127240.0000    0.25737
127280.0000    1.17215
127320.0000    0.57057
127360.0000    0.68964
127400.0000    1.47048
127440.0000    1.07140
127480.0000    0.88999
127520.0000    0.47885
127560.0000    0.23794
127600.0000    0.68415
127640.0000    1.19884
127680.0000    0.33836
127720.0000   -0.16640
127760.0000    0.01512
127800.0000    0.92631
127840.0000    0.73457
127880.0000    0.62845
127920.0000    0.91342
127960.0000    0.42054
128000.0000    0.10489
128040.0000    0.62117
128080.0000    0.63337
128120.0000    1.00092
128160.0000    0.55611
128200.0000    0.46251
128240.0000   -0.04762
128280.0000    0.77742
128320.0000    0.09768
128360.0000    0.35150
128400.0000    0.27752
128440.0000    0.06310
128480.0000    0.27613
128520.0000    1.32080
128560.0000    0.31277
128600.0000   -0.40365
128640.0000    0.43471
128680.0000   -0.18142
128720.0000   -0.36407
128760.0000   -0.25074
128800.0000   -0.92070
128840.0000    0.75009
128880.0000   -0.75475
128920.0000   -0.41311
128960.0000   -0.05525
129000.0000    0.88597
129040.0000    0.05891
129080.0000   -0.57669
129120.0000   -0.69558
129160.0000   -1.42540
129200.0000   -0.00882
129240.0000   -0.18082
129280.0000    0.21160
129320.0000   -0.61474
129360.0000   -0.52909
129400.0000   -0.05975
129440.0000    0.45919
129480.0000   -0.20283
129520.0000    0.25099
129560.0000   -0.14854
129600.0000   -0.26804
129640.0000    0.16879
129680.0000   -0.03770
129720.0000   -0.18408
129760.0000   -0.05034
129800.0000    0.42097
129840.0000    0.67228
129880.0000    0.89438
129920.0000    0.85855
129960.0000    0.53470
130000.0000    0.58526
130040.0000    0.81530
130080.0000    0.86817
130120.0000    0.46975
130160.0000    0.75860
130200.0000    0.29608
130240.0000    0.20114
130280.0000    0.19420
130320.0000    0.47100
130360.0000    0.39478
130400.0000    0.37958
130440.0000   -0.08983
130480.0000    0.33358
130520.0000   -0.29073
130560.0000    0.20648
130600.0000    0.09190
130640.0000    0.06290
130680.0000    0.66141
130720.0000    0.25688
130760.0000    0.00770
130800.0000   -0.38943
130840.0000   -0.86811
130880.0000   -0.70461
130920.0000   -0.62082
130960.0000   -0.04499
131000.0000   -0.56238
131040.0000   -0.46621
131080.0000   -0.01110
131120.0000   -0.24699
131160.0000   -0.76411
131200.0000   -0.51047
131240.0000   -0.39303
131280.0000   -0.71682
131320.0000   -0.03715
131360.0000    0.39369
131400.0000    0.50565
131440.0000   -0.16033
131480.0000   -0.68321
131520.0000   -0.38240
131560.0000    0.42019
131600.0000   -0.43549
131640.0000   -0.70500
131680.0000    0.01157
131720.0000   -1.65818
131760.0000   -0.71300
131800.0000   -0.40970
131840.0000    0.07949
131880.0000   -0.33759
131920.0000    0.25670
131960.0000   -0.74012
132000.0000   -0.65710
132040.0000   -0.58466
132080.0000   -0.84353
132120.0000   -0.33413
132160.0000   -0.28180
132200.0000   -0.52313
132240.0000   -0.51924
132280.0000   -0.04654
132320.0000    0.04373
132360.0000   -1.19185
132400.0000   -0.68335
132440.0000    0.41349
132480.0000    0.21690
132520.0000   -0.35365
132560.0000    0.31411
132600.0000   -0.34922
132640.0000   -0.11184
132680.0000    0.18200
132720.0000   -0.27761
132760.0000   -0.99022
132800.0000   -1.06264
132840.0000   -0.61748
132880.0000   -0.51652
132920.0000   -0.24856
132960.0000   -0.15481
133000.0000   -0.78998
133040.0000    0.10063
133080.0000    0.05313
133120.0000   -0.27262
133160.0000    0.24208
133200.0000   -0.09355
133240.0000   -0.49088
133280.0000    0.21696
133320.0000    0.35209
133360.0000   -0.16826
133400.0000    0.28603
133440.0000    0.22764
133480.0000   -0.95579
133520.0000   -0.77519
133560.0000   -0.04315
133600.0000   -0.47628
133640.0000   -0.25757
133680.0000   -0.10511
133720.0000    0.15113
133760.0000   -0.13421
133800.0000   -0.79562
133840.0000   -0.75926
133880.0000   -0.58111
133920.0000   -0.51004
133960.0000   -0.16509
134000.0000    0.55264
134040.0000    0.32887
134080.0000    0.05630
134120.0000   -0.14920
134160.0000    0.00986
134200.0000   -0.25813
134240.0000   -0.14034
134280.0000    0.35840
134320.0000    0.08225
134360.0000   -0.00274
134400.0000   -0.24017
134440.0000    0.55761
134480.0000    0.70247
134520.0000    0.28258
134560.0000    0.14204
134600.0000   -0.12327
134640.0000   -0.25361
134680.0000   -0.74410
134720.0000   -0.10847
134760.0000   -1.09359
134800.0000   -0.02933
134840.0000    0.00101
134880.0000   -0.79437
134920.0000   -0.18797
134960.0000   -0.17769
135000.0000   -0.03556
135040.0000   -0.58892
135080.0000    0.48008
135120.0000   -0.00512
135160.0000    0.17692
135200.0000    0.79524
135240.0000   -0.01580
135280.0000    0.31512
135320.0000   -0.59544
135360.0000   -0.01905
135400.0000    0.60829
135440.0000   -0.15082
135480.0000   -1.00173
135520.0000   -1.20532
135560.0000   -0.18216
135600.0000   -0.11269
135640.0000    0.01409
135680.0000   -0.35699
135720.0000   -0.00721
135760.0000    0.40010
135800.0000   -1.14120
135840.0000    0.84335
135880.0000   -0.59265
135920.0000    0.45319
135960.0000    0.92045
136000.0000    0.16983
136040.0000    0.23407
136080.0000   -0.06488
136120.0000   -0.27964
136160.0000    0.02012
136200.0000    0.18550
136240.0000    0.50227
136280.0000    0.17726
136320.0000    0.13879
136360.0000    0.09168
136400.0000   -0.31445
136440.0000    0.71521
136480.0000    0.33213
136520.0000    0.37405
136560.0000   -0.03014
136600.0000   -0.47534
136640.0000   -0.10342
136680.0000   -0.34170
136720.0000    0.29278
136760.0000    0.05700
136800.0000    0.44196
136840.0000    0.33005
136880.0000    0.42466
136920.0000    0.80211
136960.0000    0.62827
137000.0000    0.16879
137040.0000    0.11113
137080.0000   -0.30470
137120.0000   -0.54874
137160.0000   -0.18328
137200.0000   -0.40882
137240.0000   -0.64968
137280.0000   -0.36422
137320.0000    0.27797
137360.0000   -0.02492
137400.0000   -0.67628
137440.0000    0.22979
137480.0000   -0.06989
137520.0000    0.51101
137560.0000   -0.03642
137600.0000    0.31268
137640.0000   -0.49194
137680.0000   -1.00977
137720.0000   -0.60559
137760.0000   -0.24731
137800.0000   -0.34965
137840.0000   -0.63518
137880.0000   -0.31616
137920.0000   -0.28014
137960.0000    0.06136
138000.0000   -0.35199
138040.0000   -0.95381
138080.0000   -0.10722
138120.0000    0.16547
138160.0000   -0.80635
138200.0000    0.24992
138240.0000    0.21903
138280.0000   -1.00351
138320.0000    0.22910
138360.0000   -0.24400
138400.0000   -0.08813
138440.0000   -0.08252
138480.0000    0.33124
138520.0000    0.42641
138560.0000    0.27218
138600.0000   -0.25936
138640.0000    1.07009
138680.0000   -0.38515
138720.0000    0.27996
138760.0000    0.71696
138800.0000   -0.07578
138840.0000   -0.52973
138880.0000   -0.72685
138920.0000   -0.59723
138960.0000   -0.76955
139000.0000   -0.44868
139040.0000   -0.60578
139080.0000   -1.78104
139120.0000   -1.58134
139160.0000   -0.75012
139200.0000   -0.72948
139240.0000    0.33699
139280.0000   -0.49559
139320.0000   -0.54757
139360.0000   -0.92631
139400.0000   -1.26044
139440.0000   -0.86890
139480.0000   -1.29296
139520.0000   -1.31289
139560.0000   -1.48197
139600.0000   -0.25610
139640.0000    0.34094
139680.0000    0.70656
139720.0000    0.28472
139760.0000   -0.24111
139800.0000   -0.78438
139840.0000   -0.86316
139880.0000   -0.02012
139920.0000   -0.36237
139960.0000   -1.33574
140000.0000   -0.39710
140040.0000   -0.49732
140080.0000   -0.38605
140120.0000   -0.14749
140160.0000   -0.55596
140200.0000    0.10390
140240.0000   -1.08623
140280.0000   -0.69629
140320.0000    0.24720
140360.0000    0.15287
140400.0000   -0.18405
140440.0000   -0.41141
140480.0000    0.39532
140520.0000    1.50322
140560.0000    0.71167
140600.0000    0.30456
140640.0000    0.48762
140680.0000   -0.06678
140720.0000   -0.59470
140760.0000   -0.30136
140800.0000   -0.16385
140840.0000   -0.07051
140880.0000    0.57157
140920.0000   -0.03196
140960.0000   -0.21170
141000.0000   -0.24207
141040.0000    0.18625
141080.0000    0.48582
141120.0000   -0.08853
141160.0000    0.37264
141200.0000    0.37915
141240.0000    0.23776
141280.0000    0.42859
141320.0000    0.55743
141360.0000    0.16710
141400.0000    0.26642
141440.0000    0.14170
141480.0000    0.60890
141520.0000    0.91768
141560.0000    0.31453
141600.0000   -0.30936
141640.0000    0.17929
141680.0000    0.62618
141720.0000    0.63462
141760.0000    0.11619
141800.0000    0.03121
141840.0000    0.40032
141880.0000   -0.08672
141920.0000    0.26849
141960.0000   -0.22605
142000.0000    0.24357
142040.0000    0.50032
142080.0000    0.60016
142120.0000    0.73344
142160.0000    0.99488
142200.0000   -0.06702
142240.0000    0.29590
142280.0000    0.13067
142320.0000   -0.53365
142360.0000   -0.12957
142400.0000    0.85084
142440.0000   -0.27744
142480.0000   -0.07325
142520.0000    0.19388
142560.0000    0.45690
142600.0000    0.40068
142640.0000   -0.29666
142680.0000    0.85923
142720.0000   -0.08362
142760.0000   -0.11680
142800.0000    0.25257
142840.0000    0.28749
142880.0000   -0.14104
142920.0000    0.34841
142960.0000    0.40047
143000.0000    0.53232
143040.0000    0.35665
143080.0000   -0.27437
143120.0000    0.00255
143160.0000   -0.87717
143200.0000   -0.03291
143240.0000    0.17705
143280.0000    0.11903
143320.0000    0.59747
143360.0000   -0.07936
143400.0000   -0.17586
143440.0000   -0.08373
143480.0000    0.68599
143520.0000   -0.36264
143560.0000    0.17596
143600.0000   -0.47561
143640.0000    0.28675
143680.0000    0.17144
143720.0000    0.19368
143760.0000    0.68761
143800.0000    0.99733
143840.0000   -0.06013
143880.0000   -0.80331
143920.0000    0.03201
143960.0000    0.16726
144000.0000    0.73489
144040.0000    0.21948
144080.0000    0.04258
144120.0000   -0.29676
144160.0000   -0.26577
144200.0000    0.67423
144240.0000   -0.22349
144280.0000   -0.01585
144320.0000    0.25369
144360.0000    0.53508
144400.0000    0.99948
144440.0000    0.56548
144480.0000    0.80098
144520.0000    0.92072
144560.0000    0.63256
144600.0000   -0.08126
144640.0000    0.07806
144680.0000    0.76254
144720.0000   -0.88389
144760.0000   -0.47595
144800.0000    0.81491
144840.0000    0.61628
144880.0000    0.46866
144920.0000    0.41383
144960.0000    0.37806
145000.0000    0.84440
145040.0000    0.22997
145080.0000    0.81473
145120.0000   -0.77496
145160.0000    0.81869
145200.0000    0.83635
145240.0000    0.17965
145280.0000   -0.39823
145320.0000   -0.14374
145360.0000   -0.42425
145400.0000   -0.23210
145440.0000    0.25885
145480.0000   -0.45036
145520.0000    0.17884
145560.0000    0.06854
145600.0000   -0.04065
145640.0000   -0.32662
145680.0000    0.06793
145720.0000    0.33213
145760.0000   -0.04583
145800.0000    0.29251
145840.0000    0.45383
145880.0000    0.30239
145920.0000    0.76068
145960.0000   -0.06862
146000.0000    0.15391
146040.0000    0.10302
146080.0000    0.22552
146120.0000    0.36322
146160.0000    0.05457
146200.0000    0.35090
146240.0000    0.75919
146280.0000    0.35383
146320.0000    0.36360
146360.0000    0.58128
146400.0000    0.27047
146440.0000    0.49789
146480.0000    0.16565
146520.0000    0.53164
146560.0000    0.06008
146600.0000    0.63464
146640.0000    0.54551
146680.0000   -0.83342
146720.0000   -0.08175
146760.0000    0.79528
146800.0000    0.61456
146840.0000    0.33119
146880.0000    0.77319
146920.0000    0.49604
146960.0000    0.73936
147000.0000    1.52075
147040.0000    1.32054
147080.0000    0.90731
147120.0000    0.86830
147160.0000    1.01794
147200.0000    0.85880
147240.0000    0.92705
147280.0000    1.08791
147320.0000   -0.04816
147360.0000    0.03256
147400.0000    0.83364
147440.0000    1.29447
147480.0000    1.00687
147520.0000    1.38952
147560.0000    1.26912
147600.0000    1.03893
147640.0000    0.46671
147680.0000    1.32854
147720.0000    0.97993
147760.0000    1.20445
147800.0000    1.31268
147840.0000    1.45928
147880.0000    1.24146
147920.0000    1.03024
147960.0000    0.70755
148000.0000    0.71235
148040.0000    0.76647
148080.0000    0.91613
148120.0000    0.14987
148160.0000    0.22034
148200.0000    0.72643
148240.0000    0.43451
148280.0000    0.85551
148320.0000   -0.01179
148360.0000   -0.46215
148400.0000   -0.05332
148440.0000   -0.68695
148480.0000   -0.37051
148520.0000   -0.00414
148560.0000    0.21771
148600.0000    0.59950
148640.0000    0.18911
148680.0000    0.09711
148720.0000    0.52040
148760.0000    0.31033
148800.0000    0.67114
148840.0000    0.81544
148880.0000    0.56280
148920.0000   -0.23752
148960.0000    0.11837
149000.0000    0.88869
149040.0000    0.39093
149080.0000    0.15260
149120.0000   -0.49511
149160.0000   -0.40304
149200.0000   -1.17629
149240.0000   -0.59382
149280.0000    0.13597
149320.0000   -0.10530
149360.0000    0.32431
149400.0000   -0.04975
149440.0000    0.16464
149480.0000   -0.10809
149520.0000   -0.09507
149560.0000    0.06377
149600.0000    0.37515
149640.0000    0.45439
149680.0000    0.02186
149720.0000    0.92427
149760.0000    1.56183
149800.0000    0.82743
149840.0000    1.06607
149880.0000    0.47323
149920.0000    1.09351
149960.0000    0.04247
150000.0000    0.56679
150040.0000    0.69253
150080.0000    0.33498
150120.0000    0.69378
150160.0000    1.02290
150200.0000    0.38155
150240.0000    0.46354
150280.0000    0.23321
150320.0000    0.32953
150360.0000    0.06973
150400.0000    0.41402
150440.0000    0.19699
150480.0000    0.55752
150520.0000    0.39151
150560.0000    0.63216
150600.0000    0.24698
150640.0000    0.14318
150680.0000    1.01453
150720.0000    0.07159
150760.0000    0.05350
150800.0000   -0.16841
150840.0000   -0.08145
150880.0000    0.20711
150920.0000    0.56757
150960.0000    0.22972
151000.0000    0.23134
151040.0000    0.56640
151080.0000   -0.00041
151120.0000    0.11524
151160.0000   -0.47258
151200.0000    0.70596
151240.0000    0.64002
151280.0000    0.75544
151320.0000    0.45236
151360.0000    0.76209
151400.0000   -0.02745
151440.0000    0.61981
151480.0000    0.39409
151520.0000    0.25820
151560.0000    0.42882
151600.0000    0.21249
151640.0000    0.23769
151680.0000    0.12473
151720.0000    0.19765
151760.0000    0.12261
151800.0000    0.06506
151840.0000    0.76562
151880.0000    0.06449
151920.0000    0.34435
151960.0000    0.51831
152000.0000    0.50158
152040.0000    0.55307
152080.0000    1.48166
152120.0000    1.77296
152160.0000    1.36660
152200.0000    1.24374
152240.0000    1.07584
152280.0000    0.30468
152320.0000    0.42347
152360.0000    0.78210
152400.0000    1.23016
152440.0000    0.35421
152480.0000    0.02710
152520.0000   -0.31361
152560.0000    0.75218
152600.0000    0.37288
152640.0000    0.92794
152680.0000    1.33104
152720.0000    1.31642
152760.0000    1.69055
152800.0000    0.85344
152840.0000    1.13175
152880.0000    1.59950
152920.0000    1.28134
152960.0000    0.12275
153000.0000    0.09616
153040.0000    0.29471
153080.0000    1.01365
153120.0000    0.50340
153160.0000    0.65304
153200.0000    1.06863
153240.0000    0.42809
153280.0000    0.95329
153320.0000    1.40733
153360.0000    0.40780
153400.0000    1.81634
153440.0000    1.87286
153480.0000    1.19407
153520.0000    0.99879
153560.0000    0.94373
153600.0000    0.95005
153640.0000    0.89723
153680.0000    1.97086
153720.0000    0.65341
153760.0000    1.47215
153800.0000    1.23340
153840.0000    1.03037
153880.0000    0.84825
153920.0000    1.36856
153960.0000    0.91065
154000.0000    0.96008
154040.0000    0.17216
154080.0000    0.84611
154120.0000    0.87582
154160.0000    0.74522
154200.0000    1.98126
154240.0000    1.82843
154280.0000    1.25607
154320.0000    1.89127
154360.0000    1.22251
154400.0000    0.31714
154440.0000    0.25516
154480.0000    0.25245
154520.0000   -0.34353
154560.0000   -0.04904
154600.0000    0.87618
154640.0000    0.02639
154680.0000    0.38421
154720.0000    0.25923
154760.0000    0.06490
154800.0000   -0.51927
154840.0000   -0.22604
154880.0000    0.44236
154920.0000   -0.68001
154960.0000   -0.59380
155000.0000    0.47968
155040.0000   -0.73315
155080.0000    0.14875
155120.0000   -0.50464
155160.0000   -0.58475
155200.0000    0.32300
155240.0000    0.13986
155280.0000    0.69456
155320.0000    0.05657
155360.0000    0.77064
155400.0000    0.15012
155440.0000    0.48307
155480.0000    0.38679
155520.0000   -0.24023
155560.0000   -0.20210
155600.0000   -0.47942
155640.0000   -0.00533
155680.0000    0.01655
155720.0000    0.78062
155760.0000   -0.14845
155800.0000   -0.03636
155840.0000   -0.08061
155880.0000   -0.58445
155920.0000   -0.69211
155960.0000    0.04657
156000.0000    0.63738
156040.0000    0.36799
156080.0000    1.20022
156120.0000    1.03627
156160.0000    1.16766
156200.0000    0.86581
156240.0000    0.78355
156280.0000    0.84975
156320.0000   -0.24778
156360.0000    0.16362
156400.0000    0.67805
156440.0000    0.29651
156480.0000   -0.00544
156520.0000    0.05286
156560.0000    0.14872
156600.0000   -0.01295
156640.0000    0.74672
156680.0000   -0.23280
156720.0000    0.46182
156760.0000    0.86678
156800.0000   -0.93577
156840.0000   -0.55010
156880.0000   -0.53671
156920.0000    0.33045
156960.0000    0.28018
157000.0000    1.67778
157040.0000    0.56966
157080.0000   -0.13131
157120.0000    0.17632
157160.0000    0.22883
157200.0000    0.09848
157240.0000    0.40374
157280.0000    0.33564
157320.0000    0.53965
157360.0000    0.65996
157400.0000    0.37849
157440.0000    0.56670
157480.0000    1.07798
157520.0000    0.42228
157560.0000   -0.84495
157600.0000   -0.28949
157640.0000    0.11934
157680.0000   -0.11353
157720.0000   -0.36554
157760.0000   -0.23551
157800.0000    0.62304
157840.0000   -0.07610
157880.0000    1.03628
157920.0000    1.43794
157960.0000    0.97580
158000.0000    0.31429
158040.0000    0.89306
158080.0000    1.69887
158120.0000    1.66069
158160.0000    1.61331
158200.0000    1.50864
158240.0000    2.14511
158280.0000    2.21125
158320.0000    1.68534
158360.0000    1.08711
158400.0000    0.98419
158440.0000    0.58843
158480.0000   -0.25774
158520.0000    0.12322
158560.0000   -0.12768
158600.0000   -0.14764
158640.0000    0.32583
158680.0000    0.25924
158720.0000    0.16030
158760.0000    0.37593
158800.0000    1.03896
158840.0000    1.11562
158880.0000    0.49471
158920.0000    0.56027
158960.0000    0.40678
159000.0000   -0.41466
159040.0000    0.61751
159080.0000    0.28192
159120.0000    0.50119
159160.0000    0.82541
159200.0000    0.22688
159240.0000    0.34454
159280.0000    1.42153
159320.0000    0.81154
159360.0000    1.40467
159400.0000    0.42804
159440.0000    0.43744
159480.0000    0.64734
159520.0000    1.30093
159560.0000    0.59038
159600.0000    1.32976
159640.0000    1.79063
159680.0000    0.73976
159720.0000    0.75514
159760.0000    0.94683
159800.0000    1.46608
159840.0000    2.26451
159880.0000    0.67825
159920.0000    1.48202
159960.0000    1.19203
160000.0000    1.36567
160040.0000    1.93462
160080.0000    1.48976
160120.0000    1.80522
160160.0000    0.98354
160200.0000    1.38437
160240.0000    1.53086
160280.0000    1.59983
160320.0000    1.23875
160360.0000    0.43540
160400.0000    0.61703
160440.0000    0.90082
160480.0000    1.23935
160520.0000    2.05116
160560.0000    1.40123
160600.0000    1.20145
160640.0000    1.76119
160680.0000    1.23500
160720.0000    1.01591
160760.0000    1.20985
160800.0000    1.16989
160840.0000    0.87294
160880.0000    1.62181
160920.0000    1.14145
160960.0000    1.22013
161000.0000    1.37398
161040.0000    1.15031
161080.0000    0.41170
161120.0000    0.50407
161160.0000    1.22581
161200.0000    1.43740
161240.0000    0.82211
161280.0000    1.61707
161320.0000    1.68486
161360.0000    0.98823
161400.0000    0.12191
161440.0000    0.59828
161480.0000    1.14436
161520.0000    0.37891
161560.0000    0.47663
161600.0000    0.09111
161640.0000   -0.70347
161680.0000    0.53737
161720.0000   -0.31524
161760.0000    0.07235
161800.0000   -0.07224
161840.0000   -0.83127
161880.0000    0.00656
161920.0000   -0.12569
161960.0000   -0.22693
162000.0000   -0.57087
162040.0000    0.73871
162080.0000    0.41469
162120.0000    0.69740
162160.0000    0.21017
162200.0000    0.25739
162240.0000   -0.59516
162280.0000    0.37046
162320.0000   -0.35988
162360.0000    1.34252
162400.0000    0.97033
162440.0000    0.00593
162480.0000   -0.36170
162520.0000    1.01449
162560.0000    0.76672
162600.0000    0.46410
162640.0000    0.89688
162680.0000    0.56198
162720.0000   -0.01000
162760.0000    0.35940
162800.0000    0.17313
162840.0000    0.75150
162880.0000   -0.06769
162920.0000    0.42966
162960.0000    0.09189
163000.0000    1.38036
163040.0000    1.21850
163080.0000    2.07725
163120.0000    0.85566
163160.0000    0.71016
163200.0000    1.50651
163240.0000    0.30211
163280.0000    0.83849
163320.0000    1.83826
163360.0000    1.18707
163400.0000    1.91703
163440.0000    0.83594
163480.0000    1.33781
163520.0000    0.47121
163560.0000    0.73375
163600.0000    0.86445
163640.0000   -0.97241
163680.0000   -1.05827
163720.0000    0.14353
163760.0000    0.11629
163800.0000    0.42384
163840.0000    1.44305
163880.0000    0.44840
163920.0000    0.08162
163960.0000   -0.47373
164000.0000    0.91700
164040.0000    0.92973
164080.0000    0.31116
164120.0000   -0.12461
164160.0000   -0.07453
164200.0000    0.50599
164240.0000   -0.57686
164280.0000    0.36886
164320.0000    0.70717
164360.0000    0.52999
164400.0000    0.67336
164440.0000    0.79702
164480.0000    0.10326
164520.0000    0.50296
164560.0000    0.18428
164600.0000   -0.46289
164640.0000    0.63081
164680.0000    0.20332
164720.0000    0.10137
164760.0000    0.39897
164800.0000    1.08848
164840.0000    0.96006
164880.0000    1.09009
164920.0000    0.50766
164960.0000    0.07531
165000.0000   -0.10504
165040.0000    0.56237
165080.0000    1.10382
165120.0000    1.21859
165160.0000    1.76394
165200.0000    1.37530
165240.0000    1.66751
165280.0000    2.62483
165320.0000    1.43101
165360.0000    1.17797
165400.0000    0.56038
165440.0000    1.70265
165480.0000    0.70457
165520.0000    1.47433
165560.0000    0.42796
165600.0000    0.93624
165640.0000    1.07966
165680.0000    2.12722
165720.0000    1.25947
165760.0000    0.92556
165800.0000    0.60734
165840.0000    1.11176
165880.0000    0.57563
165920.0000    2.35230
165960.0000    1.38708
166000.0000    1.72459
166040.0000    1.39654
166080.0000    1.09745
166120.0000    1.04980
166160.0000    0.89801
166200.0000    1.08775
166240.0000    1.18796
166280.0000    1.09044
166320.0000    0.68255
166360.0000    0.65255
166400.0000    0.19403
166440.0000    0.72161
166480.0000    0.81819
166520.0000    0.71199
166560.0000    0.14172
166600.0000    0.85624
166640.0000    0.71057
166680.0000    1.07826
166720.0000    1.06409
166760.0000    0.99238
166800.0000    1.16399
166840.0000    1.55589
166880.0000    0.37279
166920.0000    1.02635
166960.0000    0.83821
167000.0000    0.10814
167040.0000   -0.40383
167080.0000    0.03347
167120.0000    0.62077
167160.0000    0.21353
167200.0000    0.62612
167240.0000    0.72917
167280.0000    1.38376
167320.0000    0.94101
167360.0000    0.43836
167400.0000    0.61363
167440.0000    1.14516
167480.0000    2.40485
167520.0000    1.78201
167560.0000    0.90396
167600.0000    2.57341
167640.0000    1.47142
167680.0000    1.14623
167720.0000    1.46955
167760.0000    1.89319
167800.0000    1.22739
167840.0000    1.82492
167880.0000    1.63827
167920.0000    1.60591
167960.0000    2.23332
168000.0000    2.09224
168040.0000    2.03440
168080.0000    0.90688
168120.0000    1.42221
168160.0000    0.69661
168200.0000    1.21164
168240.0000    0.89750
168280.0000    1.78275
168320.0000    1.51658
168360.0000    1.44431
168400.0000    1.99370
168440.0000    1.61191
168480.0000    1.51429
168520.0000    1.26496
168560.0000    0.98600
168600.0000    1.42203
168640.0000    2.27945
168680.0000    1.53618
168720.0000    1.75096
168760.0000    1.53071
168800.0000    1.01104
168840.0000    2.54016
168880.0000    1.73496
168920.0000    1.22968
168960.0000    0.43663
169000.0000    2.21676
169040.0000    1.87840
169080.0000    1.65889
169120.0000    1.67700
169160.0000    0.51610
169200.0000    1.72856
169240.0000    0.69158
169280.0000    1.42100
169320.0000    0.58091
169360.0000    0.84131
169400.0000    0.52814
169440.0000    1.23373
169480.0000    1.66279
169520.0000    1.39280
169560.0000    1.68693
169600.0000    1.31043
169640.0000    1.19195
169680.0000    1.53403
169720.0000    0.81599
169760.0000    1.30650
169800.0000    1.58803
169840.0000    0.68572
169880.0000    1.02882
169920.0000    1.11180
169960.0000    1.20532
170000.0000    1.98655
170040.0000    1.75375
170080.0000    1.39746
170120.0000    1.41905
170160.0000    1.08203
170200.0000    0.27015
170240.0000    0.94528
170280.0000    0.68262
170320.0000    0.92529
170360.0000    1.76588
170400.0000    0.77638
170440.0000    0.85838
170480.0000    1.39319
170520.0000    0.47327
170560.0000    0.40007
170600.0000    0.68139
170640.0000    1.18704
170680.0000    1.50134
170720.0000    2.11089
170760.0000    0.87330
170800.0000    1.30702
170840.0000    0.11611
170880.0000    0.99010
170920.0000    1.40664
170960.0000    0.21154
171000.0000    0.74936
171040.0000    0.18111
171080.0000    0.72160
171120.0000    0.61869
171160.0000    0.95209
171200.0000    0.52326
171240.0000    0.41094
171280.0000    1.03032
171320.0000    0.97889
171360.0000    0.66580
171400.0000    0.22234
171440.0000    0.96511
171480.0000    0.71404
171520.0000    0.05452
171560.0000    0.73937
171600.0000    1.46775
171640.0000    1.10004
171680.0000    0.17653
171720.0000    0.05664
171760.0000    0.87218
171800.0000    1.39827
171840.0000    1.21208
171880.0000    0.90432
171920.0000    0.32069
171960.0000    0.08807
172000.0000    0.87826
172040.0000    0.72410
172080.0000    1.07194
172120.0000    1.52145
172160.0000    0.80847
172200.0000    1.46939
172240.0000    0.58641
172280.0000    1.85711
172320.0000    1.51290
172360.0000    0.99751
172400.0000    0.78388
172440.0000    0.65266
172480.0000    1.28124
172520.0000    1.57702
172560.0000    1.23334
172600.0000    1.89735
172640.0000    0.78026
172680.0000    1.76460
172720.0000    0.36789
172760.0000    0.73125
172800.0000    1.94872
172840.0000    1.42622
172880.0000    0.65334
172920.0000    1.03504
172960.0000    0.83354
173000.0000    0.39484
173040.0000   -0.03954
173080.0000    1.13701
173120.0000    0.54583
173160.0000    0.27953
173200.0000    0.58102
173240.0000    0.64186
173280.0000    1.10826
173320.0000    0.79305
173360.0000    2.07056
173400.0000    1.47367
173440.0000    0.68277
173480.0000    0.41845
173520.0000    0.70017
173560.0000    0.12072
173600.0000    0.33985
173640.0000    0.62040
173680.0000    0.33497
173720.0000   -0.15345
173760.0000    0.91237
173800.0000    0.50330
173840.0000    0.36994
173880.0000   -0.20576
173920.0000    0.97555
173960.0000    0.10427
174000.0000   -0.09534
174040.0000    1.14049
174080.0000    0.98400
174120.0000    0.77154
174160.0000    1.19484
174200.0000    0.21122
174240.0000    0.67752
174280.0000    1.63988
174320.0000    0.67706
174360.0000    1.74877
174400.0000    1.08449
174440.0000    2.12561
174480.0000    1.83040
174520.0000    1.49734
174560.0000    1.57804
174600.0000    1.61119
174640.0000    1.41625
174680.0000    1.13676
174720.0000    1.78133
174760.0000    0.17784
174800.0000    0.53944
174840.0000    0.76831
174880.0000    0.12535
174920.0000   -0.00748
174960.0000    0.71808
175000.0000    0.74579
175040.0000   -0.08842
175080.0000    0.19392
175120.0000   -0.73866
175160.0000   -0.66171
175200.0000    0.21388
175240.0000    0.51555
175280.0000   -0.09964
175320.0000    0.63385
175360.0000    0.88484
175400.0000    0.66475
175440.0000    0.57345
175480.0000    0.06971
175520.0000    0.25540
175560.0000    0.12050
175600.0000    0.24878
175640.0000    0.40759
175680.0000    0.53373
175720.0000    0.11887
175760.0000    0.33121
175800.0000    0.04428
175840.0000    0.19544
175880.0000   -0.16960
175920.0000   -0.07765
175960.0000   -0.17740
176000.0000    0.70850
176040.0000   -0.01887
176080.0000    0.05415
176120.0000   -0.61633
176160.0000   -0.95549
176200.0000   -0.30940
176240.0000   -1.33760
176280.0000   -1.23178
176320.0000   -0.55797
176360.0000   -0.80619
176400.0000   -0.72045
176440.0000   -0.80048
176480.0000   -0.74774
176520.0000    0.05744
176560.0000   -0.29637
176600.0000   -0.00806
176640.0000   -0.77683
176680.0000    0.68230
176720.0000   -0.45854
176760.0000    0.01154
176800.0000   -0.33738
176840.0000    0.13800
176880.0000   -0.20771
176920.0000   -0.44933
176960.0000   -0.64573
177000.0000   -0.21670
177040.0000   -0.36966
177080.0000    0.32240
177120.0000   -0.02473
177160.0000   -0.52582
177200.0000   -0.68657
177240.0000   -0.33425
177280.0000   -1.11388
177320.0000   -0.61160
177360.0000   -1.15963
177400.0000   -0.47184
177440.0000   -0.74917
177480.0000   -0.26377
177520.0000   -0.49544
177560.0000   -0.41339
177600.0000    0.25823
177640.0000    0.51348
177680.0000    0.48621
177720.0000    0.36950
177760.0000    0.01526
177800.0000    0.48190
177840.0000    0.20895
177880.0000    0.28509
177920.0000    0.35020
177960.0000   -1.23968
178000.0000    0.15828
178040.0000    0.03229
178080.0000    0.65061
178120.0000    0.99604
178160.0000    1.28048
178200.0000    0.77482
178240.0000    1.04177
178280.0000    0.93595
178320.0000   -0.14773
178360.0000    0.79209
178400.0000    0.84808
178440.0000    0.07897
178480.0000    0.43971
178520.0000    0.20151
178560.0000    0.59143
178600.0000    0.56410
178640.0000    0.54413
178680.0000    0.49558
178720.0000    1.09765
178760.0000    1.01640
178800.0000    1.18006
178840.0000    0.66366
178880.0000    1.01334
178920.0000    1.76500
178960.0000    1.91598
179000.0000    1.85147
179040.0000    1.20585
179080.0000    1.49180
179120.0000    1.29551
179160.0000    1.66714
179200.0000    1.56775
179240.0000    1.38835
179280.0000    2.43229
179320.0000    1.95526
179360.0000    1.12026
179400.0000    1.70229
179440.0000    2.03373
179480.0000    1.46854
179520.0000    1.22034
179560.0000    1.22239
179600.0000    0.68315
179640.0000   -0.05105
179680.0000    1.22538
179720.0000    1.29431
179760.0000    1.16645
179800.0000    0.34209
179840.0000    0.62980
179880.0000   -0.42780
179920.0000   -0.27528
179960.0000    0.21707
180000.0000   -0.19000
180040.0000    0.28173
180080.0000    0.93156
180120.0000    0.43946
180160.0000    0.19923
180200.0000    0.02097
180240.0000    1.04503
180280.0000    0.59241
180320.0000   -0.06415
180360.0000   -0.12686
180400.0000    0.50782
180440.0000    0.54825
180480.0000    0.42700
180520.0000    0.52366
180560.0000    1.22840
180600.0000    1.06286
180640.0000    1.43846
180680.0000    0.31212
180720.0000    0.64276
180760.0000    0.33549
180800.0000    0.38228
180840.0000    0.43031
180880.0000    0.74147
180920.0000    0.79874
180960.0000    0.63885
181000.0000    0.42576
181040.0000    0.79925
181080.0000    0.69297
181120.0000    0.56191
181160.0000    0.74711
181200.0000    0.60361
181240.0000    0.31113
181280.0000    0.66981
181320.0000    0.55867
181360.0000    1.05047
181400.0000    1.19155
181440.0000    0.92295
181480.0000    1.07760
181520.0000    1.09062
181560.0000    1.00373
181600.0000    0.56092
181640.0000    1.08731
181680.0000    0.30374
181720.0000    0.33538
181760.0000    0.04931
181800.0000   -0.29305
181840.0000   -0.41020
181880.0000    0.11476
181920.0000    0.39926
181960.0000   -0.46294
182000.0000   -0.02386
182040.0000   -0.23922
182080.0000    0.32577
182120.0000    0.10489
182160.0000    0.56494
182200.0000   -0.20541
182240.0000    0.35317
182280.0000   -0.31444
182320.0000   -0.14536
182360.0000    0.69887
182400.0000   -0.58153
182440.0000    0.09214
182480.0000   -0.40824
182520.0000    0.09119
182560.0000   -0.02290
182600.0000    0.60664
182640.0000   -0.33467
182680.0000   -0.21174
182720.0000    0.51130
182760.0000    0.28303
182800.0000    0.45241
182840.0000    0.95591
182880.0000    0.54112
182920.0000    1.15550
182960.0000    0.23658
183000.0000   -0.21697
183040.0000    0.32914
183080.0000   -0.53400
183120.0000   -0.15762
183160.0000    0.35773
183200.0000   -0.11917
183240.0000    0.50234
183280.0000    0.48481
183320.0000    0.77902
183360.0000    0.87615
183400.0000    0.07682
183440.0000   -0.28287
183480.0000    0.17827
183520.0000    0.36679
183560.0000    0.36352
183600.0000    0.08313
183640.0000    0.38241
183680.0000   -0.21907
183720.0000   -0.60348
183760.0000    0.70935
183800.0000    0.79159
183840.0000    0.72276
183880.0000    0.39245
183920.0000    1.01771
183960.0000    0.81856
184000.0000    1.02913
184040.0000    1.24108
184080.0000    1.33886
184120.0000    0.62377
184160.0000    0.26708
184200.0000    1.22787
184240.0000    1.31847
184280.0000    0.35571
184320.0000    0.44260
184360.0000    1.18261
184400.0000    0.85652
184440.0000    1.02958
184480.0000    0.78767
184520.0000    0.71743
184560.0000    0.87707
184600.0000    0.20176
184640.0000    1.19187
184680.0000    1.43483
184720.0000    1.71418
184760.0000    1.02514
184800.0000    1.60101
184840.0000    0.92631
184880.0000    1.01398
184920.0000    0.68000
184960.0000    0.48697
185000.0000    0.83753
185040.0000    0.49097
185080.0000    0.54197
185120.0000    0.76866
185160.0000    0.00843
185200.0000    0.58623
185240.0000    0.39516
185280.0000    0.63856
185320.0000    0.56050
185360.0000    0.04895
185400.0000    0.34852
185440.0000    0.95190
185480.0000    1.25707
185520.0000    1.07451
185560.0000    1.00316
185600.0000    0.38402
185640.0000    0.95924
185680.0000    0.62463
185720.0000    0.55073
185760.0000    1.27873
185800.0000    1.40391
185840.0000    1.25832
185880.0000    1.13951
185920.0000    1.17457
185960.0000    1.02477
186000.0000    1.04529
186040.0000    1.78697
186080.0000    0.71943
186120.0000    1.27225
186160.0000    1.41047
186200.0000    1.50756
186240.0000    1.38136
186280.0000    1.23376
186320.0000    1.66967
186360.0000    1.67366
186400.0000    1.20017
186440.0000    0.82781
186480.0000    1.41531
186520.0000    0.87132
186560.0000    0.88504
186600.0000    1.29064
186640.0000    0.81788
186680.0000    0.81962
186720.0000    0.76876
186760.0000    1.39072
186800.0000    1.04150
186840.0000    0.93381
186880.0000    0.81455
186920.0000    1.03780
186960.0000    0.17863
187000.0000    1.11895
187040.0000   -0.16100
187080.0000    0.00599
187120.0000    0.19994
187160.0000    0.32005
187200.0000    0.99528
187240.0000    0.81914
187280.0000    1.34729
187320.0000    0.67530
187360.0000    0.88753
187400.0000    0.91545
187440.0000    0.52299
187480.0000    0.04817
187520.0000    0.20721
187560.0000    0.35880
187600.0000    0.64365
187640.0000    1.04435
187680.0000    1.09144
187720.0000    1.17138
187760.0000    0.22682
187800.0000    0.11350
187840.0000   -0.22625
187880.0000   -0.10051
187920.0000   -0.72517
187960.0000   -0.01784
188000.0000   -0.86505
188040.0000   -0.54415
188080.0000    0.08043
188120.0000    0.24398
188160.0000   -0.34693
188200.0000    0.04606
188240.0000    0.13665
188280.0000    0.15059
188320.0000   -0.34103
188360.0000    0.85333
188400.0000   -0.19723
188440.0000   -0.07862
188480.0000    0.70819
188520.0000    0.27539
188560.0000    0.48870
188600.0000    0.69679
188640.0000   -0.30430
188680.0000    0.46569
188720.0000   -0.06389
188760.0000    0.18730
188800.0000    0.65920
188840.0000    0.50024
188880.0000    0.22033
188920.0000   -0.06752
188960.0000    0.25918
189000.0000    0.64130
189040.0000    0.10272
189080.0000    0.10654
189120.0000    0.87974
189160.0000    0.19428
189200.0000    0.32813
189240.0000   -0.15836
189280.0000    0.55693
189320.0000    1.10677
189360.0000    1.14282
189400.0000    0.80296
189440.0000    0.73911
189480.0000    0.73500
189520.0000   -0.05570
189560.0000    0.02961
189600.0000   -0.10201
189640.0000    0.19388
189680.0000    0.88801
189720.0000    0.24058
189760.0000    0.05915
189800.0000   -0.30013
189840.0000    0.52676
189880.0000   -0.28399
189920.0000    0.41111
189960.0000    0.53071
190000.0000    0.24329
190040.0000    0.08270
190080.0000    0.25390
190120.0000    0.40691
190160.0000   -0.08473
190200.0000   -0.24834
190240.0000    0.17897
190280.0000    0.22308
190320.0000    0.23445
190360.0000    0.36119
190400.0000    0.31168
190440.0000    0.02733
190480.0000    0.16061
190520.0000   -0.03020
190560.0000    0.51660
190600.0000    1.20685
190640.0000    0.97258
190680.0000    1.10863
190720.0000    0.75731
190760.0000    0.83073
190800.0000    0.22369
190840.0000    0.75373
190880.0000    0.99877
190920.0000    0.90597
190960.0000    0.34425
191000.0000    0.44132
191040.0000    0.62649
191080.0000    1.19196
191120.0000    0.28085
191160.0000    0.44976
191200.0000    0.28146
191240.0000    0.24601
191280.0000   -0.03433
191320.0000   -0.44380
191360.0000    0.67736
191400.0000    0.41045
191440.0000    0.70127
191480.0000    0.24401
191520.0000    0.23384
191560.0000    0.02986
191600.0000    0.68577
191640.0000    0.46306
191680.0000    0.51713
191720.0000    0.15810
191760.0000   -0.56716
191800.0000    0.19363
191840.0000    0.37665
191880.0000    0.05031
191920.0000   -0.05090
191960.0000   -0.37055
192000.0000   -0.04813
192040.0000    0.35222
192080.0000    1.03493
192120.0000    0.50062
192160.0000    0.55974
192200.0000    0.55050
192240.0000    0.24568
192280.0000    0.49960
192320.0000    0.36551
192360.0000    0.53476
192400.0000    0.51188
192440.0000    0.20610
192480.0000    0.22258
192520.0000    0.26474
192560.0000    0.39807
192600.0000    0.40695
192640.0000    0.03895
192680.0000    0.22234
192720.0000    0.11356
192760.0000    0.09054
192800.0000    0.52750
192840.0000   -0.58537
192880.0000   -0.09129
192920.0000   -0.62070
192960.0000   -0.27482
193000.0000   -0.26058
193040.0000    0.53400
193080.0000   -0.11831
193120.0000   -0.01140
193160.0000    0.17869
193200.0000    0.31356
193240.0000   -0.04858
193280.0000    0.44323
193320.0000   -0.69866
193360.0000   -0.14224
193400.0000    0.17598
193440.0000    0.50233
193480.0000    0.52289
193520.0000    0.73670
193560.0000    0.02639
193600.0000    0.08426
193640.0000    0.34770
193680.0000    0.28864
193720.0000    0.49556
193760.0000   -0.44482
193800.0000   -0.13008
193840.0000    0.48621
193880.0000    0.38326
193920.0000    0.09411
193960.0000   -0.22247
194000.0000    0.24636
194040.0000   -0.20260
194080.0000    0.42961
194120.0000   -0.35170
194160.0000    0.44351
194200.0000    0.38896
194240.0000   -0.94740
194280.0000   -0.30626
194320.0000   -0.53245
194360.0000    0.38829
194400.0000    0.74363
194440.0000    0.32990
194480.0000    1.05828
194520.0000    0.28963
194560.0000   -0.01305
194600.0000    0.69357
194640.0000    0.12252
194680.0000    0.64149
194720.0000    0.23655
194760.0000   -0.72915
194800.0000    0.68644
194840.0000    0.28640
194880.0000    0.07604
194920.0000    0.47989
194960.0000    0.84173
195000.0000    0.68336
195040.0000    0.95337
195080.0000    0.42838
195120.0000    0.41654
195160.0000    0.59510
195200.0000    0.73130
195240.0000    0.87606
195280.0000    0.06205
195320.0000   -0.16829
195360.0000    0.36754
195400.0000    0.65664
195440.0000    0.73510
195480.0000    0.54778
195520.0000    0.56858
195560.0000    1.09803
195600.0000    0.76036
195640.0000    0.24696
195680.0000    1.41719
195720.0000    0.90887
195760.0000    1.36002
195800.0000    0.92637
195840.0000    0.64940
195880.0000    0.30841
195920.0000    1.43101
195960.0000    0.17075
196000.0000    0.83785
196040.0000    0.99292
196080.0000    1.17330
196120.0000    1.08055
196160.0000    0.33206
196200.0000    0.59227
196240.0000    0.29019
196280.0000   -0.06516
196320.0000    0.25165
196360.0000   -0.00983
196400.0000    0.23138
196440.0000    0.16198
196480.0000    0.91044
196520.0000    0.24956
196560.0000    0.29531
196600.0000   -0.14065
196640.0000    0.38031
196680.0000    0.18971
196720.0000    0.60782
196760.0000    0.19160
196800.0000    0.29584
196840.0000    1.40583
196880.0000    1.42852
196920.0000    0.62061
196960.0000    1.60893
197000.0000    0.98106
197040.0000    0.67657
197080.0000    2.07164
197120.0000    1.22488
197160.0000    0.73367
197200.0000    0.57328
197240.0000    0.63170
197280.0000    1.71228
197320.0000    0.89639
197360.0000    1.41574
197400.0000    0.62173
197440.0000   -0.03270
197480.0000    0.55981
197520.0000    0.53856
197560.0000    0.58417
197600.0000    0.82048
197640.0000    0.91067
197680.0000    1.41739
197720.0000    0.75480
197760.0000    0.44129
197800.0000    0.01358
197840.0000    0.69275
197880.0000    1.52684
197920.0000    1.22563
197960.0000   -0.01411
198000.0000    0.62827
198040.0000    0.52572
198080.0000    0.38991
198120.0000   -0.10724
198160.0000    0.10083
198200.0000    0.80128
198240.0000    0.90136
198280.0000    0.49283
198320.0000   -0.22612
198360.0000    0.29026
198400.0000    0.18458
198440.0000    0.69612
198480.0000    0.66053
198520.0000    1.39600
198560.0000    0.50036
198600.0000    0.55140
198640.0000    0.87071
198680.0000    0.68469
198720.0000    0.77003
198760.0000    0.52896
198800.0000    0.39607
198840.0000    0.67029
198880.0000    0.57270
198920.0000    0.38442
198960.0000    0.14801
199000.0000    1.54220
199040.0000    0.97653
199080.0000    1.21879
199120.0000    1.36528
199160.0000    0.40120
199200.0000    1.30056
199240.0000    1.50936
199280.0000    1.41845
199320.0000    1.10628
199360.0000    0.53294
199400.0000    0.79754
199440.0000    0.94117
199480.0000    1.54344
199520.0000    0.78600
199560.0000    1.78012
199600.0000    1.69043
199640.0000    1.49561
199680.0000    1.16127
199720.0000    1.58781
199760.0000    1.84457
199800.0000    1.19191
199840.0000    1.01080
199880.0000    0.49235
199920.0000    1.10771
199960.0000    1.68527
200000.0000    0.88559
200040.0000    0.76489
200080.0000    0.79887
200120.0000    0.90870
200160.0000    0.54683
200200.0000    1.20044
200240.0000    0.79332
200280.0000    0.84512
200320.0000    1.66854
200360.0000    1.39433
200400.0000    1.04052
200440.0000    1.25580
200480.0000    1.44490
200520.0000    1.22638
200560.0000    2.55306
200600.0000    1.76480
200640.0000    1.97510
200680.0000    1.33235
200720.0000    1.06889
200760.0000    0.63474
200800.0000    1.23557
200840.0000    0.55556
200880.0000    1.09164
200920.0000    1.79402
200960.0000    1.54517
201000.0000    1.70281
201040.0000    2.11767
201080.0000    2.38133
201120.0000    1.13981
201160.0000    1.74188
201200.0000    1.73177
201240.0000    2.74519
201280.0000    1.60787
201320.0000    0.27804
201360.0000    1.75099
201400.0000    2.09468
201440.0000    1.03767
201480.0000    1.40013
201520.0000    1.60624
201560.0000    0.72677
201600.0000    1.13340
201640.0000    0.96354
201680.0000    1.17251
201720.0000    1.63315
201760.0000    1.16769
201800.0000    1.97063
201840.0000    1.26719
201880.0000    1.45881
201920.0000    1.14297
201960.0000    1.12045
202000.0000    1.03345
202040.0000    1.46772
202080.0000    1.53884
202120.0000    2.46578
202160.0000    2.73004
202200.0000    2.09508
202240.0000    2.01268
202280.0000    1.96878
202320.0000    1.79771
202360.0000    1.21157
202400.0000    0.99097
202440.0000    1.65708
202480.0000    2.40866
202520.0000    0.45484
202560.0000    1.68270
202600.0000    1.04410
202640.0000    1.93488
202680.0000    1.74700
202720.0000    2.43370
202760.0000    2.47322
202800.0000    1.73659
202840.0000    2.20172
202880.0000    1.71975
202920.0000    1.71690
202960.0000    1.81725
203000.0000    1.82798
203040.0000    1.65828
203080.0000    1.82398
203120.0000    1.42962
203160.0000    2.05736
203200.0000    2.48152
203240.0000    1.66825
203280.0000    1.26597
203320.0000    1.61916
203360.0000    1.65911
203400.0000    1.24317
203440.0000    2.60095
203480.0000    2.29706
203520.0000    1.94426
203560.0000    2.60648
203600.0000    1.79269
203640.0000    1.73321
203680.0000    1.74056
203720.0000    2.11357
203760.0000    1.73135
203800.0000    2.49814
203840.0000    2.22481
203880.0000    1.87970
203920.0000    1.71349
203960.0000    1.21761
204000.0000    1.80863
204040.0000    0.97276
204080.0000    0.19827
204120.0000    0.54642
204160.0000    1.49460
204200.0000    1.68958
204240.0000    1.52333
204280.0000    1.07481
204320.0000    0.42922
204360.0000    1.58249
204400.0000    1.23118
204440.0000    1.54069
204480.0000    1.70913
204520.0000    1.90271
204560.0000    1.89916
204600.0000    1.82304
204640.0000    0.86091
204680.0000    1.81243
204720.0000    1.43548
204760.0000    2.07240
204800.0000    1.90908
204840.0000    1.21710
204880.0000    1.47420
204920.0000    1.30874
204960.0000    1.66584
205000.0000    1.22417
205040.0000    1.47931
205080.0000    1.77336
205120.0000    1.45235
205160.0000    0.92435
205200.0000    1.43076
205240.0000    1.77899
205280.0000    0.80220
205320.0000    1.05272
205360.0000    1.01391
205400.0000    1.02745
205440.0000    2.14745
205480.0000    1.67548
205520.0000    1.50371
205560.0000    1.26900
205600.0000    1.41332
205640.0000    2.17914
205680.0000    1.45561
205720.0000    1.57887
205760.0000    0.85892
205800.0000    1.12206
205840.0000    1.66284
205880.0000    2.26826
205920.0000    1.43147
205960.0000    1.85147
206000.0000    1.39558
206040.0000    1.70821
206080.0000    1.92435
206120.0000    1.29643
206160.0000    1.93381
206200.0000    1.72614
206240.0000    1.43529
206280.0000    1.49563
206320.0000    1.78136
206360.0000    1.30773
206400.0000    1.85636
206440.0000    1.53498
206480.0000    2.57866
206520.0000    2.48744
206560.0000    2.38783
206600.0000    2.99239
206640.0000    3.04970
206680.0000    2.39144
206720.0000    1.15893
206760.0000    1.56634
206800.0000    0.62214
206840.0000    1.38640
206880.0000    1.92136
206920.0000    1.59421
206960.0000    2.40049
207000.0000    1.93943
207040.0000    1.67610
207080.0000    1.96585
207120.0000    2.00082
207160.0000    1.16869
207200.0000    1.38556
207240.0000    1.19762
207280.0000    1.27355
207320.0000    2.43456
207360.0000    2.62393
207400.0000    2.67293
207440.0000    2.26609
207480.0000    1.88075
207520.0000    2.01043
207560.0000    1.76956
207600.0000    0.49972
207640.0000    0.26147
207680.0000    0.30253
207720.0000    1.15091
207760.0000    2.24639
207800.0000    2.39887
207840.0000    1.63010
207880.0000    1.78723
207920.0000    1.53830
207960.0000    2.00950
208000.0000    1.56388
208040.0000    0.34026
208080.0000    1.35076
208120.0000    2.19891
208160.0000    1.71504
208200.0000    1.69061
208240.0000    1.27679
208280.0000    2.19679
208320.0000    0.97115
208360.0000    0.37447
208400.0000    0.01210
208440.0000    1.56998
208480.0000    1.53745
208520.0000    1.46858
208560.0000    1.72801
208600.0000    2.58420
208640.0000    2.55920
208680.0000    2.18412
208720.0000    1.94404
208760.0000    2.16568
208800.0000    2.59616
208840.0000    1.43830
208880.0000    1.70561
208920.0000    1.76824
208960.0000    1.54020
209000.0000    1.33516
209040.0000    1.66165
209080.0000    1.06708
209120.0000    1.77715
209160.0000    1.73401
209200.0000    2.17785
209240.0000    1.58272
209280.0000    1.72576
209320.0000    1.35090
209360.0000    0.73392
209400.0000    0.52042
209440.0000   -0.05413
209480.0000    1.19942
209520.0000    1.79714
209560.0000    1.82743
209600.0000    2.13339
209640.0000    1.56550
209680.0000    2.41460
209720.0000    2.77804
209760.0000    2.54889
209800.0000    1.92078
209840.0000    1.41370
209880.0000    0.52716
209920.0000    1.59799
209960.0000    0.72657
210000.0000    0.50645
210040.0000    1.50678
210080.0000    1.29255
210120.0000    2.06596
210160.0000    1.81270
210200.0000    1.60873
210240.0000    1.55093
210280.0000    2.52358
210320.0000    2.34110
210360.0000    2.20177
210400.0000    2.35196
210440.0000    3.00340
210480.0000    2.30549
210520.0000    2.16603
210560.0000    2.28903
210600.0000    2.12753
210640.0000    2.44255
210680.0000    3.20881
210720.0000    2.68182
210760.0000    1.69486
210800.0000    2.17998
210840.0000    1.70694
210880.0000    1.93509
210920.0000    2.12193
210960.0000    1.58949
211000.0000    1.91399
211040.0000    1.59219
211080.0000    2.72453
211120.0000    2.44780
211160.0000    2.43811
211200.0000    1.83679
211240.0000    1.74992
211280.0000    1.73314
211320.0000    2.19944
211360.0000    2.43597
211400.0000    2.66249
211440.0000    1.61026
211480.0000    2.44965
211520.0000    2.41369
211560.0000    2.18930
211600.0000    2.52475
211640.0000    1.84377
211680.0000    1.95534
211720.0000    2.01120
211760.0000    1.38371
211800.0000    2.06085
211840.0000    1.93378
211880.0000    2.38727
211920.0000    2.87191
211960.0000    2.12785
212000.0000    2.49414
212040.0000    3.51711
212080.0000    3.51459
212120.0000    2.31884
212160.0000    3.61586
212200.0000    4.11562
212240.0000    3.04360
212280.0000    3.20150
212320.0000    3.16765
212360.0000    2.20979
212400.0000    1.99961
212440.0000    2.24101
212480.0000    2.49488
212520.0000    3.52550
212560.0000    3.25711
212600.0000    3.44950
212640.0000    2.97922
212680.0000    2.63082
212720.0000    2.17858
212760.0000    2.67252
212800.0000    2.06215
212840.0000    1.72831
212880.0000    1.88978
212920.0000    1.17594
212960.0000    2.08855
213000.0000    2.38847
213040.0000    1.96066
213080.0000    1.93428
213120.0000    1.11094
213160.0000    1.96495
213200.0000    3.16488
213240.0000    2.86042
213280.0000    1.58391
213320.0000    2.23050
213360.0000    2.66470
213400.0000    2.85894
213440.0000    2.56992
213480.0000    2.89215
213520.0000    2.70773
213560.0000    2.94393
213600.0000    2.49473
213640.0000    2.85694
213680.0000    1.88041
213720.0000    1.04209
213760.0000    0.60745
213800.0000    0.80539
213840.0000    1.17214
213880.0000    1.21307
213920.0000    0.65807
213960.0000    1.28219
214000.0000    2.20178
214040.0000    2.64546
214080.0000    1.99270
214120.0000    1.68867
214160.0000    2.29568
214200.0000    1.53860
214240.0000    2.79489
214280.0000    1.50023
214320.0000    1.83270
214360.0000    1.90616
214400.0000    2.52540
214440.0000    2.33591
214480.0000    2.66742
214520.0000    2.84081
214560.0000    3.31647
214600.0000    4.70026
214640.0000    2.84825
214680.0000    3.41676
214720.0000    2.66916
214760.0000    2.14862
214800.0000    1.56003
214840.0000    2.06756
214880.0000    2.97566
214920.0000    2.09441
214960.0000    2.55891
215000.0000    2.45002
215040.0000    2.27276
215080.0000    2.95847
215120.0000    2.35433
215160.0000    2.76050
215200.0000    2.55099
215240.0000    2.17944
215280.0000    1.77997
215320.0000    1.63968
215360.0000    2.17724
215400.0000    2.48568
215440.0000    2.25004
215480.0000    2.85145
215520.0000    4.28985
215560.0000    3.33239
215600.0000    2.33496
215640.0000    3.77985
215680.0000    2.34637
215720.0000    2.22539
215760.0000    2.29053
215800.0000    2.08052
215840.0000    2.47489
215880.0000    1.85859
215920.0000    1.99401
215960.0000    2.26211
216000.0000    1.26850
216040.0000    0.44298
216080.0000    0.81053
216120.0000    1.29339
216160.0000    0.88567
216200.0000    1.25338
216240.0000    1.98688
216280.0000    2.24690
216320.0000    2.70745
216360.0000    3.16569
216400.0000    2.44312
216440.0000    3.08170
216480.0000    3.18292
216520.0000    4.66500
216560.0000    3.55104
216600.0000    3.37492
216640.0000    3.70322
216680.0000    3.61999
216720.0000    1.95676
216760.0000    2.38464
216800.0000    2.89273
216840.0000    2.37286
216880.0000    2.00260
216920.0000    1.87150
216960.0000    2.88607
217000.0000    1.22453
217040.0000    1.66597
217080.0000    2.34842
217120.0000    2.00902
217160.0000    2.26543
217200.0000    1.11978
217240.0000    1.16371
217280.0000    2.30370
217320.0000    2.66196
217360.0000    2.63155
217400.0000    2.76676
217440.0000    2.45048
217480.0000    2.35071
217520.0000    2.50936
217560.0000    2.92502
217600.0000    2.09974
217640.0000    1.39290
217680.0000    2.00532
217720.0000    1.50972
217760.0000    1.91236
217800.0000    0.80229
217840.0000    1.40307
217880.0000    1.18333
217920.0000    1.27149
217960.0000    2.17538
218000.0000    1.50836
218040.0000    2.07902
218080.0000    1.95114
218120.0000    1.74850
218160.0000    1.97354
218200.0000    2.23550
218240.0000    2.07855
218280.0000    2.09545
218320.0000    1.26311
218360.0000    1.70099
218400.0000    0.53748
218440.0000    1.32736
218480.0000    1.49822
218520.0000    1.74142
218560.0000    3.05188
218600.0000    2.05127
218640.0000    2.50461
218680.0000    2.00367
218720.0000    1.60736
218760.0000    1.72389
218800.0000    2.11057
218840.0000    0.82903
218880.0000    2.08624
218920.0000    1.00843
218960.0000    1.79581
219000.0000    0.56102
219040.0000    2.63582
219080.0000    2.97744
219120.0000    3.26340
219160.0000    3.09626
219200.0000    3.13210
219240.0000    2.92364
219280.0000    2.18563
219320.0000    2.23570
219360.0000    2.46557
219400.0000    1.83120
219440.0000    2.00777
219480.0000    2.52547
219520.0000    2.45355
219560.0000    1.48671
219600.0000    1.90870
219640.0000    1.84061
219680.0000    0.84130
219720.0000    1.20667
219760.0000    1.83561
219800.0000    1.27430
219840.0000    0.85419
219880.0000    1.60094
219920.0000    1.79091
219960.0000    1.10750
220000.0000    0.95953
220040.0000    1.54768
220080.0000    1.13437
220120.0000    1.05988
220160.0000    1.65893
220200.0000    1.95296
220240.0000    2.14335
220280.0000    2.04826
220320.0000    1.91379
220360.0000    2.36921
220400.0000    1.70125
220440.0000    1.25189
220480.0000    0.87736
220520.0000    0.81276
220560.0000    1.14089
220600.0000    1.75070
220640.0000    1.61718
220680.0000    1.42950
220720.0000    0.85170
220760.0000    0.50805
220800.0000    0.74956
220840.0000    1.09012
220880.0000    1.22366
220920.0000    0.84566
220960.0000    0.74859
221000.0000    1.25048
221040.0000    1.53744
221080.0000    1.06581
221120.0000    0.63080
221160.0000    1.02417
221200.0000    1.00539
221240.0000    0.58259
221280.0000    1.54691
221320.0000    1.10347
221360.0000    1.18397
221400.0000    0.84976
221440.0000    1.18093
221480.0000    1.21140
221520.0000    1.62700
221560.0000    1.73667
221600.0000    1.37018
221640.0000    1.21724
221680.0000    0.41230
221720.0000    1.50807
221760.0000    1.77743
221800.0000    1.79441
221840.0000    1.75134
221880.0000    1.78394
221920.0000    1.00552
221960.0000    0.33005
222000.0000    1.24218
222040.0000    0.69063
222080.0000    1.35242
222120.0000    1.37081
222160.0000    1.91406
222200.0000    2.05280
222240.0000    1.94159
222280.0000    2.44572
222320.0000    1.11364
222360.0000    1.09264
222400.0000    0.68488
222440.0000    1.24019
222480.0000    0.86173
222520.0000    2.11944
222560.0000    1.27789
222600.0000    1.58216
222640.0000    1.30066
222680.0000    1.40271
222720.0000    0.55298
222760.0000    0.82555
222800.0000    0.08198
222840.0000    0.53447
222880.0000   -0.70227
222920.0000   -0.82001
222960.0000    1.02479
223000.0000    1.03202
223040.0000    0.46782
223080.0000    0.78830
223120.0000    0.95428
223160.0000    0.48028
223200.0000    0.11386
223240.0000    0.53572
223280.0000    0.47372
223320.0000    1.49591
223360.0000    1.37609
223400.0000    2.00921
223440.0000    1.88028
223480.0000    3.00771
223520.0000    3.76487
223560.0000    3.48247
223600.0000    2.20047
223640.0000    2.06550
223680.0000    2.73339
223720.0000    2.31427
223760.0000    3.33279
223800.0000    2.69851
223840.0000    3.99176
223880.0000    2.77721
223920.0000    3.34967
223960.0000    3.92378
224000.0000    3.54136
224040.0000    2.84535
224080.0000    4.03198
224120.0000    3.20629
224160.0000    3.99777
224200.0000    3.03688
224240.0000    3.63999
224280.0000    3.25702
224320.0000    2.80879
224360.0000    2.50314
224400.0000    2.24506
224440.0000    2.53681
224480.0000    3.04587
224520.0000    2.12858
224560.0000    3.04054
224600.0000    2.41046
224640.0000    2.53604
224680.0000    2.15292
224720.0000    2.87104
224760.0000    2.84323
224800.0000    3.93788
224840.0000    3.22940
224880.0000    4.26369
224920.0000    3.43386
224960.0000    2.86652
225000.0000    3.96012
225040.0000    4.25662
225080.0000    4.48957
225120.0000    4.18803
225160.0000    3.38886
225200.0000    4.80086
225240.0000    3.31706
225280.0000    2.98894
225320.0000    5.51967
225360.0000    3.37086
225400.0000    3.45718
225440.0000    4.83548
225480.0000    3.99986
225520.0000    4.47527
225560.0000    3.63670
225600.0000    3.94063
225640.0000    3.50586
225680.0000    4.08098
225720.0000    3.50707
225760.0000    4.42101
225800.0000    4.55892
225840.0000    4.05706
225880.0000    3.38777
225920.0000    3.44996
225960.0000    2.89796
226000.0000    3.42406
226040.0000    3.56443
226080.0000    2.54533
226120.0000    2.24784
226160.0000    3.58659
226200.0000    2.65005
226240.0000    2.16102
226280.0000    3.01174
226320.0000    2.60322
226360.0000    3.63204
226400.0000    4.48108
226440.0000    4.91070
226480.0000    4.15023
226520.0000    3.87300
226560.0000    4.70791
226600.0000    5.27119
226640.0000    5.17848
226680.0000    4.29842
226720.0000    3.96840
226760.0000    4.56331
226800.0000    3.51484
226840.0000    4.18891
226880.0000    3.94385
226920.0000    3.38038
226960.0000    2.36506
227000.0000    1.82507
227040.0000    2.63549
227080.0000    3.05770
227120.0000    4.07972
227160.0000    3.93571
227200.0000    3.61726
227240.0000    2.34682
227280.0000    1.50098
227320.0000    2.59310
227360.0000    2.03660
227400.0000    2.64432
227440.0000    2.30466
227480.0000    2.76272
227520.0000    3.02697
227560.0000    3.36284
227600.0000    2.75292
227640.0000    3.75551
227680.0000    3.57418
227720.0000    1.86680
227760.0000    2.83193
227800.0000    3.31583
227840.0000    3.75772
227880.0000    4.23628
227920.0000    4.26670
227960.0000    3.86250
228000.0000    4.30545
228040.0000    3.51550
228080.0000    3.86960
228120.0000    4.65882
228160.0000    4.08332
228200.0000    4.45422
228240.0000    4.79235
228280.0000    5.19679
228320.0000    4.16877
228360.0000    4.35987
228400.0000    4.92370
228440.0000    5.03602
228480.0000    5.04204
228520.0000    4.06322
228560.0000    4.34736
228600.0000    4.58789
228640.0000    4.34045
228680.0000    3.87909
228720.0000    4.44541
228760.0000    5.45326
228800.0000    4.26068
228840.0000    5.01127
228880.0000    4.49925
228920.0000    4.57094
228960.0000    5.23570
229000.0000    4.35903
229040.0000    4.68846
229080.0000    5.20754
229120.0000    4.98510
229160.0000    3.70311
229200.0000    4.71399
229240.0000    5.19245
229280.0000    5.70619
229320.0000    6.03287
229360.0000    5.74635
229400.0000    5.96102
229440.0000    5.80529
229480.0000    4.59963
229520.0000    5.48435
229560.0000    6.16174
229600.0000    5.34478
229640.0000    5.46556
229680.0000    5.08673
229720.0000    5.76398
229760.0000    5.57772
229800.0000    5.16241
229840.0000    5.23918
229880.0000    4.79477
229920.0000    5.01098
229960.0000    4.80762
230000.0000    6.55450
230040.0000    6.27050
230080.0000    6.01765
230120.0000    6.79891
230160.0000    5.96002
230200.0000    7.15737
230240.0000    6.50032
230280.0000    6.07488
230320.0000    6.04168
230360.0000    5.78469
230400.0000    4.51851
230440.0000    3.94370
230480.0000    4.35984
230520.0000    3.69952
230560.0000    2.99386
230600.0000    3.91041
230640.0000    5.48777
230680.0000    4.59445
230720.0000    4.51961
230760.0000    4.92103
230800.0000    4.71951
230840.0000    4.89602
230880.0000    4.68192
230920.0000    6.42054
230960.0000    5.90933
231000.0000    6.79214
231040.0000    4.67190
231080.0000    4.60071
231120.0000    3.90407
231160.0000    3.54362
231200.0000    4.11007
231240.0000    5.81499
231280.0000    5.44115
231320.0000    4.72937
231360.0000    3.45780
231400.0000    4.20511
231440.0000    5.37644
231480.0000    5.48123
231520.0000    5.14269
231560.0000    6.07665
231600.0000    6.10350
231640.0000    5.97528
231680.0000    7.40169
231720.0000    6.65553
231760.0000    5.40747
231800.0000    4.69133
231840.0000    3.99868
231880.0000    4.07443
231920.0000    2.49025
231960.0000    4.41645
232000.0000    4.53878
232040.0000    5.34603
232080.0000    5.20234
232120.0000    5.17190
232160.0000    3.96435
232200.0000    4.50791
232240.0000    4.75321
232280.0000    3.58512
232320.0000    4.79200
232360.0000    3.95443
232400.0000    3.91682
232440.0000    3.98714
232480.0000    4.16844
232520.0000    3.40243
232560.0000    3.34517
232600.0000    3.86175
232640.0000    3.03199
232680.0000    3.66461
232720.0000    3.46909
232760.0000    3.43033
232800.0000    4.18156
232840.0000    3.19146
232880.0000    3.90556
232920.0000    2.88464
232960.0000    2.61155
233000.0000    2.82540
233040.0000    3.19414
233080.0000    2.72551
233120.0000    2.75567
233160.0000    3.54053
233200.0000    3.34067
233240.0000    2.89428
233280.0000    2.88798
233320.0000    1.57021
233360.0000    3.52235
233400.0000    2.49334
233440.0000    2.22579
233480.0000    2.32862
233520.0000    2.49501
233560.0000    3.15360
233600.0000    2.86885
233640.0000    3.46429
233680.0000    4.54818
233720.0000    4.05336
233760.0000    4.00672
233800.0000    4.16992
233840.0000    4.64191
233880.0000    4.52165
233920.0000    3.53759
233960.0000    4.20714
234000.0000    3.54256
234040.0000    3.88195
234080.0000    3.39878
234120.0000    3.86347
234160.0000    4.17983
234200.0000    4.91652
234240.0000    4.08393
234280.0000    4.74672
234320.0000    3.41733
234360.0000    5.20865
234400.0000    4.11565
234440.0000    4.19555
234480.0000    4.33743
234520.0000    4.35728
234560.0000    3.70908
234600.0000    3.53923
234640.0000    2.95432
234680.0000    3.82311
234720.0000    4.25746
234760.0000    4.33456
234800.0000    4.45819
234840.0000    4.51408
234880.0000    4.28322
234920.0000    4.06766
234960.0000    4.27444
235000.0000    3.59207
235040.0000    3.49820
235080.0000    3.37338
235120.0000    3.28001
235160.0000    2.96043
235200.0000    3.28646
235240.0000    4.21199
235280.0000    4.05045
235320.0000    4.77994
235360.0000    5.10509
235400.0000    4.10197
235440.0000    3.15118
235480.0000    4.44810
235520.0000    5.60257
235560.0000    6.14700
235600.0000    5.63104
235640.0000    6.21859
235680.0000    5.91003
235720.0000    5.28042
235760.0000    4.60776
235800.0000    4.30146
235840.0000    5.06874
235880.0000    4.79737
235920.0000    5.38628
235960.0000    4.70249
236000.0000    5.05963
236040.0000    5.37140
236080.0000    5.01379
236120.0000    5.67423
236160.0000    4.89750
236200.0000    5.44457
236240.0000    5.50491
236280.0000    3.67792
236320.0000    3.34707
236360.0000    3.06241
236400.0000    3.94085
236440.0000    2.64720
236480.0000    3.01129
236520.0000    2.70200
236560.0000    4.11194
236600.0000    5.69555
236640.0000    4.62932
236680.0000    4.66744
236720.0000    4.08333
236760.0000    4.05438
236800.0000    4.65534
236840.0000    4.46786
236880.0000    3.74820
236920.0000    3.44360
236960.0000    3.14646
237000.0000    3.94623
237040.0000    3.78209
237080.0000    4.09936
237120.0000    3.67416
237160.0000    2.80993
237200.0000    3.00206
237240.0000    3.17506
237280.0000    4.42595
237320.0000    4.26848
237360.0000    4.40377
237400.0000    4.31093
237440.0000    5.23673
237480.0000    5.35301
237520.0000    4.00003
237560.0000    4.15237
237600.0000    2.93652
237640.0000    3.12635
237680.0000    3.42526
237720.0000    3.73805
237760.0000    4.36757
237800.0000    4.38134
237840.0000    4.27337
237880.0000    4.66927
237920.0000    3.75432
237960.0000    3.09022
238000.0000    2.81690
238040.0000    3.23472
238080.0000    3.73893
238120.0000    3.78365
238160.0000    3.14652
238200.0000    4.22876
238240.0000    4.71767
238280.0000    4.32811
238320.0000    5.01780
238360.0000    4.29566
238400.0000    5.12197
238440.0000    3.99142
238480.0000    5.00197
238520.0000    5.05534
238560.0000    4.74360
238600.0000    4.57186
238640.0000    4.55237
238680.0000    5.41480
238720.0000    4.79418
238760.0000    3.95105
238800.0000    3.64998
238840.0000    3.91090
238880.0000    3.30039
238920.0000    2.84011
238960.0000    2.49405
239000.0000    2.04806
239040.0000    3.05605
239080.0000    2.54063
239120.0000    2.48818
239160.0000    2.40139
239200.0000    3.60741
239240.0000    3.07759
239280.0000    3.25785
239320.0000    3.19033
239360.0000    3.71996
239400.0000    4.30214
239440.0000    3.84371
239480.0000    3.51772
239520.0000    3.77440
239560.0000    3.27560
239600.0000    3.97578
239640.0000    3.92086
239680.0000    3.91275
239720.0000    4.79962
239760.0000    4.74708
239800.0000    4.91262
239840.0000    6.22623
239880.0000    4.90713
239920.0000    5.03633
239960.0000    3.71711
240000.0000    4.05424
240040.0000    3.12811
240080.0000    2.74239
240120.0000    2.90012
240160.0000    1.76138
240200.0000    3.08438
240240.0000    2.46705
240280.0000    3.38330
240320.0000    3.99705
240360.0000    3.17089
240400.0000    2.32167
240440.0000    3.00492
240480.0000    2.47883
240520.0000    1.81270
240560.0000    2.46959
240600.0000    2.56265
240640.0000    2.40197
240680.0000    3.18173
240720.0000    3.56109
240760.0000    1.38051
240800.0000    2.48262
240840.0000    1.77872
240880.0000    2.50716
240920.0000    2.99559
240960.0000    3.41567
241000.0000    3.49670
241040.0000    3.61453
241080.0000    3.83731
241120.0000    3.09808
241160.0000    2.16937
241200.0000    2.76310
241240.0000    3.06542
241280.0000    3.25067
241320.0000    2.95107
241360.0000    3.00257
241400.0000    4.27390
241440.0000    3.34324
241480.0000    2.96178
241520.0000    2.27760
241560.0000    2.23283
241600.0000    3.31472
241640.0000    3.78626
241680.0000    2.65470
241720.0000    3.07332
241760.0000    2.88445
241800.0000    2.98095
241840.0000    2.96976
241880.0000    3.86143
241920.0000    3.61257
241960.0000    4.11471
242000.0000    3.70401
242040.0000    3.66646
242080.0000    5.01922
242120.0000    3.31097
242160.0000    3.76151
242200.0000    2.95205
242240.0000    3.17578
242280.0000    3.39812
242320.0000    3.03924
242360.0000    2.16201
242400.0000    3.47463
242440.0000    3.25863
242480.0000    3.28021
242520.0000    2.57633
242560.0000    3.16672
242600.0000    2.94876
242640.0000    4.22595
242680.0000    2.99948
242720.0000    3.14033
242760.0000    3.80154
242800.0000    3.57766
242840.0000    2.38699
242880.0000    3.59979
242920.0000    3.34707
242960.0000    4.57004
243000.0000    3.78338
243040.0000    3.80097
243080.0000    2.69031
243120.0000    2.72524
243160.0000    5.16937
243200.0000    4.11572
243240.0000    4.08111
243280.0000    4.17140
243320.0000    3.05868
243360.0000    3.08468
243400.0000    2.82881
243440.0000    3.53102
243480.0000    2.62182
243520.0000    2.61029
243560.0000    2.57149
243600.0000    2.03243
243640.0000    2.68195
243680.0000    4.00307
243720.0000    3.22948
243760.0000    1.95046
243800.0000    1.53350
243840.0000    2.62196
243880.0000    3.17878
243920.0000    3.00872
243960.0000    2.57001
244000.0000    2.91794
244040.0000    2.53502
244080.0000    2.94054
244120.0000    3.07974
244160.0000    2.55827
244200.0000    2.38578
244240.0000    2.91632
244280.0000    3.63128
244320.0000    2.86369
244360.0000    2.58944
244400.0000    2.89641
244440.0000    2.76301
244480.0000    1.25823
244520.0000    2.80280
244560.0000    4.53209
244600.0000    4.22971
244640.0000    4.42033
244680.0000    4.78399
244720.0000    4.78843
244760.0000    4.83450
244800.0000    5.26617
244840.0000    4.75383
244880.0000    5.10533
244920.0000    5.30835
244960.0000    5.29700
245000.0000    4.72220
245040.0000    5.19068
245080.0000    5.82857
245120.0000    5.03389
245160.0000    4.65413
245200.0000    4.24568
245240.0000    5.88754
245280.0000    5.41925
245320.0000    3.70578
245360.0000    4.36458
245400.0000    4.42082
245440.0000    4.32178
245480.0000    4.75377
245520.0000    4.57474
245560.0000    4.10427
245600.0000    5.73541
245640.0000    3.73596
245680.0000    4.41891
245720.0000    4.20725
245760.0000    5.08309
245800.0000    5.45575
245840.0000    4.00696
245880.0000    2.62759
245920.0000    2.33336
245960.0000    2.44802
246000.0000    2.52174
246040.0000    2.55107
246080.0000    3.80003
246120.0000    4.17443
246160.0000    2.38019
246200.0000    2.04205
246240.0000    2.98235
246280.0000    3.65940
246320.0000    2.16320
246360.0000    3.22046
246400.0000    2.75018
246440.0000    2.66816
246480.0000    2.72071
246520.0000    3.89397
246560.0000    5.21247
246600.0000    4.73904
246640.0000    3.91806
246680.0000    3.93688
246720.0000    5.07189
246760.0000    5.07234
246800.0000    4.32362
246840.0000    4.33834
246880.0000    3.89483
246920.0000    4.50077
246960.0000    5.05688
247000.0000    3.86351
247040.0000    4.93738
247080.0000    4.56538
247120.0000    3.75520
247160.0000    3.29399
247200.0000    3.30812
247240.0000    3.85892
247280.0000    2.99698
247320.0000    4.32875
247360.0000    3.90815
247400.0000    3.36336
247440.0000    4.28150
247480.0000    4.89876
247520.0000    5.05441
247560.0000    5.23160
247600.0000    4.66443
247640.0000    5.32711
247680.0000    4.87154
247720.0000    5.57348
247760.0000    4.97937
247800.0000    5.21677
247840.0000    4.43090
247880.0000    5.13586
247920.0000    5.89567
247960.0000    4.20441
248000.0000    4.57416
248040.0000    3.11782
248080.0000    3.41225
248120.0000    3.65344
248160.0000    4.67306
248200.0000    3.97195
248240.0000    4.38680
248280.0000    4.99817
248320.0000    4.40083
248360.0000    4.35103
248400.0000    4.56650
248440.0000    4.18518
248480.0000    3.80088
248520.0000    3.58870
248560.0000    3.27807
248600.0000    4.02361
248640.0000    3.80315
248680.0000    3.93090
248720.0000    4.74702
248760.0000    4.65923
248800.0000    3.55001
248840.0000    2.89349
248880.0000    2.38638
248920.0000    3.65888
248960.0000    3.41542
249000.0000    3.38464
249040.0000    2.69150
249080.0000    3.40307
249120.0000    3.03335
249160.0000    3.09465
249200.0000    2.91304
249240.0000    2.87939
249280.0000    3.67155
249320.0000    3.10907
249360.0000    2.37994
249400.0000    2.36497
249440.0000    3.14920
249480.0000    3.79728
249520.0000    4.15678
249560.0000    5.13738
249600.0000    4.49210
249640.0000    4.88561
249680.0000    5.19166
249720.0000    5.34894
249760.0000    4.63944
249800.0000    4.95042
249840.0000    5.31230
249880.0000    5.21831
249920.0000    5.60416
249960.0000    5.33601
250000.0000    5.80554
250040.0000    5.97912
250080.0000    4.67646
250120.0000    4.49268
250160.0000    4.58280
250200.0000    4.79798
250240.0000    6.14894
250280.0000    4.67837
250320.0000    6.16684
250360.0000    5.02689
250400.0000    4.45500
250440.0000    5.62403
250480.0000    5.49715
250520.0000    5.20355
250560.0000    5.98783
250600.0000    5.23655
250640.0000    5.24876
250680.0000    4.33466
250720.0000    4.10898
250760.0000    4.48118
250800.0000    4.14845
250840.0000    3.78429
250880.0000    4.47469
250920.0000    4.73288
250960.0000    3.65227
251000.0000    3.46195
251040.0000    4.36189
251080.0000    4.18141
251120.0000    3.67934
251160.0000    3.16503
251200.0000    3.85154
251240.0000    3.97065
251280.0000    3.57240
251320.0000    3.80360
251360.0000    3.65236
251400.0000    3.87299
251440.0000    4.66277
251480.0000    5.52756
251520.0000    5.39286
251560.0000    4.15154
251600.0000    4.61595
251640.0000    3.97075
251680.0000    4.58372
251720.0000    4.60186
251760.0000    3.75753
251800.0000    3.47474
251840.0000    3.45520
251880.0000    3.44901
251920.0000    3.09681
251960.0000    3.79443
252000.0000    4.22402
252040.0000    4.96052
252080.0000    4.30061
252120.0000    4.47639
252160.0000    4.41913
252200.0000    3.89681
252240.0000    3.43948
252280.0000    2.46009
252320.0000    2.81852
252360.0000    2.39445
252400.0000    2.39251
252440.0000    2.27424
252480.0000    2.59535
252520.0000    3.18411
252560.0000    2.87451
252600.0000    3.68692
252640.0000    3.14078
252680.0000    2.32211
252720.0000    2.19516
252760.0000    3.02551
252800.0000    3.98654
252840.0000    3.69327
252880.0000    3.89593
252920.0000    3.03157
252960.0000    3.33712
253000.0000    2.46635
253040.0000    3.56190
253080.0000    3.17587
253120.0000    3.49628
253160.0000    3.72216
253200.0000    4.59637
253240.0000    5.01381
253280.0000    4.18423
253320.0000    4.52691
253360.0000    5.39137
253400.0000    4.24079
253440.0000    5.49184
253480.0000    4.38965
253520.0000    3.55332
253560.0000    3.82664
253600.0000    4.61485
253640.0000    4.97253
253680.0000    4.29760
253720.0000    3.84891
253760.0000    4.20672
253800.0000    4.51106
253840.0000    3.59057
253880.0000    4.89181
253920.0000    3.51409
253960.0000    3.49681
254000.0000    2.37549
254040.0000    1.32406
254080.0000    3.13260
254120.0000    3.54221
254160.0000    2.89933
254200.0000    2.29213
254240.0000    3.09326
254280.0000    2.44320
254320.0000    3.04256
254360.0000    2.22372
254400.0000    4.18941
254440.0000    3.36677
254480.0000    3.63253
254520.0000    3.13555
254560.0000    3.71818
254600.0000    4.09275
254640.0000    3.86689
254680.0000    4.81636
254720.0000    4.55540
254760.0000    4.04713
254800.0000    4.75317
254840.0000    3.72863
254880.0000    4.06170
254920.0000    3.40869
254960.0000    3.72746
255000.0000    3.26405
255040.0000    3.93509
255080.0000    3.06964
255120.0000    3.80970
255160.0000    3.73386
255200.0000    3.23884
255240.0000    3.75651
255280.0000    3.23082
255320.0000    3.49775
255360.0000    5.42352
255400.0000    4.20831
255440.0000    2.62836
255480.0000    3.88812
255520.0000    4.51076
255560.0000    5.00152
255600.0000    4.98552
255640.0000    4.35717
255680.0000    3.19264
255720.0000    3.89768
255760.0000    5.10891
255800.0000    5.40002
255840.0000    5.04108
255880.0000    5.12297
255920.0000    4.70500
255960.0000    6.27760
256000.0000    4.43729
256040.0000    5.35035
256080.0000    4.63088
256120.0000    4.96122
256160.0000    4.15736
256200.0000    4.94760
256240.0000    4.89347
256280.0000    5.36859
256320.0000    5.42309
256360.0000    5.14650
256400.0000    5.78635
256440.0000    5.41636
256480.0000    5.91270
256520.0000    6.66616
256560.0000    6.66418
256600.0000    6.29985
256640.0000    6.57746
256680.0000    7.35901
256720.0000    6.21574
256760.0000    4.66251
256800.0000    6.49000
256840.0000    7.05763
256880.0000    7.02445
256920.0000    6.66122
256960.0000    6.62437
257000.0000    5.74894
257040.0000    5.65367
257080.0000    5.83904
257120.0000    6.10111
257160.0000    5.23136
257200.0000    4.96764
257240.0000    4.33644
257280.0000    4.29475
257320.0000    3.64176
257360.0000    3.99470
257400.0000    5.23380
257440.0000    4.75388
257480.0000    4.69882
257520.0000    3.64854
257560.0000    4.06121
257600.0000    4.16181
257640.0000    4.13462
257680.0000    3.40070
257720.0000    4.12819
257760.0000    3.78359
257800.0000    4.81548
257840.0000    4.54152
257880.0000    4.76096
257920.0000    5.25298
257960.0000    5.34483
258000.0000    5.27589
258040.0000    5.51736
258080.0000    4.73188
258120.0000    5.36317
258160.0000    5.80696
258200.0000    5.35615
258240.0000    5.19143
258280.0000    4.75241
258320.0000    4.15004
258360.0000    2.78941
258400.0000    4.14368
258440.0000    3.33817
258480.0000    4.11839
258520.0000    3.51385
258560.0000    3.77803
258600.0000    4.29004
258640.0000    4.57464
258680.0000    3.19306
258720.0000    1.94542
258760.0000    2.00728
258800.0000    2.51417
258840.0000    3.40217
258880.0000    2.83030
258920.0000    3.64143
258960.0000    2.85666
259000.0000    4.16132
259040.0000    3.85257
259080.0000    4.19898
259120.0000    3.62711
259160.0000    3.60055
259200.0000    4.45668
259240.0000    4.61240
259280.0000    4.84031
259320.0000    3.71831
259360.0000    3.35387
259400.0000    2.76763
259440.0000    4.04332
259480.0000    2.75213
259520.0000    3.43494
259560.0000    3.52894
259600.0000    4.75267
259640.0000    3.52191
259680.0000    3.65515
259720.0000    4.12931
259760.0000    3.89123
259800.0000    5.04379
259840.0000    4.46310
259880.0000    5.67071
259920.0000    4.54574
259960.0000    2.76498
260000.0000    2.76661
260040.0000    4.00480
260080.0000    3.31141
260120.0000    3.87543
260160.0000    3.74865
260200.0000    4.40863
260240.0000    4.41356
260280.0000    4.50413
260320.0000    4.42581
260360.0000    4.36652
260400.0000    4.37217
260440.0000    4.57572
260480.0000    5.06871
260520.0000    5.40856
260560.0000    3.71761
260600.0000    5.44669
260640.0000    3.92121
260680.0000    4.75786
260720.0000    4.60081
260760.0000    3.73976
260800.0000    3.86967
260840.0000    4.48372
260880.0000    4.20214
260920.0000    3.21936
260960.0000    3.84171
261000.0000    4.46861
261040.0000    4.61923
261080.0000    3.93408
261120.0000    4.35648
261160.0000    3.72750
261200.0000    3.12034
261240.0000    3.04869
261280.0000    2.80597
261320.0000    2.88627
261360.0000    3.95712
261400.0000    3.29320
261440.0000    3.47388
261480.0000    2.63005
261520.0000    2.44977
261560.0000    2.17303
261600.0000    2.81273
261640.0000    2.37439
261680.0000    2.53295
261720.0000    4.10503
261760.0000    4.12911
261800.0000    3.90749
261840.0000    4.06492
261880.0000    3.80443
261920.0000    3.91062
261960.0000    5.17794
262000.0000    5.61605
262040.0000    4.37345
262080.0000    4.24904
262120.0000    5.77622
262160.0000    4.58512
262200.0000    4.79080
262240.0000    4.42000
262280.0000    3.72883
262320.0000    3.54469
262360.0000    3.72511
262400.0000    4.35899
262440.0000    3.83073
262480.0000    3.88996
262520.0000    4.77141
262560.0000    4.26239
262600.0000    4.90165
262640.0000    5.16193
262680.0000    5.44780
262720.0000    2.72443
262760.0000    4.13920
262800.0000    4.32493
262840.0000    3.65694
262880.0000    2.67311
262920.0000    4.26570
262960.0000    3.89070
263000.0000    4.67794
263040.0000    4.63983
263080.0000    5.24605
263120.0000    3.31757
263160.0000    2.55700
263200.0000    3.05732
263240.0000    3.87418
263280.0000    2.36232
263320.0000    3.28083
263360.0000    3.61183
263400.0000    4.93437
263440.0000    3.62136
263480.0000    3.68305
263520.0000    3.31427
263560.0000    3.37336
263600.0000    3.78234
263640.0000    4.01942
263680.0000    2.45027
263720.0000    2.10741
263760.0000    2.74503
263800.0000    2.64321
263840.0000    2.87334
263880.0000    2.91363
263920.0000    1.90487
263960.0000    1.21381
264000.0000    1.64080
264040.0000    2.14830
264080.0000    2.37531
264120.0000    2.31986
264160.0000    2.59676
264200.0000    2.49352
264240.0000    3.06609
264280.0000    3.05281
264320.0000    2.53487
264360.0000    2.61339
264400.0000    2.71332
264440.0000    1.86872
264480.0000    2.19839
264520.0000    2.24978
264560.0000    2.52513
264600.0000    1.90841
264640.0000    2.22755
264680.0000    2.04778
264720.0000    2.13308
264760.0000    4.34099
264800.0000    2.77299
264840.0000    3.54760
264880.0000    3.37632
264920.0000    3.26344
264960.0000    2.11631
265000.0000    3.04811
265040.0000    3.12805
265080.0000    2.26203
265120.0000    3.04853
265160.0000    2.93264
265200.0000    3.92451
265240.0000    3.18861
265280.0000    4.37544
265320.0000    2.54209
265360.0000    3.18002
265400.0000    3.51070
265440.0000    3.84766
265480.0000    4.01428
265520.0000    4.17293
265560.0000    4.17740
265600.0000    4.09208
265640.0000    4.19821
265680.0000    3.37340
265720.0000    3.63114
265760.0000    3.05352
265800.0000    3.70332
265840.0000    4.47482
265880.0000    4.78144
265920.0000    3.70326
265960.0000    4.16474
266000.0000    4.41969
266040.0000    5.21910
266080.0000    3.57559
266120.0000    3.06540
266160.0000    3.11772
266200.0000    4.03558
266240.0000    4.62934
266280.0000    5.18178
266320.0000    4.34262
266360.0000    4.54382
266400.0000    4.45514
266440.0000    4.16493
266480.0000    3.92135
266520.0000    3.03348
266560.0000    3.78752
266600.0000    2.74222
266640.0000    4.44776
266680.0000    4.84519
266720.0000    3.94345
266760.0000    4.63201
266800.0000    5.39220
266840.0000    4.71780
266880.0000    4.34456
266920.0000    4.40185
266960.0000    3.84908
267000.0000    4.38522
267040.0000    4.84064
267080.0000    4.71042
267120.0000    3.67537
267160.0000    4.55498
267200.0000    3.84939
267240.0000    4.12819
267280.0000    5.07263
267320.0000    4.41183
267360.0000    5.49385
267400.0000    3.76048
267440.0000    4.59203
267480.0000    4.22257
267520.0000    5.26385
267560.0000    5.07275
267600.0000    3.89411
267640.0000    3.78852
267680.0000    4.25739
267720.0000    4.40369
267760.0000    3.26825
267800.0000    3.16999
267840.0000    3.67990
267880.0000    4.04594
267920.0000    3.12832
267960.0000    4.44729
268000.0000    3.06856
268040.0000    2.75117
268080.0000    2.76961
268120.0000    3.74498
268160.0000    3.86382
268200.0000    3.66960
268240.0000    3.93355
268280.0000    3.50665
268320.0000    3.64681
268360.0000    3.83168
268400.0000    4.02637
268440.0000    4.25038
268480.0000    4.47695
268520.0000    4.61958
268560.0000    4.39088
268600.0000    2.82237
268640.0000    3.20120
268680.0000    4.00313
268720.0000    3.45598
268760.0000    3.96176
268800.0000    3.12828
268840.0000    3.12897
268880.0000    3.74989
268920.0000    3.50481
268960.0000    3.69056
269000.0000    4.90868
269040.0000    4.04318
269080.0000    3.62790
269120.0000    3.67744
269160.0000    4.03145
269200.0000    3.59387
269240.0000    2.74835
269280.0000    4.44675
269320.0000    4.18721
269360.0000    4.15148
269400.0000    3.65956
269440.0000    4.23634
269480.0000    4.21706
269520.0000    3.54844
269560.0000    2.86363
269600.0000    3.35451
269640.0000    2.73579
269680.0000    3.65259
269720.0000    3.15387
269760.0000    3.64847
269800.0000    3.91040
269840.0000    3.30414
269880.0000    2.77395
269920.0000    3.41183
269960.0000    3.36110
270000.0000    4.87416
270040.0000    3.58610
270080.0000    3.70830
270120.0000    4.13857
270160.0000    3.86581
270200.0000    4.07378
270240.0000    3.22293
270280.0000    2.35078
270320.0000    2.99419
270360.0000    3.46944
270400.0000    3.73519
270440.0000    3.91892
270480.0000    4.36269
270520.0000    2.98039
270560.0000    4.26063
270600.0000    4.24912
270640.0000    4.25827
270680.0000    3.22266
270720.0000    3.72047
270760.0000    3.51426
270800.0000    3.93125
270840.0000    3.60221
270880.0000    4.40997
270920.0000    3.07007
270960.0000    4.00748
271000.0000    2.88940
271040.0000    3.60158
271080.0000    4.10756
271120.0000    3.40286
271160.0000    3.44972
271200.0000    5.46985
271240.0000    4.28083
271280.0000    4.06342
271320.0000    3.92012
271360.0000    4.77004
271400.0000    3.57155
271440.0000    3.32566
271480.0000    3.14816
271520.0000    3.38448
271560.0000    3.72768
271600.0000    2.33707
271640.0000    1.48799
271680.0000    2.72660
271720.0000    3.12315
271760.0000    4.27981
271800.0000    4.39048
271840.0000    4.62175
271880.0000    4.00889
271920.0000    4.09082
271960.0000    4.28165
272000.0000    4.84687
272040.0000    5.23709
272080.0000    5.21095
272120.0000    4.53859
272160.0000    4.66765
272200.0000    4.69153
272240.0000    4.04112
272280.0000    4.32103
272320.0000    5.26758
272360.0000    5.36644
272400.0000    4.68628
272440.0000    3.62961
272480.0000    4.40721
272520.0000    4.31077
272560.0000    4.62725
272600.0000    4.33595
272640.0000    3.78834
272680.0000    4.27958
272720.0000    3.64076
272760.0000    4.68935
272800.0000    4.78751
272840.0000    5.88526
272880.0000    5.63790
272920.0000    6.16417
272960.0000    6.15347
273000.0000    5.41390
273040.0000    5.49458
273080.0000    6.19380
273120.0000    6.03100
273160.0000    6.11628
273200.0000    5.37032
273240.0000    4.98896
273280.0000    6.12949
273320.0000    5.73187
273360.0000    5.65396
273400.0000    5.05154
273440.0000    5.20404
273480.0000    4.64027
273520.0000    5.44499
273560.0000    4.57607
273600.0000    5.38505
273640.0000    4.31666
273680.0000    6.22601
273720.0000    5.51086
273760.0000    5.37258
273800.0000    5.64423
273840.0000    4.80934
273880.0000    5.15255
273920.0000    5.23882
273960.0000    4.84766
274000.0000    3.91784
274040.0000    3.26674
274080.0000    4.23635
274120.0000    4.38498
274160.0000    4.57899
274200.0000    3.60076
274240.0000    3.44782
274280.0000    4.02189
274320.0000    4.74229
274360.0000    3.59622
274400.0000    4.49727
274440.0000    4.60103
274480.0000    3.81718
274520.0000    3.90736
274560.0000    3.92728
274600.0000    4.45400
274640.0000    4.74820
274680.0000    5.30870
274720.0000    5.70610
274760.0000    5.47355
274800.0000    6.10690
274840.0000    5.62915
274880.0000    4.80774
274920.0000    5.21019
274960.0000    4.80719
275000.0000    3.72535
275040.0000    4.31363
275080.0000    4.98159
275120.0000    4.66364
275160.0000    3.57088
275200.0000    4.41885
275240.0000    4.55258
275280.0000    5.20789
275320.0000    5.23828
275360.0000    5.31478
275400.0000    5.55418
275440.0000    5.68306
275480.0000    5.07975
275520.0000    5.63594
275560.0000    5.22628
275600.0000    5.67102
275640.0000    6.26065
275680.0000    5.71727
275720.0000    6.02680
275760.0000    5.19639
275800.0000    5.73001
275840.0000    5.33674
275880.0000    4.32002
275920.0000    6.14678
275960.0000    3.83107
276000.0000    4.81649
276040.0000    5.31575
276080.0000    5.65398
276120.0000    4.87145
276160.0000    5.82219
276200.0000    4.85444
276240.0000    5.52582
276280.0000    5.87967
276320.0000    4.86176
276360.0000    5.34732
276400.0000    5.00257
276440.0000    4.36616
276480.0000    4.59021
276520.0000    4.30323
276560.0000    4.76514
276600.0000    4.64570
276640.0000    5.20775
276680.0000    3.90497
276720.0000    5.29402
276760.0000    4.23009
276800.0000    5.07661
276840.0000    4.87109
276880.0000    5.26803
276920.0000    4.74936
276960.0000    3.92230
277000.0000    3.12019
277040.0000    3.65556
277080.0000    5.65495
277120.0000    4.38680
277160.0000    3.59801
277200.0000    4.32589
277240.0000    5.25926
277280.0000    5.06990
277320.0000    4.65690
277360.0000    3.88217
277400.0000    3.11847
277440.0000    4.24090
277480.0000    2.12622
277520.0000    3.25960
277560.0000    2.92168
277600.0000    3.51436
277640.0000    3.34043
277680.0000    2.75594
277720.0000    2.69019
277760.0000    4.66690
277800.0000    3.89864
277840.0000    4.70264
277880.0000    4.87048
277920.0000    4.53487
277960.0000    3.68651
278000.0000    3.36615
278040.0000    3.30946
278080.0000    4.61838
278120.0000    3.80740
278160.0000    4.80238
278200.0000    3.76424
278240.0000    4.28043
278280.0000    4.96032
278320.0000    5.13168
278360.0000    4.33492
278400.0000    5.27679
278440.0000    3.88289
278480.0000    4.12122
278520.0000    1.78742
278560.0000    0.78589
278600.0000    1.25810
278640.0000    1.35135
278680.0000    1.68384
278720.0000    2.24161
278760.0000    1.70241
278800.0000    2.29816
278840.0000    2.38012
278880.0000    3.39609
278920.0000    2.55242
278960.0000    2.36028
279000.0000    3.13062
279040.0000    3.48904
279080.0000    2.92494
279120.0000    4.26097
279160.0000    4.24728
279200.0000    3.99214
279240.0000    4.26986
279280.0000    4.33887
279320.0000    3.52647
279360.0000    4.09524
279400.0000    5.61408
279440.0000    5.38852
279480.0000    5.13462
279520.0000    6.41415
279560.0000    6.48333
279600.0000    5.40582
279640.0000    5.24563
279680.0000    4.65948
279720.0000    3.58115
279760.0000    4.81907
279800.0000    4.62889
279840.0000    4.21854
279880.0000    4.30302
279920.0000    5.47749
279960.0000    5.38340
280000.0000    5.64249
280040.0000    4.73522
280080.0000    4.51777
280120.0000    4.53662
280160.0000    3.96023
280200.0000    4.02252
280240.0000    4.04447
280280.0000    4.19579
280320.0000    4.43048
280360.0000    5.25750
280400.0000    4.46583
280440.0000    5.32930
280480.0000    4.69666
280520.0000    5.01585
280560.0000    4.99728
280600.0000    4.10140
280640.0000    5.42477
280680.0000    5.40570
280720.0000    4.50719
280760.0000    5.36304
280800.0000    5.24459
280840.0000    4.90886
280880.0000    4.99307
280920.0000    5.98874
280960.0000    5.71224
281000.0000    4.75756
281040.0000    4.12405
281080.0000    4.77419
281120.0000    4.26789
281160.0000    4.83297
281200.0000    4.27689
281240.0000    4.61358
281280.0000    4.34646
281320.0000    3.84196
281360.0000    2.67768
281400.0000    3.65208
281440.0000    2.79893
281480.0000    3.52105
281520.0000    3.72343
281560.0000    3.39919
281600.0000    3.64011
281640.0000    4.19863
281680.0000    5.09786
281720.0000    5.61275
281760.0000    4.64002
281800.0000    5.46180
281840.0000    6.05154
281880.0000    6.51761
281920.0000    5.52592
281960.0000    4.22215
282000.0000    4.33766
282040.0000    3.44174
282080.0000    2.71437
282120.0000    3.91328
282160.0000    4.97222
282200.0000    4.56569
282240.0000    4.15273
282280.0000    4.11737
282320.0000    3.64763
282360.0000    4.67964
282400.0000    5.73740
282440.0000    4.82742
282480.0000    4.24565
282520.0000    3.22435
282560.0000    4.50781
282600.0000    4.05031
282640.0000    3.95304
282680.0000    4.96101
282720.0000    4.66573
282760.0000    4.89934
282800.0000    4.74249
282840.0000    4.79340
282880.0000    4.86135
282920.0000    5.44934
282960.0000    4.55063
283000.0000    5.03127
283040.0000    4.78038
283080.0000    4.41582
283120.0000    5.08498
283160.0000    4.69719
283200.0000    4.88789
283240.0000    4.30925
283280.0000    4.44256
283320.0000    4.71759
283360.0000    6.21558
283400.0000    6.10087
283440.0000    5.44722
283480.0000    5.97264
283520.0000    5.12305
283560.0000    5.70171
283600.0000    4.59287
283640.0000    5.00802
283680.0000    4.67646
283720.0000    4.83083
283760.0000    5.39475
283800.0000    5.49468
283840.0000    5.72047
283880.0000    6.17444
283920.0000    5.61968
283960.0000    5.54194
284000.0000    6.19614
284040.0000    5.33777
284080.0000    5.40600
284120.0000    3.63595
284160.0000    5.02245
284200.0000    6.13069
284240.0000    5.55733
284280.0000    5.21173
284320.0000    4.80022
284360.0000    4.50062
284400.0000    5.42450
284440.0000    5.60753
284480.0000    5.45088
284520.0000    5.66717
284560.0000    5.12236
284600.0000    5.07175
284640.0000    4.46373
284680.0000    3.98034
284720.0000    4.10454
284760.0000    5.02459
284800.0000    4.76346
284840.0000    4.98783
284880.0000    4.39655
284920.0000    3.43026
284960.0000    4.03679
285000.0000    4.51554
285040.0000    4.32537
285080.0000    4.20065
285120.0000    4.45055
285160.0000    5.19599
285200.0000    5.54964
285240.0000    5.31358
285280.0000    4.91818
285320.0000    4.79503
285360.0000    4.23308
285400.0000    3.51051
285440.0000    3.73375
285480.0000    4.36496
285520.0000    4.04256
285560.0000    4.36258
285600.0000    4.86053
285640.0000    5.18737
285680.0000    4.24737
285720.0000    4.75086
285760.0000    3.38994
285800.0000    3.78124
285840.0000    3.85483
285880.0000    3.76495
285920.0000    4.79633
285960.0000    5.29089
286000.0000    4.89454
286040.0000    4.34167
286080.0000    4.05891
286120.0000    4.38143
286160.0000    4.57712
286200.0000    4.28064
286240.0000    4.43334
286280.0000    3.86930
286320.0000    5.56521
286360.0000    4.18171
286400.0000    3.85174
286440.0000    4.05319
286480.0000    3.67803
286520.0000    4.52176
286560.0000    3.47566
286600.0000    2.18069
286640.0000    2.11097
286680.0000    2.65482
286720.0000    2.16380
286760.0000    2.62767
286800.0000    2.59182
286840.0000    2.52066
286880.0000    2.64014
286920.0000    3.11077
286960.0000    3.82949
287000.0000    3.97701
287040.0000    2.85394
287080.0000    2.81589
287120.0000    2.37620
287160.0000    1.68397
287200.0000    3.13371
287240.0000    3.18869
287280.0000    2.69596
287320.0000    3.04518
287360.0000    2.72515
287400.0000    4.23297
287440.0000    3.96161
287480.0000    5.01529
287520.0000    4.30182
287560.0000    3.16289
287600.0000    4.57464
287640.0000    3.47672
287680.0000    4.69030
287720.0000    2.77223
287760.0000    3.94325
287800.0000    3.63399
287840.0000    4.22935
287880.0000    3.94526
287920.0000    4.75760
287960.0000    4.76081
288000.0000    4.42682
288040.0000    4.32818
288080.0000    3.39146
288120.0000    2.37939
288160.0000    2.49174
288200.0000    4.05976
288240.0000    3.41166
288280.0000    1.64534
288320.0000    1.86323
288360.0000    3.41127
288400.0000    2.57132
288440.0000    2.31589
288480.0000    3.24675
288520.0000    3.45918
288560.0000    2.99614
288600.0000    3.71099
288640.0000    2.73197
288680.0000    3.01871
288720.0000    3.20599
288760.0000    3.89517
288800.0000    2.89781
288840.0000    4.11471
288880.0000    4.60117
288920.0000    4.80268
288960.0000    4.65971
289000.0000    4.91236
289040.0000    3.76253
289080.0000    3.80307
289120.0000    4.08350
289160.0000    3.67568
289200.0000    5.78553
289240.0000    4.70060
289280.0000    3.84645
289320.0000    4.82207
289360.0000    4.36279
289400.0000    6.67691
289440.0000    5.74761
289480.0000    5.05654
289520.0000    5.33738
289560.0000    5.07338
289600.0000    4.86008
289640.0000    4.18110
289680.0000    4.81384
289720.0000    3.88969
289760.0000    4.34392
289800.0000    3.63474
289840.0000    4.50168
289880.0000    5.28114
289920.0000    4.70192
289960.0000    5.69464
290000.0000    5.26523
290040.0000    5.27394
290080.0000    4.82524
290120.0000    3.12844
290160.0000    4.00234
290200.0000    4.25581
290240.0000    4.55022
290280.0000    3.28079
290320.0000    3.78256
290360.0000    5.11679
290400.0000    4.90250
290440.0000    5.47667
290480.0000    4.95383
290520.0000    5.46619
290560.0000    5.22532
290600.0000    4.72933
290640.0000    5.66381
290680.0000    5.41844
290720.0000    4.52604
290760.0000    5.17107
290800.0000    4.92928
290840.0000    4.97808
290880.0000    5.14416
290920.0000    4.45064
290960.0000    4.49161
291000.0000    6.23681
291040.0000    5.45308
291080.0000    4.96410
291120.0000    4.67126
291160.0000    5.28682
291200.0000    4.80092
291240.0000    5.22547
291280.0000    5.16063
291320.0000    4.89429
291360.0000    5.33784
291400.0000    5.33918
291440.0000    5.25464
291480.0000    4.65195
291520.0000    4.82003
291560.0000    4.93856
291600.0000    5.32966
291640.0000    5.59397
291680.0000    4.28997
291720.0000    4.31178
291760.0000    4.93603
291800.0000    5.89665
291840.0000    5.97112
291880.0000    6.35754
291920.0000    6.17410
291960.0000    5.70949
292000.0000    6.60229
292040.0000    6.45954
292080.0000    7.21084
292120.0000    6.67174
292160.0000    5.04633
292200.0000    6.01583
292240.0000    5.81613
292280.0000    4.80156
292320.0000    5.85180
292360.0000    5.69340
292400.0000    5.14713
292440.0000    6.59542
292480.0000    6.40674
292520.0000    5.20399
292560.0000    5.26453
292600.0000    5.63456
292640.0000    5.13806
292680.0000    4.67394
292720.0000    5.02050
292760.0000    5.06045
292800.0000    4.35366
292840.0000    4.54808
292880.0000    5.50751
292920.0000    4.17998
292960.0000    4.84800
293000.0000    4.56978
293040.0000    4.17630
293080.0000    4.48411
293120.0000    4.63591
293160.0000    4.31285
293200.0000    4.59917
293240.0000    3.81499
293280.0000    4.25004
293320.0000    4.23670
293360.0000    3.90464
293400.0000    3.15099
293440.0000    3.59683
293480.0000    4.21492
293520.0000    3.65504
293560.0000    4.62888
293600.0000    4.27915
293640.0000    3.93411
293680.0000    4.45172
293720.0000    4.45504
293760.0000    3.96848
293800.0000    5.49925
293840.0000    4.45833
293880.0000    4.42725
293920.0000    4.29421
293960.0000    4.95357
294000.0000    4.09068
294040.0000    3.40892
294080.0000    3.83311
294120.0000    4.17558
294160.0000    4.88092
294200.0000    5.25727
294240.0000    4.78323
294280.0000    4.48644
294320.0000    3.97814
294360.0000    4.39618
294400.0000    4.15601
294440.0000    2.30662
294480.0000    3.42297
294520.0000    4.54373
294560.0000    4.18280
294600.0000    4.76975
294640.0000    4.96813
294680.0000    4.94203
294720.0000    4.58328
294760.0000    4.91997
294800.0000    4.34071
294840.0000    5.18951
294880.0000    5.51680
294920.0000    5.69903
294960.0000    4.99208
295000.0000    5.85478
295040.0000    5.14980
295080.0000    4.74396
295120.0000    5.65645
295160.0000    5.48184
295200.0000    5.02069
295240.0000    5.50744
295280.0000    5.40112
295320.0000    5.47983
295360.0000    5.53551
295400.0000    5.42923
295440.0000    5.85624
295480.0000    6.37763
295520.0000    4.47321
295560.0000    5.06767
295600.0000    5.02537
295640.0000    4.80229
295680.0000    4.20245
295720.0000    4.57287
295760.0000    4.26814
295800.0000    5.99081
295840.0000    4.94580
295880.0000    6.06750
295920.0000    5.87580
295960.0000    5.14003
296000.0000    5.28316
296040.0000    4.95388
296080.0000    5.46437
296120.0000    4.81428
296160.0000    6.17557
296200.0000    5.53644
296240.0000    6.40333
296280.0000    5.83091
296320.0000    6.35051
296360.0000    4.73762
296400.0000    5.82154
296440.0000    6.77410
296480.0000    7.10200
296520.0000    5.73372
296560.0000    6.12318
296600.0000    6.51437
296640.0000    6.10138
296680.0000    6.34020
296720.0000    5.61560
296760.0000    5.30579
296800.0000    5.90971
296840.0000    6.11770
296880.0000    6.17059
296920.0000    5.87655
296960.0000    6.22010
297000.0000    6.22450
297040.0000    5.85506
297080.0000    6.23037
297120.0000    6.35090
297160.0000    6.19839
297200.0000    5.71360
297240.0000    5.61300
297280.0000    5.84722
297320.0000    4.89185
297360.0000    5.38636
297400.0000    5.32521
297440.0000    5.57274
297480.0000    5.94913
297520.0000    5.79974
297560.0000    5.10367
297600.0000    3.97353
297640.0000    5.04647
297680.0000    4.40218
297720.0000    4.72022
297760.0000    3.67376
297800.0000    4.05563
297840.0000    4.19042
297880.0000    3.52028
297920.0000    4.92483
297960.0000    4.97977
298000.0000    5.19492
298040.0000    5.56935
298080.0000    5.00119
298120.0000    6.19442
298160.0000    6.30977
298200.0000    5.10821
298240.0000    5.58276
298280.0000    6.06202
298320.0000    5.60864
298360.0000    5.02791
298400.0000    6.41653
298440.0000    5.55994
298480.0000    5.29434
298520.0000    5.35030
298560.0000    5.62402
298600.0000    5.62021
298640.0000    5.38816
298680.0000    6.24553
298720.0000    6.08791
298760.0000    5.56168
298800.0000    4.90690
298840.0000    4.32167
298880.0000    5.21083
298920.0000    5.01926
298960.0000    4.69898
299000.0000    4.65007
299040.0000    4.95483
299080.0000    4.63719
299120.0000    5.97324
299160.0000    5.57262
299200.0000    5.15883
299240.0000    5.09373
299280.0000    6.38269
299320.0000    5.95579
299360.0000    6.47276
299400.0000    4.89407
299440.0000    5.54136
299480.0000    5.50554
299520.0000    4.99153
299560.0000    4.91819
299600.0000    5.44746
299640.0000    5.27206
299680.0000    5.45565
299720.0000    5.28888
299760.0000    5.35336
299800.0000    5.38395
299840.0000    5.50177
299880.0000    4.80617
299920.0000    5.19330
299960.0000    5.31524
300000.0000    5.20170
300040.0000    5.16789
300080.0000    5.92424
300120.0000    5.23428
300160.0000    5.81557
300200.0000    5.14289
300240.0000    5.50486
300280.0000    6.03180
300320.0000    5.79031
300360.0000    5.66074
300400.0000    5.65793
300440.0000    5.78654
300480.0000    5.91323
300520.0000    4.89407
300560.0000    5.34827
300600.0000    5.09643
300640.0000    5.73763
300680.0000    6.22326
300720.0000    6.84959
300760.0000    7.62968
300800.0000    7.25128
300840.0000    6.64300
300880.0000    6.87512
300920.0000    7.01112
300960.0000    6.33275
301000.0000    5.96732
301040.0000    5.42844
301080.0000    5.11285
301120.0000    5.17605
301160.0000    5.42720
301200.0000    6.53972
301240.0000    6.22223
301280.0000    6.29499
301320.0000    5.97630
301360.0000    6.47890
301400.0000    5.57493
301440.0000    5.94876
301480.0000    5.70609
301520.0000    5.71955
301560.0000    5.65997
301600.0000    6.02266
301640.0000    5.06990
301680.0000    4.89759
301720.0000    5.66529
301760.0000    5.99181
301800.0000    5.68908
301840.0000    6.20330
301880.0000    6.14327
301920.0000    5.55320
301960.0000    5.64133
302000.0000    5.54638
302040.0000    5.72664
302080.0000    5.92706
302120.0000    6.16838
302160.0000    5.71435
302200.0000    5.26227
302240.0000    4.75916
302280.0000    4.78956
302320.0000    4.60681
302360.0000    4.09907
302400.0000    5.21702
302440.0000    5.51080
302480.0000    5.58061
302520.0000    5.75366
302560.0000    5.98907
302600.0000    5.77083
302640.0000    5.18694
302680.0000    5.71348
302720.0000    5.09187
302760.0000    5.41959
302800.0000    4.61189
302840.0000    5.99208
302880.0000    5.96057
302920.0000    5.54418
302960.0000    4.85257
303000.0000    5.35623
303040.0000    5.44852
303080.0000    5.31596
303120.0000    4.93641
303160.0000    5.47528
303200.0000    5.37547
303240.0000    5.12918
303280.0000    5.12795
303320.0000    4.54686
303360.0000    4.45380
303400.0000    5.54612
303440.0000    5.26211
303480.0000    5.06865
303520.0000    4.86893
303560.0000    5.51645
303600.0000    5.08058
303640.0000    5.00957
303680.0000    5.89918
303720.0000    6.01355
303760.0000    6.20855
303800.0000    6.42240
303840.0000    5.05722
303880.0000    4.83554
303920.0000    4.32299
303960.0000    3.83294
304000.0000    4.23783
304040.0000    4.50129
304080.0000    4.79344
304120.0000    4.45575
304160.0000    4.42620
304200.0000    4.43266
304240.0000    4.52800
304280.0000    4.36516
304320.0000    4.08658
304360.0000    4.85023
304400.0000    3.68810
304440.0000    5.01168
304480.0000    3.88958
304520.0000    4.51194
304560.0000    4.78985
304600.0000    4.81752
304640.0000    4.79324
304680.0000    5.08313
304720.0000    5.88714
304760.0000    5.78545
304800.0000    5.45570
304840.0000    4.59948
304880.0000    4.70095
304920.0000    6.12445
304960.0000    4.61907
305000.0000    6.06189
305040.0000    5.73984
305080.0000    5.58663
305120.0000    4.68973
305160.0000    4.95786
305200.0000    4.30800
305240.0000    5.68141
305280.0000    4.47004
305320.0000    5.14551
305360.0000    6.15848
305400.0000    6.21250
305440.0000    5.10082
305480.0000    5.57589
305520.0000    3.78239
305560.0000    5.40039
305600.0000    4.60643
305640.0000    6.21966
305680.0000    7.39618
305720.0000    7.08768
305760.0000    7.06848
305800.0000    6.55415
305840.0000    6.95863
305880.0000    7.25098
305920.0000    6.88164
305960.0000    7.74997
306000.0000    7.10990
306040.0000    7.03438
306080.0000    6.67372
306120.0000    7.17879
306160.0000    6.40014
306200.0000    6.27866
306240.0000    6.13690
306280.0000    6.56378
306320.0000    6.10818
306360.0000    6.47483
306400.0000    5.99405
306440.0000    5.92982
306480.0000    5.64026
306520.0000    5.48739
306560.0000    5.09686
306600.0000    5.23847
306640.0000    5.75236
306680.0000    5.73780
306720.0000    4.78112
306760.0000    5.24881
306800.0000    4.89851
306840.0000    5.37878
306880.0000    5.34398
306920.0000    5.61013
306960.0000    5.94702
307000.0000    3.81734
307040.0000    4.11159
307080.0000    4.66451
307120.0000    5.72382
307160.0000    7.57026
307200.0000    7.45028
307240.0000    7.59812
307280.0000    7.28443
307320.0000    6.70735
307360.0000    7.57370
307400.0000    7.51812
307440.0000    7.32053
307480.0000    7.99087
307520.0000    7.27943
307560.0000    8.51314
307600.0000    7.99024
307640.0000    8.70555
307680.0000    7.39095
307720.0000    8.19084
307760.0000    8.54624
307800.0000    7.74340
307840.0000    7.61556
307880.0000    8.35327
307920.0000    8.80050
307960.0000    7.95159
308000.0000    6.72657
308040.0000    6.49992
308080.0000    6.89771
308120.0000    6.83541
308160.0000    6.82980
308200.0000    5.54062
308240.0000    6.55180
308280.0000    6.23091
308320.0000    5.77410
308360.0000    5.29183
308400.0000    6.32368
308440.0000    5.28641
308480.0000    5.76780
308520.0000    6.67181
308560.0000    7.04953
308600.0000    6.22664
308640.0000    5.16514
308680.0000    5.17971
308720.0000    4.85829
308760.0000    5.03239
308800.0000    5.63034
308840.0000    5.17634
308880.0000    4.57381
308920.0000    5.68664
308960.0000    5.66718
309000.0000    5.29373
309040.0000    4.40853
309080.0000    4.57384
309120.0000    4.94595
309160.0000    3.84142
309200.0000    4.03529
309240.0000    4.26582
309280.0000    4.69857
309320.0000    3.34477
309360.0000    3.12266
309400.0000    3.91921
309440.0000    3.60373
309480.0000    3.91521
309520.0000    3.25001
309560.0000    4.28032
309600.0000    4.64272
309640.0000    3.96113
309680.0000    3.64122
309720.0000    4.63810
309760.0000    4.33129
309800.0000    3.63060
309840.0000    3.82039
309880.0000    4.79887
309920.0000    3.95685
309960.0000    4.64041
310000.0000    3.95190
310040.0000    4.48506
310080.0000    4.36804
310120.0000    4.43774
310160.0000    4.13412
310200.0000    4.32119
310240.0000    4.32257
310280.0000    3.95954
310320.0000    4.14513
310360.0000    5.00600
310400.0000    3.72579
310440.0000    3.92865
310480.0000    3.40477
310520.0000    2.29992
310560.0000    3.59371
310600.0000    3.65988
310640.0000    4.56518
310680.0000    3.99589
310720.0000    2.85790
310760.0000    3.90584
310800.0000    4.84754
310840.0000    5.34774
310880.0000    4.92327
310920.0000    5.26938
310960.0000    5.10720
311000.0000    4.54669
311040.0000    4.95644
311080.0000    5.10860
311120.0000    5.32405
311160.0000    5.57608
311200.0000    6.02253
311240.0000    4.96404
311280.0000    5.93356
311320.0000    5.66744
311360.0000    5.88703
311400.0000    6.81939
311440.0000    6.64727
311480.0000    5.57180
311520.0000    6.18940
311560.0000    4.37122
311600.0000    5.58045
311640.0000    5.40791
311680.0000    5.97381
311720.0000    6.67233
311760.0000    7.03913
311800.0000    6.78414
311840.0000    6.76673
311880.0000    5.96739
311920.0000    6.07317
311960.0000    5.53194
312000.0000    6.57318
312040.0000    5.95366
312080.0000    6.14208
312120.0000    5.33468
312160.0000    5.60043
312200.0000    5.18778
312240.0000    5.16646
312280.0000    4.89877
312320.0000    5.24445
312360.0000    5.08672
312400.0000    4.89317
312440.0000    6.56025
312480.0000    5.04973
312520.0000    5.00114
312560.0000    4.90746
312600.0000    5.84850
312640.0000    4.40983
312680.0000    4.62888
312720.0000    5.15979
312760.0000    6.05730
312800.0000    6.26053
312840.0000    6.58593
312880.0000    6.23044
312920.0000    6.51805
312960.0000    6.77299
313000.0000    5.57092
313040.0000    6.10841
313080.0000    4.32122
313120.0000    5.01078
313160.0000    4.97609
313200.0000    5.10876
313240.0000    4.87454
313280.0000    5.20219
313320.0000    5.54532
313360.0000    5.76200
313400.0000    4.33757
313440.0000    5.76964
313480.0000    5.82887
313520.0000    4.79388
313560.0000    4.83255
313600.0000    5.54016
313640.0000    6.42248
313680.0000    5.46683
313720.0000    5.15851
313760.0000    5.60223
313800.0000    5.72977
313840.0000    5.93120
313880.0000    6.30866
313920.0000    7.44847
313960.0000    6.48653
314000.0000    5.85516
314040.0000    5.68364
314080.0000    5.65185
314120.0000    5.62823
314160.0000    5.68371
314200.0000    6.53124
314240.0000    6.96789
314280.0000    6.85848
314320.0000    5.80058
314360.0000    6.03918
314400.0000    5.77397
314440.0000    5.56494
314480.0000    6.90156
314520.0000    6.86111
314560.0000    7.15821
314600.0000    6.83494
314640.0000    6.65229
314680.0000    6.79890
314720.0000    6.09729
314760.0000    5.52947
314800.0000    4.30905
314840.0000    4.76382
314880.0000    4.59009
314920.0000    4.87901
314960.0000    5.58257
315000.0000    5.66700
315040.0000    5.41320
315080.0000    4.69173
315120.0000    6.52762
315160.0000    5.93521
315200.0000    6.58203
315240.0000    5.99900
315280.0000    5.18759
315320.0000    4.74116
315360.0000    4.32343
315400.0000    5.39465
315440.0000    4.01903
315480.0000    4.61716
315520.0000    5.47959
315560.0000    4.65113
315600.0000    4.81314
315640.0000    4.22443
315680.0000    4.70529
315720.0000    5.34653
315760.0000    5.33565
315800.0000    4.02613
315840.0000    4.61710
315880.0000    4.13450
315920.0000    4.90713
315960.0000    4.87529
316000.0000    4.72104
316040.0000    4.45003
316080.0000    4.54220
316120.0000    5.26365
316160.0000    5.06299
316200.0000    5.37445
316240.0000    5.10239
316280.0000    5.54693
316320.0000    5.29969
316360.0000    5.28521
316400.0000    5.87539
316440.0000    5.08900
316480.0000    4.64042
316520.0000    6.56460
316560.0000    6.01124
316600.0000    5.59081
316640.0000    5.17292
316680.0000    5.04388
316720.0000    4.72537
316760.0000    4.82191
316800.0000    4.93733
316840.0000    4.63843
316880.0000    4.50422
316920.0000    5.31149
316960.0000    4.50415
317000.0000    4.45035
317040.0000    4.75303
317080.0000    4.95021
317120.0000    4.69848
317160.0000    5.72100
317200.0000    4.82311
317240.0000    4.70201
317280.0000    5.24540
317320.0000    4.03523
317360.0000    4.32789
317400.0000    4.56664
317440.0000    3.98145
317480.0000    5.32141
317520.0000    5.23301
317560.0000    6.20194
317600.0000    4.48919
317640.0000    5.30169
317680.0000    5.35268
317720.0000    4.48975
317760.0000    4.72467
317800.0000    4.89936
317840.0000    4.04757
317880.0000    5.75688
317920.0000    5.17831
317960.0000    5.35048
318000.0000    5.00673
318040.0000    4.85170
318080.0000    6.03338
318120.0000    6.42937
318160.0000    6.20088
318200.0000    5.51447
318240.0000    6.04766
318280.0000    5.48536
318320.0000    5.61859
318360.0000    6.13261
318400.0000    6.02211
318440.0000    5.11785
318480.0000    6.02292
318520.0000    4.91877
318560.0000    5.34681
318600.0000    4.33391
318640.0000    4.76978
318680.0000    4.87920
318720.0000    5.20987
318760.0000    5.02953
318800.0000    4.50344
318840.0000    4.87956
318880.0000    5.54446
318920.0000    6.00852
318960.0000    6.16041
319000.0000    5.52447
319040.0000    5.35984
319080.0000    4.97759
319120.0000    5.80294
319160.0000    4.56298
319200.0000    4.42719
319240.0000    4.95073
319280.0000    4.75918
319320.0000    3.75837
319360.0000    4.71267
319400.0000    5.09486
319440.0000    3.37203
319480.0000    3.61549
319520.0000    4.54151
319560.0000    4.20216
319600.0000    4.30348
319640.0000    4.14959
319680.0000    4.14044
319720.0000    3.76185
319760.0000    4.28958
319800.0000    3.79206
319840.0000    5.20953
319880.0000    4.92861
319920.0000    4.45323
319960.0000    4.67161
320000.0000    4.51989
320040.0000    4.02159
320080.0000    4.78229
320120.0000    4.68405
320160.0000    4.91207
320200.0000    4.24240
320240.0000    3.81073
320280.0000    4.67615
320320.0000    4.93819
320360.0000    4.96670
320400.0000    3.83715
320440.0000    4.65725
320480.0000    4.74576
320520.0000    4.53399
320560.0000    4.33046
320600.0000    4.16480
320640.0000    4.80024
320680.0000    4.07308
320720.0000    3.41571
320760.0000    3.19689
320800.0000    3.61398
320840.0000    3.24801
320880.0000    3.87810
320920.0000    3.98733
320960.0000    4.92882
321000.0000    4.74443
321040.0000    4.57262
321080.0000    5.26267
321120.0000    5.08616
321160.0000    4.43597
321200.0000    4.28884
321240.0000    4.42653
321280.0000    3.65142
321320.0000    4.55744
321360.0000    4.05561
321400.0000    4.07020
321440.0000    4.07163
321480.0000    4.05827
321520.0000    4.34114
321560.0000    4.19294
321600.0000    4.86034
321640.0000    4.20192
321680.0000    4.36085
321720.0000    3.83256
321760.0000    4.14485
321800.0000    3.69131
321840.0000    3.56016
321880.0000    4.93630
321920.0000    4.12830
321960.0000    4.98732
322000.0000    4.78517
322040.0000    3.46492
322080.0000    4.06182
322120.0000    3.14106
322160.0000    3.79896
322200.0000    4.61240
322240.0000    3.92984
322280.0000    4.23263
322320.0000    3.54871
322360.0000    4.36635
322400.0000    4.68299
322440.0000    4.55801
322480.0000    4.08286
322520.0000    3.88927
322560.0000    3.80022
322600.0000    3.80603
322640.0000    3.99781
322680.0000    4.36429
322720.0000    4.97079
322760.0000    4.58691
322800.0000    3.74573
322840.0000    4.36133
322880.0000    4.06295
322920.0000    5.15334
322960.0000    4.20620
323000.0000    4.17626
323040.0000    4.03690
323080.0000    4.64397
323120.0000    5.47749
323160.0000    4.71633
323200.0000    4.79687
323240.0000    4.66790
323280.0000    3.92531
323320.0000    4.01340
323360.0000    3.49207
323400.0000    3.70263
323440.0000    3.72751
323480.0000    4.53708
323520.0000    4.47591
323560.0000    5.30264
323600.0000    4.80720
323640.0000    4.24303
323680.0000    3.90078
323720.0000    3.26303
323760.0000    3.25905
323800.0000    4.14648
323840.0000    4.50064
323880.0000    4.50462
323920.0000    4.78416
323960.0000    5.12234
324000.0000    4.56369
324040.0000    5.56508
324080.0000    5.45491
324120.0000    4.27277
324160.0000    3.74690
324200.0000    4.08825
324240.0000    4.84661
324280.0000    4.26303
324320.0000    4.10832
324360.0000    4.00638
324400.0000    4.84048
324440.0000    3.54385
324480.0000    4.14688
324520.0000    3.85771
324560.0000    3.53653
324600.0000    3.26219
324640.0000    2.65408
324680.0000    2.55219
324720.0000    2.89503
324760.0000    2.91104
324800.0000    3.76134
324840.0000    3.90573
324880.0000    4.20142
324920.0000    3.48470
324960.0000    4.23776
325000.0000    3.42304
325040.0000    3.24038
325080.0000    4.24453
325120.0000    3.88405
325160.0000    2.87809
325200.0000    3.25863
325240.0000    3.00327
325280.0000    3.07365
325320.0000    3.01991
325360.0000    4.27694
325400.0000    3.26273
325440.0000    3.06705
325480.0000    3.25565
325520.0000    3.10929
325560.0000    4.36919
325600.0000    3.51102
325640.0000    3.16061
325680.0000    2.73933
325720.0000    2.79193
325760.0000    3.12311
325800.0000    1.73595
325840.0000    2.68593
325880.0000    2.11958
325920.0000    3.02747
325960.0000    3.11025
326000.0000    3.15895
326040.0000    3.46911
326080.0000    2.85426
326120.0000    2.19199
326160.0000    2.96653
326200.0000    2.46708
326240.0000    2.05810
326280.0000    3.30147
326320.0000    2.65664
326360.0000    3.23450
326400.0000    2.54444
326440.0000    1.77683
326480.0000    1.94253
326520.0000    3.01588
326560.0000    2.00514
326600.0000    2.79690
326640.0000    2.46164
326680.0000    2.50070
326720.0000    3.00415
326760.0000    2.45389
326800.0000    3.87235
326840.0000    2.02183
326880.0000    3.23108
326920.0000    3.00153
326960.0000    3.69741
327000.0000    3.57014
327040.0000    2.24918
327080.0000    1.86859
327120.0000    3.27400
327160.0000    2.66056
327200.0000    2.10984
327240.0000    1.92849
327280.0000    2.35171
327320.0000    2.82169
327360.0000    3.58798
327400.0000    3.37918
327440.0000    2.86512
327480.0000    2.48811
327520.0000    2.57001
327560.0000    1.58688
327600.0000    1.74642
327640.0000    1.83668
327680.0000    3.24746
327720.0000    3.65289
327760.0000    3.23628
327800.0000    3.73661
327840.0000    3.38891
327880.0000    2.98591
327920.0000    3.07724
327960.0000    3.87047
328000.0000    3.26587
328040.0000    3.47945
328080.0000    2.90132
328120.0000    4.01873
328160.0000    4.07692
328200.0000    2.53241
328240.0000    3.71155
328280.0000    3.73817
328320.0000    3.34522
328360.0000    2.20145
328400.0000    3.38236
328440.0000    4.19179
328480.0000    1.98836
328520.0000    2.72546
328560.0000    3.07306
328600.0000    3.01392
328640.0000    2.12046
328680.0000    2.48739
328720.0000    3.41723
328760.0000    3.42107
328800.0000    3.59266
328840.0000    2.66424
328880.0000    2.44722
328920.0000    2.51995
328960.0000    2.60422
329000.0000    3.07241
329040.0000    2.50491
329080.0000    3.10777
329120.0000    2.92351
329160.0000    3.28757
329200.0000    2.67713
329240.0000    3.08894
329280.0000    2.78178
329320.0000    3.79757
329360.0000    2.68529
329400.0000    2.69089
329440.0000    1.95897
329480.0000    2.64684
329520.0000    2.93251
329560.0000    2.71642
329600.0000    2.86985
329640.0000    2.60674
329680.0000    2.27960
329720.0000    2.60619
329760.0000    2.93872
329800.0000    3.13645
329840.0000    2.88128
329880.0000    2.99417
329920.0000    3.01063
329960.0000    3.29471
330000.0000    3.11103
330040.0000    3.02075
330080.0000    3.41245
330120.0000    3.00729
330160.0000    3.36855
330200.0000    3.15294
330240.0000    3.32881
330280.0000    3.12443
330320.0000    3.34010
330360.0000    2.01073
330400.0000    3.05577
330440.0000    2.92652
330480.0000    2.94238
330520.0000    2.35151
330560.0000    2.66819
330600.0000    2.23661
330640.0000    3.79797
330680.0000    4.08215
330720.0000    3.78361
330760.0000    3.67277
330800.0000    3.11780
330840.0000    2.92477
330880.0000    4.32026
330920.0000    3.72500
330960.0000    4.59595
331000.0000    4.13103
331040.0000    4.05790
331080.0000    3.24358
331120.0000    3.65513
331160.0000    3.11998
331200.0000    3.62172
331240.0000    2.09733
331280.0000    2.26791
331320.0000    3.18089
331360.0000    3.93577
331400.0000    3.05933
331440.0000    3.05679
331480.0000    3.65382
331520.0000    3.30617
331560.0000    2.75818
331600.0000    3.23246
331640.0000    3.30774
331680.0000    2.73275
331720.0000    1.38671
331760.0000    1.99849
331800.0000    1.93652
331840.0000    1.61717
331880.0000    2.14875
331920.0000    2.55495
331960.0000    2.80268
332000.0000    3.26439
332040.0000    3.24187
332080.0000    3.57258
332120.0000    2.85611
332160.0000    2.38319
332200.0000    3.59355
332240.0000    3.70396
332280.0000    3.84467
332320.0000    3.32636
332360.0000    3.10414
332400.0000    4.08356
332440.0000    3.67548
332480.0000    3.54905
332520.0000    2.70941
332560.0000    3.75864
332600.0000    3.07935
332640.0000    3.01452
332680.0000    3.11537
332720.0000    3.71720
332760.0000    3.04797
332800.0000    3.66201
332840.0000    3.40694
332880.0000    3.68910
332920.0000    2.60774
332960.0000    3.04146
333000.0000    3.23967
333040.0000    2.93412
333080.0000    2.16866
333120.0000    2.45552
333160.0000    2.20748
333200.0000    3.37073
333240.0000    4.22470
333280.0000    3.34835
333320.0000    3.29292
333360.0000    2.28942
333400.0000    2.85211
333440.0000    2.83138
333480.0000    2.72092
333520.0000    3.15359
333560.0000    4.27895
333600.0000    4.69630
333640.0000    3.27822
333680.0000    2.44594
333720.0000    3.88509
333760.0000    2.64771
333800.0000    3.48562
333840.0000    3.62961
333880.0000    3.73294
333920.0000    3.30324
333960.0000    4.00164
334000.0000    3.60693
334040.0000    2.72662
334080.0000    3.15553
334120.0000    2.50550
334160.0000    2.27981
334200.0000    2.72892
334240.0000    3.27076
334280.0000    2.51320
334320.0000    3.67855
334360.0000    3.13623
334400.0000    3.16908
334440.0000    3.34189
334480.0000    2.87052
334520.0000    1.93844
334560.0000    2.01251
334600.0000    2.21951
334640.0000    1.73301
334680.0000    2.74144
334720.0000    3.30981
334760.0000    3.37290
334800.0000    2.61783
334840.0000    2.53075
334880.0000    3.25564
334920.0000    3.02635
334960.0000    2.99483
335000.0000    3.61342
335040.0000    4.66596
335080.0000    3.96043
335120.0000    3.69883
335160.0000    2.69905
335200.0000    2.78455
335240.0000    3.98109
335280.0000    3.43437
335320.0000    2.71691
335360.0000    2.95668
335400.0000    2.76972
335440.0000    2.40227
335480.0000    2.87201
335520.0000    2.65988
335560.0000    2.97941
335600.0000    3.32795
335640.0000    2.85012
335680.0000    3.58432
335720.0000    3.70276
335760.0000    4.45044
335800.0000    3.54026
335840.0000    3.36242
335880.0000    3.09214
335920.0000    4.15009
335960.0000    3.47952
336000.0000    3.86960
336040.0000    3.92025
336080.0000    3.79544
336120.0000    3.93280
336160.0000    3.59245
336200.0000    2.80616
336240.0000    2.56283
336280.0000    3.49555
336320.0000    4.15868
336360.0000    3.28531
336400.0000    3.32950
336440.0000    2.79519
336480.0000    2.86028
336520.0000    3.55681
336560.0000    2.41436
336600.0000    3.36023
336640.0000    3.09104
336680.0000    3.31694
336720.0000    3.35930
336760.0000    3.00172
336800.0000    2.50249
336840.0000    3.25088
336880.0000    2.85583
336920.0000    3.10677
336960.0000    3.28955
337000.0000    3.85465
337040.0000    3.39551
337080.0000    2.94947
337120.0000    4.18619
337160.0000    3.81419
337200.0000    3.56464
337240.0000    3.36757
337280.0000    4.09114
337320.0000    3.24377
337360.0000    3.82668
337400.0000    3.84725
337440.0000    4.87224
337480.0000    3.08319
337520.0000    2.85645
337560.0000    3.57908
337600.0000    3.37266
337640.0000    3.32624
337680.0000    2.72394
337720.0000    4.37360
337760.0000    3.68918
337800.0000    3.44590
337840.0000    3.38624
337880.0000    3.84360
337920.0000    4.33884
337960.0000    4.31254
338000.0000    3.38977
338040.0000    3.30936
338080.0000    3.74502
338120.0000    3.67693
338160.0000    4.10413
338200.0000    4.01007
338240.0000    4.66139
338280.0000    4.43708
338320.0000    4.06770
338360.0000    4.60748
338400.0000    3.29680
338440.0000    2.61630
338480.0000    3.24723
338520.0000    4.39803
338560.0000    4.22755
338600.0000    4.51835
338640.0000    5.10634
338680.0000    4.77037
338720.0000    5.02088
338760.0000    4.39146
338800.0000    4.89902
338840.0000    4.19363
338880.0000    4.43308
338920.0000    4.14812
338960.0000    3.45765
339000.0000    4.55296
339040.0000    4.14095
339080.0000    4.72107
339120.0000    5.49277
339160.0000    4.81368
339200.0000    4.76066
339240.0000    4.36042
339280.0000    5.16139
339320.0000    5.16955
339360.0000    4.32323
339400.0000    4.25079
339440.0000    4.87867
339480.0000    4.97710
339520.0000    5.39343
339560.0000    4.35917
339600.0000    4.29673
339640.0000    3.99529
339680.0000    4.08134
339720.0000    4.40592
339760.0000    4.38182
339800.0000    5.02716
339840.0000    4.93610
339880.0000    5.01852
339920.0000    4.33750
339960.0000    4.07444
340000.0000    4.49511
340040.0000    4.40730
340080.0000    4.74166
340120.0000    5.13074
340160.0000    4.72473
340200.0000    3.70068
340240.0000    4.23672
340280.0000    4.20040
340320.0000    3.78536
340360.0000    4.70590
340400.0000    4.49206
340440.0000    5.19153
340480.0000    4.68163
340520.0000    4.13618
340560.0000    5.79524
340600.0000    4.35181
340640.0000    4.01483
340680.0000    4.30486
340720.0000    4.92324
340760.0000    4.18868
340800.0000    4.56407
340840.0000    4.13121
340880.0000    4.62348
340920.0000    4.91300
340960.0000    3.65404
341000.0000    4.66271
341040.0000    3.91441
341080.0000    3.73741
341120.0000    3.96037
341160.0000    4.66831
341200.0000    4.54088
341240.0000    4.04536
341280.0000    5.05842
341320.0000    4.24376
341360.0000    5.68245
341400.0000    4.98233
341440.0000    5.21818
341480.0000    5.36234
341520.0000    4.92206
341560.0000    4.01407
341600.0000    4.80897
341640.0000    4.54373
341680.0000    4.50241
341720.0000    4.30553
341760.0000    4.53734
341800.0000    4.28398
341840.0000    4.26726
341880.0000    4.04753
341920.0000    4.00452
341960.0000    5.28230
342000.0000    4.97091
342040.0000    3.95782
342080.0000    5.39873
342120.0000    4.31032
342160.0000    5.07215
342200.0000    4.89447
342240.0000    5.29775
342280.0000    5.47671
342320.0000    5.65333
342360.0000    5.54061
342400.0000    5.10783
342440.0000    5.69105
342480.0000    5.78822
342520.0000    4.29467
342560.0000    4.69636
342600.0000    4.90164
342640.0000    5.10864
342680.0000    5.30998
342720.0000    5.03543
342760.0000    5.13286
342800.0000    5.27816
342840.0000    4.15618
342880.0000    4.16573
342920.0000    4.71850
342960.0000    4.60388
343000.0000    5.04795
343040.0000    4.31636
343080.0000    4.89377
343120.0000    4.95044
343160.0000    4.79925
343200.0000    3.85839
343240.0000    3.42332
343280.0000    3.68825
343320.0000    4.56860
343360.0000    4.14330
343400.0000    4.32337
343440.0000    5.18193
343480.0000    5.25192
343520.0000    5.60282
343560.0000    4.62324
343600.0000    4.20130
343640.0000    5.13544
343680.0000    4.96670
343720.0000    4.81217
343760.0000    4.94368
343800.0000    4.67750
343840.0000    4.65618
343880.0000    4.89846
343920.0000    5.15420
343960.0000    5.13892
344000.0000    4.59138
344040.0000    4.21908
344080.0000    5.01410
344120.0000    4.72747
344160.0000    4.71811
344200.0000    4.08712
344240.0000    3.98054
344280.0000    4.39633
344320.0000    4.27685
344360.0000    3.39979
344400.0000    3.69356
344440.0000    4.15346
344480.0000    4.29458
344520.0000    4.56213
344560.0000    5.40661
344600.0000    4.45042
344640.0000    4.48989
344680.0000    5.06219
344720.0000    5.55048
344760.0000    5.36762
344800.0000    3.99219
344840.0000    4.29237
344880.0000    5.20325
344920.0000    5.19865
344960.0000    5.31478
345000.0000    5.42547
345040.0000    5.56550
345080.0000    6.30617
345120.0000    5.82262
345160.0000    5.54658
345200.0000    5.47718
345240.0000    5.84380
345280.0000    6.65227
345320.0000    6.01298
345360.0000    5.89374
345400.0000    5.18814
345440.0000    5.81015
345480.0000    6.50446
345520.0000    6.12899
345560.0000    4.93561
345600.0000    5.09932
345640.0000    4.31060
345680.0000    4.33061
345720.0000    4.68346
345760.0000    4.49498
345800.0000    5.36223
345840.0000    5.01469
345880.0000    5.16755
345920.0000    5.80201
345960.0000    5.58283
346000.0000    4.91067
346040.0000    5.67862
346080.0000    5.23590
346120.0000    5.56643
346160.0000    4.84398
346200.0000    4.30628
346240.0000    4.77760
346280.0000    5.04175
346320.0000    5.79607
346360.0000    5.80003
346400.0000    5.53209
346440.0000    5.56065
346480.0000    5.43792
346520.0000    4.86972
346560.0000    5.57547
346600.0000    4.88744
346640.0000    5.87693
346680.0000    5.81269
346720.0000    5.68620
346760.0000    5.06004
346800.0000    5.86806
346840.0000    5.86820
346880.0000    5.73646
346920.0000    5.36840
346960.0000    5.99663
347000.0000    6.23282
347040.0000    4.96904
347080.0000    5.00926
347120.0000    4.34236
347160.0000    5.10987
347200.0000    5.19743
347240.0000    4.81395
347280.0000    3.91103
347320.0000    5.04042
347360.0000    4.69824
347400.0000    5.08102
347440.0000    5.96476
347480.0000    5.68349
347520.0000    5.91182
347560.0000    5.14723
347600.0000    5.68767
347640.0000    5.90414
347680.0000    5.51081
347720.0000    5.44492
347760.0000    5.07461
347800.0000    5.99537
347840.0000    4.99185
347880.0000    5.03204
347920.0000    5.70942
347960.0000    4.32953
348000.0000    5.62514
348040.0000    5.24609
348080.0000    6.22634
348120.0000    5.17681
348160.0000    5.30817
348200.0000    5.36062
348240.0000    5.78837
348280.0000    5.59147
348320.0000    4.63702
348360.0000    5.21039
348400.0000    5.46601
348440.0000    5.15232
348480.0000    5.42151
348520.0000    5.65633
348560.0000    5.31933
348600.0000    4.44463
348640.0000    4.31422
348680.0000    4.66387
348720.0000    5.90334
348760.0000    5.98062
348800.0000    7.05671
348840.0000    6.91549
348880.0000    6.23833
348920.0000    5.68140
348960.0000    4.97229
349000.0000    5.02165
349040.0000    5.37654
349080.0000    4.62238
349120.0000    4.67418
349160.0000    3.71514
349200.0000    4.46443
349240.0000    3.41563
349280.0000    3.91805
349320.0000    4.53955
349360.0000    5.55834
349400.0000    4.47383
349440.0000    4.58699
349480.0000    4.48492
349520.0000    5.00130
349560.0000    5.43070
349600.0000    4.95129
349640.0000    5.42035
349680.0000    4.82686
349720.0000    4.56695
349760.0000    4.17480
349800.0000    4.81901
349840.0000    5.32273
349880.0000    4.61516
349920.0000    4.34853
349960.0000    4.79987
350000.0000    4.50237
350040.0000    3.83936
350080.0000    4.96243
350120.0000    4.99361
350160.0000    4.98620
350200.0000    5.74391
350240.0000    3.70708
350280.0000    4.41210
350320.0000    4.72374
350360.0000    4.04428
350400.0000    4.93099
350440.0000    4.20802
350480.0000    3.38624
350520.0000    3.38273
350560.0000    4.11373
350600.0000    4.35951
350640.0000    3.58454
350680.0000    3.35499
350720.0000    3.87360
350760.0000    3.50328
350800.0000    3.20634
350840.0000    2.82554
350880.0000    2.83671
350920.0000    2.88729
350960.0000    3.78313
351000.0000    4.04245
351040.0000    2.93862
351080.0000    2.29508
351120.0000    3.45971
351160.0000    4.36309
351200.0000    4.16162
351240.0000    3.55442
351280.0000    2.98357
351320.0000    3.41291
351360.0000    4.32197
351400.0000    4.76361
351440.0000    4.52584
351480.0000    4.41946
351520.0000    4.91310
351560.0000    6.14390
351600.0000    6.30439
351640.0000    5.47105
351680.0000    5.54193
351720.0000    4.39183
351760.0000    4.54203
351800.0000    4.83592
351840.0000    4.84205
351880.0000    5.09459
351920.0000    5.16554
351960.0000    4.47604
352000.0000    5.03243
352040.0000    4.41533
352080.0000    4.87701
352120.0000    5.22323
352160.0000    5.45273
352200.0000    4.85725
352240.0000    5.03372
352280.0000    5.07033
352320.0000    5.06044
352360.0000    4.57039
352400.0000    4.65636
352440.0000    4.29262
352480.0000    5.28820
352520.0000    4.90310
352560.0000    4.85028
352600.0000    4.85991
352640.0000    4.44364
352680.0000    5.84934
352720.0000    4.55922
352760.0000    4.09231
352800.0000    4.63289
352840.0000    5.73104
352880.0000    5.64051
352920.0000    5.38039
352960.0000    4.90476
353000.0000    4.46694
353040.0000    4.07287
353080.0000    5.38669
353120.0000    5.43232
353160.0000    5.08568
353200.0000    5.23515
353240.0000    5.14360
353280.0000    5.76976
353320.0000    5.16238
353360.0000    4.83204
353400.0000    5.30614
353440.0000    5.39329
353480.0000    4.92822
353520.0000    4.49526
353560.0000    5.78571
353600.0000    5.23355
353640.0000    5.42712
353680.0000    5.47814
353720.0000    6.08944
353760.0000    5.23413
353800.0000    5.54529
353840.0000    4.39023
353880.0000    4.80761
353920.0000    4.50589
353960.0000    3.95321
354000.0000    5.04049
354040.0000    4.50931
354080.0000    4.91004
354120.0000    4.11476
354160.0000    4.80190
354200.0000    4.49664
354240.0000    5.57186
354280.0000    4.87292
354320.0000    4.69820
354360.0000    5.01974
354400.0000    6.05455
354440.0000    6.39326
354480.0000    4.90741
354520.0000    5.38787
354560.0000    4.90797
354600.0000    4.71528
354640.0000    4.33275
354680.0000    4.57027
354720.0000    5.16114
354760.0000    3.58241
354800.0000    4.25841
354840.0000    4.36773
354880.0000    3.31746
354920.0000    3.58394
354960.0000    3.07800
355000.0000    3.51468
355040.0000    3.90467
355080.0000    3.12232
355120.0000    3.96032
355160.0000    3.62869
355200.0000    3.74455
355240.0000    3.88721
355280.0000    4.58128
355320.0000    4.72104
355360.0000    5.02728
355400.0000    5.15087
355440.0000    4.99879
355480.0000    3.19100
355520.0000    3.43575
355560.0000    3.56143
355600.0000    4.50911
355640.0000    3.05366
355680.0000    4.56885
355720.0000    3.21531
355760.0000    3.64318
355800.0000    4.08527
355840.0000    3.14169
355880.0000    3.66760
355920.0000    4.17027
355960.0000    3.74935
356000.0000    4.97850
356040.0000    3.55375
356080.0000    3.47208
356120.0000    3.72609
356160.0000    3.89946
356200.0000    4.09334
356240.0000    4.20071
356280.0000    4.63621
356320.0000    4.31342
356360.0000    4.30954
356400.0000    3.78807
356440.0000    3.58186
356480.0000    3.87102
356520.0000    3.80992
356560.0000    3.55323
356600.0000    4.13791
356640.0000    3.88503
356680.0000    3.66836
356720.0000    3.00777
356760.0000    3.83490
356800.0000    4.89878
356840.0000    4.35656
356880.0000    4.07975
356920.0000    4.62242
356960.0000    4.18292
357000.0000    4.39035
357040.0000    4.69678
357080.0000    4.61014
357120.0000    4.34355
357160.0000    4.87610
357200.0000    4.52838
357240.0000    4.67467
357280.0000    4.87742
357320.0000    3.97452
357360.0000    3.73497
357400.0000    4.63827
357440.0000    4.59104
357480.0000    4.43602
357520.0000    4.84891
357560.0000    4.15526
357600.0000    4.76043
357640.0000    4.54643
357680.0000    4.23190
357720.0000    4.59655
357760.0000    5.03904
357800.0000    4.97769
357840.0000    4.91353
357880.0000    4.40891
357920.0000    6.24513
357960.0000    4.41882
358000.0000    5.06055
358040.0000    3.93322
358080.0000    4.60414
358120.0000    5.92511
358160.0000    5.04487
358200.0000    4.21394
358240.0000    4.06255
358280.0000    3.99762
358320.0000    4.34932
358360.0000    4.36518
358400.0000    4.72778
358440.0000    2.99950
358480.0000    2.85296
358520.0000    3.34073
358560.0000    3.65532
358600.0000    3.93500
358640.0000    4.82664
358680.0000    3.92827
358720.0000    3.75155
358760.0000    4.17316
358800.0000    3.58330
358840.0000    4.34673
358880.0000    4.64709
358920.0000    3.93076
358960.0000    3.94420
359000.0000    3.79111
359040.0000    3.62955
359080.0000    4.34308
359120.0000    3.74832
359160.0000    4.06813
359200.0000    3.26963
359240.0000    3.07682
359280.0000    3.90527
359320.0000    4.65018
359360.0000    4.63575
359400.0000    5.01646
359440.0000    4.25215
359480.0000    4.03505
359520.0000    4.57203
359560.0000    4.53082
359600.0000    5.17447
359640.0000    5.13015
359680.0000    3.63365
359720.0000    4.54862
359760.0000    4.70025
359800.0000    4.13815
359840.0000    4.25524
359880.0000    3.62302
359920.0000    4.08494
359960.0000    4.23427
360000.0000    3.58813
360040.0000    4.15461
360080.0000    3.79972
360120.0000    3.40131
360160.0000    3.90011
360200.0000    3.39777
360240.0000    3.38969
360280.0000    3.81597
360320.0000    3.71017
360360.0000    3.50723
360400.0000    2.57321
360440.0000    3.25910
360480.0000    3.97964
360520.0000    3.47156
360560.0000    3.54556
360600.0000    3.52379
360640.0000    3.37981
360680.0000    3.82242
360720.0000    3.70456
360760.0000    3.26441
360800.0000    3.18615
360840.0000    2.99371
360880.0000    2.88663
360920.0000    2.45204
360960.0000    3.20295
361000.0000    2.52708
361040.0000    3.32515
361080.0000    3.10810
361120.0000    2.68918
361160.0000    3.21235
361200.0000    3.52316
361240.0000    2.81019
361280.0000    2.91223
361320.0000    2.71389
361360.0000    2.69370
361400.0000    3.04131
361440.0000    3.04801
361480.0000    3.67498
361520.0000    3.64132
361560.0000    3.94485
361600.0000    3.84487
361640.0000    2.73851
361680.0000    2.62079
361720.0000    3.50245
361760.0000    4.07127
361800.0000    3.25876
361840.0000    3.05282
361880.0000    3.56622
361920.0000    3.39325
361960.0000    3.56995
362000.0000    3.68768
362040.0000    3.57462
362080.0000    3.26478
362120.0000    3.79820
362160.0000    4.38326
362200.0000    2.90091
362240.0000    3.16177
362280.0000    3.14257
362320.0000    4.31697
362360.0000    4.50845
362400.0000    4.33820
362440.0000    3.84952
362480.0000    4.39603
362520.0000    4.43615
362560.0000    5.37888
362600.0000    4.45163
362640.0000    4.34373
362680.0000    4.75091
362720.0000    4.85925
362760.0000    3.98966
362800.0000    4.71645
362840.0000    4.81650
362880.0000    4.34777
362920.0000    4.11178
362960.0000    3.76289
363000.0000    3.55377
363040.0000    4.32799
363080.0000    4.19969
363120.0000    4.24673
363160.0000    4.04936
363200.0000    4.65716
363240.0000    4.05826
363280.0000    4.10828
363320.0000    4.22375
363360.0000    3.18293
363400.0000    3.41748
363440.0000    4.46992
363480.0000    4.27969
363520.0000    5.18660
363560.0000    5.00772
363600.0000    5.11470
363640.0000    4.75198
363680.0000    5.25643
363720.0000    5.50610
363760.0000    4.85569
363800.0000    4.50473
363840.0000    4.72154
363880.0000    5.59863
363920.0000    5.44786
363960.0000    5.21047
364000.0000    4.40992
364040.0000    6.23182
364080.0000    4.79371
364120.0000    4.98029
364160.0000    5.20392
364200.0000    4.75933
364240.0000    5.12112
364280.0000    5.60890
364320.0000    5.89679
364360.0000    6.34988
364400.0000    5.52402
364440.0000    5.36988
364480.0000    5.33355
364520.0000    5.67926
364560.0000    5.12361
364600.0000    5.55571
364640.0000    4.85574
364680.0000    4.98695
364720.0000    4.47624
364760.0000    3.90693
364800.0000    3.55751
364840.0000    3.05065
364880.0000    4.01367
364920.0000    3.72972
364960.0000    3.94339
365000.0000    3.50492
365040.0000    3.47348
365080.0000    3.57313
365120.0000    4.38503
365160.0000    3.77713
365200.0000    4.29108
365240.0000    3.95121
365280.0000    4.85376
365320.0000    4.78377
365360.0000    4.07053
365400.0000    5.30432
365440.0000    4.66959
365480.0000    4.31322
365520.0000    3.72199
365560.0000    4.99938
365600.0000    4.56951
365640.0000    4.54573
365680.0000    4.29295
365720.0000    3.00350
365760.0000    3.79017
365800.0000    4.21406
365840.0000    4.17711
365880.0000    4.84089
365920.0000    4.54329
365960.0000    4.41342
366000.0000    4.89715
366040.0000    4.75139
366080.0000    3.90225
366120.0000    4.26852
366160.0000    3.46990
366200.0000    4.76221
366240.0000    4.88006
366280.0000    4.69094
366320.0000    3.83738
366360.0000    4.68608
366400.0000    4.61288
366440.0000    4.50971
366480.0000    4.60431
366520.0000    6.03169
366560.0000    5.14707
366600.0000    5.71964
366640.0000    5.11025
366680.0000    4.60111
366720.0000    3.90204
366760.0000    5.36952
366800.0000    5.49188
366840.0000    5.77164
366880.0000    4.68848
366920.0000    4.24779
366960.0000    5.08137
367000.0000    3.94373
367040.0000    4.22482
367080.0000    4.50917
367120.0000    4.20260
367160.0000    5.13866
367200.0000    4.23184
367240.0000    4.58118
367280.0000    3.46794
367320.0000    4.35683
367360.0000    4.75279
367400.0000    4.87726
367440.0000    4.51123
367480.0000    4.60711
367520.0000    4.40037
367560.0000    4.53531
367600.0000    3.95669
367640.0000    3.63590
367680.0000    3.92509
367720.0000    3.33899
367760.0000    3.48155
367800.0000    3.30484
367840.0000    3.91006
367880.0000    3.68966
367920.0000    4.63203
367960.0000    4.30585
368000.0000    3.96390
368040.0000    3.71014
368080.0000    4.54608
368120.0000    3.59647
368160.0000    3.59652
368200.0000    3.93797
368240.0000    4.40815
368280.0000    4.56102
368320.0000    4.57419
368360.0000    3.86624
368400.0000    4.23925
368440.0000    4.49664
368480.0000    3.63709
368520.0000    4.31854
368560.0000    3.54637
368600.0000    3.71909
368640.0000    3.94069
368680.0000    4.26088
368720.0000    4.25124
368760.0000    4.79180
368800.0000    4.58576
368840.0000    5.14642
368880.0000    4.05366
368920.0000    5.39840
368960.0000    4.33997
369000.0000    3.90119
369040.0000    3.41895
369080.0000    4.34251
369120.0000    3.27094
369160.0000    2.86546
369200.0000    3.77851
369240.0000    2.36898
369280.0000    3.08616
369320.0000    3.85939
369360.0000    3.79611
369400.0000    3.80286
369440.0000    3.56021
369480.0000    3.75995
369520.0000    3.44006
369560.0000    2.19781
369600.0000    3.28852
369640.0000    3.35234
369680.0000    3.02441
369720.0000    3.79031
369760.0000    3.55516
369800.0000    4.63628
369840.0000    4.16906
369880.0000    3.93580
369920.0000    3.77878
369960.0000    5.11663
370000.0000    4.09407
370040.0000    3.91797
370080.0000    3.77910
370120.0000    4.81144
370160.0000    3.87658
370200.0000    4.51037
370240.0000    3.99342
370280.0000    4.09897
370320.0000    3.98970
370360.0000    4.22830
370400.0000    4.07599
370440.0000    3.31890
370480.0000    4.19132
370520.0000    3.59500
370560.0000    4.34131
370600.0000    4.11046
370640.0000    3.55705
370680.0000    4.12483
370720.0000    4.05696
370760.0000    4.43628
370800.0000    4.10186
370840.0000    4.89555
370880.0000    4.41562
370920.0000    4.06371
370960.0000    4.03689
371000.0000    3.40215
371040.0000    3.91373
371080.0000    4.04410
371120.0000    4.76230
371160.0000    4.34045
371200.0000    4.36667
371240.0000    4.20539
371280.0000    3.44738
371320.0000    3.68497
371360.0000    4.32079
371400.0000    4.56154
371440.0000    4.10528
371480.0000    4.43908
371520.0000    5.20352
371560.0000    4.25130
371600.0000    4.56411
371640.0000    5.11869
371680.0000    4.37264
371720.0000    4.10145
371760.0000    4.71188
371800.0000    4.23827
371840.0000    4.12660
371880.0000    3.68081
371920.0000    2.79052
371960.0000    2.71252
372000.0000    3.20145
372040.0000    4.13011
372080.0000    4.18513
372120.0000    4.96014
372160.0000    5.30416
372200.0000    4.38096
372240.0000    4.19069
372280.0000    4.48120
372320.0000    4.67200
372360.0000    3.57074
372400.0000    2.92800
372440.0000    3.88196
372480.0000    3.38617
372520.0000    4.01807
372560.0000    2.85520
372600.0000    3.49901
372640.0000    3.54675
372680.0000    4.04068
372720.0000    4.81847
372760.0000    3.74437
372800.0000    3.90985
372840.0000    4.14559
372880.0000    3.86515
372920.0000    3.71195
372960.0000    4.36138
373000.0000    5.35954
373040.0000    5.56584
373080.0000    5.25675
373120.0000    5.63670
373160.0000    5.40315
373200.0000    4.18554
373240.0000    4.62036
373280.0000    3.73511
373320.0000    3.42696
373360.0000    2.41162
373400.0000    2.70185
373440.0000    3.94180
373480.0000    3.81057
373520.0000    4.04518
373560.0000    4.50548
373600.0000    3.68928
373640.0000    3.26753
373680.0000    3.14324
373720.0000    2.08307
373760.0000    2.94359
373800.0000    3.10748
373840.0000    3.25794
373880.0000    3.54120
373920.0000    3.54507
373960.0000    2.28794
374000.0000    2.15294
374040.0000    2.81093
374080.0000    2.09347
374120.0000    1.11965
374160.0000    1.43633
374200.0000    0.67972
374240.0000    2.47889
374280.0000    2.63272
374320.0000    3.53489
374360.0000    3.69018
374400.0000    3.18611
374440.0000    3.23825
374480.0000    3.83024
374520.0000    3.70018
374560.0000    3.33313
374600.0000    3.88801
374640.0000    3.23325
374680.0000    3.04391
374720.0000    3.66672
374760.0000    3.65791
374800.0000    2.51288
374840.0000    2.53218
374880.0000    3.40678
374920.0000    4.33313
374960.0000    2.17775
375000.0000    2.04475
375040.0000    3.91610
375080.0000    4.11267
375120.0000    4.19594
375160.0000    4.42915
375200.0000    6.11382
375240.0000    5.74736
375280.0000    6.12752
375320.0000    5.59886
375360.0000    6.21395
375400.0000    4.60449
375440.0000    5.19171
375480.0000    4.77457
375520.0000    5.02786
375560.0000    5.03276
375600.0000    4.87927
375640.0000    6.06108
375680.0000    6.15714
375720.0000    6.32993
375760.0000    5.67578
375800.0000    5.62948
375840.0000    5.33798
375880.0000    5.34987
375920.0000    5.29454
375960.0000    4.71158
376000.0000    4.22506
376040.0000    3.20731
376080.0000    2.92413
376120.0000    2.33059
376160.0000    2.08838
376200.0000    3.44469
376240.0000    2.69131
376280.0000    3.59253
376320.0000    3.70858
376360.0000    3.78380
376400.0000    3.80704
376440.0000    3.79672
376480.0000    2.82416
376520.0000    4.99405
376560.0000    4.29352
376600.0000    2.24782
376640.0000    2.59359
376680.0000    3.37279
376720.0000    4.87025
376760.0000    5.38806
376800.0000    5.63030
376840.0000    5.70627
376880.0000    5.57175
376920.0000    5.35794
376960.0000    5.92142
377000.0000    4.79678
377040.0000    5.26538
377080.0000    4.64802
377120.0000    5.24018
377160.0000    5.51106
377200.0000    5.41741
377240.0000    4.77095
377280.0000    5.62775
377320.0000    3.96827
377360.0000    3.36749
377400.0000    4.83433
377440.0000    5.43336
377480.0000    5.07131
377520.0000    5.91472
377560.0000    6.80723
377600.0000    5.73605
377640.0000    5.76058
377680.0000    5.70959
377720.0000    5.42985
377760.0000    6.19270
377800.0000    5.32610
377840.0000    5.65002
377880.0000    6.75270
377920.0000    5.47760
377960.0000    5.83239
378000.0000    5.27843
378040.0000    5.83013
378080.0000    6.79943
378120.0000    5.46666
378160.0000    6.35369
378200.0000    5.51511
378240.0000    5.78853
378280.0000    5.59176
378320.0000    4.32786
378360.0000    5.40589
378400.0000    4.99544
378440.0000    5.45843
378480.0000    5.21753
378520.0000    5.47652
378560.0000    4.84932
378600.0000    5.39328
378640.0000    4.83996
378680.0000    5.24281
378720.0000    5.97171
378760.0000    6.40649
378800.0000    6.12224
378840.0000    6.89354
378880.0000    7.48577
378920.0000    7.00786
378960.0000    6.66292
379000.0000    5.49485
379040.0000    5.76184
379080.0000    5.34699
379120.0000    6.03090
379160.0000    6.07088
379200.0000    5.99687
379240.0000    6.42410
379280.0000    5.72399
379320.0000    6.53540
379360.0000    5.73916
379400.0000    5.44978
379440.0000    5.56765
379480.0000    6.27404
379520.0000    6.60867
379560.0000    5.65520
379600.0000    6.39766
379640.0000    5.36260
379680.0000    5.73334
379720.0000    5.15037
379760.0000    6.00318
379800.0000    5.38645
379840.0000    5.04079
379880.0000    4.63186
379920.0000    5.42413
379960.0000    5.69913
380000.0000    6.78840
380040.0000    6.17500
380080.0000    6.46222
380120.0000    6.21047
380160.0000    6.13474
380200.0000    6.81252
380240.0000    6.43778
380280.0000    6.02784
380320.0000    5.72200
380360.0000    5.51359
380400.0000    5.45099
380440.0000    6.10573
380480.0000    6.31857
380520.0000    4.37466
380560.0000    5.95892
380600.0000    5.76452
380640.0000    6.34775
380680.0000    6.39321
380720.0000    5.50393
380760.0000    6.59520
380800.0000    6.49779
380840.0000    6.61958
380880.0000    5.84912
380920.0000    5.95337
380960.0000    5.35374
381000.0000    6.40544
381040.0000    6.13571
381080.0000    6.12073
381120.0000    5.98618
381160.0000    6.56693
381200.0000    6.20229
381240.0000    5.93348
381280.0000    5.27867
381320.0000    6.74017
381360.0000    5.16055
381400.0000    5.48276
381440.0000    5.54439
381480.0000    4.85797
381520.0000    6.20943
381560.0000    6.41558
381600.0000    5.40624
381640.0000    5.88979
381680.0000    6.40273
381720.0000    5.34319
381760.0000    5.58927
381800.0000    6.17250
381840.0000    6.10400
381880.0000    6.34136
381920.0000    6.97837
381960.0000    6.31916
382000.0000    6.54291
382040.0000    5.99620
382080.0000    7.22346
382120.0000    6.86439
382160.0000    6.46181
382200.0000    6.36040
382240.0000    6.86558
382280.0000    6.28593
382320.0000    5.09256
382360.0000    6.13375
382400.0000    5.75199
382440.0000    6.52437
382480.0000    6.08142
382520.0000    6.86814
382560.0000    6.23169
382600.0000    6.25131
382640.0000    5.04958
382680.0000    6.52288
382720.0000    6.84188
382760.0000    7.14162
382800.0000    6.25662
382840.0000    5.84768
382880.0000    6.60782
382920.0000    5.95154
382960.0000    5.52731
383000.0000    6.34128
383040.0000    6.67641
383080.0000    6.42593
383120.0000    7.07123
383160.0000    7.94292
383200.0000    7.27292
383240.0000    6.71615
383280.0000    5.95884
383320.0000    6.11243
383360.0000    6.81531
383400.0000    6.50087
383440.0000    5.73033
383480.0000    6.44430
383520.0000    7.02064
383560.0000    6.74935
383600.0000    6.40676
383640.0000    6.08111
383680.0000    6.76477
383720.0000    6.52128
383760.0000    6.36813
383800.0000    5.96389
383840.0000    5.58019
383880.0000    6.04597
383920.0000    6.51091
383960.0000    6.65764
384000.0000    5.69781
384040.0000    5.90855
384080.0000    5.29775
384120.0000    5.90040
384160.0000    6.72551
384200.0000    5.61179
384240.0000    5.10910
384280.0000    5.97777
384320.0000    5.87499
384360.0000    5.90851
384400.0000    4.58626
384440.0000    4.88550
384480.0000    5.55839
384520.0000    5.89922
384560.0000    5.99182
384600.0000    5.69329
384640.0000    5.92721
384680.0000    6.14938
384720.0000    5.84514
384760.0000    6.23699
384800.0000    6.46046
384840.0000    5.80078
384880.0000    6.94720
384920.0000    6.35275
384960.0000    6.29170
385000.0000    6.12979
385040.0000    5.37696
385080.0000    6.58758
385120.0000    6.86531
385160.0000    6.54813
385200.0000    6.75652
385240.0000    6.03657
385280.0000    5.77706
385320.0000    6.05651
385360.0000    5.43065
385400.0000    5.13422
385440.0000    5.49911
385480.0000    5.32013
385520.0000    6.64216
385560.0000    5.81515
385600.0000    5.41240
385640.0000    5.99331
385680.0000    5.38832
385720.0000    6.04346
385760.0000    5.96950
385800.0000    5.69404
385840.0000    5.88864
385880.0000    5.98973
385920.0000    5.45223
385960.0000    6.06190
386000.0000    5.48153
386040.0000    6.01905
386080.0000    6.49003
386120.0000    6.32594
386160.0000    6.36160
386200.0000    5.40530
386240.0000    6.02610
386280.0000    5.52337
386320.0000    6.42518
386360.0000    5.83356
386400.0000    5.51206
386440.0000    5.61969
386480.0000    5.86381
386520.0000    7.30041
386560.0000    7.38069
386600.0000    6.69182
386640.0000    7.15377
386680.0000    7.64379
386720.0000    6.62194
386760.0000    6.43320
386800.0000    6.57225
386840.0000    6.37956
386880.0000    6.70123
386920.0000    5.85225
386960.0000    5.72121
387000.0000    6.52966
387040.0000    5.96893
387080.0000    5.19174
387120.0000    6.07565
387160.0000    5.42617
387200.0000    5.96352
387240.0000    5.70035
387280.0000    5.46692
387320.0000    5.48149
387360.0000    5.27808
387400.0000    6.14717
387440.0000    5.63252
387480.0000    7.28862
387520.0000    5.48804
387560.0000    5.94530
387600.0000    5.23519
387640.0000    5.54999
387680.0000    4.74493
387720.0000    6.10009
387760.0000    5.49761
387800.0000    5.70628
387840.0000    5.90979
387880.0000    5.22848
387920.0000    5.67633
387960.0000    5.95538
388000.0000    5.97079
388040.0000    6.56161
388080.0000    6.27979
388120.0000    5.99207
388160.0000    5.99847
388200.0000    5.64192
388240.0000    5.76354
388280.0000    5.29502
388320.0000    6.75621
388360.0000    5.86737
388400.0000    5.77476
388440.0000    5.94509
388480.0000    5.14848
388520.0000    5.40181
388560.0000    6.18701
388600.0000    5.43203
388640.0000    6.65761
388680.0000    7.13821
388720.0000    6.35705
388760.0000    6.50603
388800.0000    6.48746
388840.0000    7.07477
388880.0000    6.96752
388920.0000    6.87893
388960.0000    7.33026
389000.0000    7.66352
389040.0000    7.38208
389080.0000    6.89648
389120.0000    7.54265
389160.0000    7.02621
389200.0000    7.63881
389240.0000    6.71319
389280.0000    7.41610
389320.0000    6.92955
389360.0000    6.19443
389400.0000    6.63548
389440.0000    6.33231
389480.0000    6.56048
389520.0000    8.18366
389560.0000    7.50944
389600.0000    7.82213
389640.0000    7.78452
389680.0000    8.19428
389720.0000    7.35673
389760.0000    7.32022
389800.0000    6.59536
389840.0000    6.11034
389880.0000    7.24085
389920.0000    6.64400
389960.0000    6.78772
390000.0000    6.50548
390040.0000    5.85431
390080.0000    7.15505
390120.0000    6.27849
390160.0000    6.86369
390200.0000    6.72359
390240.0000    7.19127
390280.0000    6.81111
390320.0000    5.33568
390360.0000    6.01702
390400.0000    5.40576
390440.0000    5.73708
390480.0000    5.28879
390520.0000    5.79766
390560.0000    5.91187
390600.0000    6.19449
390640.0000    5.86224
390680.0000    6.01771
390720.0000    5.71609
390760.0000    4.95500
390800.0000    5.14737
390840.0000    5.30188
390880.0000    4.82574
390920.0000    5.73544
390960.0000    6.98612
391000.0000    5.80943
391040.0000    6.64991
391080.0000    7.45352
391120.0000    5.87742
391160.0000    6.27388
391200.0000    6.84100
391240.0000    5.93622
391280.0000    6.29579
391320.0000    5.56448
391360.0000    6.30982
391400.0000    4.55306
391440.0000    4.62214
391480.0000    4.36684
391520.0000    5.42107
391560.0000    6.80237
391600.0000    5.92172
391640.0000    5.98123
391680.0000    5.32856
391720.0000    5.52973
391760.0000    5.85147
391800.0000    5.70077
391840.0000    5.86390
391880.0000    6.24877
391920.0000    6.14566
391960.0000    6.06922
392000.0000    6.38012
392040.0000    6.51372
392080.0000    5.22269
392120.0000    4.83953
392160.0000    4.94896
392200.0000    3.82337
392240.0000    4.46919
392280.0000    6.14445
392320.0000    5.00340
392360.0000    4.71140
392400.0000    5.35796
392440.0000    5.71000
392480.0000    5.80933
392520.0000    5.99722
392560.0000    5.88339
392600.0000    4.93261
392640.0000    5.93061
392680.0000    4.95260
392720.0000    5.55071
392760.0000    5.30276
392800.0000    4.46041
392840.0000    5.00989
392880.0000    5.92954
392920.0000    5.86570
392960.0000    5.01211
393000.0000    5.21898
393040.0000    4.76709
393080.0000    5.57479
393120.0000    5.26786
393160.0000    4.64181
393200.0000    3.69433
393240.0000    4.03268
393280.0000    4.46276
393320.0000    5.22433
393360.0000    4.80664
393400.0000    4.69538
393440.0000    5.31388
393480.0000    3.63031
393520.0000    4.26716
393560.0000    4.11956
393600.0000    4.52342
393640.0000    4.33329
393680.0000    4.11846
393720.0000    4.65550
393760.0000    3.99758
393800.0000    4.52321
393840.0000    3.54016
393880.0000    3.22100
393920.0000    3.65082
393960.0000    4.48523
394000.0000    4.18026
394040.0000    4.35771
394080.0000    5.13383
394120.0000    5.12623
394160.0000    4.92545
394200.0000    4.52784
394240.0000    4.38215
394280.0000    4.39198
394320.0000    3.95397
394360.0000    4.35349
394400.0000    3.99482
394440.0000    5.44458
394480.0000    6.54372
394520.0000    6.80877
394560.0000    5.18107
394600.0000    5.89354
394640.0000    6.51065
394680.0000    5.98160
394720.0000    5.97518
394760.0000    7.09246
394800.0000    6.16026
394840.0000    7.07186
394880.0000    6.36657
394920.0000    6.32822
394960.0000    5.52217
395000.0000    6.51807
395040.0000    4.76304
395080.0000    4.28713
395120.0000    5.83040
395160.0000    5.52814
395200.0000    4.17750
395240.0000    3.64959
395280.0000    3.95668
395320.0000    5.62710
395360.0000    6.08428
395400.0000    5.04491
395440.0000    4.97290
395480.0000    4.47535
395520.0000    4.29839
395560.0000    3.25785
395600.0000    4.06907
395640.0000    4.51774
395680.0000    3.81581
395720.0000    4.82304
395760.0000    4.32370
395800.0000    3.20558
395840.0000    4.01145
395880.0000    4.25601
395920.0000    4.40976
395960.0000    4.05928
396000.0000    4.46967
396040.0000    3.06282
396080.0000    3.45235
396120.0000    3.62428
396160.0000    3.86443
396200.0000    4.59282
396240.0000    4.66959
396280.0000    3.58179
396320.0000    4.35868
396360.0000    5.43676
396400.0000    3.80360
396440.0000    4.05653
396480.0000    4.70497
396520.0000    2.97881
396560.0000    2.86536
396600.0000    2.48604
396640.0000    1.74606
396680.0000    2.04978
396720.0000    2.31530
396760.0000    2.91590
396800.0000    3.70307
396840.0000    3.77897
396880.0000    3.28592
396920.0000    3.95865
396960.0000    3.96797
397000.0000    3.89975
397040.0000    3.89528
397080.0000    3.94347
397120.0000    3.69874
397160.0000    3.86622
397200.0000    4.40537
397240.0000    4.01163
397280.0000    3.90099
397320.0000    5.40378
397360.0000    5.95052
397400.0000    5.91019
397440.0000    5.23961
397480.0000    5.54301
397520.0000    5.57314
397560.0000    5.69264
397600.0000    6.38603
397640.0000    6.08301
397680.0000    5.90539
397720.0000    6.25298
397760.0000    5.71543
397800.0000    6.11091
397840.0000    5.81109
397880.0000    6.18556
397920.0000    5.70050
397960.0000    6.64215
398000.0000    6.81585
398040.0000    6.75550
398080.0000    6.76811
398120.0000    6.43175
398160.0000    5.78208
398200.0000    5.96295
398240.0000    6.09716
398280.0000    6.55926
398320.0000    6.94289
398360.0000    5.84505
398400.0000    5.42025
398440.0000    7.09953
398480.0000    6.27003
398520.0000    5.97859
398560.0000    5.35528
398600.0000    5.70818
398640.0000    5.80286
398680.0000    6.12842
398720.0000    4.75156
398760.0000    5.83409
398800.0000    6.80771
398840.0000    5.53182
398880.0000    6.22420
398920.0000    5.65505
398960.0000    5.07829
399000.0000    5.28915
399040.0000    5.35654
399080.0000    4.77664
399120.0000    5.90781
399160.0000    6.82903
399200.0000    4.86482
399240.0000    4.68320
399280.0000    4.51438
399320.0000    5.65945
399360.0000    6.56329
399400.0000    5.07847
399440.0000    5.56267
399480.0000    5.73085
399520.0000    7.79103
399560.0000    7.42410
399600.0000    7.09693
399640.0000    5.67216
399680.0000    5.70218
399720.0000    4.48877
399760.0000    5.92903
399800.0000    6.09295
399840.0000    6.66386
399880.0000    6.92865
399920.0000    6.74833
399960.0000    6.02437
400000.0000    5.77370
400040.0000    5.58441
400080.0000    6.31687
400120.0000    5.35822
400160.0000    6.41581
400200.0000    6.74598
400240.0000    7.27208
400280.0000    7.37747
400320.0000    6.95444
400360.0000    7.97965
400400.0000    6.82329
400440.0000    7.09138
400480.0000    7.54553
400520.0000    6.26786
400560.0000    6.00161
400600.0000    6.41422
400640.0000    7.10170
400680.0000    7.30666
400720.0000    6.96013
400760.0000    7.45765
400800.0000    6.73390
400840.0000    6.06086
400880.0000    7.49895
400920.0000    7.38556
400960.0000    7.18543
401000.0000    6.59420
401040.0000    7.03875
401080.0000    7.04743
401120.0000    6.81136
401160.0000    7.69685
401200.0000    6.55581
401240.0000    7.79548
401280.0000    7.05061
401320.0000    5.83342
401360.0000    6.30299
401400.0000    6.53446
401440.0000    6.94037
401480.0000    6.00621
401520.0000    6.71025
401560.0000    6.38373
401600.0000    5.50841
401640.0000    5.98455
401680.0000    6.29366
401720.0000    6.06260
401760.0000    5.87795
401800.0000    6.50252
401840.0000    6.26572
401880.0000    7.43455
401920.0000    7.59997
401960.0000    7.02008
402000.0000    6.87110
402040.0000    6.55549
402080.0000    7.16966
402120.0000    7.07336
402160.0000    6.29584
402200.0000    5.58874
402240.0000    5.35611
402280.0000    4.76290
402320.0000    5.12946
402360.0000    5.21171
402400.0000    5.28360
402440.0000    5.06869
402480.0000    5.01333
402520.0000    6.13288
402560.0000    7.15185
402600.0000    4.90811
402640.0000    5.66158
402680.0000    5.43071
402720.0000    5.63534
402760.0000    5.33865
402800.0000    5.31646
402840.0000    5.55521
402880.0000    5.62507
402920.0000    5.93367
402960.0000    3.95213
403000.0000    5.82822
403040.0000    5.55827
403080.0000    5.90286
403120.0000    5.61840
403160.0000    6.10404
403200.0000    5.67472
403240.0000    6.18160
403280.0000    5.69976
403320.0000    6.04258
403360.0000    5.38132
403400.0000    6.06722
403440.0000    6.50037
403480.0000    6.51070
403520.0000    6.38195
403560.0000    6.89681
403600.0000    6.25666
403640.0000    6.61390
403680.0000    7.75279
403720.0000    7.45526
403760.0000    7.76030
403800.0000    6.96164
403840.0000    6.05368
403880.0000    5.69009
403920.0000    6.85817
403960.0000    6.27731
404000.0000    6.54106
404040.0000    6.45229
404080.0000    6.68348
404120.0000    5.35694
404160.0000    5.62669
404200.0000    5.56037
404240.0000    5.68788
404280.0000    5.65745
404320.0000    5.97739
404360.0000    6.27602
404400.0000    6.86132
404440.0000    7.44135
404480.0000    6.90739
404520.0000    6.11697
404560.0000    5.97894
404600.0000    6.09470
404640.0000    6.17933
404680.0000    7.32026
404720.0000    6.70629
404760.0000    7.40071
404800.0000    5.40396
404840.0000    4.50848
404880.0000    4.52261
404920.0000    5.30788
404960.0000    5.97374
405000.0000    5.41984
405040.0000    6.64047
405080.0000    6.60541
405120.0000    6.01123
405160.0000    6.65146
405200.0000    5.72503
405240.0000    5.35644
405280.0000    5.82539
405320.0000    5.05502
405360.0000    5.18230
405400.0000    7.22905
405440.0000    6.66397
405480.0000    6.79019
405520.0000    7.64032
405560.0000    8.02304
405600.0000    7.52754
405640.0000    8.19384
405680.0000    7.98884
405720.0000    8.21817
405760.0000    8.55230
405800.0000    9.13392
405840.0000    7.47387
405880.0000    7.85433
405920.0000    7.82194
405960.0000    8.32587
406000.0000    7.55570
406040.0000    6.24159
406080.0000    5.90251
406120.0000    6.28507
406160.0000    5.91265
406200.0000    6.22278
406240.0000    5.24402
406280.0000    5.23585
406320.0000    5.44549
406360.0000    6.17659
406400.0000    6.18770
406440.0000    6.27945
406480.0000    5.77033
406520.0000    6.05327
406560.0000    7.26662
406600.0000    6.82335
406640.0000    7.92933
406680.0000    6.80091
406720.0000    7.09090
406760.0000    6.41091
406800.0000    8.61757
406840.0000    8.53251
406880.0000    8.06637
406920.0000    8.66152
406960.0000    8.57055
407000.0000    9.41477
407040.0000   10.01676
407080.0000    9.27039
407120.0000    8.85181
407160.0000    8.61254
407200.0000    7.50763
407240.0000    6.67631
407280.0000    7.26085
407320.0000    5.82575
407360.0000    6.83007
407400.0000    6.22051
407440.0000    6.44962
407480.0000    6.60442
407520.0000    6.71169
407560.0000    5.04755
407600.0000    7.37381
407640.0000    6.37720
407680.0000    5.97964
407720.0000    5.82804
407760.0000    5.78354
407800.0000    6.69611
407840.0000    6.34384
407880.0000    9.24574
407920.0000    8.48212
407960.0000    8.98492
408000.0000    8.73278
408040.0000    7.79693
408080.0000    6.99445
408120.0000    7.09720
408160.0000    6.00270
408200.0000    5.81217
408240.0000    6.57318
408280.0000    5.64962
408320.0000    6.69216
408360.0000    5.66312
408400.0000    5.86678
408440.0000    6.67713
408480.0000    6.27181
408520.0000    6.34947
408560.0000    5.81257
408600.0000    5.54032
408640.0000    6.62926
408680.0000    6.73215
408720.0000    6.63672
408760.0000    6.93179
408800.0000    6.50156
408840.0000    6.00318
408880.0000    6.34189
408920.0000    6.45324
408960.0000    6.16896
409000.0000    6.08305
409040.0000    6.74368
409080.0000    6.84828
409120.0000    8.08496
409160.0000    8.10216
409200.0000    6.71001
409240.0000    8.13496
409280.0000    7.03874
409320.0000    6.52455
409360.0000    7.10508
409400.0000    7.58317
409440.0000    8.32214
409480.0000    6.76198
409520.0000    7.15641
409560.0000    4.26239
409600.0000    3.93863
409640.0000    4.62699
409680.0000    5.47655
409720.0000    5.18717
409760.0000    6.66134
409800.0000    5.52538
409840.0000    5.99102
409880.0000    5.38441
409920.0000    4.90885
409960.0000    4.46154
410000.0000    4.79219
410040.0000    4.27387
410080.0000    5.38732
410120.0000    6.31336
410160.0000    6.27651
410200.0000    5.40846
410240.0000    4.89844
410280.0000    4.75961
410320.0000    5.32759
410360.0000    5.02788
410400.0000    5.78446
410440.0000    4.70695
410480.0000    5.14645
410520.0000    5.22457
410560.0000    4.85762
410600.0000    4.89506
410640.0000    4.97453
410680.0000    4.95704
410720.0000    3.47055
410760.0000    4.02452
410800.0000    2.94733
410840.0000    3.58173
410880.0000    3.42771
410920.0000    3.96753
410960.0000    4.99461
411000.0000    4.32503
411040.0000    4.24435
411080.0000    4.82649
411120.0000    5.11789
411160.0000    6.04835
411200.0000    4.05982
411240.0000    3.51639
411280.0000    5.24444
411320.0000    5.09240
411360.0000    4.51873
411400.0000    4.35737
411440.0000    5.10652
411480.0000    5.11320
411520.0000    4.83432
411560.0000    5.06634
411600.0000    3.85714
411640.0000    3.12590
411680.0000    3.75048
411720.0000    2.64941
411760.0000    2.26122
411800.0000    1.14955
411840.0000    1.34213
411880.0000    2.46991
411920.0000    2.45465
411960.0000    2.17280
412000.0000    3.03017
412040.0000    2.12036
412080.0000    2.60466
412120.0000    2.70466
412160.0000    1.91495
412200.0000    2.87553
412240.0000    2.41677
412280.0000    1.60391
412320.0000    3.16056
412360.0000    2.50017
412400.0000    4.93572
412440.0000    3.43006
412480.0000    2.87328
412520.0000    4.23187
412560.0000    2.94024
412600.0000    2.79063
412640.0000    3.39998
412680.0000    2.88368
412720.0000    1.85028
412760.0000    1.81318
412800.0000    2.27393
412840.0000    2.23824
412880.0000    2.78842
412920.0000    3.08435
412960.0000    2.49777
413000.0000    3.20283
413040.0000    3.58471
413080.0000    3.11086
413120.0000    4.62826
413160.0000    3.47843
413200.0000    1.51200
413240.0000    2.20689
413280.0000    3.47455
413320.0000    3.20957
413360.0000    3.87059
413400.0000    3.13613
413440.0000    2.62549
413480.0000    3.78326
413520.0000    4.12657
413560.0000    4.68450
413600.0000    5.43692
413640.0000    5.57645
413680.0000    5.16947
413720.0000    5.17150
413760.0000    5.28926
413800.0000    4.59727
413840.0000    4.73106
413880.0000    4.93993
413920.0000    3.70301
413960.0000    1.99178
414000.0000    2.54767
414040.0000    2.11592
414080.0000    1.58506
414120.0000    2.03008
414160.0000    2.26299
414200.0000    2.08987
414240.0000    2.44652
414280.0000    2.92107
414320.0000    3.45680
414360.0000    3.63651
414400.0000    3.06046
414440.0000    3.30680
414480.0000    3.59318
414520.0000    2.82918
414560.0000    4.10362
414600.0000    1.81231
414640.0000    1.86854
414680.0000    2.18707
414720.0000    2.81431
414760.0000    3.07804
414800.0000    3.30715
414840.0000    3.91354
414880.0000    3.50007
414920.0000    2.92133
414960.0000    1.43520
415000.0000    1.83180
415040.0000    2.40811
415080.0000    1.31175
415120.0000    2.93638
415160.0000    2.39328
415200.0000    2.58744
415240.0000    3.11569
415280.0000    2.50862
415320.0000    2.78628
415360.0000    1.63602
415400.0000    2.03101
415440.0000    0.43442
415480.0000    2.24938
415520.0000    1.86312
415560.0000    2.55004
415600.0000    1.57731
415640.0000    2.31414
415680.0000    3.06565
415720.0000    3.51820
415760.0000    3.17157
415800.0000    4.16206
415840.0000    5.00414
415880.0000    4.74163
415920.0000    3.43477
415960.0000    3.23435
416000.0000    3.01386
416040.0000    3.10511
416080.0000    3.93245
416120.0000    3.03151
416160.0000    4.08781
416200.0000    3.86048
416240.0000    4.46750
416280.0000    5.01687
416320.0000    3.63872
416360.0000    4.17758
416400.0000    3.08682
416440.0000    3.64490
416480.0000    3.74631
416520.0000    2.90193
416560.0000    2.11197
416600.0000    3.78433
416640.0000    2.64032
416680.0000    3.35253
416720.0000    2.86341
416760.0000    3.22117
416800.0000    3.26152
416840.0000    2.76830
416880.0000    3.68136
416920.0000    3.87716
416960.0000    3.85063
417000.0000    3.14623
417040.0000    3.43124
417080.0000    3.24823
417120.0000    3.14120
417160.0000    4.63476
417200.0000    2.70472
417240.0000    2.48055
417280.0000    3.94233
417320.0000    3.93403
417360.0000    3.67541
417400.0000    4.48286
417440.0000    3.92411
417480.0000    5.40784
417520.0000    5.00245
417560.0000    4.55377
417600.0000    4.43214
417640.0000    4.57835
417680.0000    5.62501
417720.0000    5.39287
417760.0000    5.06101
417800.0000    5.46431
417840.0000    4.83832
417880.0000    5.10528
417920.0000    3.74861
417960.0000    4.13095
418000.0000    3.43789
418040.0000    3.35118
418080.0000    3.13910
418120.0000    3.54907
418160.0000    4.31740
418200.0000    2.74120
418240.0000    2.50131
418280.0000    3.22765
418320.0000    3.15736
418360.0000    3.26680
418400.0000    3.69848
418440.0000    3.45995
418480.0000    3.41381
418520.0000    4.14610
418560.0000    3.75376
418600.0000    3.87027
418640.0000    2.64084
418680.0000    3.23993
418720.0000    2.27313
418760.0000    3.34874
418800.0000    2.99718
418840.0000    3.66333
418880.0000    3.18733
418920.0000    2.74204
418960.0000    2.49780
419000.0000    3.10170
419040.0000    3.79958
419080.0000    4.23288
419120.0000    4.47249
419160.0000    3.64105
419200.0000    2.88557
419240.0000    2.61854
419280.0000    1.58211
419320.0000    3.18093
419360.0000    2.83965
419400.0000    2.65217
419440.0000    3.66248
419480.0000    3.85186
419520.0000    3.84036
419560.0000    4.64946
419600.0000    4.80750
419640.0000    4.64705
419680.0000    3.81361
419720.0000    3.57875
419760.0000    4.24525
419800.0000    3.63837
419840.0000    4.26640
419880.0000    5.13188
419920.0000    3.51879
419960.0000    2.57856
420000.0000    1.96028
420040.0000    1.79553
420080.0000    1.80845
420120.0000    1.91285
420160.0000    2.70155
420200.0000    3.93812
420240.0000    2.76664
420280.0000    3.19078
420320.0000    2.32783
420360.0000    3.35350
420400.0000    4.26678
420440.0000    3.97489
420480.0000    4.69494
420520.0000    4.38355
420560.0000    4.48939
420600.0000    4.22598
420640.0000    3.76076
420680.0000    4.43213
420720.0000    4.00315
420760.0000    5.09145
420800.0000    4.75670
420840.0000    4.66007
420880.0000    5.45519
420920.0000    4.10494
420960.0000    3.65346
421000.0000    4.02703
421040.0000    4.07615
421080.0000    2.73116
421120.0000    3.62027
421160.0000    2.43394
421200.0000    3.36786
421240.0000    2.76725
421280.0000    2.42087
421320.0000    3.89559
421360.0000    3.23362
421400.0000    3.12023
421440.0000    2.58868
421480.0000    3.51257
421520.0000    3.69958
421560.0000    2.62564
421600.0000    4.04969
421640.0000    3.76211
421680.0000    4.20389
421720.0000    4.06628
421760.0000    3.60715
421800.0000    4.37899
421840.0000    3.38935
421880.0000    2.67082
421920.0000    2.25947
421960.0000    3.28069
422000.0000    3.87895
422040.0000    4.03794
422080.0000    3.77152
422120.0000    3.02636
422160.0000    3.17763
422200.0000    2.28439
422240.0000    2.64613
422280.0000    2.80271
422320.0000    1.36157
422360.0000    2.15947
422400.0000    3.49021
422440.0000    4.22343
422480.0000    2.79679
422520.0000    2.22575
422560.0000    2.86281
422600.0000    4.43143
422640.0000    4.65006
422680.0000    4.42667
422720.0000    3.60999
422760.0000    3.03608
422800.0000    1.94955
422840.0000    2.65886
422880.0000    2.46012
422920.0000    2.59074
422960.0000    2.13311
423000.0000    2.26053
423040.0000    3.03101
423080.0000    2.39716
423120.0000    3.96227
423160.0000    3.03991
423200.0000    4.18090
423240.0000    4.97895
423280.0000    3.88100
423320.0000    3.83596
423360.0000    4.41604
423400.0000    3.33531
423440.0000    3.52464
423480.0000    3.29797
423520.0000    2.18991
423560.0000    1.99374
423600.0000    1.50159
423640.0000    2.89755
423680.0000    2.42734
423720.0000    1.73814
423760.0000    2.39050
423800.0000    2.14979
423840.0000    2.84328
423880.0000    2.20538
423920.0000    1.80971
423960.0000    1.14030
424000.0000    2.58181
424040.0000    1.94286
424080.0000    1.87689
424120.0000    1.65172
424160.0000    1.59291
424200.0000    1.06771
424240.0000    1.87185
424280.0000    1.70612
424320.0000    1.86343
424360.0000    1.95258
424400.0000    1.95912
424440.0000    1.59724
424480.0000    1.63043
424520.0000    2.10077
424560.0000    1.82777
424600.0000    2.38661
424640.0000    2.27734
424680.0000    2.47949
424720.0000    2.23487
424760.0000    2.72790
424800.0000    3.15407
424840.0000    3.19574
424880.0000    4.64565
424920.0000    3.81266
424960.0000    3.46652
425000.0000    4.26322
425040.0000    4.29817
425080.0000    3.35949
425120.0000    2.68966
425160.0000    0.98720
425200.0000    2.37082
425240.0000    1.64462
425280.0000    1.25686
425320.0000    3.08836
425360.0000    2.21381
425400.0000    1.98907
425440.0000    2.34405
425480.0000    1.98126
425520.0000    2.59032
425560.0000    2.04605
425600.0000    2.87166
425640.0000    2.21637
425680.0000    2.91215
425720.0000    1.78011
425760.0000    3.35701
425800.0000    1.92506
425840.0000    1.68851
425880.0000    2.45084
425920.0000    3.33700
425960.0000    1.94210
426000.0000    1.91657
426040.0000    2.94670
426080.0000    2.61624
426120.0000    2.22190
426160.0000    2.25677
426200.0000    3.40441
426240.0000    3.53045
426280.0000    3.27054
426320.0000    1.58866
426360.0000    2.81271
426400.0000    2.43618
426440.0000    1.55263
426480.0000    2.16425
426520.0000    3.16882
426560.0000    3.47981
426600.0000    2.85931
426640.0000    3.32440
426680.0000    2.82096
426720.0000    1.96668
426760.0000    1.94135
426800.0000    2.20811
426840.0000    2.34377
426880.0000    3.44544
426920.0000    4.83188
426960.0000    3.87241
427000.0000    3.78598
427040.0000    3.54937
427080.0000    3.68235
427120.0000    3.50765
427160.0000    2.01657
427200.0000    3.53502
427240.0000    2.24816
427280.0000    1.70266
427320.0000    1.94839
427360.0000    1.93484
427400.0000    1.61643
427440.0000    1.70166
427480.0000    2.57046
427520.0000    2.57293
427560.0000    3.77801
427600.0000    4.15737
427640.0000    4.80657
427680.0000    4.63964
427720.0000    3.96818
427760.0000    4.08039
427800.0000    3.33838
427840.0000    3.96913
427880.0000    3.53098
427920.0000    4.33173
427960.0000    4.52779
428000.0000    5.21802
428040.0000    3.52356
428080.0000    4.19338
428120.0000    2.52392
428160.0000    1.78558
428200.0000    3.09811
428240.0000    2.38583
428280.0000    2.95117
428320.0000    1.85135
428360.0000    3.33151
428400.0000    4.04713
428440.0000    3.44776
428480.0000    3.75424
428520.0000    3.01319
428560.0000    2.63103
428600.0000    3.43860
428640.0000    4.02799
428680.0000    3.32370
428720.0000    3.28447
428760.0000    2.13904
428800.0000    2.84252
428840.0000    1.42172
428880.0000    1.64692
428920.0000    2.41654
428960.0000    2.27038
429000.0000    2.09845
429040.0000    2.75606
429080.0000    2.33007
429120.0000    2.67912
429160.0000    2.59345
429200.0000    1.50338
429240.0000    1.63827
429280.0000    1.49305
429320.0000    2.09306
429360.0000    1.84963
429400.0000    1.63494
429440.0000    1.47729
429480.0000    1.92909
429520.0000    2.35080
429560.0000    3.11270
429600.0000    3.87007
429640.0000    3.20903
429680.0000    2.11692
429720.0000    2.57397
429760.0000    2.56628
429800.0000    2.43925
429840.0000    2.16019
429880.0000    2.72962
429920.0000    1.88435
429960.0000    1.51803
430000.0000    2.31302
430040.0000    3.18748
430080.0000    2.84380
430120.0000    2.58562
430160.0000    4.04647
430200.0000    3.11575
430240.0000    2.96112
430280.0000    2.73782
430320.0000    3.03305
430360.0000    3.61493
430400.0000    3.42661
430440.0000    2.91665
430480.0000    3.04524
430520.0000    1.28164
430560.0000    1.77207
430600.0000    3.08300
430640.0000    3.81559
430680.0000    3.05820
430720.0000    3.09063
430760.0000    4.19672
430800.0000    4.71073
430840.0000    4.53015
430880.0000    3.56726
430920.0000    4.68295
430960.0000    5.13269
431000.0000    4.15986
431040.0000    4.04185
431080.0000    4.31052
431120.0000    4.31991
431160.0000    3.45506
431200.0000    2.87456
431240.0000    2.76716
431280.0000    3.10446
431320.0000    3.30973
431360.0000    3.68102
431400.0000    3.66543
431440.0000    3.43589
431480.0000    0.98536
431520.0000    1.98094
431560.0000    1.99621
431600.0000    1.31582
431640.0000    1.24438
431680.0000    1.69413
431720.0000    2.30744
431760.0000    3.41804
431800.0000    2.42690
431840.0000    2.20706
431880.0000    3.63804
431920.0000    2.05227
431960.0000    3.04625
432000.0000    3.44124
432040.0000    3.28912
432080.0000    2.24590
432120.0000    2.34637
432160.0000    1.87925
432200.0000    2.70667
432240.0000    2.99036
432280.0000    2.45196
432320.0000    1.98839
432360.0000    1.35988
432400.0000    2.69317
432440.0000    2.38775
432480.0000    2.13583
432520.0000    2.49073
432560.0000    2.49991
432600.0000    2.95429
432640.0000    3.14742
432680.0000    2.36507
432720.0000    2.14335
432760.0000    3.60899
432800.0000    3.55848
432840.0000    3.79793
432880.0000    2.89239
432920.0000    4.01777
432960.0000    4.13013
433000.0000    3.62798
433040.0000    2.61248
433080.0000    3.19048
433120.0000    2.30490
433160.0000    3.94829
433200.0000    2.68736
433240.0000    0.96881
433280.0000    1.73682
433320.0000    3.11510
433360.0000    3.40126
433400.0000    3.75180
433440.0000    3.86068
433480.0000    4.30353
433520.0000    2.70577
433560.0000    2.98301
433600.0000    1.71285
433640.0000    3.44131
433680.0000    2.82901
433720.0000    4.09618
433760.0000    3.12424
433800.0000    3.94975
433840.0000    4.10646
433880.0000    3.50818
433920.0000    2.69169
433960.0000    2.74216
434000.0000    2.56226
434040.0000    2.02215
434080.0000    2.13882
434120.0000    2.11986
434160.0000    2.68778
434200.0000    3.74327
434240.0000    4.54577
434280.0000    2.64064
434320.0000    3.58698
434360.0000    2.49373
434400.0000    3.36209
434440.0000    3.10562
434480.0000    3.51985
434520.0000    3.17605
434560.0000    3.68715
434600.0000    3.60149
434640.0000    3.32690
434680.0000    2.54857
434720.0000    2.85773
434760.0000    2.58700
434800.0000    2.32662
434840.0000    3.11771
434880.0000    2.38641
434920.0000    3.60740
434960.0000    4.41319
435000.0000    2.60341
435040.0000    1.17803
435080.0000    1.78497
435120.0000    2.40545
435160.0000    2.55641
435200.0000    1.35983
435240.0000    2.45943
435280.0000    2.17697
435320.0000    2.84051
435360.0000    3.70104
435400.0000    3.76582
435440.0000    3.21211
435480.0000    2.59265
435520.0000    2.70345
435560.0000    2.95475
435600.0000    2.20775
435640.0000    1.89737
435680.0000    0.89527
435720.0000    1.41995
435760.0000    2.00378
435800.0000    2.31873
435840.0000    0.46817
435880.0000    0.65222
435920.0000    1.10070
435960.0000    1.69684
436000.0000    0.35209
436040.0000    1.78473
436080.0000    1.36496
436120.0000    2.43314
436160.0000    2.30130
436200.0000    3.01098
436240.0000    1.21802
436280.0000    1.56628
436320.0000    1.68117
436360.0000    1.59135
436400.0000    2.46562
436440.0000    2.16649
436480.0000    1.42019
436520.0000    1.14250
436560.0000    2.19639
436600.0000    1.88922
436640.0000    2.54572
436680.0000    2.68010
436720.0000    2.12458
436760.0000    2.89868
436800.0000    3.05012
436840.0000    0.93805
436880.0000    1.39307
436920.0000    2.30797
436960.0000    1.89386
437000.0000    1.48696
437040.0000    2.47568
437080.0000    0.90709
437120.0000    2.96142
437160.0000    1.66003
437200.0000    1.69554
437240.0000    1.64561
437280.0000    2.07791
437320.0000    2.70018
437360.0000    1.65660
437400.0000    1.45585
437440.0000    1.40640
437480.0000    1.32516
437520.0000    0.94124
437560.0000    1.83173
437600.0000    1.65894
437640.0000    1.62585
437680.0000    1.88749
437720.0000    2.38873
437760.0000    1.75349
437800.0000    1.61765
437840.0000    1.52169
437880.0000    1.61932
437920.0000    2.49298
437960.0000    1.17938
438000.0000    2.02348
438040.0000    1.87615
438080.0000    2.03705
438120.0000    2.06032
438160.0000    3.11812
438200.0000    2.01584
438240.0000    2.36284
438280.0000    3.59786
438320.0000    1.26520
438360.0000    1.88667
438400.0000    2.67102
438440.0000    1.79437
438480.0000    2.08470
438520.0000    2.31466
438560.0000    1.94837
438600.0000    1.92042
438640.0000    2.40316
438680.0000    2.21028
438720.0000    2.06770
438760.0000    1.95486
438800.0000    2.33263
438840.0000    2.46200
438880.0000    2.97479
438920.0000    1.47584
438960.0000    1.41542
439000.0000    1.73995
439040.0000    2.22598
439080.0000    2.81786
439120.0000    2.70470
439160.0000    2.53661
439200.0000    1.94499
439240.0000    2.21863
439280.0000    1.26159
439320.0000    1.61638
439360.0000    2.57233
439400.0000    2.69560
439440.0000    3.31131
439480.0000    3.28091
439520.0000    2.69001
439560.0000    2.54814
439600.0000    3.27471
439640.0000    3.18782
439680.0000    2.80036
439720.0000    2.60489
439760.0000    2.77098
439800.0000    2.35622
439840.0000    2.96269
439880.0000    3.42568
439920.0000    3.40197
439960.0000    3.07188
440000.0000    2.77676
440040.0000    1.93118
440080.0000    2.68452
440120.0000    1.88765
440160.0000    1.43750
440200.0000    1.91723
440240.0000    1.94947
440280.0000    1.92669
440320.0000    3.29648
440360.0000    2.39755
440400.0000    3.18923
440440.0000    3.58086
440480.0000    3.21108
440520.0000    3.73397
440560.0000    2.91135
440600.0000    2.83701
440640.0000    2.68980
440680.0000    2.59222
440720.0000    3.74172
440760.0000    3.12732
440800.0000    3.54654
440840.0000    2.68125
440880.0000    0.62784
440920.0000    1.04552
440960.0000    0.66194
441000.0000    2.10584
441040.0000    2.77177
441080.0000    2.83236
441120.0000    0.90419
441160.0000    2.09925
441200.0000    2.74012
441240.0000    2.61535
441280.0000    1.38125
441320.0000    3.48078
441360.0000    2.88122
441400.0000    1.35839
441440.0000    1.39825
441480.0000    1.27973
441520.0000    1.85960
441560.0000    1.93889
441600.0000    1.37085
441640.0000    1.02089
441680.0000    1.56306
441720.0000    1.67584
441760.0000    2.07003
441800.0000    2.15542
441840.0000    2.21553
441880.0000    2.11218
441920.0000    2.80215
441960.0000    1.77529
442000.0000    1.34156
442040.0000    1.58486
442080.0000    1.70430
442120.0000    0.79605
442160.0000    1.98539
442200.0000    2.18988
442240.0000    2.17076
442280.0000    2.63499
442320.0000    1.61238
442360.0000    1.72153
442400.0000    2.56226
442440.0000    2.70594
442480.0000    2.50613
442520.0000    3.02366
442560.0000    2.65050
442600.0000    2.14275
442640.0000    2.56094
442680.0000    2.73175
442720.0000    3.14011
442760.0000    3.01870
442800.0000    0.87511
442840.0000    2.47001
442880.0000    2.65514
442920.0000    2.64275
442960.0000    2.51216
443000.0000    2.74059
443040.0000    3.27484
443080.0000    3.06831
443120.0000    2.96970
443160.0000    2.28218
443200.0000    2.73292
443240.0000    3.20850
443280.0000    2.17310
443320.0000    2.56791
443360.0000    2.91458
443400.0000    1.42998
443440.0000    1.87455
443480.0000    2.56540
443520.0000    2.71326
443560.0000    2.76315
443600.0000    1.14323
443640.0000    1.61502
443680.0000    1.82614
443720.0000    1.79097
443760.0000    1.29227
443800.0000    1.52244
443840.0000    0.99931
443880.0000    1.79200
443920.0000    2.43626
443960.0000    2.66532
444000.0000    2.89557
444040.0000    2.06493
444080.0000    2.58488
444120.0000    2.50007
444160.0000    4.12203
444200.0000    3.36422
444240.0000    2.94688
444280.0000    3.24471
444320.0000    2.61909
444360.0000    2.44376
444400.0000    4.79120
444440.0000    4.19471
444480.0000    3.23648
444520.0000    3.43902
444560.0000    3.83508
444600.0000    3.69110
444640.0000    2.97696
444680.0000    2.62436
444720.0000    3.39421
444760.0000    3.83667
444800.0000    4.04961
444840.0000    3.44007
444880.0000    4.50692
444920.0000    3.52754
444960.0000    3.86093
445000.0000    4.48174
445040.0000    4.34058
445080.0000    4.86629
445120.0000    3.96170
445160.0000    5.16618
445200.0000    4.09533
445240.0000    4.80374
445280.0000    5.15820
445320.0000    5.30669
445360.0000    3.13658
445400.0000    3.97250
445440.0000    3.37445
445480.0000    3.03458
445520.0000    3.99671
445560.0000    3.48199
445600.0000    3.40428
445640.0000    3.07013
445680.0000    3.39535
445720.0000    3.18410
445760.0000    2.76550
445800.0000    2.21061
445840.0000    2.93777
445880.0000    1.55917
445920.0000    2.07025
445960.0000    2.72534
446000.0000    2.57201
446040.0000    3.45717
446080.0000    2.32311
446120.0000    1.69697
446160.0000    2.21123
446200.0000    2.78520
446240.0000    2.08066
446280.0000    2.16402
446320.0000    1.70727
446360.0000    1.66927
446400.0000    0.32569
446440.0000    2.20839
446480.0000    2.07832
446520.0000    2.15110
446560.0000    1.99918
446600.0000    1.42768
446640.0000    1.83452
446680.0000    2.13190
446720.0000    2.53317
446760.0000    3.28550
446800.0000    3.15599
446840.0000    2.56888
446880.0000    2.47996
446920.0000    1.72839
446960.0000    1.47721
447000.0000    1.46423
447040.0000    0.63439
447080.0000    1.85569
447120.0000    1.84766
447160.0000    0.83099
447200.0000    0.23902
447240.0000    1.17993
447280.0000    0.33600
447320.0000    0.42413
447360.0000    0.67042
447400.0000    1.82581
447440.0000    0.96739
447480.0000    0.08791
447520.0000    1.25751
447560.0000    0.56719
447600.0000    1.24130
447640.0000    1.37117
447680.0000    1.03019
447720.0000    1.41491
447760.0000    0.98041
447800.0000    1.79960
447840.0000    2.46020
447880.0000    1.53180
447920.0000    1.33681
447960.0000    0.87238
448000.0000    1.02201
448040.0000    1.41131
448080.0000    1.34428
448120.0000    0.45171
448160.0000    2.08037
448200.0000    1.54794
448240.0000    1.36195
448280.0000    2.21510
448320.0000    2.41064
448360.0000    1.21057
448400.0000    1.67941
448440.0000    1.49711
448480.0000    0.47305
448520.0000    0.77193
448560.0000    0.57661
448600.0000   -0.21906
448640.0000    0.38306
448680.0000    0.39344
448720.0000    0.43086
448760.0000    1.85344
448800.0000    1.87044
448840.0000    2.64107
448880.0000    3.03249
448920.0000    1.53142
448960.0000    1.27443
449000.0000    1.84730
449040.0000    1.12377
449080.0000    1.11994
449120.0000    1.49903
449160.0000    1.16481
449200.0000   -0.13050
449240.0000    1.29775
449280.0000    0.03494
449320.0000    0.89605
449360.0000    2.05560
449400.0000    2.13943
449440.0000    2.51402
449480.0000    1.34623
449520.0000    1.64270
449560.0000    0.58134
449600.0000    0.70844
449640.0000   -0.59898
449680.0000   -0.01917
449720.0000    1.12316
449760.0000    1.59802
449800.0000    1.04519
449840.0000    0.68383
449880.0000    0.39243
449920.0000    1.36964
449960.0000    0.74717
450000.0000    2.08123
450040.0000    2.37947
450080.0000    2.34347
450120.0000    1.71912
450160.0000    1.43330
450200.0000    1.40115
450240.0000    1.66405
450280.0000    1.38833
450320.0000    0.61714
450360.0000    1.00461
450400.0000    1.89298
450440.0000    1.89098
450480.0000    0.48228
450520.0000    0.40354
450560.0000    0.21980
450600.0000    1.60932
450640.0000    1.16502
450680.0000    2.11572
450720.0000    1.63855
450760.0000    2.27552
450800.0000    2.86254
450840.0000    2.34038
450880.0000    1.50665
450920.0000    1.88513
450960.0000    1.80700
451000.0000    1.90460
451040.0000    1.64835
451080.0000    1.33307
451120.0000    1.21825
451160.0000    1.90129
451200.0000    1.22454
451240.0000    1.33410
451280.0000    0.98011
451320.0000    1.26941
451360.0000    2.31612
451400.0000    2.79987
451440.0000    2.86352
451480.0000    2.36541
451520.0000    3.53712
451560.0000    3.95776
451600.0000    2.56130
451640.0000    2.24925
451680.0000    2.47568
451720.0000    2.03336
451760.0000    1.56614
451800.0000    2.63889
451840.0000    2.71701
451880.0000    2.67397
451920.0000    1.41330
451960.0000    2.17478
452000.0000    2.49769
452040.0000    2.89113
452080.0000    2.15397
452120.0000    0.77150
452160.0000    2.24891
452200.0000    1.95894
452240.0000    0.70113
452280.0000    1.42254
452320.0000    1.14077
452360.0000    0.38352
452400.0000    1.19281
452440.0000    0.67146
452480.0000    0.22806
452520.0000    0.04215
452560.0000    1.27103
452600.0000    1.53776
452640.0000    2.47253
452680.0000    1.27939
452720.0000    2.50194
452760.0000    2.48932
452800.0000    2.77495
452840.0000    2.47961
452880.0000    3.38658
452920.0000    1.59811
452960.0000    2.59706
453000.0000    2.24904
453040.0000    3.67590
453080.0000    3.37393
453120.0000    2.97771
453160.0000    1.99364
453200.0000    2.36467
453240.0000    2.74008
453280.0000    2.54894
453320.0000    1.92316
453360.0000    1.81619
453400.0000    2.55345
453440.0000    2.50326
453480.0000    2.71228
453520.0000    2.27786
453560.0000    2.90239
453600.0000    2.13323
453640.0000    2.91622
453680.0000    2.88799
453720.0000    1.42499
453760.0000    1.56054
453800.0000    1.89937
453840.0000    0.80248
453880.0000    2.45782
453920.0000    2.56452
453960.0000    2.77979
454000.0000    3.28398
454040.0000    2.91555
454080.0000    1.53451
454120.0000    2.51958
454160.0000    1.39088
454200.0000    2.18487
454240.0000    1.19223
454280.0000    1.58890
454320.0000    1.27073
454360.0000    0.15543
454400.0000    1.96174
454440.0000    1.20740
454480.0000    0.72124
454520.0000    2.06029
454560.0000    1.86878
454600.0000    2.12573
454640.0000    2.70377
454680.0000    2.85302
454720.0000    1.25960
454760.0000    2.19459
454800.0000    2.71564
454840.0000    1.86558
454880.0000    3.34470
454920.0000    2.29601
454960.0000    2.78806
455000.0000    2.59929
455040.0000    2.77634
455080.0000    3.89169
455120.0000    2.44197
455160.0000    2.41767
455200.0000    2.23823
455240.0000    3.44167
455280.0000    2.82286
455320.0000    2.06720
455360.0000    2.07859
455400.0000    2.42094
455440.0000    2.57807
455480.0000    1.72798
455520.0000    1.96093
455560.0000    2.57644
455600.0000    3.33647
455640.0000    3.00509
455680.0000    2.00959
455720.0000    2.28612
455760.0000    1.41035
455800.0000    2.05643
455840.0000    0.44261
455880.0000    0.72419
455920.0000    1.50820
455960.0000    0.88812
456000.0000    2.75541
456040.0000    2.95369
456080.0000    2.00568
456120.0000    2.22494
456160.0000    1.92706
456200.0000    1.70728
456240.0000    2.46524
456280.0000    1.87269
456320.0000    2.34026
456360.0000    0.54951
456400.0000    2.26537
456440.0000    2.17518
456480.0000    2.26971
456520.0000    1.34862
456560.0000    1.79343
456600.0000    1.62289
456640.0000    2.11735
456680.0000    2.17206
456720.0000    2.43557
456760.0000    1.89372
456800.0000    1.14049
456840.0000    0.99504
456880.0000    2.75674
456920.0000    1.38299
456960.0000    1.73813
457000.0000    2.32611
457040.0000    1.52500
457080.0000    1.34904
457120.0000    2.07610
457160.0000    1.83576
457200.0000    2.00734
457240.0000    1.25491
457280.0000    2.00737
457320.0000    2.06415
457360.0000    2.13872
457400.0000    2.76615
457440.0000    2.60819
457480.0000    2.67914
457520.0000    2.46381
457560.0000    2.59678
457600.0000    1.83951
457640.0000    2.68779
457680.0000    2.47034
457720.0000    3.77657
457760.0000    2.99777
457800.0000    2.79946
457840.0000    2.43213
457880.0000    2.66218
457920.0000    0.95574
457960.0000    1.11413
458000.0000    1.02612
458040.0000    1.43268
458080.0000    3.03108
458120.0000    2.17662
458160.0000    2.28322
458200.0000    1.65537
458240.0000    2.04296
458280.0000    2.14746
458320.0000    2.49937
458360.0000    1.46579
458400.0000    2.10448
458440.0000    1.61872
458480.0000    1.28894
458520.0000    1.98473
458560.0000    1.75263
458600.0000    2.34802
458640.0000    1.74083
458680.0000    1.45357
458720.0000    1.54897
458760.0000    1.40732
458800.0000    2.56461
458840.0000    2.35721
458880.0000    2.47862
458920.0000    2.63704
458960.0000    2.69356
459000.0000    2.10551
459040.0000    1.78788
459080.0000    2.18259
459120.0000    2.04815
459160.0000    2.31137
459200.0000    1.76431
459240.0000    2.81573
459280.0000    2.40122
459320.0000    2.23218
459360.0000    2.48469
459400.0000    1.90902
459440.0000    2.85502
459480.0000    2.63573
459520.0000    2.45239
459560.0000    3.41037
459600.0000    2.48072
459640.0000    2.89827
459680.0000    1.70149
459720.0000    1.99801
459760.0000    1.92285
459800.0000    1.63946
459840.0000    2.30099
459880.0000    2.34601
459920.0000    2.94038
459960.0000    2.77291
460000.0000    2.39688
460040.0000    2.53050
460080.0000    2.00209
460120.0000    2.94502
460160.0000    2.44205
460200.0000    2.65082
460240.0000    2.89773
460280.0000    1.97076
460320.0000    1.34322
460360.0000    2.16012
460400.0000    1.63544
460440.0000    2.02225
460480.0000    1.03919
460520.0000    0.69598
460560.0000    1.74590
460600.0000    0.88111
460640.0000    2.14937
460680.0000    2.11538
460720.0000    1.76682
460760.0000    2.36072
460800.0000    1.93085
460840.0000    2.39220
460880.0000    2.35447
460920.0000    2.57330
460960.0000    1.71057
461000.0000    2.43681
461040.0000    2.37760
461080.0000    1.33287
461120.0000    1.96538
461160.0000    3.02290
461200.0000    3.62721
461240.0000    2.92255
461280.0000    2.75564
461320.0000    2.37237
461360.0000    3.06267
461400.0000    3.03427
461440.0000    3.29850
461480.0000    3.96123
461520.0000    2.05070
461560.0000    3.22266
461600.0000    2.43303
461640.0000    1.67451
461680.0000    2.72502
461720.0000    1.85789
461760.0000    1.25320
461800.0000    1.88365
461840.0000    1.73811
461880.0000    2.19836
461920.0000    2.76655
461960.0000    2.41875
462000.0000    2.82261
462040.0000    2.64158
462080.0000    1.87492
462120.0000    2.41972
462160.0000    2.29777
462200.0000    3.04169
462240.0000    3.10068
462280.0000    2.55668
462320.0000    1.83653
462360.0000    2.30078
462400.0000    1.85107
462440.0000    1.66368
462480.0000    2.57668
462520.0000    3.03374
462560.0000    2.20650
462600.0000    3.62128
462640.0000    2.45565
462680.0000    2.23484
462720.0000    2.45681
462760.0000    3.12879
462800.0000    3.39041
462840.0000    2.15529
462880.0000    4.12507
462920.0000    4.04684
462960.0000    2.85993
463000.0000    3.22707
463040.0000    3.50537
463080.0000    4.39309
463120.0000    3.61518
463160.0000    3.57140
463200.0000    3.88655
463240.0000    3.69809
463280.0000    3.80803
463320.0000    4.14802
463360.0000    4.32324
463400.0000    3.28170
463440.0000    1.60814
463480.0000    3.04070
463520.0000    3.52104
463560.0000    3.35882
463600.0000    3.05795
463640.0000    2.96456
463680.0000    3.38730
463720.0000    3.79213
463760.0000    2.74078
463800.0000    3.88645
463840.0000    2.35333
463880.0000    3.65457
463920.0000    3.58388
463960.0000    3.20273
464000.0000    3.61847
464040.0000    2.75905
464080.0000    1.77994
464120.0000    1.42948
464160.0000    2.34268
464200.0000    2.23075
464240.0000    2.28488
464280.0000    2.16431
464320.0000    3.85831
464360.0000    2.93538
464400.0000    3.29242
464440.0000    1.85227
464480.0000    1.39912
464520.0000    3.01905
464560.0000    2.71271
464600.0000    2.68286
464640.0000    2.48975
464680.0000    2.18288
464720.0000    2.44815
464760.0000    2.11916
464800.0000    2.83720
464840.0000    3.39828
464880.0000    3.98814
464920.0000    2.92896
464960.0000    3.16552
465000.0000    2.87622
465040.0000    2.89858
465080.0000    2.36432
465120.0000    2.69334
465160.0000    2.75701
465200.0000    3.47696
465240.0000    2.68147
465280.0000    2.91398
465320.0000    2.41777
465360.0000    2.45262
465400.0000    2.43303
465440.0000    3.36171
465480.0000    1.99824
465520.0000    2.75978
465560.0000    2.68243
465600.0000    2.05449
465640.0000    2.27610
465680.0000    2.27811
465720.0000    1.95951
465760.0000    0.17642
465800.0000    1.55632
465840.0000    0.80917
465880.0000    1.85001
465920.0000    1.58711
465960.0000    1.44720
466000.0000    2.63975
466040.0000    1.63587
466080.0000    2.50700
466120.0000    0.95330
466160.0000    1.06429
466200.0000    1.28090
466240.0000    0.63088
466280.0000    0.83356
466320.0000    1.26164
466360.0000    1.14828
466400.0000    1.43128
466440.0000    1.51854
466480.0000    2.93029
466520.0000    2.45948
466560.0000    2.41977
466600.0000    2.08189
466640.0000    1.64520
466680.0000    1.54269
466720.0000    3.34128
466760.0000    2.27011
466800.0000    2.74915
466840.0000    2.52731
466880.0000    1.99518
466920.0000    2.56206
466960.0000    1.55660
467000.0000    2.26557
467040.0000    2.67142
467080.0000    3.02920
467120.0000    3.52548
467160.0000    3.58555
467200.0000    4.05128
467240.0000    3.71521
467280.0000    2.37887
467320.0000    3.12287
467360.0000    2.60711
467400.0000    2.01476
467440.0000    2.61114
467480.0000    2.44426
467520.0000    2.76117
467560.0000    2.38811
467600.0000    2.08938
467640.0000    1.73261
467680.0000    2.15380
467720.0000    1.93515
467760.0000    1.03005
467800.0000    1.71745
467840.0000    1.57659
467880.0000    1.22123
467920.0000    2.77770
467960.0000    2.29909
468000.0000    2.66376
468040.0000    4.00232
468080.0000    3.65899
468120.0000    3.12573
468160.0000    3.62468
468200.0000    3.12595
468240.0000    3.33040
468280.0000    3.57398
468320.0000    3.79858
468360.0000    3.78323
468400.0000    4.03940
468440.0000    4.27791
468480.0000    4.12235
468520.0000    3.78320
468560.0000    3.37833
468600.0000    2.70605
468640.0000    2.97011
468680.0000    3.11167
468720.0000    4.08842
468760.0000    3.21590
468800.0000    2.17401
468840.0000    2.81016
468880.0000    1.38785
468920.0000    2.53735
468960.0000    2.36561
469000.0000    1.71268
469040.0000    3.08617
469080.0000    4.03860
469120.0000    2.54647
469160.0000    3.58527
469200.0000    2.65665
469240.0000    3.05982
469280.0000    2.64595
469320.0000    2.59811
469360.0000    3.32326
469400.0000    3.06738
469440.0000    4.39786
469480.0000    3.73164
469520.0000    3.78343
469560.0000    3.79445
469600.0000    2.50180
469640.0000    2.79332
469680.0000    2.91596
469720.0000    2.80204
469760.0000    3.60558
469800.0000    3.49098
469840.0000    2.83851
469880.0000    3.67970
469920.0000    3.11901
469960.0000    3.44599
470000.0000    2.29440
470040.0000    2.84815
470080.0000    2.89811
470120.0000    3.32533
470160.0000    3.47883
470200.0000    3.28696
470240.0000    2.10236
470280.0000    1.70897
470320.0000    1.45660
470360.0000    2.77199
470400.0000    2.89772
470440.0000    3.55913
470480.0000    3.22257
470520.0000    3.12920
470560.0000    2.66803
470600.0000    2.96969
470640.0000    3.54025
470680.0000    4.75490
470720.0000    3.39152
470760.0000    3.13611
470800.0000    3.16602
470840.0000    3.58443
470880.0000    3.70708
470920.0000    3.76116
470960.0000    4.33714
471000.0000    4.75768
471040.0000    3.97118
471080.0000    3.45691
471120.0000    4.15998
471160.0000    2.57165
471200.0000    2.84759
471240.0000    2.00590
471280.0000    2.20617
471320.0000    1.51762
471360.0000    2.95986
471400.0000    1.35294
471440.0000    2.51094
471480.0000    3.76510
471520.0000    4.30655
471560.0000    2.46502
471600.0000    3.24293
471640.0000    3.03123
471680.0000    3.53623
471720.0000    3.47974
471760.0000    3.10611
471800.0000    4.11711
471840.0000    3.07971
471880.0000    3.75264
471920.0000    4.26843
471960.0000    3.70515
472000.0000    5.16187
472040.0000    5.26849
472080.0000    3.45536
472120.0000    3.92040
472160.0000    3.67699
472200.0000    4.02500
472240.0000    3.71996
472280.0000    4.19318
472320.0000    5.27052
472360.0000    3.08501
472400.0000    3.40733
472440.0000    3.64534
472480.0000    4.09039
472520.0000    4.15825
472560.0000    4.33980
472600.0000    2.57046
472640.0000    3.40818
472680.0000    1.81243
472720.0000    2.71392
472760.0000    2.49510
472800.0000    2.54252
472840.0000    2.23815
472880.0000    2.25599
472920.0000    3.06448
472960.0000    2.14931
473000.0000    2.44376
473040.0000    2.50458
473080.0000    3.04479
473120.0000    2.90901
473160.0000    2.28545
473200.0000    2.04292
473240.0000    2.90050
473280.0000    2.16689
473320.0000    2.18388
473360.0000    2.47233
473400.0000    1.56025
473440.0000    2.99765
473480.0000    2.93309
473520.0000    2.91309
473560.0000    2.96288
473600.0000    3.18242
473640.0000    3.05827
473680.0000    3.12007
473720.0000    2.69173
473760.0000    1.20022
473800.0000    2.62478
473840.0000    2.99856
473880.0000    2.61241
473920.0000    2.56657
473960.0000    2.21883
474000.0000    3.25940
474040.0000    2.39968
474080.0000    1.97041
474120.0000    3.39885
474160.0000    3.21395
474200.0000    3.12925
474240.0000    3.01712
474280.0000    2.67678
474320.0000    1.97833
474360.0000    2.07182
474400.0000    2.12455
474440.0000    1.98217
474480.0000    4.04653
474520.0000    3.34039
474560.0000    2.49379
474600.0000    2.02712
474640.0000    1.99629
474680.0000    3.38209
474720.0000    2.77220
474760.0000    3.34172
474800.0000    2.88993
474840.0000    2.92323
474880.0000    2.93536
474920.0000    3.72901
474960.0000    3.35569
475000.0000    3.62087
475040.0000    3.47520
475080.0000    3.07261
475120.0000    3.38257
475160.0000    3.10141
475200.0000    3.89328
475240.0000    2.82096
475280.0000    2.71374
475320.0000    2.73459
475360.0000    2.79062
475400.0000    2.38160
475440.0000    3.47492
475480.0000    3.35574
475520.0000    3.16882
475560.0000    2.52369
475600.0000    2.66119
475640.0000    2.82092
475680.0000    2.71701
475720.0000    2.81279
475760.0000    2.17753
475800.0000    2.06623
475840.0000    2.02059
475880.0000    1.41780
475920.0000    2.36638
475960.0000    2.36166
476000.0000    3.01098
476040.0000    1.65724
476080.0000    2.31023
476120.0000    2.45779
476160.0000    2.44456
476200.0000    2.32385
476240.0000    3.20833
476280.0000    2.65787
476320.0000    2.54496
476360.0000    2.73368
476400.0000    2.66037
476440.0000    3.23146
476480.0000    3.07920
476520.0000    2.15451
476560.0000    3.31058
476600.0000    2.28400
476640.0000    2.14081
476680.0000    2.65183
476720.0000    2.53368
476760.0000    2.42733
476800.0000    2.59314
476840.0000    2.33556
476880.0000    3.01999
476920.0000    3.13315
476960.0000    2.44861
477000.0000    1.29918
477040.0000    2.10851
477080.0000    1.54918
477120.0000    1.95213
477160.0000    1.18194
477200.0000    2.12651
477240.0000    3.02218
477280.0000    1.84949
477320.0000    2.18622
477360.0000    2.09119
477400.0000    2.47689
477440.0000    2.46372
477480.0000    3.24707
477520.0000    3.26080
477560.0000    2.70974
477600.0000    2.85646
477640.0000    2.64990
477680.0000    2.18602
477720.0000    2.08501
477760.0000    2.36501
477800.0000    2.09834
477840.0000    1.84272
477880.0000    2.85356
477920.0000    1.79919
477960.0000    2.07869
478000.0000    2.03006
478040.0000    2.47641
478080.0000    2.11497
478120.0000    3.11049
478160.0000    2.77178
478200.0000    2.08082
478240.0000    1.67917
478280.0000    2.55442
478320.0000    2.48862
478360.0000    2.06602
478400.0000    1.81976
478440.0000    3.28247
478480.0000    1.86231
478520.0000    3.66553
478560.0000    3.71360
478600.0000    2.83341
478640.0000    2.22191
478680.0000    1.51550
478720.0000    1.57992
478760.0000    1.79915
478800.0000    2.26455
478840.0000    2.16339
478880.0000    1.75730
478920.0000    1.39933
478960.0000    0.64583
479000.0000    0.84648
479040.0000    1.91658
479080.0000    1.17821
479120.0000    1.98309
479160.0000    1.66336
479200.0000    1.23729
479240.0000    2.42890
479280.0000    2.94803
479320.0000    2.01426
479360.0000    1.87502
479400.0000    2.01591
479440.0000    2.09353
479480.0000    2.24111
479520.0000    1.84216
479560.0000    2.10358
479600.0000    1.55544
479640.0000    1.61265
479680.0000    0.90004
479720.0000    0.70953
479760.0000    1.44360
479800.0000    1.88832
479840.0000    1.86118
479880.0000    1.22108
479920.0000    0.63199
479960.0000    1.66313
480000.0000    1.84914
480040.0000    2.17619
480080.0000    1.62602
480120.0000    2.22957
480160.0000    1.31661
480200.0000    1.97019
480240.0000    2.41065
480280.0000    2.50557
480320.0000    1.69744
480360.0000    2.86737
480400.0000    2.44075
480440.0000    2.66488
480480.0000    2.68871
480520.0000    2.85048
480560.0000    3.09731
480600.0000    3.81278
480640.0000    2.19932
480680.0000    1.82021
480720.0000    2.07811
480760.0000    2.08225
480800.0000    2.52621
480840.0000    1.89554
480880.0000    2.72652
480920.0000    1.64926
480960.0000    3.11634
481000.0000    2.12078
481040.0000    1.97202
481080.0000    2.19818
481120.0000    1.87015
481160.0000    1.89742
481200.0000    3.22364
481240.0000    2.89501
481280.0000    2.19299
481320.0000    2.41059
481360.0000    3.02619
481400.0000    2.75615
481440.0000    2.02202
481480.0000    3.27756
481520.0000    2.12156
481560.0000    2.28396
481600.0000    2.61178
481640.0000    2.53017
481680.0000    2.09524
481720.0000    1.79562
481760.0000    2.27495
481800.0000    2.59070
481840.0000    2.25418
481880.0000    2.38547
481920.0000    2.49633
481960.0000    2.88794
482000.0000    1.96238
482040.0000    2.12751
482080.0000    1.32454
482120.0000    1.48174
482160.0000    1.26784
482200.0000    2.14629
482240.0000    1.49354
482280.0000    2.31872
482320.0000    2.24352
482360.0000    2.23583
482400.0000    2.02998
482440.0000    1.85675
482480.0000    2.51297
482520.0000    2.31302
482560.0000    2.51558
482600.0000    2.34766
482640.0000    2.40848
482680.0000    3.55550
482720.0000    3.47181
482760.0000    3.74904
482800.0000    3.11086
482840.0000    2.90969
482880.0000    3.35453
482920.0000    2.62327
482960.0000    3.48764
483000.0000    4.38367
483040.0000    3.00711
483080.0000    2.45989
483120.0000    2.11392
483160.0000    2.32010
483200.0000    0.79123
483240.0000    1.23556
483280.0000    2.34932
483320.0000    2.54843
483360.0000    2.28182
483400.0000    2.38097
483440.0000    1.65946
483480.0000    2.44474
483520.0000    2.72298
483560.0000    2.80115
483600.0000    3.31057
483640.0000    1.20181
483680.0000    2.52621
483720.0000    2.48208
483760.0000    3.30447
483800.0000    3.16864
483840.0000    2.11719
483880.0000    2.07658
483920.0000    4.02476
483960.0000    4.62058
484000.0000    4.61148
484040.0000    5.66981
484080.0000    5.52314
484120.0000    3.90832
484160.0000    2.59616
484200.0000    0.79858
484240.0000    2.04244
484280.0000    2.33886
484320.0000    3.36961
484360.0000    3.06437
484400.0000    3.31597
484440.0000    3.76588
484480.0000    3.17631
484520.0000    3.20594
484560.0000    2.53945
484600.0000    3.22556
484640.0000    3.98287
484680.0000    2.97213
484720.0000    3.78548
484760.0000    2.96665
484800.0000    3.26297
484840.0000    2.80938
484880.0000    2.94410
484920.0000    3.88582
484960.0000    2.75169
485000.0000    3.01976
485040.0000    2.99498
485080.0000    2.65046
485120.0000    2.51065
485160.0000    2.71413
485200.0000    2.20820
485240.0000    2.19410
485280.0000    1.50367
485320.0000    1.97810
485360.0000    2.46634
485400.0000    2.48512
485440.0000    3.51570
485480.0000    3.54199
485520.0000    2.81093
485560.0000    3.18180
485600.0000    2.89025
485640.0000    2.86601
485680.0000    4.04180
485720.0000    3.74791
485760.0000    3.24064
485800.0000    3.89030
485840.0000    3.47008
485880.0000    2.90887
485920.0000    3.74218
485960.0000    2.57189
486000.0000    2.65712
486040.0000    2.66318
486080.0000    2.79056
486120.0000    3.15237
486160.0000    3.08204
486200.0000    2.79983
486240.0000    2.74732
486280.0000    2.49504
486320.0000    2.42618
486360.0000    2.19004
486400.0000    3.18084
486440.0000    2.97155
486480.0000    3.46675
486520.0000    2.78583
486560.0000    3.35880
486600.0000    3.05158
486640.0000    3.51164
486680.0000    2.88377
486720.0000    3.19720
486760.0000    3.07032
486800.0000    3.78339
486840.0000    4.13645
486880.0000    4.33125
486920.0000    5.37730
486960.0000    4.25149
487000.0000    4.64465
487040.0000    3.95773
487080.0000    2.83405
487120.0000    4.06486
487160.0000    2.34955
487200.0000    2.94659
487240.0000    3.01428
487280.0000    2.65671
487320.0000    2.52687
487360.0000    2.16495
487400.0000    1.82606
487440.0000    2.24866
487480.0000    2.66413
487520.0000    2.57097
487560.0000    2.68951
487600.0000    1.24718
487640.0000    2.89052
487680.0000    3.56456
487720.0000    3.00327
487760.0000    2.19462
487800.0000    1.21539
487840.0000    2.02468
487880.0000    3.33449
487920.0000    3.01154
487960.0000    4.16294
488000.0000    3.37686
488040.0000    3.38922
488080.0000    3.82439
488120.0000    3.39257
488160.0000    3.71173
488200.0000    3.44404
488240.0000    4.26071
488280.0000    3.53696
488320.0000    3.45195
488360.0000    3.67897
488400.0000    2.88418
488440.0000    3.04348
488480.0000    4.10784
488520.0000    3.62124
488560.0000    2.43605
488600.0000    2.91441
488640.0000    3.57083
488680.0000    3.73395
488720.0000    3.99341
488760.0000    2.60863
488800.0000    2.24451
488840.0000    2.66968
488880.0000    3.46536
488920.0000    2.97887
488960.0000    2.92187
489000.0000    2.75140
489040.0000    3.41636
489080.0000    3.46402
489120.0000    3.34643
489160.0000    3.73161
489200.0000    4.07965
489240.0000    3.63130
489280.0000    4.40610
489320.0000    3.47646
489360.0000    3.38048
489400.0000    3.60012
489440.0000    3.63501
489480.0000    4.61381
489520.0000    5.34639
489560.0000    3.71158
489600.0000    3.86181
489640.0000    3.96338
489680.0000    3.69504
489720.0000    3.65232
489760.0000    4.41599
489800.0000    3.79701
489840.0000    3.07507
489880.0000    3.20602
489920.0000    3.16813
489960.0000    3.99689
490000.0000    4.49194
490040.0000    4.78219
490080.0000    4.25982
490120.0000    3.71753
490160.0000    2.86144
490200.0000    2.82762
490240.0000    2.17008
490280.0000    2.73406
490320.0000    3.52763
490360.0000    3.43361
490400.0000    3.76478
490440.0000    4.97954
490480.0000    4.56886
490520.0000    4.27767
490560.0000    5.02980
490600.0000    5.82632
490640.0000    4.15025
490680.0000    4.92850
490720.0000    5.45476
490760.0000    5.12794
490800.0000    5.58220
490840.0000    6.30689
490880.0000    5.72248
490920.0000    4.87733
490960.0000    4.44450
491000.0000    4.03035
491040.0000    4.25428
491080.0000    4.90589
491120.0000    4.66404
491160.0000    4.56652
491200.0000    5.39381
491240.0000    4.94601
491280.0000    5.66568
491320.0000    6.09099
491360.0000    5.94640
491400.0000    4.55580
491440.0000    5.35113
491480.0000    4.99217
491520.0000    5.80981
491560.0000    5.08443
491600.0000    4.55716
491640.0000    3.56365
491680.0000    2.32381
491720.0000    1.96527
491760.0000    1.94126
491800.0000    1.72371
491840.0000    1.45005
491880.0000    1.61854
491920.0000    2.18122
491960.0000    2.59820
492000.0000    2.53555
492040.0000    1.32840
492080.0000    2.86862
492120.0000    2.85886
492160.0000    2.61563
492200.0000    2.42786
492240.0000    1.97610
492280.0000    3.00338
492320.0000    3.28366
492360.0000    3.35838
492400.0000    2.86674
492440.0000    2.25738
492480.0000    3.29328
492520.0000    2.56541
492560.0000    2.60927
492600.0000    2.36060
492640.0000    2.71709
492680.0000    2.83219
492720.0000    4.31890
492760.0000    3.91603
492800.0000    3.60121
492840.0000    2.80086
492880.0000    3.00073
492920.0000    2.46401
492960.0000    3.67680
493000.0000    4.26480
493040.0000    4.74684
493080.0000    3.64999
493120.0000    4.15551
493160.0000    4.65552
493200.0000    3.36984
493240.0000    3.27249
493280.0000    3.56320
493320.0000    4.25046
493360.0000    4.81263
493400.0000    4.94814
493440.0000    4.74687
493480.0000    5.69109
493520.0000    6.05944
493560.0000    6.48128
493600.0000    6.81654
493640.0000    4.70214
493680.0000    4.83231
493720.0000    4.16190
493760.0000    5.57923
493800.0000    5.30727
493840.0000    4.62578
493880.0000    5.72604
493920.0000    4.53792
493960.0000    4.60835
494000.0000    4.91938
494040.0000    5.23815
494080.0000    5.83070
494120.0000    3.85122
494160.0000    3.79177
494200.0000    4.70279
494240.0000    5.07265
494280.0000    4.42652
494320.0000    4.47108
494360.0000    4.08979
494400.0000    4.05695
494440.0000    4.99901
494480.0000    4.03378
494520.0000    4.06913
494560.0000    4.57415
494600.0000    5.91340
494640.0000    5.10085
494680.0000    5.57763
494720.0000    5.19720
494760.0000    6.02409
494800.0000    5.67196
494840.0000    6.49107
494880.0000    5.62532
494920.0000    6.51405
494960.0000    5.91431
495000.0000    5.13879
495040.0000    4.68650
495080.0000    4.16447
495120.0000    4.27094
495160.0000    5.08602
495200.0000    4.40444
495240.0000    4.93927
495280.0000    4.05679
495320.0000    4.85158
495360.0000    5.13906
495400.0000    5.02037
495440.0000    4.67692
495480.0000    5.31588
495520.0000    5.25559
495560.0000    4.20921
495600.0000    3.56342
495640.0000    4.67777
495680.0000    4.24255
495720.0000    4.58778
495760.0000    4.37209
495800.0000    3.91178
495840.0000    3.68629
495880.0000    4.82096
495920.0000    4.99176
495960.0000    5.19457
496000.0000    4.68872
496040.0000    5.65041
496080.0000    5.64400
496120.0000    5.70633
496160.0000    5.65699
496200.0000    5.52806
496240.0000    4.97242
496280.0000    4.75779
496320.0000    5.70048
496360.0000    4.91933
496400.0000    5.19214
496440.0000    5.17228
496480.0000    4.90441
496520.0000    4.68268
496560.0000    4.75384
496600.0000    3.71065
496640.0000    3.24232
496680.0000    4.80701
496720.0000    3.76202
496760.0000    4.46101
496800.0000    4.64880
496840.0000    5.33647
496880.0000    5.84315
496920.0000    4.87323
496960.0000    4.66289
497000.0000    4.68524
497040.0000    5.57145
497080.0000    4.92048
497120.0000    6.10462
497160.0000    4.32773
497200.0000    5.08811
497240.0000    5.39912
497280.0000    5.54316
497320.0000    4.97342
497360.0000    5.36483
497400.0000    5.35356
497440.0000    5.87625
497480.0000    5.14925
497520.0000    4.35855
497560.0000    5.42846
497600.0000    6.31292
497640.0000    6.01231
497680.0000    5.60072
497720.0000    5.79314
497760.0000    5.38370
497800.0000    5.78296
497840.0000    5.99353
497880.0000    6.87369
497920.0000    5.79428
497960.0000    6.37170
498000.0000    6.25984
498040.0000    5.99241
498080.0000    6.43275
498120.0000    5.81169
498160.0000    6.09581
498200.0000    6.78798
498240.0000    5.14574
498280.0000    5.20555
498320.0000    5.87528
498360.0000    7.35841
498400.0000    6.80923
498440.0000    6.88906
498480.0000    7.17385
498520.0000    6.73910
498560.0000    6.84326
498600.0000    7.36703
498640.0000    6.51198
498680.0000    5.53991
498720.0000    5.36371
498760.0000    5.70273
498800.0000    5.97393
498840.0000    5.95622
498880.0000    5.67718
498920.0000    6.10347
498960.0000    6.63185
499000.0000    7.20012
499040.0000    6.60553
499080.0000    6.58947
499120.0000    6.93487
499160.0000    7.07710
499200.0000    6.32102
499240.0000    6.63472
499280.0000    5.44756
499320.0000    5.57547
499360.0000    5.55504
499400.0000    6.95532
499440.0000    7.15176
499480.0000    6.50957
499520.0000    5.78961
499560.0000    5.82501
499600.0000    6.02217
499640.0000    5.58956
499680.0000    5.82971
499720.0000    6.34334
499760.0000    6.30295
499800.0000    7.01666
499840.0000    6.75071
499880.0000    6.87263
499920.0000    5.59478
499960.0000    5.84906
500000.0000    5.90994
500040.0000    6.40849
500080.0000    6.36671
500120.0000    6.22644
500160.0000    5.62228
500200.0000    5.15116
500240.0000    4.50679
500280.0000    5.59187
500320.0000    6.03666
500360.0000    5.61602
500400.0000    4.72294
500440.0000    4.77174
500480.0000    4.45538
500520.0000    5.00323
500560.0000    4.20544
500600.0000    5.25456
500640.0000    4.85311
500680.0000    5.07316
500720.0000    5.21195
500760.0000    5.11078
500800.0000    5.97673
500840.0000    5.24770
500880.0000    3.72096
500920.0000    5.03046
500960.0000    5.02868
501000.0000    5.08362
501040.0000    4.35024
501080.0000    4.94951
501120.0000    3.87353
501160.0000    4.12040
501200.0000    4.17762
501240.0000    4.75440
501280.0000    4.25228
501320.0000    4.69528
501360.0000    4.82077
501400.0000    4.75218
501440.0000    4.55676
501480.0000    5.01343
501520.0000    5.57790
501560.0000    4.93050
501600.0000    4.29759
501640.0000    3.50713
501680.0000    4.01333
501720.0000    3.22967
501760.0000    3.79835
501800.0000    2.57548
501840.0000    2.99305
501880.0000    2.79478
501920.0000    3.68700
501960.0000    3.55586
502000.0000    3.21931
502040.0000    3.63099
502080.0000    3.19564
502120.0000    4.52433
502160.0000    3.62160
502200.0000    4.07640
502240.0000    4.40400
502280.0000    4.68135
502320.0000    4.41218
502360.0000    5.09394
502400.0000    4.41334
502440.0000    4.69770
502480.0000    4.53770
502520.0000    4.19465
502560.0000    4.29145
502600.0000    5.03222
502640.0000    4.63755
502680.0000    5.28821
502720.0000    4.84722
502760.0000    5.06186
502800.0000    5.41461
502840.0000    5.35928
502880.0000    5.54995
502920.0000    5.07058
502960.0000    4.78836
503000.0000    4.07187
503040.0000    4.73634
503080.0000    5.83991
503120.0000    4.96763
503160.0000    4.99890
503200.0000    4.71360
503240.0000    4.78452
503280.0000    5.42824
503320.0000    5.88203
503360.0000    5.74914
503400.0000    4.80563
503440.0000    5.25221
503480.0000    4.54208
503520.0000    5.47360
503560.0000    5.65950
503600.0000    5.24076
503640.0000    5.48838
503680.0000    5.43007
503720.0000    5.53559
503760.0000    6.19347
503800.0000    5.43264
503840.0000    5.47585
503880.0000    5.48525
503920.0000    4.75625
503960.0000    5.01183
504000.0000    4.28466
504040.0000    6.12822
504080.0000    4.83123
504120.0000    4.94014
504160.0000    4.88144
504200.0000    4.63824
504240.0000    3.88679
504280.0000    4.90008
504320.0000    4.73530
504360.0000    4.47218
504400.0000    5.74967
504440.0000    5.77909
504480.0000    5.46805
504520.0000    5.56292
504560.0000    5.74379
504600.0000    5.31954
504640.0000    5.52580
504680.0000    4.80215
504720.0000    5.21499
504760.0000    5.16036
504800.0000    4.72155
504840.0000    5.83298
504880.0000    5.93709
504920.0000    4.73683
504960.0000    4.91216
505000.0000    5.19636
505040.0000    4.72618
505080.0000    4.49916
505120.0000    5.50013
505160.0000    4.05080
505200.0000    4.26573
505240.0000    4.75223
505280.0000    4.82360
505320.0000    3.94433
505360.0000    5.06557
505400.0000    5.21109
505440.0000    5.50626
505480.0000    5.68179
505520.0000    5.38533
505560.0000    5.00121
505600.0000    4.69874
505640.0000    5.23742
505680.0000    5.79077
505720.0000    4.79752
505760.0000    5.13434
505800.0000    5.11943
505840.0000    4.39166
505880.0000    4.93781
505920.0000    5.12616
505960.0000    4.93117
506000.0000    5.24056
506040.0000    5.59843
506080.0000    5.83590
506120.0000    5.69255
506160.0000    5.74044
506200.0000    5.92960
506240.0000    5.30451
506280.0000    5.34236
506320.0000    5.44418
506360.0000    5.41822
506400.0000    5.37533
506440.0000    5.45660
506480.0000    6.30219
506520.0000    5.60810
506560.0000    5.02002
506600.0000    4.30434
506640.0000    3.92981
506680.0000    5.02655
506720.0000    4.92655
506760.0000    5.68602
506800.0000    4.91241
506840.0000    5.10577
506880.0000    4.54601
506920.0000    4.62128
506960.0000    4.82862
507000.0000    5.03893
507040.0000    5.08687
507080.0000    5.23043
507120.0000    5.57505
507160.0000    4.34178
507200.0000    4.47476
507240.0000    4.93241
507280.0000    5.47050
507320.0000    5.73728
507360.0000    5.84274
507400.0000    6.64447
507440.0000    5.62968
507480.0000    5.22345
507520.0000    5.18537
507560.0000    4.96525
507600.0000    5.10639
507640.0000    5.97179
507680.0000    6.14588
507720.0000    5.41679
507760.0000    5.69234
507800.0000    6.34448
507840.0000    5.84827
507880.0000    5.69450
507920.0000    5.51777
507960.0000    4.92693
508000.0000    5.02991
508040.0000    5.31911
508080.0000    5.32158
508120.0000    5.32315
508160.0000    5.15189
508200.0000    4.63514
508240.0000    5.09532
508280.0000    5.97086
508320.0000    5.35898
508360.0000    5.33760
508400.0000    5.14143
508440.0000    4.76456
508480.0000    4.85975
508520.0000    5.38154
508560.0000    5.70819
508600.0000    5.39311
508640.0000    4.58123
508680.0000    5.64480
508720.0000    5.36824
508760.0000    5.17483
508800.0000    5.79558
508840.0000    5.74049
508880.0000    4.87867
508920.0000    4.74882
508960.0000    5.56240
509000.0000    5.61714
509040.0000    5.83244
509080.0000    4.43699
509120.0000    4.99787
509160.0000    4.85675
509200.0000    5.32266
509240.0000    5.17363
509280.0000    5.45381
509320.0000    5.01151
509360.0000    6.34996
509400.0000    5.83813
509440.0000    6.52822
509480.0000    5.94784
509520.0000    6.20321
509560.0000    6.02131
509600.0000    6.26122
509640.0000    6.24338
509680.0000    6.52417
509720.0000    5.93175
509760.0000    5.82720
509800.0000    6.04312
509840.0000    7.21820
509880.0000    7.00195
509920.0000    5.89081
509960.0000    5.61512
510000.0000    5.28640
510040.0000    6.13241
510080.0000    5.18696
510120.0000    6.07743
510160.0000    5.62048
510200.0000    5.36448
510240.0000    6.46550
510280.0000    6.01780
510320.0000    5.87280
510360.0000    6.21705
510400.0000    5.73124
510440.0000    6.09240
510480.0000    4.97252
510520.0000    5.71528
510560.0000    6.33023
510600.0000    5.78596
510640.0000    5.30695
510680.0000    6.93493
510720.0000    5.64327
510760.0000    5.66646
510800.0000    6.67470
510840.0000    6.83342
510880.0000    6.51637
510920.0000    5.95318
510960.0000    5.51701
511000.0000    4.87617
511040.0000    5.49311
511080.0000    5.81531
511120.0000    6.03883
511160.0000    5.71890
511200.0000    6.39887
511240.0000    6.10509
511280.0000    5.74140
511320.0000    4.25108
511360.0000    6.11938
511400.0000    5.10934
511440.0000    5.25653
511480.0000    4.69050
511520.0000    5.63285
511560.0000    5.45771
511600.0000    4.30676
511640.0000    6.39714
511680.0000    5.26525
511720.0000    4.88798
511760.0000    5.12460
511800.0000    5.23053
511840.0000    6.48341
511880.0000    5.94805
511920.0000    6.59063
511960.0000    6.32218
512000.0000    5.94291
512040.0000    5.44541
512080.0000    5.93240
512120.0000    5.63207
512160.0000    5.44256
512200.0000    5.87358
512240.0000    5.52052
512280.0000    6.35969
512320.0000    6.05693
512360.0000    5.37975
512400.0000    5.68309
512440.0000    5.83601
512480.0000    5.89942
512520.0000    6.01681
512560.0000    6.88186
512600.0000    5.27084
512640.0000    6.13799
512680.0000    6.42621
512720.0000    5.86292
512760.0000    6.20283
512800.0000    6.09988
512840.0000    7.65344
512880.0000    6.65420
512920.0000    6.12647
512960.0000    6.51469
513000.0000    5.85636
513040.0000    5.87363
513080.0000    5.92073
513120.0000    5.73620
513160.0000    5.27468
513200.0000    5.49582
513240.0000    5.68805
513280.0000    5.25788
513320.0000    5.23185
513360.0000    5.85031
513400.0000    6.61063
513440.0000    5.77578
513480.0000    5.29234
513520.0000    6.28563
513560.0000    6.27336
513600.0000    5.69242
513640.0000    6.53311
513680.0000    6.30888
513720.0000    5.39118
513760.0000    4.93012
513800.0000    6.39486
513840.0000    5.89334
513880.0000    6.16960
513920.0000    6.75025
513960.0000    6.83338
514000.0000    6.15627
514040.0000    6.59078
514080.0000    6.07008
514120.0000    5.59812
514160.0000    5.33353
514200.0000    5.48247
514240.0000    5.60011
514280.0000    5.50223
514320.0000    6.23847
514360.0000    6.91395
514400.0000    6.41098
514440.0000    5.91380
514480.0000    4.70124
514520.0000    5.43579
514560.0000    6.53160
514600.0000    5.46981
514640.0000    5.96729
514680.0000    5.11794
514720.0000    5.34266
514760.0000    5.18871
514800.0000    5.73549
514840.0000    4.97420
514880.0000    5.45398
514920.0000    5.28475
514960.0000    4.75918
515000.0000    5.25393
515040.0000    5.25177
515080.0000    4.09163
515120.0000    5.01358
515160.0000    5.89158
515200.0000    5.95022
515240.0000    5.56339
515280.0000    5.62505
515320.0000    5.08426
515360.0000    6.61999
515400.0000    6.57509
515440.0000    6.33482
515480.0000    6.25119
515520.0000    5.47728
515560.0000    5.81553
515600.0000    5.64226
515640.0000    4.59354
515680.0000    5.49860
515720.0000    5.96783
515760.0000    5.69139
515800.0000    5.15469
515840.0000    6.04358
515880.0000    5.34840
515920.0000    5.00692
515960.0000    5.60770
516000.0000    5.27658
516040.0000    6.37042
516080.0000    4.43793
516120.0000    5.91739
516160.0000    4.97517
516200.0000    6.03957
516240.0000    5.96851
516280.0000    6.09175
516320.0000    5.61726
516360.0000    6.43913
516400.0000    6.06750
516440.0000    6.58772
516480.0000    7.17438
516520.0000    6.38628
516560.0000    6.65076
516600.0000    6.33268
516640.0000    5.77859
516680.0000    5.19597
516720.0000    4.90529
516760.0000    5.31203
516800.0000    5.34798
516840.0000    5.42232
516880.0000    4.24437
516920.0000    3.68908
516960.0000    5.38852
517000.0000    4.66376
517040.0000    4.27041
517080.0000    5.66728
517120.0000    5.14263
517160.0000    5.12456
517200.0000    5.28810
517240.0000    5.11123
517280.0000    3.42483
517320.0000    4.53749
517360.0000    4.99738
517400.0000    4.03307
517440.0000    5.09597
517480.0000    5.01713
517520.0000    4.69226
517560.0000    5.02633
517600.0000    4.91974
517640.0000    5.45132
517680.0000    5.64477
517720.0000    5.75543
517760.0000    5.61794
517800.0000    5.79462
517840.0000    5.95957
517880.0000    6.16366
517920.0000    5.91676
517960.0000    6.11474
518000.0000    5.17097
518040.0000    5.01600
518080.0000    4.00623
518120.0000    4.98949
518160.0000    4.43375
518200.0000    3.96349
518240.0000    4.49457
518280.0000    4.47895
518320.0000    4.45318
518360.0000    4.92661
518400.0000    5.28858
518440.0000    4.97400
518480.0000    5.72697
518520.0000    5.79760
518560.0000    5.37680
518600.0000    5.77086
518640.0000    5.79067
518680.0000    5.55321
518720.0000    6.22636
518760.0000    6.61622
518800.0000    5.33742
518840.0000    5.03915
518880.0000    5.25753
518920.0000    5.49123
518960.0000    6.13630
519000.0000    5.79586
519040.0000    5.10462
519080.0000    6.07950
519120.0000    5.79999
519160.0000    6.54372
519200.0000    5.51484
519240.0000    5.75195
519280.0000    5.90612
519320.0000    7.44785
519360.0000    6.81070
519400.0000    7.07805
519440.0000    7.17518
519480.0000    7.88978
519520.0000    6.87181
519560.0000    6.72548
519600.0000    7.58537
519640.0000    7.24639
519680.0000    7.01908
519720.0000    5.77950
519760.0000    6.52490
519800.0000    6.97020
519840.0000    7.55416
519880.0000    6.69941
519920.0000    5.68339
519960.0000    6.55176
520000.0000    6.74968
520040.0000    6.51603
520080.0000    6.37470
520120.0000    6.44313
520160.0000    6.22151
520200.0000    6.37006
520240.0000    7.50130
520280.0000    6.74703
520320.0000    5.65354
520360.0000    5.82552
520400.0000    5.90592
520440.0000    6.43525
520480.0000    6.26341
520520.0000    6.69251
520560.0000    6.55320
520600.0000    6.93210
520640.0000    7.60905
520680.0000    6.89566
520720.0000    6.74413
520760.0000    6.03766
520800.0000    6.36174
520840.0000    5.77929
520880.0000    6.12796
520920.0000    6.31139
520960.0000    6.46687
521000.0000    6.37926
521040.0000    6.15531
521080.0000    5.44229
521120.0000    6.55145
521160.0000    6.49416
521200.0000    5.79174
521240.0000    4.57104
521280.0000    5.04567
521320.0000    4.94012
521360.0000    4.55082
521400.0000    5.01579
521440.0000    4.72200
521480.0000    4.94566
521520.0000    4.97223
521560.0000    4.45698
521600.0000    4.36147
521640.0000    3.89660
521680.0000    3.86261
521720.0000    2.94466
521760.0000    4.42207
521800.0000    4.35031
521840.0000    5.00414
521880.0000    5.79995
521920.0000    5.51990
521960.0000    5.43957
522000.0000    4.80597
522040.0000    4.70739
522080.0000    4.95160
522120.0000    5.35557
522160.0000    4.86301
522200.0000    4.85273
522240.0000    5.05986
522280.0000    6.41392
522320.0000    5.96793
522360.0000    4.96980
522400.0000    5.67909
522440.0000    4.03812
522480.0000    4.29378
522520.0000    5.06651
522560.0000    5.60071
522600.0000    5.25169
522640.0000    5.08054
522680.0000    5.04005
522720.0000    5.15555
522760.0000    4.73073
522800.0000    5.11957
522840.0000    5.87076
522880.0000    5.24076
522920.0000    5.01044
522960.0000    5.92184
523000.0000    5.93972
523040.0000    5.07782
523080.0000    5.39606
523120.0000    5.48739
523160.0000    6.04432
523200.0000    4.95912
523240.0000    4.96549
523280.0000    5.70729
523320.0000    5.71921
523360.0000    6.17525
523400.0000    6.30012
523440.0000    6.56249
523480.0000    6.58039
523520.0000    5.37382
523560.0000    4.40024
523600.0000    4.68769
523640.0000    5.34495
523680.0000    6.10819
523720.0000    5.55798
523760.0000    3.95292
523800.0000    4.11271
523840.0000    4.41567
523880.0000    4.84393
523920.0000    5.24136
523960.0000    5.11520
524000.0000    5.62444
524040.0000    6.10286
524080.0000    6.81740
524120.0000    6.17845
524160.0000    6.02112
524200.0000    6.64802
524240.0000    5.73965
524280.0000    6.50916
524320.0000    5.74854
524360.0000    5.11431
524400.0000    5.34597
524440.0000    4.65237
524480.0000    4.56288
524520.0000    5.86849
524560.0000    4.99332
524600.0000    4.32343
524640.0000    4.54174
524680.0000    5.47240
524720.0000    4.71085
524760.0000    4.65576
524800.0000    6.29084
524840.0000    4.76348
524880.0000    5.21756
524920.0000    5.66352
524960.0000    5.39220
525000.0000    6.71524
525040.0000    6.58093
525080.0000    6.24934
525120.0000    6.26609
525160.0000    6.37861
525200.0000    6.34377
525240.0000    6.06739
525280.0000    5.30528
525320.0000    5.80643
525360.0000    4.86135
525400.0000    5.18276
525440.0000    5.15084
525480.0000    5.18006
525520.0000    5.45809
525560.0000    5.61598
525600.0000    6.08414
525640.0000    4.76883
525680.0000    5.58516
525720.0000    5.34441
525760.0000    5.18236
525800.0000    5.62544
525840.0000    5.52933
525880.0000    6.35498
525920.0000    6.94283
525960.0000    6.33157
526000.0000    6.02865
526040.0000    6.66248
526080.0000    6.52208
526120.0000    5.91401
526160.0000    5.52141
526200.0000    5.24169
526240.0000    5.03031
526280.0000    5.81872
526320.0000    5.61178
526360.0000    5.75876
526400.0000    4.95826
526440.0000    5.97460
526480.0000    6.04344
526520.0000    5.92202
526560.0000    5.93680
526600.0000    5.61283
526640.0000    5.29927
526680.0000    6.00257
526720.0000    5.96528
526760.0000    6.00456
526800.0000    5.75887
526840.0000    5.18053
526880.0000    5.89931
526920.0000    5.51953
526960.0000    5.07089
527000.0000    4.88088
527040.0000    5.29406
527080.0000    4.83070
527120.0000    5.50492
527160.0000    5.74687
527200.0000    5.95168
527240.0000    4.46740
527280.0000    4.89680
527320.0000    4.47378
527360.0000    5.07356
527400.0000    5.01724
527440.0000    5.45491
527480.0000    4.45750
527520.0000    5.46868
527560.0000    5.77751
527600.0000    6.56203
527640.0000    6.05623
527680.0000    5.59844
527720.0000    5.76545
527760.0000    4.93285
527800.0000    4.63691
527840.0000    4.56719
527880.0000    4.95043
527920.0000    5.18641
527960.0000    5.93215
528000.0000    4.89395
528040.0000    5.01913
528080.0000    6.14870
528120.0000    5.27746
528160.0000    4.60427
528200.0000    3.94163
528240.0000    4.90436
528280.0000    4.67782
528320.0000    5.81752
528360.0000    5.00342
528400.0000    4.41811
528440.0000    3.98187
528480.0000    5.21414
528520.0000    3.80652
528560.0000    4.91220
528600.0000    4.76415
528640.0000    5.25777
528680.0000    4.63750
528720.0000    4.64338
528760.0000    4.62830
528800.0000    4.83072
528840.0000    4.05314
528880.0000    3.85129
528920.0000    4.63791
528960.0000    4.47411
529000.0000    3.96194
529040.0000    3.78745
529080.0000    2.99944
529120.0000    4.27640
529160.0000    3.51270
529200.0000    4.37675
529240.0000    2.90457
529280.0000    2.81344
529320.0000    5.06692
529360.0000    5.05613
529400.0000    5.02177
529440.0000    4.11210
529480.0000    4.19906
529520.0000    4.61767
529560.0000    4.51132
529600.0000    4.57561
529640.0000    4.75231
529680.0000    4.40107
529720.0000    5.31277
529760.0000    4.25598
529800.0000    4.37766
529840.0000    4.93859
529880.0000    5.63010
529920.0000    4.97561
529960.0000    5.25187
530000.0000    4.85626
530040.0000    5.08683
530080.0000    4.93087
530120.0000    4.88275
530160.0000    4.65874
530200.0000    4.75228
530240.0000    5.22030
530280.0000    5.35237
530320.0000    4.49785
530360.0000    5.61239
530400.0000    5.00836
530440.0000    5.82074
530480.0000    5.85184
530520.0000    5.66791
530560.0000    5.45815
530600.0000    4.42091
530640.0000    4.88807
530680.0000    4.44592
530720.0000    4.79292
530760.0000    4.37152
530800.0000    4.69095
530840.0000    4.98164
530880.0000    3.88317
530920.0000    4.11843
530960.0000    4.52844
531000.0000    5.22800
531040.0000    4.55703
531080.0000    5.02869
531120.0000    4.69407
531160.0000    3.58136
531200.0000    3.79616
531240.0000    4.18466
531280.0000    4.81970
531320.0000    3.64275
531360.0000    3.42302
531400.0000    4.28137
531440.0000    4.36895
531480.0000    3.37995
531520.0000    3.71182
531560.0000    4.13052
531600.0000    3.69518
531640.0000    3.92684
531680.0000    3.79975
531720.0000    2.65503
531760.0000    2.56430
531800.0000    2.39531
531840.0000    1.39936
531880.0000    2.11618
531920.0000    2.55010
531960.0000    2.63471
532000.0000    1.77130
532040.0000    1.01947
532080.0000    1.58976
532120.0000    2.45453
532160.0000    2.68663
532200.0000    2.32425
532240.0000    2.88287
532280.0000    2.19473
532320.0000    1.44543
532360.0000    2.48986
532400.0000    2.72825
532440.0000    3.05215
532480.0000    4.25098
532520.0000    3.28721
532560.0000    2.99432
532600.0000    2.71916
532640.0000    2.58415
532680.0000    3.69854
532720.0000    3.69040
532760.0000    2.41759
532800.0000    3.14463
532840.0000    2.09001
532880.0000    1.85313
532920.0000    2.66107
532960.0000    2.86065
533000.0000    4.14524
533040.0000    4.06342
533080.0000    2.38289
533120.0000    3.04258
533160.0000    3.67504
533200.0000    3.52451
533240.0000    3.50865
533280.0000    3.47511
533320.0000    3.63199
533360.0000    3.35166
533400.0000    3.87683
533440.0000    2.50166
533480.0000    3.54178
533520.0000    3.30749
533560.0000    3.18399
533600.0000    2.74204
533640.0000    2.62722
533680.0000    2.69330
533720.0000    3.77850
533760.0000    2.90985
533800.0000    2.40377
533840.0000    3.05637
533880.0000    2.58381
533920.0000    2.69916
533960.0000    2.93569
534000.0000    3.36964
534040.0000    3.36399
534080.0000    3.49613
534120.0000    3.35970
534160.0000    2.84017
534200.0000    3.07454
534240.0000    3.81070
534280.0000    3.66231
534320.0000    4.66227
534360.0000    4.07190
534400.0000    3.92314
534440.0000    4.24289
534480.0000    3.20255
534520.0000    2.92113
534560.0000    2.01374
534600.0000    3.20460
534640.0000    3.13163
534680.0000    4.18232
534720.0000    2.83932
534760.0000    2.73778
534800.0000    3.10428
534840.0000    4.12424
534880.0000    2.59119
534920.0000    2.86923
534960.0000    2.36398
535000.0000    3.31149
535040.0000    3.35888
535080.0000    3.15481
535120.0000    4.62193
535160.0000    4.16148
535200.0000    3.76267
535240.0000    2.24204
535280.0000    3.82081
535320.0000    3.75389
535360.0000    5.44792
535400.0000    4.71357
535440.0000    5.37375
535480.0000    5.02684
535520.0000    5.02956
535560.0000    4.84637
535600.0000    4.98864
535640.0000    3.76932
535680.0000    4.55633
535720.0000    4.06862
535760.0000    3.65989
535800.0000    4.25809
535840.0000    4.12347
535880.0000    4.31457
535920.0000    3.81365
535960.0000    4.00249
536000.0000    2.60065
536040.0000    2.36969
536080.0000    3.35862
536120.0000    3.51457
536160.0000    3.58544
536200.0000    4.30089
536240.0000    4.70141
536280.0000    4.13468
536320.0000    5.13134
536360.0000    4.31310
536400.0000    5.06048
536440.0000    3.92856
536480.0000    3.10083
536520.0000    4.86605
536560.0000    4.43507
536600.0000    5.70133
536640.0000    3.53609
536680.0000    3.38808
536720.0000    3.62751
536760.0000    4.28626
536800.0000    4.79264
536840.0000    4.32441
536880.0000    4.29063
536920.0000    4.43372
536960.0000    4.16886
537000.0000    4.87168
537040.0000    5.49787
537080.0000    4.94980
537120.0000    4.52067
537160.0000    4.43541
537200.0000    4.07465
537240.0000    4.15022
537280.0000    4.42170
537320.0000    3.85425
537360.0000    4.39398
537400.0000    4.39052
537440.0000    4.59763
537480.0000    4.33071
537520.0000    4.48428
537560.0000    3.76485
537600.0000    3.86006
537640.0000    3.72290
537680.0000    3.46354
537720.0000    5.11758
537760.0000    4.87641
537800.0000    4.15612
537840.0000    4.16973
537880.0000    3.39209
537920.0000    4.26557
537960.0000    3.41742
538000.0000    3.84529
538040.0000    3.25543
538080.0000    4.44866
538120.0000    3.73063
538160.0000    3.74870
538200.0000    4.28324
538240.0000    3.61424
538280.0000    3.19197
538320.0000    3.02924
538360.0000    4.03750
538400.0000    3.87114
538440.0000    4.09932
538480.0000    3.84595
538520.0000    3.85564
538560.0000    4.12779
538600.0000    3.70022
538640.0000    3.70313
538680.0000    3.61096
538720.0000    2.51721
538760.0000    2.70320
538800.0000    3.84112
538840.0000    3.27170
538880.0000    2.96441
538920.0000    3.05938
538960.0000    3.28602
539000.0000    2.43063
539040.0000    3.20855
539080.0000    3.32738
539120.0000    3.73675
539160.0000    3.91545
539200.0000    3.92766
539240.0000    4.16657
539280.0000    5.05270
539320.0000    4.34769
539360.0000    4.87545
539400.0000    4.76934
539440.0000    3.87242
539480.0000    3.91189
539520.0000    4.61959
539560.0000    5.49558
539600.0000    4.42197
539640.0000    4.40799
539680.0000    4.09745
539720.0000    4.38878
539760.0000    4.66063
539800.0000    4.56042
539840.0000    4.29307
539880.0000    4.64984
539920.0000    5.20525
539960.0000    6.04224
540000.0000    4.93199
540040.0000    5.15441
540080.0000    5.76208
540120.0000    5.71558
540160.0000    5.55215
540200.0000    6.17349
540240.0000    5.07721
540280.0000    4.70142
540320.0000    4.42610
540360.0000    4.91721
540400.0000    5.11332
540440.0000    5.11047
540480.0000    4.18647
540520.0000    5.55499
540560.0000    5.74426
540600.0000    4.63492
540640.0000    5.97319
540680.0000    4.05872
540720.0000    4.51343
540760.0000    5.01006
540800.0000    4.27858
540840.0000    3.51986
540880.0000    3.96814
540920.0000    4.26721
540960.0000    4.26376
541000.0000    2.90890
541040.0000    3.58025
541080.0000    3.52691
541120.0000    3.65356
541160.0000    2.52898
541200.0000    3.87449
541240.0000    3.15924
541280.0000    5.18819
541320.0000    3.92662
541360.0000    4.21704
541400.0000    4.10137
541440.0000    2.70519
541480.0000    2.04244
541520.0000    2.16057
541560.0000    1.59460
541600.0000    1.82770
541640.0000    3.33678
541680.0000    2.28548
541720.0000    2.85162
541760.0000    2.96733
541800.0000    3.55144
541840.0000    3.62535
541880.0000    3.43692
541920.0000    4.00720
541960.0000    3.60842
542000.0000    3.60308
542040.0000    3.75615
542080.0000    3.66251
542120.0000    2.68615
542160.0000    2.89889
542200.0000    3.38509
542240.0000    4.42321
542280.0000    2.98100
542320.0000    2.24414
542360.0000    3.50882
542400.0000    3.29451
542440.0000    3.69779
542480.0000    4.46085
542520.0000    4.92047
542560.0000    5.46971
542600.0000    4.56946
542640.0000    4.62049
542680.0000    4.16761
542720.0000    4.54414
542760.0000    4.21873
542800.0000    4.22528
542840.0000    3.98734
542880.0000    4.96670
542920.0000    5.30125
542960.0000    5.60244
543000.0000    5.52819
543040.0000    5.50749
543080.0000    5.73910
543120.0000    5.13735
543160.0000    5.97704
543200.0000    4.96801
543240.0000    4.30141
543280.0000    4.92482
543320.0000    5.55280
543360.0000    4.57984
543400.0000    4.68529
543440.0000    5.02609
543480.0000    4.33653
543520.0000    3.97818
543560.0000    5.36102
543600.0000    4.03198
543640.0000    3.13606
543680.0000    4.73540
543720.0000    4.87379
543760.0000    5.07988
543800.0000    3.72161
543840.0000    5.59752
543880.0000    4.80807
543920.0000    3.88296
543960.0000    4.72722
544000.0000    4.98457
544040.0000    4.61343
544080.0000    4.25765
544120.0000    4.49273
544160.0000    3.83593
544200.0000    3.63675
544240.0000    4.10332
544280.0000    3.85591
544320.0000    4.70565
544360.0000    5.26390
544400.0000    5.18583
544440.0000    5.71856
544480.0000    5.47352
544520.0000    5.45111
544560.0000    5.95558
544600.0000    5.60214
544640.0000    5.24354
544680.0000    4.73703
544720.0000    4.43032
544760.0000    3.84258
544800.0000    4.61429
544840.0000    5.39132
544880.0000    4.62729
544920.0000    4.68253
544960.0000    3.31540
545000.0000    4.10039
545040.0000    4.42924
545080.0000    3.86507
545120.0000    3.53489
545160.0000    3.01524
545200.0000    4.10720
545240.0000    3.75428
545280.0000    4.30092
545320.0000    4.93767
545360.0000    4.14577
545400.0000    4.88317
545440.0000    4.68408
545480.0000    4.75826
545520.0000    4.43948
545560.0000    4.33350
545600.0000    4.18833
545640.0000    4.56650
545680.0000    4.54650
545720.0000    5.24430
545760.0000    5.12168
545800.0000    4.61477
545840.0000    2.79133
545880.0000    3.56178
545920.0000    4.45368
545960.0000    4.70867
546000.0000    4.29703
546040.0000    5.41394
546080.0000    5.71623
546120.0000    5.28557
546160.0000    6.42025
546200.0000    4.87380
546240.0000    5.13071
546280.0000    4.65868
546320.0000    4.82876
546360.0000    4.58987
546400.0000    5.05660
546440.0000    5.56166
546480.0000    4.50470
546520.0000    3.56120
546560.0000    3.40627
546600.0000    4.52277
546640.0000    4.40889
546680.0000    4.53488
546720.0000    5.11478
546760.0000    4.48839
546800.0000    4.55845
546840.0000    5.04921
546880.0000    4.99902
546920.0000    5.97841
546960.0000    4.67095
547000.0000    4.39593
547040.0000    5.50567
547080.0000    5.17363
547120.0000    4.62104
547160.0000    4.92795
547200.0000    4.76114
547240.0000    5.68514
547280.0000    5.44075
547320.0000    4.18779
547360.0000    4.75236
547400.0000    4.72083
547440.0000    4.62384
547480.0000    4.66308
547520.0000    4.37753
547560.0000    3.26941
547600.0000    4.26341
547640.0000    4.95208
547680.0000    4.55537
547720.0000    4.12257
547760.0000    3.06123
547800.0000    3.30331
547840.0000    3.92829
547880.0000    3.52354
547920.0000    3.73453
547960.0000    4.31540
548000.0000    4.64171
548040.0000    4.33233
548080.0000    4.16730
548120.0000    5.44382
548160.0000    4.25532
548200.0000    4.11513
548240.0000    4.24842
548280.0000    3.93273
548320.0000    3.59859
548360.0000    4.54328
548400.0000    2.24471
548440.0000    2.64630
548480.0000    2.53794
548520.0000    3.47836
548560.0000    3.26459
548600.0000    3.83592
548640.0000    3.87824
548680.0000    4.98399
548720.0000    4.65282
548760.0000    3.26240
548800.0000    3.77101
548840.0000    4.79631
548880.0000    4.60750
548920.0000    4.91891
548960.0000    4.83542
549000.0000    5.23275
549040.0000    5.30518
549080.0000    5.37889
549120.0000    3.79563
549160.0000    5.75610
549200.0000    4.57619
549240.0000    3.59032
549280.0000    3.79265
549320.0000    4.35968
549360.0000    4.01559
549400.0000    3.56730
549440.0000    3.26023
549480.0000    4.69369
549520.0000    3.94421
549560.0000    5.07530
549600.0000    4.82281
549640.0000    5.17778
549680.0000    5.96701
549720.0000    4.66673
549760.0000    4.64062
549800.0000    5.19006
549840.0000    4.03928
549880.0000    4.49170
549920.0000    4.49458
549960.0000    4.86478
550000.0000    4.51047
550040.0000    3.15436
550080.0000    3.44040
550120.0000    3.36623
550160.0000    4.69433
550200.0000    3.93537
550240.0000    3.78038
550280.0000    4.21616
550320.0000    3.66322
550360.0000    2.79418
550400.0000    3.60800
550440.0000    3.39504
550480.0000    3.69792
550520.0000    3.12157
550560.0000    3.94867
550600.0000    4.65588
550640.0000    4.27416
550680.0000    4.49633
550720.0000    3.41162
550760.0000    3.96866
550800.0000    4.60855
550840.0000    4.09469
550880.0000    4.44692
550920.0000    4.01240
550960.0000    2.94066
551000.0000    3.46194
551040.0000    3.45260
551080.0000    3.04748
551120.0000    2.95961
551160.0000    3.45553
551200.0000    3.44792
551240.0000    4.25080
551280.0000    3.77944
551320.0000    3.99972
551360.0000    5.07985
551400.0000    3.73285
551440.0000    3.47880
551480.0000    2.53252
551520.0000    3.70020
551560.0000    2.40188
551600.0000    2.74516
551640.0000    1.96747
551680.0000    2.54577
551720.0000    2.92401
551760.0000    3.14926
551800.0000    3.23650
551840.0000    3.21889
551880.0000    2.84767
551920.0000    3.62905
551960.0000    3.31619
552000.0000    3.81909
552040.0000    2.98763
552080.0000    2.54494
552120.0000    3.74171
552160.0000    3.36193
552200.0000    4.02287
552240.0000    3.70515
552280.0000    4.38162
552320.0000    4.09334
552360.0000    3.89465
552400.0000    3.75872
552440.0000    4.49036
552480.0000    3.94261
552520.0000    3.51207
552560.0000    3.97217
552600.0000    4.92837
552640.0000    4.58479
552680.0000    4.49794
552720.0000    5.08553
552760.0000    4.69113
552800.0000    5.12581
552840.0000    5.00744
552880.0000    4.74246
552920.0000    4.42399
552960.0000    4.64814
553000.0000    3.53854
553040.0000    3.09795
553080.0000    4.07446
553120.0000    3.42714
553160.0000    4.26792
553200.0000    4.00579
553240.0000    5.14360
553280.0000    4.36881
553320.0000    3.70851
553360.0000    4.26497
553400.0000    4.29081
553440.0000    3.91323
553480.0000    4.60204
553520.0000    5.10178
553560.0000    5.16510
553600.0000    4.89397
553640.0000    3.88089
553680.0000    4.09006
553720.0000    4.86210
553760.0000    4.54937
553800.0000    4.77307
553840.0000    3.49079
553880.0000    4.09989
553920.0000    4.09786
553960.0000    4.25960
554000.0000    4.48941
554040.0000    5.21182
554080.0000    3.71729
554120.0000    4.11541
554160.0000    4.77566
554200.0000    3.80973
554240.0000    4.41414
554280.0000    4.41904
554320.0000    4.54972
554360.0000    4.37695
554400.0000    5.25845
554440.0000    5.58003
554480.0000    4.48454
554520.0000    5.01789
554560.0000    3.60977
554600.0000    3.88376
554640.0000    3.65787
554680.0000    4.47524
554720.0000    3.92958
554760.0000    4.02152
554800.0000    3.87997
554840.0000    4.29608
554880.0000    4.88765
554920.0000    4.57339
554960.0000    4.50705
555000.0000    5.07408
555040.0000    3.98711
555080.0000    4.24490
555120.0000    4.57691
555160.0000    3.40899
555200.0000    3.04649
555240.0000    3.99829
555280.0000    4.68750
555320.0000    4.00606
555360.0000    3.71490
555400.0000    3.72680
555440.0000    3.55960
555480.0000    3.81283
555520.0000    3.52981
555560.0000    3.84921
555600.0000    3.59487
555640.0000    3.96505
555680.0000    4.56938
555720.0000    4.35876
555760.0000    5.11795
555800.0000    3.85096
555840.0000    4.35361
555880.0000    4.13068
555920.0000    4.97615
555960.0000    4.80307
556000.0000    5.32912
556040.0000    5.60832
556080.0000    5.11262
556120.0000    4.95569
556160.0000    5.16443
556200.0000    4.70149
556240.0000    4.77220
556280.0000    4.80178
556320.0000    5.66976
556360.0000    4.48563
556400.0000    4.53063
556440.0000    4.04824
556480.0000    4.17869
556520.0000    5.23222
556560.0000    4.11515
556600.0000    5.10585
556640.0000    4.82236
556680.0000    3.61871
556720.0000    3.82009
556760.0000    3.74658
556800.0000    4.58370
556840.0000    4.68399
556880.0000    4.90267
556920.0000    4.83466
556960.0000    4.69633
557000.0000    5.53465
557040.0000    4.56715
557080.0000    3.90788
557120.0000    4.25373
557160.0000    5.66520
557200.0000    5.11483
557240.0000    4.50809
557280.0000    4.31420
557320.0000    3.86166
557360.0000    4.41693
557400.0000    4.86018
557440.0000    4.98649
557480.0000    5.15652
557520.0000    4.95758
557560.0000    3.62417
557600.0000    4.42905
557640.0000    4.61805
557680.0000    3.46580
557720.0000    4.68352
557760.0000    4.12034
557800.0000    4.50910
557840.0000    4.84229
557880.0000    5.02613
557920.0000    4.89426
557960.0000    5.08480
558000.0000    5.04675
558040.0000    4.66494
558080.0000    5.31833
558120.0000    5.15180
558160.0000    4.85156
558200.0000    5.32581
558240.0000    5.27633
558280.0000    3.82557
558320.0000    4.45683
558360.0000    4.39366
558400.0000    4.04426
558440.0000    3.65334
558480.0000    4.21271
558520.0000    4.86264
558560.0000    4.61309
558600.0000    4.80762
558640.0000    4.69774
558680.0000    4.40103
558720.0000    5.05349
558760.0000    4.14233
558800.0000    4.03398
558840.0000    4.38168
558880.0000    4.14332
558920.0000    5.09722
558960.0000    3.88081
559000.0000    4.35600
559040.0000    4.44411
559080.0000    5.21844
559120.0000    5.21694
559160.0000    5.36228
559200.0000    4.78167
559240.0000    6.28041
559280.0000    5.20678
559320.0000    5.84480
559360.0000    6.71315
559400.0000    7.00740
559440.0000    5.67375
559480.0000    6.95490
559520.0000    5.87940
559560.0000    6.97007
559600.0000    6.94922
559640.0000    6.19205
559680.0000    6.05557
559720.0000    6.72087
559760.0000    6.74985
559800.0000    7.70282
559840.0000    7.32865
559880.0000    7.76632
559920.0000    7.70040
559960.0000    7.27711
560000.0000    7.30750
560040.0000    7.00491
560080.0000    7.95836
560120.0000    6.66281
560160.0000    6.73714
560200.0000    6.87948
560240.0000    6.40349
560280.0000    7.44877
560320.0000    7.39037
560360.0000    7.03684
560400.0000    6.86562
560440.0000    7.40239
560480.0000    6.49322
560520.0000    6.68269
560560.0000    6.61640
560600.0000    7.63587
560640.0000    5.60717
560680.0000    5.41264
560720.0000    6.75259
560760.0000    6.28778
560800.0000    6.36817
560840.0000    7.19657
560880.0000    6.31187
560920.0000    7.41086
560960.0000    5.69175
561000.0000    5.66663
561040.0000    5.63385
561080.0000    5.86229
561120.0000    5.72951
561160.0000    6.20534
561200.0000    6.71698
561240.0000    5.88719
561280.0000    5.72011
561320.0000    5.27631
561360.0000    5.63512
561400.0000    6.20738
561440.0000    5.77717
561480.0000    5.69291
561520.0000    6.30298
561560.0000    6.22620
561600.0000    6.63554
561640.0000    6.68362
561680.0000    5.49731
561720.0000    6.32304
561760.0000    6.84202
561800.0000    6.71466
561840.0000    6.98156
561880.0000    6.76420
561920.0000    5.52606
561960.0000    6.54776
562000.0000    6.36666
562040.0000    6.80024
562080.0000    7.31198
562120.0000    7.28427
562160.0000    7.31792
562200.0000    7.64228
562240.0000    7.40841
562280.0000    7.16470
562320.0000    7.48498
562360.0000    7.96797
562400.0000    7.71119
562440.0000    6.89983
562480.0000    7.48054
562520.0000    6.52351
562560.0000    6.62783
562600.0000    6.50125
562640.0000    5.81593
562680.0000    6.05957
562720.0000    6.77635
562760.0000    6.61456
562800.0000    7.02568
562840.0000    6.50607
562880.0000    6.90160
562920.0000    7.16150
562960.0000    7.99016
563000.0000    7.34710
563040.0000    7.58233
563080.0000    7.31955
563120.0000    7.15942
563160.0000    6.45252
563200.0000    6.58464
563240.0000    7.43638
563280.0000    6.49643
563320.0000    7.66783
563360.0000    7.43534
563400.0000    6.42262
563440.0000    5.18817
563480.0000    6.72629
563520.0000    6.77983
563560.0000    7.21828
563600.0000    7.49449
563640.0000    6.64906
563680.0000    6.50259
563720.0000    6.90045
563760.0000    6.82082
563800.0000    7.59845
563840.0000    7.33381
563880.0000    6.56763
563920.0000    7.40113
563960.0000    7.93351
564000.0000    7.87175
564040.0000    7.83533
564080.0000    7.43470
564120.0000    7.35113
564160.0000    7.62514
564200.0000    7.85133
564240.0000    7.91191
564280.0000    8.02693
564320.0000    8.19908
564360.0000    7.24264
564400.0000    7.53901
564440.0000    8.14707
564480.0000    7.65995
564520.0000    7.96698
564560.0000    7.41368
564600.0000    7.15148
564640.0000    7.54720
564680.0000    7.49677
564720.0000    7.61302
564760.0000    6.72747
564800.0000    6.77581
564840.0000    7.65671
564880.0000    6.45930
564920.0000    7.60743
564960.0000    7.27015
565000.0000    7.53965
565040.0000    8.21074
565080.0000    7.54669
565120.0000    6.94254
565160.0000    7.42383
565200.0000    6.42037
565240.0000    6.16022
565280.0000    7.06151
565320.0000    8.17011
565360.0000    8.20411
565400.0000    7.96672
565440.0000    7.75197
565480.0000    7.06097
565520.0000    8.14495
565560.0000    7.61721
565600.0000    7.88725
565640.0000    7.57199
565680.0000    8.09837
565720.0000    7.04674
565760.0000    7.52376
565800.0000    6.95785
565840.0000    7.59354
565880.0000    6.99609
565920.0000    7.57633
565960.0000    7.65505
566000.0000    7.51239
566040.0000    7.98997
566080.0000    7.99799
566120.0000    7.82292
566160.0000    8.18747
566200.0000    7.97183
566240.0000    7.47054
566280.0000    8.16010
566320.0000    8.64878
566360.0000    7.71728
566400.0000    7.95303
566440.0000    7.63745
566480.0000    7.79429
566520.0000    7.88198
566560.0000    8.04880
566600.0000    8.25795
566640.0000    7.59950
566680.0000    8.34280
566720.0000    7.11515
566760.0000    7.98632
566800.0000    8.23480
566840.0000    8.26105
566880.0000    7.42898
566920.0000    8.35783
566960.0000    7.65847
567000.0000    6.80201
567040.0000    7.18609
567080.0000    7.03437
567120.0000    7.42901
567160.0000    7.12027
567200.0000    7.11488
567240.0000    7.87806
567280.0000    7.23165
567320.0000    7.31400
567360.0000    7.52528
567400.0000    7.75827
567440.0000    7.61336
567480.0000    7.25692
567520.0000    6.86113
567560.0000    7.06477
567600.0000    6.59073
567640.0000    6.94984
567680.0000    7.03694
567720.0000    7.32414
567760.0000    7.49008
567800.0000    7.16653
567840.0000    7.13198
567880.0000    6.41652
567920.0000    8.05039
567960.0000    7.03398
568000.0000    6.88793
568040.0000    6.66454
568080.0000    6.21829
568120.0000    7.26845
568160.0000    7.81434
568200.0000    8.30150
568240.0000    7.31713
568280.0000    7.53498
568320.0000    7.39498
568360.0000    7.60084
568400.0000    7.49191
568440.0000    8.20175
568480.0000    8.54032
568520.0000    8.30873
568560.0000    8.37899
568600.0000    8.89080
568640.0000    8.39481
568680.0000    8.70093
568720.0000    8.81980
568760.0000    8.69239
568800.0000    8.29355
568840.0000    9.13060
568880.0000    8.45777
568920.0000    8.48733
568960.0000    8.90814
569000.0000    9.86817
569040.0000    9.67626
569080.0000    9.30302
569120.0000    9.35446
569160.0000    9.10935
569200.0000    9.38075
569240.0000    9.02276
569280.0000    9.03097
569320.0000    8.60008
569360.0000    9.33336
569400.0000    8.87405
569440.0000    8.86877
569480.0000    9.67079
569520.0000    8.53780
569560.0000    9.26758
569600.0000    9.47435
569640.0000    9.14765
569680.0000    9.22765
569720.0000    8.67832
569760.0000    8.05189
569800.0000    9.37544
569840.0000    9.18232
569880.0000    8.81973
569920.0000    8.40627
569960.0000    8.97831
570000.0000    8.63606
570040.0000    8.88848
570080.0000    8.16475
570120.0000    9.13576
570160.0000    8.43391
570200.0000    8.49216
570240.0000    9.22640
570280.0000    9.04246
570320.0000    9.18089
570360.0000    9.34181
570400.0000    9.61564
570440.0000    9.49224
570480.0000    8.15132
570520.0000    8.69857
570560.0000    8.70716
570600.0000    9.00465
570640.0000    9.59463
570680.0000    9.15380
570720.0000    8.35940
570760.0000    8.51239
570800.0000    9.78846
570840.0000    9.54448
570880.0000    8.76153
570920.0000    9.27668
570960.0000    9.07398
571000.0000    9.07014
571040.0000    8.88207
571080.0000    8.43070
571120.0000    8.65234
571160.0000    9.28089
571200.0000    9.03844
571240.0000    8.62868
571280.0000    8.94979
571320.0000    7.73930
571360.0000    8.86834
571400.0000    8.71779
571440.0000    9.25191
571480.0000    9.15599
571520.0000    9.21090
571560.0000    9.38496
571600.0000    9.61613
571640.0000    9.72821
571680.0000    9.43240
571720.0000    8.97973
571760.0000    8.88330
571800.0000    8.93708
571840.0000    9.01627
571880.0000    9.53225
571920.0000    9.48816
571960.0000    9.16330
572000.0000    8.12744
572040.0000    9.37557
572080.0000    8.66668
572120.0000    9.43155
572160.0000    9.11944
572200.0000    9.05765
572240.0000    9.74848
572280.0000    9.08116
572320.0000    8.92960
572360.0000    9.04720
572400.0000   10.03654
572440.0000    9.76016
572480.0000    9.90071
572520.0000    9.65454
572560.0000    9.78311
572600.0000   10.17270
572640.0000    9.43613
572680.0000    8.45400
572720.0000    9.35551
572760.0000    9.81711
572800.0000    8.87704
572840.0000    8.37871
572880.0000    9.40416
572920.0000    9.23054
572960.0000    9.15918
573000.0000    8.82869
573040.0000    8.68156
573080.0000    7.92274
573120.0000    8.19200
573160.0000    8.46211
573200.0000    8.33301
573240.0000    7.95718
573280.0000    8.42330
573320.0000    8.20500
573360.0000    8.58259
573400.0000    8.88101
573440.0000    7.25121
573480.0000    7.44268
573520.0000    8.47390
573560.0000    7.92251
573600.0000    7.38432
573640.0000    8.54539
573680.0000    7.33690
573720.0000    7.60864
573760.0000    7.92673
573800.0000    8.33671
573840.0000    8.43207
573880.0000    8.58799
573920.0000    9.44107
573960.0000    8.97917
574000.0000    9.13184
574040.0000    8.69007
574080.0000    9.18809
574120.0000    9.64498
574160.0000    9.90199
574200.0000    7.66093
574240.0000    8.29842
574280.0000    9.15613
574320.0000    9.13814
574360.0000    9.17507
574400.0000    8.82090
574440.0000    9.09008
574480.0000    8.26114
574520.0000    9.11956
574560.0000    8.95051
574600.0000    7.85836
574640.0000    7.22716
574680.0000    8.03351
574720.0000    8.31994
574760.0000    7.64295
574800.0000    8.24841
574840.0000    8.41995
574880.0000    8.68010
574920.0000    8.49447
574960.0000    9.27520
575000.0000    9.20347
575040.0000    8.08904
575080.0000    7.62520
575120.0000    8.02251
575160.0000    8.93110
575200.0000    8.50514
575240.0000    8.40789
575280.0000    8.68223
575320.0000    8.62934
575360.0000    8.11745
575400.0000    7.67762
575440.0000    8.00987
575480.0000    8.58737
575520.0000    8.32542
575560.0000    7.49029
575600.0000    7.90994
575640.0000    7.64572
575680.0000    8.20653
575720.0000    8.52001
575760.0000    8.35609
575800.0000    8.69198
575840.0000    8.32559
575880.0000    9.51054
575920.0000    9.29631
575960.0000    8.05622
576000.0000    9.71857
576040.0000    9.04470
576080.0000    8.11334
576120.0000    9.63446
576160.0000    8.46968
576200.0000    8.97121
576240.0000    8.36567
576280.0000    8.22351
576320.0000    7.93147
576360.0000    8.55057
576400.0000    7.54800
576440.0000    9.21465
576480.0000    8.10866
576520.0000    7.76308
576560.0000    9.40148
576600.0000    8.57450
576640.0000    8.53130
576680.0000    7.83415
576720.0000    7.66799
576760.0000    8.18877
576800.0000    8.79544
576840.0000    8.32253
576880.0000    9.04388
576920.0000    8.72074
576960.0000    7.81417
577000.0000    8.12220
577040.0000    8.74921
577080.0000    8.32550
577120.0000    9.08061
577160.0000    8.17292
577200.0000    8.79413
577240.0000    8.78220
577280.0000    8.68832
577320.0000    8.44563
577360.0000    9.05571
577400.0000    9.05785
577440.0000    9.14765
577480.0000    9.44951
577520.0000    9.07845
577560.0000    8.71870
577600.0000    9.40038
577640.0000    8.90054
577680.0000    9.02188
577720.0000    7.76440
577760.0000    8.74493
577800.0000    8.27383
577840.0000    9.54400
577880.0000    9.02884
577920.0000    8.97144
577960.0000    9.27556
578000.0000    9.13787
578040.0000    8.70877
578080.0000    8.62806
578120.0000    8.52058
578160.0000    8.75247
578200.0000    9.19119
578240.0000    9.61955
578280.0000    9.32674
578320.0000    9.08614
578360.0000    9.15079
578400.0000    8.47461
578440.0000    8.53179
578480.0000    8.21332
578520.0000    9.11751
578560.0000    8.39641
578600.0000    9.54564
578640.0000    8.68211
578680.0000    9.07893
578720.0000    8.76870
578760.0000    8.66875
578800.0000    8.62371
578840.0000    9.13047
578880.0000    9.30573
578920.0000    9.15047
578960.0000    8.14396
579000.0000    9.20520
579040.0000    9.16286
579080.0000    9.36945
579120.0000    9.93868
579160.0000    9.37745
579200.0000    9.76654
579240.0000    7.71288
579280.0000    9.87891
579320.0000    9.44391
579360.0000    9.01822
579400.0000    9.22059
579440.0000    9.47252
579480.0000    9.45235
579520.0000    9.69510
579560.0000    9.01472
579600.0000    8.67523
579640.0000    9.36298
579680.0000    8.60483
579720.0000    8.30849
579760.0000    8.91741
579800.0000    8.74406
579840.0000    8.91228
579880.0000    7.85335
579920.0000    8.71486
579960.0000    9.39482
580000.0000    9.35185
580040.0000    8.59497
580080.0000    8.45771
580120.0000    8.71226
580160.0000    8.30401
580200.0000    9.56363
580240.0000    8.94492
580280.0000    9.38682
580320.0000    8.92226
580360.0000    7.66742
580400.0000    8.69492
580440.0000    8.24624
580480.0000    8.79772
580520.0000    9.11109
580560.0000    8.95964
580600.0000    9.65463
580640.0000    9.02803
580680.0000    8.81640
580720.0000    9.23760
580760.0000    9.57241
580800.0000    8.52798
580840.0000   10.01622
580880.0000    8.77661
580920.0000    8.34035
580960.0000    8.46111
581000.0000    8.74664
581040.0000    8.23612
581080.0000    8.36267
581120.0000    8.22032
581160.0000    8.11475
581200.0000    8.57665
581240.0000    8.57328
581280.0000    8.82132
581320.0000    8.86356
581360.0000    9.56640
581400.0000    8.15383
581440.0000    8.07636
581480.0000    7.89972
581520.0000    7.83058
581560.0000    8.69455
581600.0000    8.33650
581640.0000    9.38241
581680.0000    9.04205
581720.0000    8.71572
581760.0000    8.15162
581800.0000    8.50202
581840.0000    7.67012
581880.0000    8.03779
581920.0000    9.00407
581960.0000    8.27337
582000.0000    8.03827
582040.0000    8.03216
582080.0000    8.16857
582120.0000    8.54124
582160.0000    8.41831
582200.0000    8.47964
582240.0000    7.47162
582280.0000    7.09164
582320.0000    9.50352
582360.0000    9.17590
582400.0000    9.51459
582440.0000    8.99675
582480.0000    8.40535
582520.0000    8.08636
582560.0000    8.42038
582600.0000    8.68060
582640.0000    7.73113
582680.0000    8.44853
582720.0000    9.51645
582760.0000    8.48964
582800.0000    8.59132
582840.0000    8.65757
582880.0000    9.54285
582920.0000    9.05401
582960.0000    8.27313
583000.0000    7.34375
583040.0000    8.19494
583080.0000    8.44386
583120.0000    8.52065
583160.0000    8.28206
583200.0000    8.41024
583240.0000    9.31858
583280.0000    9.07902
583320.0000    9.48177
583360.0000   10.13458
583400.0000    8.77162
583440.0000    8.30399
583480.0000    9.28926
583520.0000    8.70999
583560.0000    7.94516
583600.0000    8.93189
583640.0000    9.47352
583680.0000    9.42658
583720.0000    9.37392
583760.0000    8.76867
583800.0000    8.97931
583840.0000    9.22573
583880.0000    8.57447
583920.0000    8.90489
583960.0000    8.48866
584000.0000    8.71210
584040.0000    8.93532
584080.0000    8.46049
584120.0000    7.84847
584160.0000    8.64962
584200.0000    9.50279
584240.0000    8.96750
584280.0000    8.64340
584320.0000    7.81889
584360.0000    7.92657
584400.0000    8.32032
584440.0000    8.30983
584480.0000    9.29146
584520.0000   10.44143
584560.0000   10.47148
584600.0000   10.60163
584640.0000    9.51143
584680.0000    8.88170
584720.0000    9.82713
584760.0000    9.40488
584800.0000    9.27805
584840.0000    8.27308
584880.0000    7.79811
584920.0000    8.78827
584960.0000    9.36856
585000.0000    9.06953
585040.0000    9.27911
585080.0000    9.74107
585120.0000    8.63115
585160.0000    8.66543
585200.0000    8.58963
585240.0000    8.59140
585280.0000    8.73700
585320.0000    7.80004
585360.0000    7.75448
585400.0000    8.34328
585440.0000    9.41069
585480.0000    8.55406
585520.0000    9.27086
585560.0000    8.09917
585600.0000    9.30771
585640.0000    9.46729
585680.0000    9.38939
585720.0000    9.26104
585760.0000    9.37988
585800.0000    8.90328
585840.0000   10.09158
585880.0000    9.37738
585920.0000    8.85011
585960.0000   10.28286
586000.0000    8.92524
586040.0000    8.94176
586080.0000   10.18386
586120.0000    9.43654
586160.0000    9.89972
586200.0000    9.44938
586240.0000    9.46862
586280.0000    9.84120
586320.0000    9.21900
586360.0000    9.07761
586400.0000    9.49106
586440.0000    9.57710
586480.0000    9.61848
586520.0000    9.33111
586560.0000    9.64842
586600.0000    8.84930
586640.0000    9.40573
586680.0000    9.23322
586720.0000    9.38386
586760.0000    9.08145
586800.0000    9.68238
586840.0000    8.66280
586880.0000    8.98432
586920.0000    9.51990
586960.0000    9.47140
587000.0000    9.32757
587040.0000    9.89884
587080.0000    9.71244
587120.0000    9.67467
587160.0000    9.64692
587200.0000    8.49998
587240.0000    9.55883
587280.0000    9.20430
587320.0000    8.73395
587360.0000    9.25969
587400.0000    8.30199
587440.0000    8.47764
587480.0000    8.90344
587520.0000    8.99173
587560.0000    8.88784
587600.0000    9.50063
587640.0000    9.19440
587680.0000    9.06937
587720.0000    8.86408
587760.0000    9.31398
587800.0000    9.40963
587840.0000    9.14427
587880.0000    8.75606
587920.0000    8.63027
587960.0000    9.42197
588000.0000    8.99160
588040.0000    9.78119
588080.0000    8.94456
588120.0000    8.63967
588160.0000   10.16640
588200.0000    8.98094
588240.0000    9.38001
588280.0000    9.19302
588320.0000    9.50475
588360.0000    9.39441
588400.0000    8.77378
588440.0000    9.33557
588480.0000    8.93209
588520.0000    9.58691
588560.0000    9.46477
588600.0000    8.83683
588640.0000    9.58586
588680.0000    8.78426
588720.0000    8.83037
588760.0000    8.75467
588800.0000    8.88798
588840.0000    9.16386
588880.0000    8.99310
588920.0000    9.22490
588960.0000    9.09878
589000.0000    8.66184
589040.0000    8.32831
589080.0000    8.22509
589120.0000    8.85875
589160.0000    9.51730
589200.0000    8.51079
589240.0000    9.29526
589280.0000    8.94468
589320.0000    9.47509
589360.0000    8.67995
589400.0000    8.58967
589440.0000    8.96343
589480.0000    7.70506
589520.0000    9.10363
589560.0000    8.08191
589600.0000    9.73297
589640.0000   10.02975
589680.0000   10.10868
589720.0000   10.33093
589760.0000    9.11868
589800.0000    8.62355
589840.0000    8.96103
589880.0000    9.67053
589920.0000    8.58429
589960.0000    8.96628
590000.0000    8.58047
590040.0000    9.06115
590080.0000    8.96181
590120.0000   10.07072
590160.0000    9.82600
590200.0000   10.41163
590240.0000    9.59050
590280.0000    9.25724
590320.0000    8.95509
590360.0000   10.27175
590400.0000    9.57876
590440.0000    8.49981
590480.0000    8.84678
590520.0000    9.35640
590560.0000    9.40769
590600.0000    9.39466
590640.0000    8.30691
590680.0000    8.45644
590720.0000    8.26136
590760.0000    8.26833
590800.0000    8.09835
590840.0000    8.77415
590880.0000    8.61276
590920.0000    8.50378
590960.0000    8.78959
591000.0000    8.80925
591040.0000    9.75415
591080.0000    9.71769
591120.0000    8.74597
591160.0000   10.40450
591200.0000    9.84409
591240.0000   10.00306
591280.0000   10.48046
591320.0000    9.23000
591360.0000    8.56631
591400.0000    8.78610
591440.0000    8.86360
591480.0000    9.12050
591520.0000    9.21466
591560.0000    8.54153
591600.0000    9.06577
591640.0000    8.82084
591680.0000    8.99372
591720.0000    7.32757
591760.0000    8.37161
591800.0000    9.39681
591840.0000    8.78410
591880.0000    9.53574
591920.0000    8.45779
591960.0000    8.91786
592000.0000    9.52139
592040.0000    8.96771
592080.0000    8.07339
592120.0000    7.98922
592160.0000    7.90204
592200.0000    9.02038
592240.0000    8.84571
592280.0000   10.00547
592320.0000    9.72463
592360.0000    9.44048
592400.0000    8.36088
592440.0000    8.46402
592480.0000    8.82653
592520.0000    8.95936
592560.0000    8.93531
592600.0000    9.47693
592640.0000    9.54883
592680.0000    9.77819
592720.0000    9.29825
592760.0000    9.27509
592800.0000    9.13687
592840.0000    9.43636
592880.0000    9.66770
592920.0000    8.63214
592960.0000    9.11737
593000.0000    9.15411
593040.0000    9.32753
593080.0000    9.30224
593120.0000    9.23716
593160.0000    9.03963
593200.0000    9.71846
593240.0000    9.57221
593280.0000    9.70418
593320.0000    9.20615
593360.0000    8.44004
593400.0000    7.92873
593440.0000    9.24708
593480.0000    8.34699
593520.0000    8.75836
593560.0000    8.66422
593600.0000    9.75190
593640.0000    8.74812
593680.0000    9.32521
593720.0000    9.17848
593760.0000    8.90356
593800.0000    9.08125
593840.0000    9.20779
593880.0000    8.82929
593920.0000    9.20689
593960.0000    8.82109
594000.0000    9.45188
594040.0000    9.02954
594080.0000    9.07459
594120.0000    8.48280
594160.0000    8.65007
594200.0000    9.67583
594240.0000    9.98163
594280.0000    8.79027
594320.0000    9.76064
594360.0000    9.41271
594400.0000    8.98534
594440.0000    9.45498
594480.0000    8.83867
594520.0000    8.68952
594560.0000    9.56102
594600.0000    9.22769
594640.0000    9.80767
594680.0000    9.74881
594720.0000    8.28925
594760.0000    9.76699
594800.0000    9.31571
594840.0000    9.34826
594880.0000   10.59179
594920.0000    9.61336
594960.0000    9.16451
595000.0000    9.43717
595040.0000    8.85990
595080.0000    9.84328
595120.0000    9.89441
595160.0000    9.64569
595200.0000    9.84790
595240.0000   10.12921
595280.0000   10.18394
595320.0000    9.91526
595360.0000   10.50975
595400.0000   10.36619
595440.0000    9.80076
595480.0000    9.35033
595520.0000    8.52376
595560.0000    9.08432
595600.0000    9.23387
595640.0000    9.21595
595680.0000    9.35154
595720.0000    9.77403
595760.0000   10.05444
595800.0000   10.84152
595840.0000   10.21061
595880.0000   10.31434
595920.0000   10.56459
595960.0000   10.80082
596000.0000    9.70376
596040.0000    9.42902
596080.0000   10.10085
596120.0000   10.28278
596160.0000   10.21468
596200.0000    9.36421
596240.0000    9.29161
596280.0000   10.46242
596320.0000    9.84630
596360.0000   10.61174
596400.0000   10.24916
596440.0000   10.33636
596480.0000    9.67998
596520.0000   10.30173
596560.0000    9.63041
596600.0000   10.41550
596640.0000    9.93599
596680.0000    9.46256
596720.0000    9.76479
596760.0000    9.30870
596800.0000    9.70453
596840.0000   10.11291
596880.0000    9.20196
596920.0000   10.06379
596960.0000    9.24060
597000.0000   10.44545
597040.0000   10.08922
597080.0000    9.81920
597120.0000   10.59464
597160.0000   10.50982
597200.0000    9.84472
597240.0000    9.39106
597280.0000    9.75097
597320.0000   11.11919
597360.0000   10.76736
597400.0000   11.05713
597440.0000   10.93588
597480.0000    9.52293
597520.0000    9.93080
597560.0000   10.22413
597600.0000    9.40451
597640.0000    9.71736
597680.0000   10.16796
597720.0000   10.67369
597760.0000   10.09869
597800.0000    9.98683
597840.0000   10.21550
597880.0000   10.49818
597920.0000   10.94176
597960.0000    9.58063
598000.0000   11.15587
598040.0000   10.91778
598080.0000    9.99900
598120.0000   10.04319
598160.0000   10.33206
598200.0000    9.81596
598240.0000   10.03439
598280.0000   10.41147
598320.0000   10.35874
598360.0000    9.79767
598400.0000    9.75321
598440.0000   10.50747
598480.0000    9.73649
598520.0000    9.57043
598560.0000    9.71758
598600.0000    9.96121
598640.0000   10.40583
598680.0000   10.48849
598720.0000   10.32012
598760.0000   10.64459
598800.0000    9.70811
598840.0000   10.21295
598880.0000    9.36158
598920.0000    9.72499
598960.0000    9.70379
599000.0000   10.03254
599040.0000   10.34458
599080.0000    9.44294
599120.0000    9.58460
599160.0000   10.59755
599200.0000   10.00825
599240.0000    9.98944
599280.0000    9.73656
599320.0000   10.25738
599360.0000    9.87474
599400.0000   10.14276
599440.0000   11.04090
599480.0000    9.82164
599520.0000   10.49789
599560.0000   10.31336
599600.0000   10.33037
599640.0000   11.48529
599680.0000   11.42157
599720.0000   11.43250
599760.0000   10.31377
599800.0000   10.55491
599840.0000   11.94836
599880.0000   11.45156
599920.0000   10.57662
599960.0000   10.81490
600000.0000    9.90334
600040.0000   10.53123
600080.0000    9.98610
600120.0000    9.21828
600160.0000   10.76703
600200.0000   10.39718
600240.0000   10.08419
600280.0000    9.74853
600320.0000    9.88248
600360.0000   10.22666
600400.0000   10.37782
600440.0000    9.86297
600480.0000   10.12298
600520.0000   10.22520
600560.0000   10.03124
600600.0000    9.99878
600640.0000   10.22262
600680.0000   10.13833
600720.0000    9.55781
600760.0000   10.44995
600800.0000   10.59442
600840.0000   10.16469
600880.0000   10.13173
600920.0000   10.26179
600960.0000   10.23027
601000.0000   10.21400
601040.0000    9.89341
601080.0000   10.20476
601120.0000   10.05634
601160.0000    8.46332
601200.0000   10.62439
601240.0000    9.41637
601280.0000    9.58020
601320.0000   10.20680
601360.0000   10.24214
601400.0000    9.89161
601440.0000    9.99302
601480.0000    9.93481
601520.0000   10.57208
601560.0000   10.30712
601600.0000   10.35946
601640.0000   10.18192
601680.0000    9.96720
601720.0000    9.19851
601760.0000    9.90179
601800.0000   10.32745
601840.0000    9.68262
601880.0000    9.90858
601920.0000    9.02238
601960.0000    9.74503
602000.0000    9.98891
602040.0000    9.80732
602080.0000    9.49590
602120.0000    9.90540
602160.0000    9.38354
602200.0000    9.57301
602240.0000    9.11331
602280.0000    9.82439
602320.0000    8.69485
602360.0000    9.40555
602400.0000    9.20728
602440.0000    9.41699
602480.0000    9.69817
602520.0000    9.27445
602560.0000    9.67008
602600.0000    9.27329
602640.0000    9.89829
602680.0000   10.11037
602720.0000   10.43446
602760.0000   10.26669
602800.0000    9.97427
602840.0000    9.45327
602880.0000    9.15759
602920.0000    9.18795
602960.0000    9.82104
603000.0000   10.23635
603040.0000    9.68507
603080.0000    9.42753
603120.0000    9.94239
603160.0000   10.21163
603200.0000   10.16599
603240.0000    9.75633
603280.0000    9.06213
603320.0000    8.93663
603360.0000    9.67685
603400.0000   10.45172
603440.0000   10.47324
603480.0000   10.01311
603520.0000    9.71017
603560.0000   10.23452
603600.0000   10.02226
603640.0000   10.22290
603680.0000    9.84400
603720.0000   10.32917
603760.0000    9.72921
603800.0000    9.74324
603840.0000    9.39619
603880.0000    9.51245
603920.0000   10.46721
603960.0000    9.71269
604000.0000   10.79188
604040.0000   10.55140
604080.0000   10.50901
604120.0000   10.62288
604160.0000   10.47487
604200.0000   10.67342
604240.0000    9.90943
604280.0000    9.97347
604320.0000   10.64485
604360.0000   10.58510
604400.0000    9.90133
604440.0000   10.40518
604480.0000   10.59544
604520.0000   10.81893
604560.0000   11.01444
604600.0000   10.72238
604640.0000   10.48118
604680.0000   11.05482
604720.0000   11.24459
604760.0000   10.82702
604800.0000   10.52710
604840.0000   11.43711
604880.0000   10.61558
604920.0000   10.46694
604960.0000   10.55792
605000.0000   11.01097
605040.0000   10.76112
605080.0000   10.33619
605120.0000   10.13905
605160.0000   10.20088
605200.0000   10.11805
605240.0000   10.46093
605280.0000   10.64482
605320.0000    9.83293
605360.0000   10.66953
605400.0000    9.97268
605440.0000    9.53426
605480.0000   10.41687
605520.0000   10.40872
605560.0000   10.41718
605600.0000   10.22154
605640.0000    9.38003
605680.0000    9.59367
605720.0000   10.36811
605760.0000    9.76808
605800.0000   10.62279
605840.0000   10.18400
605880.0000   10.32602
605920.0000   10.24076
605960.0000   10.15689
606000.0000    9.79867
606040.0000   10.59779
606080.0000   10.58412
606120.0000   10.20624
606160.0000   10.53922
606200.0000   10.00518
606240.0000   11.24689
606280.0000   11.39363
606320.0000   10.54104
606360.0000    9.69375
606400.0000    9.76927
606440.0000   10.53501
606480.0000   10.20558
606520.0000   10.66722
606560.0000    9.89668
606600.0000    9.76095
606640.0000   10.64729
606680.0000   10.33999
606720.0000   10.92909
606760.0000   10.85526
606800.0000   10.59718
606840.0000   10.94453
606880.0000   11.07449
606920.0000   10.50843
606960.0000   11.07303
607000.0000   10.21977
607040.0000   10.73247
607080.0000   10.78232
607120.0000   10.81159
607160.0000    9.78604
607200.0000   10.68678
607240.0000    9.85235
607280.0000   11.06721
607320.0000   11.27852
607360.0000   11.12242
607400.0000   11.53053
607440.0000   11.34975
607480.0000   10.39372
607520.0000   11.40333
607560.0000   10.50344
607600.0000   10.76810
607640.0000   10.44489
607680.0000   10.43401
607720.0000   10.57129
607760.0000   10.37798
607800.0000   10.02113
607840.0000   10.06727
607880.0000    9.78579
607920.0000    9.35624
607960.0000    9.90390
608000.0000   10.74097
608040.0000   10.37483
608080.0000   10.90757
608120.0000   11.17795
608160.0000   10.82452
608200.0000   11.06639
608240.0000   10.43119
608280.0000   10.33991
608320.0000   10.73764
608360.0000   10.68452
608400.0000   10.49360
608440.0000   11.12343
608480.0000   10.38032
608520.0000   10.66377
608560.0000    9.89000
608600.0000   10.90351
608640.0000   10.29149
608680.0000   11.08532
608720.0000   10.35183
608760.0000   10.86262
608800.0000   10.04000
608840.0000   10.23191
608880.0000   10.69365
608920.0000   10.44995
608960.0000    9.18857
609000.0000   10.08443
609040.0000   10.06283
609080.0000    9.73648
609120.0000    9.73355
609160.0000   10.44430
609200.0000    9.90360
609240.0000    9.84109
609280.0000   10.80415
609320.0000   10.15198
609360.0000    9.89112
609400.0000   10.96370
609440.0000   10.77312
609480.0000   10.16482
609520.0000   10.46931
609560.0000   10.67813
609600.0000   10.40873
609640.0000   10.39151
609680.0000   10.12662
609720.0000    9.77549
609760.0000    9.85753
609800.0000    9.39172
609840.0000   10.05763
609880.0000    9.93752
609920.0000    9.37921
609960.0000   10.25562
610000.0000   10.31465
610040.0000    9.72337
610080.0000   10.47771
610120.0000   10.13726
610160.0000   10.69071
610200.0000   10.71391
610240.0000   11.16974
610280.0000   10.44746
610320.0000   11.02230
610360.0000   11.15003
610400.0000   10.22873
610440.0000    9.82466
610480.0000    9.87098
610520.0000   10.11097
610560.0000   11.22818
610600.0000   11.08182
610640.0000   10.43563
610680.0000   11.32520
610720.0000    9.98673
610760.0000   10.71704
610800.0000   10.43648
610840.0000    9.52781
610880.0000    9.35577
610920.0000   10.32651
610960.0000    9.94774
611000.0000   10.53529
611040.0000   10.86050
611080.0000    9.49522
611120.0000   10.32704
611160.0000    9.89390
611200.0000    9.89354
611240.0000    9.08745
611280.0000    9.71475
611320.0000   10.10553
611360.0000    9.96707
611400.0000    9.58689
611440.0000    9.54659
611480.0000    8.96060
611520.0000    9.52738
611560.0000    9.17348
611600.0000    9.77961
611640.0000    9.46272
611680.0000   10.30684
611720.0000   10.27309
611760.0000   10.63333
611800.0000   10.27750
611840.0000   10.05934
611880.0000   10.34103
611920.0000   10.87869
611960.0000   10.58393
612000.0000   10.95018
612040.0000   10.60116
612080.0000   10.77837
612120.0000   10.16149
612160.0000   10.31318
612200.0000   10.53869
612240.0000   10.24188
612280.0000   10.11506
612320.0000   10.40778
612360.0000   10.50648
612400.0000    9.93751
612440.0000   10.09987
612480.0000    9.39712
612520.0000    9.59921
612560.0000    9.59515
612600.0000    9.61224
612640.0000   10.38612
612680.0000   10.09897
612720.0000   10.36018
612760.0000    9.70889
612800.0000    9.60836
612840.0000   10.84271
612880.0000   10.33459
612920.0000   10.54574
612960.0000    9.19079
613000.0000    9.74879
613040.0000    9.74238
613080.0000    9.89892
613120.0000   10.20582
613160.0000   10.24313
613200.0000   10.76766
613240.0000   10.12032
613280.0000    9.90125
613320.0000   10.78352
613360.0000   10.28576
613400.0000    9.94708
613440.0000   11.27570
613480.0000   11.50840
613520.0000   10.84936
613560.0000   10.63915
613600.0000   10.70314
613640.0000   10.50894
613680.0000   10.28853
613720.0000   10.22361
613760.0000   10.16595
613800.0000   10.72507
613840.0000    9.38086
613880.0000   10.95639
613920.0000   10.39067
613960.0000   10.18060
614000.0000   10.44333
614040.0000    9.97234
614080.0000   10.37134
614120.0000   10.08206
614160.0000   10.11508
614200.0000    9.53985
614240.0000   11.10130
614280.0000   10.37032
614320.0000   11.02108
614360.0000   10.63127
614400.0000    9.59292
614440.0000    9.83457
614480.0000   10.02920
614520.0000   10.80400
614560.0000   10.61619
614600.0000    9.82299
614640.0000    9.30362
614680.0000   10.19691
614720.0000   10.87833
614760.0000   10.37433
614800.0000    9.83371
614840.0000   10.74973
614880.0000    9.47016
614920.0000    9.14657
614960.0000    9.46945
615000.0000    9.72072
615040.0000    9.26089
615080.0000    9.61609
615120.0000   10.48448
615160.0000   10.85216
615200.0000   10.67768
615240.0000    9.42468
615280.0000    9.94125
615320.0000   10.00075
615360.0000   10.21819
615400.0000    9.33251
615440.0000    9.86095
615480.0000    9.70048
615520.0000    9.60326
615560.0000    9.46449
615600.0000   10.05680
615640.0000    9.74635
615680.0000    9.68754
615720.0000    9.33575
615760.0000    8.90339
615800.0000    9.61594
615840.0000    9.92325
615880.0000    8.41061
615920.0000    8.56840
615960.0000   10.01927
616000.0000    9.48861
616040.0000    9.20037
616080.0000    9.47016
616120.0000    9.65988
616160.0000   10.23245
616200.0000    9.82141
616240.0000    9.72040
616280.0000    9.34179
616320.0000    9.54479
616360.0000    9.17581
616400.0000    9.52054
616440.0000    9.65282
616480.0000   10.27386
616520.0000    9.35289
616560.0000    8.97956
616600.0000    9.70520
616640.0000    9.85853
616680.0000    8.77494
616720.0000    7.20849
616760.0000    8.55556
616800.0000    8.77082
616840.0000    8.59266
616880.0000    9.21727
616920.0000    8.92998
616960.0000    9.27329
617000.0000    8.82127
617040.0000    8.43832
617080.0000    9.20224
617120.0000    9.48420
617160.0000    8.96427
617200.0000    8.74099
617240.0000    9.25633
617280.0000    8.52821
617320.0000    8.53590
617360.0000   10.10776
617400.0000    9.46313
617440.0000    9.96097
617480.0000    9.51271
617520.0000    9.15657
617560.0000    8.74522
617600.0000    8.68612
617640.0000    9.22811
617680.0000    9.58501
617720.0000    9.59954
617760.0000   10.37783
617800.0000    9.08179
617840.0000    9.19649
617880.0000    9.09139
617920.0000    9.36717
617960.0000    8.68539
618000.0000    9.38540
618040.0000    8.47258
618080.0000    9.01433
618120.0000    8.92757
618160.0000    8.53616
618200.0000    8.39051
618240.0000    9.54583
618280.0000    9.02054
618320.0000    8.39348
618360.0000    9.06886
618400.0000    8.09575
618440.0000    8.65624
618480.0000    8.53861
618520.0000    8.40018
618560.0000    7.68413
618600.0000    8.82008
618640.0000    9.42822
618680.0000    8.68625
618720.0000    9.13772
618760.0000    8.87134
618800.0000    8.58113
618840.0000    8.97443
618880.0000    8.83064
618920.0000    8.80637
618960.0000    8.41643
619000.0000    8.92035
619040.0000   10.19792
619080.0000   10.37987
619120.0000    9.27699
619160.0000   10.10204
619200.0000    8.34320
619240.0000    9.34739
619280.0000    9.72181
619320.0000    8.96738
619360.0000    9.71869
619400.0000    9.43209
619440.0000    9.26796
619480.0000    8.93564
619520.0000    9.59442
619560.0000    8.75509
619600.0000    9.26253
619640.0000    8.76127
619680.0000    8.55657
619720.0000    8.85556
619760.0000    9.81225
619800.0000    9.74580
619840.0000    9.97768
619880.0000    9.84428
619920.0000   10.10994
619960.0000    8.71579
620000.0000    8.29696
620040.0000    8.72925
620080.0000    8.84707
620120.0000    8.03085
620160.0000    8.37214
620200.0000    8.64794
620240.0000    8.69433
620280.0000    8.32017
620320.0000    8.24772
620360.0000    7.76713
620400.0000    8.39651
620440.0000    7.53013
620480.0000    8.45488
620520.0000    8.71240
620560.0000    8.40515
620600.0000    8.95763
620640.0000    8.10635
620680.0000    9.25701
620720.0000    8.12967
620760.0000    8.83856
620800.0000    8.26823
620840.0000    8.80940
620880.0000    9.51060
620920.0000    8.43650
620960.0000    9.31150
621000.0000    9.86845
621040.0000    9.40530
621080.0000    8.85553
621120.0000    8.85999
621160.0000    9.77015
621200.0000    9.52109
621240.0000    9.34813
621280.0000   10.56385
621320.0000    9.19256
621360.0000    9.52147
621400.0000    9.11742
621440.0000    8.36018
621480.0000    8.59034
621520.0000    8.21809
621560.0000    8.14733
621600.0000    8.53434
621640.0000    8.28431
621680.0000    8.99992
621720.0000    9.21526
621760.0000    9.09289
621800.0000    8.70489
621840.0000    8.78505
621880.0000    8.39241
621920.0000    8.05382
621960.0000    8.83665
622000.0000    8.78911
622040.0000    9.08450
622080.0000    8.65834
622120.0000    8.21925
622160.0000    8.13864
622200.0000    8.75863
622240.0000    8.69195
622280.0000    8.73515
622320.0000    7.61247
622360.0000    9.36257
622400.0000    9.51665
622440.0000    9.15189
622480.0000    9.00029
622520.0000    8.32987
622560.0000    8.24631
622600.0000    8.33646
622640.0000    9.23861
622680.0000    8.38061
622720.0000    8.97953
622760.0000    8.76785
622800.0000    7.55615
622840.0000    8.41756
622880.0000    8.76370
622920.0000    8.46948
622960.0000    8.46688
623000.0000    8.95933
623040.0000    9.47839
623080.0000    9.55604
623120.0000    9.55593
623160.0000    9.60225
623200.0000    8.84420
623240.0000    9.52581
623280.0000    9.38119
623320.0000    9.27810
623360.0000    9.21932
623400.0000    9.70288
623440.0000    8.55324
623480.0000    9.36601
623520.0000    9.50724
623560.0000    9.27344
623600.0000   10.26722
623640.0000    9.73746
623680.0000   11.17948
623720.0000    9.98511
623760.0000    8.79294
623800.0000    8.36606
623840.0000    9.67130
623880.0000    9.16095
623920.0000    8.91036
623960.0000    8.98452
624000.0000    8.92186
624040.0000    8.48026
624080.0000    8.42409
624120.0000    9.07547
624160.0000    8.97542
624200.0000    9.31089
624240.0000    9.86136
624280.0000    8.76059
624320.0000    9.52596
624360.0000    9.25599
624400.0000    9.30993
624440.0000    9.19892
624480.0000    9.06857
624520.0000    9.06512
624560.0000    9.86353
624600.0000    8.90703
624640.0000    8.93429
624680.0000    8.96246
624720.0000    9.92348
624760.0000    9.38890
624800.0000    9.36810
624840.0000    8.36459
624880.0000    9.36174
624920.0000    9.20628
624960.0000    8.71035
625000.0000    9.69564
625040.0000    8.86425
625080.0000    9.17260
625120.0000    8.90692
625160.0000    8.00355
625200.0000    9.04644
625240.0000    8.65981
625280.0000    8.94044
625320.0000    8.55119
625360.0000    8.71682
625400.0000    9.45735
625440.0000    9.23410
625480.0000    9.68752
625520.0000    8.95404
625560.0000    9.62214
625600.0000    9.17315
625640.0000    9.15034
625680.0000   10.52794
625720.0000    9.57249
625760.0000    9.11530
625800.0000    9.38624
625840.0000    9.22636
625880.0000    8.92840
625920.0000    9.31047
625960.0000    9.49277
626000.0000    8.57984
626040.0000    8.40881
626080.0000    9.07020
626120.0000    9.03468
626160.0000    8.90692
626200.0000    9.42123
626240.0000    9.20868
626280.0000    9.05399
626320.0000    8.50719
626360.0000    8.84990
626400.0000    9.24962
626440.0000    8.83041
626480.0000    9.32357
626520.0000    8.93519
626560.0000    8.78011
626600.0000    9.55849
626640.0000    9.40590
626680.0000    9.40469
626720.0000    8.71544
626760.0000    8.83721
626800.0000    9.70758
626840.0000    9.25523
626880.0000    9.84486
626920.0000    9.77587
626960.0000    9.72463
627000.0000    9.99364
627040.0000    9.80545
627080.0000    8.87331
627120.0000    9.96920
627160.0000    9.29309
627200.0000    9.23213
627240.0000    8.95884
627280.0000    9.43014
627320.0000    8.96885
627360.0000    8.84505
627400.0000   10.59728
627440.0000    9.71218
627480.0000    9.57123
627520.0000    9.28613
627560.0000    8.82706
627600.0000    8.82386
627640.0000    9.73372
627680.0000    9.11839
627720.0000    9.43242
627760.0000    8.81824
627800.0000    9.73800
627840.0000    9.00297
627880.0000    8.93607
627920.0000    8.79537
627960.0000    8.66953
628000.0000    8.87701
628040.0000    8.75741
628080.0000    8.36960
628120.0000    9.43301
628160.0000    8.17109
628200.0000    9.04642
628240.0000    8.66674
628280.0000    9.83897
628320.0000    8.87140
628360.0000    8.71609
628400.0000    8.85172
628440.0000    8.91350
628480.0000    8.86769
628520.0000    9.46620
628560.0000    9.22037
628600.0000    9.27612
628640.0000    9.20367
628680.0000    8.62820
628720.0000    8.97430
628760.0000    7.98384
628800.0000    8.90999
628840.0000    8.70381
628880.0000    6.82228
628920.0000    8.04691
628960.0000    8.07086
629000.0000    9.16814
629040.0000    9.65652
629080.0000    9.33143
629120.0000    8.29202
629160.0000    9.24425
629200.0000    8.61552
629240.0000    8.32786
629280.0000    7.64405
629320.0000    7.86550
629360.0000    8.05651
629400.0000    8.76267
629440.0000    8.99867
629480.0000    9.15411
629520.0000    9.28103
629560.0000    9.10837
629600.0000    8.75720
629640.0000    9.03927
629680.0000    8.16204
629720.0000    8.83097
629760.0000    8.90069
629800.0000    8.50087
629840.0000    8.72248
629880.0000    9.96001
629920.0000    8.35600
629960.0000    9.28717
630000.0000    8.74564
630040.0000    8.78570
630080.0000    9.23485
630120.0000    8.38013
630160.0000    8.48432
630200.0000    7.95255
630240.0000    8.11334
630280.0000    8.82003
630320.0000    8.18718
630360.0000    8.67670
630400.0000    8.99940
630440.0000    8.82410
630480.0000    8.95869
630520.0000    9.63862
630560.0000    7.85419
630600.0000    9.60934
630640.0000    9.75428
630680.0000    9.10672
630720.0000    9.41537
630760.0000    9.24430
630800.0000    9.89482
630840.0000    9.27336
630880.0000    9.66496
630920.0000    8.80522
630960.0000    8.91292
631000.0000    9.10976
631040.0000    9.50726
631080.0000    8.92797
631120.0000    7.88046
631160.0000    8.70060
631200.0000    8.90728
631240.0000    8.72401
631280.0000    9.49638
631320.0000    9.86443
631360.0000   10.23498
631400.0000   10.03135
631440.0000    9.62900
631480.0000   10.54632
631520.0000    9.37600
631560.0000    8.80511
631600.0000    8.46335
631640.0000    8.94079
631680.0000    8.66603
631720.0000    8.70101
631760.0000    8.64509
631800.0000    8.07468
631840.0000    7.91471
631880.0000    9.10827
631920.0000    9.30521
631960.0000    9.40657
632000.0000    8.76508
632040.0000    9.41775
632080.0000    8.63130
632120.0000   10.59959
632160.0000    8.46525
632200.0000    8.85322
632240.0000    8.73173
632280.0000    9.60841
632320.0000    8.92365
632360.0000    9.16013
632400.0000    9.46088
632440.0000    8.92180
632480.0000    9.52361
632520.0000    9.34070
632560.0000    8.73442
632600.0000    9.02007
632640.0000    8.78245
632680.0000    8.26738
632720.0000    8.25206
632760.0000    9.17306
632800.0000    9.34904
632840.0000    8.81146
632880.0000    8.73832
632920.0000    9.66742
632960.0000    9.37767
633000.0000    9.52799
633040.0000    9.00430
633080.0000    8.67396
633120.0000    9.48301
633160.0000    9.94790
633200.0000    9.46446
633240.0000    9.33714
633280.0000    8.62530
633320.0000    9.61565
633360.0000    9.92854
633400.0000    9.57595
633440.0000    9.14947
633480.0000    9.51899
633520.0000    9.59145
633560.0000   10.20217
633600.0000    9.65357
633640.0000   10.05921
633680.0000    9.80025
633720.0000    9.23368
633760.0000    9.77288
633800.0000    9.80754
633840.0000    9.39170
633880.0000    8.44454
633920.0000   10.30108
633960.0000    9.79525
634000.0000   10.63631
634040.0000   10.46058
634080.0000    9.92165
634120.0000    9.97191
634160.0000    9.49455
634200.0000    9.81936
634240.0000    8.64944
634280.0000    9.20876
634320.0000    9.48145
634360.0000    9.74368
634400.0000    9.70368
634440.0000    8.88356
634480.0000    8.88203
634520.0000    9.35446
634560.0000    9.11375
634600.0000    8.75264
634640.0000    9.46545
634680.0000    9.11945
634720.0000    9.13972
634760.0000    8.43482
634800.0000    8.81862
634840.0000    9.41819
634880.0000    9.60581
634920.0000    9.24781
634960.0000    9.53717
635000.0000    9.22886
635040.0000    9.81581
635080.0000    8.67375
635120.0000    8.85506
635160.0000    9.60307
635200.0000    9.49121
635240.0000    9.26838
635280.0000    9.13657
635320.0000    9.83293
635360.0000    9.83722
635400.0000    9.49951
635440.0000    8.22743
635480.0000    8.47815
635520.0000    8.90829
635560.0000    8.88238
635600.0000    8.90907
635640.0000    9.26257
635680.0000    8.88122
635720.0000    9.88734
635760.0000    8.80418
635800.0000    8.79448
635840.0000    8.66827
635880.0000    8.89809
635920.0000    9.61770
635960.0000    9.25296
636000.0000    8.93219
636040.0000    9.90232
636080.0000    9.25164
636120.0000    9.02866
636160.0000    9.39813
636200.0000   10.46237
636240.0000    9.88537
636280.0000    9.92885
636320.0000    9.46078
636360.0000    9.47934
636400.0000    9.90238
636440.0000   10.30772
636480.0000   10.06343
636520.0000   10.02794
636560.0000    9.69133
636600.0000   10.19398
636640.0000   10.13809
636680.0000   10.07537
636720.0000    9.10357
636760.0000    9.12017
636800.0000    9.62878
636840.0000   10.21844
636880.0000    9.52101
636920.0000    9.87689
636960.0000   10.46578
637000.0000    8.90567
637040.0000    9.64229
637080.0000    8.94750
637120.0000    9.08198
637160.0000    8.42404
637200.0000    9.65443
637240.0000    8.57240
637280.0000    9.32560
637320.0000    9.02546
637360.0000    8.71781
637400.0000    8.65685
637440.0000    8.46468
637480.0000    9.17800
637520.0000   10.18038
637560.0000    9.38923
637600.0000    9.58395
637640.0000    9.07330
637680.0000    9.05201
637720.0000    9.23120
637760.0000    9.19412
637800.0000    8.66197
637840.0000    9.58151
637880.0000    9.13191
637920.0000    9.12763
637960.0000   10.49387
638000.0000    9.75103
638040.0000    9.29958
638080.0000    9.35911
638120.0000    9.33080
638160.0000    9.56246
638200.0000    9.32732
638240.0000    9.82778
638280.0000    9.55207
638320.0000    9.44812
638360.0000   10.29939
638400.0000   10.86537
638440.0000   10.54185
638480.0000   10.00053
638520.0000   10.47163
638560.0000    9.45252
638600.0000    9.72330
638640.0000    9.80719
638680.0000   10.30146
638720.0000    9.67295
638760.0000    9.58183
638800.0000    8.88516
638840.0000    9.35228
638880.0000    9.15257
638920.0000    9.93437
638960.0000    9.52655
639000.0000    9.95701
639040.0000    9.44529
639080.0000    9.85116
639120.0000    9.71689
639160.0000   10.37593
639200.0000   10.30533
639240.0000    9.55234
639280.0000    9.25970
639320.0000    8.82662
639360.0000    9.54511
639400.0000    8.95877
639440.0000    9.12747
639480.0000    9.20352
639520.0000    7.90289
639560.0000    8.22800
639600.0000    8.40416
639640.0000    8.06187
639680.0000    8.68673
639720.0000    8.52836
639760.0000    8.84712
639800.0000    9.36588
639840.0000    9.15072
639880.0000    8.53168
639920.0000    8.67592
639960.0000    8.42582
640000.0000    9.69204
640040.0000    9.51012
640080.0000    8.87241
640120.0000    8.40538
640160.0000    8.63845
640200.0000    8.27278
640240.0000    8.18610
640280.0000    8.68426
640320.0000    8.43356
640360.0000    7.71078
640400.0000    8.91567
640440.0000    9.64026
640480.0000    9.11062
640520.0000    8.91642
640560.0000    9.00191
640600.0000    9.65464
640640.0000    9.51302
640680.0000    9.32826
640720.0000    9.31538
640760.0000    9.30857
640800.0000    8.52075
640840.0000    9.28614
640880.0000    8.97365
640920.0000    9.00593
640960.0000    9.27286
641000.0000    9.23403
641040.0000    9.61419
641080.0000    8.51398
641120.0000    8.94138
641160.0000    8.85063
641200.0000    8.85514
641240.0000    9.25380
641280.0000    9.41490
641320.0000    8.67103
641360.0000    9.35693
641400.0000    9.49633
641440.0000    9.69689
641480.0000    8.93542
641520.0000    9.51845
641560.0000    8.75222
641600.0000    8.33847
641640.0000    8.64086
641680.0000    8.18973
641720.0000    8.69472
641760.0000    8.93495
641800.0000    8.64616
641840.0000    9.06724
641880.0000    9.83697
641920.0000    8.71516
641960.0000    9.21914
642000.0000    8.20967
642040.0000    8.36376
642080.0000    9.33584
642120.0000    9.33067
642160.0000    8.63257
642200.0000    8.35179
642240.0000    9.96927
642280.0000    9.50133
642320.0000    8.83199
642360.0000    8.40207
642400.0000    8.26025
642440.0000    9.14502
642480.0000    9.75189
642520.0000    9.50426
642560.0000    9.30249
642600.0000    9.54815
642640.0000    9.68564
642680.0000    9.55543
642720.0000    9.57439
642760.0000    8.98278
642800.0000    9.18687
642840.0000    8.70204
642880.0000    9.32639
642920.0000    9.25057
642960.0000    9.62814
643000.0000    9.49701
643040.0000    9.33647
643080.0000    9.03244
643120.0000    9.76588
643160.0000    9.18630
643200.0000    9.81308
643240.0000    9.58898
643280.0000    8.86085
643320.0000    9.33924
643360.0000    9.19049
643400.0000    9.05361
643440.0000    9.52281
643480.0000    9.54655
643520.0000   10.26699
643560.0000    9.61206
643600.0000    9.59707
643640.0000    9.46019
643680.0000    8.66437
643720.0000    9.44142
643760.0000    9.38190
643800.0000    7.95565
643840.0000    9.10756
643880.0000    9.17388
643920.0000    8.91262
643960.0000    8.89608
644000.0000    9.64962
644040.0000    9.35345
644080.0000    9.35098
644120.0000    9.44847
644160.0000    9.49989
644200.0000    8.28783
644240.0000    9.13080
644280.0000    8.95391
644320.0000    9.06021
644360.0000    8.94711
644400.0000    9.40344
644440.0000    8.81972
644480.0000    8.71841
644520.0000    9.12403
644560.0000    9.01693
644600.0000    8.55821
644640.0000    9.70056
644680.0000    8.90040
644720.0000    8.65610
644760.0000    8.93820
644800.0000    9.80321
644840.0000   10.37113
644880.0000   10.60298
644920.0000    9.45716
644960.0000   10.12296
645000.0000    9.16493
645040.0000    7.91254
645080.0000    8.97835
645120.0000    9.74944
645160.0000    9.90919
645200.0000    9.37124
645240.0000    9.26229
645280.0000    9.70948
645320.0000    8.91015
645360.0000    8.94143
645400.0000    8.66410
645440.0000    9.14449
645480.0000    8.94164
645520.0000    9.14379
645560.0000    8.96645
645600.0000    9.24579
645640.0000    7.93282
645680.0000    9.25763
645720.0000    9.52296
645760.0000    8.99295
645800.0000    9.51931
645840.0000    9.73028
645880.0000    8.95039
645920.0000    9.43175
645960.0000    9.91393
646000.0000    9.26554
646040.0000    9.03303
646080.0000    9.37515
646120.0000    9.32384
646160.0000    9.62429
646200.0000    9.70091
646240.0000   10.01826
646280.0000    8.70514
646320.0000    9.43378
646360.0000    8.92278
646400.0000    8.00812
646440.0000    8.39778
646480.0000    8.31533
646520.0000    8.54331
646560.0000    8.10778
646600.0000    9.00324
646640.0000    8.68663
646680.0000    8.56443
646720.0000    8.48407
646760.0000    9.04671
646800.0000    9.48917
646840.0000    8.37999
646880.0000    9.71323
646920.0000    9.15218
646960.0000    8.30270
647000.0000    8.57100
647040.0000    8.74127
647080.0000    9.67367
647120.0000    8.60696
647160.0000    8.85463
647200.0000    8.56257
647240.0000    9.33556
647280.0000    9.49391
647320.0000    9.09538
647360.0000    8.70235
647400.0000    9.09789
647440.0000    9.43274
647480.0000    8.83309
647520.0000    8.32710
647560.0000    8.77896
647600.0000    7.93628
647640.0000    8.58543
647680.0000    8.49039
647720.0000    9.19528
647760.0000    8.28385
647800.0000    8.95859
647840.0000    8.76782
647880.0000    9.41067
647920.0000    8.98426
647960.0000    8.47440
648000.0000    8.80467
648040.0000    9.22473
648080.0000    7.95519
648120.0000    8.57212
648160.0000    8.46492
648200.0000    8.31595
648240.0000    9.29030
648280.0000    9.38574
648320.0000    9.90008
648360.0000    9.03475
648400.0000    9.18917
648440.0000    9.92873
648480.0000    8.99588
648520.0000    8.98307
648560.0000    8.48460
648600.0000    8.13407
648640.0000    8.56159
648680.0000    9.12339
648720.0000    9.12177
648760.0000    9.06889
648800.0000    9.71094
648840.0000    9.12681
648880.0000    9.25916
648920.0000    9.46541
648960.0000    9.02271
649000.0000    9.26350
649040.0000    8.60378
649080.0000    8.43096
649120.0000    9.19932
649160.0000    9.45315
649200.0000    8.93873
649240.0000   10.24531
649280.0000    9.80195
649320.0000    9.12287
649360.0000    9.08335
649400.0000    9.01045
649440.0000    8.29754
649480.0000    8.61456
649520.0000    8.30196
649560.0000    8.51481
649600.0000    8.37422
649640.0000    7.98148
649680.0000    9.70316
649720.0000    9.56328
649760.0000    9.15449
649800.0000    8.59575
649840.0000    8.51396
649880.0000    9.05017
649920.0000    8.40349
649960.0000    9.06880
650000.0000    8.75389
650040.0000    8.60947
650080.0000    9.21258
650120.0000    9.14130
650160.0000    9.75165
650200.0000    9.98070
650240.0000    9.17059
650280.0000    9.77369
650320.0000    9.83964
650360.0000    8.90855
650400.0000    9.21347
650440.0000    9.56783
650480.0000    8.64803
650520.0000    8.72105
650560.0000    9.57166
650600.0000    8.67711
650640.0000    9.05706
650680.0000    8.95648
650720.0000    8.79866
650760.0000    9.02137
650800.0000    8.86475
650840.0000    8.66067
650880.0000    8.59411
650920.0000    8.89742
650960.0000    8.76415
651000.0000    7.69350
651040.0000    9.23663
651080.0000    9.68554
651120.0000    9.11304
651160.0000    9.60301
651200.0000    9.11654
651240.0000    9.23691
651280.0000    9.67422
651320.0000   10.27714
651360.0000    9.23110
651400.0000    9.36517
651440.0000    8.99167
651480.0000    9.55403
651520.0000    9.50952
651560.0000    8.98188
651600.0000    8.47506
651640.0000    8.46736
651680.0000    8.70489
651720.0000    8.54712
651760.0000    8.04685
651800.0000    8.81321
651840.0000    8.43123
651880.0000    8.61854
651920.0000    9.03231
651960.0000    8.45451
652000.0000    9.21494
652040.0000    9.63649
652080.0000    9.44613
652120.0000    9.94732
652160.0000    9.77055
652200.0000    8.93365
652240.0000    9.27487
652280.0000    8.98752
652320.0000    8.81800
652360.0000    8.35828
652400.0000    7.86711
652440.0000    8.77516
652480.0000    8.70034
652520.0000    8.67753
652560.0000    8.73894
652600.0000    7.74046
652640.0000    8.82597
652680.0000    8.37679
652720.0000    9.18220
652760.0000    8.25073
652800.0000    7.33553
652840.0000    8.47562
652880.0000    9.44626
652920.0000    8.62220
652960.0000    9.14956
653000.0000    8.13038
653040.0000    8.28916
653080.0000    9.20657
653120.0000    9.26444
653160.0000    8.83756
653200.0000    9.08436
653240.0000    9.67452
653280.0000    8.37026
653320.0000    9.47996
653360.0000    9.50317
653400.0000    9.28049
653440.0000    9.09198
653480.0000    9.64925
653520.0000    9.17552
653560.0000    9.09272
653600.0000    8.62034
653640.0000    9.02736
653680.0000    8.61845
653720.0000    8.72490
653760.0000    8.89426
653800.0000    8.18555
653840.0000    8.69679
653880.0000    8.83206
653920.0000    8.22321
653960.0000    8.37960
654000.0000    9.31592
654040.0000    8.91567
654080.0000    8.76379
654120.0000    9.05361
654160.0000    8.75160
654200.0000    9.61645
654240.0000    8.72973
654280.0000    8.64591
654320.0000    8.65464
654360.0000    8.05105
654400.0000    8.13278
654440.0000    7.98073
654480.0000    8.58862
654520.0000    8.11351
654560.0000    9.03542
654600.0000   10.03915
654640.0000    9.50505
654680.0000    8.44356
654720.0000    8.45569
654760.0000    9.03809
654800.0000    9.28953
654840.0000    9.77365
654880.0000   10.15504
654920.0000    8.73594
654960.0000    8.58903
655000.0000    8.58135
655040.0000    8.15795
655080.0000    9.09980
655120.0000    9.03732
655160.0000    9.44678
655200.0000    9.62146
655240.0000    9.11470
655280.0000    9.04175
655320.0000    8.71114
655360.0000    9.16532
655400.0000    9.39561
655440.0000    9.14976
655480.0000    8.28011
655520.0000    8.80715
655560.0000    8.32255
655600.0000    8.66269
655640.0000    8.90331
655680.0000    8.41118
655720.0000    7.62350
655760.0000    9.30659
655800.0000    7.88579
655840.0000    8.54504
655880.0000    8.25135
655920.0000    7.82544
655960.0000    7.84403
656000.0000    8.76644
656040.0000    8.86215
656080.0000    9.44901
656120.0000   10.19376
656160.0000    9.83835
656200.0000    8.70356
656240.0000    8.39824
656280.0000    9.16547
656320.0000    9.09301
656360.0000   10.00153
656400.0000    8.97687
656440.0000    9.24484
656480.0000    8.91225
656520.0000    9.62124
656560.0000    9.47946
656600.0000    8.56776
656640.0000    8.19608
656680.0000    9.00577
656720.0000    9.14245
656760.0000    8.72319
656800.0000    8.78423
656840.0000    8.50357
656880.0000    9.29817
656920.0000    8.83289
656960.0000    8.83398
657000.0000    8.91923
657040.0000    9.82238
657080.0000    9.17792
657120.0000    8.99246
657160.0000    8.38654
657200.0000    8.99293
657240.0000    8.61317
657280.0000    9.72080
657320.0000    9.28508
657360.0000    8.60052
657400.0000    7.94697
657440.0000    8.39254
657480.0000    8.49430
657520.0000    8.91591
657560.0000    8.34033
657600.0000    8.74018
657640.0000    7.76090
657680.0000    7.11603
657720.0000    8.42959
657760.0000    8.85004
657800.0000    8.31477
657840.0000    7.86269
657880.0000    7.98823
657920.0000    7.14737
657960.0000    7.23748
658000.0000    8.36043
658040.0000    6.95861
658080.0000    7.32369
658120.0000    8.68459
658160.0000    8.78611
658200.0000    7.62971
658240.0000    8.25985
658280.0000    8.70927
658320.0000    8.47418
658360.0000    8.48244
658400.0000    9.33531
658440.0000    8.58274
658480.0000    9.02622
658520.0000    9.47446
658560.0000    8.65289
658600.0000    8.87515
658640.0000    8.35670
658680.0000    8.13598
658720.0000    8.86613
658760.0000    8.29188
658800.0000    8.18435
658840.0000    8.67018
658880.0000    8.26393
658920.0000    8.74359
658960.0000    8.73089
659000.0000    8.35148
659040.0000    8.54562
659080.0000    7.58716
659120.0000    8.73529
659160.0000    8.25361
659200.0000    8.73395
659240.0000    9.05392
659280.0000   10.04945
659320.0000    9.03286
659360.0000    8.59943
659400.0000    8.87108
659440.0000    8.87239
659480.0000    8.48139
659520.0000    9.34733
659560.0000    8.69216
659600.0000    8.61152
659640.0000    8.60083
659680.0000    8.61032
659720.0000    8.77244
659760.0000    9.47432
659800.0000    8.48667
659840.0000    8.80716
659880.0000    7.91479
659920.0000    9.19695
659960.0000    8.33091
660000.0000    8.09743
660040.0000    9.05610
660080.0000    8.79999
660120.0000    9.70618
660160.0000    8.96803
660200.0000    7.91641
660240.0000    8.97014
660280.0000    8.36596
660320.0000    8.57762
660360.0000    7.47753
660400.0000    8.53089
660440.0000    8.21150
660480.0000    8.09887
660520.0000    8.44946
660560.0000    8.45127
660600.0000    9.47694
660640.0000    8.89954
660680.0000    8.46823
660720.0000    8.83825
660760.0000    8.72288
660800.0000    8.55453
660840.0000    8.42062
660880.0000    8.60257
660920.0000    8.27151
660960.0000    8.29339
661000.0000    8.68367
661040.0000    8.51378
661080.0000    8.12441
661120.0000    8.79359
661160.0000    9.06705
661200.0000    8.67761
661240.0000    9.55805
661280.0000    9.56965
661320.0000    9.05667
661360.0000    8.21625
661400.0000    8.79191
661440.0000    9.63863
661480.0000    9.26459
661520.0000    8.28902
661560.0000    8.74377
661600.0000    8.59851
661640.0000    7.93093
661680.0000    8.83064
661720.0000    8.78341
661760.0000    8.91215
661800.0000    8.23839
661840.0000    8.05328
661880.0000    8.72579
661920.0000    9.60492
661960.0000    9.28366
662000.0000    8.56898
662040.0000    8.54278
662080.0000    8.21145
662120.0000    9.54805
662160.0000   10.46910
662200.0000    9.49723
662240.0000    8.95254
662280.0000    8.22056
662320.0000    8.71431
662360.0000    8.63288
662400.0000    8.12128
662440.0000    8.81357
662480.0000    8.76020
662520.0000    8.37898
662560.0000    8.20434
662600.0000    8.30057
662640.0000    8.38448
662680.0000    8.82168
662720.0000    8.61584
662760.0000   10.04818
662800.0000    9.91576
662840.0000    9.55045
662880.0000    9.78471
662920.0000    9.47861
662960.0000    7.98502
663000.0000    7.77312
663040.0000    8.64063
663080.0000    9.04306
663120.0000    8.97268
663160.0000    9.08962
663200.0000    8.43836
663240.0000    9.36946
663280.0000    8.98042
663320.0000    9.30572
663360.0000    9.56832
663400.0000    9.36708
663440.0000    9.63209
663480.0000    8.59440
663520.0000    8.38404
663560.0000    8.73733
663600.0000    8.82659
663640.0000    9.59612
663680.0000    9.09678
663720.0000    8.67150
663760.0000    8.72699
663800.0000    9.58947
663840.0000    7.68118
663880.0000    8.57853
663920.0000    9.42608
663960.0000    8.42560
664000.0000    7.33013
664040.0000    8.10107
664080.0000    7.57320
664120.0000    8.64346
664160.0000    8.98532
664200.0000    8.55489
664240.0000    8.30934
664280.0000    8.62675
664320.0000    7.93400
664360.0000    7.51960
664400.0000    8.09631
664440.0000    8.35925
664480.0000    7.15606
664520.0000    8.66158
664560.0000    8.53559
664600.0000    8.47163
664640.0000    8.87834
664680.0000    7.86868
664720.0000    8.73084
664760.0000    8.90215
664800.0000    8.33605
664840.0000    8.62420
664880.0000    8.58574
664920.0000    8.83598
664960.0000    9.39349
665000.0000    8.80940
665040.0000    9.45451
665080.0000    8.85261
665120.0000    8.49028
665160.0000    9.15379
665200.0000    9.16233
665240.0000    8.11886
665280.0000    9.05065
665320.0000    8.19743
665360.0000    9.01056
665400.0000    8.84450
665440.0000    8.12105
665480.0000    8.71731
665520.0000    9.14056
665560.0000    8.60388
665600.0000    8.46932
665640.0000    8.70851
665680.0000    7.38765
665720.0000    8.62765
665760.0000    8.72480
665800.0000    8.07859
665840.0000    8.02238
665880.0000    8.36741
665920.0000    8.22163
665960.0000    8.57886
666000.0000    8.61260
666040.0000    8.88770
666080.0000    9.32067
666120.0000    9.17824
666160.0000    9.05523
666200.0000    9.25469
666240.0000    8.75985
666280.0000    8.95238
666320.0000    8.99795
666360.0000    8.07802
666400.0000    9.02092
666440.0000    9.02539
666480.0000    8.54035
666520.0000    9.79795
666560.0000    8.72483
666600.0000    9.17737
666640.0000    8.78990
666680.0000    9.48940
666720.0000    8.37566
666760.0000    8.93044
666800.0000    8.65419
666840.0000    9.16311
666880.0000    9.80468
666920.0000    9.55562
666960.0000    9.13999
667000.0000    8.55555
667040.0000    9.25198
667080.0000    9.30091
667120.0000    8.59301
667160.0000    9.97893
667200.0000    8.74626
667240.0000    8.73814
667280.0000    8.79964
667320.0000    8.43312
667360.0000    8.82740
667400.0000    8.98285
667440.0000    9.25808
667480.0000    9.33034
667520.0000    9.57958
667560.0000    8.37707
667600.0000    8.59024
667640.0000    8.83594
667680.0000    8.60954
667720.0000    9.06985
667760.0000    8.94571
667800.0000    9.44413
667840.0000    9.87342
667880.0000   10.20442
667920.0000    9.44516
667960.0000    9.26912
668000.0000    9.26803
668040.0000    9.31921
668080.0000    9.86615
668120.0000    8.24824
668160.0000    8.53489
668200.0000    8.30627
668240.0000    8.98930
668280.0000    9.52569
668320.0000    9.63659
668360.0000    9.38568
668400.0000    8.53348
668440.0000    9.43063
668480.0000    9.63066
668520.0000    9.17853
668560.0000    8.94004
668600.0000    8.96651
668640.0000    8.64557
668680.0000    8.64853
668720.0000    7.62858
668760.0000    8.75451
668800.0000    9.32794
668840.0000    9.39351
668880.0000    8.32424
668920.0000    8.11002
668960.0000    8.13413
669000.0000    8.80666
669040.0000    9.28279
669080.0000    9.09374
669120.0000    9.13862
669160.0000    9.35357
669200.0000    8.66555
669240.0000    9.13572
669280.0000    8.92484
669320.0000    9.45443
669360.0000    8.29936
669400.0000    8.95020
669440.0000    8.22507
669480.0000    9.32673
669520.0000    8.66040
669560.0000    9.36549
669600.0000    9.77074
669640.0000    9.18341
669680.0000    9.26437
669720.0000    9.19611
669760.0000    9.56796
669800.0000    9.60228
669840.0000   10.04329
669880.0000    9.23929
669920.0000    9.46701
669960.0000    8.28199
670000.0000    9.18747
670040.0000    9.41424
670080.0000    9.65813
670120.0000    9.47276
670160.0000    9.20423
670200.0000    9.67262
670240.0000    9.48704
670280.0000    9.88936
670320.0000    9.31779
670360.0000    9.25291
670400.0000    8.79388
670440.0000    9.23608
670480.0000    9.15401
670520.0000    9.40712
670560.0000    9.59690
670600.0000    9.19499
670640.0000    9.40417
670680.0000    8.99002
670720.0000    8.80375
670760.0000    8.57313
670800.0000    8.96256
670840.0000   10.26972
670880.0000   10.23669
670920.0000    9.19881
670960.0000    9.32943
671000.0000   10.46716
671040.0000    9.82665
671080.0000    9.30195
671120.0000    8.97718
671160.0000    8.68786
671200.0000    8.82654
671240.0000    9.17611
671280.0000    9.46713
671320.0000    8.64959
671360.0000    9.58841
671400.0000    9.32238
671440.0000    9.87999
671480.0000    9.32421
671520.0000   10.01094
671560.0000    9.38633
671600.0000    9.24676
671640.0000   10.36538
671680.0000    9.27246
671720.0000    9.14385
671760.0000    9.28956
671800.0000    8.63747
671840.0000    8.94978
671880.0000    9.46955
671920.0000    9.69178
671960.0000    9.28343
672000.0000    8.44949
672040.0000    9.86557
672080.0000    8.94220
672120.0000    9.60386
672160.0000    9.75026
672200.0000    8.66104
672240.0000    9.39645
672280.0000    9.20245
672320.0000    8.89848
672360.0000    9.17644
672400.0000    8.51182
672440.0000    8.50387
672480.0000    8.79286
672520.0000    8.78538
672560.0000    8.83061
672600.0000    9.17156
672640.0000    9.42358
672680.0000    8.73120
672720.0000    8.99435
672760.0000    8.39319
672800.0000    8.80993
672840.0000    9.47872
672880.0000    8.45825
672920.0000    9.01298
672960.0000    8.49779
673000.0000    9.05849
673040.0000    9.72412
673080.0000    8.83673
673120.0000    7.99116
673160.0000    8.58652
673200.0000    9.67624
673240.0000    8.57911
673280.0000    7.74041
673320.0000    8.58160
673360.0000    7.88135
673400.0000    8.41549
673440.0000    9.14656
673480.0000    9.12691
673520.0000    9.06591
673560.0000    9.79550
673600.0000   10.41633
673640.0000   10.15041
673680.0000    9.18274
673720.0000    9.12375
673760.0000    8.90021
673800.0000    9.53351
673840.0000    9.04079
673880.0000    9.40709
673920.0000    9.13847
673960.0000    9.23480
674000.0000    8.24439
674040.0000    8.67512
674080.0000    8.90482
674120.0000    9.47919
674160.0000    8.54998
674200.0000    8.59870
674240.0000    8.93828
674280.0000    8.88374
674320.0000    9.25504
674360.0000    9.17947
674400.0000    8.65940
674440.0000    9.27624
674480.0000    8.81672
674520.0000    9.01369
674560.0000    9.54374
674600.0000    9.62437
674640.0000    9.72371
674680.0000    9.26645
674720.0000    8.94161
674760.0000    9.35352
674800.0000    9.51615
674840.0000    9.51955
674880.0000    8.90875
674920.0000    9.33425
674960.0000    8.20360
675000.0000    7.92259
675040.0000    8.47134
675080.0000    9.49874
675120.0000    9.43016
675160.0000   10.01639
675200.0000    9.04350
675240.0000    8.95667
675280.0000    9.67859
675320.0000    9.30927
675360.0000    8.49284
675400.0000    9.00423
675440.0000    9.30649
675480.0000    9.31720
675520.0000    9.14240
675560.0000    8.61847
675600.0000    9.20940
675640.0000   10.10358
675680.0000    8.88595
675720.0000    9.08279
675760.0000    8.62121
675800.0000    8.80246
675840.0000    8.51846
675880.0000    8.33733
675920.0000    8.93515
675960.0000    9.20802
676000.0000    9.15197
676040.0000    9.09741
676080.0000    9.29424
676120.0000    9.07411
676160.0000    8.53327
676200.0000    9.39817
676240.0000    9.84231
676280.0000    9.60178
676320.0000    9.59879
676360.0000    9.16651
676400.0000    9.48634
676440.0000   10.16303
676480.0000    9.34495
676520.0000    9.46405
676560.0000    9.55104
676600.0000    9.25065
676640.0000    9.52524
676680.0000    9.10860
676720.0000    9.57324
676760.0000    9.25530
676800.0000    9.48552
676840.0000    9.22484
676880.0000    9.29943
676920.0000   10.15955
676960.0000    9.39467
677000.0000    8.65822
677040.0000    9.84702
677080.0000    9.75488
677120.0000    8.50412
677160.0000    8.95306
677200.0000    9.70271
677240.0000    9.68155
677280.0000    9.15642
677320.0000    9.12214
677360.0000    8.91321
677400.0000    9.65215
677440.0000    9.79414
677480.0000    8.98737
677520.0000    8.63577
677560.0000    9.51930
677600.0000    9.45007
677640.0000    9.53808
677680.0000    8.74729
677720.0000    8.89118
677760.0000    8.90173
677800.0000    8.90508
677840.0000    9.29056
677880.0000    9.34047
677920.0000   10.09335
677960.0000   10.12260
678000.0000    9.82926
678040.0000    9.58589
678080.0000    8.20553
678120.0000    9.51724
678160.0000    8.89419
678200.0000    8.25566
678240.0000    9.75117
678280.0000    8.17432
678320.0000    8.72004
678360.0000    8.25102
678400.0000    8.87982
678440.0000    9.39764
678480.0000   10.74241
678520.0000    8.58036
678560.0000    9.50442
678600.0000    9.40227
678640.0000    9.43314
678680.0000    9.60943
678720.0000    9.88548
678760.0000    8.57291
678800.0000    8.71920
678840.0000    8.40897
678880.0000    8.91182
678920.0000    9.43119
678960.0000    9.28209
679000.0000    8.57765
679040.0000    8.61460
679080.0000    9.46378
679120.0000    9.33064
679160.0000    8.10106
679200.0000    8.91916
679240.0000    9.56660
679280.0000    9.50372
679320.0000    9.72878
679360.0000    9.05247
679400.0000    8.75803
679440.0000    8.68846
679480.0000    8.89753
679520.0000    8.80596
679560.0000    9.08102
679600.0000    9.09673
679640.0000    9.04175
679680.0000    8.81714
679720.0000    9.76089
679760.0000    7.96953
679800.0000    9.60992
679840.0000    8.87479
679880.0000    8.71549
679920.0000    8.29430
679960.0000    9.04660
680000.0000    8.56639
680040.0000    8.31834
680080.0000    9.15066
680120.0000    8.97749
680160.0000    9.50064
680200.0000   10.20662
680240.0000    9.51924
680280.0000    9.18256
680320.0000    9.19214
680360.0000    8.79176
680400.0000   10.51368
680440.0000    9.10020
680480.0000    9.42514
680520.0000    8.92499
680560.0000    9.78479
680600.0000    9.96339
680640.0000    9.24502
680680.0000    9.24811
680720.0000    8.48519
680760.0000    8.72350
680800.0000    8.69521
680840.0000    9.62856
680880.0000    9.42061
680920.0000    9.95319
680960.0000    9.70828
681000.0000    9.23650
681040.0000    9.57495
681080.0000    9.10300
681120.0000    9.04767
681160.0000    8.54134
681200.0000    9.14221
681240.0000    8.21567
681280.0000    9.24478
681320.0000    9.43510
681360.0000    9.52361
681400.0000    9.09459
681440.0000    9.57567
681480.0000    9.10465
681520.0000    8.86515
681560.0000    9.34375
681600.0000    9.15202
681640.0000    9.75365
681680.0000    9.52823
681720.0000    9.55134
681760.0000    8.38377
681800.0000    9.45894
681840.0000    8.81707
681880.0000   10.13427
681920.0000   10.18642
681960.0000    9.65535
682000.0000   10.28219
682040.0000    8.95643
682080.0000    9.47885
682120.0000    8.59891
682160.0000    9.26997
682200.0000    8.60595
682240.0000    9.33614
682280.0000    9.03002
682320.0000    9.77198
682360.0000    9.00287
682400.0000    9.09889
682440.0000   10.10377
682480.0000    9.76848
682520.0000   10.06436
682560.0000   10.71871
682600.0000   10.18370
682640.0000    9.61647
682680.0000    9.38769
682720.0000    9.39121
682760.0000    9.39670
682800.0000    8.76261
682840.0000    8.24979
682880.0000    9.24022
682920.0000    9.36539
682960.0000    9.37125
683000.0000    9.43382
683040.0000    9.05907
683080.0000    8.96190
683120.0000    9.29990
683160.0000    8.68861
683200.0000    8.84603
683240.0000    9.44292
683280.0000    9.69049
683320.0000    8.79266
683360.0000    8.79420
683400.0000    9.41600
683440.0000    9.17733
683480.0000    9.95255
683520.0000    9.81020
683560.0000    9.87701
683600.0000    9.58409
683640.0000    9.20724
683680.0000    9.34619
683720.0000    9.15038
683760.0000    9.27151
683800.0000    9.87131
683840.0000    9.06763
683880.0000    8.92903
683920.0000    9.37677
683960.0000   10.07467
684000.0000    9.42090
684040.0000    9.33544
684080.0000   10.00456
684120.0000   10.19627
684160.0000    9.18357
684200.0000    9.24371
684240.0000    9.32487
684280.0000    9.09399
684320.0000    9.92742
684360.0000    8.93822
684400.0000    8.74610
684440.0000    8.55794
684480.0000    8.78585
684520.0000    9.78159
684560.0000   10.02699
684600.0000    8.87114
684640.0000    9.35336
684680.0000    9.86915
684720.0000    9.12117
684760.0000    9.04525
684800.0000    9.74470
684840.0000    9.57463
684880.0000    9.95396
684920.0000    9.43337
684960.0000    9.81362
685000.0000    9.68343
685040.0000    9.36577
685080.0000    9.09017
685120.0000    9.52940
685160.0000   10.09046
685200.0000    8.73814
685240.0000    8.91850
685280.0000    9.52784
685320.0000    8.68842
685360.0000    8.56156
685400.0000    9.22504
685440.0000    8.40755
685480.0000    8.79530
685520.0000    9.01126
685560.0000    9.04097
685600.0000    9.53869
685640.0000    9.70651
685680.0000    9.86936
685720.0000    9.50843
685760.0000    9.47629
685800.0000    9.58467
685840.0000    9.49564
685880.0000    9.79368
685920.0000    9.55561
685960.0000    9.77628
686000.0000    9.33908
686040.0000    9.46017
686080.0000    8.50772
686120.0000    9.06056
686160.0000    9.66336
686200.0000    9.04483
686240.0000    8.92086
686280.0000    8.95456
686320.0000    8.20482
686360.0000    8.83129
686400.0000    8.61774
686440.0000    7.68195
686480.0000    8.43258
686520.0000    8.73632
686560.0000    8.89788
686600.0000    8.05406
686640.0000    9.90052
686680.0000   10.05652
686720.0000   10.18266
686760.0000    9.49771
686800.0000    9.68910
686840.0000    8.72027
686880.0000    9.28276
686920.0000   10.64653
686960.0000    9.87823
687000.0000    9.34493
687040.0000    9.17374
687080.0000    8.84470
687120.0000    8.61856
687160.0000    8.94989
687200.0000    9.21123
687240.0000    9.61633
687280.0000    8.87595
687320.0000    9.22167
687360.0000    8.77711
687400.0000    9.13319
687440.0000    9.10995
687480.0000    8.17884
687520.0000    8.58029
687560.0000    9.29024
687600.0000    9.09684
687640.0000    9.78522
687680.0000    9.54420
687720.0000    9.10734
687760.0000    8.82480
687800.0000    9.34254
687840.0000    8.38103
687880.0000    9.80216
687920.0000    9.48425
687960.0000    9.77436
688000.0000   10.07005
688040.0000    8.63341
688080.0000    9.26457
688120.0000    8.69379
688160.0000    8.43642
688200.0000    9.34646
688240.0000    9.29425
688280.0000    9.61952
688320.0000    8.95450
688360.0000    9.88986
688400.0000    9.38329
688440.0000    8.99338
688480.0000    8.01620
688520.0000    9.01722
688560.0000    9.04276
688600.0000    9.70589
688640.0000    9.18307
688680.0000    9.85264
688720.0000    9.23998
688760.0000    9.38166
688800.0000    9.56307
688840.0000    9.62067
688880.0000    8.50219
688920.0000    8.43754
688960.0000    8.57992
689000.0000    9.08315
689040.0000    8.65632
689080.0000    8.49325
689120.0000    8.98153
689160.0000    9.78355
689200.0000    8.69991
689240.0000    8.96239
689280.0000    8.92455
689320.0000    8.60902
689360.0000    9.57908
689400.0000    9.60306
689440.0000    9.06453
689480.0000    9.78779
689520.0000   10.03944
689560.0000    9.99001
689600.0000    9.41925
689640.0000    9.51311
689680.0000    9.61331
689720.0000    9.52041
689760.0000    9.40983
689800.0000    8.44457
689840.0000    9.34814
689880.0000    8.57511
689920.0000    8.98936
689960.0000    8.07613
690000.0000    7.61810
690040.0000    8.48604
690080.0000    9.11876
690120.0000    9.30215
690160.0000    8.99076
690200.0000    9.72474
690240.0000    9.03870
690280.0000    9.43466
690320.0000    9.98612
690360.0000    9.30747
690400.0000   10.11996
690440.0000    9.37381
690480.0000    9.40807
690520.0000    9.05157
690560.0000    9.12336
690600.0000    9.53224
690640.0000    9.10968
690680.0000    9.56951
690720.0000    9.75939
690760.0000   10.02791
690800.0000   10.08480
690840.0000    9.88966
690880.0000   10.93575
690920.0000    9.74824
690960.0000   10.65073
691000.0000    9.00404
691040.0000    9.42594
691080.0000    8.88242
691120.0000    9.02945
691160.0000    9.41121
691200.0000    8.85972
691240.0000    8.18651
691280.0000    8.83288
691320.0000    8.97236
691360.0000    9.34596
691400.0000   10.01735
691440.0000    9.06312
691480.0000    9.35268
691520.0000    9.18680
691560.0000    8.90544
691600.0000    7.85460
691640.0000    8.95000
691680.0000    9.06727
691720.0000    9.70325
691760.0000    9.24036
691800.0000    8.46961
691840.0000    8.86999
691880.0000   10.17708
691920.0000   10.35456
691960.0000   10.07987
692000.0000    8.87100
692040.0000    8.69466
692080.0000    9.82493
692120.0000    9.94664
692160.0000    9.15015
692200.0000    9.41216
692240.0000   10.08395
692280.0000    9.84888
692320.0000    9.46635
692360.0000    9.02605
692400.0000    8.66016
692440.0000    9.24797
692480.0000    8.40946
692520.0000    8.78104
692560.0000    8.97151
692600.0000    9.59534
692640.0000    9.78735
692680.0000   10.27301
692720.0000    9.42399
692760.0000    8.81606
692800.0000    8.55913
692840.0000    8.86861
692880.0000    8.90559
692920.0000    9.16902
692960.0000    8.57852
693000.0000    8.42088
693040.0000    8.19381
693080.0000    8.78478
693120.0000    8.97449
693160.0000    9.05711
693200.0000    8.79628
693240.0000   10.17525
693280.0000    9.58139
693320.0000    9.67382
693360.0000    9.91949
693400.0000    9.73678
693440.0000    9.17837
693480.0000    9.22754
693520.0000    9.59932
693560.0000   10.02187
693600.0000    9.39287
693640.0000    8.99809
693680.0000    9.50551
693720.0000    9.68097
693760.0000    8.87653
693800.0000    9.47673
693840.0000    9.71570
693880.0000    9.92901
693920.0000   10.10619
693960.0000    9.31961
694000.0000   10.08346
694040.0000    9.53094
694080.0000   10.66374
694120.0000    9.00707
694160.0000    9.47839
694200.0000    9.79908
694240.0000    9.33007
694280.0000    9.10203
694320.0000    8.26908
694360.0000   10.13854
694400.0000    9.81807
694440.0000    9.99140
694480.0000   10.10767
694520.0000   10.16226
694560.0000   10.09731
694600.0000   10.37926
694640.0000    9.76153
694680.0000   10.47639
694720.0000    9.90180
694760.0000   10.02405
694800.0000    9.86063
694840.0000    9.79014
694880.0000    9.69159
694920.0000    9.60909
694960.0000    9.86496
695000.0000    9.13777
695040.0000    9.55944
695080.0000   10.19556
695120.0000    9.76648
695160.0000    9.63764
695200.0000   10.62341
695240.0000   10.25380
695280.0000    9.50147
695320.0000    9.81403
695360.0000    9.69207
695400.0000    9.82567
695440.0000    9.84399
695480.0000    9.94066
695520.0000    8.80894
695560.0000    9.52029
695600.0000    9.57313
695640.0000    9.32253
695680.0000    9.60133
695720.0000    8.71343
695760.0000    9.97488
695800.0000    9.96019
695840.0000    8.85019
695880.0000    9.74998
695920.0000    9.18690
695960.0000   10.17932
696000.0000    9.69532
696040.0000   10.47095
696080.0000   10.04986
696120.0000    9.87239
696160.0000   10.44000
696200.0000    9.89013
696240.0000    9.70620
696280.0000   10.52393
696320.0000   10.03335
696360.0000   10.58887
696400.0000    9.69017
696440.0000    9.19361
696480.0000    9.26217
696520.0000    9.93169
696560.0000    9.80140
696600.0000    9.66893
696640.0000    9.16669
696680.0000    8.47902
696720.0000    9.14981
696760.0000    9.61910
696800.0000    9.28535
696840.0000    8.87097
696880.0000    9.18310
696920.0000   10.11824
696960.0000    9.42520
697000.0000    9.46938
697040.0000    8.70591
697080.0000    9.31955
697120.0000    9.74781
697160.0000    8.93627
697200.0000   10.16437
697240.0000    9.17043
697280.0000    8.98962
697320.0000    8.79534
697360.0000    9.85826
697400.0000   10.11081
697440.0000    9.93248
697480.0000    9.81295
697520.0000    9.76554
697560.0000    9.80660
697600.0000    9.50584
697640.0000   10.01501
697680.0000    9.70738
697720.0000    9.16574
697760.0000   10.34326
697800.0000    9.42807
697840.0000    8.75327
697880.0000    8.79864
697920.0000    9.56404
697960.0000    9.34657
698000.0000    9.60365
698040.0000    9.24536
698080.0000    9.97551
698120.0000    9.75257
698160.0000    9.47237
698200.0000    9.80578
698240.0000    9.02472
698280.0000    9.92003
698320.0000    9.74686
698360.0000    9.61083
698400.0000   10.10090
698440.0000    9.82433
698480.0000    9.45022
698520.0000    9.53291
698560.0000    9.70229
698600.0000   10.11909
698640.0000   10.06751
698680.0000    9.86347
698720.0000    9.23613
698760.0000    8.76205
698800.0000    9.01375
698840.0000    9.91534
698880.0000    9.01676
698920.0000   10.05868
698960.0000   10.20035
699000.0000   10.36694
[truncated: 173,079 more chars]
