# Supplementary material for: Comment on 'Valid molecular dynamics simulations of human hemoglobin require a surprisingly large box size'
Source: eLife. 2019 Jun 20;8:e44718. doi: 10.7554/eLife.44718 (PMC6586461; doi:10.7554/eLife.44718)
Supplement: Figure 1—source data 1. — The zip archive contains a README file describing which source files correspond to the different panels. [file elife-44718-fig1-data1.zip › figure1/panel_C/90A/4/proj.xvg]

@ autoscale onread none
@ with g0
@ g0 on
@ title "projection on eigenvectors (nm)"
@ xaxis  label "Time (ps)"
@ world xmin 0
@ world xmax 1e+06
@ world ymin -9.02199
@ world ymax 2.22512
@ view xmin 0.15
@ view xmax 0.85
@ view ymin 0.15
@ view ymax 0.85
@ yaxis  label "vec 1"
@ xaxis tick major 250000
@ xaxis tick minor 125000
@ xaxis ticklabel start type spec
@ xaxis ticklabel start -0
@ yaxis tick major 5
@ yaxis tick minor 2.5
@ yaxis ticklabel start type spec
@ yaxis ticklabel start -5
@ zeroxaxis bar on
@ zeroxaxis bar linestyle 3
    0.0000   -5.08866
   40.0000   -5.39211
   80.0000   -5.43019
  120.0000   -5.24379
  160.0000   -5.22218
  200.0000   -4.47883
  240.0000   -4.98133
  280.0000   -5.34313
  320.0000   -4.67062
  360.0000   -5.63218
  400.0000   -5.51399
  440.0000   -6.02641
  480.0000   -6.62474
  520.0000   -5.66338
  560.0000   -6.34794
  600.0000   -5.49785
  640.0000   -5.31547
  680.0000   -5.84520
  720.0000   -5.73131
  760.0000   -5.81977
  800.0000   -5.86269
  840.0000   -6.01656
  880.0000   -5.08909
  920.0000   -5.72739
  960.0000   -6.05530
 1000.0000   -6.50182
 1040.0000   -5.43625
 1080.0000   -6.35944
 1120.0000   -5.69308
 1160.0000   -5.96573
 1200.0000   -6.34099
 1240.0000   -6.38682
 1280.0000   -6.16132
 1320.0000   -6.01257
 1360.0000   -5.90646
 1400.0000   -5.45457
 1440.0000   -6.45177
 1480.0000   -6.25175
 1520.0000   -5.57386
 1560.0000   -6.16224
 1600.0000   -5.57865
 1640.0000   -6.48140
 1680.0000   -6.82905
 1720.0000   -5.82638
 1760.0000   -6.19936
 1800.0000   -5.89033
 1840.0000   -5.49649
 1880.0000   -5.93435
 1920.0000   -6.46009
 1960.0000   -7.27513
 2000.0000   -5.96596
 2040.0000   -5.48264
 2080.0000   -6.37384
 2120.0000   -6.47664
 2160.0000   -6.16838
 2200.0000   -6.33256
 2240.0000   -5.55913
 2280.0000   -5.99902
 2320.0000   -5.81226
 2360.0000   -7.05160
 2400.0000   -6.20504
 2440.0000   -5.44835
 2480.0000   -6.18430
 2520.0000   -6.20042
 2560.0000   -6.49358
 2600.0000   -6.56353
 2640.0000   -6.69555
 2680.0000   -4.96418
 2720.0000   -5.77162
 2760.0000   -4.81372
 2800.0000   -5.26498
 2840.0000   -6.28284
 2880.0000   -5.80526
 2920.0000   -4.95050
 2960.0000   -6.41966
 3000.0000   -5.70593
 3040.0000   -5.29372
 3080.0000   -5.79979
 3120.0000   -5.43795
 3160.0000   -5.74463
 3200.0000   -5.95430
 3240.0000   -5.80093
 3280.0000   -6.08570
 3320.0000   -5.56582
 3360.0000   -5.87023
 3400.0000   -5.89309
 3440.0000   -5.89834
 3480.0000   -5.70624
 3520.0000   -5.41028
 3560.0000   -6.66326
 3600.0000   -6.41162
 3640.0000   -6.02365
 3680.0000   -5.43978
 3720.0000   -5.06649
 3760.0000   -5.42748
 3800.0000   -6.28735
 3840.0000   -6.06509
 3880.0000   -6.48887
 3920.0000   -5.33250
 3960.0000   -4.59568
 4000.0000   -5.56592
 4040.0000   -4.87744
 4080.0000   -5.77149
 4120.0000   -6.26740
 4160.0000   -7.12772
 4200.0000   -6.24876
 4240.0000   -5.58574
 4280.0000   -6.20243
 4320.0000   -4.84872
 4360.0000   -5.75954
 4400.0000   -4.99998
 4440.0000   -5.71234
 4480.0000   -5.49577
 4520.0000   -5.37165
 4560.0000   -5.45653
 4600.0000   -5.46609
 4640.0000   -6.19275
 4680.0000   -7.38282
 4720.0000   -6.14129
 4760.0000   -6.30232
 4800.0000   -6.61170
 4840.0000   -6.57677
 4880.0000   -5.52331
 4920.0000   -5.42571
 4960.0000   -6.32192
 5000.0000   -5.69753
 5040.0000   -5.51401
 5080.0000   -5.72136
 5120.0000   -5.20091
 5160.0000   -5.30071
 5200.0000   -4.68749
 5240.0000   -5.16432
 5280.0000   -4.76022
 5320.0000   -5.92165
 5360.0000   -5.16968
 5400.0000   -6.01925
 5440.0000   -5.17428
 5480.0000   -5.89087
 5520.0000   -6.60624
 5560.0000   -5.42350
 5600.0000   -5.01587
 5640.0000   -6.56626
 5680.0000   -5.54136
 5720.0000   -5.49286
 5760.0000   -5.02839
 5800.0000   -4.93612
 5840.0000   -5.58464
 5880.0000   -5.45466
 5920.0000   -5.44141
 5960.0000   -4.83047
 6000.0000   -5.24875
 6040.0000   -4.94866
 6080.0000   -6.06332
 6120.0000   -5.25900
 6160.0000   -5.35553
 6200.0000   -5.47698
 6240.0000   -6.19769
 6280.0000   -5.87574
 6320.0000   -5.54396
 6360.0000   -5.89354
 6400.0000   -5.12832
 6440.0000   -4.99770
 6480.0000   -5.62865
 6520.0000   -5.49415
 6560.0000   -6.47158
 6600.0000   -5.46878
 6640.0000   -5.59454
 6680.0000   -5.61880
 6720.0000   -6.49230
 6760.0000   -6.02729
 6800.0000   -5.62422
 6840.0000   -5.55750
 6880.0000   -6.55910
 6920.0000   -5.84576
 6960.0000   -5.12600
 7000.0000   -6.47673
 7040.0000   -5.01682
 7080.0000   -6.39366
 7120.0000   -6.22404
 7160.0000   -5.64090
 7200.0000   -6.03557
 7240.0000   -5.03933
 7280.0000   -5.41894
 7320.0000   -6.45575
 7360.0000   -6.63637
 7400.0000   -6.36989
 7440.0000   -6.45505
 7480.0000   -4.93564
 7520.0000   -5.02533
 7560.0000   -5.29466
 7600.0000   -5.04986
 7640.0000   -5.76641
 7680.0000   -5.48524
 7720.0000   -6.70266
 7760.0000   -6.21860
 7800.0000   -5.88846
 7840.0000   -5.87340
 7880.0000   -6.60109
 7920.0000   -6.27839
 7960.0000   -5.19427
 8000.0000   -4.96970
 8040.0000   -5.85384
 8080.0000   -5.80518
 8120.0000   -6.02459
 8160.0000   -5.63667
 8200.0000   -6.51848
 8240.0000   -6.37891
 8280.0000   -6.15140
 8320.0000   -6.27300
 8360.0000   -5.75651
 8400.0000   -5.59176
 8440.0000   -6.22081
 8480.0000   -6.25340
 8520.0000   -6.88420
 8560.0000   -5.42350
 8600.0000   -6.63386
 8640.0000   -6.55765
 8680.0000   -6.32559
 8720.0000   -6.91840
 8760.0000   -5.78156
 8800.0000   -5.84819
 8840.0000   -4.57352
 8880.0000   -5.78701
 8920.0000   -5.34208
 8960.0000   -5.76240
 9000.0000   -6.74993
 9040.0000   -6.54634
 9080.0000   -5.92776
 9120.0000   -5.75518
 9160.0000   -5.90506
 9200.0000   -5.72976
 9240.0000   -5.83404
 9280.0000   -6.07396
 9320.0000   -5.50775
 9360.0000   -6.08576
 9400.0000   -6.28550
 9440.0000   -5.56402
 9480.0000   -5.15115
 9520.0000   -4.88451
 9560.0000   -5.82338
 9600.0000   -5.79809
 9640.0000   -5.73837
 9680.0000   -6.72455
 9720.0000   -5.91406
 9760.0000   -5.50077
 9800.0000   -5.76426
 9840.0000   -5.73242
 9880.0000   -5.21242
 9920.0000   -5.89740
 9960.0000   -6.17794
10000.0000   -5.10412
10040.0000   -5.80619
10080.0000   -5.97242
10120.0000   -5.94737
10160.0000   -5.90284
10200.0000   -5.70240
10240.0000   -5.88895
10280.0000   -6.53652
10320.0000   -6.75709
10360.0000   -6.40243
10400.0000   -6.40309
10440.0000   -6.03226
10480.0000   -6.04107
10520.0000   -5.54328
10560.0000   -6.57888
10600.0000   -5.97537
10640.0000   -6.41004
10680.0000   -5.98614
10720.0000   -6.67747
10760.0000   -5.42895
10800.0000   -6.66454
10840.0000   -5.89623
10880.0000   -6.88862
10920.0000   -6.33494
10960.0000   -5.33786
11000.0000   -6.12541
11040.0000   -5.15557
11080.0000   -5.29746
11120.0000   -6.46040
11160.0000   -5.53435
11200.0000   -5.29765
11240.0000   -4.82920
11280.0000   -5.36762
11320.0000   -5.40310
11360.0000   -5.50053
11400.0000   -6.18927
11440.0000   -5.55866
11480.0000   -5.86817
11520.0000   -5.63383
11560.0000   -6.44131
11600.0000   -5.75648
11640.0000   -5.49619
11680.0000   -4.89634
11720.0000   -5.44127
11760.0000   -5.04399
11800.0000   -5.23073
11840.0000   -6.28208
11880.0000   -5.78059
11920.0000   -5.96117
11960.0000   -5.66070
12000.0000   -6.20212
12040.0000   -6.25579
12080.0000   -5.77692
12120.0000   -5.31712
12160.0000   -5.53935
12200.0000   -4.69297
12240.0000   -5.31870
12280.0000   -5.72310
12320.0000   -5.41493
12360.0000   -5.19596
12400.0000   -5.81901
12440.0000   -5.14920
12480.0000   -6.15052
12520.0000   -5.57853
12560.0000   -6.01874
12600.0000   -4.77085
12640.0000   -4.18135
12680.0000   -4.99409
12720.0000   -5.96244
12760.0000   -6.25313
12800.0000   -5.86759
12840.0000   -5.70322
12880.0000   -4.93870
12920.0000   -5.53282
12960.0000   -5.06147
13000.0000   -6.25497
13040.0000   -5.13982
13080.0000   -5.18250
13120.0000   -5.31705
13160.0000   -5.76539
13200.0000   -4.43454
13240.0000   -4.71442
13280.0000   -5.05991
13320.0000   -4.83680
13360.0000   -5.39299
13400.0000   -5.01941
13440.0000   -6.61375
13480.0000   -5.51255
13520.0000   -5.78063
13560.0000   -6.45507
13600.0000   -5.76079
13640.0000   -5.34280
13680.0000   -5.25176
13720.0000   -5.76002
13760.0000   -5.14142
13800.0000   -5.75147
13840.0000   -4.75443
13880.0000   -5.41803
13920.0000   -6.15029
13960.0000   -5.56885
14000.0000   -6.04314
14040.0000   -6.05095
14080.0000   -6.36433
14120.0000   -5.61504
14160.0000   -5.06835
14200.0000   -5.48625
14240.0000   -6.35785
14280.0000   -5.41953
14320.0000   -6.12783
14360.0000   -6.24756
14400.0000   -6.72901
14440.0000   -6.25234
14480.0000   -5.37130
14520.0000   -5.15029
14560.0000   -5.49090
14600.0000   -5.66817
14640.0000   -5.23318
14680.0000   -5.88851
14720.0000   -5.58672
14760.0000   -5.29026
14800.0000   -6.73656
14840.0000   -5.47046
14880.0000   -4.99427
14920.0000   -6.12827
14960.0000   -5.66571
15000.0000   -6.53956
15040.0000   -7.27644
15080.0000   -6.07743
15120.0000   -6.43183
15160.0000   -5.91729
15200.0000   -5.44178
15240.0000   -6.51347
15280.0000   -6.10973
15320.0000   -6.09316
15360.0000   -5.90650
15400.0000   -6.03016
15440.0000   -6.25194
15480.0000   -6.17156
15520.0000   -5.82303
15560.0000   -5.25920
15600.0000   -5.52620
15640.0000   -5.81577
15680.0000   -5.82045
15720.0000   -5.07316
15760.0000   -5.09395
15800.0000   -5.19459
15840.0000   -5.69714
15880.0000   -5.04501
15920.0000   -5.02589
15960.0000   -5.42459
16000.0000   -5.17568
16040.0000   -4.92293
16080.0000   -5.28035
16120.0000   -5.11604
16160.0000   -5.42818
16200.0000   -4.67053
16240.0000   -4.40053
16280.0000   -5.08309
16320.0000   -6.35514
16360.0000   -5.94098
16400.0000   -5.35886
16440.0000   -6.03832
16480.0000   -6.28964
16520.0000   -5.64562
16560.0000   -5.35548
16600.0000   -6.18407
16640.0000   -5.84719
16680.0000   -5.72074
16720.0000   -5.71339
16760.0000   -6.05149
16800.0000   -5.79250
16840.0000   -5.70700
16880.0000   -5.68873
16920.0000   -6.51303
16960.0000   -6.11425
17000.0000   -5.91898
17040.0000   -6.51613
17080.0000   -6.15746
17120.0000   -6.32680
17160.0000   -6.14119
17200.0000   -6.02783
17240.0000   -6.01219
17280.0000   -5.87262
17320.0000   -6.87046
17360.0000   -7.36732
17400.0000   -6.21000
17440.0000   -6.48968
17480.0000   -5.92854
17520.0000   -5.77701
17560.0000   -5.47195
17600.0000   -5.76835
17640.0000   -5.88006
17680.0000   -5.82251
17720.0000   -5.79811
17760.0000   -6.60058
17800.0000   -6.03271
17840.0000   -6.00938
17880.0000   -6.37302
17920.0000   -5.61007
17960.0000   -6.22905
18000.0000   -5.84075
18040.0000   -5.33852
18080.0000   -7.13451
18120.0000   -6.13061
18160.0000   -5.09394
18200.0000   -6.22437
18240.0000   -5.93137
18280.0000   -6.82113
18320.0000   -6.79507
18360.0000   -5.83158
18400.0000   -6.94246
18440.0000   -7.09597
18480.0000   -7.11223
18520.0000   -5.98486
18560.0000   -5.17715
18600.0000   -6.79277
18640.0000   -5.43476
18680.0000   -5.21421
18720.0000   -6.37481
18760.0000   -4.58941
18800.0000   -5.39612
18840.0000   -5.26196
18880.0000   -5.36058
18920.0000   -6.01486
18960.0000   -5.39168
19000.0000   -5.39016
19040.0000   -6.93229
19080.0000   -6.88694
19120.0000   -6.54636
19160.0000   -6.23829
19200.0000   -5.94379
19240.0000   -6.77008
19280.0000   -6.62360
19320.0000   -6.30938
19360.0000   -6.56685
19400.0000   -6.66313
19440.0000   -5.74379
19480.0000   -5.70015
19520.0000   -6.23011
19560.0000   -6.26140
19600.0000   -4.98904
19640.0000   -5.40224
19680.0000   -5.98150
19720.0000   -5.56217
19760.0000   -5.49682
19800.0000   -6.86368
19840.0000   -6.03003
19880.0000   -5.07309
19920.0000   -6.30380
19960.0000   -6.19484
20000.0000   -6.28503
20040.0000   -5.69402
20080.0000   -5.95574
20120.0000   -6.50814
20160.0000   -5.82013
20200.0000   -6.02906
20240.0000   -6.83392
20280.0000   -5.82972
20320.0000   -6.45672
20360.0000   -5.91597
20400.0000   -5.65561
20440.0000   -5.13846
20480.0000   -5.52946
20520.0000   -5.26285
20560.0000   -5.42057
20600.0000   -5.49206
20640.0000   -5.22375
20680.0000   -5.35057
20720.0000   -5.62651
20760.0000   -6.07317
20800.0000   -5.02718
20840.0000   -5.48323
20880.0000   -6.40386
20920.0000   -6.44637
20960.0000   -5.61056
21000.0000   -6.03990
21040.0000   -5.97534
21080.0000   -5.48950
21120.0000   -5.17017
21160.0000   -5.86215
21200.0000   -6.21440
21240.0000   -5.31104
21280.0000   -5.73713
21320.0000   -6.56751
21360.0000   -5.98936
21400.0000   -6.68432
21440.0000   -7.10740
21480.0000   -6.48502
21520.0000   -6.41363
21560.0000   -5.86938
21600.0000   -6.13556
21640.0000   -6.25369
21680.0000   -6.23400
21720.0000   -6.67506
21760.0000   -6.57243
21800.0000   -5.57544
21840.0000   -7.04395
21880.0000   -6.40153
21920.0000   -7.04694
21960.0000   -6.70651
22000.0000   -6.81661
22040.0000   -6.50383
22080.0000   -6.96642
22120.0000   -6.37115
22160.0000   -7.35913
22200.0000   -6.10825
22240.0000   -5.41503
22280.0000   -6.09008
22320.0000   -5.54055
22360.0000   -7.40687
22400.0000   -6.95032
22440.0000   -6.32528
22480.0000   -6.19359
22520.0000   -6.21686
22560.0000   -6.38770
22600.0000   -6.02068
22640.0000   -6.06804
22680.0000   -7.06581
22720.0000   -7.01151
22760.0000   -5.81194
22800.0000   -6.65399
22840.0000   -5.62080
22880.0000   -6.06526
22920.0000   -6.92949
22960.0000   -6.78571
23000.0000   -6.25024
23040.0000   -6.24337
23080.0000   -5.93964
23120.0000   -6.62679
23160.0000   -6.94624
23200.0000   -6.49684
23240.0000   -6.17258
23280.0000   -6.84110
23320.0000   -6.47569
23360.0000   -6.08821
23400.0000   -6.04447
23440.0000   -6.62028
23480.0000   -5.57624
23520.0000   -4.95207
23560.0000   -6.06103
23600.0000   -5.49019
23640.0000   -5.53224
23680.0000   -5.91363
23720.0000   -5.95487
23760.0000   -5.80908
23800.0000   -5.89281
23840.0000   -5.95780
23880.0000   -5.11277
23920.0000   -5.96759
23960.0000   -5.68523
24000.0000   -5.36377
24040.0000   -5.20676
24080.0000   -5.64915
24120.0000   -5.73984
24160.0000   -5.68308
24200.0000   -5.14472
24240.0000   -5.61257
24280.0000   -5.49197
24320.0000   -5.09806
24360.0000   -5.31018
24400.0000   -5.78108
24440.0000   -5.30534
24480.0000   -4.56838
24520.0000   -4.42610
24560.0000   -5.08218
24600.0000   -4.98948
24640.0000   -3.87620
24680.0000   -5.53479
24720.0000   -4.98044
24760.0000   -5.27221
24800.0000   -5.24486
24840.0000   -4.51757
24880.0000   -5.86149
24920.0000   -5.44516
24960.0000   -5.35894
25000.0000   -5.51096
25040.0000   -5.99666
25080.0000   -6.30039
25120.0000   -6.63041
25160.0000   -7.02291
25200.0000   -5.64492
25240.0000   -6.00000
25280.0000   -5.75952
25320.0000   -6.26752
25360.0000   -5.80432
25400.0000   -5.28954
25440.0000   -5.93420
25480.0000   -6.20738
25520.0000   -5.57254
25560.0000   -6.09485
25600.0000   -6.30080
25640.0000   -5.27007
25680.0000   -5.59077
25720.0000   -6.37775
25760.0000   -6.32546
25800.0000   -5.82393
25840.0000   -5.76892
25880.0000   -5.38472
25920.0000   -4.99238
25960.0000   -5.07158
26000.0000   -5.44319
26040.0000   -5.69985
26080.0000   -6.59501
26120.0000   -5.94492
26160.0000   -6.13575
26200.0000   -6.45667
26240.0000   -5.80272
26280.0000   -6.06200
26320.0000   -6.25961
26360.0000   -5.88391
26400.0000   -5.82441
26440.0000   -5.88559
26480.0000   -6.48087
26520.0000   -6.46457
26560.0000   -6.55503
26600.0000   -5.94185
26640.0000   -6.56827
26680.0000   -5.62762
26720.0000   -6.78689
26760.0000   -5.41152
26800.0000   -5.30759
26840.0000   -5.62891
26880.0000   -6.02155
26920.0000   -5.52389
26960.0000   -5.32233
27000.0000   -5.40545
27040.0000   -5.23152
27080.0000   -6.19078
27120.0000   -5.90483
27160.0000   -5.64838
27200.0000   -5.65838
27240.0000   -6.08265
27280.0000   -5.50045
27320.0000   -6.34496
27360.0000   -6.05789
27400.0000   -5.91191
27440.0000   -6.49690
27480.0000   -5.79340
27520.0000   -5.76333
27560.0000   -5.96621
27600.0000   -4.82098
27640.0000   -5.12509
27680.0000   -4.98524
27720.0000   -4.86598
27760.0000   -6.40993
27800.0000   -5.60203
27840.0000   -5.70760
27880.0000   -6.05694
27920.0000   -5.90410
27960.0000   -5.82692
28000.0000   -5.48944
28040.0000   -5.65995
28080.0000   -6.26261
28120.0000   -5.82445
28160.0000   -5.04693
28200.0000   -5.63323
28240.0000   -5.14991
28280.0000   -5.97811
28320.0000   -4.72552
28360.0000   -5.43895
28400.0000   -4.99207
28440.0000   -6.10100
28480.0000   -5.11154
28520.0000   -5.43532
28560.0000   -5.43720
28600.0000   -6.28634
28640.0000   -7.24440
28680.0000   -6.58193
28720.0000   -5.48356
28760.0000   -6.33234
28800.0000   -6.17939
28840.0000   -4.85843
28880.0000   -5.24822
28920.0000   -6.03941
28960.0000   -5.80288
29000.0000   -5.19000
29040.0000   -5.69972
29080.0000   -5.00204
29120.0000   -5.73172
29160.0000   -5.85454
29200.0000   -5.93901
29240.0000   -5.35479
29280.0000   -5.22126
29320.0000   -5.50818
29360.0000   -5.80243
29400.0000   -6.06312
29440.0000   -5.47172
29480.0000   -4.52146
29520.0000   -5.68234
29560.0000   -5.58867
29600.0000   -4.99282
29640.0000   -5.79046
29680.0000   -5.54907
29720.0000   -6.15828
29760.0000   -5.61150
29800.0000   -6.09531
29840.0000   -6.72086
29880.0000   -5.69371
29920.0000   -5.52216
29960.0000   -5.98132
30000.0000   -5.14776
30040.0000   -5.57667
30080.0000   -5.40840
30120.0000   -5.87163
30160.0000   -6.44274
30200.0000   -6.78796
30240.0000   -5.94357
30280.0000   -6.57478
30320.0000   -6.40760
30360.0000   -5.48379
30400.0000   -5.37294
30440.0000   -6.08319
30480.0000   -5.75386
30520.0000   -5.01415
30560.0000   -5.88003
30600.0000   -6.32433
30640.0000   -5.74526
30680.0000   -5.58981
30720.0000   -5.99362
30760.0000   -5.39867
30800.0000   -5.10381
30840.0000   -5.22448
30880.0000   -5.59630
30920.0000   -5.89685
30960.0000   -5.90526
31000.0000   -5.48305
31040.0000   -5.57598
31080.0000   -6.05405
31120.0000   -6.13797
31160.0000   -5.94866
31200.0000   -5.74757
31240.0000   -6.11999
31280.0000   -5.61266
31320.0000   -6.10547
31360.0000   -5.83550
31400.0000   -5.80609
31440.0000   -6.01004
31480.0000   -5.43115
31520.0000   -5.44239
31560.0000   -4.88161
31600.0000   -6.87391
31640.0000   -6.26664
31680.0000   -6.04213
31720.0000   -5.62696
31760.0000   -6.25644
31800.0000   -6.50644
31840.0000   -6.29118
31880.0000   -5.48843
31920.0000   -6.44975
31960.0000   -6.33491
32000.0000   -4.70332
32040.0000   -4.60922
32080.0000   -5.29699
32120.0000   -5.17237
32160.0000   -5.81387
32200.0000   -5.36480
32240.0000   -6.21652
32280.0000   -5.81683
32320.0000   -5.99921
32360.0000   -5.48673
32400.0000   -5.65399
32440.0000   -5.77922
32480.0000   -5.91442
32520.0000   -5.31487
32560.0000   -4.75451
32600.0000   -4.53162
32640.0000   -5.95239
32680.0000   -4.79619
32720.0000   -4.48347
32760.0000   -4.97294
32800.0000   -5.90073
32840.0000   -5.79248
32880.0000   -4.59124
32920.0000   -5.15387
32960.0000   -5.21928
33000.0000   -5.73312
33040.0000   -5.05056
33080.0000   -5.25569
33120.0000   -5.66056
33160.0000   -5.96119
33200.0000   -4.34691
33240.0000   -5.46227
33280.0000   -5.30207
33320.0000   -5.30989
33360.0000   -5.88509
33400.0000   -5.00703
33440.0000   -5.32268
33480.0000   -4.98062
33520.0000   -4.76433
33560.0000   -5.76253
33600.0000   -5.28174
33640.0000   -4.63793
33680.0000   -5.44496
33720.0000   -5.20726
33760.0000   -4.67806
33800.0000   -4.31931
33840.0000   -5.44239
33880.0000   -5.33035
33920.0000   -4.59482
33960.0000   -5.04967
34000.0000   -4.96693
34040.0000   -4.83376
34080.0000   -5.38075
34120.0000   -5.48214
34160.0000   -5.36306
34200.0000   -4.74093
34240.0000   -5.13956
34280.0000   -5.26442
34320.0000   -5.41856
34360.0000   -5.52799
34400.0000   -4.87922
34440.0000   -5.11178
34480.0000   -5.07888
34520.0000   -5.37652
34560.0000   -4.73376
34600.0000   -6.02176
34640.0000   -5.65670
34680.0000   -5.09307
34720.0000   -4.49097
34760.0000   -5.43688
34800.0000   -5.27048
34840.0000   -4.78345
34880.0000   -5.10763
34920.0000   -5.59530
34960.0000   -5.00137
35000.0000   -5.39582
35040.0000   -5.19797
35080.0000   -5.81355
35120.0000   -5.33001
35160.0000   -5.71494
35200.0000   -4.87972
35240.0000   -5.02818
35280.0000   -4.77635
35320.0000   -5.78226
35360.0000   -5.19968
35400.0000   -3.98457
35440.0000   -4.39532
35480.0000   -4.04926
35520.0000   -4.93090
35560.0000   -3.95439
35600.0000   -4.59555
35640.0000   -4.52831
35680.0000   -4.88260
35720.0000   -4.04511
35760.0000   -4.77876
35800.0000   -4.90504
35840.0000   -5.63395
35880.0000   -5.55937
35920.0000   -5.72369
35960.0000   -5.21645
36000.0000   -4.67098
36040.0000   -5.27677
36080.0000   -5.02977
36120.0000   -5.91362
36160.0000   -5.25490
36200.0000   -5.15507
36240.0000   -4.72288
36280.0000   -4.91134
36320.0000   -4.92498
36360.0000   -5.05348
36400.0000   -5.84352
36440.0000   -5.03485
36480.0000   -5.16991
36520.0000   -6.05326
36560.0000   -5.42914
36600.0000   -4.89506
36640.0000   -5.34413
36680.0000   -5.22314
36720.0000   -5.85156
36760.0000   -5.51670
36800.0000   -5.93328
36840.0000   -5.56285
36880.0000   -6.14738
36920.0000   -5.17025
36960.0000   -5.17518
37000.0000   -5.71492
37040.0000   -5.35019
37080.0000   -5.48623
37120.0000   -4.59176
37160.0000   -4.59434
37200.0000   -5.86366
37240.0000   -5.78062
37280.0000   -4.82795
37320.0000   -5.75940
37360.0000   -5.11517
37400.0000   -5.45468
37440.0000   -4.20786
37480.0000   -4.45217
37520.0000   -5.74055
37560.0000   -6.41110
37600.0000   -5.75840
37640.0000   -5.59074
37680.0000   -5.83100
37720.0000   -5.64624
37760.0000   -5.44451
37800.0000   -4.53640
37840.0000   -4.88985
37880.0000   -4.78639
37920.0000   -5.73695
37960.0000   -5.33096
38000.0000   -5.57371
38040.0000   -5.89398
38080.0000   -5.90721
38120.0000   -6.36053
38160.0000   -5.66656
38200.0000   -6.53579
38240.0000   -6.10534
38280.0000   -5.55798
38320.0000   -5.79672
38360.0000   -4.93024
38400.0000   -4.95321
38440.0000   -5.13423
38480.0000   -5.43694
38520.0000   -4.47534
38560.0000   -4.52031
38600.0000   -4.39338
38640.0000   -4.60443
38680.0000   -4.65362
38720.0000   -5.51186
38760.0000   -5.66096
38800.0000   -5.87285
38840.0000   -5.58233
38880.0000   -6.30341
38920.0000   -5.90819
38960.0000   -6.20587
39000.0000   -5.93396
39040.0000   -5.83561
39080.0000   -5.67035
39120.0000   -5.63658
39160.0000   -4.87311
39200.0000   -5.19323
39240.0000   -4.95936
39280.0000   -5.49246
39320.0000   -5.10337
39360.0000   -6.45509
39400.0000   -5.91144
39440.0000   -5.74905
39480.0000   -5.84360
39520.0000   -6.65626
39560.0000   -7.28123
39600.0000   -6.74651
39640.0000   -7.15579
39680.0000   -7.40994
39720.0000   -6.60115
39760.0000   -6.80498
39800.0000   -7.18411
39840.0000   -6.99174
39880.0000   -8.09247
39920.0000   -6.55479
39960.0000   -5.58027
40000.0000   -6.40026
40040.0000   -6.19090
40080.0000   -5.09003
40120.0000   -6.12396
40160.0000   -5.86450
40200.0000   -6.13519
40240.0000   -6.06154
40280.0000   -6.51897
40320.0000   -5.72157
40360.0000   -6.01313
40400.0000   -6.13758
40440.0000   -5.64840
40480.0000   -6.35541
40520.0000   -5.93677
40560.0000   -6.68010
40600.0000   -5.47077
40640.0000   -5.57360
40680.0000   -5.42963
40720.0000   -4.85330
40760.0000   -4.38634
40800.0000   -5.68200
40840.0000   -6.45598
40880.0000   -6.32652
40920.0000   -5.72580
40960.0000   -6.01012
41000.0000   -5.67820
41040.0000   -5.04461
41080.0000   -5.17077
41120.0000   -5.84041
41160.0000   -6.71121
41200.0000   -6.55185
41240.0000   -7.09888
41280.0000   -7.03504
41320.0000   -6.46459
41360.0000   -6.06355
41400.0000   -5.47232
41440.0000   -5.90050
41480.0000   -5.72687
41520.0000   -6.06587
41560.0000   -5.09364
41600.0000   -5.49779
41640.0000   -5.03891
41680.0000   -4.96698
41720.0000   -5.26873
41760.0000   -4.89950
41800.0000   -5.66932
41840.0000   -5.94348
41880.0000   -4.89787
41920.0000   -5.10653
41960.0000   -5.59838
42000.0000   -5.82417
42040.0000   -6.69103
42080.0000   -6.96487
42120.0000   -6.11123
42160.0000   -5.19367
42200.0000   -4.79127
42240.0000   -5.60169
42280.0000   -5.37851
42320.0000   -5.25909
42360.0000   -4.90178
42400.0000   -5.83374
42440.0000   -5.46101
42480.0000   -5.79014
42520.0000   -5.64651
42560.0000   -5.54720
42600.0000   -5.90670
42640.0000   -5.75851
42680.0000   -6.22726
42720.0000   -6.85130
42760.0000   -7.70569
42800.0000   -7.23038
42840.0000   -7.40242
42880.0000   -6.88409
42920.0000   -5.35351
42960.0000   -6.45248
43000.0000   -7.04573
43040.0000   -6.44050
43080.0000   -5.33775
43120.0000   -5.52646
43160.0000   -6.10450
43200.0000   -6.28758
43240.0000   -6.26828
43280.0000   -5.51437
43320.0000   -6.51829
43360.0000   -5.75760
43400.0000   -6.27152
43440.0000   -5.37307
43480.0000   -5.97023
43520.0000   -5.70518
43560.0000   -5.89356
43600.0000   -6.38124
43640.0000   -6.03589
43680.0000   -5.39547
43720.0000   -5.51812
43760.0000   -5.89423
43800.0000   -6.35338
43840.0000   -6.49345
43880.0000   -6.16232
43920.0000   -6.26044
43960.0000   -6.55544
44000.0000   -6.58494
44040.0000   -6.41795
44080.0000   -7.24497
44120.0000   -7.44457
44160.0000   -4.74415
44200.0000   -6.56932
44240.0000   -5.42308
44280.0000   -6.39885
44320.0000   -6.92105
44360.0000   -7.13932
44400.0000   -6.13950
44440.0000   -5.90982
44480.0000   -6.86982
44520.0000   -6.97667
44560.0000   -6.19257
44600.0000   -6.24943
44640.0000   -6.56094
44680.0000   -5.74136
44720.0000   -6.19349
44760.0000   -5.67639
44800.0000   -5.39360
44840.0000   -6.27505
44880.0000   -7.16595
44920.0000   -6.22164
44960.0000   -6.08522
45000.0000   -7.04937
45040.0000   -6.51063
45080.0000   -7.64192
45120.0000   -5.67646
45160.0000   -4.69512
45200.0000   -6.16540
45240.0000   -6.65138
45280.0000   -7.75995
45320.0000   -6.75482
45360.0000   -5.77206
45400.0000   -6.70572
45440.0000   -6.16867
45480.0000   -5.96275
45520.0000   -5.46418
45560.0000   -6.00313
45600.0000   -6.29234
45640.0000   -5.02842
45680.0000   -5.12821
45720.0000   -6.04587
45760.0000   -6.91337
45800.0000   -5.37830
45840.0000   -6.22642
45880.0000   -6.01359
45920.0000   -6.74981
45960.0000   -5.89826
46000.0000   -6.64944
46040.0000   -5.55752
46080.0000   -6.20593
46120.0000   -5.26716
46160.0000   -5.96475
46200.0000   -5.85031
46240.0000   -6.53956
46280.0000   -6.28118
46320.0000   -5.82307
46360.0000   -6.68563
46400.0000   -7.20847
46440.0000   -5.63754
46480.0000   -6.07139
46520.0000   -5.83581
46560.0000   -5.77844
46600.0000   -5.36027
46640.0000   -5.50209
46680.0000   -4.77303
46720.0000   -4.95420
46760.0000   -5.14277
46800.0000   -5.47242
46840.0000   -6.03065
46880.0000   -6.39422
46920.0000   -5.94517
46960.0000   -6.52310
47000.0000   -5.70459
47040.0000   -6.51235
47080.0000   -6.37858
47120.0000   -6.51218
47160.0000   -6.43788
47200.0000   -6.77144
47240.0000   -5.87546
47280.0000   -6.14444
47320.0000   -5.62414
47360.0000   -6.33614
47400.0000   -5.18455
47440.0000   -5.76016
47480.0000   -6.00284
47520.0000   -6.49885
47560.0000   -6.63208
47600.0000   -7.09327
47640.0000   -6.47147
47680.0000   -6.52441
47720.0000   -6.55414
47760.0000   -5.98680
47800.0000   -5.84915
47840.0000   -6.09907
47880.0000   -6.44797
47920.0000   -5.88939
47960.0000   -6.18384
48000.0000   -6.46706
48040.0000   -6.31824
48080.0000   -6.02731
48120.0000   -5.96153
48160.0000   -5.12119
48200.0000   -5.94109
48240.0000   -5.95897
48280.0000   -4.75349
48320.0000   -6.51938
48360.0000   -5.46833
48400.0000   -6.04301
48440.0000   -4.71155
48480.0000   -6.71261
48520.0000   -6.15123
48560.0000   -5.97937
48600.0000   -5.73663
48640.0000   -6.75962
48680.0000   -6.22464
48720.0000   -6.25297
48760.0000   -6.20927
48800.0000   -6.05250
48840.0000   -5.35387
48880.0000   -6.41062
48920.0000   -6.27395
48960.0000   -5.94495
49000.0000   -5.62814
49040.0000   -5.67069
49080.0000   -5.96094
49120.0000   -5.78862
49160.0000   -4.76339
49200.0000   -5.73211
49240.0000   -5.92562
49280.0000   -5.86284
49320.0000   -5.31591
49360.0000   -5.24891
49400.0000   -5.75130
49440.0000   -6.45892
49480.0000   -6.15696
49520.0000   -6.32750
49560.0000   -5.06450
49600.0000   -5.28572
49640.0000   -5.73253
49680.0000   -6.87634
49720.0000   -5.65455
49760.0000   -6.38614
49800.0000   -6.64928
49840.0000   -5.63494
49880.0000   -5.00763
49920.0000   -5.55995
49960.0000   -5.68847
50000.0000   -5.35864
50040.0000   -6.60508
50080.0000   -7.01151
50120.0000   -6.15875
50160.0000   -5.83997
50200.0000   -5.79065
50240.0000   -6.29626
50280.0000   -6.18688
50320.0000   -6.78096
50360.0000   -6.18237
50400.0000   -5.52075
50440.0000   -6.47340
50480.0000   -6.83633
50520.0000   -6.76015
50560.0000   -6.10394
50600.0000   -6.94396
50640.0000   -7.44601
50680.0000   -5.41502
50720.0000   -6.24172
50760.0000   -6.20923
50800.0000   -5.90562
50840.0000   -5.96651
50880.0000   -7.06439
50920.0000   -6.49399
50960.0000   -5.92110
51000.0000   -5.34915
51040.0000   -6.03155
51080.0000   -6.84268
51120.0000   -6.42961
51160.0000   -5.55761
51200.0000   -5.38021
51240.0000   -5.95400
51280.0000   -5.86908
51320.0000   -5.69010
51360.0000   -5.39998
51400.0000   -6.61401
51440.0000   -5.53713
51480.0000   -6.06447
51520.0000   -6.14824
51560.0000   -5.32036
51600.0000   -5.74345
51640.0000   -5.49685
51680.0000   -5.94074
51720.0000   -5.67462
51760.0000   -6.00300
51800.0000   -7.15475
51840.0000   -6.63488
51880.0000   -6.57171
51920.0000   -5.84547
51960.0000   -6.70628
52000.0000   -6.52008
52040.0000   -7.27613
52080.0000   -5.94327
52120.0000   -6.45991
52160.0000   -6.13490
52200.0000   -6.57309
52240.0000   -5.91130
52280.0000   -5.94540
52320.0000   -6.03638
52360.0000   -6.30786
52400.0000   -7.21718
52440.0000   -7.09002
52480.0000   -7.54187
52520.0000   -7.06359
52560.0000   -7.13091
52600.0000   -5.90277
52640.0000   -6.58533
52680.0000   -6.25297
52720.0000   -5.94141
52760.0000   -7.19672
52800.0000   -5.92456
52840.0000   -6.52673
52880.0000   -5.19759
52920.0000   -5.57907
52960.0000   -5.76342
53000.0000   -6.51171
53040.0000   -5.89905
53080.0000   -6.08061
53120.0000   -5.87874
53160.0000   -4.94592
53200.0000   -6.18584
53240.0000   -5.51691
53280.0000   -5.97979
53320.0000   -6.40142
53360.0000   -6.52427
53400.0000   -5.66442
53440.0000   -5.87926
53480.0000   -5.86930
53520.0000   -6.14264
53560.0000   -5.71184
53600.0000   -6.01053
53640.0000   -6.57535
53680.0000   -6.14755
53720.0000   -6.37613
53760.0000   -6.12255
53800.0000   -6.94150
53840.0000   -5.71243
53880.0000   -5.98467
53920.0000   -6.20550
53960.0000   -6.28580
54000.0000   -6.26865
54040.0000   -7.25765
54080.0000   -7.16503
54120.0000   -6.67659
54160.0000   -6.26448
54200.0000   -6.01773
54240.0000   -6.38845
54280.0000   -5.89702
54320.0000   -6.09773
54360.0000   -6.44077
54400.0000   -5.87959
54440.0000   -5.58563
54480.0000   -6.15234
54520.0000   -6.11234
54560.0000   -6.56626
54600.0000   -6.40382
54640.0000   -6.56022
54680.0000   -7.02873
54720.0000   -6.08841
54760.0000   -6.08857
54800.0000   -5.30926
54840.0000   -5.20652
54880.0000   -6.14390
54920.0000   -5.32480
54960.0000   -6.59933
55000.0000   -6.40130
55040.0000   -6.38140
55080.0000   -5.56907
55120.0000   -5.25965
55160.0000   -5.82551
55200.0000   -5.84100
55240.0000   -5.88037
55280.0000   -5.11675
55320.0000   -5.01035
55360.0000   -6.33216
55400.0000   -5.45418
55440.0000   -6.23902
55480.0000   -5.98764
55520.0000   -5.68454
55560.0000   -6.41756
55600.0000   -5.98549
55640.0000   -5.93714
55680.0000   -4.65894
55720.0000   -5.58078
55760.0000   -6.05546
55800.0000   -5.74413
55840.0000   -5.44541
55880.0000   -5.10701
55920.0000   -5.31529
55960.0000   -4.67771
56000.0000   -5.66618
56040.0000   -5.80533
56080.0000   -5.46862
56120.0000   -5.08637
56160.0000   -5.56470
56200.0000   -4.74682
56240.0000   -5.25279
56280.0000   -4.74220
56320.0000   -5.92035
56360.0000   -4.33634
56400.0000   -4.93050
56440.0000   -5.23547
56480.0000   -5.26112
56520.0000   -5.22909
56560.0000   -5.16476
56600.0000   -6.88471
56640.0000   -6.07561
56680.0000   -6.38920
56720.0000   -5.10243
56760.0000   -5.66031
56800.0000   -5.21797
56840.0000   -4.53189
56880.0000   -5.21926
56920.0000   -5.70784
56960.0000   -5.27881
57000.0000   -5.02692
57040.0000   -4.65413
57080.0000   -5.63054
57120.0000   -4.81580
57160.0000   -4.49395
57200.0000   -5.95582
57240.0000   -4.70803
57280.0000   -4.25855
57320.0000   -5.00418
57360.0000   -4.99457
57400.0000   -5.70267
57440.0000   -5.17844
57480.0000   -5.51461
57520.0000   -5.65659
57560.0000   -5.65384
57600.0000   -5.43745
57640.0000   -5.88206
57680.0000   -5.89680
57720.0000   -6.36238
57760.0000   -5.52080
57800.0000   -5.25311
57840.0000   -5.31694
57880.0000   -5.64854
57920.0000   -5.73143
57960.0000   -5.09857
58000.0000   -4.78270
58040.0000   -5.45960
58080.0000   -5.56005
58120.0000   -6.40970
58160.0000   -5.70776
58200.0000   -5.49866
58240.0000   -5.60134
58280.0000   -6.09038
58320.0000   -5.98503
58360.0000   -6.11452
58400.0000   -5.58888
58440.0000   -5.84994
58480.0000   -6.43263
58520.0000   -5.33960
58560.0000   -5.89816
58600.0000   -6.98867
58640.0000   -6.35586
58680.0000   -5.96896
58720.0000   -6.24800
58760.0000   -7.37830
58800.0000   -5.98865
58840.0000   -5.46381
58880.0000   -5.57760
58920.0000   -5.80082
58960.0000   -6.08158
59000.0000   -5.65507
59040.0000   -5.51754
59080.0000   -6.15669
59120.0000   -5.50215
59160.0000   -5.56200
59200.0000   -5.37973
59240.0000   -6.40482
59280.0000   -5.42119
59320.0000   -5.86521
59360.0000   -5.74871
59400.0000   -6.27478
59440.0000   -5.42449
59480.0000   -6.08111
59520.0000   -6.05164
59560.0000   -6.32916
59600.0000   -5.68483
59640.0000   -6.78529
59680.0000   -5.70371
59720.0000   -5.72290
59760.0000   -5.45698
59800.0000   -6.11764
59840.0000   -5.55668
59880.0000   -6.35413
59920.0000   -5.82066
59960.0000   -5.32881
60000.0000   -5.28725
60040.0000   -5.87054
60080.0000   -5.62626
60120.0000   -6.00129
60160.0000   -5.74342
60200.0000   -4.24244
60240.0000   -5.88858
60280.0000   -6.09829
60320.0000   -6.08293
60360.0000   -6.55960
60400.0000   -5.88295
60440.0000   -5.92847
60480.0000   -6.43714
60520.0000   -6.35430
60560.0000   -5.04703
60600.0000   -6.55902
60640.0000   -6.19831
60680.0000   -5.99292
60720.0000   -6.95126
60760.0000   -5.71191
60800.0000   -4.96659
60840.0000   -6.06120
60880.0000   -6.52837
60920.0000   -6.02982
60960.0000   -5.83801
61000.0000   -6.25162
61040.0000   -5.81566
61080.0000   -5.80257
61120.0000   -5.80240
61160.0000   -6.32626
61200.0000   -5.80293
61240.0000   -5.94190
61280.0000   -6.15476
61320.0000   -5.33904
61360.0000   -6.36579
61400.0000   -5.95796
61440.0000   -5.64331
61480.0000   -5.59041
61520.0000   -6.36673
61560.0000   -5.70625
61600.0000   -6.79167
61640.0000   -5.20278
61680.0000   -5.64565
61720.0000   -6.63616
61760.0000   -6.09273
61800.0000   -5.40215
61840.0000   -5.79011
61880.0000   -6.32001
61920.0000   -6.31350
61960.0000   -5.97762
62000.0000   -5.84739
62040.0000   -5.66908
62080.0000   -6.28876
62120.0000   -5.28575
62160.0000   -6.18798
62200.0000   -6.54855
62240.0000   -6.41867
62280.0000   -6.24580
62320.0000   -5.82867
62360.0000   -5.21414
62400.0000   -5.62021
62440.0000   -5.15010
62480.0000   -5.49997
62520.0000   -6.10856
62560.0000   -6.36531
62600.0000   -5.78373
62640.0000   -5.60062
62680.0000   -6.36559
62720.0000   -6.13376
62760.0000   -5.75256
62800.0000   -6.41747
62840.0000   -5.68520
62880.0000   -5.61483
62920.0000   -5.49142
62960.0000   -6.17539
63000.0000   -5.32635
63040.0000   -5.56816
63080.0000   -6.13335
63120.0000   -6.28496
63160.0000   -6.83455
63200.0000   -6.38338
63240.0000   -6.30112
63280.0000   -6.67490
63320.0000   -5.89032
63360.0000   -6.50292
63400.0000   -6.30380
63440.0000   -5.84048
63480.0000   -7.18993
63520.0000   -6.85741
63560.0000   -6.32394
63600.0000   -6.28095
63640.0000   -6.26802
63680.0000   -6.58068
63720.0000   -6.76420
63760.0000   -6.52388
63800.0000   -6.54775
63840.0000   -6.19200
63880.0000   -4.94143
63920.0000   -5.56820
63960.0000   -6.09946
64000.0000   -5.51295
64040.0000   -5.16341
64080.0000   -5.29503
64120.0000   -5.56160
64160.0000   -5.14719
64200.0000   -4.98198
64240.0000   -6.18286
64280.0000   -6.10259
64320.0000   -5.48929
64360.0000   -6.23338
64400.0000   -6.35326
64440.0000   -6.15552
64480.0000   -6.34942
64520.0000   -5.00081
64560.0000   -6.02547
64600.0000   -6.48710
64640.0000   -6.17256
64680.0000   -6.26725
64720.0000   -6.58135
64760.0000   -5.88670
64800.0000   -6.40649
64840.0000   -6.31899
64880.0000   -5.69300
64920.0000   -6.07316
64960.0000   -5.47218
65000.0000   -5.99927
65040.0000   -6.36211
65080.0000   -6.27833
65120.0000   -6.14377
65160.0000   -6.52259
65200.0000   -6.44121
65240.0000   -6.63741
65280.0000   -6.15218
65320.0000   -5.11080
65360.0000   -6.00060
65400.0000   -5.34728
65440.0000   -6.29500
65480.0000   -5.83728
65520.0000   -5.09209
65560.0000   -5.27939
65600.0000   -5.25701
65640.0000   -5.53725
65680.0000   -6.00175
65720.0000   -6.80372
65760.0000   -5.88896
65800.0000   -6.14069
65840.0000   -6.02266
65880.0000   -5.52658
65920.0000   -5.97424
65960.0000   -5.76548
66000.0000   -6.62238
66040.0000   -6.31735
66080.0000   -5.43212
66120.0000   -6.30616
66160.0000   -5.83732
66200.0000   -5.08776
66240.0000   -5.54197
66280.0000   -5.36142
66320.0000   -6.17780
66360.0000   -6.02259
66400.0000   -5.93404
66440.0000   -6.04266
66480.0000   -5.80167
66520.0000   -5.94079
66560.0000   -5.57888
66600.0000   -5.61707
66640.0000   -5.77992
66680.0000   -5.22176
66720.0000   -5.54712
66760.0000   -5.48654
66800.0000   -5.40680
66840.0000   -5.52633
66880.0000   -5.62449
66920.0000   -4.40780
66960.0000   -5.56447
67000.0000   -5.73761
67040.0000   -5.79373
67080.0000   -5.65639
67120.0000   -6.38356
67160.0000   -6.65212
67200.0000   -6.41610
67240.0000   -5.54736
67280.0000   -5.74599
67320.0000   -5.24972
67360.0000   -5.37816
67400.0000   -5.89086
67440.0000   -5.04301
67480.0000   -5.55622
67520.0000   -5.14412
67560.0000   -5.30788
67600.0000   -5.64111
67640.0000   -6.18591
67680.0000   -6.59122
67720.0000   -6.08347
67760.0000   -6.07951
67800.0000   -5.59847
67840.0000   -5.81816
67880.0000   -5.37196
67920.0000   -5.94197
67960.0000   -5.91459
68000.0000   -6.26788
68040.0000   -6.05457
68080.0000   -5.55547
68120.0000   -5.75970
68160.0000   -5.53241
68200.0000   -5.09513
68240.0000   -6.34655
68280.0000   -5.38423
68320.0000   -5.70079
68360.0000   -5.42718
68400.0000   -5.32663
68440.0000   -5.83321
68480.0000   -6.33693
68520.0000   -6.26920
68560.0000   -5.62142
68600.0000   -5.79280
68640.0000   -5.44774
68680.0000   -5.62277
68720.0000   -5.62971
68760.0000   -5.50239
68800.0000   -7.34577
68840.0000   -6.08955
68880.0000   -4.91270
68920.0000   -5.92633
68960.0000   -5.66024
69000.0000   -5.57128
69040.0000   -4.89169
69080.0000   -4.82439
69120.0000   -5.25545
69160.0000   -5.73366
69200.0000   -5.93998
69240.0000   -5.13439
69280.0000   -5.31256
69320.0000   -5.87001
69360.0000   -5.87509
69400.0000   -5.60721
69440.0000   -5.68958
69480.0000   -5.41745
69520.0000   -5.89729
69560.0000   -5.36012
69600.0000   -5.60262
69640.0000   -5.23592
69680.0000   -4.74410
69720.0000   -4.36085
69760.0000   -4.40782
69800.0000   -5.45376
69840.0000   -5.64993
69880.0000   -5.34170
69920.0000   -4.93037
69960.0000   -4.82160
70000.0000   -7.09629
70040.0000   -5.50905
70080.0000   -5.65248
70120.0000   -5.14781
70160.0000   -5.11539
70200.0000   -5.12290
70240.0000   -5.59530
70280.0000   -5.06960
70320.0000   -5.06572
70360.0000   -4.94082
70400.0000   -4.51366
70440.0000   -6.16760
70480.0000   -5.89013
70520.0000   -5.21492
70560.0000   -6.12106
70600.0000   -4.99114
70640.0000   -6.34025
70680.0000   -5.44436
70720.0000   -4.91874
70760.0000   -4.67080
70800.0000   -5.80766
70840.0000   -5.75734
70880.0000   -6.29350
70920.0000   -5.54946
70960.0000   -5.67392
71000.0000   -6.91555
71040.0000   -6.25212
71080.0000   -6.47976
71120.0000   -5.86097
71160.0000   -6.23238
71200.0000   -6.91146
71240.0000   -7.49201
71280.0000   -6.37519
71320.0000   -6.07652
71360.0000   -6.57155
71400.0000   -6.65138
71440.0000   -5.69929
71480.0000   -5.98090
71520.0000   -5.90921
71560.0000   -6.15715
71600.0000   -5.85196
71640.0000   -4.84425
71680.0000   -6.20355
71720.0000   -6.18434
71760.0000   -5.63967
71800.0000   -4.91682
71840.0000   -5.82693
71880.0000   -5.37528
71920.0000   -6.15221
71960.0000   -5.66119
72000.0000   -5.31927
72040.0000   -5.88563
72080.0000   -6.28524
72120.0000   -6.29963
72160.0000   -6.42291
72200.0000   -5.51833
72240.0000   -6.32919
72280.0000   -6.92642
72320.0000   -5.59203
72360.0000   -4.72632
72400.0000   -5.61670
72440.0000   -5.60968
72480.0000   -5.83259
72520.0000   -5.83896
72560.0000   -5.72827
72600.0000   -6.03793
72640.0000   -4.85169
72680.0000   -5.24388
72720.0000   -5.57495
72760.0000   -5.75625
72800.0000   -5.22440
72840.0000   -5.21301
72880.0000   -4.81187
72920.0000   -4.91298
72960.0000   -5.94670
73000.0000   -5.67004
73040.0000   -5.25753
73080.0000   -4.44396
73120.0000   -4.51867
73160.0000   -4.11638
73200.0000   -5.33328
73240.0000   -5.18080
73280.0000   -4.79339
73320.0000   -4.74580
73360.0000   -5.98250
73400.0000   -5.09888
73440.0000   -5.85862
73480.0000   -5.55840
73520.0000   -4.98536
73560.0000   -5.47148
73600.0000   -5.46213
73640.0000   -6.12725
73680.0000   -5.53783
73720.0000   -5.32068
73760.0000   -5.50450
73800.0000   -5.18699
73840.0000   -5.64217
73880.0000   -5.60460
73920.0000   -6.10142
73960.0000   -5.63303
74000.0000   -4.87122
74040.0000   -5.65056
74080.0000   -5.68538
74120.0000   -4.64343
74160.0000   -5.82564
74200.0000   -5.61483
74240.0000   -5.51727
74280.0000   -4.62643
74320.0000   -4.69550
74360.0000   -4.23128
74400.0000   -4.96911
74440.0000   -5.31847
74480.0000   -5.07939
74520.0000   -4.63986
74560.0000   -5.29629
74600.0000   -5.53807
74640.0000   -5.11616
74680.0000   -6.06919
74720.0000   -5.37789
74760.0000   -5.35955
74800.0000   -5.00981
74840.0000   -5.19624
74880.0000   -5.85993
74920.0000   -5.40886
74960.0000   -5.01650
75000.0000   -4.92163
75040.0000   -4.95571
75080.0000   -5.05741
75120.0000   -5.23850
75160.0000   -5.86297
75200.0000   -4.95810
75240.0000   -4.90334
75280.0000   -4.80838
75320.0000   -5.88130
75360.0000   -5.16885
75400.0000   -4.79535
75440.0000   -4.78298
75480.0000   -5.39224
75520.0000   -4.69540
75560.0000   -3.81228
75600.0000   -4.22696
75640.0000   -4.78058
75680.0000   -4.31772
75720.0000   -4.07927
75760.0000   -3.89967
75800.0000   -3.99907
75840.0000   -4.46003
75880.0000   -5.45996
75920.0000   -5.47174
75960.0000   -5.79113
76000.0000   -5.26998
76040.0000   -4.92304
76080.0000   -5.21486
76120.0000   -5.50480
76160.0000   -4.66307
76200.0000   -5.32376
76240.0000   -6.30023
76280.0000   -5.36063
76320.0000   -5.08412
76360.0000   -4.44456
76400.0000   -4.87929
76440.0000   -5.42518
76480.0000   -4.31922
76520.0000   -4.39559
76560.0000   -4.59921
76600.0000   -4.63341
76640.0000   -4.79333
76680.0000   -5.69499
76720.0000   -4.66944
76760.0000   -5.15025
76800.0000   -4.76147
76840.0000   -4.61801
76880.0000   -5.07465
76920.0000   -5.07933
76960.0000   -4.86801
77000.0000   -5.75598
77040.0000   -5.27107
77080.0000   -5.39375
77120.0000   -5.10493
77160.0000   -4.57536
77200.0000   -5.92108
77240.0000   -5.42558
77280.0000   -4.43797
77320.0000   -5.22729
77360.0000   -4.59214
77400.0000   -5.76865
77440.0000   -5.68590
77480.0000   -5.59791
77520.0000   -5.44857
77560.0000   -4.87635
77600.0000   -5.11995
77640.0000   -5.06431
77680.0000   -4.09744
77720.0000   -4.72863
77760.0000   -5.15459
77800.0000   -4.86657
77840.0000   -4.94859
77880.0000   -5.14714
77920.0000   -5.49761
77960.0000   -5.53378
78000.0000   -4.49144
78040.0000   -4.63444
78080.0000   -5.54696
78120.0000   -5.48843
78160.0000   -5.26982
78200.0000   -5.14308
78240.0000   -6.01826
78280.0000   -5.15069
78320.0000   -4.24257
78360.0000   -4.53815
78400.0000   -6.24402
78440.0000   -6.04353
78480.0000   -5.52714
78520.0000   -5.03602
78560.0000   -5.01424
78600.0000   -5.76670
78640.0000   -4.85501
78680.0000   -4.53196
78720.0000   -5.37887
78760.0000   -4.31109
78800.0000   -5.37965
78840.0000   -5.35736
78880.0000   -4.71861
78920.0000   -4.83631
78960.0000   -5.46654
79000.0000   -5.06291
79040.0000   -4.58548
79080.0000   -5.26096
79120.0000   -4.68059
79160.0000   -5.51422
79200.0000   -4.90331
79240.0000   -4.86368
79280.0000   -4.49458
79320.0000   -4.90691
79360.0000   -4.37776
79400.0000   -5.03358
79440.0000   -4.53877
79480.0000   -5.15569
79520.0000   -5.49912
79560.0000   -5.04666
79600.0000   -4.90765
79640.0000   -4.77149
79680.0000   -4.33505
79720.0000   -4.69066
79760.0000   -5.06354
79800.0000   -4.75986
79840.0000   -4.35270
79880.0000   -4.70930
79920.0000   -4.80683
79960.0000   -5.30830
80000.0000   -5.35345
80040.0000   -5.15321
80080.0000   -3.52538
80120.0000   -4.24879
80160.0000   -4.72427
80200.0000   -4.04060
80240.0000   -4.39480
80280.0000   -4.70032
80320.0000   -4.61204
80360.0000   -4.55586
80400.0000   -4.11464
80440.0000   -4.95462
80480.0000   -5.53224
80520.0000   -3.79988
80560.0000   -5.86306
80600.0000   -5.44837
80640.0000   -4.89242
80680.0000   -4.44246
80720.0000   -4.45624
80760.0000   -4.29035
80800.0000   -4.94928
80840.0000   -4.45322
80880.0000   -4.54200
80920.0000   -4.38765
80960.0000   -4.88710
81000.0000   -4.50550
81040.0000   -5.02091
81080.0000   -4.26699
81120.0000   -4.91894
81160.0000   -5.42952
81200.0000   -5.56853
81240.0000   -6.61210
81280.0000   -5.71506
81320.0000   -5.41398
81360.0000   -4.71371
81400.0000   -4.93820
81440.0000   -6.00164
81480.0000   -5.60586
81520.0000   -4.57697
81560.0000   -5.18636
81600.0000   -5.05175
81640.0000   -4.47009
81680.0000   -4.97245
81720.0000   -4.88310
81760.0000   -5.37595
81800.0000   -4.22200
81840.0000   -5.20188
81880.0000   -4.12977
81920.0000   -4.62021
81960.0000   -4.94143
82000.0000   -4.99478
82040.0000   -4.77200
82080.0000   -5.47283
82120.0000   -5.07339
82160.0000   -5.05937
82200.0000   -5.32169
82240.0000   -4.71607
82280.0000   -4.25877
82320.0000   -5.24382
82360.0000   -5.37812
82400.0000   -5.38906
82440.0000   -5.03054
82480.0000   -5.02280
82520.0000   -5.31846
82560.0000   -5.94513
82600.0000   -5.58631
82640.0000   -6.07840
82680.0000   -5.45573
82720.0000   -5.56553
82760.0000   -5.24665
82800.0000   -5.20680
82840.0000   -5.29674
82880.0000   -5.84344
82920.0000   -5.57019
82960.0000   -5.52788
83000.0000   -4.94949
83040.0000   -5.08093
83080.0000   -5.62868
83120.0000   -5.34306
83160.0000   -4.79679
83200.0000   -4.90245
83240.0000   -5.11004
83280.0000   -5.42565
83320.0000   -4.95546
83360.0000   -4.82821
83400.0000   -5.53398
83440.0000   -5.62362
83480.0000   -5.28958
83520.0000   -4.53808
83560.0000   -5.30156
83600.0000   -4.32739
83640.0000   -4.08286
83680.0000   -5.36574
83720.0000   -5.50408
83760.0000   -4.74253
83800.0000   -4.17597
83840.0000   -4.97148
83880.0000   -4.23573
83920.0000   -4.46153
83960.0000   -4.79936
84000.0000   -4.87907
84040.0000   -4.52187
84080.0000   -4.55498
84120.0000   -4.64502
84160.0000   -4.06581
84200.0000   -4.75579
84240.0000   -4.58433
84280.0000   -3.78777
84320.0000   -5.35130
84360.0000   -5.06882
84400.0000   -5.25997
84440.0000   -4.79163
84480.0000   -4.57015
84520.0000   -5.75122
84560.0000   -5.45485
84600.0000   -5.56587
84640.0000   -5.97509
84680.0000   -5.82238
84720.0000   -5.78473
84760.0000   -5.28039
84800.0000   -5.62969
84840.0000   -4.85785
84880.0000   -5.10378
84920.0000   -5.05946
84960.0000   -5.43350
85000.0000   -5.22919
85040.0000   -5.99111
85080.0000   -5.74334
85120.0000   -5.25500
85160.0000   -4.61211
85200.0000   -5.70977
85240.0000   -5.34894
85280.0000   -5.14342
85320.0000   -5.28004
85360.0000   -5.34488
85400.0000   -5.83708
85440.0000   -5.07325
85480.0000   -5.22092
85520.0000   -5.16731
85560.0000   -5.41167
85600.0000   -5.47436
85640.0000   -6.06134
85680.0000   -5.38633
85720.0000   -5.72509
85760.0000   -5.29687
85800.0000   -4.72381
85840.0000   -4.79376
85880.0000   -4.56770
85920.0000   -4.45145
85960.0000   -4.91589
86000.0000   -4.78082
86040.0000   -5.40228
86080.0000   -5.72769
86120.0000   -5.29833
86160.0000   -5.99179
86200.0000   -5.68325
86240.0000   -5.24100
86280.0000   -5.77732
86320.0000   -5.31061
86360.0000   -5.49201
86400.0000   -5.66590
86440.0000   -5.79136
86480.0000   -5.95636
86520.0000   -6.39293
86560.0000   -6.18582
86600.0000   -5.26509
86640.0000   -5.16740
86680.0000   -4.73186
86720.0000   -4.82451
86760.0000   -4.76350
86800.0000   -4.95888
86840.0000   -5.24127
86880.0000   -4.57979
86920.0000   -5.12528
86960.0000   -4.45549
87000.0000   -4.76595
87040.0000   -4.26896
87080.0000   -4.73487
87120.0000   -4.65975
87160.0000   -4.64881
87200.0000   -4.61643
87240.0000   -4.96118
87280.0000   -4.67161
87320.0000   -4.60326
87360.0000   -4.56698
87400.0000   -4.81883
87440.0000   -5.58684
87480.0000   -5.57200
87520.0000   -4.91373
87560.0000   -5.33819
87600.0000   -5.15862
87640.0000   -5.17053
87680.0000   -5.17205
87720.0000   -5.04393
87760.0000   -4.67939
87800.0000   -5.13652
87840.0000   -4.78368
87880.0000   -4.80131
87920.0000   -4.91362
87960.0000   -4.57151
88000.0000   -4.22985
88040.0000   -4.87469
88080.0000   -4.12929
88120.0000   -4.29669
88160.0000   -3.88763
88200.0000   -4.45445
88240.0000   -4.31572
88280.0000   -4.72816
88320.0000   -4.56498
88360.0000   -4.08134
88400.0000   -4.10218
88440.0000   -4.24359
88480.0000   -4.26088
88520.0000   -4.73099
88560.0000   -5.10535
88600.0000   -4.33474
88640.0000   -4.20844
88680.0000   -4.44964
88720.0000   -5.18405
88760.0000   -4.65819
88800.0000   -4.24876
88840.0000   -5.66086
88880.0000   -4.14718
88920.0000   -3.95836
88960.0000   -4.87605
89000.0000   -4.51605
89040.0000   -4.90123
89080.0000   -5.19244
89120.0000   -4.57100
89160.0000   -4.02680
89200.0000   -3.98172
89240.0000   -5.04705
89280.0000   -5.90700
89320.0000   -6.07065
89360.0000   -4.91850
89400.0000   -5.59697
89440.0000   -5.43227
89480.0000   -5.77179
89520.0000   -4.69803
89560.0000   -5.60037
89600.0000   -4.69703
89640.0000   -5.44086
89680.0000   -5.26732
89720.0000   -4.92600
89760.0000   -4.58105
89800.0000   -4.64127
89840.0000   -6.13099
89880.0000   -5.30829
89920.0000   -5.58817
89960.0000   -4.51221
90000.0000   -6.10299
90040.0000   -4.95483
90080.0000   -5.53678
90120.0000   -5.45476
90160.0000   -5.67192
90200.0000   -5.07231
90240.0000   -5.62411
90280.0000   -5.69087
90320.0000   -4.37862
90360.0000   -5.13186
90400.0000   -5.50860
90440.0000   -5.10137
90480.0000   -5.21645
90520.0000   -5.73613
90560.0000   -6.51347
90600.0000   -5.84621
90640.0000   -4.79126
90680.0000   -4.46162
90720.0000   -5.03988
90760.0000   -5.15374
90800.0000   -4.40167
90840.0000   -4.41529
90880.0000   -4.75685
90920.0000   -6.17977
90960.0000   -4.11719
91000.0000   -4.79971
91040.0000   -4.86032
91080.0000   -4.99773
91120.0000   -4.98507
91160.0000   -5.37374
91200.0000   -5.34049
91240.0000   -5.71561
91280.0000   -4.85813
91320.0000   -4.89046
91360.0000   -4.81371
91400.0000   -4.93115
91440.0000   -4.54285
91480.0000   -4.97984
91520.0000   -5.26085
91560.0000   -5.50496
91600.0000   -5.34847
91640.0000   -4.65794
91680.0000   -5.38159
91720.0000   -4.92514
91760.0000   -4.44841
91800.0000   -5.06263
91840.0000   -4.87960
91880.0000   -4.85073
91920.0000   -5.80727
91960.0000   -5.78314
92000.0000   -5.14354
92040.0000   -4.03331
92080.0000   -4.61318
92120.0000   -5.00668
92160.0000   -4.97920
92200.0000   -4.64769
92240.0000   -4.52780
92280.0000   -4.45322
92320.0000   -4.55095
92360.0000   -5.80381
92400.0000   -4.54385
92440.0000   -4.10905
92480.0000   -4.12059
92520.0000   -5.06026
92560.0000   -5.19697
92600.0000   -5.05892
92640.0000   -5.31471
92680.0000   -4.94221
92720.0000   -4.64074
92760.0000   -5.49263
92800.0000   -5.27574
92840.0000   -4.84324
92880.0000   -5.09262
92920.0000   -4.96501
92960.0000   -5.03683
93000.0000   -5.65974
93040.0000   -5.27454
93080.0000   -5.94757
93120.0000   -6.16405
93160.0000   -5.91350
93200.0000   -5.85953
93240.0000   -6.12024
93280.0000   -4.95009
93320.0000   -6.47330
93360.0000   -5.71647
93400.0000   -5.74156
93440.0000   -5.39451
93480.0000   -5.12100
93520.0000   -5.45447
93560.0000   -5.24685
93600.0000   -5.50369
93640.0000   -5.00461
93680.0000   -5.31090
93720.0000   -4.43633
93760.0000   -4.80458
93800.0000   -4.43512
93840.0000   -5.09351
93880.0000   -4.64186
93920.0000   -3.59565
93960.0000   -4.13686
94000.0000   -4.86809
94040.0000   -4.18636
94080.0000   -4.50729
94120.0000   -3.77294
94160.0000   -4.07822
94200.0000   -4.51927
94240.0000   -4.61586
94280.0000   -4.22576
94320.0000   -4.24366
94360.0000   -4.94629
94400.0000   -5.35068
94440.0000   -5.10682
94480.0000   -5.78785
94520.0000   -5.14132
94560.0000   -3.92935
94600.0000   -4.71737
94640.0000   -4.71034
94680.0000   -4.59460
94720.0000   -4.32429
94760.0000   -3.62617
94800.0000   -3.92324
94840.0000   -3.81546
94880.0000   -5.22168
94920.0000   -4.77169
94960.0000   -4.78779
95000.0000   -4.73930
95040.0000   -4.70149
95080.0000   -5.73641
95120.0000   -5.40292
95160.0000   -5.44047
95200.0000   -5.22806
95240.0000   -5.16394
95280.0000   -4.63975
95320.0000   -3.92462
95360.0000   -5.12497
95400.0000   -4.88397
95440.0000   -4.45999
95480.0000   -5.59337
95520.0000   -4.76745
95560.0000   -5.68336
95600.0000   -4.81475
95640.0000   -4.53580
95680.0000   -5.01741
95720.0000   -5.07130
95760.0000   -4.99415
95800.0000   -5.32869
95840.0000   -6.43693
95880.0000   -6.09057
95920.0000   -5.30724
95960.0000   -5.30434
96000.0000   -5.32387
96040.0000   -5.60277
96080.0000   -6.24136
96120.0000   -5.34466
96160.0000   -4.96177
96200.0000   -5.25010
96240.0000   -4.71827
96280.0000   -6.08393
96320.0000   -5.60168
96360.0000   -6.67740
96400.0000   -5.27459
96440.0000   -5.10411
96480.0000   -3.69571
96520.0000   -4.48786
96560.0000   -4.26683
96600.0000   -5.07884
96640.0000   -5.11912
96680.0000   -5.21116
96720.0000   -5.50921
96760.0000   -5.12160
96800.0000   -5.11028
96840.0000   -4.38656
96880.0000   -4.98661
96920.0000   -5.00153
96960.0000   -5.81296
97000.0000   -5.37858
97040.0000   -5.09081
97080.0000   -5.43995
97120.0000   -5.75863
97160.0000   -5.31434
97200.0000   -5.37494
97240.0000   -5.54605
97280.0000   -5.09691
97320.0000   -4.95372
97360.0000   -4.87170
97400.0000   -4.87934
97440.0000   -5.42443
97480.0000   -6.08523
97520.0000   -5.79369
97560.0000   -5.68898
97600.0000   -6.04350
97640.0000   -5.68312
97680.0000   -5.26364
97720.0000   -6.24729
97760.0000   -5.70265
97800.0000   -5.50638
97840.0000   -5.56650
97880.0000   -5.72288
97920.0000   -5.74800
97960.0000   -5.78783
98000.0000   -5.46177
98040.0000   -5.87767
98080.0000   -6.45526
98120.0000   -6.75213
98160.0000   -6.12417
98200.0000   -5.55993
98240.0000   -5.84819
98280.0000   -5.69957
98320.0000   -6.05851
98360.0000   -5.53978
98400.0000   -6.29920
98440.0000   -5.91900
98480.0000   -5.32263
98520.0000   -4.64835
98560.0000   -6.16605
98600.0000   -5.37845
98640.0000   -5.26235
98680.0000   -4.56251
98720.0000   -5.83797
98760.0000   -5.43126
98800.0000   -5.66588
98840.0000   -5.43546
98880.0000   -6.59274
98920.0000   -5.53173
98960.0000   -4.73971
99000.0000   -5.02762
99040.0000   -4.58844
99080.0000   -5.19822
99120.0000   -5.08580
99160.0000   -6.19337
99200.0000   -4.84534
99240.0000   -5.18350
99280.0000   -5.05655
99320.0000   -6.21940
99360.0000   -6.04473
99400.0000   -5.93965
99440.0000   -5.99572
99480.0000   -6.68335
99520.0000   -5.27913
99560.0000   -6.45619
99600.0000   -5.79155
99640.0000   -6.00329
99680.0000   -6.31450
99720.0000   -5.80096
99760.0000   -6.13961
99800.0000   -5.23348
99840.0000   -5.67032
99880.0000   -5.51790
99920.0000   -5.22433
99960.0000   -5.51379
100000.0000   -5.10123
100040.0000   -4.93594
100080.0000   -5.08023
100120.0000   -5.32270
100160.0000   -5.08514
100200.0000   -5.29181
100240.0000   -5.62745
100280.0000   -5.71713
100320.0000   -5.76491
100360.0000   -6.31676
100400.0000   -5.58848
100440.0000   -5.81749
100480.0000   -5.88352
100520.0000   -5.59912
100560.0000   -6.06194
100600.0000   -5.76503
100640.0000   -5.96266
100680.0000   -5.36792
100720.0000   -4.96560
100760.0000   -4.68500
100800.0000   -4.97542
100840.0000   -5.72848
100880.0000   -6.13255
100920.0000   -5.95849
100960.0000   -4.76807
101000.0000   -5.60386
101040.0000   -5.33946
101080.0000   -5.52461
101120.0000   -4.87967
101160.0000   -5.72217
101200.0000   -5.30010
101240.0000   -5.00376
101280.0000   -6.04024
101320.0000   -5.35037
101360.0000   -6.37579
101400.0000   -6.25771
101440.0000   -5.89803
101480.0000   -5.49471
101520.0000   -5.28660
101560.0000   -5.73585
101600.0000   -5.71128
101640.0000   -5.83345
101680.0000   -6.19959
101720.0000   -5.50037
101760.0000   -6.44245
101800.0000   -7.12513
101840.0000   -6.06556
101880.0000   -5.26609
101920.0000   -5.27384
101960.0000   -5.28293
102000.0000   -4.67318
102040.0000   -5.69087
102080.0000   -5.48070
102120.0000   -6.53816
102160.0000   -5.31142
102200.0000   -5.92598
102240.0000   -5.86646
102280.0000   -5.36656
102320.0000   -4.73186
102360.0000   -4.70862
102400.0000   -5.55266
102440.0000   -5.76459
102480.0000   -5.05033
102520.0000   -5.59770
102560.0000   -5.74666
102600.0000   -5.72135
102640.0000   -5.22834
102680.0000   -5.21278
102720.0000   -5.30219
102760.0000   -5.55567
102800.0000   -5.54422
102840.0000   -4.16930
102880.0000   -4.72521
102920.0000   -4.65002
102960.0000   -5.37487
103000.0000   -5.44033
103040.0000   -5.71976
103080.0000   -5.02062
103120.0000   -5.53936
103160.0000   -5.58004
103200.0000   -4.80205
103240.0000   -5.36755
103280.0000   -5.88469
103320.0000   -5.42990
103360.0000   -5.64220
103400.0000   -4.82565
103440.0000   -5.64611
103480.0000   -6.46394
103520.0000   -5.66809
103560.0000   -5.30461
103600.0000   -6.01121
103640.0000   -6.02828
103680.0000   -5.57975
103720.0000   -5.30408
103760.0000   -5.90231
103800.0000   -5.16741
103840.0000   -5.96907
103880.0000   -5.78393
103920.0000   -5.83615
103960.0000   -5.67580
104000.0000   -5.30506
104040.0000   -5.91590
104080.0000   -5.65642
104120.0000   -5.89769
104160.0000   -5.99380
104200.0000   -6.02312
104240.0000   -6.32679
104280.0000   -5.21002
104320.0000   -5.30341
104360.0000   -5.89862
104400.0000   -5.22951
104440.0000   -5.41063
104480.0000   -4.82937
104520.0000   -5.22034
104560.0000   -5.13627
104600.0000   -5.02941
104640.0000   -4.79226
104680.0000   -5.61396
104720.0000   -4.95150
104760.0000   -4.91901
104800.0000   -5.51064
104840.0000   -6.72684
104880.0000   -4.80727
104920.0000   -4.97860
104960.0000   -5.91166
105000.0000   -5.84630
105040.0000   -5.23433
105080.0000   -5.66465
105120.0000   -5.49642
105160.0000   -4.88211
105200.0000   -6.10527
105240.0000   -6.00962
105280.0000   -6.90910
105320.0000   -6.38926
105360.0000   -5.80616
105400.0000   -5.87421
105440.0000   -5.95160
105480.0000   -5.37009
105520.0000   -4.65071
105560.0000   -6.16361
105600.0000   -5.62719
105640.0000   -6.06840
105680.0000   -5.74068
105720.0000   -7.24420
105760.0000   -6.61571
105800.0000   -5.85817
105840.0000   -5.78871
105880.0000   -5.73969
105920.0000   -5.80909
105960.0000   -5.71398
106000.0000   -5.25010
106040.0000   -5.64192
106080.0000   -5.05193
106120.0000   -4.93840
106160.0000   -6.35102
106200.0000   -7.17560
106240.0000   -6.43940
106280.0000   -6.36943
106320.0000   -5.40109
106360.0000   -6.37273
106400.0000   -5.83702
106440.0000   -5.27979
106480.0000   -4.82784
106520.0000   -5.92922
106560.0000   -5.29877
106600.0000   -5.53098
106640.0000   -5.63660
106680.0000   -5.19800
106720.0000   -5.83607
106760.0000   -6.47575
106800.0000   -6.72221
106840.0000   -6.22997
106880.0000   -4.56133
106920.0000   -5.95152
106960.0000   -6.49406
107000.0000   -5.54970
107040.0000   -4.86839
107080.0000   -5.59622
107120.0000   -5.61420
107160.0000   -5.44141
107200.0000   -5.79028
107240.0000   -5.60437
107280.0000   -5.38233
107320.0000   -6.11241
107360.0000   -5.33014
107400.0000   -5.45730
107440.0000   -5.00195
107480.0000   -5.38198
107520.0000   -5.45611
107560.0000   -5.66516
107600.0000   -5.78633
107640.0000   -6.07831
107680.0000   -5.68187
107720.0000   -5.72479
107760.0000   -6.27781
107800.0000   -5.59498
107840.0000   -6.16891
107880.0000   -5.27880
107920.0000   -5.84656
107960.0000   -5.85834
108000.0000   -5.57332
108040.0000   -5.94390
108080.0000   -5.09339
108120.0000   -4.93167
108160.0000   -5.58485
108200.0000   -5.30237
108240.0000   -5.87737
108280.0000   -5.81876
108320.0000   -5.51545
108360.0000   -5.81750
108400.0000   -6.19093
108440.0000   -5.01626
108480.0000   -6.20842
108520.0000   -5.74521
108560.0000   -5.65197
108600.0000   -6.54521
108640.0000   -5.00063
108680.0000   -5.65971
108720.0000   -6.11972
108760.0000   -5.85707
108800.0000   -5.58613
108840.0000   -5.84469
108880.0000   -5.19698
108920.0000   -5.05054
108960.0000   -4.79153
109000.0000   -4.98506
109040.0000   -5.12281
109080.0000   -5.55153
109120.0000   -5.72811
109160.0000   -6.32403
109200.0000   -6.02623
109240.0000   -5.30622
109280.0000   -5.69853
109320.0000   -6.21382
109360.0000   -6.45292
109400.0000   -6.35308
109440.0000   -5.57536
109480.0000   -5.42073
109520.0000   -5.66954
109560.0000   -5.41445
109600.0000   -5.17025
109640.0000   -5.56596
109680.0000   -5.04563
109720.0000   -5.72478
109760.0000   -5.72063
109800.0000   -5.78935
109840.0000   -5.42541
109880.0000   -5.33907
109920.0000   -5.30989
109960.0000   -4.70288
110000.0000   -5.34780
110040.0000   -5.95308
110080.0000   -6.27925
110120.0000   -6.45254
110160.0000   -6.04376
110200.0000   -6.11516
110240.0000   -6.47221
110280.0000   -5.97555
110320.0000   -5.61562
110360.0000   -6.31580
110400.0000   -5.21663
110440.0000   -6.09257
110480.0000   -5.98612
110520.0000   -6.13674
110560.0000   -5.22317
110600.0000   -6.20401
110640.0000   -5.75349
110680.0000   -5.55408
110720.0000   -5.55528
110760.0000   -5.46465
110800.0000   -5.76137
110840.0000   -6.03006
110880.0000   -5.95576
110920.0000   -6.21539
110960.0000   -5.52819
111000.0000   -6.09502
111040.0000   -5.77241
111080.0000   -6.47462
111120.0000   -5.92831
111160.0000   -6.22721
111200.0000   -5.93519
111240.0000   -5.78224
111280.0000   -5.58966
111320.0000   -6.32852
111360.0000   -6.50305
111400.0000   -6.24007
111440.0000   -5.60230
111480.0000   -5.82115
111520.0000   -6.26700
111560.0000   -5.68260
111600.0000   -5.14834
111640.0000   -5.11736
111680.0000   -4.57979
111720.0000   -6.17814
111760.0000   -5.47515
111800.0000   -5.89645
111840.0000   -5.35175
111880.0000   -6.32245
111920.0000   -6.51494
111960.0000   -5.80429
112000.0000   -6.63179
112040.0000   -6.52439
112080.0000   -6.56305
112120.0000   -5.69102
112160.0000   -5.38973
112200.0000   -5.75318
112240.0000   -5.04606
112280.0000   -5.70146
112320.0000   -6.20289
112360.0000   -6.25950
112400.0000   -5.19785
112440.0000   -5.56858
112480.0000   -5.21347
112520.0000   -6.01556
112560.0000   -6.07969
112600.0000   -5.70318
112640.0000   -5.21690
112680.0000   -6.20384
112720.0000   -6.30603
112760.0000   -5.41221
112800.0000   -6.57239
112840.0000   -6.03228
112880.0000   -5.96664
112920.0000   -6.62100
112960.0000   -5.32790
113000.0000   -5.49407
113040.0000   -5.46606
113080.0000   -5.40263
113120.0000   -5.70618
113160.0000   -6.25996
113200.0000   -5.10542
113240.0000   -5.52877
113280.0000   -6.10345
113320.0000   -5.97868
113360.0000   -6.00469
113400.0000   -6.02380
113440.0000   -5.36175
113480.0000   -6.06255
113520.0000   -5.71949
113560.0000   -5.68520
113600.0000   -5.74573
113640.0000   -4.74664
113680.0000   -5.96235
113720.0000   -5.98041
113760.0000   -6.33158
113800.0000   -6.61101
113840.0000   -7.15118
113880.0000   -6.28379
113920.0000   -6.08993
113960.0000   -5.96872
114000.0000   -6.04410
114040.0000   -6.81759
114080.0000   -6.70625
114120.0000   -6.47604
114160.0000   -6.11320
114200.0000   -6.04398
114240.0000   -5.66206
114280.0000   -5.20975
114320.0000   -5.34066
114360.0000   -5.76310
114400.0000   -5.38961
114440.0000   -6.40421
114480.0000   -5.72175
114520.0000   -6.26021
114560.0000   -5.71883
114600.0000   -6.36892
114640.0000   -6.63011
114680.0000   -5.62830
114720.0000   -5.77047
114760.0000   -6.38995
114800.0000   -5.13235
114840.0000   -6.46704
114880.0000   -4.87990
114920.0000   -6.61786
114960.0000   -5.72963
115000.0000   -6.10860
115040.0000   -5.99795
115080.0000   -6.33767
115120.0000   -5.82047
115160.0000   -6.36480
115200.0000   -5.99361
115240.0000   -6.65883
115280.0000   -6.21525
115320.0000   -5.61030
115360.0000   -5.89283
115400.0000   -5.49650
115440.0000   -6.06626
115480.0000   -6.04441
115520.0000   -5.98455
115560.0000   -5.09965
115600.0000   -5.89044
115640.0000   -5.40898
115680.0000   -5.76049
115720.0000   -6.47302
115760.0000   -6.07059
115800.0000   -5.56833
115840.0000   -6.24430
115880.0000   -5.64410
115920.0000   -6.56239
115960.0000   -6.39393
116000.0000   -6.31097
116040.0000   -5.61576
116080.0000   -5.99836
116120.0000   -6.20827
116160.0000   -5.38268
116200.0000   -5.14760
116240.0000   -6.02775
116280.0000   -5.08495
116320.0000   -5.61979
116360.0000   -5.56466
116400.0000   -5.59221
116440.0000   -4.87952
116480.0000   -5.81842
116520.0000   -5.68718
116560.0000   -5.71834
116600.0000   -5.42729
116640.0000   -5.56056
116680.0000   -5.17108
116720.0000   -5.19512
116760.0000   -5.71270
116800.0000   -5.39840
116840.0000   -6.28810
116880.0000   -5.03384
116920.0000   -6.82254
116960.0000   -5.94044
117000.0000   -6.51616
117040.0000   -5.99320
117080.0000   -6.19941
117120.0000   -6.21204
117160.0000   -6.46634
117200.0000   -6.03151
117240.0000   -5.68067
117280.0000   -5.99699
117320.0000   -4.99979
117360.0000   -6.15012
117400.0000   -5.74141
117440.0000   -5.61890
117480.0000   -4.60352
117520.0000   -3.55627
117560.0000   -4.46550
117600.0000   -6.35365
117640.0000   -6.44425
117680.0000   -5.23130
117720.0000   -6.38911
117760.0000   -5.67638
117800.0000   -5.49765
117840.0000   -5.56032
117880.0000   -5.89901
117920.0000   -5.81727
117960.0000   -4.77205
118000.0000   -5.65183
118040.0000   -6.09491
118080.0000   -7.13573
118120.0000   -5.84013
118160.0000   -4.98112
118200.0000   -5.88926
118240.0000   -5.92293
118280.0000   -5.28559
118320.0000   -5.37959
118360.0000   -5.69834
118400.0000   -5.80487
118440.0000   -5.83897
118480.0000   -5.15428
118520.0000   -5.76167
118560.0000   -5.90892
118600.0000   -5.23692
118640.0000   -5.47693
118680.0000   -5.99280
118720.0000   -5.68170
118760.0000   -5.59972
118800.0000   -5.78623
118840.0000   -5.53574
118880.0000   -5.76222
118920.0000   -5.54898
118960.0000   -5.82666
119000.0000   -6.21041
119040.0000   -6.27990
119080.0000   -5.97259
119120.0000   -5.53445
119160.0000   -5.19599
119200.0000   -5.87789
119240.0000   -6.88968
119280.0000   -6.12680
119320.0000   -5.58738
119360.0000   -5.14716
119400.0000   -5.44865
119440.0000   -4.52610
119480.0000   -5.34094
119520.0000   -5.56553
119560.0000   -5.44200
119600.0000   -5.02339
119640.0000   -5.57395
119680.0000   -6.22196
119720.0000   -5.32389
119760.0000   -5.58934
119800.0000   -5.61333
119840.0000   -6.02411
119880.0000   -6.52586
119920.0000   -6.24826
119960.0000   -5.84759
120000.0000   -6.16379
120040.0000   -4.93244
120080.0000   -6.58276
120120.0000   -5.03832
120160.0000   -5.06387
120200.0000   -6.18349
120240.0000   -5.53073
120280.0000   -5.98923
120320.0000   -4.92380
120360.0000   -5.12901
120400.0000   -5.02339
120440.0000   -4.49333
120480.0000   -4.39227
120520.0000   -3.90367
120560.0000   -5.36585
120600.0000   -4.96646
120640.0000   -5.11391
120680.0000   -4.51620
120720.0000   -5.38144
120760.0000   -6.29989
120800.0000   -5.68585
120840.0000   -6.10507
120880.0000   -5.79812
120920.0000   -6.01833
120960.0000   -5.50805
121000.0000   -5.65727
121040.0000   -5.45622
121080.0000   -5.05380
121120.0000   -6.16765
121160.0000   -6.45309
121200.0000   -6.35664
121240.0000   -5.13701
121280.0000   -6.05059
121320.0000   -6.54164
121360.0000   -5.35133
121400.0000   -6.38672
121440.0000   -6.13147
121480.0000   -5.56532
121520.0000   -5.82564
121560.0000   -4.82219
121600.0000   -5.77207
121640.0000   -6.12504
121680.0000   -5.61980
121720.0000   -6.07757
121760.0000   -5.46442
121800.0000   -5.55660
121840.0000   -4.96464
121880.0000   -4.86234
121920.0000   -5.13390
121960.0000   -5.28522
122000.0000   -5.71191
122040.0000   -6.26172
122080.0000   -5.50121
122120.0000   -5.26893
122160.0000   -5.12516
122200.0000   -5.94494
122240.0000   -6.13411
122280.0000   -5.62436
122320.0000   -6.10902
122360.0000   -6.31078
122400.0000   -6.19606
122440.0000   -5.99135
122480.0000   -5.42073
122520.0000   -5.74484
122560.0000   -6.00314
122600.0000   -5.37451
122640.0000   -6.42513
122680.0000   -5.65901
122720.0000   -6.00040
122760.0000   -5.53186
122800.0000   -5.58303
122840.0000   -5.73263
122880.0000   -4.98830
122920.0000   -6.03269
122960.0000   -6.36311
123000.0000   -6.02667
123040.0000   -7.17880
123080.0000   -7.72255
123120.0000   -6.00328
123160.0000   -5.19899
123200.0000   -5.45168
123240.0000   -5.64200
123280.0000   -5.48162
123320.0000   -5.63721
123360.0000   -5.76093
123400.0000   -5.49567
123440.0000   -6.70316
123480.0000   -5.99144
123520.0000   -6.40219
123560.0000   -5.32020
123600.0000   -6.72387
123640.0000   -6.63488
123680.0000   -6.73860
123720.0000   -5.62327
123760.0000   -6.83480
123800.0000   -6.00470
123840.0000   -5.38155
123880.0000   -5.45120
123920.0000   -6.07987
123960.0000   -4.83307
124000.0000   -5.90634
124040.0000   -6.78044
124080.0000   -6.22438
124120.0000   -5.54452
124160.0000   -5.06172
124200.0000   -6.40068
124240.0000   -6.16282
124280.0000   -5.47486
124320.0000   -5.11272
124360.0000   -6.01677
124400.0000   -4.87474
124440.0000   -6.25144
124480.0000   -6.94244
124520.0000   -6.16675
124560.0000   -5.69469
124600.0000   -5.30825
124640.0000   -6.48311
124680.0000   -5.53498
124720.0000   -5.53623
124760.0000   -5.81198
124800.0000   -5.92875
124840.0000   -6.16154
124880.0000   -6.14095
124920.0000   -6.04829
124960.0000   -6.55188
125000.0000   -5.93080
125040.0000   -6.59544
125080.0000   -6.26958
125120.0000   -6.13152
125160.0000   -6.38232
125200.0000   -6.55446
125240.0000   -6.38056
125280.0000   -5.48003
125320.0000   -5.61173
125360.0000   -5.82626
125400.0000   -6.25827
125440.0000   -6.04273
125480.0000   -5.67308
125520.0000   -5.70585
125560.0000   -6.20212
125600.0000   -6.48812
125640.0000   -6.58164
125680.0000   -7.40957
125720.0000   -6.03151
125760.0000   -7.11757
125800.0000   -6.49969
125840.0000   -7.20995
125880.0000   -7.03493
125920.0000   -6.69019
125960.0000   -7.77875
126000.0000   -7.29432
126040.0000   -5.98494
126080.0000   -7.44656
126120.0000   -6.60270
126160.0000   -6.95709
126200.0000   -6.83049
126240.0000   -7.10472
126280.0000   -6.44732
126320.0000   -6.18156
126360.0000   -6.09989
126400.0000   -5.93501
126440.0000   -6.66480
126480.0000   -6.27856
126520.0000   -5.33710
126560.0000   -4.91655
126600.0000   -5.82027
126640.0000   -5.83195
126680.0000   -5.77928
126720.0000   -5.19188
126760.0000   -5.33230
126800.0000   -5.99457
126840.0000   -5.77113
126880.0000   -5.87255
126920.0000   -6.38293
126960.0000   -6.35352
127000.0000   -5.96197
127040.0000   -6.17237
127080.0000   -5.76232
127120.0000   -6.33371
127160.0000   -5.24514
127200.0000   -5.64887
127240.0000   -6.09427
127280.0000   -5.77514
127320.0000   -5.49766
127360.0000   -6.28529
127400.0000   -6.11916
127440.0000   -5.94027
127480.0000   -4.98181
127520.0000   -5.79373
127560.0000   -5.91221
127600.0000   -5.87918
127640.0000   -5.21493
127680.0000   -5.46689
127720.0000   -5.49090
127760.0000   -5.35339
127800.0000   -5.16573
127840.0000   -4.91131
127880.0000   -4.56917
127920.0000   -6.05119
127960.0000   -4.36012
128000.0000   -5.66182
128040.0000   -6.01677
128080.0000   -5.94266
128120.0000   -5.19812
128160.0000   -5.01301
128200.0000   -4.83810
128240.0000   -5.59424
128280.0000   -6.05709
128320.0000   -6.02701
128360.0000   -5.75708
128400.0000   -5.53586
128440.0000   -5.95872
128480.0000   -6.72164
128520.0000   -6.18072
128560.0000   -5.93295
128600.0000   -5.51149
128640.0000   -5.71671
128680.0000   -6.70762
128720.0000   -5.47869
128760.0000   -6.51081
128800.0000   -5.85735
128840.0000   -5.29510
128880.0000   -6.33445
128920.0000   -6.19656
128960.0000   -6.16920
129000.0000   -6.27683
129040.0000   -6.26443
129080.0000   -5.41849
129120.0000   -5.83710
129160.0000   -5.36932
129200.0000   -4.71318
129240.0000   -5.44956
129280.0000   -5.72731
129320.0000   -5.72374
129360.0000   -5.97244
129400.0000   -6.28848
129440.0000   -6.53611
129480.0000   -6.11987
129520.0000   -6.21861
129560.0000   -6.13372
129600.0000   -5.62260
129640.0000   -5.57382
129680.0000   -5.49724
129720.0000   -6.07991
129760.0000   -5.42572
129800.0000   -5.58008
129840.0000   -4.76364
129880.0000   -5.59112
129920.0000   -6.01234
129960.0000   -6.32048
130000.0000   -6.14396
130040.0000   -6.11931
130080.0000   -5.68900
130120.0000   -5.95712
130160.0000   -4.57569
130200.0000   -5.69746
130240.0000   -5.02543
130280.0000   -5.94158
130320.0000   -6.38335
130360.0000   -5.51077
130400.0000   -5.87096
130440.0000   -5.86118
130480.0000   -5.38130
130520.0000   -5.56060
130560.0000   -5.77407
130600.0000   -4.99731
130640.0000   -5.81579
130680.0000   -4.98299
130720.0000   -5.44222
130760.0000   -5.89325
130800.0000   -5.50602
130840.0000   -5.75129
130880.0000   -5.77124
130920.0000   -5.35676
130960.0000   -5.61519
131000.0000   -5.18497
131040.0000   -5.61462
131080.0000   -4.60260
131120.0000   -4.98288
131160.0000   -5.99373
131200.0000   -5.45293
131240.0000   -5.59196
131280.0000   -5.34516
131320.0000   -5.42833
131360.0000   -5.38066
131400.0000   -5.27655
131440.0000   -5.30321
131480.0000   -6.17892
131520.0000   -5.60839
131560.0000   -5.41305
131600.0000   -5.83910
131640.0000   -5.64228
131680.0000   -5.65540
131720.0000   -6.99126
131760.0000   -5.96601
131800.0000   -5.08748
131840.0000   -6.34163
131880.0000   -5.83763
131920.0000   -5.88091
131960.0000   -6.28535
132000.0000   -6.44345
132040.0000   -5.41233
132080.0000   -5.71852
132120.0000   -5.36570
132160.0000   -5.19061
132200.0000   -5.89822
132240.0000   -5.70955
132280.0000   -5.61224
132320.0000   -5.81178
132360.0000   -5.70646
132400.0000   -5.50021
132440.0000   -5.66797
132480.0000   -6.17312
132520.0000   -6.91025
132560.0000   -5.66051
132600.0000   -6.18117
132640.0000   -4.84851
132680.0000   -5.30201
132720.0000   -5.54038
132760.0000   -5.81613
132800.0000   -5.33736
132840.0000   -6.09658
132880.0000   -5.59160
132920.0000   -5.73801
132960.0000   -5.77779
133000.0000   -6.47634
133040.0000   -6.48796
133080.0000   -6.39063
133120.0000   -6.24789
133160.0000   -5.30360
133200.0000   -7.61073
133240.0000   -6.53128
133280.0000   -6.21942
133320.0000   -6.25806
133360.0000   -7.13216
133400.0000   -5.62044
133440.0000   -5.36828
133480.0000   -5.40353
133520.0000   -5.28395
133560.0000   -5.77117
133600.0000   -5.05674
133640.0000   -5.90074
133680.0000   -5.82039
133720.0000   -5.17492
133760.0000   -5.52452
133800.0000   -5.38924
133840.0000   -5.11528
133880.0000   -5.81663
133920.0000   -5.56759
133960.0000   -6.03131
134000.0000   -5.37264
134040.0000   -5.54206
134080.0000   -5.55401
134120.0000   -5.90740
134160.0000   -6.48050
134200.0000   -5.96109
134240.0000   -5.46434
134280.0000   -5.56415
134320.0000   -5.70317
134360.0000   -5.23884
134400.0000   -6.06926
134440.0000   -5.39074
134480.0000   -5.71757
134520.0000   -6.07905
134560.0000   -5.88204
134600.0000   -5.07960
134640.0000   -5.71321
134680.0000   -6.10283
134720.0000   -5.98554
134760.0000   -5.42286
134800.0000   -5.06560
134840.0000   -5.43946
134880.0000   -5.14913
134920.0000   -5.32827
134960.0000   -5.25787
135000.0000   -6.71503
135040.0000   -5.52051
135080.0000   -5.84659
135120.0000   -5.85041
135160.0000   -5.88013
135200.0000   -6.04568
135240.0000   -6.11772
135280.0000   -5.76193
135320.0000   -5.71751
135360.0000   -5.82676
135400.0000   -5.59155
135440.0000   -6.09426
135480.0000   -5.24282
135520.0000   -5.42039
135560.0000   -5.58165
135600.0000   -6.61544
135640.0000   -5.93278
135680.0000   -5.73259
135720.0000   -5.22928
135760.0000   -4.99202
135800.0000   -5.61917
135840.0000   -5.41987
135880.0000   -5.44212
135920.0000   -5.76192
135960.0000   -4.63907
136000.0000   -5.12974
136040.0000   -5.44546
136080.0000   -5.63094
136120.0000   -5.06598
136160.0000   -4.65777
136200.0000   -6.20832
136240.0000   -5.13747
136280.0000   -5.25343
136320.0000   -5.16177
136360.0000   -4.70153
136400.0000   -4.76109
136440.0000   -5.29568
136480.0000   -5.98896
136520.0000   -6.35594
136560.0000   -6.14258
136600.0000   -4.80295
136640.0000   -5.98340
136680.0000   -5.54888
136720.0000   -5.01846
136760.0000   -4.91755
136800.0000   -5.04841
136840.0000   -4.87835
136880.0000   -5.29273
136920.0000   -5.42790
136960.0000   -6.17431
137000.0000   -5.96943
137040.0000   -5.23810
137080.0000   -6.05641
137120.0000   -5.04770
137160.0000   -5.00992
137200.0000   -5.20877
137240.0000   -4.61648
137280.0000   -5.05321
137320.0000   -4.96749
137360.0000   -5.48620
137400.0000   -5.30599
137440.0000   -5.67874
137480.0000   -4.95511
137520.0000   -6.08825
137560.0000   -5.27864
137600.0000   -4.76875
137640.0000   -6.20044
137680.0000   -6.34394
137720.0000   -6.35414
137760.0000   -6.40964
137800.0000   -5.86667
137840.0000   -5.52610
137880.0000   -5.85457
137920.0000   -6.08736
137960.0000   -5.74138
138000.0000   -6.42113
138040.0000   -5.38899
138080.0000   -5.56692
138120.0000   -5.13324
138160.0000   -6.26378
138200.0000   -5.18045
138240.0000   -6.56494
138280.0000   -6.52452
138320.0000   -5.87021
138360.0000   -5.95361
138400.0000   -4.64518
138440.0000   -5.11847
138480.0000   -5.11072
138520.0000   -4.68461
138560.0000   -4.87404
138600.0000   -4.80077
138640.0000   -4.44126
138680.0000   -4.81725
138720.0000   -5.80094
138760.0000   -4.99366
138800.0000   -4.75238
138840.0000   -5.13957
138880.0000   -4.31133
138920.0000   -4.53670
138960.0000   -5.01257
139000.0000   -4.71607
139040.0000   -5.39883
139080.0000   -4.99176
139120.0000   -5.19299
139160.0000   -5.58616
139200.0000   -4.57627
139240.0000   -4.60004
139280.0000   -4.38060
139320.0000   -5.40480
139360.0000   -4.72222
139400.0000   -5.15132
139440.0000   -5.39183
139480.0000   -5.48107
139520.0000   -5.73181
139560.0000   -4.73751
139600.0000   -6.00521
139640.0000   -4.91958
139680.0000   -4.54168
139720.0000   -4.91667
139760.0000   -4.99775
139800.0000   -5.23322
139840.0000   -6.13088
139880.0000   -5.49136
139920.0000   -5.53867
139960.0000   -5.21407
140000.0000   -4.95234
140040.0000   -4.55461
140080.0000   -5.19203
140120.0000   -5.85812
140160.0000   -5.45008
140200.0000   -4.98784
140240.0000   -4.98486
140280.0000   -5.29373
140320.0000   -6.28533
140360.0000   -5.23114
140400.0000   -3.83544
140440.0000   -4.91312
140480.0000   -5.42734
140520.0000   -4.85995
140560.0000   -5.31157
140600.0000   -4.83827
140640.0000   -4.87748
140680.0000   -5.21997
140720.0000   -5.33289
140760.0000   -4.77236
140800.0000   -4.29921
140840.0000   -4.75498
140880.0000   -3.79725
140920.0000   -3.74730
140960.0000   -4.26011
141000.0000   -4.10119
141040.0000   -4.90879
141080.0000   -4.28395
141120.0000   -4.90433
141160.0000   -4.58130
141200.0000   -5.12210
141240.0000   -5.03194
141280.0000   -4.64631
141320.0000   -5.06028
141360.0000   -4.79217
141400.0000   -5.53469
141440.0000   -5.41194
141480.0000   -5.23161
141520.0000   -4.95996
141560.0000   -4.55900
141600.0000   -4.90601
141640.0000   -5.51111
141680.0000   -4.48568
141720.0000   -4.40448
141760.0000   -4.84063
141800.0000   -5.04031
141840.0000   -4.97528
141880.0000   -5.19855
141920.0000   -4.72676
141960.0000   -4.80559
142000.0000   -5.06820
142040.0000   -4.90924
142080.0000   -4.99016
142120.0000   -4.84514
142160.0000   -5.07522
142200.0000   -4.66015
142240.0000   -5.34306
142280.0000   -4.09773
142320.0000   -4.35022
142360.0000   -4.70026
142400.0000   -4.48984
142440.0000   -4.80328
142480.0000   -5.42681
142520.0000   -4.76192
142560.0000   -5.34850
142600.0000   -4.94684
142640.0000   -4.84829
142680.0000   -4.51897
142720.0000   -5.33759
142760.0000   -5.28625
142800.0000   -5.13538
142840.0000   -4.00366
142880.0000   -4.88590
142920.0000   -4.93428
142960.0000   -4.47369
143000.0000   -4.91441
143040.0000   -4.76883
143080.0000   -4.86392
143120.0000   -4.79302
143160.0000   -4.66138
143200.0000   -4.48667
143240.0000   -3.91517
143280.0000   -4.17324
143320.0000   -4.37296
143360.0000   -4.74551
143400.0000   -4.98680
143440.0000   -5.18011
143480.0000   -5.23778
143520.0000   -5.36693
143560.0000   -5.27473
143600.0000   -5.26585
143640.0000   -4.82009
143680.0000   -4.31320
143720.0000   -4.53270
143760.0000   -4.47246
143800.0000   -4.62736
143840.0000   -3.68069
143880.0000   -5.14103
143920.0000   -5.03973
143960.0000   -4.30285
144000.0000   -4.64755
144040.0000   -4.71724
144080.0000   -3.64181
144120.0000   -4.52615
144160.0000   -4.28053
144200.0000   -4.09113
144240.0000   -4.56721
144280.0000   -4.29308
144320.0000   -3.92459
144360.0000   -4.66136
144400.0000   -4.48614
144440.0000   -5.62226
144480.0000   -4.65666
144520.0000   -4.94445
144560.0000   -3.40896
144600.0000   -4.57075
144640.0000   -4.08004
144680.0000   -4.43559
144720.0000   -4.76863
144760.0000   -4.40815
144800.0000   -4.31733
144840.0000   -4.63744
144880.0000   -4.82419
144920.0000   -5.00511
144960.0000   -5.34835
145000.0000   -4.31835
145040.0000   -4.26283
145080.0000   -4.75909
145120.0000   -5.35919
145160.0000   -4.93989
145200.0000   -4.80239
145240.0000   -4.35772
145280.0000   -4.89865
145320.0000   -4.57011
145360.0000   -4.76609
145400.0000   -4.07654
145440.0000   -4.10021
145480.0000   -4.67522
145520.0000   -4.92119
145560.0000   -5.21854
145600.0000   -4.84076
145640.0000   -4.86226
145680.0000   -4.06682
145720.0000   -4.99328
145760.0000   -4.67528
145800.0000   -4.39868
145840.0000   -4.72613
145880.0000   -4.73311
145920.0000   -4.99594
145960.0000   -4.74149
146000.0000   -4.35867
146040.0000   -4.10246
146080.0000   -5.04762
146120.0000   -4.93727
146160.0000   -4.46895
146200.0000   -4.60501
146240.0000   -5.04007
146280.0000   -4.89763
146320.0000   -4.35904
146360.0000   -4.55346
146400.0000   -5.33425
146440.0000   -4.88665
146480.0000   -4.76845
146520.0000   -5.03282
146560.0000   -5.25041
146600.0000   -5.34058
146640.0000   -5.30245
146680.0000   -5.40450
146720.0000   -4.64763
146760.0000   -4.71526
146800.0000   -4.64221
146840.0000   -5.22091
146880.0000   -4.25722
146920.0000   -4.63442
146960.0000   -4.83491
147000.0000   -4.94553
147040.0000   -4.27850
147080.0000   -5.16743
147120.0000   -4.74784
147160.0000   -5.44721
147200.0000   -5.37149
147240.0000   -5.27307
147280.0000   -5.05670
147320.0000   -4.23843
147360.0000   -5.11091
147400.0000   -4.21410
147440.0000   -4.31921
147480.0000   -4.84027
147520.0000   -4.20103
147560.0000   -4.54596
147600.0000   -4.52788
147640.0000   -4.70756
147680.0000   -4.24768
147720.0000   -4.34207
147760.0000   -4.17342
147800.0000   -4.14808
147840.0000   -4.43921
147880.0000   -4.84609
147920.0000   -5.20188
147960.0000   -6.02646
148000.0000   -5.19399
148040.0000   -5.57963
148080.0000   -6.47102
148120.0000   -5.68762
148160.0000   -6.39243
148200.0000   -6.81351
148240.0000   -6.07331
148280.0000   -5.35652
148320.0000   -5.55487
148360.0000   -5.58315
148400.0000   -5.12233
148440.0000   -5.48057
148480.0000   -5.54800
148520.0000   -6.02613
148560.0000   -4.51897
148600.0000   -5.22928
148640.0000   -6.09645
148680.0000   -5.25010
148720.0000   -5.66087
148760.0000   -5.30890
148800.0000   -5.55216
148840.0000   -6.45747
148880.0000   -6.02911
148920.0000   -5.85739
148960.0000   -5.99112
149000.0000   -6.45965
149040.0000   -6.48277
149080.0000   -5.59667
149120.0000   -4.71562
149160.0000   -5.87834
149200.0000   -5.02932
149240.0000   -5.98643
149280.0000   -5.79897
149320.0000   -5.60741
149360.0000   -5.43706
149400.0000   -4.29357
149440.0000   -4.87182
149480.0000   -5.86381
149520.0000   -5.50362
149560.0000   -5.38214
149600.0000   -5.45045
149640.0000   -5.04867
149680.0000   -4.77625
149720.0000   -6.36771
149760.0000   -5.64129
149800.0000   -5.67763
149840.0000   -5.65405
149880.0000   -5.55619
149920.0000   -6.49656
149960.0000   -5.75884
150000.0000   -4.61401
150040.0000   -4.50217
150080.0000   -5.67057
150120.0000   -5.03518
150160.0000   -5.67841
150200.0000   -5.44761
150240.0000   -4.94443
150280.0000   -5.41104
150320.0000   -5.31901
150360.0000   -3.99968
150400.0000   -4.33084
150440.0000   -3.77736
150480.0000   -4.64931
150520.0000   -5.42796
150560.0000   -4.59857
150600.0000   -4.49260
150640.0000   -4.50431
150680.0000   -4.46679
150720.0000   -5.42706
150760.0000   -5.49175
150800.0000   -5.24055
150840.0000   -5.20815
150880.0000   -5.07732
150920.0000   -5.97348
150960.0000   -5.72016
151000.0000   -4.83931
151040.0000   -5.46919
151080.0000   -5.98444
151120.0000   -6.05140
151160.0000   -5.15123
151200.0000   -4.07080
151240.0000   -5.21746
151280.0000   -5.49113
151320.0000   -5.26741
151360.0000   -5.34876
151400.0000   -5.34340
151440.0000   -5.44110
151480.0000   -5.72949
151520.0000   -5.42227
151560.0000   -5.55827
151600.0000   -6.15061
151640.0000   -4.80320
151680.0000   -5.22346
151720.0000   -4.53091
151760.0000   -5.21916
151800.0000   -5.48402
151840.0000   -5.45049
151880.0000   -5.53157
151920.0000   -6.14892
151960.0000   -6.41468
152000.0000   -5.77197
152040.0000   -6.14411
152080.0000   -5.01969
152120.0000   -5.83916
152160.0000   -5.55786
152200.0000   -4.58792
152240.0000   -5.36949
152280.0000   -5.79617
152320.0000   -4.81189
152360.0000   -5.00638
152400.0000   -6.33322
152440.0000   -5.49010
152480.0000   -5.98114
152520.0000   -5.18430
152560.0000   -6.24503
152600.0000   -5.28173
152640.0000   -5.29064
152680.0000   -4.85011
152720.0000   -5.52397
152760.0000   -5.32993
152800.0000   -5.64461
152840.0000   -5.58511
152880.0000   -6.50854
152920.0000   -6.28463
152960.0000   -6.09252
153000.0000   -6.63200
153040.0000   -5.53518
153080.0000   -4.97913
153120.0000   -4.96290
153160.0000   -5.74062
153200.0000   -5.49808
153240.0000   -6.07978
153280.0000   -5.94573
153320.0000   -6.57552
153360.0000   -5.68351
153400.0000   -6.71240
153440.0000   -6.50253
153480.0000   -5.93561
153520.0000   -5.07159
153560.0000   -5.44482
153600.0000   -5.50450
153640.0000   -6.38239
153680.0000   -5.39816
153720.0000   -5.11731
153760.0000   -5.61372
153800.0000   -5.47676
153840.0000   -5.55330
153880.0000   -4.77396
153920.0000   -5.78496
153960.0000   -4.92132
154000.0000   -4.74554
154040.0000   -4.98282
154080.0000   -4.93109
154120.0000   -4.87871
154160.0000   -4.01662
154200.0000   -5.31071
154240.0000   -5.21708
154280.0000   -5.46069
154320.0000   -5.36581
154360.0000   -5.45277
154400.0000   -5.71848
154440.0000   -5.75521
154480.0000   -5.26291
154520.0000   -6.13857
154560.0000   -5.79612
154600.0000   -4.53841
154640.0000   -4.74105
154680.0000   -4.47515
154720.0000   -5.11067
154760.0000   -4.86011
154800.0000   -4.62646
154840.0000   -5.37354
154880.0000   -5.24381
154920.0000   -4.62589
154960.0000   -5.17727
155000.0000   -5.33323
155040.0000   -4.78358
155080.0000   -5.64025
155120.0000   -4.44557
155160.0000   -4.87077
155200.0000   -5.12880
155240.0000   -4.65788
155280.0000   -4.76437
155320.0000   -4.83239
155360.0000   -5.56077
155400.0000   -4.74234
155440.0000   -5.50489
155480.0000   -5.74425
155520.0000   -4.96999
155560.0000   -4.89280
155600.0000   -4.90445
155640.0000   -4.63348
155680.0000   -4.89484
155720.0000   -5.36525
155760.0000   -5.36752
155800.0000   -5.47636
155840.0000   -5.40296
155880.0000   -5.29256
155920.0000   -5.16406
155960.0000   -5.10102
156000.0000   -5.07239
156040.0000   -5.42455
156080.0000   -4.54692
156120.0000   -4.24557
156160.0000   -4.70725
156200.0000   -4.85874
156240.0000   -5.30572
156280.0000   -6.00452
156320.0000   -5.87734
156360.0000   -5.52156
156400.0000   -5.47643
156440.0000   -5.65841
156480.0000   -5.64959
156520.0000   -5.21234
156560.0000   -5.24554
156600.0000   -5.51958
156640.0000   -4.03732
156680.0000   -5.01027
156720.0000   -5.23776
156760.0000   -5.48040
156800.0000   -5.17138
156840.0000   -4.81729
156880.0000   -4.95155
156920.0000   -4.35374
156960.0000   -4.38697
157000.0000   -4.32639
157040.0000   -4.52210
157080.0000   -4.15534
157120.0000   -5.05333
157160.0000   -5.59137
157200.0000   -4.87553
157240.0000   -5.01732
157280.0000   -5.35394
157320.0000   -5.18637
157360.0000   -4.86758
157400.0000   -5.49224
157440.0000   -4.80907
157480.0000   -5.01163
157520.0000   -5.62421
157560.0000   -5.28731
157600.0000   -5.87494
157640.0000   -4.34965
157680.0000   -4.63451
157720.0000   -4.57842
157760.0000   -4.59643
157800.0000   -5.23862
157840.0000   -4.69596
157880.0000   -4.89197
157920.0000   -3.71507
157960.0000   -4.18906
158000.0000   -5.44828
158040.0000   -5.51424
158080.0000   -5.80518
158120.0000   -4.93041
158160.0000   -5.21384
158200.0000   -4.87068
158240.0000   -4.31511
158280.0000   -4.11056
158320.0000   -4.84000
158360.0000   -4.91364
158400.0000   -4.62028
158440.0000   -5.36294
158480.0000   -5.05752
158520.0000   -5.60284
158560.0000   -4.76294
158600.0000   -4.99829
158640.0000   -4.97407
158680.0000   -5.28832
158720.0000   -4.71641
158760.0000   -4.98831
158800.0000   -5.83724
158840.0000   -5.80789
158880.0000   -5.66585
158920.0000   -6.26593
158960.0000   -4.25356
159000.0000   -4.48441
159040.0000   -5.87740
159080.0000   -4.37250
159120.0000   -4.23170
159160.0000   -4.17087
159200.0000   -4.74589
159240.0000   -5.20278
159280.0000   -4.39647
159320.0000   -5.02641
159360.0000   -5.12150
159400.0000   -4.27640
159440.0000   -5.16243
159480.0000   -6.07275
159520.0000   -5.59265
159560.0000   -5.20369
159600.0000   -5.03893
159640.0000   -4.95745
159680.0000   -4.87467
159720.0000   -5.49216
159760.0000   -4.23797
159800.0000   -4.82148
159840.0000   -5.65218
159880.0000   -5.95826
159920.0000   -5.52763
159960.0000   -5.10012
160000.0000   -7.20777
160040.0000   -5.98762
160080.0000   -6.73937
160120.0000   -6.58874
160160.0000   -5.67416
160200.0000   -5.24185
160240.0000   -5.66820
160280.0000   -5.92101
160320.0000   -5.32062
160360.0000   -5.09591
160400.0000   -5.96492
160440.0000   -5.35328
160480.0000   -4.42920
160520.0000   -4.68947
160560.0000   -4.99568
160600.0000   -4.27044
160640.0000   -4.56415
160680.0000   -5.19840
160720.0000   -5.02440
160760.0000   -6.14287
160800.0000   -5.48646
160840.0000   -5.12942
160880.0000   -5.63409
160920.0000   -5.25367
160960.0000   -5.63419
161000.0000   -5.79416
161040.0000   -6.02929
161080.0000   -5.29517
161120.0000   -6.14244
161160.0000   -5.81176
161200.0000   -4.86128
161240.0000   -5.62299
161280.0000   -5.96961
161320.0000   -4.60520
161360.0000   -5.47329
161400.0000   -4.30214
161440.0000   -5.94330
161480.0000   -5.65480
161520.0000   -5.91986
161560.0000   -5.13642
161600.0000   -5.70079
161640.0000   -5.39143
161680.0000   -5.52511
161720.0000   -5.21879
161760.0000   -4.91930
161800.0000   -6.03784
161840.0000   -5.89309
161880.0000   -5.60948
161920.0000   -5.27735
161960.0000   -5.12432
162000.0000   -4.78923
162040.0000   -5.16657
162080.0000   -5.06328
162120.0000   -5.00188
162160.0000   -5.63169
162200.0000   -4.91470
162240.0000   -6.30960
162280.0000   -6.33464
162320.0000   -5.65686
162360.0000   -5.74051
162400.0000   -5.59755
162440.0000   -5.25670
162480.0000   -5.63925
162520.0000   -5.05908
162560.0000   -5.08574
162600.0000   -5.80530
162640.0000   -5.11979
162680.0000   -5.35093
162720.0000   -4.75300
162760.0000   -5.18961
162800.0000   -4.81036
162840.0000   -5.36219
162880.0000   -6.02571
162920.0000   -4.89850
162960.0000   -5.50066
163000.0000   -5.55148
163040.0000   -5.97182
163080.0000   -5.13021
163120.0000   -6.21237
163160.0000   -5.38991
163200.0000   -7.26487
163240.0000   -5.76486
163280.0000   -5.67899
163320.0000   -4.67014
163360.0000   -5.81060
163400.0000   -5.00141
163440.0000   -4.95521
163480.0000   -5.11654
163520.0000   -5.27596
163560.0000   -4.37762
163600.0000   -4.49211
163640.0000   -4.52151
163680.0000   -6.26541
163720.0000   -5.86322
163760.0000   -6.51117
163800.0000   -5.72839
163840.0000   -5.11267
163880.0000   -5.34184
163920.0000   -5.87979
163960.0000   -6.65246
164000.0000   -6.23467
164040.0000   -5.88791
164080.0000   -5.04387
164120.0000   -5.44209
164160.0000   -4.60442
164200.0000   -5.27987
164240.0000   -4.34911
164280.0000   -6.10033
164320.0000   -5.74246
164360.0000   -5.63596
164400.0000   -5.94512
164440.0000   -5.38322
164480.0000   -4.86822
164520.0000   -5.25982
164560.0000   -4.54218
164600.0000   -5.35927
164640.0000   -5.31440
164680.0000   -4.68300
164720.0000   -5.69884
164760.0000   -5.83033
164800.0000   -5.72189
164840.0000   -5.28290
164880.0000   -5.27948
164920.0000   -4.56217
164960.0000   -4.21064
165000.0000   -4.73063
165040.0000   -4.50860
165080.0000   -5.45605
165120.0000   -5.64361
165160.0000   -4.83666
165200.0000   -3.05959
165240.0000   -3.96305
165280.0000   -3.53781
165320.0000   -4.65143
165360.0000   -4.28321
165400.0000   -3.84185
165440.0000   -4.83913
165480.0000   -4.42508
165520.0000   -4.66304
165560.0000   -4.90052
165600.0000   -5.57152
165640.0000   -6.32081
165680.0000   -6.81698
165720.0000   -6.06969
165760.0000   -5.70784
165800.0000   -5.67095
165840.0000   -5.75305
165880.0000   -5.28559
165920.0000   -5.71313
165960.0000   -6.37805
166000.0000   -5.16354
166040.0000   -5.50212
166080.0000   -4.77127
166120.0000   -5.97161
166160.0000   -5.81383
166200.0000   -6.10692
166240.0000   -6.09052
166280.0000   -7.27968
166320.0000   -6.52705
166360.0000   -6.57443
166400.0000   -6.74185
166440.0000   -7.19082
166480.0000   -6.67731
166520.0000   -6.58246
166560.0000   -5.87513
166600.0000   -6.28787
166640.0000   -6.39839
166680.0000   -6.10231
166720.0000   -6.70314
166760.0000   -6.34028
166800.0000   -6.94231
166840.0000   -6.43996
166880.0000   -6.31702
166920.0000   -5.94257
166960.0000   -7.12163
167000.0000   -5.56982
167040.0000   -5.46145
167080.0000   -6.39051
167120.0000   -5.98339
167160.0000   -6.25784
167200.0000   -6.97976
167240.0000   -5.98791
167280.0000   -7.02110
167320.0000   -7.11167
167360.0000   -6.30385
167400.0000   -7.17390
167440.0000   -6.55559
167480.0000   -6.68533
167520.0000   -5.81904
167560.0000   -5.71238
167600.0000   -5.97565
167640.0000   -5.49672
167680.0000   -4.97425
167720.0000   -6.16848
167760.0000   -5.74912
167800.0000   -5.48768
167840.0000   -5.21948
167880.0000   -5.68882
167920.0000   -5.71487
167960.0000   -6.51664
168000.0000   -5.86780
168040.0000   -5.79203
168080.0000   -5.11375
168120.0000   -5.61566
168160.0000   -5.87916
168200.0000   -5.22882
168240.0000   -5.41994
168280.0000   -5.30869
168320.0000   -5.25846
168360.0000   -5.46069
168400.0000   -5.73788
168440.0000   -5.55253
168480.0000   -5.58241
168520.0000   -5.30207
168560.0000   -5.73231
168600.0000   -4.98427
168640.0000   -4.43369
168680.0000   -4.36688
168720.0000   -4.61635
168760.0000   -5.32590
168800.0000   -5.20628
168840.0000   -5.81390
168880.0000   -6.22451
168920.0000   -5.23335
168960.0000   -6.18319
169000.0000   -4.81898
169040.0000   -5.50727
169080.0000   -5.44361
169120.0000   -5.52600
169160.0000   -5.53069
169200.0000   -5.37331
169240.0000   -5.58440
169280.0000   -4.90881
169320.0000   -5.81442
169360.0000   -5.54637
169400.0000   -6.72306
169440.0000   -5.26458
169480.0000   -5.46308
169520.0000   -4.70332
169560.0000   -5.86443
169600.0000   -4.72235
169640.0000   -6.07152
169680.0000   -6.02484
169720.0000   -4.98240
169760.0000   -5.62930
169800.0000   -5.83195
169840.0000   -4.75392
169880.0000   -4.77378
169920.0000   -5.03335
169960.0000   -4.67367
170000.0000   -5.53227
170040.0000   -5.52957
170080.0000   -5.08913
170120.0000   -5.12613
170160.0000   -5.77792
170200.0000   -4.15753
170240.0000   -4.49302
170280.0000   -5.56660
170320.0000   -5.39910
170360.0000   -4.64049
170400.0000   -4.81881
170440.0000   -4.73878
170480.0000   -5.38105
170520.0000   -4.25136
170560.0000   -5.38502
170600.0000   -4.39264
170640.0000   -5.36936
170680.0000   -4.70794
170720.0000   -5.47626
170760.0000   -4.54251
170800.0000   -5.08781
170840.0000   -5.44203
170880.0000   -4.57386
170920.0000   -4.10811
170960.0000   -4.81031
171000.0000   -3.92173
171040.0000   -5.60286
171080.0000   -5.13664
171120.0000   -4.94082
171160.0000   -5.24982
171200.0000   -5.72099
171240.0000   -5.06060
171280.0000   -5.59900
171320.0000   -4.82685
171360.0000   -4.46394
171400.0000   -4.81673
171440.0000   -5.64714
171480.0000   -5.82830
171520.0000   -5.56445
171560.0000   -5.42991
171600.0000   -4.28325
171640.0000   -5.72689
171680.0000   -5.49844
171720.0000   -4.87764
171760.0000   -5.80009
171800.0000   -5.20221
171840.0000   -5.26641
171880.0000   -6.09890
171920.0000   -6.12183
171960.0000   -4.85318
172000.0000   -5.38233
172040.0000   -5.48849
172080.0000   -5.52918
172120.0000   -5.96446
172160.0000   -5.67233
172200.0000   -5.40450
172240.0000   -5.13911
172280.0000   -5.51813
172320.0000   -5.35000
172360.0000   -5.20199
172400.0000   -5.45364
172440.0000   -4.49052
172480.0000   -5.39135
172520.0000   -5.46219
172560.0000   -5.33545
172600.0000   -5.37510
172640.0000   -4.17703
172680.0000   -5.24474
172720.0000   -4.87063
172760.0000   -5.67345
172800.0000   -4.38920
172840.0000   -4.53629
172880.0000   -4.45740
172920.0000   -4.64158
172960.0000   -5.58780
173000.0000   -5.62478
173040.0000   -5.63731
173080.0000   -5.46521
173120.0000   -5.19094
173160.0000   -6.32836
173200.0000   -5.49266
173240.0000   -6.25905
173280.0000   -6.07900
173320.0000   -5.07901
173360.0000   -6.20532
173400.0000   -5.44625
173440.0000   -5.19776
173480.0000   -5.28295
173520.0000   -5.57994
173560.0000   -5.10926
173600.0000   -5.40939
173640.0000   -5.17639
173680.0000   -4.93323
173720.0000   -4.67764
173760.0000   -5.15191
173800.0000   -5.62298
173840.0000   -4.23485
173880.0000   -5.56963
173920.0000   -5.67523
173960.0000   -5.10686
174000.0000   -5.53293
174040.0000   -5.22223
174080.0000   -6.66328
174120.0000   -5.12174
174160.0000   -6.11059
174200.0000   -5.66298
174240.0000   -5.55386
174280.0000   -5.42482
174320.0000   -5.04926
174360.0000   -5.47860
174400.0000   -5.44496
174440.0000   -5.11600
174480.0000   -5.11008
174520.0000   -5.32150
174560.0000   -4.76908
174600.0000   -4.48644
174640.0000   -4.25148
174680.0000   -4.71086
174720.0000   -5.05168
174760.0000   -5.27621
174800.0000   -5.37449
174840.0000   -4.93580
174880.0000   -5.53475
174920.0000   -4.43633
174960.0000   -4.79819
175000.0000   -5.28013
175040.0000   -5.49978
175080.0000   -4.97175
175120.0000   -4.77169
175160.0000   -4.51094
175200.0000   -4.95900
175240.0000   -5.47458
175280.0000   -4.80348
175320.0000   -5.58010
175360.0000   -5.60153
175400.0000   -5.07221
175440.0000   -5.33727
175480.0000   -4.58789
175520.0000   -4.62812
175560.0000   -4.94636
175600.0000   -4.83196
175640.0000   -4.54504
175680.0000   -4.66789
175720.0000   -4.21737
175760.0000   -4.05932
175800.0000   -4.93479
175840.0000   -4.46421
175880.0000   -4.75896
175920.0000   -5.24406
175960.0000   -4.89095
176000.0000   -5.44292
176040.0000   -5.40646
176080.0000   -5.12594
176120.0000   -5.10128
176160.0000   -5.08613
176200.0000   -5.19268
176240.0000   -4.32235
176280.0000   -4.48227
176320.0000   -3.95130
176360.0000   -4.36834
176400.0000   -5.28691
176440.0000   -4.79520
176480.0000   -4.75466
176520.0000   -5.41193
176560.0000   -4.50705
176600.0000   -4.28083
176640.0000   -5.42118
176680.0000   -5.31908
176720.0000   -5.50207
176760.0000   -5.21216
176800.0000   -4.68053
176840.0000   -4.53179
176880.0000   -4.51731
176920.0000   -3.87877
176960.0000   -4.42180
177000.0000   -4.90973
177040.0000   -4.67124
177080.0000   -4.92555
177120.0000   -5.47874
177160.0000   -5.00790
177200.0000   -5.32989
177240.0000   -5.26659
177280.0000   -4.72796
177320.0000   -5.13504
177360.0000   -5.78651
177400.0000   -5.62454
177440.0000   -5.85574
177480.0000   -4.93902
177520.0000   -5.85208
177560.0000   -5.37773
177600.0000   -5.86271
177640.0000   -5.60074
177680.0000   -5.54763
177720.0000   -6.01388
177760.0000   -4.77138
177800.0000   -5.74194
177840.0000   -5.38768
177880.0000   -5.82875
177920.0000   -4.76740
177960.0000   -5.73795
178000.0000   -5.69813
178040.0000   -5.38724
178080.0000   -5.61545
178120.0000   -5.17998
178160.0000   -5.83442
178200.0000   -5.15582
178240.0000   -4.81196
178280.0000   -4.28426
178320.0000   -5.03599
178360.0000   -5.17786
178400.0000   -6.60029
178440.0000   -6.42401
178480.0000   -6.09436
178520.0000   -6.23769
178560.0000   -5.95314
178600.0000   -5.08202
178640.0000   -6.40124
178680.0000   -5.17386
178720.0000   -4.87319
178760.0000   -6.17740
178800.0000   -5.57097
178840.0000   -5.93853
178880.0000   -5.57012
178920.0000   -5.41449
178960.0000   -5.42604
179000.0000   -5.47933
179040.0000   -6.36216
179080.0000   -5.03104
179120.0000   -5.19990
179160.0000   -5.08408
179200.0000   -4.87548
179240.0000   -4.16720
179280.0000   -4.45134
179320.0000   -5.15925
179360.0000   -5.38889
179400.0000   -5.14321
179440.0000   -5.20631
179480.0000   -4.90275
179520.0000   -5.03939
179560.0000   -4.60612
179600.0000   -5.19675
179640.0000   -4.74260
179680.0000   -5.14968
179720.0000   -4.34797
179760.0000   -5.58238
179800.0000   -5.20414
179840.0000   -5.78237
179880.0000   -6.13087
179920.0000   -5.25074
179960.0000   -5.45603
180000.0000   -5.07894
180040.0000   -4.83084
180080.0000   -4.42121
180120.0000   -4.92895
180160.0000   -5.20518
180200.0000   -5.75307
180240.0000   -4.93652
180280.0000   -4.92118
180320.0000   -5.33232
180360.0000   -4.46200
180400.0000   -4.86819
180440.0000   -4.50041
180480.0000   -4.77222
180520.0000   -4.72798
180560.0000   -5.28781
180600.0000   -5.53906
180640.0000   -5.74817
180680.0000   -5.86325
180720.0000   -5.74934
180760.0000   -5.51524
180800.0000   -5.92555
180840.0000   -6.22802
180880.0000   -5.07014
180920.0000   -4.89988
180960.0000   -5.26136
181000.0000   -5.79928
181040.0000   -5.23226
181080.0000   -5.18878
181120.0000   -4.78092
181160.0000   -5.18561
181200.0000   -4.55074
181240.0000   -4.96163
181280.0000   -4.90010
181320.0000   -4.44232
181360.0000   -4.82420
181400.0000   -4.65632
181440.0000   -4.01374
181480.0000   -3.99838
181520.0000   -5.20332
181560.0000   -5.18430
181600.0000   -4.94203
181640.0000   -5.77202
181680.0000   -4.82481
181720.0000   -4.55313
181760.0000   -5.20773
181800.0000   -4.26397
181840.0000   -5.17704
181880.0000   -5.17581
181920.0000   -5.17760
181960.0000   -4.41693
182000.0000   -6.23362
182040.0000   -6.18893
182080.0000   -4.91318
182120.0000   -5.26067
182160.0000   -5.60030
182200.0000   -5.75997
182240.0000   -4.73904
182280.0000   -4.64894
182320.0000   -4.93138
182360.0000   -5.06759
182400.0000   -4.86389
182440.0000   -5.15814
182480.0000   -4.42115
182520.0000   -4.36903
182560.0000   -4.63660
182600.0000   -4.27736
182640.0000   -5.31787
182680.0000   -5.27200
182720.0000   -5.30053
182760.0000   -5.41029
182800.0000   -5.03606
182840.0000   -3.92008
182880.0000   -4.24696
182920.0000   -4.95560
182960.0000   -4.72968
183000.0000   -4.54183
183040.0000   -4.67137
183080.0000   -4.47948
183120.0000   -4.26614
183160.0000   -5.43707
183200.0000   -5.63830
183240.0000   -5.92554
183280.0000   -5.26892
183320.0000   -4.84291
183360.0000   -5.12387
183400.0000   -5.00035
183440.0000   -4.36250
183480.0000   -4.77430
183520.0000   -5.42236
183560.0000   -5.12119
183600.0000   -5.93909
183640.0000   -5.44102
183680.0000   -4.84070
183720.0000   -5.31821
183760.0000   -4.83910
183800.0000   -5.10643
183840.0000   -5.81221
183880.0000   -5.50112
183920.0000   -4.38712
183960.0000   -5.32339
184000.0000   -4.26039
184040.0000   -3.63743
184080.0000   -4.39976
184120.0000   -3.50782
184160.0000   -4.69025
184200.0000   -5.07385
184240.0000   -4.92481
184280.0000   -4.88040
184320.0000   -5.05437
184360.0000   -4.56024
184400.0000   -4.94502
184440.0000   -5.11430
184480.0000   -5.22074
184520.0000   -5.05670
184560.0000   -5.36044
184600.0000   -4.82855
184640.0000   -5.02231
184680.0000   -5.76159
184720.0000   -5.28023
184760.0000   -5.76402
184800.0000   -5.43565
184840.0000   -4.93544
184880.0000   -5.07190
184920.0000   -4.52761
184960.0000   -5.36844
185000.0000   -5.40614
185040.0000   -5.85534
185080.0000   -5.70743
185120.0000   -6.32914
185160.0000   -4.32418
185200.0000   -5.56228
185240.0000   -5.54173
185280.0000   -5.31435
185320.0000   -5.03388
185360.0000   -3.88911
185400.0000   -4.99241
185440.0000   -5.02620
185480.0000   -4.52258
185520.0000   -4.85386
185560.0000   -4.23394
185600.0000   -4.38157
185640.0000   -4.75564
185680.0000   -4.90127
185720.0000   -5.21632
185760.0000   -4.61754
185800.0000   -5.24927
185840.0000   -4.95951
185880.0000   -5.26768
185920.0000   -5.31987
185960.0000   -4.40078
186000.0000   -4.52476
186040.0000   -5.09218
186080.0000   -4.48703
186120.0000   -4.30490
186160.0000   -6.02980
186200.0000   -4.89200
186240.0000   -4.74141
186280.0000   -4.37903
186320.0000   -4.81307
186360.0000   -5.22334
186400.0000   -5.34678
186440.0000   -5.10919
186480.0000   -4.22126
186520.0000   -4.22426
186560.0000   -4.04082
186600.0000   -4.44722
186640.0000   -4.12200
186680.0000   -5.24621
186720.0000   -4.79545
186760.0000   -4.43394
186800.0000   -5.25512
186840.0000   -5.31319
186880.0000   -4.64038
186920.0000   -5.17771
186960.0000   -5.09012
187000.0000   -5.68963
187040.0000   -5.89249
187080.0000   -5.38477
187120.0000   -6.09849
187160.0000   -6.18665
187200.0000   -4.46221
187240.0000   -5.70839
187280.0000   -5.53899
187320.0000   -6.01855
187360.0000   -5.67917
187400.0000   -5.48345
187440.0000   -5.97687
187480.0000   -4.85318
187520.0000   -4.82765
187560.0000   -5.16545
187600.0000   -5.77176
187640.0000   -5.39241
187680.0000   -5.73307
187720.0000   -5.59268
187760.0000   -5.31388
187800.0000   -6.28527
187840.0000   -6.13036
187880.0000   -5.69486
187920.0000   -5.39675
187960.0000   -5.65316
188000.0000   -6.43234
188040.0000   -6.00544
188080.0000   -5.06904
188120.0000   -5.55537
188160.0000   -5.54177
188200.0000   -6.42414
188240.0000   -6.72916
188280.0000   -6.34652
188320.0000   -6.68998
188360.0000   -5.59150
188400.0000   -5.61430
188440.0000   -6.46514
188480.0000   -6.54454
188520.0000   -5.50369
188560.0000   -4.94631
188600.0000   -4.66832
188640.0000   -5.35228
188680.0000   -5.76723
188720.0000   -5.20124
188760.0000   -5.64661
188800.0000   -5.04606
188840.0000   -5.41163
188880.0000   -5.12859
188920.0000   -5.10364
188960.0000   -5.79116
189000.0000   -5.14521
189040.0000   -4.67875
189080.0000   -4.31244
189120.0000   -4.72179
189160.0000   -5.27326
189200.0000   -4.67545
189240.0000   -5.25865
189280.0000   -5.02784
189320.0000   -5.44332
189360.0000   -5.21517
189400.0000   -4.33845
189440.0000   -5.35004
189480.0000   -4.62650
189520.0000   -5.05350
189560.0000   -4.87698
189600.0000   -5.55284
189640.0000   -4.97983
189680.0000   -4.44503
189720.0000   -4.95072
189760.0000   -4.46778
189800.0000   -4.92365
189840.0000   -4.95255
189880.0000   -3.93730
189920.0000   -5.30905
189960.0000   -4.76994
190000.0000   -4.88938
190040.0000   -4.28496
190080.0000   -4.25508
190120.0000   -4.73217
190160.0000   -4.26003
190200.0000   -4.36656
190240.0000   -4.31019
190280.0000   -4.07181
190320.0000   -4.39648
190360.0000   -4.99642
190400.0000   -4.61211
190440.0000   -4.68523
190480.0000   -4.39741
190520.0000   -4.70862
190560.0000   -5.11007
190600.0000   -4.37936
190640.0000   -4.47627
190680.0000   -4.47562
190720.0000   -4.79217
190760.0000   -4.60075
190800.0000   -5.41778
190840.0000   -4.80453
190880.0000   -4.06586
190920.0000   -5.05488
190960.0000   -4.92870
191000.0000   -3.95783
191040.0000   -4.62467
191080.0000   -5.11325
191120.0000   -5.11276
191160.0000   -5.51933
191200.0000   -4.35783
191240.0000   -4.92146
191280.0000   -3.94316
191320.0000   -5.20222
191360.0000   -4.55917
191400.0000   -5.06229
191440.0000   -5.20218
191480.0000   -5.08615
191520.0000   -5.77081
191560.0000   -4.95134
191600.0000   -4.81648
191640.0000   -4.56882
191680.0000   -4.94982
191720.0000   -5.43650
191760.0000   -5.17846
191800.0000   -4.27585
191840.0000   -4.47440
191880.0000   -4.51461
191920.0000   -4.67996
191960.0000   -5.10053
192000.0000   -4.99497
192040.0000   -4.61464
192080.0000   -5.29270
192120.0000   -5.56019
192160.0000   -4.83459
192200.0000   -5.84069
192240.0000   -5.59119
192280.0000   -5.06704
192320.0000   -5.78040
192360.0000   -4.55710
192400.0000   -5.34730
192440.0000   -5.39860
192480.0000   -5.56518
192520.0000   -5.02874
192560.0000   -5.26456
192600.0000   -5.04796
192640.0000   -5.42205
192680.0000   -4.68298
192720.0000   -4.93159
192760.0000   -4.96305
192800.0000   -4.31896
192840.0000   -5.45450
192880.0000   -5.45847
192920.0000   -5.04500
192960.0000   -5.02990
193000.0000   -4.22743
193040.0000   -4.65663
193080.0000   -4.80715
193120.0000   -4.98679
193160.0000   -4.75156
193200.0000   -4.63335
193240.0000   -4.68446
193280.0000   -5.54758
193320.0000   -6.64001
193360.0000   -5.68283
193400.0000   -5.15235
193440.0000   -5.16472
193480.0000   -5.03084
193520.0000   -5.18325
193560.0000   -5.47160
193600.0000   -5.79727
193640.0000   -4.19486
193680.0000   -5.23051
193720.0000   -5.47200
193760.0000   -5.72449
193800.0000   -4.38720
193840.0000   -4.64884
193880.0000   -5.66674
193920.0000   -5.06055
193960.0000   -5.80376
194000.0000   -4.56523
194040.0000   -5.41808
194080.0000   -5.54141
194120.0000   -5.15963
194160.0000   -5.27935
194200.0000   -4.98247
194240.0000   -6.03336
194280.0000   -5.19256
194320.0000   -6.22922
194360.0000   -5.40262
194400.0000   -5.17635
194440.0000   -4.86327
194480.0000   -6.13085
194520.0000   -5.31830
194560.0000   -5.16502
194600.0000   -5.20152
194640.0000   -5.61669
194680.0000   -5.12989
194720.0000   -4.89783
194760.0000   -5.69421
194800.0000   -5.38572
194840.0000   -4.38726
194880.0000   -5.36000
194920.0000   -4.89074
194960.0000   -4.60525
195000.0000   -4.92114
195040.0000   -5.03593
195080.0000   -5.81659
195120.0000   -5.27375
195160.0000   -5.75145
195200.0000   -5.07747
195240.0000   -5.47517
195280.0000   -5.49331
195320.0000   -5.39355
195360.0000   -5.28333
195400.0000   -5.74842
195440.0000   -5.25134
195480.0000   -4.81881
195520.0000   -5.49693
195560.0000   -4.98177
195600.0000   -5.29994
195640.0000   -5.69810
195680.0000   -5.01778
195720.0000   -5.52499
195760.0000   -5.18890
195800.0000   -5.30094
195840.0000   -6.30048
195880.0000   -5.87899
195920.0000   -5.78968
195960.0000   -5.32990
196000.0000   -4.99967
196040.0000   -4.82065
196080.0000   -5.35269
196120.0000   -4.55146
196160.0000   -5.51338
196200.0000   -5.13997
196240.0000   -5.22342
196280.0000   -4.63794
196320.0000   -4.57911
196360.0000   -5.38075
196400.0000   -5.29978
196440.0000   -5.06047
196480.0000   -5.42453
196520.0000   -5.25273
196560.0000   -5.42496
196600.0000   -4.65621
196640.0000   -5.22493
196680.0000   -4.77544
196720.0000   -4.77474
196760.0000   -4.06561
196800.0000   -4.60433
196840.0000   -5.00753
196880.0000   -5.02422
196920.0000   -5.84393
196960.0000   -6.04483
197000.0000   -5.59003
197040.0000   -5.09223
197080.0000   -6.13445
197120.0000   -5.20472
197160.0000   -4.43052
197200.0000   -5.70955
197240.0000   -5.25735
197280.0000   -5.62401
197320.0000   -5.92709
197360.0000   -6.12413
197400.0000   -5.45763
197440.0000   -5.38989
197480.0000   -5.02685
197520.0000   -4.79857
197560.0000   -5.75290
197600.0000   -6.34111
197640.0000   -5.30368
197680.0000   -5.20993
197720.0000   -5.20432
197760.0000   -5.18003
197800.0000   -4.45690
197840.0000   -5.65829
197880.0000   -5.74955
197920.0000   -6.02632
197960.0000   -5.09074
198000.0000   -5.56818
198040.0000   -5.14071
198080.0000   -5.43104
198120.0000   -4.46544
198160.0000   -5.14390
198200.0000   -5.51834
198240.0000   -4.61293
198280.0000   -4.82157
198320.0000   -4.93642
198360.0000   -4.90024
198400.0000   -4.61555
198440.0000   -5.12385
198480.0000   -5.07325
198520.0000   -4.62179
198560.0000   -4.52444
198600.0000   -4.21525
198640.0000   -4.80967
198680.0000   -4.37288
198720.0000   -5.56419
198760.0000   -5.23461
198800.0000   -5.31202
198840.0000   -5.73921
198880.0000   -5.86219
198920.0000   -5.26337
198960.0000   -5.32759
199000.0000   -5.91061
199040.0000   -6.68501
199080.0000   -5.83807
199120.0000   -5.15309
199160.0000   -6.21473
199200.0000   -5.46312
199240.0000   -6.40293
199280.0000   -6.31883
199320.0000   -4.90202
199360.0000   -5.14017
199400.0000   -5.31611
199440.0000   -4.48765
199480.0000   -4.18073
199520.0000   -5.06406
199560.0000   -4.52597
199600.0000   -5.12091
199640.0000   -5.20398
199680.0000   -4.62040
199720.0000   -5.27701
199760.0000   -6.39831
199800.0000   -5.52115
199840.0000   -5.63641
199880.0000   -5.66978
199920.0000   -6.78318
199960.0000   -6.16150
200000.0000   -5.88421
200040.0000   -6.56141
200080.0000   -5.80480
200120.0000   -6.62621
200160.0000   -6.01452
200200.0000   -5.22030
200240.0000   -6.23215
200280.0000   -5.80462
200320.0000   -5.55265
200360.0000   -6.00094
200400.0000   -5.38491
200440.0000   -6.21407
200480.0000   -6.95228
200520.0000   -7.27483
200560.0000   -5.59696
200600.0000   -5.95549
200640.0000   -6.04759
200680.0000   -6.64137
200720.0000   -6.02767
200760.0000   -6.34521
200800.0000   -6.69681
200840.0000   -7.93064
200880.0000   -6.44281
200920.0000   -6.09587
200960.0000   -6.96670
201000.0000   -5.97159
201040.0000   -5.57499
201080.0000   -5.36420
201120.0000   -5.50655
201160.0000   -6.38880
201200.0000   -6.35665
201240.0000   -6.26349
201280.0000   -5.70436
201320.0000   -5.09236
201360.0000   -5.47345
201400.0000   -5.90294
201440.0000   -6.07320
201480.0000   -5.19985
201520.0000   -5.47775
201560.0000   -5.91863
201600.0000   -5.41659
201640.0000   -4.67537
201680.0000   -5.37903
201720.0000   -5.29234
201760.0000   -5.74602
201800.0000   -5.51441
201840.0000   -5.09835
201880.0000   -5.08401
201920.0000   -4.97333
201960.0000   -5.01791
202000.0000   -5.06801
202040.0000   -4.68580
202080.0000   -4.42642
202120.0000   -4.74835
202160.0000   -3.85693
202200.0000   -4.68932
202240.0000   -4.01648
202280.0000   -4.98824
202320.0000   -3.59888
202360.0000   -4.78825
202400.0000   -4.45697
202440.0000   -4.14251
202480.0000   -4.98204
202520.0000   -5.19635
202560.0000   -5.03671
202600.0000   -5.51097
202640.0000   -5.63144
202680.0000   -6.03543
202720.0000   -5.38773
202760.0000   -5.81438
202800.0000   -5.51756
202840.0000   -5.02857
202880.0000   -5.59449
202920.0000   -5.70384
202960.0000   -5.22393
203000.0000   -4.82718
203040.0000   -5.41515
203080.0000   -5.21666
203120.0000   -4.63249
203160.0000   -4.20098
203200.0000   -4.82278
203240.0000   -5.41644
203280.0000   -4.50468
203320.0000   -4.47656
203360.0000   -5.29393
203400.0000   -4.49926
203440.0000   -4.86181
203480.0000   -4.81026
203520.0000   -5.04052
203560.0000   -4.36719
203600.0000   -4.64453
203640.0000   -4.86470
203680.0000   -4.28566
203720.0000   -3.84210
203760.0000   -5.31916
203800.0000   -5.32768
203840.0000   -4.86001
203880.0000   -3.55015
203920.0000   -4.14149
203960.0000   -4.42509
204000.0000   -4.12822
204040.0000   -5.07539
204080.0000   -4.76134
204120.0000   -4.83107
204160.0000   -5.12767
204200.0000   -5.14231
204240.0000   -5.22971
204280.0000   -4.89084
204320.0000   -5.26994
204360.0000   -5.68550
204400.0000   -4.98141
204440.0000   -5.39780
204480.0000   -4.96610
204520.0000   -5.67230
204560.0000   -5.48595
204600.0000   -5.34320
204640.0000   -4.94258
204680.0000   -5.22550
204720.0000   -5.01341
204760.0000   -5.41143
204800.0000   -5.88370
204840.0000   -5.76048
204880.0000   -5.58258
204920.0000   -5.27897
204960.0000   -5.11647
205000.0000   -3.86574
205040.0000   -3.91501
205080.0000   -4.28387
205120.0000   -5.40141
205160.0000   -5.05368
205200.0000   -5.23441
205240.0000   -6.08506
205280.0000   -5.30720
205320.0000   -5.83637
205360.0000   -5.87260
205400.0000   -6.28418
205440.0000   -6.83193
205480.0000   -5.35197
205520.0000   -5.38606
205560.0000   -5.43983
205600.0000   -5.48340
205640.0000   -5.07693
205680.0000   -6.26774
205720.0000   -4.79829
205760.0000   -5.69537
205800.0000   -5.96629
205840.0000   -5.09394
205880.0000   -5.24983
205920.0000   -5.57447
205960.0000   -5.26348
206000.0000   -5.32221
206040.0000   -5.02958
206080.0000   -6.22466
206120.0000   -5.65590
206160.0000   -5.16193
206200.0000   -5.19510
206240.0000   -5.25045
206280.0000   -5.12716
206320.0000   -5.47138
206360.0000   -5.13865
206400.0000   -5.44756
206440.0000   -5.33301
206480.0000   -4.90561
206520.0000   -5.52361
206560.0000   -6.07797
206600.0000   -4.79002
206640.0000   -5.45339
206680.0000   -5.51563
206720.0000   -4.33277
206760.0000   -4.55226
206800.0000   -3.54553
206840.0000   -5.35981
206880.0000   -5.35749
206920.0000   -4.33716
206960.0000   -5.59913
207000.0000   -4.93602
207040.0000   -5.47101
207080.0000   -5.54182
207120.0000   -5.41785
207160.0000   -5.30373
207200.0000   -6.27429
207240.0000   -5.19058
207280.0000   -5.92150
207320.0000   -5.80067
207360.0000   -5.62871
207400.0000   -5.72117
207440.0000   -5.31506
207480.0000   -5.93626
207520.0000   -5.68304
207560.0000   -5.62427
207600.0000   -6.33862
207640.0000   -5.67546
207680.0000   -6.15357
207720.0000   -5.33067
207760.0000   -5.17919
207800.0000   -5.19844
207840.0000   -4.09136
207880.0000   -4.98625
207920.0000   -4.83751
207960.0000   -4.43615
208000.0000   -4.92255
208040.0000   -4.83016
208080.0000   -4.96974
208120.0000   -4.78456
208160.0000   -4.74006
208200.0000   -4.11855
208240.0000   -4.27333
208280.0000   -4.25096
208320.0000   -5.00436
208360.0000   -4.47340
208400.0000   -5.37450
208440.0000   -5.52169
208480.0000   -4.35076
208520.0000   -4.46137
208560.0000   -5.75418
208600.0000   -5.59167
208640.0000   -4.96913
208680.0000   -5.35363
208720.0000   -5.18663
208760.0000   -5.40054
208800.0000   -5.22111
208840.0000   -6.00078
208880.0000   -5.80730
208920.0000   -5.03538
208960.0000   -6.06244
209000.0000   -6.03288
209040.0000   -5.38827
209080.0000   -6.44782
209120.0000   -6.14459
209160.0000   -5.41276
209200.0000   -6.14960
209240.0000   -5.80598
209280.0000   -5.27138
209320.0000   -5.57218
209360.0000   -5.98373
209400.0000   -5.27803
209440.0000   -5.60538
209480.0000   -5.15937
209520.0000   -5.20773
209560.0000   -4.32500
209600.0000   -4.72988
209640.0000   -5.87647
209680.0000   -7.39866
209720.0000   -5.99610
209760.0000   -5.02520
209800.0000   -5.28344
209840.0000   -5.89687
209880.0000   -5.37645
209920.0000   -6.52515
209960.0000   -6.01978
210000.0000   -5.63581
210040.0000   -5.38076
210080.0000   -5.81367
210120.0000   -5.30890
210160.0000   -6.01081
210200.0000   -6.31758
210240.0000   -6.43869
210280.0000   -5.52319
210320.0000   -5.29019
210360.0000   -5.40157
210400.0000   -5.25206
210440.0000   -6.28459
210480.0000   -5.82332
210520.0000   -5.34987
210560.0000   -6.04708
210600.0000   -6.35085
210640.0000   -5.57818
210680.0000   -5.61135
210720.0000   -5.47973
210760.0000   -6.24763
210800.0000   -5.70962
210840.0000   -6.33301
210880.0000   -5.59824
210920.0000   -4.66343
210960.0000   -5.12650
211000.0000   -4.97467
211040.0000   -4.81172
211080.0000   -5.09968
211120.0000   -5.26766
211160.0000   -4.80077
211200.0000   -5.01108
211240.0000   -5.55677
211280.0000   -5.09938
211320.0000   -5.03802
211360.0000   -5.79665
211400.0000   -5.86034
211440.0000   -5.54729
211480.0000   -5.48208
211520.0000   -5.38231
211560.0000   -5.40639
211600.0000   -6.67987
211640.0000   -6.45768
211680.0000   -7.12322
211720.0000   -6.33726
211760.0000   -5.93521
211800.0000   -6.47893
211840.0000   -5.92087
211880.0000   -6.25299
211920.0000   -5.85687
211960.0000   -5.17196
212000.0000   -5.09454
212040.0000   -4.73327
212080.0000   -5.19110
212120.0000   -6.10024
212160.0000   -6.52130
212200.0000   -5.03688
212240.0000   -6.02834
212280.0000   -7.00679
212320.0000   -6.06734
212360.0000   -5.47264
212400.0000   -5.44985
212440.0000   -4.66681
212480.0000   -5.65772
212520.0000   -5.66543
212560.0000   -4.88754
212600.0000   -4.92215
212640.0000   -5.31605
212680.0000   -5.00752
212720.0000   -5.28707
212760.0000   -5.89181
212800.0000   -6.63561
212840.0000   -6.26993
212880.0000   -7.06261
212920.0000   -6.76005
212960.0000   -6.37105
213000.0000   -5.42687
213040.0000   -6.63122
213080.0000   -7.30618
213120.0000   -7.06383
213160.0000   -6.83926
213200.0000   -5.73206
213240.0000   -5.91637
213280.0000   -6.23242
213320.0000   -5.06248
213360.0000   -5.60383
213400.0000   -6.38112
213440.0000   -6.20572
213480.0000   -6.22844
213520.0000   -5.72710
213560.0000   -5.77580
213600.0000   -5.34819
213640.0000   -6.85560
213680.0000   -5.22020
213720.0000   -5.54365
213760.0000   -5.74608
213800.0000   -5.29562
213840.0000   -4.50778
213880.0000   -5.00192
213920.0000   -4.62431
213960.0000   -4.44746
214000.0000   -5.20360
214040.0000   -5.14328
214080.0000   -5.15423
214120.0000   -4.77491
214160.0000   -3.60391
214200.0000   -5.16771
214240.0000   -5.32273
214280.0000   -5.70053
214320.0000   -4.73647
214360.0000   -5.24548
214400.0000   -5.10787
214440.0000   -5.42232
214480.0000   -5.55729
214520.0000   -5.37350
214560.0000   -5.82053
214600.0000   -5.97884
214640.0000   -5.70651
214680.0000   -5.15400
214720.0000   -4.88676
214760.0000   -4.97793
214800.0000   -5.51106
214840.0000   -6.27505
214880.0000   -5.96323
214920.0000   -6.23040
214960.0000   -5.74553
215000.0000   -5.59140
215040.0000   -6.29727
215080.0000   -6.15247
215120.0000   -5.12664
215160.0000   -5.64982
215200.0000   -5.01395
215240.0000   -5.05099
215280.0000   -5.29423
215320.0000   -6.24354
215360.0000   -5.82576
215400.0000   -5.94808
215440.0000   -5.83944
215480.0000   -5.86294
215520.0000   -5.66819
215560.0000   -5.90444
215600.0000   -5.32898
215640.0000   -5.47023
215680.0000   -4.92141
215720.0000   -5.11299
215760.0000   -5.34689
215800.0000   -5.87028
215840.0000   -5.47567
215880.0000   -5.19186
215920.0000   -6.11937
215960.0000   -5.81292
216000.0000   -4.67691
216040.0000   -4.60795
216080.0000   -4.99614
216120.0000   -5.92613
216160.0000   -5.50076
216200.0000   -5.00055
216240.0000   -4.83295
216280.0000   -4.77153
216320.0000   -4.85442
216360.0000   -4.84431
216400.0000   -4.40311
216440.0000   -4.85752
216480.0000   -5.12903
216520.0000   -4.51545
216560.0000   -4.92280
216600.0000   -5.45219
216640.0000   -5.68975
216680.0000   -5.29191
216720.0000   -4.47377
216760.0000   -5.51873
216800.0000   -5.41581
216840.0000   -5.50076
216880.0000   -5.60210
216920.0000   -5.01716
216960.0000   -5.28978
217000.0000   -4.71324
217040.0000   -5.28907
217080.0000   -5.45577
217120.0000   -5.68287
217160.0000   -5.86851
217200.0000   -5.43172
217240.0000   -5.87051
217280.0000   -4.91480
217320.0000   -5.30751
217360.0000   -5.50096
217400.0000   -5.59262
217440.0000   -6.04120
217480.0000   -5.89717
217520.0000   -5.50663
217560.0000   -5.45079
217600.0000   -5.53570
217640.0000   -5.12478
217680.0000   -5.47287
217720.0000   -5.47659
217760.0000   -5.21127
217800.0000   -5.87241
217840.0000   -5.60089
217880.0000   -4.96270
217920.0000   -4.85069
217960.0000   -4.85908
218000.0000   -4.74972
218040.0000   -4.88087
218080.0000   -6.54052
218120.0000   -6.12905
218160.0000   -5.55506
218200.0000   -5.41458
218240.0000   -6.37373
218280.0000   -6.27746
218320.0000   -6.63198
218360.0000   -7.34795
218400.0000   -6.71973
218440.0000   -6.94432
218480.0000   -5.25133
218520.0000   -5.92620
218560.0000   -5.51080
218600.0000   -6.63129
218640.0000   -5.28965
218680.0000   -5.74571
218720.0000   -6.05023
218760.0000   -5.85808
218800.0000   -5.03321
218840.0000   -5.08745
218880.0000   -5.41555
218920.0000   -5.35220
218960.0000   -6.39730
219000.0000   -6.15763
219040.0000   -5.32919
219080.0000   -5.60833
219120.0000   -7.96669
219160.0000   -6.40451
219200.0000   -7.07000
219240.0000   -6.97278
219280.0000   -6.52016
219320.0000   -6.45909
219360.0000   -6.38501
219400.0000   -5.40889
219440.0000   -6.07487
219480.0000   -5.46846
219520.0000   -5.80607
219560.0000   -5.67155
219600.0000   -5.77278
219640.0000   -5.56940
219680.0000   -5.24405
219720.0000   -5.65315
219760.0000   -5.05775
219800.0000   -4.77954
219840.0000   -5.02344
219880.0000   -5.29356
219920.0000   -6.18348
219960.0000   -6.17848
220000.0000   -5.31804
220040.0000   -5.55835
220080.0000   -6.18603
220120.0000   -5.85405
220160.0000   -6.23773
220200.0000   -5.83218
220240.0000   -4.94332
220280.0000   -5.01642
220320.0000   -5.09662
220360.0000   -5.92665
220400.0000   -4.99934
220440.0000   -4.61671
220480.0000   -5.73371
220520.0000   -6.43347
220560.0000   -5.25755
220600.0000   -5.21004
220640.0000   -4.89494
220680.0000   -5.44903
220720.0000   -5.48236
220760.0000   -6.67369
220800.0000   -5.55965
220840.0000   -4.69413
220880.0000   -5.58744
220920.0000   -5.93975
220960.0000   -5.64361
221000.0000   -5.37876
221040.0000   -5.87322
221080.0000   -6.54319
221120.0000   -5.62216
221160.0000   -6.10272
221200.0000   -6.26193
221240.0000   -6.15133
221280.0000   -6.53653
221320.0000   -5.98604
221360.0000   -6.12496
221400.0000   -7.39384
221440.0000   -6.11632
221480.0000   -5.47682
221520.0000   -7.31882
221560.0000   -6.70151
221600.0000   -5.98951
221640.0000   -5.83439
221680.0000   -6.53268
221720.0000   -6.39785
221760.0000   -7.03381
221800.0000   -5.67811
221840.0000   -5.91692
221880.0000   -5.12429
221920.0000   -5.99332
221960.0000   -4.63781
222000.0000   -5.36623
222040.0000   -6.12738
222080.0000   -5.66155
222120.0000   -5.44233
222160.0000   -4.61553
222200.0000   -4.54595
222240.0000   -4.50355
222280.0000   -4.36943
222320.0000   -5.04521
222360.0000   -6.14344
222400.0000   -5.63896
222440.0000   -5.30116
222480.0000   -5.05155
222520.0000   -5.56236
222560.0000   -5.51147
222600.0000   -6.38289
222640.0000   -6.03478
222680.0000   -6.29797
222720.0000   -6.45012
222760.0000   -6.61964
222800.0000   -5.59422
222840.0000   -6.36661
222880.0000   -6.19368
222920.0000   -6.36693
222960.0000   -5.18356
223000.0000   -6.16954
223040.0000   -5.34087
223080.0000   -6.33978
223120.0000   -6.06124
223160.0000   -5.79975
223200.0000   -5.43605
223240.0000   -4.60482
223280.0000   -6.11456
223320.0000   -5.94861
223360.0000   -5.35220
223400.0000   -6.19689
223440.0000   -5.31446
223480.0000   -5.05452
223520.0000   -4.68259
223560.0000   -5.32337
223600.0000   -4.93580
223640.0000   -4.94468
223680.0000   -5.29451
223720.0000   -5.94974
223760.0000   -4.16036
223800.0000   -4.41469
223840.0000   -4.96159
223880.0000   -5.41093
223920.0000   -5.19672
223960.0000   -5.75424
224000.0000   -6.58446
224040.0000   -5.88073
224080.0000   -5.44748
224120.0000   -5.46945
224160.0000   -5.86606
224200.0000   -5.88308
224240.0000   -6.20355
224280.0000   -6.49629
224320.0000   -5.78726
224360.0000   -4.83753
224400.0000   -5.01233
224440.0000   -5.25019
224480.0000   -5.28729
224520.0000   -5.57647
224560.0000   -5.30942
224600.0000   -5.73582
224640.0000   -5.08861
224680.0000   -5.51664
224720.0000   -5.18013
224760.0000   -5.35429
224800.0000   -5.54656
224840.0000   -5.36079
224880.0000   -5.82434
224920.0000   -6.25514
224960.0000   -5.25815
225000.0000   -5.45385
225040.0000   -5.21799
225080.0000   -5.51985
225120.0000   -5.72612
225160.0000   -6.18530
225200.0000   -5.17798
225240.0000   -5.46911
225280.0000   -6.32534
225320.0000   -6.49738
225360.0000   -6.26191
225400.0000   -6.11295
225440.0000   -6.72934
225480.0000   -6.25137
225520.0000   -5.41600
225560.0000   -6.08079
225600.0000   -5.51732
225640.0000   -5.83097
225680.0000   -5.74517
225720.0000   -5.62820
225760.0000   -5.76663
225800.0000   -6.13746
225840.0000   -6.03563
225880.0000   -6.92508
225920.0000   -6.11129
225960.0000   -6.92734
226000.0000   -6.61541
226040.0000   -6.51838
226080.0000   -5.67076
226120.0000   -6.29443
226160.0000   -6.29296
226200.0000   -5.53653
226240.0000   -6.26933
226280.0000   -6.21957
226320.0000   -5.91018
226360.0000   -6.91728
226400.0000   -5.51861
226440.0000   -6.48416
226480.0000   -5.19872
226520.0000   -5.97118
226560.0000   -5.87894
226600.0000   -5.66283
226640.0000   -5.91725
226680.0000   -7.01421
226720.0000   -7.18079
226760.0000   -6.09011
226800.0000   -6.49798
226840.0000   -6.87777
226880.0000   -5.46330
226920.0000   -5.29224
226960.0000   -5.89309
227000.0000   -5.43343
227040.0000   -7.30116
227080.0000   -6.70878
227120.0000   -7.10062
227160.0000   -6.78862
227200.0000   -5.55931
227240.0000   -7.06196
227280.0000   -6.25044
227320.0000   -6.44679
227360.0000   -6.73269
227400.0000   -6.32973
227440.0000   -6.04861
227480.0000   -5.96542
227520.0000   -5.16011
227560.0000   -5.46673
227600.0000   -5.28478
227640.0000   -6.12823
227680.0000   -5.47134
227720.0000   -5.88799
227760.0000   -4.97873
227800.0000   -4.70647
227840.0000   -5.43385
227880.0000   -5.53494
227920.0000   -4.43477
227960.0000   -4.62170
228000.0000   -4.82889
228040.0000   -5.71778
228080.0000   -5.22764
228120.0000   -4.73334
228160.0000   -5.23404
228200.0000   -3.38569
228240.0000   -5.64337
228280.0000   -4.81414
228320.0000   -4.91519
228360.0000   -4.49918
228400.0000   -5.15427
228440.0000   -4.96715
228480.0000   -5.06695
228520.0000   -5.48524
228560.0000   -4.75393
228600.0000   -5.81104
228640.0000   -5.79247
228680.0000   -6.66537
228720.0000   -5.71295
228760.0000   -6.01917
228800.0000   -6.04801
228840.0000   -5.84795
228880.0000   -6.73004
228920.0000   -5.77699
228960.0000   -5.60065
229000.0000   -5.39026
229040.0000   -5.41369
229080.0000   -6.04658
229120.0000   -6.37500
229160.0000   -5.76336
229200.0000   -5.91694
229240.0000   -5.92731
229280.0000   -7.15032
229320.0000   -6.64011
229360.0000   -6.55826
229400.0000   -5.96022
229440.0000   -6.49148
229480.0000   -6.98703
229520.0000   -6.37658
229560.0000   -6.57895
229600.0000   -6.23036
229640.0000   -6.23223
229680.0000   -7.11714
229720.0000   -6.80770
229760.0000   -6.34903
229800.0000   -7.42079
229840.0000   -6.71456
229880.0000   -6.68398
229920.0000   -6.78090
229960.0000   -6.17065
230000.0000   -6.26394
230040.0000   -6.23705
230080.0000   -5.45274
230120.0000   -4.74166
230160.0000   -5.79612
230200.0000   -5.36467
230240.0000   -6.49819
230280.0000   -5.01493
230320.0000   -5.99273
230360.0000   -5.60053
230400.0000   -5.88332
230440.0000   -5.66454
230480.0000   -5.11929
230520.0000   -6.15987
230560.0000   -6.14948
230600.0000   -5.73566
230640.0000   -5.45482
230680.0000   -5.06014
230720.0000   -5.83006
230760.0000   -5.58611
230800.0000   -5.78422
230840.0000   -5.45957
230880.0000   -5.23111
230920.0000   -4.65048
230960.0000   -5.25871
231000.0000   -6.54224
231040.0000   -5.60320
231080.0000   -6.14397
231120.0000   -6.34744
231160.0000   -5.85634
231200.0000   -5.81135
231240.0000   -6.56033
231280.0000   -5.91956
231320.0000   -5.46423
231360.0000   -6.53061
231400.0000   -5.94311
231440.0000   -6.21589
231480.0000   -6.10809
231520.0000   -6.11344
231560.0000   -6.13563
231600.0000   -6.63384
231640.0000   -6.15906
231680.0000   -6.37949
231720.0000   -5.39091
231760.0000   -5.15427
231800.0000   -5.16635
231840.0000   -5.24179
231880.0000   -5.01946
231920.0000   -4.92772
231960.0000   -5.42956
232000.0000   -5.65481
232040.0000   -6.25108
232080.0000   -5.80035
232120.0000   -6.34240
232160.0000   -5.95651
232200.0000   -5.12808
232240.0000   -5.13175
232280.0000   -5.19283
232320.0000   -6.03939
232360.0000   -5.21314
232400.0000   -4.73158
232440.0000   -5.06622
232480.0000   -5.83138
232520.0000   -6.32564
232560.0000   -5.54491
232600.0000   -4.88511
232640.0000   -5.33828
232680.0000   -5.65809
232720.0000   -5.31904
232760.0000   -6.63154
232800.0000   -6.38526
232840.0000   -6.32449
232880.0000   -6.19937
232920.0000   -5.34605
232960.0000   -5.16258
233000.0000   -4.70961
233040.0000   -4.84513
233080.0000   -5.15226
233120.0000   -5.31569
233160.0000   -5.79173
233200.0000   -5.25259
233240.0000   -5.07043
233280.0000   -5.62830
233320.0000   -6.24654
233360.0000   -5.82830
233400.0000   -5.60946
233440.0000   -5.36516
233480.0000   -5.78682
233520.0000   -6.19197
233560.0000   -5.21758
233600.0000   -6.30993
233640.0000   -5.83066
233680.0000   -5.74597
233720.0000   -5.78895
233760.0000   -5.07217
233800.0000   -5.76394
233840.0000   -5.09269
233880.0000   -5.04564
233920.0000   -5.12167
233960.0000   -5.40071
234000.0000   -6.65936
234040.0000   -5.52818
234080.0000   -5.24512
234120.0000   -6.05033
234160.0000   -5.22315
234200.0000   -6.47032
234240.0000   -6.08592
234280.0000   -5.60222
234320.0000   -5.63752
234360.0000   -5.31884
234400.0000   -6.02971
234440.0000   -5.96832
234480.0000   -5.79823
234520.0000   -5.04101
234560.0000   -5.04045
234600.0000   -4.50887
234640.0000   -4.88267
234680.0000   -4.96946
234720.0000   -4.76300
234760.0000   -5.51904
234800.0000   -5.81326
234840.0000   -5.43275
234880.0000   -5.75906
234920.0000   -5.93160
234960.0000   -5.78875
235000.0000   -5.76691
235040.0000   -5.76819
235080.0000   -5.56585
235120.0000   -5.72406
235160.0000   -6.25486
235200.0000   -5.39187
235240.0000   -5.32310
235280.0000   -5.25893
235320.0000   -5.62378
235360.0000   -6.28899
235400.0000   -5.96846
235440.0000   -5.73980
235480.0000   -6.43875
235520.0000   -6.13564
235560.0000   -6.73911
235600.0000   -5.01906
235640.0000   -6.16473
235680.0000   -5.80255
235720.0000   -5.98250
235760.0000   -5.62420
235800.0000   -6.51351
235840.0000   -6.85125
235880.0000   -5.71799
235920.0000   -5.55819
235960.0000   -6.16287
236000.0000   -5.42880
236040.0000   -5.95374
236080.0000   -6.32046
236120.0000   -5.58095
236160.0000   -5.67726
236200.0000   -5.23318
236240.0000   -5.68379
236280.0000   -6.18045
236320.0000   -5.88435
236360.0000   -6.80974
236400.0000   -6.03722
236440.0000   -5.98776
236480.0000   -6.09432
236520.0000   -6.71813
236560.0000   -6.45466
236600.0000   -5.91638
236640.0000   -5.02531
236680.0000   -6.82023
236720.0000   -6.15056
236760.0000   -6.62661
236800.0000   -4.67764
236840.0000   -5.39050
236880.0000   -5.69915
236920.0000   -5.69755
236960.0000   -6.86696
237000.0000   -6.58941
237040.0000   -6.38717
237080.0000   -6.27828
237120.0000   -5.89106
237160.0000   -5.99125
237200.0000   -6.49680
237240.0000   -5.96893
237280.0000   -5.71671
237320.0000   -5.71401
237360.0000   -5.64311
237400.0000   -6.09037
237440.0000   -6.54571
237480.0000   -5.64109
237520.0000   -6.06096
237560.0000   -5.35693
237600.0000   -5.00107
237640.0000   -5.41050
237680.0000   -5.23988
237720.0000   -5.16063
237760.0000   -5.17311
237800.0000   -4.86183
237840.0000   -4.90627
237880.0000   -5.25307
237920.0000   -5.21131
237960.0000   -5.32185
238000.0000   -5.59964
238040.0000   -4.64817
238080.0000   -5.26933
238120.0000   -5.55338
238160.0000   -6.35060
238200.0000   -6.01327
238240.0000   -5.81768
238280.0000   -5.12492
238320.0000   -5.17804
238360.0000   -6.11081
238400.0000   -4.82246
238440.0000   -4.82682
238480.0000   -4.95992
238520.0000   -5.75627
238560.0000   -5.53537
238600.0000   -5.47946
238640.0000   -5.61291
238680.0000   -5.12583
238720.0000   -5.47447
238760.0000   -5.10688
238800.0000   -5.08320
238840.0000   -4.57172
238880.0000   -5.44346
238920.0000   -4.81431
238960.0000   -5.40818
239000.0000   -5.98725
239040.0000   -5.25722
239080.0000   -5.78531
239120.0000   -5.50170
239160.0000   -5.17180
239200.0000   -5.57382
239240.0000   -5.69901
239280.0000   -6.20065
239320.0000   -5.45195
239360.0000   -5.11200
239400.0000   -5.73125
239440.0000   -5.27333
239480.0000   -4.96037
239520.0000   -4.09365
239560.0000   -4.87445
239600.0000   -4.80297
239640.0000   -4.59674
239680.0000   -4.61762
239720.0000   -5.65211
239760.0000   -5.37097
239800.0000   -5.33254
239840.0000   -4.64211
239880.0000   -5.90337
239920.0000   -5.56438
239960.0000   -5.98688
240000.0000   -5.49172
240040.0000   -6.16224
240080.0000   -5.28509
240120.0000   -5.53516
240160.0000   -5.71295
240200.0000   -5.90792
240240.0000   -5.29208
240280.0000   -6.22736
240320.0000   -6.34041
240360.0000   -6.17063
240400.0000   -5.62881
240440.0000   -5.71952
240480.0000   -5.58605
240520.0000   -5.47700
240560.0000   -5.09195
240600.0000   -5.97611
240640.0000   -5.63158
240680.0000   -5.13714
240720.0000   -5.72906
240760.0000   -6.35688
240800.0000   -6.01567
240840.0000   -6.28805
240880.0000   -6.19994
240920.0000   -5.93355
240960.0000   -5.86485
241000.0000   -6.08948
241040.0000   -5.53802
241080.0000   -5.97092
241120.0000   -4.86351
241160.0000   -5.85206
241200.0000   -6.03835
241240.0000   -5.82004
241280.0000   -6.85138
241320.0000   -6.18151
241360.0000   -6.40758
241400.0000   -5.97951
241440.0000   -6.31520
241480.0000   -6.63103
241520.0000   -6.65304
241560.0000   -6.43535
241600.0000   -5.63129
241640.0000   -6.24197
241680.0000   -5.69438
241720.0000   -5.99191
241760.0000   -5.44920
241800.0000   -5.80638
241840.0000   -5.64026
241880.0000   -5.60149
241920.0000   -5.38117
241960.0000   -5.95206
242000.0000   -5.60491
242040.0000   -6.22392
242080.0000   -5.39298
242120.0000   -6.33432
242160.0000   -6.25240
242200.0000   -5.75596
242240.0000   -4.74246
242280.0000   -6.29789
242320.0000   -6.13343
242360.0000   -5.44538
242400.0000   -4.66165
242440.0000   -5.55223
242480.0000   -5.92687
242520.0000   -5.31340
242560.0000   -5.87197
242600.0000   -5.37640
242640.0000   -5.67374
242680.0000   -4.96827
242720.0000   -5.81859
242760.0000   -6.18230
242800.0000   -6.66781
242840.0000   -6.05106
242880.0000   -5.69548
242920.0000   -4.50525
242960.0000   -6.32956
243000.0000   -5.33872
243040.0000   -5.55525
243080.0000   -5.25064
243120.0000   -4.82554
243160.0000   -5.64428
243200.0000   -6.97771
243240.0000   -5.85240
243280.0000   -6.16832
243320.0000   -7.79005
243360.0000   -7.14799
243400.0000   -6.37304
243440.0000   -6.65495
243480.0000   -6.27460
243520.0000   -5.84711
243560.0000   -5.62598
243600.0000   -5.26134
243640.0000   -5.36478
243680.0000   -5.43970
243720.0000   -5.55011
243760.0000   -5.73043
243800.0000   -5.74012
243840.0000   -5.90170
243880.0000   -6.41540
243920.0000   -5.74629
243960.0000   -6.25624
244000.0000   -6.22432
244040.0000   -6.11441
244080.0000   -6.24850
244120.0000   -6.56944
244160.0000   -5.61612
244200.0000   -5.56313
244240.0000   -5.38277
244280.0000   -5.98735
244320.0000   -5.56317
244360.0000   -6.21455
244400.0000   -6.04769
244440.0000   -6.05146
244480.0000   -6.79723
244520.0000   -6.65639
244560.0000   -5.85983
244600.0000   -7.13241
244640.0000   -6.57288
244680.0000   -6.24355
244720.0000   -6.23057
244760.0000   -6.48076
244800.0000   -6.41096
244840.0000   -5.69937
244880.0000   -5.69818
244920.0000   -6.64472
244960.0000   -7.06030
245000.0000   -7.29365
245040.0000   -6.14836
245080.0000   -5.67565
245120.0000   -6.21147
245160.0000   -6.93194
245200.0000   -6.37941
245240.0000   -6.73333
245280.0000   -5.72879
245320.0000   -6.06795
245360.0000   -5.05445
245400.0000   -5.09200
245440.0000   -6.18788
245480.0000   -6.92006
245520.0000   -5.90883
245560.0000   -6.15052
245600.0000   -6.87950
245640.0000   -6.54384
245680.0000   -5.76090
245720.0000   -6.00158
245760.0000   -6.49017
245800.0000   -5.79361
245840.0000   -6.19919
245880.0000   -6.33226
245920.0000   -6.06147
245960.0000   -6.22913
246000.0000   -6.55574
246040.0000   -6.29053
246080.0000   -6.24667
246120.0000   -5.90799
246160.0000   -6.06617
246200.0000   -4.85662
246240.0000   -4.58987
246280.0000   -6.09342
246320.0000   -6.41387
246360.0000   -7.49400
246400.0000   -5.82145
246440.0000   -5.66503
246480.0000   -6.86994
246520.0000   -6.86750
246560.0000   -7.34561
246600.0000   -6.96556
246640.0000   -5.86219
246680.0000   -5.97404
246720.0000   -6.39311
246760.0000   -6.26447
246800.0000   -5.98161
246840.0000   -6.48082
246880.0000   -5.67724
246920.0000   -6.05175
246960.0000   -5.50322
247000.0000   -5.66773
247040.0000   -6.15539
247080.0000   -4.68300
247120.0000   -4.62240
247160.0000   -6.21124
247200.0000   -5.99553
247240.0000   -5.41864
247280.0000   -6.13039
247320.0000   -5.35241
247360.0000   -6.28256
247400.0000   -5.62395
247440.0000   -5.81499
247480.0000   -5.68994
247520.0000   -6.25617
247560.0000   -6.70459
247600.0000   -6.17578
247640.0000   -5.81816
247680.0000   -6.86687
247720.0000   -6.57581
247760.0000   -6.06464
247800.0000   -6.70202
247840.0000   -6.66146
247880.0000   -5.34718
247920.0000   -5.87023
247960.0000   -4.96523
248000.0000   -5.44926
248040.0000   -5.57339
248080.0000   -6.47342
248120.0000   -6.70324
248160.0000   -5.54787
248200.0000   -5.74844
248240.0000   -5.66876
248280.0000   -6.32002
248320.0000   -5.73284
248360.0000   -6.65141
248400.0000   -6.02735
248440.0000   -5.07198
248480.0000   -5.39939
248520.0000   -4.74353
248560.0000   -4.70448
248600.0000   -5.13229
248640.0000   -5.42144
248680.0000   -5.68667
248720.0000   -5.06531
248760.0000   -5.51486
248800.0000   -5.01215
248840.0000   -5.41140
248880.0000   -5.76913
248920.0000   -6.61075
248960.0000   -5.88192
249000.0000   -4.70216
249040.0000   -5.73334
249080.0000   -5.85753
249120.0000   -5.03940
249160.0000   -5.32602
249200.0000   -5.61390
249240.0000   -5.68114
249280.0000   -5.26025
249320.0000   -5.55497
249360.0000   -5.04677
249400.0000   -5.39562
249440.0000   -5.93157
249480.0000   -5.82648
249520.0000   -5.60093
249560.0000   -5.06571
249600.0000   -5.25177
249640.0000   -5.53073
249680.0000   -4.87903
249720.0000   -5.07081
249760.0000   -4.91603
249800.0000   -4.84209
249840.0000   -5.60069
249880.0000   -6.00865
249920.0000   -5.28732
249960.0000   -5.66130
250000.0000   -6.04204
250040.0000   -5.73173
250080.0000   -5.74373
250120.0000   -5.35777
250160.0000   -5.70594
250200.0000   -5.04909
250240.0000   -4.26095
250280.0000   -5.24290
250320.0000   -5.48640
250360.0000   -5.65757
250400.0000   -5.00305
250440.0000   -5.30127
250480.0000   -4.92777
250520.0000   -5.38135
250560.0000   -4.91659
250600.0000   -5.34248
250640.0000   -5.16518
250680.0000   -5.15315
250720.0000   -5.55704
250760.0000   -5.23501
250800.0000   -5.46896
250840.0000   -4.70404
250880.0000   -5.05926
250920.0000   -4.17187
250960.0000   -4.25634
251000.0000   -3.99087
251040.0000   -4.12124
251080.0000   -4.67656
251120.0000   -4.89436
251160.0000   -5.44504
251200.0000   -4.05819
251240.0000   -3.80465
251280.0000   -4.00611
251320.0000   -4.43764
251360.0000   -4.58503
251400.0000   -4.53298
251440.0000   -5.03803
251480.0000   -5.09335
251520.0000   -4.49088
251560.0000   -4.97109
251600.0000   -4.18910
251640.0000   -5.69674
251680.0000   -5.33962
251720.0000   -5.87754
251760.0000   -5.00432
251800.0000   -5.74500
251840.0000   -5.61218
251880.0000   -5.22031
251920.0000   -5.36259
251960.0000   -5.74559
252000.0000   -6.04748
252040.0000   -5.86335
252080.0000   -6.45093
252120.0000   -4.94426
252160.0000   -5.73662
252200.0000   -5.88585
252240.0000   -5.46520
252280.0000   -5.35539
252320.0000   -5.04213
252360.0000   -6.31914
252400.0000   -5.46891
252440.0000   -6.51182
252480.0000   -6.07561
252520.0000   -5.46063
252560.0000   -6.26383
252600.0000   -5.50957
252640.0000   -6.56064
252680.0000   -5.84785
252720.0000   -5.95089
252760.0000   -6.88812
252800.0000   -5.71943
252840.0000   -4.99402
252880.0000   -5.41427
252920.0000   -5.89855
252960.0000   -5.13365
253000.0000   -5.06198
253040.0000   -5.25909
253080.0000   -5.22622
253120.0000   -4.52562
253160.0000   -5.28584
253200.0000   -4.80472
253240.0000   -4.98692
253280.0000   -4.96815
253320.0000   -4.78201
253360.0000   -4.47601
253400.0000   -4.83624
253440.0000   -4.96841
253480.0000   -4.14734
253520.0000   -4.79919
253560.0000   -5.32174
253600.0000   -4.23249
253640.0000   -5.35455
253680.0000   -5.18224
253720.0000   -4.61578
253760.0000   -4.77731
253800.0000   -4.38267
253840.0000   -4.96353
253880.0000   -5.13697
253920.0000   -5.51130
253960.0000   -6.11911
254000.0000   -5.51483
254040.0000   -5.22060
254080.0000   -5.76451
254120.0000   -5.77864
254160.0000   -5.14558
254200.0000   -6.21811
254240.0000   -5.63535
254280.0000   -5.68186
254320.0000   -5.18894
254360.0000   -4.87443
254400.0000   -6.06245
254440.0000   -5.27555
254480.0000   -5.63248
254520.0000   -5.05353
254560.0000   -5.28580
254600.0000   -4.97574
254640.0000   -5.25069
254680.0000   -5.78423
254720.0000   -5.13121
254760.0000   -5.64746
254800.0000   -5.01384
254840.0000   -5.58421
254880.0000   -5.67888
254920.0000   -5.81837
254960.0000   -5.19517
255000.0000   -5.85309
255040.0000   -5.68018
255080.0000   -6.44993
255120.0000   -5.51674
255160.0000   -5.60825
255200.0000   -4.95964
255240.0000   -4.59528
255280.0000   -5.22456
255320.0000   -5.28431
255360.0000   -6.19396
255400.0000   -6.35475
255440.0000   -6.36872
255480.0000   -6.25958
255520.0000   -6.55975
255560.0000   -6.07840
255600.0000   -5.61639
255640.0000   -5.07432
255680.0000   -5.86605
255720.0000   -5.98393
255760.0000   -4.59371
255800.0000   -6.68798
255840.0000   -6.22654
255880.0000   -5.04417
255920.0000   -5.14562
255960.0000   -5.98869
256000.0000   -5.93726
256040.0000   -5.95513
256080.0000   -6.88543
256120.0000   -6.26260
256160.0000   -5.87860
256200.0000   -5.40316
256240.0000   -5.45869
256280.0000   -5.08437
256320.0000   -5.94093
256360.0000   -6.09766
256400.0000   -5.06912
256440.0000   -5.20980
256480.0000   -6.39522
256520.0000   -5.60607
256560.0000   -5.85363
256600.0000   -6.59663
256640.0000   -6.44556
256680.0000   -4.63798
256720.0000   -5.05893
256760.0000   -5.91378
256800.0000   -5.98623
256840.0000   -4.60040
256880.0000   -4.61526
256920.0000   -4.88277
256960.0000   -4.70208
257000.0000   -4.44887
257040.0000   -4.61708
257080.0000   -4.93442
257120.0000   -5.13225
257160.0000   -5.73753
257200.0000   -6.25032
257240.0000   -5.85592
257280.0000   -5.64611
257320.0000   -5.86259
257360.0000   -5.15091
257400.0000   -4.71908
257440.0000   -4.13511
257480.0000   -5.48915
257520.0000   -4.25418
257560.0000   -4.49719
257600.0000   -4.24443
257640.0000   -5.16050
257680.0000   -4.24952
257720.0000   -4.74471
257760.0000   -4.31604
257800.0000   -5.30377
257840.0000   -4.99859
257880.0000   -4.59888
257920.0000   -4.41371
257960.0000   -4.99561
258000.0000   -4.96121
258040.0000   -4.99961
258080.0000   -5.05206
258120.0000   -5.99800
258160.0000   -5.89485
258200.0000   -6.49903
258240.0000   -6.44015
258280.0000   -6.14734
258320.0000   -5.67427
258360.0000   -5.18078
258400.0000   -4.44806
258440.0000   -4.59541
258480.0000   -4.95998
258520.0000   -5.33325
258560.0000   -5.72932
258600.0000   -5.88602
258640.0000   -5.92623
258680.0000   -5.97230
258720.0000   -5.06831
258760.0000   -5.50060
258800.0000   -5.95640
258840.0000   -4.93684
258880.0000   -6.04171
258920.0000   -4.98289
258960.0000   -5.11265
259000.0000   -5.45684
259040.0000   -5.70641
259080.0000   -5.77806
259120.0000   -5.59208
259160.0000   -4.78496
259200.0000   -4.94570
259240.0000   -5.18571
259280.0000   -5.23689
259320.0000   -4.82018
259360.0000   -4.67254
259400.0000   -5.62803
259440.0000   -4.82222
259480.0000   -5.32522
259520.0000   -5.34414
259560.0000   -5.61514
259600.0000   -5.74483
259640.0000   -6.04922
259680.0000   -5.58684
259720.0000   -5.80225
259760.0000   -6.11705
259800.0000   -5.83348
259840.0000   -5.42304
259880.0000   -6.03226
259920.0000   -5.74363
259960.0000   -5.02981
260000.0000   -5.07512
260040.0000   -5.39115
260080.0000   -5.99872
260120.0000   -5.72559
260160.0000   -4.86653
260200.0000   -4.61079
260240.0000   -4.86173
260280.0000   -5.22737
260320.0000   -5.99816
260360.0000   -5.80558
260400.0000   -6.10226
260440.0000   -6.14368
260480.0000   -6.28944
260520.0000   -5.28086
260560.0000   -5.21592
260600.0000   -5.68198
260640.0000   -6.58425
260680.0000   -6.75591
260720.0000   -5.92117
260760.0000   -5.74508
260800.0000   -5.96383
260840.0000   -5.61107
260880.0000   -4.92490
260920.0000   -4.77597
260960.0000   -4.40453
261000.0000   -5.20469
261040.0000   -3.82653
261080.0000   -5.22433
261120.0000   -6.05406
261160.0000   -5.67625
261200.0000   -5.31762
261240.0000   -4.92416
261280.0000   -5.14128
261320.0000   -4.70598
261360.0000   -5.21332
261400.0000   -4.66606
261440.0000   -4.48899
261480.0000   -4.47318
261520.0000   -4.13814
261560.0000   -4.55678
261600.0000   -4.58884
261640.0000   -5.48259
261680.0000   -4.87258
261720.0000   -4.67929
261760.0000   -5.76743
261800.0000   -6.11094
261840.0000   -4.98837
261880.0000   -4.36083
261920.0000   -4.66070
261960.0000   -4.20526
262000.0000   -5.20345
262040.0000   -4.95742
262080.0000   -4.91792
262120.0000   -5.26997
262160.0000   -4.90442
262200.0000   -4.83575
262240.0000   -5.69056
262280.0000   -5.25294
262320.0000   -4.81884
262360.0000   -4.67788
262400.0000   -5.35111
262440.0000   -5.79161
262480.0000   -5.02528
262520.0000   -4.84596
262560.0000   -5.12368
262600.0000   -5.41793
262640.0000   -4.97859
262680.0000   -5.39464
262720.0000   -5.13644
262760.0000   -4.84446
262800.0000   -4.62821
262840.0000   -5.39856
262880.0000   -4.77706
262920.0000   -5.70690
262960.0000   -5.40298
263000.0000   -4.71400
263040.0000   -4.50922
263080.0000   -4.20182
263120.0000   -4.88694
263160.0000   -4.77202
263200.0000   -4.05749
263240.0000   -3.76230
263280.0000   -4.28814
263320.0000   -3.57334
263360.0000   -5.44243
263400.0000   -4.66345
263440.0000   -4.65973
263480.0000   -4.72941
263520.0000   -4.92184
263560.0000   -4.80504
263600.0000   -4.21958
263640.0000   -4.62758
263680.0000   -4.67659
263720.0000   -5.24071
263760.0000   -5.61019
263800.0000   -4.95333
263840.0000   -4.67126
263880.0000   -4.23521
263920.0000   -4.55041
263960.0000   -4.43947
264000.0000   -3.57037
264040.0000   -4.18298
264080.0000   -4.70256
264120.0000   -4.07624
264160.0000   -3.93418
264200.0000   -4.48406
264240.0000   -4.91117
264280.0000   -5.41002
264320.0000   -5.00142
264360.0000   -5.53308
264400.0000   -5.26789
264440.0000   -4.30442
264480.0000   -4.62578
264520.0000   -4.01253
264560.0000   -4.79472
264600.0000   -4.72441
264640.0000   -5.13676
264680.0000   -4.45287
264720.0000   -5.98309
264760.0000   -5.26168
264800.0000   -5.22661
264840.0000   -4.86207
264880.0000   -4.29394
264920.0000   -5.11484
264960.0000   -4.92671
265000.0000   -5.31140
265040.0000   -4.92852
265080.0000   -5.17267
265120.0000   -5.94345
265160.0000   -5.67791
265200.0000   -5.62099
265240.0000   -5.68092
265280.0000   -4.98174
265320.0000   -4.57438
265360.0000   -4.94684
265400.0000   -5.14877
265440.0000   -4.64700
265480.0000   -5.08866
265520.0000   -4.89831
265560.0000   -5.55861
265600.0000   -5.02309
265640.0000   -4.76947
265680.0000   -5.42802
265720.0000   -5.38245
265760.0000   -6.54754
265800.0000   -5.52697
265840.0000   -5.02322
265880.0000   -5.52904
265920.0000   -5.06420
265960.0000   -5.21953
266000.0000   -4.51562
266040.0000   -4.87874
266080.0000   -4.72212
266120.0000   -5.45518
266160.0000   -5.94451
266200.0000   -5.26494
266240.0000   -4.91138
266280.0000   -5.60448
266320.0000   -5.01032
266360.0000   -4.62475
266400.0000   -5.37406
266440.0000   -5.23177
266480.0000   -5.52400
266520.0000   -5.33092
266560.0000   -5.40976
266600.0000   -5.51522
266640.0000   -5.94740
266680.0000   -5.95574
266720.0000   -5.59932
266760.0000   -5.83570
266800.0000   -5.70050
266840.0000   -5.95626
266880.0000   -6.11776
266920.0000   -6.12450
266960.0000   -5.90086
267000.0000   -6.56190
267040.0000   -6.39551
267080.0000   -6.55048
267120.0000   -5.72637
267160.0000   -7.07453
267200.0000   -6.01746
267240.0000   -6.34458
267280.0000   -5.39767
267320.0000   -5.05688
267360.0000   -6.28279
267400.0000   -6.83818
267440.0000   -6.07722
267480.0000   -5.11064
267520.0000   -6.29548
267560.0000   -5.32860
267600.0000   -6.07231
267640.0000   -6.58933
267680.0000   -5.81330
267720.0000   -6.30067
267760.0000   -5.41249
267800.0000   -5.82428
267840.0000   -6.20565
267880.0000   -5.48286
267920.0000   -4.66196
267960.0000   -5.52710
268000.0000   -6.36919
268040.0000   -6.92725
268080.0000   -5.94902
268120.0000   -6.85630
268160.0000   -6.34165
268200.0000   -5.76638
268240.0000   -5.87994
268280.0000   -5.97241
268320.0000   -5.51139
268360.0000   -6.69498
268400.0000   -5.63127
268440.0000   -5.01485
268480.0000   -5.91850
268520.0000   -5.51555
268560.0000   -6.40462
268600.0000   -5.78542
268640.0000   -5.37024
268680.0000   -4.82525
268720.0000   -5.52201
268760.0000   -5.41530
268800.0000   -5.75044
268840.0000   -5.92123
268880.0000   -5.89750
268920.0000   -5.72382
268960.0000   -6.50142
269000.0000   -5.91491
269040.0000   -4.66485
269080.0000   -5.34118
269120.0000   -5.71032
269160.0000   -5.39317
269200.0000   -5.47421
269240.0000   -6.02549
269280.0000   -4.84715
269320.0000   -5.32057
269360.0000   -5.71454
269400.0000   -4.74526
269440.0000   -4.42089
269480.0000   -5.06593
269520.0000   -5.46528
269560.0000   -5.17603
269600.0000   -5.24385
269640.0000   -5.36431
269680.0000   -4.54025
269720.0000   -3.88375
269760.0000   -4.49352
269800.0000   -5.14452
269840.0000   -4.76106
269880.0000   -5.44018
269920.0000   -5.45700
269960.0000   -4.29699
270000.0000   -5.29850
270040.0000   -5.42911
270080.0000   -5.62860
270120.0000   -5.30680
270160.0000   -5.25688
270200.0000   -4.88311
270240.0000   -5.21381
270280.0000   -5.29184
270320.0000   -5.74182
270360.0000   -6.68685
270400.0000   -6.22665
270440.0000   -6.20762
270480.0000   -5.06785
270520.0000   -5.13245
270560.0000   -4.70236
270600.0000   -5.94581
270640.0000   -5.67972
270680.0000   -5.06515
270720.0000   -4.76989
270760.0000   -5.28144
270800.0000   -5.67439
270840.0000   -4.87034
270880.0000   -4.75768
270920.0000   -4.72139
270960.0000   -4.50253
271000.0000   -4.41718
271040.0000   -5.15813
271080.0000   -4.75816
271120.0000   -4.74652
271160.0000   -5.10542
271200.0000   -4.91491
271240.0000   -5.59216
271280.0000   -5.70512
271320.0000   -4.90217
271360.0000   -4.25295
271400.0000   -4.20852
271440.0000   -4.51589
271480.0000   -5.22807
271520.0000   -5.29417
271560.0000   -4.72337
271600.0000   -4.72897
271640.0000   -5.08047
271680.0000   -4.31988
271720.0000   -5.73838
271760.0000   -5.36384
271800.0000   -4.75054
271840.0000   -4.55455
271880.0000   -5.07737
271920.0000   -4.93916
271960.0000   -5.52180
272000.0000   -5.72002
272040.0000   -5.34841
272080.0000   -5.31735
272120.0000   -5.30789
272160.0000   -4.39905
272200.0000   -4.95284
272240.0000   -3.84103
272280.0000   -5.51524
272320.0000   -4.73727
272360.0000   -4.65679
272400.0000   -4.97381
272440.0000   -5.39924
272480.0000   -5.53355
272520.0000   -5.11004
272560.0000   -5.51459
272600.0000   -4.92636
272640.0000   -5.73936
272680.0000   -5.59871
272720.0000   -5.79668
272760.0000   -5.36716
272800.0000   -5.28158
272840.0000   -5.03999
272880.0000   -5.51542
272920.0000   -4.94752
272960.0000   -5.13809
273000.0000   -5.46370
273040.0000   -5.69030
273080.0000   -5.05277
273120.0000   -4.71544
273160.0000   -5.07947
273200.0000   -5.58092
273240.0000   -5.19342
273280.0000   -5.28937
273320.0000   -5.21335
273360.0000   -5.50068
273400.0000   -5.49283
273440.0000   -5.01128
273480.0000   -5.17026
273520.0000   -5.71382
273560.0000   -5.56072
273600.0000   -4.66721
273640.0000   -5.02028
273680.0000   -5.22522
273720.0000   -5.70311
273760.0000   -5.06048
273800.0000   -4.92261
273840.0000   -5.57940
273880.0000   -5.43365
273920.0000   -5.13111
273960.0000   -4.88284
274000.0000   -4.19311
274040.0000   -3.60263
274080.0000   -4.50881
274120.0000   -4.31215
274160.0000   -3.72262
274200.0000   -4.78184
274240.0000   -4.58149
274280.0000   -4.86977
274320.0000   -4.11436
274360.0000   -3.96410
274400.0000   -4.25006
274440.0000   -4.58680
274480.0000   -4.70329
274520.0000   -4.01427
274560.0000   -3.86300
274600.0000   -4.64485
274640.0000   -4.29192
274680.0000   -5.15641
274720.0000   -3.93961
274760.0000   -5.01604
274800.0000   -4.02743
274840.0000   -4.20833
274880.0000   -4.21144
274920.0000   -5.04199
274960.0000   -4.88091
275000.0000   -5.02316
275040.0000   -4.97304
275080.0000   -4.92598
275120.0000   -4.79828
275160.0000   -4.53501
275200.0000   -4.61034
275240.0000   -4.58164
275280.0000   -4.17977
275320.0000   -3.81779
275360.0000   -4.47897
275400.0000   -4.99858
275440.0000   -4.09965
275480.0000   -4.57830
275520.0000   -5.35784
275560.0000   -5.26328
275600.0000   -5.68752
275640.0000   -4.59998
275680.0000   -4.34487
275720.0000   -5.42475
275760.0000   -4.32040
275800.0000   -5.63879
275840.0000   -5.96060
275880.0000   -5.12046
275920.0000   -5.56343
275960.0000   -5.59575
276000.0000   -5.24140
276040.0000   -6.31389
276080.0000   -6.24069
276120.0000   -5.33285
276160.0000   -5.22079
276200.0000   -4.91441
276240.0000   -3.89088
276280.0000   -4.57016
276320.0000   -4.74898
276360.0000   -4.94125
276400.0000   -4.42595
276440.0000   -4.35943
276480.0000   -4.82697
276520.0000   -4.45550
276560.0000   -4.88155
276600.0000   -5.45374
276640.0000   -5.30844
276680.0000   -5.33914
276720.0000   -4.80429
276760.0000   -4.41509
276800.0000   -4.38339
276840.0000   -4.84188
276880.0000   -4.95113
276920.0000   -4.28972
276960.0000   -4.88314
277000.0000   -5.23400
277040.0000   -4.99052
277080.0000   -4.69238
277120.0000   -4.34459
277160.0000   -3.89842
277200.0000   -4.19214
277240.0000   -5.92152
277280.0000   -5.06687
277320.0000   -5.39696
277360.0000   -5.29844
277400.0000   -5.11131
277440.0000   -5.63546
277480.0000   -4.90913
277520.0000   -4.98424
277560.0000   -5.45889
277600.0000   -4.30324
277640.0000   -5.47224
277680.0000   -5.42820
277720.0000   -5.87399
277760.0000   -5.01611
277800.0000   -5.99970
277840.0000   -4.90024
277880.0000   -5.78530
277920.0000   -5.33882
277960.0000   -4.86865
278000.0000   -4.28888
278040.0000   -5.01349
278080.0000   -5.57844
278120.0000   -5.95009
278160.0000   -5.60668
278200.0000   -6.17035
278240.0000   -5.82140
278280.0000   -6.28673
278320.0000   -5.86326
278360.0000   -5.49692
278400.0000   -5.75944
278440.0000   -5.79415
278480.0000   -5.34393
278520.0000   -5.57617
278560.0000   -5.14032
278600.0000   -5.80508
278640.0000   -5.16198
278680.0000   -5.94440
278720.0000   -5.70178
278760.0000   -6.18154
278800.0000   -5.30646
278840.0000   -5.34235
278880.0000   -6.14558
278920.0000   -6.09065
278960.0000   -6.31634
279000.0000   -5.41017
279040.0000   -5.50440
279080.0000   -5.07458
279120.0000   -5.96203
279160.0000   -5.89946
279200.0000   -6.61348
279240.0000   -5.74404
279280.0000   -5.95274
279320.0000   -4.34522
279360.0000   -3.95574
279400.0000   -5.57947
279440.0000   -5.66435
279480.0000   -6.06261
279520.0000   -5.29179
279560.0000   -4.81272
279600.0000   -4.57488
279640.0000   -5.98840
279680.0000   -5.03256
279720.0000   -5.44618
279760.0000   -4.77250
279800.0000   -5.01086
279840.0000   -4.35681
279880.0000   -5.08011
279920.0000   -5.55734
279960.0000   -5.82676
280000.0000   -5.22747
280040.0000   -4.66354
280080.0000   -5.22225
280120.0000   -4.93726
280160.0000   -5.13829
280200.0000   -5.06080
280240.0000   -4.73385
280280.0000   -5.11680
280320.0000   -5.61291
280360.0000   -6.41380
280400.0000   -5.17830
280440.0000   -5.73646
280480.0000   -5.97000
280520.0000   -5.74412
280560.0000   -5.17344
280600.0000   -5.09309
280640.0000   -5.87719
280680.0000   -4.88975
280720.0000   -4.65066
280760.0000   -4.67372
280800.0000   -4.71437
280840.0000   -5.33120
280880.0000   -4.32244
280920.0000   -4.44219
280960.0000   -5.45494
281000.0000   -4.63418
281040.0000   -6.33196
281080.0000   -5.40707
281120.0000   -5.27821
281160.0000   -5.88416
281200.0000   -5.61294
281240.0000   -6.34915
281280.0000   -5.12720
281320.0000   -6.09589
281360.0000   -4.16909
281400.0000   -4.72287
281440.0000   -5.13575
281480.0000   -4.98215
281520.0000   -5.11333
281560.0000   -5.04704
281600.0000   -5.16621
281640.0000   -4.27933
281680.0000   -3.80188
281720.0000   -4.84005
281760.0000   -5.08937
281800.0000   -5.13067
281840.0000   -4.18292
281880.0000   -4.08651
281920.0000   -5.30057
281960.0000   -4.87953
282000.0000   -5.43137
282040.0000   -5.67887
282080.0000   -5.09532
282120.0000   -4.49344
282160.0000   -4.87422
282200.0000   -4.60193
282240.0000   -5.23868
282280.0000   -5.37135
282320.0000   -5.28059
282360.0000   -5.49107
282400.0000   -6.08798
282440.0000   -6.14487
282480.0000   -5.97970
282520.0000   -4.85340
282560.0000   -5.37891
282600.0000   -6.00799
282640.0000   -5.51325
282680.0000   -5.52133
282720.0000   -5.19895
282760.0000   -5.02166
282800.0000   -5.56653
282840.0000   -4.78512
282880.0000   -4.66131
282920.0000   -5.18270
282960.0000   -4.72966
283000.0000   -4.82355
283040.0000   -4.49736
283080.0000   -5.48260
283120.0000   -4.90471
283160.0000   -5.37695
283200.0000   -5.65395
283240.0000   -5.74765
283280.0000   -6.16290
283320.0000   -4.97833
283360.0000   -5.54228
283400.0000   -5.68412
283440.0000   -5.85404
283480.0000   -6.69302
283520.0000   -6.06159
283560.0000   -7.18740
283600.0000   -5.54681
283640.0000   -5.63043
283680.0000   -5.04122
283720.0000   -5.49799
283760.0000   -5.89847
283800.0000   -5.19357
283840.0000   -5.80545
283880.0000   -6.73035
283920.0000   -5.97408
283960.0000   -5.61904
284000.0000   -5.27236
284040.0000   -6.55325
284080.0000   -5.62096
284120.0000   -5.99286
284160.0000   -5.98173
284200.0000   -6.11911
284240.0000   -5.94221
284280.0000   -6.42890
284320.0000   -6.27809
284360.0000   -7.06994
284400.0000   -5.77626
284440.0000   -5.12872
284480.0000   -6.07100
284520.0000   -5.71824
284560.0000   -5.33824
284600.0000   -4.82823
284640.0000   -6.63952
284680.0000   -5.71025
284720.0000   -5.99937
284760.0000   -5.42508
284800.0000   -6.00862
284840.0000   -5.48622
284880.0000   -5.13754
284920.0000   -5.12665
284960.0000   -5.77454
285000.0000   -5.53844
285040.0000   -5.72129
285080.0000   -4.76642
285120.0000   -5.29205
285160.0000   -6.51760
285200.0000   -5.31079
285240.0000   -5.35333
285280.0000   -6.06915
285320.0000   -6.54215
285360.0000   -5.95524
285400.0000   -6.31928
285440.0000   -5.50141
285480.0000   -6.09362
285520.0000   -4.99175
285560.0000   -5.19596
285600.0000   -5.24048
285640.0000   -6.58525
285680.0000   -5.55177
285720.0000   -5.35274
285760.0000   -5.08690
285800.0000   -5.87459
285840.0000   -5.42641
285880.0000   -5.70622
285920.0000   -5.57583
285960.0000   -6.49937
286000.0000   -6.05858
286040.0000   -5.31118
286080.0000   -6.16179
286120.0000   -4.62461
286160.0000   -5.84519
286200.0000   -6.10776
286240.0000   -6.12262
286280.0000   -6.06330
286320.0000   -5.67181
286360.0000   -5.86800
286400.0000   -5.23417
286440.0000   -4.31030
286480.0000   -5.31900
286520.0000   -5.65446
286560.0000   -5.60975
286600.0000   -5.18853
286640.0000   -5.50879
286680.0000   -4.41407
286720.0000   -4.22827
286760.0000   -4.73625
286800.0000   -4.55450
286840.0000   -4.31169
286880.0000   -4.28112
286920.0000   -4.92168
286960.0000   -5.37064
287000.0000   -5.29844
287040.0000   -4.67131
287080.0000   -5.17729
287120.0000   -5.20398
287160.0000   -4.11026
287200.0000   -4.94236
287240.0000   -4.12124
287280.0000   -5.34154
287320.0000   -5.79891
287360.0000   -4.82050
287400.0000   -4.58539
287440.0000   -5.41642
287480.0000   -4.70287
287520.0000   -5.65892
287560.0000   -5.63442
287600.0000   -5.36799
287640.0000   -5.99468
287680.0000   -5.11921
287720.0000   -5.91321
287760.0000   -5.14450
287800.0000   -4.63684
287840.0000   -5.07726
287880.0000   -4.61213
287920.0000   -5.18787
287960.0000   -4.60574
288000.0000   -4.15121
288040.0000   -4.93685
288080.0000   -4.51747
288120.0000   -4.80853
288160.0000   -4.87752
288200.0000   -4.75669
288240.0000   -6.64456
288280.0000   -6.09837
288320.0000   -5.10220
288360.0000   -5.43905
288400.0000   -5.66307
288440.0000   -5.99492
288480.0000   -6.08441
288520.0000   -5.65821
288560.0000   -6.38446
288600.0000   -6.85470
288640.0000   -6.38394
288680.0000   -5.07502
288720.0000   -5.69038
288760.0000   -5.02535
288800.0000   -5.92260
288840.0000   -4.72788
288880.0000   -4.84415
288920.0000   -4.97852
288960.0000   -5.28839
289000.0000   -5.40816
289040.0000   -4.56913
289080.0000   -5.08921
289120.0000   -4.87146
289160.0000   -5.70684
289200.0000   -4.47850
289240.0000   -5.40093
289280.0000   -4.99433
289320.0000   -4.69687
289360.0000   -5.06356
289400.0000   -4.38371
289440.0000   -4.94815
289480.0000   -5.12699
289520.0000   -5.82811
289560.0000   -5.69515
289600.0000   -5.20658
289640.0000   -5.04392
289680.0000   -5.00476
289720.0000   -4.54717
289760.0000   -6.69144
289800.0000   -5.15141
289840.0000   -5.18799
289880.0000   -5.74370
289920.0000   -5.25783
289960.0000   -4.97167
290000.0000   -5.63275
290040.0000   -5.11666
290080.0000   -5.42302
290120.0000   -4.74239
290160.0000   -4.89273
290200.0000   -5.38162
290240.0000   -4.81251
290280.0000   -5.59668
290320.0000   -5.70618
290360.0000   -4.37799
290400.0000   -5.43587
290440.0000   -4.97635
290480.0000   -5.78468
290520.0000   -5.67857
290560.0000   -5.55813
290600.0000   -4.52861
290640.0000   -4.31651
290680.0000   -5.31336
290720.0000   -4.68788
290760.0000   -5.47477
290800.0000   -5.02299
290840.0000   -6.00810
290880.0000   -5.04775
290920.0000   -5.64054
290960.0000   -5.87042
291000.0000   -5.09490
291040.0000   -5.31793
291080.0000   -4.56486
291120.0000   -5.46082
291160.0000   -5.64727
291200.0000   -5.39092
291240.0000   -5.23159
291280.0000   -5.01104
291320.0000   -5.66974
291360.0000   -5.44120
291400.0000   -6.35429
291440.0000   -6.42202
291480.0000   -6.20725
291520.0000   -6.83067
291560.0000   -6.01530
291600.0000   -7.26135
291640.0000   -6.34026
291680.0000   -4.96372
291720.0000   -5.29952
291760.0000   -4.92922
291800.0000   -5.31593
291840.0000   -6.31435
291880.0000   -5.47353
291920.0000   -5.48031
291960.0000   -5.57358
292000.0000   -5.13860
292040.0000   -5.09952
292080.0000   -5.81897
292120.0000   -6.04809
292160.0000   -7.06591
292200.0000   -6.40284
292240.0000   -6.49129
292280.0000   -6.13832
292320.0000   -6.23445
292360.0000   -5.49282
292400.0000   -6.34537
292440.0000   -6.53137
292480.0000   -6.33116
292520.0000   -5.61894
292560.0000   -5.73335
292600.0000   -6.58084
292640.0000   -6.47347
292680.0000   -4.98248
292720.0000   -6.30037
292760.0000   -6.06937
292800.0000   -6.11749
292840.0000   -6.01362
292880.0000   -6.27827
292920.0000   -5.99189
292960.0000   -6.01795
293000.0000   -5.53455
293040.0000   -5.74233
293080.0000   -6.41196
293120.0000   -5.40047
293160.0000   -6.07772
293200.0000   -5.67227
293240.0000   -5.90406
293280.0000   -5.87853
293320.0000   -4.98798
293360.0000   -5.93967
293400.0000   -5.88411
293440.0000   -5.76795
293480.0000   -5.23952
293520.0000   -5.04184
293560.0000   -5.03886
293600.0000   -5.61951
293640.0000   -6.14599
293680.0000   -5.82487
293720.0000   -5.84838
293760.0000   -5.30907
293800.0000   -5.55553
293840.0000   -4.99802
293880.0000   -4.84643
293920.0000   -3.99838
293960.0000   -4.83140
294000.0000   -5.48878
294040.0000   -5.57658
294080.0000   -5.91529
294120.0000   -5.07185
294160.0000   -5.88559
294200.0000   -6.17588
294240.0000   -5.75964
294280.0000   -5.70698
294320.0000   -6.41059
294360.0000   -4.86430
294400.0000   -5.99733
294440.0000   -6.22665
294480.0000   -5.42717
294520.0000   -5.43941
294560.0000   -5.21120
294600.0000   -6.17314
294640.0000   -5.20269
294680.0000   -5.54968
294720.0000   -5.82191
294760.0000   -6.18152
294800.0000   -5.56948
294840.0000   -5.64291
294880.0000   -5.54749
294920.0000   -5.05374
294960.0000   -5.84897
295000.0000   -5.43558
295040.0000   -4.84961
295080.0000   -4.45086
295120.0000   -4.85424
295160.0000   -4.49861
295200.0000   -5.19864
295240.0000   -4.90041
295280.0000   -4.85507
295320.0000   -4.99352
295360.0000   -4.61965
295400.0000   -5.09671
295440.0000   -5.28333
295480.0000   -4.74414
295520.0000   -4.12370
295560.0000   -4.56044
295600.0000   -4.61908
295640.0000   -5.19991
295680.0000   -4.48709
295720.0000   -5.56639
295760.0000   -4.98641
295800.0000   -5.48692
295840.0000   -5.79164
295880.0000   -5.20924
295920.0000   -6.06982
295960.0000   -4.46091
296000.0000   -5.85437
296040.0000   -5.44726
296080.0000   -5.36669
296120.0000   -6.49045
296160.0000   -5.06331
296200.0000   -6.39741
296240.0000   -6.23739
296280.0000   -6.55734
296320.0000   -5.39280
296360.0000   -5.25364
296400.0000   -5.62094
296440.0000   -5.81250
296480.0000   -5.86699
296520.0000   -6.33635
296560.0000   -5.37891
296600.0000   -5.81415
296640.0000   -5.38889
296680.0000   -5.35744
296720.0000   -5.76947
296760.0000   -5.41447
296800.0000   -5.81792
296840.0000   -5.58769
296880.0000   -4.81418
296920.0000   -5.36701
296960.0000   -5.41005
297000.0000   -6.15069
297040.0000   -6.06143
297080.0000   -5.32471
297120.0000   -5.16709
297160.0000   -4.71153
297200.0000   -5.70030
297240.0000   -5.55485
297280.0000   -5.38081
297320.0000   -4.66277
297360.0000   -5.52040
297400.0000   -5.18883
297440.0000   -5.04023
297480.0000   -6.06299
297520.0000   -5.76980
297560.0000   -5.93988
297600.0000   -4.77195
297640.0000   -5.26055
297680.0000   -5.19529
297720.0000   -4.90173
297760.0000   -5.49317
297800.0000   -5.82992
297840.0000   -5.59615
297880.0000   -5.51406
297920.0000   -5.80738
297960.0000   -5.62425
298000.0000   -5.59756
298040.0000   -6.11359
298080.0000   -5.85379
298120.0000   -5.84787
298160.0000   -6.34244
298200.0000   -7.86738
298240.0000   -6.34994
298280.0000   -5.57055
298320.0000   -7.05727
298360.0000   -4.93002
298400.0000   -5.65653
298440.0000   -5.33397
298480.0000   -5.30905
298520.0000   -5.48665
298560.0000   -5.76407
298600.0000   -6.14169
298640.0000   -6.12544
298680.0000   -5.17051
298720.0000   -5.87443
298760.0000   -5.94915
298800.0000   -6.17017
298840.0000   -6.06903
298880.0000   -5.53278
298920.0000   -6.55862
298960.0000   -5.80357
299000.0000   -5.03143
299040.0000   -6.30848
299080.0000   -6.48312
299120.0000   -5.86089
299160.0000   -6.45646
299200.0000   -5.91545
299240.0000   -5.46378
299280.0000   -6.45117
299320.0000   -5.30649
299360.0000   -5.62509
299400.0000   -5.27429
299440.0000   -6.09334
299480.0000   -5.29754
299520.0000   -5.01585
299560.0000   -5.15870
299600.0000   -5.39998
299640.0000   -5.59382
299680.0000   -6.45198
299720.0000   -6.37185
299760.0000   -6.56931
299800.0000   -5.48466
299840.0000   -6.48628
299880.0000   -5.69182
299920.0000   -5.92505
299960.0000   -5.57282
300000.0000   -5.38966
300040.0000   -5.57566
300080.0000   -5.85739
300120.0000   -5.34042
300160.0000   -5.18484
300200.0000   -5.83525
300240.0000   -4.60606
300280.0000   -5.17258
300320.0000   -4.84361
300360.0000   -5.03759
300400.0000   -4.94858
300440.0000   -4.93115
300480.0000   -4.29159
300520.0000   -4.86849
300560.0000   -3.88689
300600.0000   -4.04702
300640.0000   -4.66065
300680.0000   -4.91392
300720.0000   -4.55453
300760.0000   -4.88572
300800.0000   -5.59240
300840.0000   -5.20056
300880.0000   -4.81337
300920.0000   -5.05171
300960.0000   -4.49409
301000.0000   -4.70628
301040.0000   -4.99350
301080.0000   -5.15514
301120.0000   -4.68890
301160.0000   -4.63453
301200.0000   -4.56888
301240.0000   -4.81120
301280.0000   -4.26544
301320.0000   -5.66421
301360.0000   -5.75677
301400.0000   -6.55968
301440.0000   -6.44816
301480.0000   -6.69446
301520.0000   -6.84146
301560.0000   -6.69574
301600.0000   -5.68087
301640.0000   -4.86735
301680.0000   -4.57524
301720.0000   -5.53944
301760.0000   -5.20696
301800.0000   -5.26915
301840.0000   -5.23788
301880.0000   -4.86110
301920.0000   -5.56242
301960.0000   -4.60625
302000.0000   -4.58335
302040.0000   -6.30933
302080.0000   -5.74569
302120.0000   -4.98543
302160.0000   -6.83072
302200.0000   -5.97971
302240.0000   -5.43079
302280.0000   -5.59313
302320.0000   -5.79467
302360.0000   -5.69327
302400.0000   -5.25813
302440.0000   -5.21915
302480.0000   -5.80190
302520.0000   -5.96408
302560.0000   -5.58363
302600.0000   -4.80357
302640.0000   -4.25739
302680.0000   -5.07019
302720.0000   -5.24980
302760.0000   -5.48524
302800.0000   -5.29919
302840.0000   -5.06937
302880.0000   -4.59303
302920.0000   -5.65440
302960.0000   -5.82045
303000.0000   -6.21795
303040.0000   -5.66027
303080.0000   -4.42062
303120.0000   -4.19531
303160.0000   -5.00250
303200.0000   -4.98607
303240.0000   -5.25161
303280.0000   -4.94732
303320.0000   -5.55264
303360.0000   -4.13035
303400.0000   -5.24251
303440.0000   -5.62828
303480.0000   -4.72734
303520.0000   -5.36173
303560.0000   -4.98101
303600.0000   -5.25220
303640.0000   -4.62913
303680.0000   -4.57264
303720.0000   -4.82002
303760.0000   -4.85337
303800.0000   -4.65105
303840.0000   -4.90794
303880.0000   -5.34910
303920.0000   -4.85625
303960.0000   -4.43309
304000.0000   -4.95285
304040.0000   -5.38825
304080.0000   -5.86150
304120.0000   -4.86471
304160.0000   -6.01563
304200.0000   -5.83343
304240.0000   -6.39552
304280.0000   -6.09174
304320.0000   -5.48992
304360.0000   -4.34950
304400.0000   -5.29772
304440.0000   -6.18851
304480.0000   -5.16476
304520.0000   -5.06683
304560.0000   -5.21863
304600.0000   -5.90880
304640.0000   -5.85359
304680.0000   -4.89445
304720.0000   -4.82245
304760.0000   -5.59350
304800.0000   -4.79985
304840.0000   -5.15170
304880.0000   -5.07864
304920.0000   -4.08263
304960.0000   -4.90466
305000.0000   -3.52376
305040.0000   -4.46343
305080.0000   -4.73899
305120.0000   -4.48542
305160.0000   -4.55126
305200.0000   -5.41626
305240.0000   -6.50887
305280.0000   -5.25501
305320.0000   -5.27181
305360.0000   -4.72335
305400.0000   -4.81142
305440.0000   -4.59484
305480.0000   -4.92472
305520.0000   -4.70789
305560.0000   -4.62674
305600.0000   -6.12029
305640.0000   -5.21909
305680.0000   -5.01216
305720.0000   -5.09834
305760.0000   -5.03481
305800.0000   -4.49755
305840.0000   -4.60952
305880.0000   -4.43313
305920.0000   -4.84098
305960.0000   -4.81758
306000.0000   -4.53739
306040.0000   -5.00508
306080.0000   -4.62652
306120.0000   -3.74008
306160.0000   -4.46946
306200.0000   -4.72993
306240.0000   -5.39791
306280.0000   -5.46336
306320.0000   -5.14036
306360.0000   -5.06407
306400.0000   -4.87318
306440.0000   -4.87387
306480.0000   -4.96273
306520.0000   -4.56826
306560.0000   -5.27548
306600.0000   -5.32659
306640.0000   -5.00597
306680.0000   -4.79717
306720.0000   -5.49474
306760.0000   -4.56684
306800.0000   -4.83342
306840.0000   -3.97061
306880.0000   -4.36098
306920.0000   -4.09943
306960.0000   -3.81727
307000.0000   -4.79761
307040.0000   -5.44864
307080.0000   -5.00519
307120.0000   -5.13682
307160.0000   -4.57320
307200.0000   -5.70446
307240.0000   -5.35718
307280.0000   -5.19330
307320.0000   -4.91622
307360.0000   -5.16205
307400.0000   -4.44188
307440.0000   -4.14621
307480.0000   -4.33097
307520.0000   -5.07867
307560.0000   -4.83035
307600.0000   -4.66932
307640.0000   -5.10715
307680.0000   -4.87709
307720.0000   -5.57785
307760.0000   -5.49526
307800.0000   -4.70770
307840.0000   -5.34475
307880.0000   -5.53542
307920.0000   -5.11473
307960.0000   -6.09565
308000.0000   -5.12035
308040.0000   -5.27283
308080.0000   -5.87856
308120.0000   -4.84307
308160.0000   -3.83797
308200.0000   -4.38760
308240.0000   -5.42910
308280.0000   -5.95977
308320.0000   -6.35018
308360.0000   -5.69122
308400.0000   -5.65030
308440.0000   -5.73576
308480.0000   -5.76102
308520.0000   -6.35200
308560.0000   -5.13246
308600.0000   -5.45401
308640.0000   -5.28134
308680.0000   -4.90726
308720.0000   -5.68457
308760.0000   -5.70764
308800.0000   -5.78300
308840.0000   -6.19872
308880.0000   -5.55835
308920.0000   -5.35252
308960.0000   -5.96812
309000.0000   -6.43685
309040.0000   -6.39972
309080.0000   -6.71548
309120.0000   -5.85253
309160.0000   -6.48168
309200.0000   -6.50045
309240.0000   -6.51832
309280.0000   -6.13480
309320.0000   -5.46508
309360.0000   -5.05337
309400.0000   -5.03734
309440.0000   -4.52357
309480.0000   -4.73390
309520.0000   -4.64369
309560.0000   -4.62452
309600.0000   -5.55534
309640.0000   -4.15219
309680.0000   -4.73037
309720.0000   -4.88612
309760.0000   -5.03599
309800.0000   -5.05103
309840.0000   -5.60732
309880.0000   -5.56232
309920.0000   -5.58513
309960.0000   -5.10907
310000.0000   -4.85185
310040.0000   -4.74425
310080.0000   -4.24169
310120.0000   -5.12843
310160.0000   -4.79332
310200.0000   -5.26024
310240.0000   -5.58595
310280.0000   -4.87016
310320.0000   -5.26137
310360.0000   -5.41619
310400.0000   -4.77545
310440.0000   -5.85238
310480.0000   -4.88983
310520.0000   -5.65843
310560.0000   -5.45100
310600.0000   -5.03069
310640.0000   -5.46450
310680.0000   -6.05844
310720.0000   -5.19511
310760.0000   -5.84001
310800.0000   -6.15780
310840.0000   -5.19285
310880.0000   -5.03974
310920.0000   -5.03944
310960.0000   -4.85379
311000.0000   -5.80205
311040.0000   -6.08725
311080.0000   -4.72127
311120.0000   -4.58211
311160.0000   -6.07016
311200.0000   -5.23962
311240.0000   -5.47139
311280.0000   -5.51400
311320.0000   -5.49414
311360.0000   -6.38419
311400.0000   -6.48497
311440.0000   -5.29272
311480.0000   -5.19328
311520.0000   -5.67259
311560.0000   -5.31274
311600.0000   -5.81698
311640.0000   -6.18936
311680.0000   -5.48119
311720.0000   -5.26881
311760.0000   -5.73691
311800.0000   -5.69638
311840.0000   -6.41723
311880.0000   -6.15300
311920.0000   -4.64925
311960.0000   -4.57076
312000.0000   -5.39326
312040.0000   -5.42998
312080.0000   -4.94036
312120.0000   -5.49636
312160.0000   -5.69318
312200.0000   -5.96245
312240.0000   -6.25008
312280.0000   -5.41005
312320.0000   -4.53264
312360.0000   -4.99540
312400.0000   -5.21576
312440.0000   -4.71980
312480.0000   -5.34673
312520.0000   -5.22256
312560.0000   -5.03581
312600.0000   -4.62872
312640.0000   -4.91498
312680.0000   -4.85808
312720.0000   -4.78194
312760.0000   -5.66958
312800.0000   -5.28155
312840.0000   -5.78784
312880.0000   -5.04875
312920.0000   -4.36592
312960.0000   -4.45118
313000.0000   -3.99661
313040.0000   -4.41992
313080.0000   -5.31352
313120.0000   -4.42431
313160.0000   -4.64849
313200.0000   -4.93751
313240.0000   -5.18219
313280.0000   -5.20041
313320.0000   -4.55244
313360.0000   -5.82165
313400.0000   -4.98801
313440.0000   -6.42075
313480.0000   -5.84246
313520.0000   -6.16428
313560.0000   -5.83430
313600.0000   -6.30253
313640.0000   -5.39345
313680.0000   -6.13311
313720.0000   -5.64613
313760.0000   -5.04942
313800.0000   -5.41571
313840.0000   -5.48262
313880.0000   -5.73676
313920.0000   -5.72240
313960.0000   -6.20865
314000.0000   -5.85969
314040.0000   -6.85761
314080.0000   -7.30436
314120.0000   -5.98127
314160.0000   -6.52500
314200.0000   -6.79686
314240.0000   -6.55267
314280.0000   -5.30633
314320.0000   -5.56745
314360.0000   -5.28582
314400.0000   -5.76196
314440.0000   -6.01802
314480.0000   -5.70856
314520.0000   -6.61053
314560.0000   -6.01096
314600.0000   -5.86188
314640.0000   -6.79034
314680.0000   -6.33059
314720.0000   -6.50638
314760.0000   -5.93329
314800.0000   -6.31364
314840.0000   -6.24760
314880.0000   -5.48792
314920.0000   -5.49813
314960.0000   -5.75449
315000.0000   -5.55925
315040.0000   -6.66078
315080.0000   -6.05587
315120.0000   -6.13340
315160.0000   -6.45619
315200.0000   -5.97395
315240.0000   -6.61498
315280.0000   -5.65683
315320.0000   -6.34782
315360.0000   -6.04819
315400.0000   -6.03913
315440.0000   -5.70146
315480.0000   -5.03006
315520.0000   -5.63400
315560.0000   -5.81344
315600.0000   -6.07088
315640.0000   -4.81049
315680.0000   -5.91859
315720.0000   -4.84481
315760.0000   -5.20990
315800.0000   -6.47121
315840.0000   -6.28959
315880.0000   -6.47645
315920.0000   -6.01824
315960.0000   -5.29399
316000.0000   -5.79552
316040.0000   -5.40627
316080.0000   -5.80292
316120.0000   -6.89264
316160.0000   -6.73862
316200.0000   -5.67597
316240.0000   -6.52036
316280.0000   -6.16183
316320.0000   -5.88944
316360.0000   -4.89560
316400.0000   -5.44496
316440.0000   -5.78702
316480.0000   -5.45622
316520.0000   -5.69979
316560.0000   -5.35528
316600.0000   -5.09836
316640.0000   -5.33419
316680.0000   -6.03538
316720.0000   -5.48314
316760.0000   -5.06402
316800.0000   -4.36190
316840.0000   -5.72082
316880.0000   -5.59818
316920.0000   -5.26885
316960.0000   -4.99085
317000.0000   -4.85395
317040.0000   -4.96387
317080.0000   -5.82807
317120.0000   -5.65530
317160.0000   -5.44605
317200.0000   -5.40912
317240.0000   -4.88071
317280.0000   -4.15829
317320.0000   -5.21770
317360.0000   -5.03212
317400.0000   -5.26459
317440.0000   -5.22521
317480.0000   -4.69722
317520.0000   -4.98479
317560.0000   -5.10375
317600.0000   -4.78054
317640.0000   -4.42892
317680.0000   -4.37397
317720.0000   -4.51776
317760.0000   -4.88362
317800.0000   -5.58733
317840.0000   -5.41172
317880.0000   -4.68004
317920.0000   -4.52091
317960.0000   -5.45935
318000.0000   -4.40012
318040.0000   -5.38637
318080.0000   -5.44671
318120.0000   -5.28085
318160.0000   -5.44440
318200.0000   -6.05360
318240.0000   -4.81341
318280.0000   -6.21581
318320.0000   -5.50598
318360.0000   -6.27137
318400.0000   -5.15691
318440.0000   -5.42524
318480.0000   -5.08181
318520.0000   -5.30149
318560.0000   -5.77971
318600.0000   -5.69109
318640.0000   -5.56264
318680.0000   -4.92139
318720.0000   -6.00372
318760.0000   -4.64095
318800.0000   -4.68329
318840.0000   -6.13311
318880.0000   -5.00625
318920.0000   -4.89359
318960.0000   -4.78951
319000.0000   -4.74801
319040.0000   -4.92774
319080.0000   -4.79025
319120.0000   -4.05038
319160.0000   -4.76065
319200.0000   -4.81653
319240.0000   -5.03616
319280.0000   -4.63619
319320.0000   -4.38513
319360.0000   -3.35964
319400.0000   -4.09841
319440.0000   -4.63350
319480.0000   -5.02643
319520.0000   -4.62290
319560.0000   -4.30343
319600.0000   -4.70579
319640.0000   -4.17060
319680.0000   -5.01821
319720.0000   -4.83340
319760.0000   -4.51704
319800.0000   -5.65624
319840.0000   -4.98332
319880.0000   -4.88597
319920.0000   -5.82553
319960.0000   -5.36091
320000.0000   -5.12228
320040.0000   -4.71726
320080.0000   -4.89765
320120.0000   -4.88256
320160.0000   -5.60118
320200.0000   -5.22262
320240.0000   -3.90518
320280.0000   -4.78703
320320.0000   -5.34950
320360.0000   -5.68300
320400.0000   -5.37806
320440.0000   -5.54648
320480.0000   -5.75276
320520.0000   -5.51883
320560.0000   -5.54893
320600.0000   -5.60253
320640.0000   -5.89315
320680.0000   -5.36472
320720.0000   -5.88453
320760.0000   -5.99228
320800.0000   -5.69069
320840.0000   -5.52383
320880.0000   -5.95081
320920.0000   -4.74835
320960.0000   -5.57195
321000.0000   -5.53140
321040.0000   -4.38885
321080.0000   -5.55521
321120.0000   -5.12269
321160.0000   -5.29252
321200.0000   -4.69971
321240.0000   -5.08805
321280.0000   -5.29668
321320.0000   -5.16331
321360.0000   -5.80456
321400.0000   -6.13254
321440.0000   -5.99339
321480.0000   -6.22484
321520.0000   -6.52459
321560.0000   -5.40509
321600.0000   -5.91152
321640.0000   -6.09741
321680.0000   -6.19175
321720.0000   -5.21327
321760.0000   -5.50570
321800.0000   -5.49568
321840.0000   -5.59557
321880.0000   -5.02068
321920.0000   -5.05930
321960.0000   -5.38591
322000.0000   -5.50300
322040.0000   -6.18888
322080.0000   -6.13850
322120.0000   -5.83333
322160.0000   -5.95870
322200.0000   -5.63671
322240.0000   -5.72607
322280.0000   -5.25605
322320.0000   -5.70069
322360.0000   -6.37672
322400.0000   -6.25175
322440.0000   -5.73205
322480.0000   -5.50485
322520.0000   -5.50904
322560.0000   -6.13281
322600.0000   -5.51649
322640.0000   -6.08061
322680.0000   -5.76996
322720.0000   -6.02061
322760.0000   -6.19195
322800.0000   -5.28153
322840.0000   -5.30820
322880.0000   -5.66288
322920.0000   -5.86276
322960.0000   -5.37617
323000.0000   -4.41148
323040.0000   -5.35038
323080.0000   -4.78451
323120.0000   -5.39003
323160.0000   -4.87755
323200.0000   -5.19012
323240.0000   -5.13542
323280.0000   -4.51445
323320.0000   -5.37651
323360.0000   -5.47038
323400.0000   -5.39933
323440.0000   -4.86991
323480.0000   -5.54283
323520.0000   -5.31898
323560.0000   -6.10118
323600.0000   -6.05494
323640.0000   -5.88295
323680.0000   -5.69013
323720.0000   -6.65717
323760.0000   -6.24869
323800.0000   -5.75217
323840.0000   -6.24709
323880.0000   -6.69466
323920.0000   -4.94764
323960.0000   -5.49753
324000.0000   -5.81563
324040.0000   -4.82255
324080.0000   -4.88919
324120.0000   -5.29614
324160.0000   -5.54415
324200.0000   -4.99896
324240.0000   -5.08121
324280.0000   -5.95692
324320.0000   -6.10569
324360.0000   -6.06977
324400.0000   -5.31191
324440.0000   -4.90423
324480.0000   -4.75676
324520.0000   -4.97108
324560.0000   -5.68167
324600.0000   -5.06458
324640.0000   -5.71464
324680.0000   -4.43601
324720.0000   -5.36123
324760.0000   -5.38766
324800.0000   -6.00034
324840.0000   -6.17408
324880.0000   -4.91594
324920.0000   -6.07395
324960.0000   -5.62183
325000.0000   -5.86395
325040.0000   -6.27008
325080.0000   -5.40186
325120.0000   -5.14101
325160.0000   -6.56000
325200.0000   -5.07897
325240.0000   -5.17727
325280.0000   -5.52908
325320.0000   -4.90840
325360.0000   -6.08974
325400.0000   -4.83210
325440.0000   -5.17201
325480.0000   -5.87303
325520.0000   -5.44751
325560.0000   -4.83047
325600.0000   -5.47430
325640.0000   -5.37949
325680.0000   -6.02155
325720.0000   -6.62842
325760.0000   -5.73020
325800.0000   -6.12388
325840.0000   -6.90140
325880.0000   -6.76980
325920.0000   -6.18438
325960.0000   -5.90106
326000.0000   -5.10892
326040.0000   -5.29513
326080.0000   -6.00807
326120.0000   -5.34628
326160.0000   -5.06751
326200.0000   -5.32372
326240.0000   -5.31658
326280.0000   -5.27633
326320.0000   -5.40956
326360.0000   -5.04903
326400.0000   -6.25147
326440.0000   -5.11490
326480.0000   -5.13061
326520.0000   -5.86510
326560.0000   -6.29741
326600.0000   -5.08043
326640.0000   -5.65905
326680.0000   -5.59514
326720.0000   -5.15645
326760.0000   -5.56354
326800.0000   -6.13487
326840.0000   -5.94902
326880.0000   -5.19526
326920.0000   -5.60918
326960.0000   -5.14002
327000.0000   -4.81147
327040.0000   -5.07881
327080.0000   -5.78485
327120.0000   -5.94033
327160.0000   -5.44610
327200.0000   -5.33299
327240.0000   -5.81660
327280.0000   -5.42632
327320.0000   -5.26100
327360.0000   -5.21320
327400.0000   -4.76145
327440.0000   -4.97063
327480.0000   -4.77208
327520.0000   -5.00006
327560.0000   -5.16172
327600.0000   -5.42816
327640.0000   -4.74072
327680.0000   -5.33614
327720.0000   -5.23914
327760.0000   -5.11275
327800.0000   -4.33826
327840.0000   -4.25602
327880.0000   -4.99238
327920.0000   -5.16585
327960.0000   -4.51708
328000.0000   -5.34047
328040.0000   -5.49613
328080.0000   -4.84978
328120.0000   -5.34723
328160.0000   -5.33752
328200.0000   -4.92114
328240.0000   -4.90740
328280.0000   -5.08887
328320.0000   -4.82040
328360.0000   -5.09501
328400.0000   -5.36644
328440.0000   -5.00576
328480.0000   -5.10789
328520.0000   -5.45315
328560.0000   -5.80468
328600.0000   -5.59650
328640.0000   -5.98474
328680.0000   -4.76970
328720.0000   -4.88520
328760.0000   -4.88728
328800.0000   -5.63595
328840.0000   -6.36844
328880.0000   -5.50559
328920.0000   -5.53015
328960.0000   -6.15031
329000.0000   -5.38740
329040.0000   -5.42668
329080.0000   -5.48772
329120.0000   -5.19033
329160.0000   -5.55956
329200.0000   -5.65907
329240.0000   -6.15468
329280.0000   -6.31660
329320.0000   -6.23526
329360.0000   -6.53703
329400.0000   -6.32412
329440.0000   -6.29996
329480.0000   -5.74951
329520.0000   -4.30832
329560.0000   -4.92357
329600.0000   -4.13957
329640.0000   -4.41455
329680.0000   -4.79985
329720.0000   -5.01270
329760.0000   -5.29404
329800.0000   -6.21036
329840.0000   -5.52251
329880.0000   -5.60051
329920.0000   -5.51575
329960.0000   -5.87461
330000.0000   -5.55673
330040.0000   -5.28707
330080.0000   -5.38863
330120.0000   -5.17749
330160.0000   -5.69080
330200.0000   -5.14607
330240.0000   -5.62034
330280.0000   -4.77592
330320.0000   -5.30606
330360.0000   -5.78723
330400.0000   -5.78097
330440.0000   -5.35295
330480.0000   -6.09372
330520.0000   -5.72060
330560.0000   -5.83476
330600.0000   -6.20151
330640.0000   -5.93190
330680.0000   -6.49759
330720.0000   -5.68520
330760.0000   -6.18021
330800.0000   -6.02731
330840.0000   -5.47917
330880.0000   -5.87555
330920.0000   -6.07876
330960.0000   -7.17920
331000.0000   -6.76356
331040.0000   -6.41034
331080.0000   -7.34154
331120.0000   -5.87518
331160.0000   -5.15371
331200.0000   -5.70009
331240.0000   -5.87917
331280.0000   -6.03667
331320.0000   -5.99610
331360.0000   -6.17548
331400.0000   -6.16582
331440.0000   -6.01499
331480.0000   -6.24712
331520.0000   -5.79057
331560.0000   -5.72239
331600.0000   -6.11268
331640.0000   -6.38172
331680.0000   -6.44261
331720.0000   -6.82531
331760.0000   -6.45974
331800.0000   -6.91389
331840.0000   -5.96615
331880.0000   -5.92835
331920.0000   -5.53313
331960.0000   -6.29405
332000.0000   -6.51908
332040.0000   -6.99370
332080.0000   -6.32457
332120.0000   -5.76073
332160.0000   -6.25648
332200.0000   -5.83002
332240.0000   -5.34139
332280.0000   -5.18914
332320.0000   -5.59759
332360.0000   -5.02062
332400.0000   -5.96383
332440.0000   -6.44175
332480.0000   -5.95870
332520.0000   -5.29485
332560.0000   -7.18039
332600.0000   -6.65333
332640.0000   -5.61101
332680.0000   -5.74353
332720.0000   -5.84592
332760.0000   -5.52522
332800.0000   -6.65184
332840.0000   -5.61019
332880.0000   -5.37532
332920.0000   -5.66926
332960.0000   -5.02561
333000.0000   -5.55911
333040.0000   -4.87286
333080.0000   -4.36865
333120.0000   -4.67226
333160.0000   -4.58247
333200.0000   -4.83109
333240.0000   -5.48626
333280.0000   -5.28230
333320.0000   -4.65657
333360.0000   -5.10449
333400.0000   -5.21623
333440.0000   -4.82300
333480.0000   -6.60145
333520.0000   -5.24853
333560.0000   -5.73353
333600.0000   -6.76361
333640.0000   -5.88632
333680.0000   -5.05954
333720.0000   -5.24912
333760.0000   -4.90473
333800.0000   -5.37785
333840.0000   -5.17321
333880.0000   -6.25562
333920.0000   -6.40213
333960.0000   -5.89396
334000.0000   -5.44406
334040.0000   -5.28858
334080.0000   -5.17788
334120.0000   -5.30472
334160.0000   -4.40736
334200.0000   -5.10653
334240.0000   -4.63722
334280.0000   -4.56023
334320.0000   -4.98397
334360.0000   -4.51860
334400.0000   -4.87303
334440.0000   -5.11121
334480.0000   -4.66697
334520.0000   -4.52492
334560.0000   -5.05292
334600.0000   -4.20512
334640.0000   -4.98102
334680.0000   -3.95583
334720.0000   -4.93398
334760.0000   -5.18118
334800.0000   -3.95118
334840.0000   -4.11406
334880.0000   -5.44800
334920.0000   -5.22163
334960.0000   -5.35960
335000.0000   -5.42388
335040.0000   -5.15681
335080.0000   -5.43263
335120.0000   -5.55591
335160.0000   -4.49404
335200.0000   -4.42541
335240.0000   -4.55179
335280.0000   -4.96576
335320.0000   -4.92642
335360.0000   -4.03833
335400.0000   -4.78485
335440.0000   -5.85399
335480.0000   -5.68643
335520.0000   -5.04175
335560.0000   -3.97225
335600.0000   -5.12803
335640.0000   -5.14379
335680.0000   -4.75350
335720.0000   -3.99479
335760.0000   -5.32490
335800.0000   -6.07281
335840.0000   -7.00714
335880.0000   -6.21596
335920.0000   -5.75826
335960.0000   -6.14843
336000.0000   -5.99116
336040.0000   -5.26508
336080.0000   -5.45033
336120.0000   -4.75458
336160.0000   -4.32334
336200.0000   -4.69693
336240.0000   -5.35174
336280.0000   -5.19967
336320.0000   -4.62954
336360.0000   -4.58158
336400.0000   -5.51616
336440.0000   -5.41816
336480.0000   -5.48701
336520.0000   -4.97491
336560.0000   -4.66422
336600.0000   -5.03276
336640.0000   -4.57029
336680.0000   -4.85320
336720.0000   -5.34968
336760.0000   -5.18274
336800.0000   -6.10169
336840.0000   -5.70332
336880.0000   -5.80903
336920.0000   -6.81484
336960.0000   -5.72132
337000.0000   -5.04709
337040.0000   -5.69445
337080.0000   -5.06463
337120.0000   -5.77741
337160.0000   -5.29173
337200.0000   -5.00538
337240.0000   -5.37624
337280.0000   -4.95891
337320.0000   -5.98908
337360.0000   -5.34560
337400.0000   -5.70674
337440.0000   -5.02587
337480.0000   -5.64751
337520.0000   -6.08859
337560.0000   -5.97069
337600.0000   -6.63148
337640.0000   -5.31223
337680.0000   -6.50928
337720.0000   -5.82494
337760.0000   -5.76743
337800.0000   -6.63123
337840.0000   -5.64832
337880.0000   -6.10968
337920.0000   -5.82755
337960.0000   -6.31228
338000.0000   -5.65896
338040.0000   -6.11781
338080.0000   -5.52723
338120.0000   -5.25084
338160.0000   -6.07773
338200.0000   -7.04602
338240.0000   -6.33000
338280.0000   -5.48846
338320.0000   -5.45382
338360.0000   -5.15213
338400.0000   -5.10575
338440.0000   -6.30914
338480.0000   -5.56716
338520.0000   -5.10862
338560.0000   -4.66791
338600.0000   -5.46044
338640.0000   -5.41963
338680.0000   -6.16218
338720.0000   -5.08465
338760.0000   -5.83564
338800.0000   -5.06295
338840.0000   -4.74186
338880.0000   -5.37304
338920.0000   -5.45260
338960.0000   -4.85923
339000.0000   -6.25460
339040.0000   -5.20999
339080.0000   -5.21207
339120.0000   -5.28975
339160.0000   -6.13541
339200.0000   -5.68976
339240.0000   -4.65536
339280.0000   -5.76520
339320.0000   -5.12585
339360.0000   -4.65074
339400.0000   -4.25760
339440.0000   -4.44994
339480.0000   -4.47118
339520.0000   -4.42723
339560.0000   -5.47724
339600.0000   -5.69849
339640.0000   -4.52135
339680.0000   -4.45269
339720.0000   -5.51777
339760.0000   -4.84145
339800.0000   -5.59472
339840.0000   -5.07736
339880.0000   -5.72866
339920.0000   -5.55529
339960.0000   -4.73119
340000.0000   -5.72461
340040.0000   -5.26251
340080.0000   -5.24354
340120.0000   -5.13866
340160.0000   -4.61993
340200.0000   -5.37549
340240.0000   -5.04454
340280.0000   -5.30119
340320.0000   -5.74718
340360.0000   -5.97319
340400.0000   -5.50261
340440.0000   -6.02553
340480.0000   -5.93265
340520.0000   -5.34400
340560.0000   -5.07788
340600.0000   -5.29887
340640.0000   -5.36426
340680.0000   -5.65790
340720.0000   -6.59019
340760.0000   -5.04648
340800.0000   -5.36256
340840.0000   -5.29762
340880.0000   -5.25460
340920.0000   -5.37229
340960.0000   -4.53582
341000.0000   -5.35948
341040.0000   -5.63589
341080.0000   -6.35254
341120.0000   -6.36352
341160.0000   -5.61477
341200.0000   -5.85595
341240.0000   -5.35915
341280.0000   -5.83485
341320.0000   -5.81457
341360.0000   -5.26749
341400.0000   -5.24909
341440.0000   -4.38203
341480.0000   -4.54985
341520.0000   -4.79018
341560.0000   -6.09400
341600.0000   -6.19063
341640.0000   -5.45421
341680.0000   -5.93515
341720.0000   -6.38705
341760.0000   -6.40149
341800.0000   -5.69550
341840.0000   -5.65638
341880.0000   -5.23831
341920.0000   -5.95288
341960.0000   -5.50897
342000.0000   -5.86397
342040.0000   -6.42723
342080.0000   -5.82614
342120.0000   -6.67382
342160.0000   -6.50743
342200.0000   -6.54379
342240.0000   -6.11870
342280.0000   -6.46251
342320.0000   -5.45646
342360.0000   -5.26662
342400.0000   -5.16370
342440.0000   -5.10785
342480.0000   -3.79637
342520.0000   -4.12064
342560.0000   -4.48028
342600.0000   -5.59737
342640.0000   -5.22858
342680.0000   -5.94555
342720.0000   -5.66193
342760.0000   -5.38964
342800.0000   -5.54496
342840.0000   -6.31025
342880.0000   -6.01499
342920.0000   -6.28027
342960.0000   -5.92949
343000.0000   -6.07463
343040.0000   -6.26037
343080.0000   -6.12179
343120.0000   -5.45523
343160.0000   -5.27657
343200.0000   -5.74738
343240.0000   -4.46606
343280.0000   -5.55004
343320.0000   -4.30828
343360.0000   -4.22005
343400.0000   -4.32283
343440.0000   -4.77722
343480.0000   -5.59328
343520.0000   -4.71034
343560.0000   -4.68804
343600.0000   -5.03275
343640.0000   -4.20777
343680.0000   -5.72457
343720.0000   -5.57849
343760.0000   -5.41299
343800.0000   -5.38508
343840.0000   -5.93816
343880.0000   -5.56607
343920.0000   -5.03368
343960.0000   -6.05759
344000.0000   -5.80529
344040.0000   -5.92115
344080.0000   -5.32593
344120.0000   -6.00170
344160.0000   -5.56995
344200.0000   -5.88230
344240.0000   -4.65469
344280.0000   -5.09874
344320.0000   -5.45265
344360.0000   -4.97084
344400.0000   -6.01681
344440.0000   -5.16332
344480.0000   -5.32796
344520.0000   -5.61314
344560.0000   -5.42110
344600.0000   -5.10743
344640.0000   -4.24334
344680.0000   -4.69504
344720.0000   -5.13618
344760.0000   -5.71355
344800.0000   -4.45640
344840.0000   -5.08084
344880.0000   -4.92804
344920.0000   -4.37011
344960.0000   -5.48795
345000.0000   -5.22160
345040.0000   -5.06316
345080.0000   -5.63182
345120.0000   -5.74813
345160.0000   -4.50666
345200.0000   -5.38608
345240.0000   -4.73941
345280.0000   -5.00958
345320.0000   -5.14293
345360.0000   -5.00492
345400.0000   -3.98477
345440.0000   -4.52219
345480.0000   -6.05193
345520.0000   -4.63621
345560.0000   -4.45385
345600.0000   -5.56646
345640.0000   -4.70882
345680.0000   -5.43256
345720.0000   -5.59480
345760.0000   -6.06331
345800.0000   -5.98773
345840.0000   -5.54893
345880.0000   -5.61711
345920.0000   -4.90315
345960.0000   -5.43350
346000.0000   -5.99033
346040.0000   -5.66648
346080.0000   -5.53877
346120.0000   -5.56562
346160.0000   -5.29300
346200.0000   -5.62268
346240.0000   -5.81559
346280.0000   -5.48570
346320.0000   -5.58735
346360.0000   -5.74721
346400.0000   -6.19045
346440.0000   -6.03597
346480.0000   -5.42918
346520.0000   -6.01353
346560.0000   -6.36255
346600.0000   -5.68229
346640.0000   -6.98546
346680.0000   -6.23491
346720.0000   -5.73068
346760.0000   -5.25814
346800.0000   -6.04851
346840.0000   -5.92127
346880.0000   -6.41571
346920.0000   -6.13732
346960.0000   -5.20968
347000.0000   -5.42752
347040.0000   -4.84773
347080.0000   -5.13385
347120.0000   -5.29114
347160.0000   -4.90939
347200.0000   -5.75262
347240.0000   -5.25467
347280.0000   -5.66180
347320.0000   -5.50084
347360.0000   -4.93510
347400.0000   -5.90656
347440.0000   -5.74949
347480.0000   -5.96411
347520.0000   -5.09887
347560.0000   -4.37452
347600.0000   -5.75190
347640.0000   -5.75122
347680.0000   -6.03544
347720.0000   -5.43811
347760.0000   -5.38664
347800.0000   -5.23434
347840.0000   -5.57666
347880.0000   -5.74059
347920.0000   -4.92707
347960.0000   -6.14079
348000.0000   -5.70436
348040.0000   -6.17550
348080.0000   -6.23100
348120.0000   -6.21031
348160.0000   -5.79536
348200.0000   -5.53639
348240.0000   -5.31411
348280.0000   -5.51353
348320.0000   -4.97952
348360.0000   -6.72255
348400.0000   -5.77720
348440.0000   -5.00362
348480.0000   -6.05714
348520.0000   -6.54143
348560.0000   -6.13827
348600.0000   -6.15084
348640.0000   -5.87553
348680.0000   -6.39866
348720.0000   -6.61902
348760.0000   -6.46455
348800.0000   -5.87041
348840.0000   -5.01166
348880.0000   -4.59633
348920.0000   -5.27203
348960.0000   -5.17663
349000.0000   -5.96441
349040.0000   -6.05342
349080.0000   -5.57174
349120.0000   -5.56019
349160.0000   -5.79880
349200.0000   -5.96196
349240.0000   -6.30349
349280.0000   -5.87817
349320.0000   -6.27379
349360.0000   -5.99416
349400.0000   -5.84358
349440.0000   -5.88350
349480.0000   -4.90766
349520.0000   -4.79709
349560.0000   -4.43368
349600.0000   -5.10469
349640.0000   -5.06974
349680.0000   -5.14223
349720.0000   -5.04225
349760.0000   -4.33701
349800.0000   -4.87882
349840.0000   -4.97737
349880.0000   -4.64925
349920.0000   -5.39059
349960.0000   -4.84276
350000.0000   -4.64570
350040.0000   -5.77325
350080.0000   -5.54388
350120.0000   -6.03799
350160.0000   -5.56232
350200.0000   -4.54641
350240.0000   -4.59347
350280.0000   -4.98931
350320.0000   -5.37549
350360.0000   -5.49517
350400.0000   -4.94112
350440.0000   -4.96374
350480.0000   -5.90766
350520.0000   -6.13363
350560.0000   -4.89353
350600.0000   -5.08258
350640.0000   -5.73407
350680.0000   -5.65139
350720.0000   -5.69150
350760.0000   -5.58491
350800.0000   -6.02296
350840.0000   -5.16924
350880.0000   -5.62149
350920.0000   -5.46155
350960.0000   -5.39502
351000.0000   -5.51113
351040.0000   -6.25039
351080.0000   -5.71998
351120.0000   -5.50419
351160.0000   -6.22698
351200.0000   -5.80389
351240.0000   -6.17942
351280.0000   -5.54049
351320.0000   -5.67358
351360.0000   -5.49019
351400.0000   -5.79267
351440.0000   -6.09763
351480.0000   -4.40129
351520.0000   -5.39323
351560.0000   -5.19253
351600.0000   -6.36337
351640.0000   -6.52277
351680.0000   -6.11754
351720.0000   -6.06205
351760.0000   -6.20318
351800.0000   -5.91014
351840.0000   -5.38130
351880.0000   -6.55658
351920.0000   -4.70889
351960.0000   -5.67763
352000.0000   -4.73359
352040.0000   -5.28212
352080.0000   -4.47806
352120.0000   -5.11988
352160.0000   -4.85901
352200.0000   -4.37157
352240.0000   -4.84362
352280.0000   -4.00332
352320.0000   -4.82575
352360.0000   -4.84407
352400.0000   -5.16095
352440.0000   -5.36405
352480.0000   -4.77565
352520.0000   -5.21497
352560.0000   -4.82458
352600.0000   -4.64337
352640.0000   -5.60687
352680.0000   -4.78471
352720.0000   -4.97592
352760.0000   -5.66838
352800.0000   -5.60170
352840.0000   -5.80109
352880.0000   -5.46603
352920.0000   -4.36839
352960.0000   -5.14353
353000.0000   -5.04090
353040.0000   -4.81603
353080.0000   -5.47223
353120.0000   -4.91022
353160.0000   -5.35729
353200.0000   -4.85117
353240.0000   -5.24132
353280.0000   -5.45169
353320.0000   -3.91064
353360.0000   -4.06280
353400.0000   -4.37880
353440.0000   -4.64821
353480.0000   -5.36371
353520.0000   -4.32993
353560.0000   -4.24148
353600.0000   -5.41240
353640.0000   -5.10374
353680.0000   -4.83922
353720.0000   -5.71392
353760.0000   -4.99665
353800.0000   -4.83142
353840.0000   -4.54462
353880.0000   -4.75925
353920.0000   -4.82549
353960.0000   -3.97043
354000.0000   -4.68830
354040.0000   -4.88874
354080.0000   -5.06979
354120.0000   -6.15298
354160.0000   -5.59584
354200.0000   -5.29454
354240.0000   -5.62909
354280.0000   -5.51452
354320.0000   -5.78908
354360.0000   -5.65444
354400.0000   -4.79101
354440.0000   -4.92567
354480.0000   -5.62807
354520.0000   -5.19237
354560.0000   -5.16283
354600.0000   -5.15284
354640.0000   -4.48413
354680.0000   -5.08540
354720.0000   -5.27374
354760.0000   -6.15973
354800.0000   -5.69306
354840.0000   -5.53300
354880.0000   -6.21502
354920.0000   -5.58460
354960.0000   -6.42101
355000.0000   -5.37691
355040.0000   -5.53528
355080.0000   -6.24467
355120.0000   -5.76887
355160.0000   -6.65867
355200.0000   -5.84261
355240.0000   -5.99275
355280.0000   -5.93368
355320.0000   -6.31019
355360.0000   -5.91928
355400.0000   -5.59236
355440.0000   -5.07948
355480.0000   -5.32120
355520.0000   -5.71668
355560.0000   -6.14793
355600.0000   -5.30139
355640.0000   -5.77839
355680.0000   -6.25487
355720.0000   -5.42932
355760.0000   -5.89415
355800.0000   -4.64584
355840.0000   -5.37734
355880.0000   -5.60910
355920.0000   -5.53470
355960.0000   -6.07309
356000.0000   -5.84528
356040.0000   -5.95139
356080.0000   -5.24505
356120.0000   -5.10875
356160.0000   -5.70280
356200.0000   -5.44542
356240.0000   -5.26749
356280.0000   -4.99570
356320.0000   -4.93191
356360.0000   -5.45203
356400.0000   -4.69093
356440.0000   -5.18671
356480.0000   -5.33483
356520.0000   -5.31979
356560.0000   -6.34561
356600.0000   -6.21118
356640.0000   -5.12034
356680.0000   -6.41858
356720.0000   -5.84557
356760.0000   -5.95597
356800.0000   -4.81392
356840.0000   -5.55402
356880.0000   -4.99670
356920.0000   -5.20390
356960.0000   -4.78460
357000.0000   -5.62707
357040.0000   -5.67084
357080.0000   -4.97757
357120.0000   -5.69587
357160.0000   -6.34639
357200.0000   -6.03199
357240.0000   -6.48764
357280.0000   -6.57756
357320.0000   -6.13714
357360.0000   -5.81287
357400.0000   -5.22369
357440.0000   -5.09640
357480.0000   -6.02287
357520.0000   -6.14986
357560.0000   -5.81042
357600.0000   -5.87761
357640.0000   -5.88112
357680.0000   -5.39441
357720.0000   -5.27825
357760.0000   -6.05015
357800.0000   -6.92133
357840.0000   -6.25653
357880.0000   -6.52488
357920.0000   -5.58274
357960.0000   -6.06479
358000.0000   -6.54419
358040.0000   -5.52871
358080.0000   -5.69199
358120.0000   -5.78800
358160.0000   -5.40932
358200.0000   -6.23004
358240.0000   -5.24924
358280.0000   -5.44577
358320.0000   -5.17072
358360.0000   -4.43726
358400.0000   -5.41096
358440.0000   -5.42559
358480.0000   -5.41156
358520.0000   -5.07174
358560.0000   -5.35584
358600.0000   -4.45834
358640.0000   -5.67386
358680.0000   -6.65589
358720.0000   -7.07629
358760.0000   -6.06882
358800.0000   -5.90708
358840.0000   -7.10457
358880.0000   -6.38710
358920.0000   -5.77179
358960.0000   -5.14223
359000.0000   -4.30859
359040.0000   -5.32940
359080.0000   -4.81736
359120.0000   -5.40845
359160.0000   -6.07352
359200.0000   -4.95339
359240.0000   -5.24780
359280.0000   -5.73694
359320.0000   -5.76883
359360.0000   -5.56026
359400.0000   -6.72848
359440.0000   -6.59846
359480.0000   -6.48273
359520.0000   -6.72285
359560.0000   -5.88311
359600.0000   -6.51939
359640.0000   -6.34766
359680.0000   -6.45460
359720.0000   -6.96458
359760.0000   -6.82532
359800.0000   -7.31347
359840.0000   -7.01137
359880.0000   -6.31733
359920.0000   -6.37227
359960.0000   -5.75635
360000.0000   -5.30069
360040.0000   -5.83382
360080.0000   -6.02261
360120.0000   -5.88572
360160.0000   -6.28518
360200.0000   -4.85998
360240.0000   -5.25398
360280.0000   -5.09034
360320.0000   -6.57783
360360.0000   -6.13051
360400.0000   -7.08214
360440.0000   -6.23414
360480.0000   -7.18189
360520.0000   -5.96132
360560.0000   -6.40640
360600.0000   -5.74759
360640.0000   -6.02092
360680.0000   -5.78185
360720.0000   -5.63166
360760.0000   -5.72811
360800.0000   -5.67077
360840.0000   -5.70691
360880.0000   -4.76232
360920.0000   -5.60874
360960.0000   -4.14718
361000.0000   -5.48044
361040.0000   -5.34981
361080.0000   -5.17351
361120.0000   -4.05427
361160.0000   -4.01774
361200.0000   -5.62086
361240.0000   -5.19324
361280.0000   -5.84182
361320.0000   -5.84799
361360.0000   -6.02840
361400.0000   -5.02002
361440.0000   -4.21862
361480.0000   -5.25748
361520.0000   -6.24191
361560.0000   -6.27149
361600.0000   -6.19886
361640.0000   -6.20398
361680.0000   -7.23849
361720.0000   -6.65255
361760.0000   -5.57935
361800.0000   -5.56261
361840.0000   -6.29022
361880.0000   -5.88457
361920.0000   -5.44380
361960.0000   -6.07793
362000.0000   -5.43181
362040.0000   -5.72461
362080.0000   -5.00541
362120.0000   -5.07300
362160.0000   -5.88960
362200.0000   -5.50901
362240.0000   -5.34032
362280.0000   -6.32923
362320.0000   -6.36680
362360.0000   -6.49448
362400.0000   -6.51932
362440.0000   -5.96365
362480.0000   -6.34772
362520.0000   -5.44231
362560.0000   -6.39962
362600.0000   -6.47402
362640.0000   -5.91475
362680.0000   -6.26309
362720.0000   -6.24245
362760.0000   -6.25607
362800.0000   -6.05695
362840.0000   -5.65356
362880.0000   -5.63607
362920.0000   -5.21395
362960.0000   -6.20728
363000.0000   -7.15643
363040.0000   -6.57615
363080.0000   -4.94401
363120.0000   -5.42140
363160.0000   -5.76118
363200.0000   -4.58178
363240.0000   -4.94394
363280.0000   -5.51935
363320.0000   -6.14236
363360.0000   -5.63926
363400.0000   -5.53278
363440.0000   -5.24499
363480.0000   -5.56998
363520.0000   -5.56110
363560.0000   -6.03602
363600.0000   -5.44621
363640.0000   -5.35178
363680.0000   -4.71630
363720.0000   -5.63485
363760.0000   -5.16015
363800.0000   -5.44210
363840.0000   -6.01164
363880.0000   -5.35005
363920.0000   -6.18000
363960.0000   -6.01232
364000.0000   -6.05511
364040.0000   -6.25303
364080.0000   -5.34848
364120.0000   -5.25672
364160.0000   -4.93864
364200.0000   -6.66338
364240.0000   -5.74613
364280.0000   -6.47330
364320.0000   -6.35871
364360.0000   -6.25651
364400.0000   -6.87727
364440.0000   -6.14527
364480.0000   -6.09663
364520.0000   -6.00620
364560.0000   -6.95641
364600.0000   -5.94654
364640.0000   -5.77883
364680.0000   -6.09853
364720.0000   -6.50496
364760.0000   -6.08293
364800.0000   -6.53289
364840.0000   -6.57335
364880.0000   -6.34690
364920.0000   -7.04789
364960.0000   -5.94894
365000.0000   -5.81708
365040.0000   -6.41055
365080.0000   -6.03816
365120.0000   -5.49753
365160.0000   -5.38859
365200.0000   -5.38426
365240.0000   -5.31132
365280.0000   -5.98876
365320.0000   -6.37624
365360.0000   -6.16078
365400.0000   -5.60072
365440.0000   -6.19778
365480.0000   -5.50211
365520.0000   -5.86155
365560.0000   -5.12194
365600.0000   -5.05523
365640.0000   -5.55145
365680.0000   -5.68538
365720.0000   -5.50490
365760.0000   -6.83823
365800.0000   -6.70059
365840.0000   -6.42165
365880.0000   -6.12273
365920.0000   -4.95711
365960.0000   -6.37878
366000.0000   -5.59757
366040.0000   -6.14857
366080.0000   -5.53863
366120.0000   -5.75049
366160.0000   -6.36896
366200.0000   -5.11599
366240.0000   -5.82704
366280.0000   -6.36440
366320.0000   -5.76770
366360.0000   -5.44765
366400.0000   -6.49922
366440.0000   -5.37372
366480.0000   -5.37501
366520.0000   -5.32048
366560.0000   -5.14643
366600.0000   -5.78625
366640.0000   -5.53104
366680.0000   -6.26304
366720.0000   -6.42515
366760.0000   -5.26651
366800.0000   -5.94590
366840.0000   -5.49286
366880.0000   -5.49624
366920.0000   -5.89939
366960.0000   -5.98094
367000.0000   -5.86051
367040.0000   -6.11917
367080.0000   -5.63867
367120.0000   -5.38677
367160.0000   -5.47846
367200.0000   -5.44663
367240.0000   -5.24706
367280.0000   -4.86046
367320.0000   -5.12109
367360.0000   -5.94342
367400.0000   -5.83077
367440.0000   -5.86709
367480.0000   -5.66906
367520.0000   -5.71170
367560.0000   -5.58308
367600.0000   -5.52814
367640.0000   -5.53108
367680.0000   -5.23813
367720.0000   -4.99009
367760.0000   -4.34795
367800.0000   -4.54753
367840.0000   -4.93035
367880.0000   -4.95462
367920.0000   -4.58123
367960.0000   -4.87945
368000.0000   -4.96418
368040.0000   -4.47937
368080.0000   -4.44401
368120.0000   -5.12125
368160.0000   -5.17573
368200.0000   -6.39515
368240.0000   -5.75037
368280.0000   -5.50698
368320.0000   -5.83936
368360.0000   -6.18395
368400.0000   -5.90703
368440.0000   -5.05054
368480.0000   -5.91796
368520.0000   -5.91254
368560.0000   -5.73675
368600.0000   -4.82836
368640.0000   -5.00802
368680.0000   -6.19971
368720.0000   -5.98635
368760.0000   -5.43432
368800.0000   -5.74880
368840.0000   -5.44158
368880.0000   -5.61709
368920.0000   -6.14331
368960.0000   -5.81675
369000.0000   -5.41714
369040.0000   -5.49559
369080.0000   -5.40922
369120.0000   -5.41144
369160.0000   -6.32412
369200.0000   -6.07578
369240.0000   -6.16028
369280.0000   -5.85867
369320.0000   -6.26956
369360.0000   -6.81200
369400.0000   -5.71426
369440.0000   -5.48596
369480.0000   -6.12843
369520.0000   -5.94205
369560.0000   -6.70188
369600.0000   -6.89926
369640.0000   -5.85611
369680.0000   -6.04838
369720.0000   -5.85944
369760.0000   -7.09298
369800.0000   -6.42174
369840.0000   -5.96679
369880.0000   -6.38734
369920.0000   -6.14775
369960.0000   -6.24127
370000.0000   -6.43994
370040.0000   -6.15758
370080.0000   -6.38488
370120.0000   -6.80074
370160.0000   -6.11271
370200.0000   -6.86144
370240.0000   -6.30964
370280.0000   -6.28733
370320.0000   -5.38398
370360.0000   -6.33411
370400.0000   -5.67584
370440.0000   -6.59370
370480.0000   -5.73209
370520.0000   -5.69421
370560.0000   -5.81134
370600.0000   -5.59123
370640.0000   -4.92815
370680.0000   -4.33021
370720.0000   -5.67659
370760.0000   -5.64098
370800.0000   -4.63673
370840.0000   -5.66392
370880.0000   -5.46124
370920.0000   -5.71209
370960.0000   -5.62650
371000.0000   -5.52606
371040.0000   -5.85876
371080.0000   -5.60958
371120.0000   -5.39328
371160.0000   -5.19571
371200.0000   -5.56694
371240.0000   -5.71188
371280.0000   -5.52685
371320.0000   -5.64918
371360.0000   -5.66745
371400.0000   -5.44128
371440.0000   -5.75722
371480.0000   -4.58097
371520.0000   -5.15548
371560.0000   -4.85188
371600.0000   -6.08812
371640.0000   -6.12055
371680.0000   -5.60765
371720.0000   -6.13297
371760.0000   -6.44209
371800.0000   -5.81386
371840.0000   -6.59286
371880.0000   -6.50237
371920.0000   -6.11684
371960.0000   -4.58139
372000.0000   -5.11715
372040.0000   -5.62286
372080.0000   -6.00094
372120.0000   -6.08363
372160.0000   -5.60536
372200.0000   -5.36919
372240.0000   -6.11133
372280.0000   -4.57551
372320.0000   -5.19534
372360.0000   -7.02475
372400.0000   -6.69064
372440.0000   -6.05091
372480.0000   -6.16407
372520.0000   -6.54384
372560.0000   -6.64481
372600.0000   -6.20992
372640.0000   -5.87918
372680.0000   -6.02061
372720.0000   -5.42145
372760.0000   -6.38869
372800.0000   -5.84803
372840.0000   -5.98360
372880.0000   -5.74928
372920.0000   -5.96282
372960.0000   -5.05729
373000.0000   -5.71013
373040.0000   -4.78974
373080.0000   -5.59605
373120.0000   -5.60135
373160.0000   -5.59791
373200.0000   -5.63728
373240.0000   -5.27783
373280.0000   -5.38304
373320.0000   -5.33640
373360.0000   -5.44131
373400.0000   -5.88046
373440.0000   -5.57133
373480.0000   -5.99273
373520.0000   -6.13068
373560.0000   -5.80021
373600.0000   -5.55838
373640.0000   -6.49345
373680.0000   -6.10306
373720.0000   -5.97875
373760.0000   -5.69642
373800.0000   -5.35150
373840.0000   -5.19929
373880.0000   -6.17895
373920.0000   -5.60773
373960.0000   -4.32151
374000.0000   -5.04249
374040.0000   -6.02751
374080.0000   -5.82772
374120.0000   -5.21501
374160.0000   -5.89848
374200.0000   -5.55350
374240.0000   -5.36001
374280.0000   -5.88066
374320.0000   -4.75806
374360.0000   -5.75388
374400.0000   -5.52838
374440.0000   -6.08526
374480.0000   -6.30174
374520.0000   -4.88344
374560.0000   -6.08478
374600.0000   -5.74036
374640.0000   -5.80615
374680.0000   -5.92389
374720.0000   -5.59333
374760.0000   -5.04365
374800.0000   -5.66166
374840.0000   -5.35312
374880.0000   -5.12693
374920.0000   -5.62150
374960.0000   -5.91950
375000.0000   -5.30194
375040.0000   -5.78432
375080.0000   -5.78162
375120.0000   -5.38304
375160.0000   -5.97753
375200.0000   -5.79935
375240.0000   -5.53464
375280.0000   -5.13431
375320.0000   -5.93549
375360.0000   -6.03320
375400.0000   -6.06850
375440.0000   -5.69348
375480.0000   -6.08111
375520.0000   -4.97930
375560.0000   -5.89615
375600.0000   -5.29000
375640.0000   -5.58718
375680.0000   -5.38646
375720.0000   -5.17644
375760.0000   -5.72995
375800.0000   -5.31535
375840.0000   -5.77014
375880.0000   -5.90710
375920.0000   -5.86401
375960.0000   -5.88009
376000.0000   -6.45537
376040.0000   -5.99901
376080.0000   -5.40569
376120.0000   -5.91124
376160.0000   -6.62245
376200.0000   -5.80026
376240.0000   -5.56043
376280.0000   -6.30241
376320.0000   -5.91512
376360.0000   -6.37298
376400.0000   -6.87297
376440.0000   -6.53406
376480.0000   -6.74616
376520.0000   -6.58364
376560.0000   -6.62800
376600.0000   -6.19042
376640.0000   -6.19806
376680.0000   -6.18219
376720.0000   -5.87294
376760.0000   -6.09931
376800.0000   -5.72281
376840.0000   -6.19201
376880.0000   -5.39009
376920.0000   -6.89382
376960.0000   -6.67472
377000.0000   -7.71073
377040.0000   -6.71907
377080.0000   -6.96075
377120.0000   -6.05157
377160.0000   -6.74817
377200.0000   -6.61090
377240.0000   -6.44124
377280.0000   -5.00066
377320.0000   -5.78533
377360.0000   -5.75092
377400.0000   -5.03978
377440.0000   -6.26324
377480.0000   -5.55285
377520.0000   -6.86133
377560.0000   -5.68279
377600.0000   -5.36601
377640.0000   -5.91231
377680.0000   -5.92395
377720.0000   -5.75681
377760.0000   -5.14904
377800.0000   -5.97124
377840.0000   -5.99165
377880.0000   -6.94903
377920.0000   -6.01742
377960.0000   -6.58253
378000.0000   -5.50211
378040.0000   -6.07313
378080.0000   -6.34203
378120.0000   -5.70042
378160.0000   -6.87834
378200.0000   -6.96947
378240.0000   -6.03895
378280.0000   -5.97496
378320.0000   -5.95508
378360.0000   -5.82286
378400.0000   -6.39996
378440.0000   -6.56493
378480.0000   -5.62747
378520.0000   -6.04618
378560.0000   -5.59666
378600.0000   -6.31388
378640.0000   -6.18170
378680.0000   -5.07183
378720.0000   -6.20731
378760.0000   -6.08387
378800.0000   -5.46809
378840.0000   -5.62308
378880.0000   -6.42255
378920.0000   -6.53420
378960.0000   -5.43161
379000.0000   -5.09947
379040.0000   -5.89627
379080.0000   -4.72904
379120.0000   -5.40974
379160.0000   -4.95964
379200.0000   -5.19293
379240.0000   -5.36634
379280.0000   -5.09018
379320.0000   -5.29660
379360.0000   -5.62670
379400.0000   -5.98933
379440.0000   -5.67586
379480.0000   -4.92097
379520.0000   -5.25332
379560.0000   -6.10915
379600.0000   -6.34162
379640.0000   -5.51418
379680.0000   -5.60056
379720.0000   -5.74017
379760.0000   -5.81899
379800.0000   -6.08133
379840.0000   -4.86926
379880.0000   -6.32671
379920.0000   -5.67064
379960.0000   -5.91497
380000.0000   -4.84818
380040.0000   -6.07121
380080.0000   -6.66416
380120.0000   -5.69614
380160.0000   -5.98782
380200.0000   -5.64889
380240.0000   -6.18569
380280.0000   -5.83558
380320.0000   -5.43483
380360.0000   -4.75695
380400.0000   -5.69110
380440.0000   -4.92093
380480.0000   -5.61111
380520.0000   -5.68023
380560.0000   -5.98322
380600.0000   -6.45475
380640.0000   -5.55914
380680.0000   -5.56171
380720.0000   -4.67727
380760.0000   -6.07156
380800.0000   -5.82437
380840.0000   -5.53327
380880.0000   -5.69559
380920.0000   -6.13834
380960.0000   -5.24953
381000.0000   -5.65389
381040.0000   -5.52858
381080.0000   -5.14916
381120.0000   -6.37607
381160.0000   -7.00925
381200.0000   -6.09150
381240.0000   -5.60480
381280.0000   -5.39780
381320.0000   -6.54758
381360.0000   -5.34776
381400.0000   -5.88593
381440.0000   -5.18259
381480.0000   -4.96540
381520.0000   -5.59027
381560.0000   -5.63153
381600.0000   -6.05759
381640.0000   -5.80913
381680.0000   -6.56983
381720.0000   -4.99401
381760.0000   -5.82056
381800.0000   -5.29811
381840.0000   -5.08345
381880.0000   -4.93916
381920.0000   -5.56098
381960.0000   -5.21780
382000.0000   -5.73070
382040.0000   -5.31388
382080.0000   -7.27308
382120.0000   -4.69460
382160.0000   -5.68090
382200.0000   -5.89741
382240.0000   -5.34863
382280.0000   -5.80341
382320.0000   -4.97183
382360.0000   -6.31401
382400.0000   -5.99711
382440.0000   -6.47871
382480.0000   -6.68471
382520.0000   -5.97700
382560.0000   -4.75514
382600.0000   -5.03256
382640.0000   -6.41253
382680.0000   -5.61030
382720.0000   -6.48685
382760.0000   -5.57989
382800.0000   -5.36565
382840.0000   -5.66340
382880.0000   -5.63096
382920.0000   -6.17269
382960.0000   -5.50368
383000.0000   -6.46241
383040.0000   -4.95384
383080.0000   -5.69383
383120.0000   -4.68042
383160.0000   -6.39544
383200.0000   -5.17943
383240.0000   -5.29003
383280.0000   -5.66820
383320.0000   -5.58675
383360.0000   -5.31688
383400.0000   -5.52389
383440.0000   -6.06357
383480.0000   -5.75666
383520.0000   -5.55261
383560.0000   -5.83687
383600.0000   -5.69893
383640.0000   -5.77897
383680.0000   -5.91159
383720.0000   -6.24143
383760.0000   -6.09289
383800.0000   -5.69488
383840.0000   -5.59666
383880.0000   -5.66506
383920.0000   -5.56765
383960.0000   -5.10984
384000.0000   -5.14355
384040.0000   -6.41134
384080.0000   -6.55293
384120.0000   -4.84531
384160.0000   -5.24413
384200.0000   -5.52938
384240.0000   -6.17869
384280.0000   -6.19301
384320.0000   -5.88510
384360.0000   -6.26744
384400.0000   -6.90658
384440.0000   -5.39348
384480.0000   -6.10436
384520.0000   -6.77636
384560.0000   -5.60766
384600.0000   -5.27557
384640.0000   -5.97841
384680.0000   -6.08986
384720.0000   -5.85221
384760.0000   -5.86681
384800.0000   -6.60690
384840.0000   -5.94193
384880.0000   -5.17169
384920.0000   -5.64621
384960.0000   -6.03959
385000.0000   -6.11177
385040.0000   -5.63970
385080.0000   -5.18194
385120.0000   -6.12207
385160.0000   -6.86034
385200.0000   -6.23070
385240.0000   -6.08880
385280.0000   -5.74793
385320.0000   -5.68963
385360.0000   -5.17085
385400.0000   -5.53001
385440.0000   -4.91031
385480.0000   -5.88494
385520.0000   -5.51315
385560.0000   -4.69472
385600.0000   -4.64972
385640.0000   -4.81298
385680.0000   -4.22003
385720.0000   -5.55021
385760.0000   -5.96578
385800.0000   -6.22413
385840.0000   -7.40889
385880.0000   -6.29167
385920.0000   -6.46003
385960.0000   -7.04973
386000.0000   -6.87678
386040.0000   -5.95041
386080.0000   -5.41611
386120.0000   -6.07812
386160.0000   -4.92731
386200.0000   -5.21485
386240.0000   -5.58429
386280.0000   -6.51460
386320.0000   -6.16643
386360.0000   -4.68168
386400.0000   -5.39428
386440.0000   -5.17758
386480.0000   -5.09413
386520.0000   -5.83174
386560.0000   -5.75307
386600.0000   -6.55213
386640.0000   -6.51060
386680.0000   -5.95432
386720.0000   -5.64385
386760.0000   -6.63150
386800.0000   -5.78330
386840.0000   -5.50533
386880.0000   -6.05731
386920.0000   -5.68012
386960.0000   -5.83958
387000.0000   -5.67427
387040.0000   -5.62975
387080.0000   -6.25382
387120.0000   -7.15339
387160.0000   -6.14178
387200.0000   -7.18600
387240.0000   -5.98940
387280.0000   -6.26346
387320.0000   -6.28242
387360.0000   -5.85325
387400.0000   -5.60818
387440.0000   -5.51406
387480.0000   -5.69200
387520.0000   -6.00995
387560.0000   -6.20000
387600.0000   -6.14328
387640.0000   -5.01572
387680.0000   -5.74004
387720.0000   -4.31990
387760.0000   -5.26347
387800.0000   -4.05227
387840.0000   -4.59063
387880.0000   -5.61029
387920.0000   -5.95445
387960.0000   -5.57287
388000.0000   -4.79164
388040.0000   -5.88205
388080.0000   -6.31882
388120.0000   -4.84118
388160.0000   -5.42063
388200.0000   -5.15713
388240.0000   -5.11092
388280.0000   -5.03537
388320.0000   -5.18261
388360.0000   -5.11648
388400.0000   -5.06252
388440.0000   -5.66527
388480.0000   -6.16101
388520.0000   -5.87542
388560.0000   -4.55340
388600.0000   -5.30300
388640.0000   -5.38693
388680.0000   -4.82496
388720.0000   -5.70776
388760.0000   -5.25274
388800.0000   -6.13030
388840.0000   -5.19163
388880.0000   -4.77635
388920.0000   -4.87105
388960.0000   -4.76518
389000.0000   -5.61689
389040.0000   -4.58862
389080.0000   -4.59652
389120.0000   -5.60023
389160.0000   -5.23203
389200.0000   -4.36870
389240.0000   -5.41257
389280.0000   -4.64109
389320.0000   -4.28493
389360.0000   -3.88071
389400.0000   -4.36435
389440.0000   -4.18895
389480.0000   -4.94839
389520.0000   -4.96677
389560.0000   -4.49343
389600.0000   -4.56637
389640.0000   -4.07679
389680.0000   -4.50957
389720.0000   -5.21092
389760.0000   -5.52590
389800.0000   -5.10084
389840.0000   -5.44158
389880.0000   -4.96429
389920.0000   -5.92387
389960.0000   -5.38991
390000.0000   -5.30033
390040.0000   -5.64433
390080.0000   -4.66458
390120.0000   -5.31743
390160.0000   -6.00589
390200.0000   -4.77641
390240.0000   -5.13478
390280.0000   -4.89179
390320.0000   -4.15798
390360.0000   -5.23147
390400.0000   -4.60509
390440.0000   -5.25301
390480.0000   -4.78490
390520.0000   -4.57059
390560.0000   -5.50213
390600.0000   -5.09723
390640.0000   -5.21624
390680.0000   -3.82259
390720.0000   -4.75989
390760.0000   -4.80128
390800.0000   -4.71382
390840.0000   -4.39633
390880.0000   -4.36165
390920.0000   -4.39842
390960.0000   -4.48479
391000.0000   -4.32926
391040.0000   -4.53557
391080.0000   -5.50471
391120.0000   -4.70597
391160.0000   -5.22953
391200.0000   -4.96477
391240.0000   -5.46245
391280.0000   -5.14146
391320.0000   -4.29167
391360.0000   -5.58940
391400.0000   -6.36727
391440.0000   -6.43374
391480.0000   -5.94445
391520.0000   -6.21802
391560.0000   -7.02226
391600.0000   -6.37968
391640.0000   -6.68445
391680.0000   -6.18204
391720.0000   -6.09688
391760.0000   -5.91768
391800.0000   -5.64235
391840.0000   -5.98096
391880.0000   -5.73002
391920.0000   -5.32333
391960.0000   -5.89731
392000.0000   -5.67586
392040.0000   -5.55957
392080.0000   -5.40456
392120.0000   -5.44015
392160.0000   -5.64126
392200.0000   -4.72771
392240.0000   -5.32915
392280.0000   -5.60096
392320.0000   -5.66166
392360.0000   -5.85235
392400.0000   -5.90494
392440.0000   -5.25679
392480.0000   -6.01261
392520.0000   -6.15304
392560.0000   -5.45863
392600.0000   -5.61647
392640.0000   -5.51401
392680.0000   -6.65716
392720.0000   -4.73822
392760.0000   -5.68565
392800.0000   -6.06074
392840.0000   -5.39409
392880.0000   -5.49519
392920.0000   -5.75348
392960.0000   -6.26313
393000.0000   -6.03313
393040.0000   -6.26058
393080.0000   -5.48609
393120.0000   -4.86574
393160.0000   -5.31465
393200.0000   -5.14545
393240.0000   -4.89700
393280.0000   -5.34359
393320.0000   -5.42823
393360.0000   -6.29199
393400.0000   -5.74839
393440.0000   -5.54424
393480.0000   -5.82369
393520.0000   -5.51792
393560.0000   -5.61805
393600.0000   -6.29261
393640.0000   -5.18969
393680.0000   -5.32375
393720.0000   -6.22094
393760.0000   -6.08679
393800.0000   -6.30924
393840.0000   -5.42148
393880.0000   -5.06905
393920.0000   -5.30266
393960.0000   -5.66342
394000.0000   -5.27490
394040.0000   -5.42498
394080.0000   -5.45348
394120.0000   -5.31208
394160.0000   -5.68501
394200.0000   -5.93848
394240.0000   -6.24122
394280.0000   -5.45842
394320.0000   -5.33593
394360.0000   -4.70061
394400.0000   -5.57340
394440.0000   -6.13069
394480.0000   -5.29075
394520.0000   -6.00448
394560.0000   -5.65253
394600.0000   -5.33089
394640.0000   -5.42447
394680.0000   -4.78336
394720.0000   -4.46056
394760.0000   -4.75722
394800.0000   -5.85040
394840.0000   -5.56154
394880.0000   -5.21963
394920.0000   -4.75036
394960.0000   -5.68285
395000.0000   -6.33012
395040.0000   -6.34510
395080.0000   -5.89622
395120.0000   -4.70661
395160.0000   -5.53287
395200.0000   -4.84185
395240.0000   -6.14886
395280.0000   -4.43316
395320.0000   -4.15523
395360.0000   -4.99391
395400.0000   -5.60465
395440.0000   -5.43257
395480.0000   -5.43032
395520.0000   -5.64179
395560.0000   -5.06986
395600.0000   -5.59030
395640.0000   -5.71996
395680.0000   -5.14636
395720.0000   -6.12200
395760.0000   -6.20124
395800.0000   -5.86583
395840.0000   -5.62697
395880.0000   -5.40437
395920.0000   -6.02051
395960.0000   -6.20713
396000.0000   -5.51177
396040.0000   -5.14940
396080.0000   -5.56960
396120.0000   -5.01618
396160.0000   -4.82898
396200.0000   -5.56578
396240.0000   -4.61361
396280.0000   -5.21009
396320.0000   -4.42024
396360.0000   -5.10284
396400.0000   -5.60082
396440.0000   -5.19048
396480.0000   -4.66453
396520.0000   -4.12220
396560.0000   -4.98955
396600.0000   -6.04271
396640.0000   -5.65855
396680.0000   -5.40280
396720.0000   -6.12497
396760.0000   -6.04401
396800.0000   -6.79596
396840.0000   -6.61732
396880.0000   -6.42921
396920.0000   -5.26772
396960.0000   -5.33330
397000.0000   -5.61556
397040.0000   -5.92479
397080.0000   -5.16782
397120.0000   -5.63316
397160.0000   -5.86724
397200.0000   -5.22745
397240.0000   -5.82238
397280.0000   -5.23507
397320.0000   -4.95682
397360.0000   -6.47076
397400.0000   -5.52072
397440.0000   -4.76048
397480.0000   -5.37426
397520.0000   -4.33137
397560.0000   -5.11057
397600.0000   -5.70935
397640.0000   -6.17556
397680.0000   -5.56415
397720.0000   -5.45129
397760.0000   -5.12321
397800.0000   -5.17554
397840.0000   -5.20435
397880.0000   -5.57651
397920.0000   -4.04166
397960.0000   -5.03597
398000.0000   -4.81444
398040.0000   -5.44293
398080.0000   -5.38171
398120.0000   -5.36526
398160.0000   -5.29614
398200.0000   -6.01395
398240.0000   -6.27719
398280.0000   -5.74289
398320.0000   -5.97386
398360.0000   -5.71607
398400.0000   -4.93936
398440.0000   -5.83503
398480.0000   -6.34930
398520.0000   -5.99300
398560.0000   -6.71041
398600.0000   -4.97202
398640.0000   -5.20651
398680.0000   -5.99185
398720.0000   -6.51692
398760.0000   -6.69387
398800.0000   -6.23147
398840.0000   -6.07350
398880.0000   -5.43675
398920.0000   -6.19081
398960.0000   -5.65238
399000.0000   -6.13315
399040.0000   -5.79090
399080.0000   -5.81829
399120.0000   -4.57990
399160.0000   -5.35394
399200.0000   -5.33998
399240.0000   -5.51373
399280.0000   -4.81855
399320.0000   -5.46329
399360.0000   -5.30582
399400.0000   -6.34450
399440.0000   -6.09704
399480.0000   -6.13887
399520.0000   -7.16508
399560.0000   -6.22619
399600.0000   -4.86402
399640.0000   -5.94749
399680.0000   -5.70868
399720.0000   -5.94521
399760.0000   -5.38797
399800.0000   -6.24422
399840.0000   -5.88435
399880.0000   -5.61456
399920.0000   -5.67010
399960.0000   -6.00545
400000.0000   -5.97253
400040.0000   -6.38862
400080.0000   -6.34350
400120.0000   -6.43749
400160.0000   -4.99269
400200.0000   -6.34980
400240.0000   -6.30761
400280.0000   -6.35913
400320.0000   -6.08081
400360.0000   -4.90004
400400.0000   -5.43658
400440.0000   -5.34342
400480.0000   -5.40605
400520.0000   -6.19014
400560.0000   -5.78357
400600.0000   -6.94117
400640.0000   -5.94538
400680.0000   -5.56425
400720.0000   -5.34597
400760.0000   -5.85170
400800.0000   -6.74095
400840.0000   -5.46346
400880.0000   -4.83790
400920.0000   -5.55224
400960.0000   -5.84039
401000.0000   -5.44727
401040.0000   -5.24071
401080.0000   -4.17296
401120.0000   -5.35829
401160.0000   -5.46502
401200.0000   -4.94449
401240.0000   -5.01482
401280.0000   -5.16347
401320.0000   -5.32499
401360.0000   -4.79959
401400.0000   -5.32935
401440.0000   -4.68978
401480.0000   -5.10728
401520.0000   -5.15587
401560.0000   -5.52706
401600.0000   -6.23016
401640.0000   -5.53871
401680.0000   -5.29284
401720.0000   -4.96337
401760.0000   -4.72260
401800.0000   -5.02637
401840.0000   -6.04178
401880.0000   -5.40444
401920.0000   -5.79460
401960.0000   -5.00763
402000.0000   -4.59799
402040.0000   -4.93700
402080.0000   -4.62062
402120.0000   -5.55840
402160.0000   -5.57423
402200.0000   -5.65802
402240.0000   -5.15140
402280.0000   -5.02825
402320.0000   -5.03803
402360.0000   -5.37238
402400.0000   -5.57172
402440.0000   -5.35002
402480.0000   -5.70486
402520.0000   -5.82046
402560.0000   -5.28502
402600.0000   -5.29124
402640.0000   -5.39661
402680.0000   -5.25135
402720.0000   -4.77471
402760.0000   -5.10236
402800.0000   -5.12048
402840.0000   -5.49000
402880.0000   -5.27911
402920.0000   -5.22443
402960.0000   -5.11775
403000.0000   -5.13065
403040.0000   -5.30897
403080.0000   -4.42922
403120.0000   -4.71922
403160.0000   -4.52102
403200.0000   -5.33381
403240.0000   -4.74866
403280.0000   -5.01409
403320.0000   -5.10673
403360.0000   -4.74096
403400.0000   -5.58593
403440.0000   -5.46722
403480.0000   -5.20857
403520.0000   -5.31900
403560.0000   -5.71899
403600.0000   -4.66566
403640.0000   -6.01026
403680.0000   -5.67181
403720.0000   -5.20066
403760.0000   -5.61486
403800.0000   -4.97481
403840.0000   -4.24322
403880.0000   -3.71953
403920.0000   -3.45716
403960.0000   -3.86880
404000.0000   -4.67353
404040.0000   -4.26043
404080.0000   -5.02675
404120.0000   -4.27309
404160.0000   -4.39258
404200.0000   -4.88814
404240.0000   -4.56531
404280.0000   -3.75782
404320.0000   -4.71038
404360.0000   -4.38355
404400.0000   -3.82762
404440.0000   -4.82773
404480.0000   -5.39457
404520.0000   -4.34840
404560.0000   -4.52628
404600.0000   -4.26028
404640.0000   -4.01678
404680.0000   -5.15367
404720.0000   -4.14048
404760.0000   -4.37770
404800.0000   -4.55360
404840.0000   -5.43482
404880.0000   -4.53582
404920.0000   -4.39639
404960.0000   -4.92296
405000.0000   -5.14157
405040.0000   -5.72522
405080.0000   -5.88863
405120.0000   -5.40803
405160.0000   -5.40711
405200.0000   -5.27428
405240.0000   -5.11984
405280.0000   -5.44127
405320.0000   -4.75780
405360.0000   -4.83372
405400.0000   -4.99819
405440.0000   -5.36026
405480.0000   -4.58473
405520.0000   -5.05459
405560.0000   -5.28210
405600.0000   -5.19671
405640.0000   -4.81707
405680.0000   -5.29514
405720.0000   -5.20444
405760.0000   -4.69869
405800.0000   -5.02720
405840.0000   -5.35938
405880.0000   -4.69316
405920.0000   -4.66548
405960.0000   -4.97489
406000.0000   -4.48915
406040.0000   -4.43245
406080.0000   -4.81518
406120.0000   -4.74417
406160.0000   -4.12019
406200.0000   -4.55386
406240.0000   -4.72679
406280.0000   -4.77335
406320.0000   -4.85610
406360.0000   -4.61735
406400.0000   -5.00410
406440.0000   -5.41733
406480.0000   -5.85626
406520.0000   -7.01561
406560.0000   -6.51032
406600.0000   -5.30120
406640.0000   -4.82089
406680.0000   -4.50904
406720.0000   -4.48194
406760.0000   -4.67525
406800.0000   -5.82986
406840.0000   -4.96727
406880.0000   -5.71559
406920.0000   -5.67541
406960.0000   -4.63908
407000.0000   -5.02705
407040.0000   -5.65355
407080.0000   -6.12200
407120.0000   -5.46052
407160.0000   -5.73947
407200.0000   -6.03724
407240.0000   -6.31380
407280.0000   -5.19015
407320.0000   -6.12473
407360.0000   -5.70999
407400.0000   -5.90310
407440.0000   -6.27421
407480.0000   -5.90363
407520.0000   -5.88417
407560.0000   -4.72387
407600.0000   -5.39159
407640.0000   -4.90995
407680.0000   -5.02998
407720.0000   -3.80268
407760.0000   -3.74806
407800.0000   -3.55162
407840.0000   -3.71834
407880.0000   -4.16561
407920.0000   -3.80008
407960.0000   -4.09594
408000.0000   -4.16010
408040.0000   -3.66513
408080.0000   -3.95395
408120.0000   -4.47574
408160.0000   -3.88273
408200.0000   -4.21418
408240.0000   -3.99091
408280.0000   -4.48734
408320.0000   -3.89822
408360.0000   -4.17893
408400.0000   -4.54509
408440.0000   -4.52052
408480.0000   -3.88212
408520.0000   -4.30335
408560.0000   -4.25919
408600.0000   -4.10442
408640.0000   -4.81735
408680.0000   -4.02181
408720.0000   -4.96853
408760.0000   -5.20874
408800.0000   -5.33589
408840.0000   -5.45983
408880.0000   -4.31875
408920.0000   -4.91402
408960.0000   -4.77695
409000.0000   -4.78962
409040.0000   -5.47385
409080.0000   -5.49079
409120.0000   -5.64336
409160.0000   -5.67852
409200.0000   -6.36518
409240.0000   -6.11074
409280.0000   -5.52761
409320.0000   -5.91622
409360.0000   -6.20039
409400.0000   -5.64583
409440.0000   -5.75388
409480.0000   -5.86301
409520.0000   -5.17661
409560.0000   -5.54648
409600.0000   -5.12127
409640.0000   -4.79559
409680.0000   -5.36526
409720.0000   -4.24217
409760.0000   -5.27537
409800.0000   -4.96524
409840.0000   -4.49391
409880.0000   -5.70257
409920.0000   -5.51160
409960.0000   -6.11602
410000.0000   -6.04505
410040.0000   -5.00416
410080.0000   -4.93607
410120.0000   -4.17159
410160.0000   -4.76120
410200.0000   -5.17635
410240.0000   -5.45798
410280.0000   -4.86635
410320.0000   -4.27826
410360.0000   -4.03426
410400.0000   -4.16719
410440.0000   -4.36002
410480.0000   -4.97403
410520.0000   -5.13889
410560.0000   -5.45260
410600.0000   -5.61074
410640.0000   -5.49534
410680.0000   -5.39971
410720.0000   -5.50744
410760.0000   -4.80902
410800.0000   -5.69990
410840.0000   -4.43483
410880.0000   -3.78023
410920.0000   -4.90752
410960.0000   -4.58195
411000.0000   -4.36932
411040.0000   -4.70913
411080.0000   -4.28294
411120.0000   -4.81232
411160.0000   -4.62366
411200.0000   -4.82338
411240.0000   -4.74428
411280.0000   -4.60570
411320.0000   -3.93725
411360.0000   -4.72042
411400.0000   -4.96686
411440.0000   -4.45466
411480.0000   -4.84663
411520.0000   -4.06361
411560.0000   -4.54388
411600.0000   -4.49001
411640.0000   -5.64890
411680.0000   -4.75979
411720.0000   -5.19487
411760.0000   -4.48080
411800.0000   -4.91955
411840.0000   -5.24804
411880.0000   -4.18112
411920.0000   -4.53246
411960.0000   -4.96538
412000.0000   -4.74979
412040.0000   -4.58541
412080.0000   -5.16468
412120.0000   -5.66102
412160.0000   -5.40824
412200.0000   -5.08180
412240.0000   -4.55425
412280.0000   -4.62050
412320.0000   -4.98308
412360.0000   -5.70635
412400.0000   -5.43087
412440.0000   -5.85541
412480.0000   -5.13091
412520.0000   -5.18628
412560.0000   -6.09558
412600.0000   -5.11299
412640.0000   -4.95671
412680.0000   -4.71305
412720.0000   -4.17499
412760.0000   -5.37436
412800.0000   -5.76835
412840.0000   -5.89784
412880.0000   -5.13940
412920.0000   -5.90574
412960.0000   -5.61294
413000.0000   -5.47037
413040.0000   -5.37156
413080.0000   -4.37726
413120.0000   -5.80150
413160.0000   -5.07559
413200.0000   -6.03967
413240.0000   -5.25314
413280.0000   -4.65736
413320.0000   -4.21562
413360.0000   -4.25481
413400.0000   -4.36243
413440.0000   -4.13065
413480.0000   -4.26641
413520.0000   -4.77089
413560.0000   -5.13680
413600.0000   -4.17774
413640.0000   -5.27329
413680.0000   -5.22750
413720.0000   -5.57124
413760.0000   -5.23814
413800.0000   -5.21422
413840.0000   -4.74856
413880.0000   -5.09283
413920.0000   -4.26642
413960.0000   -4.77969
414000.0000   -5.66820
414040.0000   -5.25178
414080.0000   -4.76696
414120.0000   -5.27079
414160.0000   -4.61708
414200.0000   -4.65714
414240.0000   -4.75109
414280.0000   -4.15760
414320.0000   -4.53416
414360.0000   -4.84359
414400.0000   -4.33649
414440.0000   -4.17869
414480.0000   -4.71617
414520.0000   -4.81511
414560.0000   -4.31589
414600.0000   -4.01298
414640.0000   -4.21034
414680.0000   -5.12711
414720.0000   -4.44858
414760.0000   -4.23743
414800.0000   -4.50541
414840.0000   -4.68891
414880.0000   -4.70726
414920.0000   -4.10431
414960.0000   -4.84264
415000.0000   -4.03990
415040.0000   -4.20892
415080.0000   -4.76480
415120.0000   -4.01729
415160.0000   -3.93792
415200.0000   -4.15283
415240.0000   -4.33665
415280.0000   -4.67861
415320.0000   -4.79998
415360.0000   -4.74450
415400.0000   -4.28974
415440.0000   -4.70723
415480.0000   -4.47951
415520.0000   -4.44650
415560.0000   -4.17310
415600.0000   -3.75350
415640.0000   -4.68506
415680.0000   -4.57518
415720.0000   -4.87550
415760.0000   -4.87108
415800.0000   -4.21430
415840.0000   -4.31303
415880.0000   -4.90110
415920.0000   -4.82783
415960.0000   -3.71328
416000.0000   -4.92831
416040.0000   -5.14744
416080.0000   -4.56686
416120.0000   -5.02069
416160.0000   -4.62752
416200.0000   -4.95199
416240.0000   -4.70500
416280.0000   -3.74740
416320.0000   -5.22450
416360.0000   -4.40602
416400.0000   -5.24055
416440.0000   -5.16672
416480.0000   -4.39338
416520.0000   -4.54284
416560.0000   -4.61620
416600.0000   -5.48453
416640.0000   -4.87369
416680.0000   -5.14414
416720.0000   -5.27306
416760.0000   -5.30130
416800.0000   -5.55957
416840.0000   -5.22511
416880.0000   -5.66424
416920.0000   -5.14897
416960.0000   -5.90146
417000.0000   -5.75902
417040.0000   -5.46733
417080.0000   -6.34969
417120.0000   -6.04325
417160.0000   -5.22199
417200.0000   -5.40956
417240.0000   -5.80978
417280.0000   -5.11342
417320.0000   -5.36123
417360.0000   -4.93101
417400.0000   -5.44202
417440.0000   -5.65892
417480.0000   -4.93422
417520.0000   -5.22488
417560.0000   -4.83320
417600.0000   -4.79327
417640.0000   -4.02079
417680.0000   -4.82356
417720.0000   -5.15625
417760.0000   -4.88263
417800.0000   -5.16774
417840.0000   -5.42491
417880.0000   -5.22524
417920.0000   -5.19078
417960.0000   -4.79237
418000.0000   -5.40275
418040.0000   -6.59174
418080.0000   -5.57039
418120.0000   -5.15081
418160.0000   -4.70975
418200.0000   -5.07366
418240.0000   -4.87721
418280.0000   -4.86338
418320.0000   -4.58994
418360.0000   -6.02558
418400.0000   -4.86125
418440.0000   -5.21282
418480.0000   -4.72879
418520.0000   -4.95046
418560.0000   -4.92712
418600.0000   -4.92430
418640.0000   -4.37008
418680.0000   -5.75950
418720.0000   -5.54389
418760.0000   -5.57491
418800.0000   -5.63927
418840.0000   -5.88533
418880.0000   -4.83239
418920.0000   -5.51820
418960.0000   -5.22513
419000.0000   -4.90912
419040.0000   -5.13561
419080.0000   -5.52983
419120.0000   -4.98720
419160.0000   -4.92940
419200.0000   -4.87771
419240.0000   -4.89394
419280.0000   -4.18996
419320.0000   -4.58352
419360.0000   -4.73683
419400.0000   -5.08911
419440.0000   -4.79017
419480.0000   -5.09450
419520.0000   -4.85550
419560.0000   -4.32339
419600.0000   -4.61876
419640.0000   -5.57668
419680.0000   -5.11900
419720.0000   -4.84446
419760.0000   -4.95440
419800.0000   -4.29711
419840.0000   -4.63479
419880.0000   -4.38089
419920.0000   -4.37942
419960.0000   -4.18718
420000.0000   -4.44639
420040.0000   -4.46816
420080.0000   -5.59033
420120.0000   -5.44086
420160.0000   -5.23743
420200.0000   -5.57327
420240.0000   -5.25930
420280.0000   -5.16466
420320.0000   -5.38380
420360.0000   -3.86856
420400.0000   -5.63056
420440.0000   -4.83658
420480.0000   -4.31822
420520.0000   -4.69450
420560.0000   -4.27126
420600.0000   -4.23683
420640.0000   -4.50121
420680.0000   -5.33033
420720.0000   -5.04028
420760.0000   -4.49643
420800.0000   -5.63318
420840.0000   -4.31257
420880.0000   -5.05907
420920.0000   -5.31111
420960.0000   -5.46767
421000.0000   -5.65683
421040.0000   -5.10004
421080.0000   -4.19144
421120.0000   -6.68066
421160.0000   -5.55547
421200.0000   -5.27342
421240.0000   -5.15609
421280.0000   -5.16214
421320.0000   -6.11276
421360.0000   -4.81412
421400.0000   -4.46360
421440.0000   -4.41400
421480.0000   -4.78440
421520.0000   -3.89214
421560.0000   -4.46764
421600.0000   -4.87962
421640.0000   -5.21473
421680.0000   -5.59074
421720.0000   -5.49997
421760.0000   -4.35606
421800.0000   -4.43020
421840.0000   -5.29718
421880.0000   -5.08004
421920.0000   -4.72344
421960.0000   -4.28045
422000.0000   -4.54286
422040.0000   -4.97153
422080.0000   -4.30750
422120.0000   -5.30031
422160.0000   -4.81868
422200.0000   -5.26092
422240.0000   -5.30603
422280.0000   -4.43173
422320.0000   -5.23561
422360.0000   -4.30570
422400.0000   -4.35271
422440.0000   -3.82419
422480.0000   -4.78913
422520.0000   -4.88571
422560.0000   -4.02240
422600.0000   -4.95403
422640.0000   -4.71578
422680.0000   -3.93349
422720.0000   -4.55914
422760.0000   -4.04125
422800.0000   -4.85678
422840.0000   -4.08875
422880.0000   -3.83483
422920.0000   -3.35007
422960.0000   -3.13730
423000.0000   -4.19345
423040.0000   -4.19822
423080.0000   -4.32929
423120.0000   -3.76129
423160.0000   -4.11874
423200.0000   -4.42561
423240.0000   -4.47965
423280.0000   -3.66438
423320.0000   -4.41672
423360.0000   -4.26173
423400.0000   -4.76271
423440.0000   -4.39587
423480.0000   -3.76736
423520.0000   -5.00714
423560.0000   -4.90327
423600.0000   -5.35174
423640.0000   -5.44877
423680.0000   -3.76130
423720.0000   -5.00227
423760.0000   -4.10693
423800.0000   -4.36885
423840.0000   -4.80786
423880.0000   -5.14391
423920.0000   -3.71063
423960.0000   -4.95861
424000.0000   -5.48216
424040.0000   -4.85146
424080.0000   -4.86782
424120.0000   -5.67900
424160.0000   -4.83134
424200.0000   -4.57734
424240.0000   -3.89970
424280.0000   -4.00180
424320.0000   -4.96027
424360.0000   -5.60455
424400.0000   -5.14763
424440.0000   -5.03515
424480.0000   -4.55280
424520.0000   -4.84250
424560.0000   -5.23365
424600.0000   -4.85238
424640.0000   -4.70599
424680.0000   -4.69904
424720.0000   -5.01610
424760.0000   -4.15556
424800.0000   -4.62865
424840.0000   -4.09542
424880.0000   -4.44425
424920.0000   -4.59732
424960.0000   -4.50461
425000.0000   -4.32055
425040.0000   -4.73415
425080.0000   -5.07311
425120.0000   -4.24684
425160.0000   -4.60917
425200.0000   -4.16909
425240.0000   -3.40488
425280.0000   -4.54631
425320.0000   -4.09949
425360.0000   -4.21065
425400.0000   -4.64390
425440.0000   -3.79534
425480.0000   -4.46514
425520.0000   -4.83654
425560.0000   -5.05354
425600.0000   -4.62660
425640.0000   -5.08507
425680.0000   -5.44754
425720.0000   -4.67507
425760.0000   -5.28548
425800.0000   -4.83401
425840.0000   -5.00758
425880.0000   -4.80104
425920.0000   -4.24867
425960.0000   -4.27937
426000.0000   -4.66925
426040.0000   -5.13685
426080.0000   -4.65391
426120.0000   -4.45981
426160.0000   -3.07994
426200.0000   -4.55042
426240.0000   -4.12208
426280.0000   -4.76551
426320.0000   -5.01691
426360.0000   -4.28686
426400.0000   -4.45607
426440.0000   -4.15085
426480.0000   -4.61830
426520.0000   -4.32532
426560.0000   -3.43760
426600.0000   -3.76629
426640.0000   -4.94590
426680.0000   -4.88149
426720.0000   -4.37662
426760.0000   -5.30194
426800.0000   -4.79227
426840.0000   -5.16059
426880.0000   -5.16799
426920.0000   -5.19599
426960.0000   -4.24064
427000.0000   -3.69683
427040.0000   -3.67616
427080.0000   -4.03120
427120.0000   -3.74636
427160.0000   -4.09893
427200.0000   -4.62428
427240.0000   -3.66558
427280.0000   -4.12713
427320.0000   -4.24002
427360.0000   -4.70920
427400.0000   -4.66982
427440.0000   -4.09035
427480.0000   -3.81707
427520.0000   -3.95293
427560.0000   -3.72198
427600.0000   -4.49995
427640.0000   -3.83595
427680.0000   -4.49623
427720.0000   -4.87533
427760.0000   -4.22893
427800.0000   -4.64054
427840.0000   -4.56841
427880.0000   -4.28312
427920.0000   -5.24813
427960.0000   -5.06954
428000.0000   -5.00524
428040.0000   -4.63316
428080.0000   -5.21284
428120.0000   -5.57889
428160.0000   -4.99183
428200.0000   -3.94508
428240.0000   -3.93600
428280.0000   -4.26801
428320.0000   -3.86807
428360.0000   -4.55806
428400.0000   -4.66447
428440.0000   -4.19429
428480.0000   -4.36593
428520.0000   -4.44276
428560.0000   -4.39306
428600.0000   -4.81762
428640.0000   -4.33390
428680.0000   -4.69031
428720.0000   -4.86561
428760.0000   -4.29322
428800.0000   -4.86025
428840.0000   -4.44508
428880.0000   -5.29078
428920.0000   -4.94869
428960.0000   -4.43574
429000.0000   -4.75375
429040.0000   -4.54575
429080.0000   -4.41638
429120.0000   -4.54280
429160.0000   -4.74245
429200.0000   -5.24997
429240.0000   -4.74655
429280.0000   -5.14442
429320.0000   -4.58418
429360.0000   -5.16581
429400.0000   -5.43432
429440.0000   -5.64110
429480.0000   -5.11615
429520.0000   -5.37146
429560.0000   -5.20856
429600.0000   -4.70157
429640.0000   -5.63391
429680.0000   -5.17820
429720.0000   -5.41620
429760.0000   -5.32516
429800.0000   -4.97727
429840.0000   -4.68301
429880.0000   -5.66758
429920.0000   -5.24788
429960.0000   -4.61949
430000.0000   -5.20954
430040.0000   -4.69220
430080.0000   -4.23949
430120.0000   -5.11967
430160.0000   -4.80156
430200.0000   -4.41002
430240.0000   -4.87583
430280.0000   -5.40797
430320.0000   -6.44959
430360.0000   -5.28682
430400.0000   -5.53121
430440.0000   -5.34547
430480.0000   -5.73909
430520.0000   -5.29169
430560.0000   -5.88267
430600.0000   -4.81684
430640.0000   -5.56659
430680.0000   -5.01303
430720.0000   -4.23418
430760.0000   -5.19381
430800.0000   -4.67314
430840.0000   -5.17833
430880.0000   -4.82262
430920.0000   -4.84289
430960.0000   -4.10097
431000.0000   -4.66873
431040.0000   -4.56968
431080.0000   -5.14091
431120.0000   -5.10956
431160.0000   -4.69830
431200.0000   -4.73068
431240.0000   -4.98343
431280.0000   -5.04611
431320.0000   -5.39581
431360.0000   -5.07635
431400.0000   -5.23612
431440.0000   -4.37940
431480.0000   -5.08776
431520.0000   -4.51029
431560.0000   -4.73112
431600.0000   -5.25854
431640.0000   -3.85450
431680.0000   -3.63658
431720.0000   -3.00255
431760.0000   -3.84359
431800.0000   -4.17203
431840.0000   -5.12963
431880.0000   -5.22225
431920.0000   -5.10017
431960.0000   -4.81431
432000.0000   -3.95555
432040.0000   -4.14976
432080.0000   -4.69383
432120.0000   -5.39587
432160.0000   -5.31122
432200.0000   -4.35787
432240.0000   -4.96040
432280.0000   -4.19886
432320.0000   -4.46734
432360.0000   -3.89981
432400.0000   -5.29179
432440.0000   -4.60822
432480.0000   -5.19787
432520.0000   -4.61206
432560.0000   -4.92973
432600.0000   -5.49128
432640.0000   -6.13408
432680.0000   -5.92742
432720.0000   -5.83226
432760.0000   -5.59492
432800.0000   -5.67534
432840.0000   -5.56620
432880.0000   -5.48323
432920.0000   -6.02452
432960.0000   -5.82008
433000.0000   -6.16559
433040.0000   -5.18794
433080.0000   -5.81491
433120.0000   -5.40504
433160.0000   -4.71813
433200.0000   -5.17281
433240.0000   -5.03476
433280.0000   -4.86119
433320.0000   -5.13053
433360.0000   -5.05363
433400.0000   -4.10133
433440.0000   -4.40663
433480.0000   -5.11566
433520.0000   -5.62718
433560.0000   -4.82079
433600.0000   -5.15587
433640.0000   -5.01006
433680.0000   -4.10014
433720.0000   -3.73873
433760.0000   -4.24043
433800.0000   -4.09625
433840.0000   -4.10502
433880.0000   -4.70352
433920.0000   -4.05907
433960.0000   -5.04874
434000.0000   -5.04986
434040.0000   -5.34810
434080.0000   -4.60369
434120.0000   -5.03736
434160.0000   -5.07653
434200.0000   -4.92674
434240.0000   -5.09412
434280.0000   -4.72878
434320.0000   -3.63317
434360.0000   -3.74397
434400.0000   -4.49951
434440.0000   -3.85978
434480.0000   -4.64606
434520.0000   -5.27849
434560.0000   -4.56453
434600.0000   -4.63141
434640.0000   -4.25428
434680.0000   -4.26820
434720.0000   -3.76017
434760.0000   -3.72621
434800.0000   -4.34113
434840.0000   -4.12772
434880.0000   -4.19480
434920.0000   -4.47503
434960.0000   -3.19142
435000.0000   -4.66022
435040.0000   -4.59849
435080.0000   -4.71795
435120.0000   -5.19203
435160.0000   -5.35786
435200.0000   -4.18451
435240.0000   -4.24299
435280.0000   -3.54695
435320.0000   -4.86507
435360.0000   -4.54252
435400.0000   -4.08896
435440.0000   -5.09115
435480.0000   -4.79083
435520.0000   -3.16894
435560.0000   -4.14149
435600.0000   -4.84295
435640.0000   -3.75748
435680.0000   -4.68937
435720.0000   -5.06887
435760.0000   -3.64165
435800.0000   -4.47391
435840.0000   -3.81997
435880.0000   -4.59552
435920.0000   -3.62537
435960.0000   -3.78916
436000.0000   -4.46728
436040.0000   -3.76979
436080.0000   -4.15328
436120.0000   -4.65601
436160.0000   -3.05898
436200.0000   -3.04007
436240.0000   -3.51725
436280.0000   -3.63399
436320.0000   -4.30929
436360.0000   -4.16443
436400.0000   -4.04911
436440.0000   -3.20839
436480.0000   -5.07059
436520.0000   -4.46538
436560.0000   -3.89643
436600.0000   -3.75592
436640.0000   -5.06139
436680.0000   -5.02646
436720.0000   -4.66635
436760.0000   -4.96242
436800.0000   -4.26695
436840.0000   -3.68674
436880.0000   -3.93398
436920.0000   -4.57663
436960.0000   -4.32038
437000.0000   -5.46168
437040.0000   -4.85602
437080.0000   -4.70029
437120.0000   -4.32126
437160.0000   -4.65056
437200.0000   -4.65307
437240.0000   -4.25207
437280.0000   -4.70749
437320.0000   -5.28053
437360.0000   -5.16479
437400.0000   -4.55488
437440.0000   -5.19288
437480.0000   -6.00696
437520.0000   -4.85272
437560.0000   -5.62627
437600.0000   -5.21109
437640.0000   -4.84804
437680.0000   -5.62486
437720.0000   -5.10799
437760.0000   -4.12373
437800.0000   -4.04721
437840.0000   -5.11223
437880.0000   -5.10128
437920.0000   -4.86703
437960.0000   -4.69682
438000.0000   -4.97277
438040.0000   -4.89185
438080.0000   -3.62807
438120.0000   -4.18438
438160.0000   -3.71094
438200.0000   -4.57341
438240.0000   -4.05467
438280.0000   -3.73652
438320.0000   -4.72625
438360.0000   -3.70232
438400.0000   -4.42921
438440.0000   -4.65819
438480.0000   -4.67376
438520.0000   -4.58206
438560.0000   -4.00561
438600.0000   -3.56760
438640.0000   -4.43602
438680.0000   -3.32843
438720.0000   -4.19434
438760.0000   -5.07790
438800.0000   -4.19606
438840.0000   -4.37048
438880.0000   -4.96214
438920.0000   -5.15200
438960.0000   -3.60352
439000.0000   -3.79178
439040.0000   -3.32030
439080.0000   -2.90298
439120.0000   -3.64061
439160.0000   -3.78470
439200.0000   -3.78025
439240.0000   -4.36866
439280.0000   -5.08767
439320.0000   -5.27337
439360.0000   -4.94778
439400.0000   -3.62762
439440.0000   -4.29488
439480.0000   -5.21077
439520.0000   -4.79037
439560.0000   -4.83179
439600.0000   -4.17363
439640.0000   -4.42226
439680.0000   -4.31838
439720.0000   -4.46292
439760.0000   -4.41142
439800.0000   -4.35444
439840.0000   -4.17909
439880.0000   -4.69779
439920.0000   -4.48823
439960.0000   -4.63778
440000.0000   -4.80350
440040.0000   -4.87714
440080.0000   -4.08915
440120.0000   -5.24386
440160.0000   -4.01389
440200.0000   -4.60915
440240.0000   -4.47665
440280.0000   -3.74502
440320.0000   -4.05184
440360.0000   -4.13905
440400.0000   -5.35470
440440.0000   -4.78288
440480.0000   -4.48525
440520.0000   -4.71636
440560.0000   -5.13454
440600.0000   -4.89431
440640.0000   -4.31759
440680.0000   -5.29198
440720.0000   -4.49436
440760.0000   -5.26759
440800.0000   -4.58111
440840.0000   -4.60726
440880.0000   -4.46962
440920.0000   -4.56448
440960.0000   -5.20470
441000.0000   -5.40700
441040.0000   -5.02926
441080.0000   -4.53248
441120.0000   -5.02772
441160.0000   -5.96950
441200.0000   -5.49975
441240.0000   -5.40943
441280.0000   -6.43343
441320.0000   -5.10528
441360.0000   -5.77044
441400.0000   -5.37710
441440.0000   -4.79642
441480.0000   -5.35077
441520.0000   -5.92773
441560.0000   -5.89911
441600.0000   -5.66215
441640.0000   -5.81938
441680.0000   -5.93837
441720.0000   -4.98519
441760.0000   -4.85256
441800.0000   -4.76351
441840.0000   -5.19330
441880.0000   -5.36577
441920.0000   -4.66978
441960.0000   -5.37120
442000.0000   -5.17185
442040.0000   -4.91629
442080.0000   -6.27183
442120.0000   -6.32895
442160.0000   -5.41054
442200.0000   -5.79089
442240.0000   -5.13941
442280.0000   -5.11177
442320.0000   -6.26492
442360.0000   -6.60079
442400.0000   -4.62238
442440.0000   -5.02102
442480.0000   -5.08562
442520.0000   -5.45604
442560.0000   -5.70776
442600.0000   -6.18879
442640.0000   -5.28509
442680.0000   -5.99094
442720.0000   -6.19604
442760.0000   -5.99219
442800.0000   -4.98295
442840.0000   -4.65808
442880.0000   -5.78081
442920.0000   -6.23857
442960.0000   -5.79706
443000.0000   -5.69998
443040.0000   -5.76467
443080.0000   -5.67754
443120.0000   -5.51878
443160.0000   -5.00299
443200.0000   -6.00188
443240.0000   -4.98878
443280.0000   -4.57425
443320.0000   -5.11649
443360.0000   -4.81018
443400.0000   -6.08003
443440.0000   -5.31368
443480.0000   -4.95118
443520.0000   -5.40195
443560.0000   -6.18328
443600.0000   -5.45381
443640.0000   -5.24564
443680.0000   -4.58525
443720.0000   -5.64683
443760.0000   -5.50993
443800.0000   -5.06397
443840.0000   -5.58377
443880.0000   -4.78323
443920.0000   -5.53989
443960.0000   -5.76825
444000.0000   -6.00182
444040.0000   -5.43973
444080.0000   -5.35198
444120.0000   -5.17270
444160.0000   -5.83320
444200.0000   -4.01543
444240.0000   -5.58107
444280.0000   -5.16331
444320.0000   -4.81251
444360.0000   -5.49018
444400.0000   -5.24992
444440.0000   -4.40091
444480.0000   -5.03568
444520.0000   -5.40011
444560.0000   -4.78137
444600.0000   -4.79824
444640.0000   -4.76936
444680.0000   -4.97846
444720.0000   -5.40729
444760.0000   -4.51312
444800.0000   -4.52172
444840.0000   -3.71813
444880.0000   -4.93863
444920.0000   -5.24280
444960.0000   -5.04295
445000.0000   -4.94874
445040.0000   -4.54933
445080.0000   -4.41405
445120.0000   -5.16661
445160.0000   -4.00269
445200.0000   -4.83186
445240.0000   -5.10354
445280.0000   -4.59740
445320.0000   -4.70659
445360.0000   -4.36025
445400.0000   -4.84184
445440.0000   -4.56135
445480.0000   -4.73345
445520.0000   -5.09784
445560.0000   -4.37072
445600.0000   -4.19190
445640.0000   -4.92404
445680.0000   -5.34979
445720.0000   -5.13423
445760.0000   -5.08348
445800.0000   -5.25829
445840.0000   -4.21986
445880.0000   -5.00291
445920.0000   -5.80234
445960.0000   -4.60702
446000.0000   -4.68533
446040.0000   -4.33997
446080.0000   -3.92252
446120.0000   -5.12791
446160.0000   -4.68676
446200.0000   -5.26224
446240.0000   -3.81170
446280.0000   -4.36795
446320.0000   -5.09208
446360.0000   -4.65092
446400.0000   -4.83962
446440.0000   -4.65406
446480.0000   -4.46219
446520.0000   -5.32970
446560.0000   -4.93248
446600.0000   -4.74444
446640.0000   -5.22364
446680.0000   -4.33569
446720.0000   -3.62778
446760.0000   -3.68334
446800.0000   -3.57582
446840.0000   -4.21665
446880.0000   -4.41466
446920.0000   -4.13546
446960.0000   -4.17211
447000.0000   -4.24875
447040.0000   -4.69942
447080.0000   -5.36461
447120.0000   -5.34505
447160.0000   -5.18503
447200.0000   -4.96510
447240.0000   -5.34403
447280.0000   -4.72566
447320.0000   -5.32956
447360.0000   -5.05739
447400.0000   -5.36740
447440.0000   -4.41314
447480.0000   -4.89591
447520.0000   -4.53618
447560.0000   -4.37891
447600.0000   -4.24184
447640.0000   -4.72022
447680.0000   -3.93891
447720.0000   -4.24690
447760.0000   -4.38957
447800.0000   -3.93445
447840.0000   -4.34925
447880.0000   -4.29092
447920.0000   -3.66656
447960.0000   -4.27491
448000.0000   -4.86003
448040.0000   -4.64369
448080.0000   -4.59638
448120.0000   -5.10579
448160.0000   -4.91734
448200.0000   -5.48218
448240.0000   -4.12069
448280.0000   -5.35419
448320.0000   -6.23378
448360.0000   -5.21734
448400.0000   -5.73664
448440.0000   -4.93604
448480.0000   -4.45196
448520.0000   -5.37003
448560.0000   -6.62087
448600.0000   -4.69044
448640.0000   -6.24755
448680.0000   -5.22358
448720.0000   -4.80037
448760.0000   -3.98663
448800.0000   -4.12856
448840.0000   -4.17330
448880.0000   -4.73843
448920.0000   -5.61821
448960.0000   -5.24079
449000.0000   -4.96337
449040.0000   -5.25768
449080.0000   -5.64954
449120.0000   -4.89326
449160.0000   -4.97661
449200.0000   -5.14640
449240.0000   -4.88939
449280.0000   -5.62409
449320.0000   -5.04313
449360.0000   -5.13627
449400.0000   -4.48060
449440.0000   -5.20699
449480.0000   -5.28470
449520.0000   -5.44314
449560.0000   -5.84958
449600.0000   -5.48496
449640.0000   -5.81000
449680.0000   -5.75806
449720.0000   -5.71722
449760.0000   -6.19386
449800.0000   -5.93473
449840.0000   -5.05357
449880.0000   -5.81073
449920.0000   -5.75331
449960.0000   -5.84147
450000.0000   -5.68400
450040.0000   -5.30750
450080.0000   -5.73737
450120.0000   -5.62178
450160.0000   -6.41516
450200.0000   -5.90497
450240.0000   -5.64674
450280.0000   -6.33017
450320.0000   -5.99134
450360.0000   -6.13365
450400.0000   -6.02462
450440.0000   -6.46541
450480.0000   -6.11153
450520.0000   -6.18246
450560.0000   -5.26367
450600.0000   -4.98528
450640.0000   -5.45903
450680.0000   -4.85997
450720.0000   -5.81811
450760.0000   -5.55360
450800.0000   -5.06426
450840.0000   -4.70007
450880.0000   -5.16492
450920.0000   -4.25493
450960.0000   -4.75605
451000.0000   -4.78431
451040.0000   -5.20703
451080.0000   -4.88041
451120.0000   -5.51459
451160.0000   -5.08302
451200.0000   -4.14255
451240.0000   -4.15822
451280.0000   -3.50551
451320.0000   -5.07741
451360.0000   -4.32845
451400.0000   -3.92479
451440.0000   -4.23981
451480.0000   -4.06007
451520.0000   -4.35249
451560.0000   -4.94213
451600.0000   -4.32740
451640.0000   -4.57573
451680.0000   -5.54904
451720.0000   -4.74852
451760.0000   -5.43392
451800.0000   -5.63055
451840.0000   -5.15206
451880.0000   -5.38489
451920.0000   -4.86853
451960.0000   -4.62958
452000.0000   -4.82902
452040.0000   -3.96574
452080.0000   -4.59271
452120.0000   -4.80572
452160.0000   -6.18503
452200.0000   -5.57208
452240.0000   -4.74082
452280.0000   -5.19761
452320.0000   -5.47512
452360.0000   -5.06513
452400.0000   -6.29634
452440.0000   -5.52026
452480.0000   -5.39671
452520.0000   -5.02241
452560.0000   -5.56239
452600.0000   -5.83742
452640.0000   -4.97293
452680.0000   -4.97110
452720.0000   -5.13423
452760.0000   -4.40782
452800.0000   -5.66964
452840.0000   -5.49667
452880.0000   -5.08331
452920.0000   -5.49494
452960.0000   -3.98013
453000.0000   -4.12765
453040.0000   -4.56894
453080.0000   -5.24639
453120.0000   -4.09574
453160.0000   -4.51437
453200.0000   -4.49761
453240.0000   -4.45086
453280.0000   -5.71984
453320.0000   -5.28762
453360.0000   -4.38873
453400.0000   -4.43212
453440.0000   -3.86281
453480.0000   -4.77945
453520.0000   -5.01079
453560.0000   -4.40248
453600.0000   -4.45836
453640.0000   -4.27081
453680.0000   -4.51402
453720.0000   -5.41730
453760.0000   -6.26370
453800.0000   -5.96176
453840.0000   -5.34346
453880.0000   -4.18522
453920.0000   -5.52858
453960.0000   -4.84489
454000.0000   -5.10020
454040.0000   -4.75682
454080.0000   -3.77898
454120.0000   -4.37586
454160.0000   -4.99560
454200.0000   -4.93228
454240.0000   -5.01503
454280.0000   -5.19027
454320.0000   -5.69603
454360.0000   -5.64244
454400.0000   -5.64345
454440.0000   -5.10111
454480.0000   -5.37190
454520.0000   -4.70727
454560.0000   -5.66560
454600.0000   -5.32555
454640.0000   -5.70741
454680.0000   -6.37471
454720.0000   -5.25653
454760.0000   -5.24920
454800.0000   -5.18297
454840.0000   -5.39484
454880.0000   -5.09975
454920.0000   -6.23504
454960.0000   -5.43611
455000.0000   -5.19297
455040.0000   -5.02508
455080.0000   -4.99957
455120.0000   -5.24927
455160.0000   -4.26637
455200.0000   -4.03383
455240.0000   -4.37507
455280.0000   -5.57628
455320.0000   -5.78814
455360.0000   -5.78856
455400.0000   -5.22403
455440.0000   -6.03465
455480.0000   -5.76349
455520.0000   -5.13516
455560.0000   -6.37577
455600.0000   -5.10999
455640.0000   -5.21813
455680.0000   -5.87342
455720.0000   -5.03628
455760.0000   -5.41303
455800.0000   -4.72957
455840.0000   -4.78100
455880.0000   -4.56630
455920.0000   -4.71579
455960.0000   -3.69604
456000.0000   -5.19931
456040.0000   -4.91743
456080.0000   -5.26374
456120.0000   -5.46954
456160.0000   -4.33613
456200.0000   -5.15084
456240.0000   -4.72925
456280.0000   -5.01807
456320.0000   -4.84928
456360.0000   -4.89848
456400.0000   -5.73739
456440.0000   -4.87559
456480.0000   -5.29931
456520.0000   -5.41780
456560.0000   -5.13033
456600.0000   -4.77405
456640.0000   -5.23617
456680.0000   -5.13802
456720.0000   -5.19379
456760.0000   -4.77978
456800.0000   -5.53759
456840.0000   -5.74988
456880.0000   -5.10091
456920.0000   -5.71864
456960.0000   -5.33243
457000.0000   -5.92847
457040.0000   -5.35517
457080.0000   -5.31527
457120.0000   -5.42023
457160.0000   -5.01316
457200.0000   -5.37501
457240.0000   -4.86738
457280.0000   -5.48326
457320.0000   -5.06638
457360.0000   -4.52074
457400.0000   -4.88827
457440.0000   -5.57553
457480.0000   -5.12511
457520.0000   -5.43106
457560.0000   -5.58725
457600.0000   -5.26780
457640.0000   -5.35119
457680.0000   -4.96021
457720.0000   -4.96973
457760.0000   -5.02577
457800.0000   -5.40620
457840.0000   -5.95372
457880.0000   -6.19862
457920.0000   -5.78822
457960.0000   -5.25445
458000.0000   -5.24161
458040.0000   -5.00768
458080.0000   -6.27166
458120.0000   -6.42994
458160.0000   -7.13804
458200.0000   -5.97993
458240.0000   -5.73884
458280.0000   -5.70479
458320.0000   -5.78902
458360.0000   -5.96959
458400.0000   -6.17107
458440.0000   -5.65491
458480.0000   -5.79707
458520.0000   -5.39438
458560.0000   -6.28507
458600.0000   -6.11505
458640.0000   -5.46096
458680.0000   -5.68527
458720.0000   -4.99574
458760.0000   -5.21129
458800.0000   -5.22346
458840.0000   -4.93178
458880.0000   -5.96860
458920.0000   -5.56629
458960.0000   -5.90990
459000.0000   -4.28626
459040.0000   -4.89100
459080.0000   -4.96698
459120.0000   -4.39171
459160.0000   -5.09694
459200.0000   -5.13826
459240.0000   -4.78051
459280.0000   -5.22881
459320.0000   -4.93366
459360.0000   -4.87521
459400.0000   -5.08891
459440.0000   -4.22030
459480.0000   -4.94737
459520.0000   -5.47934
459560.0000   -4.66023
459600.0000   -4.56214
459640.0000   -5.09421
459680.0000   -4.68268
459720.0000   -4.92732
459760.0000   -5.06747
459800.0000   -4.62897
459840.0000   -4.72300
459880.0000   -4.54229
459920.0000   -6.22661
459960.0000   -5.46530
460000.0000   -4.60964
460040.0000   -5.39827
460080.0000   -4.54153
460120.0000   -4.63953
460160.0000   -5.29816
460200.0000   -5.13015
460240.0000   -4.18667
460280.0000   -3.97785
460320.0000   -3.91035
460360.0000   -4.83354
460400.0000   -4.60084
460440.0000   -4.29624
460480.0000   -4.92365
460520.0000   -4.31824
460560.0000   -3.86078
460600.0000   -4.59329
460640.0000   -5.08979
460680.0000   -5.18534
460720.0000   -4.90454
460760.0000   -4.76880
460800.0000   -4.94058
460840.0000   -5.16947
460880.0000   -5.38365
460920.0000   -4.78971
460960.0000   -4.91610
461000.0000   -4.87797
461040.0000   -5.74598
461080.0000   -6.11459
461120.0000   -5.82422
461160.0000   -6.34823
461200.0000   -6.51873
461240.0000   -5.92002
461280.0000   -5.38597
461320.0000   -5.20255
461360.0000   -5.69932
461400.0000   -5.43833
461440.0000   -6.11845
461480.0000   -5.23760
461520.0000   -5.62501
461560.0000   -5.53923
461600.0000   -5.17710
461640.0000   -5.60872
461680.0000   -5.90147
461720.0000   -6.89868
461760.0000   -4.90080
461800.0000   -5.56254
461840.0000   -5.75302
461880.0000   -4.82496
461920.0000   -6.26758
461960.0000   -5.48414
462000.0000   -4.88228
462040.0000   -4.48718
462080.0000   -4.95861
462120.0000   -5.30415
462160.0000   -5.59435
462200.0000   -4.96308
462240.0000   -5.94549
462280.0000   -5.70844
462320.0000   -6.08844
462360.0000   -5.38922
462400.0000   -5.15756
462440.0000   -4.68992
462480.0000   -4.71481
462520.0000   -4.95681
462560.0000   -4.54548
462600.0000   -4.45531
462640.0000   -4.88552
462680.0000   -6.05706
462720.0000   -5.51147
462760.0000   -4.74198
462800.0000   -5.03599
462840.0000   -4.68151
462880.0000   -4.88449
462920.0000   -4.58969
462960.0000   -5.43720
463000.0000   -6.03212
463040.0000   -6.69128
463080.0000   -6.29847
463120.0000   -6.30301
463160.0000   -6.93400
463200.0000   -6.10422
463240.0000   -5.43024
463280.0000   -5.19383
463320.0000   -5.63117
463360.0000   -5.91351
463400.0000   -6.04215
463440.0000   -5.75590
463480.0000   -5.27844
463520.0000   -6.07142
463560.0000   -5.61425
463600.0000   -4.43366
463640.0000   -5.66577
463680.0000   -5.42214
463720.0000   -5.90758
463760.0000   -5.50511
463800.0000   -6.22301
463840.0000   -5.40206
463880.0000   -5.21664
463920.0000   -4.87294
463960.0000   -4.42255
464000.0000   -5.49124
464040.0000   -4.97749
464080.0000   -5.26715
464120.0000   -4.46664
464160.0000   -5.28303
464200.0000   -5.53394
464240.0000   -5.84927
464280.0000   -5.10157
464320.0000   -4.98010
464360.0000   -4.87349
464400.0000   -5.57986
464440.0000   -6.19522
464480.0000   -6.36449
464520.0000   -6.32638
464560.0000   -6.21074
464600.0000   -5.85127
464640.0000   -5.31841
464680.0000   -5.48737
464720.0000   -5.71254
464760.0000   -5.11837
464800.0000   -5.60633
464840.0000   -5.89749
464880.0000   -5.53749
464920.0000   -5.53935
464960.0000   -5.44128
465000.0000   -5.43648
465040.0000   -5.53903
465080.0000   -5.15021
465120.0000   -5.28611
465160.0000   -5.48186
465200.0000   -5.02110
465240.0000   -5.09145
465280.0000   -5.40971
465320.0000   -5.99090
465360.0000   -5.75754
465400.0000   -6.38401
465440.0000   -6.19660
465480.0000   -5.54333
465520.0000   -6.06730
465560.0000   -6.90197
465600.0000   -6.09538
465640.0000   -6.16337
465680.0000   -6.33552
465720.0000   -5.44084
465760.0000   -6.19818
465800.0000   -5.81039
465840.0000   -6.25631
465880.0000   -4.96858
465920.0000   -6.33842
465960.0000   -4.69429
466000.0000   -5.48408
466040.0000   -5.14055
466080.0000   -5.80876
466120.0000   -5.89646
466160.0000   -4.83530
466200.0000   -5.91654
466240.0000   -5.54774
466280.0000   -5.72645
466320.0000   -6.35504
466360.0000   -5.31137
466400.0000   -6.52312
466440.0000   -5.04675
466480.0000   -5.84676
466520.0000   -5.41653
466560.0000   -4.28448
466600.0000   -5.39857
466640.0000   -5.25746
466680.0000   -5.66116
466720.0000   -6.10532
466760.0000   -4.91544
466800.0000   -5.72397
466840.0000   -5.59552
466880.0000   -5.24544
466920.0000   -4.71837
466960.0000   -5.67131
467000.0000   -5.59355
467040.0000   -5.16555
467080.0000   -5.89175
467120.0000   -5.16176
467160.0000   -5.68122
467200.0000   -5.10509
467240.0000   -5.66498
467280.0000   -4.94166
467320.0000   -6.01227
467360.0000   -6.24331
467400.0000   -5.92608
467440.0000   -5.13444
467480.0000   -6.05436
467520.0000   -7.15644
467560.0000   -6.13122
467600.0000   -6.40346
467640.0000   -5.35747
467680.0000   -4.96737
467720.0000   -6.09416
467760.0000   -4.48444
467800.0000   -5.54021
467840.0000   -5.74031
467880.0000   -5.22045
467920.0000   -5.67058
467960.0000   -5.81131
468000.0000   -5.14146
468040.0000   -5.44148
468080.0000   -5.01141
468120.0000   -4.41924
468160.0000   -4.99251
468200.0000   -4.50284
468240.0000   -4.45233
468280.0000   -5.06858
468320.0000   -5.15259
468360.0000   -5.56303
468400.0000   -5.24588
468440.0000   -5.39741
468480.0000   -5.42527
468520.0000   -5.85733
468560.0000   -5.36722
468600.0000   -5.95131
468640.0000   -5.73940
468680.0000   -5.30615
468720.0000   -5.30841
468760.0000   -5.29420
468800.0000   -5.50566
468840.0000   -4.81772
468880.0000   -5.24313
468920.0000   -5.94843
468960.0000   -5.47739
469000.0000   -4.34442
469040.0000   -5.05650
469080.0000   -4.72696
469120.0000   -5.11592
469160.0000   -4.46412
469200.0000   -5.17747
469240.0000   -4.44881
469280.0000   -4.60758
469320.0000   -5.19005
469360.0000   -5.89171
469400.0000   -6.30875
469440.0000   -5.49859
469480.0000   -5.16379
469520.0000   -5.32410
469560.0000   -5.42140
469600.0000   -5.75822
469640.0000   -5.51260
469680.0000   -5.19666
469720.0000   -4.39419
469760.0000   -4.82960
469800.0000   -5.86802
469840.0000   -4.83901
469880.0000   -5.15812
469920.0000   -5.05808
469960.0000   -4.96586
470000.0000   -4.72401
470040.0000   -5.12708
470080.0000   -4.84425
470120.0000   -5.76310
470160.0000   -6.23204
470200.0000   -6.00881
470240.0000   -5.31169
470280.0000   -4.13439
470320.0000   -4.95353
470360.0000   -4.39858
470400.0000   -5.66848
470440.0000   -5.15631
470480.0000   -5.61868
470520.0000   -6.43807
470560.0000   -5.59597
470600.0000   -5.25802
470640.0000   -5.37548
470680.0000   -5.53656
470720.0000   -5.12782
470760.0000   -4.99906
470800.0000   -4.83622
470840.0000   -5.12903
470880.0000   -5.18956
470920.0000   -6.04371
470960.0000   -5.32126
471000.0000   -6.09238
471040.0000   -5.22232
471080.0000   -5.69824
471120.0000   -4.80081
471160.0000   -4.84530
471200.0000   -5.44188
471240.0000   -4.53280
471280.0000   -5.52915
471320.0000   -5.77896
471360.0000   -4.78853
471400.0000   -4.54512
471440.0000   -5.45661
471480.0000   -5.76743
471520.0000   -5.37845
471560.0000   -6.11781
471600.0000   -4.42309
471640.0000   -4.77318
471680.0000   -5.12527
471720.0000   -5.22392
471760.0000   -6.00132
471800.0000   -5.76782
471840.0000   -5.19587
471880.0000   -5.26632
471920.0000   -5.42606
471960.0000   -4.59280
472000.0000   -5.08016
472040.0000   -4.67171
472080.0000   -4.67524
472120.0000   -4.12416
472160.0000   -5.04806
472200.0000   -4.56671
472240.0000   -4.47149
472280.0000   -4.81753
472320.0000   -4.48673
472360.0000   -4.82069
472400.0000   -5.42090
472440.0000   -5.05625
472480.0000   -4.97086
472520.0000   -5.33775
472560.0000   -5.09175
472600.0000   -5.71055
472640.0000   -5.53590
472680.0000   -4.96186
472720.0000   -5.29116
472760.0000   -5.64722
472800.0000   -4.62518
472840.0000   -4.96160
472880.0000   -5.36311
472920.0000   -5.30027
472960.0000   -5.51697
473000.0000   -5.31921
473040.0000   -4.19565
473080.0000   -5.40996
473120.0000   -5.42570
473160.0000   -4.92454
473200.0000   -5.63922
473240.0000   -5.13700
473280.0000   -5.09902
473320.0000   -5.45692
473360.0000   -6.44356
473400.0000   -5.53993
473440.0000   -5.12459
473480.0000   -6.52663
473520.0000   -5.27217
473560.0000   -5.58227
473600.0000   -5.48209
473640.0000   -5.49878
473680.0000   -6.26836
473720.0000   -6.04961
473760.0000   -5.93737
473800.0000   -5.53085
473840.0000   -6.45432
473880.0000   -6.18890
473920.0000   -6.13662
473960.0000   -5.07640
474000.0000   -6.11514
474040.0000   -5.89704
474080.0000   -6.86576
474120.0000   -5.90022
474160.0000   -5.20002
474200.0000   -5.91046
474240.0000   -5.93486
474280.0000   -6.91056
474320.0000   -5.79144
474360.0000   -5.93775
474400.0000   -6.52331
474440.0000   -6.66056
474480.0000   -7.17805
474520.0000   -6.76936
474560.0000   -6.30297
474600.0000   -6.44528
474640.0000   -7.26490
474680.0000   -6.33441
474720.0000   -6.06087
474760.0000   -5.66085
474800.0000   -5.95178
474840.0000   -5.60157
474880.0000   -5.17353
474920.0000   -5.39693
474960.0000   -6.47585
475000.0000   -6.87180
475040.0000   -5.95542
475080.0000   -5.63432
475120.0000   -5.23739
475160.0000   -4.81613
475200.0000   -5.48530
475240.0000   -5.12262
475280.0000   -4.79526
475320.0000   -5.09465
475360.0000   -5.25722
475400.0000   -5.21354
475440.0000   -5.62726
475480.0000   -5.50192
475520.0000   -5.39677
475560.0000   -4.35349
475600.0000   -4.75925
475640.0000   -4.46170
475680.0000   -6.06019
475720.0000   -6.03810
475760.0000   -5.42270
475800.0000   -5.12333
475840.0000   -5.31761
475880.0000   -4.59732
475920.0000   -5.57559
475960.0000   -5.14021
476000.0000   -5.23259
476040.0000   -5.39440
476080.0000   -5.78569
476120.0000   -5.52580
476160.0000   -5.50429
476200.0000   -4.60610
476240.0000   -5.31748
476280.0000   -5.81540
476320.0000   -6.20083
476360.0000   -5.47629
476400.0000   -5.67143
476440.0000   -6.63413
476480.0000   -6.01703
476520.0000   -5.95948
476560.0000   -5.77532
476600.0000   -5.75091
476640.0000   -5.47555
476680.0000   -6.33173
476720.0000   -5.44018
476760.0000   -5.21152
476800.0000   -4.50821
476840.0000   -5.45640
476880.0000   -5.35766
476920.0000   -5.72705
476960.0000   -6.06944
477000.0000   -5.32391
477040.0000   -5.14045
477080.0000   -6.16656
477120.0000   -6.18023
477160.0000   -5.14905
477200.0000   -4.99432
477240.0000   -4.67684
477280.0000   -4.64912
477320.0000   -5.70572
477360.0000   -4.53904
477400.0000   -5.43633
477440.0000   -5.26659
477480.0000   -6.71546
477520.0000   -5.89675
477560.0000   -5.59052
477600.0000   -5.72457
477640.0000   -6.44098
477680.0000   -5.58231
477720.0000   -6.03260
477760.0000   -6.89999
477800.0000   -5.73492
477840.0000   -5.57372
477880.0000   -5.27359
477920.0000   -6.01117
477960.0000   -5.78869
478000.0000   -5.19826
478040.0000   -4.43220
478080.0000   -4.43776
478120.0000   -4.72869
478160.0000   -4.65503
478200.0000   -5.52100
478240.0000   -5.48435
478280.0000   -4.94675
478320.0000   -5.77932
478360.0000   -5.51186
478400.0000   -5.17662
478440.0000   -6.08479
478480.0000   -5.32652
478520.0000   -5.16775
478560.0000   -5.12832
478600.0000   -5.12725
478640.0000   -5.33085
478680.0000   -5.38767
478720.0000   -5.73650
478760.0000   -5.54409
478800.0000   -6.68174
478840.0000   -5.51211
478880.0000   -6.37346
478920.0000   -6.30617
478960.0000   -5.68724
479000.0000   -6.51950
479040.0000   -6.11317
479080.0000   -6.61104
479120.0000   -6.67053
479160.0000   -6.42539
479200.0000   -5.27705
479240.0000   -5.26980
479280.0000   -5.59387
479320.0000   -5.24276
479360.0000   -5.30769
479400.0000   -5.64128
479440.0000   -5.70238
479480.0000   -6.40417
479520.0000   -6.68728
479560.0000   -6.76269
479600.0000   -7.13921
479640.0000   -6.80116
479680.0000   -6.68000
479720.0000   -7.00266
479760.0000   -5.92600
479800.0000   -7.04043
479840.0000   -6.50275
479880.0000   -6.77531
479920.0000   -7.75423
479960.0000   -6.59713
480000.0000   -6.80076
480040.0000   -6.71360
480080.0000   -6.99034
480120.0000   -5.96688
480160.0000   -6.23560
480200.0000   -6.02872
480240.0000   -6.10917
480280.0000   -5.85478
480320.0000   -5.21704
480360.0000   -6.50025
480400.0000   -6.53927
480440.0000   -6.65051
480480.0000   -6.10150
480520.0000   -6.79512
480560.0000   -6.38799
480600.0000   -5.15864
480640.0000   -5.05885
480680.0000   -6.76758
480720.0000   -6.03174
480760.0000   -6.31118
480800.0000   -5.96065
480840.0000   -4.63978
480880.0000   -4.34245
480920.0000   -4.62213
480960.0000   -4.70173
481000.0000   -5.97336
481040.0000   -5.66235
481080.0000   -5.61925
481120.0000   -6.57080
481160.0000   -5.72786
481200.0000   -5.64161
481240.0000   -5.77195
481280.0000   -6.08433
481320.0000   -4.92458
481360.0000   -5.60544
481400.0000   -5.32840
481440.0000   -5.32327
481480.0000   -5.64350
481520.0000   -6.65188
481560.0000   -6.37207
481600.0000   -6.72917
481640.0000   -5.65350
481680.0000   -4.86718
481720.0000   -5.54684
481760.0000   -5.79195
481800.0000   -4.58671
481840.0000   -4.96846
481880.0000   -4.90274
481920.0000   -5.83895
481960.0000   -5.53798
482000.0000   -5.47043
482040.0000   -5.57515
482080.0000   -5.30212
482120.0000   -5.07521
482160.0000   -5.38345
482200.0000   -6.30206
482240.0000   -5.65752
482280.0000   -7.29464
482320.0000   -5.42887
482360.0000   -5.52164
482400.0000   -5.25975
482440.0000   -5.97872
482480.0000   -5.74299
482520.0000   -6.11457
482560.0000   -5.51933
482600.0000   -6.64567
482640.0000   -6.68514
482680.0000   -5.71777
482720.0000   -6.57483
482760.0000   -6.58409
482800.0000   -6.08444
482840.0000   -5.11380
482880.0000   -5.87915
482920.0000   -6.69398
482960.0000   -5.58892
483000.0000   -5.28576
483040.0000   -7.00489
483080.0000   -6.01534
483120.0000   -5.44523
483160.0000   -5.96655
483200.0000   -5.99748
483240.0000   -5.61545
483280.0000   -6.30778
483320.0000   -5.87248
483360.0000   -5.68503
483400.0000   -6.19380
483440.0000   -6.28001
483480.0000   -7.21242
483520.0000   -6.12359
483560.0000   -6.94265
483600.0000   -7.36692
483640.0000   -6.28087
483680.0000   -5.91530
483720.0000   -6.09334
483760.0000   -6.35667
483800.0000   -5.63874
483840.0000   -5.38985
483880.0000   -5.55945
483920.0000   -5.36861
483960.0000   -6.19524
484000.0000   -6.09307
484040.0000   -5.67233
484080.0000   -6.36204
484120.0000   -5.34418
484160.0000   -5.39744
484200.0000   -4.64449
484240.0000   -4.93240
484280.0000   -4.86164
484320.0000   -5.89174
484360.0000   -5.77361
484400.0000   -5.56264
484440.0000   -5.92174
484480.0000   -5.91445
484520.0000   -5.46240
484560.0000   -5.07210
484600.0000   -5.36870
484640.0000   -5.13837
484680.0000   -5.69700
484720.0000   -4.98906
484760.0000   -5.83060
484800.0000   -5.21185
484840.0000   -6.71459
484880.0000   -6.46852
484920.0000   -6.05458
484960.0000   -6.00413
485000.0000   -4.82611
485040.0000   -5.81508
485080.0000   -4.43724
485120.0000   -5.07981
485160.0000   -5.88460
485200.0000   -4.79050
485240.0000   -4.97260
485280.0000   -5.60679
485320.0000   -5.06248
485360.0000   -5.43333
485400.0000   -4.55223
485440.0000   -5.24929
485480.0000   -4.77682
485520.0000   -5.50003
485560.0000   -4.04734
485600.0000   -4.97818
485640.0000   -5.15243
485680.0000   -4.99110
485720.0000   -5.17529
485760.0000   -5.40422
485800.0000   -4.82457
485840.0000   -4.61508
485880.0000   -5.06064
485920.0000   -4.88570
485960.0000   -4.61939
486000.0000   -5.34421
486040.0000   -6.15574
486080.0000   -5.55384
486120.0000   -5.58271
486160.0000   -5.97327
486200.0000   -5.37032
486240.0000   -5.29642
486280.0000   -5.09278
486320.0000   -6.06645
486360.0000   -5.70318
486400.0000   -5.43963
486440.0000   -5.29910
486480.0000   -5.75024
486520.0000   -4.91857
486560.0000   -5.70651
486600.0000   -5.74238
486640.0000   -4.90513
486680.0000   -5.30168
486720.0000   -5.22405
486760.0000   -5.84729
486800.0000   -5.13748
486840.0000   -5.74613
486880.0000   -5.22054
486920.0000   -5.42548
486960.0000   -4.99421
487000.0000   -4.44944
487040.0000   -4.46203
487080.0000   -5.38755
487120.0000   -4.98453
487160.0000   -5.87648
487200.0000   -5.39966
487240.0000   -5.76549
487280.0000   -6.07496
487320.0000   -5.20579
487360.0000   -6.01426
487400.0000   -6.67317
487440.0000   -5.46394
487480.0000   -5.54739
487520.0000   -4.82523
487560.0000   -5.35299
487600.0000   -4.89235
487640.0000   -5.58897
487680.0000   -6.20882
487720.0000   -5.33524
487760.0000   -5.20764
487800.0000   -4.63299
487840.0000   -5.70962
487880.0000   -5.03469
487920.0000   -5.25504
487960.0000   -4.71823
488000.0000   -5.42913
488040.0000   -5.72173
488080.0000   -6.01707
488120.0000   -4.82119
488160.0000   -5.17294
488200.0000   -5.04133
488240.0000   -5.18147
488280.0000   -5.18461
488320.0000   -4.47317
488360.0000   -5.38381
488400.0000   -4.96374
488440.0000   -5.51206
488480.0000   -5.66481
488520.0000   -5.62964
488560.0000   -5.65418
488600.0000   -5.60970
488640.0000   -5.13267
488680.0000   -5.09052
488720.0000   -5.37830
488760.0000   -4.85601
488800.0000   -5.42069
488840.0000   -6.24476
488880.0000   -5.49141
488920.0000   -6.18045
488960.0000   -4.31227
489000.0000   -4.66392
489040.0000   -4.79390
489080.0000   -4.61226
489120.0000   -5.09957
489160.0000   -6.20221
489200.0000   -5.19226
489240.0000   -5.72638
489280.0000   -4.55259
489320.0000   -4.49583
489360.0000   -5.28795
489400.0000   -5.74361
489440.0000   -5.92321
489480.0000   -4.90008
489520.0000   -4.82412
489560.0000   -5.67381
489600.0000   -5.25985
489640.0000   -6.04524
489680.0000   -5.75344
489720.0000   -5.95381
489760.0000   -5.73314
489800.0000   -5.92879
489840.0000   -4.95725
489880.0000   -5.28034
489920.0000   -5.05968
489960.0000   -5.03455
490000.0000   -5.04673
490040.0000   -5.49050
490080.0000   -5.73965
490120.0000   -3.93236
490160.0000   -4.74815
490200.0000   -4.77984
490240.0000   -3.92928
490280.0000   -4.87166
490320.0000   -4.46154
490360.0000   -5.09099
490400.0000   -4.68602
490440.0000   -4.66996
490480.0000   -4.16898
490520.0000   -5.34023
490560.0000   -5.47258
490600.0000   -5.20213
490640.0000   -6.34253
490680.0000   -5.33058
490720.0000   -5.99572
490760.0000   -5.56063
490800.0000   -5.31042
490840.0000   -5.37716
490880.0000   -4.83063
490920.0000   -4.36747
490960.0000   -4.77248
491000.0000   -4.47617
491040.0000   -5.37200
491080.0000   -4.69400
491120.0000   -4.66533
491160.0000   -3.84336
491200.0000   -4.17100
491240.0000   -4.16321
491280.0000   -4.61792
491320.0000   -4.46614
491360.0000   -4.83804
491400.0000   -5.29238
491440.0000   -5.10213
491480.0000   -4.75841
491520.0000   -4.85673
491560.0000   -5.98025
491600.0000   -5.15640
491640.0000   -5.49951
491680.0000   -4.98653
491720.0000   -5.59918
491760.0000   -5.59160
491800.0000   -5.16971
491840.0000   -5.94015
491880.0000   -5.62695
491920.0000   -4.79396
491960.0000   -5.32235
492000.0000   -5.19561
492040.0000   -5.34241
492080.0000   -5.31579
492120.0000   -6.60483
492160.0000   -5.64324
492200.0000   -5.42855
492240.0000   -5.97986
492280.0000   -6.31713
492320.0000   -5.73453
492360.0000   -6.87468
492400.0000   -5.64846
492440.0000   -6.04309
492480.0000   -5.48755
492520.0000   -5.24454
492560.0000   -5.78234
492600.0000   -5.37542
492640.0000   -5.45021
492680.0000   -5.06754
492720.0000   -5.17605
492760.0000   -5.99021
492800.0000   -6.06503
492840.0000   -5.26538
492880.0000   -5.53310
492920.0000   -4.90387
492960.0000   -5.30590
493000.0000   -5.62864
493040.0000   -6.31815
493080.0000   -5.76743
493120.0000   -6.94057
493160.0000   -7.16239
493200.0000   -6.71786
493240.0000   -7.07275
493280.0000   -7.11437
493320.0000   -6.27936
493360.0000   -6.12123
493400.0000   -6.04189
493440.0000   -5.04877
493480.0000   -5.84959
493520.0000   -5.86062
493560.0000   -6.06223
493600.0000   -6.18392
493640.0000   -6.48242
493680.0000   -6.12371
493720.0000   -5.85018
493760.0000   -5.90998
493800.0000   -5.92296
493840.0000   -6.85863
493880.0000   -5.99024
493920.0000   -5.49689
493960.0000   -5.30797
494000.0000   -5.66880
494040.0000   -5.97337
494080.0000   -5.28504
494120.0000   -5.35285
494160.0000   -5.45895
494200.0000   -4.08849
494240.0000   -4.90634
494280.0000   -5.05441
494320.0000   -6.21314
494360.0000   -5.88759
494400.0000   -5.89625
494440.0000   -5.39562
494480.0000   -6.26564
494520.0000   -6.25199
494560.0000   -5.70505
494600.0000   -6.47192
494640.0000   -5.87600
494680.0000   -4.73527
494720.0000   -5.61018
494760.0000   -5.97844
494800.0000   -5.56241
494840.0000   -5.70719
494880.0000   -5.49581
494920.0000   -5.05171
494960.0000   -5.39997
495000.0000   -4.99989
495040.0000   -4.57698
495080.0000   -5.17612
495120.0000   -5.32650
495160.0000   -5.36713
495200.0000   -5.25302
495240.0000   -5.65022
495280.0000   -5.42183
495320.0000   -5.48637
495360.0000   -4.45319
495400.0000   -4.69170
495440.0000   -5.23963
495480.0000   -4.94570
495520.0000   -5.08210
495560.0000   -4.55100
495600.0000   -3.97980
495640.0000   -4.61877
495680.0000   -5.36705
495720.0000   -5.24352
495760.0000   -6.16417
495800.0000   -5.77722
495840.0000   -5.73212
495880.0000   -5.54534
495920.0000   -5.47239
495960.0000   -4.76207
496000.0000   -5.33430
496040.0000   -4.89290
496080.0000   -5.51339
496120.0000   -6.07569
496160.0000   -5.26262
496200.0000   -5.91954
496240.0000   -6.13254
496280.0000   -5.40857
496320.0000   -5.02441
496360.0000   -4.99492
496400.0000   -5.95375
496440.0000   -6.25029
496480.0000   -5.76668
496520.0000   -5.78103
496560.0000   -4.66646
496600.0000   -4.74154
496640.0000   -4.65421
496680.0000   -4.71672
496720.0000   -4.53181
496760.0000   -5.15212
496800.0000   -5.83758
496840.0000   -5.46077
496880.0000   -5.35482
496920.0000   -4.69002
496960.0000   -4.73715
497000.0000   -6.04820
497040.0000   -5.04959
497080.0000   -6.01076
497120.0000   -5.60042
497160.0000   -5.84286
497200.0000   -5.51333
497240.0000   -5.74220
497280.0000   -5.46879
497320.0000   -5.40348
497360.0000   -5.63326
497400.0000   -4.72244
497440.0000   -5.62487
497480.0000   -5.03073
497520.0000   -6.15975
497560.0000   -5.51463
497600.0000   -5.16131
497640.0000   -5.20969
497680.0000   -5.32833
497720.0000   -5.13507
497760.0000   -5.21300
497800.0000   -5.18002
497840.0000   -4.62057
497880.0000   -5.13577
497920.0000   -5.37016
497960.0000   -4.82836
498000.0000   -5.08328
498040.0000   -5.35205
498080.0000   -5.31908
498120.0000   -5.46501
498160.0000   -4.71913
498200.0000   -5.46295
498240.0000   -6.11742
498280.0000   -5.90282
498320.0000   -5.58468
498360.0000   -5.68871
498400.0000   -5.78362
498440.0000   -6.28846
498480.0000   -6.05260
498520.0000   -5.80750
498560.0000   -6.12788
498600.0000   -5.58444
498640.0000   -5.49624
498680.0000   -5.70837
498720.0000   -6.26584
498760.0000   -5.86561
498800.0000   -5.23094
498840.0000   -6.19269
498880.0000   -5.64397
498920.0000   -6.09056
498960.0000   -5.58140
499000.0000   -5.78280
499040.0000   -6.60137
499080.0000   -6.23175
499120.0000   -4.98386
499160.0000   -5.76218
499200.0000   -5.96821
499240.0000   -5.98278
499280.0000   -6.27683
499320.0000   -6.31431
499360.0000   -5.83904
499400.0000   -5.06003
499440.0000   -5.95566
499480.0000   -5.30726
499520.0000   -5.23809
499560.0000   -5.68405
499600.0000   -5.07266
499640.0000   -5.81196
499680.0000   -5.81668
499720.0000   -5.74421
499760.0000   -5.14381
499800.0000   -5.80144
499840.0000   -6.50060
499880.0000   -4.83973
499920.0000   -5.01559
499960.0000   -5.86249
500000.0000   -6.26134
500040.0000   -5.14221
500080.0000   -4.67882
500120.0000   -5.68550
500160.0000   -5.76382
500200.0000   -5.00902
500240.0000   -5.16371
500280.0000   -5.66902
500320.0000   -5.20513
500360.0000   -5.95505
500400.0000   -5.62085
500440.0000   -4.46776
500480.0000   -5.08057
500520.0000   -5.70394
500560.0000   -5.08601
500600.0000   -4.98607
500640.0000   -4.90097
500680.0000   -5.23544
500720.0000   -5.54771
500760.0000   -5.20245
500800.0000   -5.60792
500840.0000   -4.76222
500880.0000   -4.84359
500920.0000   -5.50793
500960.0000   -5.34249
501000.0000   -5.55047
501040.0000   -5.82814
501080.0000   -5.01893
501120.0000   -5.67670
501160.0000   -5.21452
501200.0000   -4.86524
501240.0000   -5.30381
501280.0000   -5.18225
501320.0000   -5.90753
501360.0000   -5.58385
501400.0000   -5.21760
501440.0000   -5.00299
501480.0000   -5.14565
501520.0000   -4.44192
501560.0000   -4.82916
501600.0000   -4.86153
501640.0000   -4.37188
501680.0000   -3.87818
501720.0000   -5.20262
501760.0000   -4.92686
501800.0000   -4.98200
501840.0000   -5.33726
501880.0000   -4.94670
501920.0000   -4.84266
501960.0000   -4.58168
502000.0000   -5.58428
502040.0000   -4.15425
502080.0000   -4.69855
502120.0000   -5.16073
502160.0000   -5.48579
502200.0000   -5.84925
502240.0000   -5.74313
502280.0000   -5.64616
502320.0000   -5.32344
502360.0000   -5.25094
502400.0000   -4.52735
502440.0000   -5.65729
502480.0000   -4.02539
502520.0000   -4.80222
502560.0000   -5.52134
502600.0000   -4.51792
502640.0000   -5.01086
502680.0000   -4.24747
502720.0000   -4.85019
502760.0000   -5.14500
502800.0000   -4.75847
502840.0000   -4.70190
502880.0000   -4.17442
502920.0000   -4.47909
502960.0000   -5.38361
503000.0000   -5.69123
503040.0000   -5.13371
503080.0000   -5.57151
503120.0000   -5.44170
503160.0000   -5.15960
503200.0000   -4.80820
503240.0000   -5.11825
503280.0000   -5.11346
503320.0000   -5.24505
503360.0000   -5.19172
503400.0000   -5.54647
503440.0000   -5.68418
503480.0000   -5.65188
503520.0000   -5.92119
503560.0000   -5.79076
503600.0000   -5.42508
503640.0000   -5.65463
503680.0000   -5.67817
503720.0000   -5.36936
503760.0000   -5.07072
503800.0000   -4.90195
503840.0000   -4.77492
503880.0000   -4.95882
503920.0000   -5.24216
503960.0000   -5.17978
504000.0000   -4.76980
504040.0000   -5.31285
504080.0000   -5.80520
504120.0000   -4.87632
504160.0000   -3.84934
504200.0000   -5.47215
504240.0000   -5.13532
504280.0000   -5.24890
504320.0000   -5.80356
504360.0000   -6.10135
504400.0000   -6.06009
504440.0000   -5.02994
504480.0000   -4.61985
504520.0000   -5.15145
504560.0000   -4.92827
504600.0000   -5.31970
504640.0000   -5.28737
504680.0000   -5.81774
504720.0000   -5.45051
504760.0000   -5.91082
504800.0000   -4.89368
504840.0000   -4.91336
504880.0000   -5.48188
504920.0000   -4.97130
504960.0000   -5.80264
505000.0000   -6.24220
505040.0000   -5.83103
505080.0000   -5.75405
505120.0000   -4.52231
505160.0000   -5.38162
505200.0000   -6.34561
505240.0000   -5.32015
505280.0000   -5.92539
505320.0000   -5.46678
505360.0000   -5.97773
505400.0000   -5.58459
505440.0000   -5.60513
505480.0000   -5.38930
505520.0000   -5.74864
505560.0000   -5.61379
505600.0000   -5.92699
505640.0000   -5.71267
505680.0000   -5.12016
505720.0000   -4.89212
505760.0000   -5.80261
505800.0000   -5.41968
505840.0000   -4.95509
505880.0000   -5.54017
505920.0000   -5.27687
505960.0000   -5.40480
506000.0000   -4.35688
506040.0000   -5.45288
506080.0000   -4.95457
506120.0000   -5.06070
506160.0000   -5.42513
506200.0000   -5.11884
506240.0000   -4.96462
506280.0000   -4.08133
506320.0000   -4.99436
506360.0000   -5.58662
506400.0000   -5.50816
506440.0000   -5.57709
506480.0000   -5.39585
506520.0000   -5.03988
506560.0000   -5.38445
506600.0000   -5.27206
506640.0000   -6.43258
506680.0000   -6.00499
506720.0000   -6.05734
506760.0000   -5.78959
506800.0000   -5.96135
506840.0000   -5.80505
506880.0000   -5.48036
506920.0000   -5.02366
506960.0000   -4.92455
507000.0000   -4.84787
507040.0000   -4.35864
507080.0000   -5.74089
507120.0000   -5.12880
507160.0000   -5.72475
507200.0000   -5.52866
507240.0000   -5.52232
507280.0000   -6.09698
507320.0000   -5.95958
507360.0000   -5.04008
507400.0000   -4.33279
507440.0000   -4.11785
507480.0000   -5.41626
507520.0000   -5.16561
507560.0000   -5.82322
507600.0000   -6.14652
507640.0000   -6.09322
507680.0000   -6.79584
507720.0000   -5.74648
507760.0000   -6.62141
507800.0000   -5.36051
507840.0000   -5.79551
507880.0000   -5.48155
507920.0000   -5.15881
507960.0000   -5.28409
508000.0000   -5.38564
508040.0000   -6.11209
508080.0000   -6.03524
508120.0000   -5.21255
508160.0000   -5.30551
508200.0000   -5.24734
508240.0000   -5.59882
508280.0000   -4.90639
508320.0000   -5.10081
508360.0000   -4.37975
508400.0000   -5.54029
508440.0000   -4.89810
508480.0000   -4.95460
508520.0000   -5.73232
508560.0000   -4.85390
508600.0000   -4.90739
508640.0000   -4.05692
508680.0000   -4.81661
508720.0000   -4.77442
508760.0000   -4.98079
508800.0000   -4.89159
508840.0000   -4.00296
508880.0000   -4.42240
508920.0000   -4.83249
508960.0000   -4.51865
509000.0000   -4.82290
509040.0000   -4.57268
509080.0000   -5.65530
509120.0000   -5.22803
509160.0000   -5.51792
509200.0000   -5.28393
509240.0000   -6.02938
509280.0000   -5.55604
509320.0000   -5.91840
509360.0000   -5.05535
509400.0000   -4.87255
509440.0000   -5.00574
509480.0000   -4.91830
509520.0000   -4.97046
509560.0000   -5.74783
509600.0000   -5.07339
509640.0000   -5.65017
509680.0000   -5.76040
509720.0000   -5.66997
509760.0000   -5.08829
509800.0000   -5.94044
509840.0000   -4.92485
509880.0000   -5.44012
509920.0000   -4.89059
509960.0000   -4.36804
510000.0000   -4.88328
510040.0000   -5.00257
510080.0000   -4.51348
510120.0000   -5.23435
510160.0000   -4.14302
510200.0000   -5.25250
510240.0000   -3.58820
510280.0000   -5.08903
510320.0000   -5.15630
510360.0000   -4.97588
510400.0000   -4.83192
510440.0000   -4.30002
510480.0000   -5.14798
510520.0000   -4.63484
510560.0000   -5.07486
510600.0000   -4.66521
510640.0000   -5.47319
510680.0000   -4.78124
510720.0000   -4.17296
510760.0000   -3.96473
510800.0000   -4.42715
510840.0000   -4.81079
510880.0000   -4.51654
510920.0000   -4.17391
510960.0000   -5.29515
511000.0000   -4.87715
511040.0000   -3.99253
511080.0000   -4.32476
511120.0000   -4.07075
511160.0000   -2.70213
511200.0000   -1.94828
511240.0000   -3.32485
511280.0000   -2.52263
511320.0000   -2.10043
511360.0000   -2.52121
511400.0000   -2.04641
511440.0000   -2.72897
511480.0000   -3.41835
511520.0000   -2.09415
511560.0000   -2.42414
511600.0000   -2.46104
511640.0000   -2.90871
511680.0000   -2.60773
511720.0000   -3.43111
511760.0000   -3.48131
511800.0000   -2.42247
511840.0000   -2.15014
511880.0000   -2.79475
511920.0000   -2.51818
511960.0000   -1.95871
512000.0000   -2.80566
512040.0000   -3.00070
512080.0000   -3.01737
512120.0000   -2.57153
512160.0000   -3.58952
512200.0000   -2.20560
512240.0000   -3.26350
512280.0000   -3.39222
512320.0000   -3.26310
512360.0000   -3.04463
512400.0000   -3.00166
512440.0000   -3.72530
512480.0000   -3.40543
512520.0000   -3.50947
512560.0000   -3.02916
512600.0000   -2.99749
512640.0000   -3.51957
512680.0000   -3.43567
512720.0000   -3.73951
512760.0000   -5.37501
512800.0000   -4.67795
512840.0000   -3.80160
512880.0000   -4.55448
512920.0000   -4.01316
512960.0000   -4.81921
513000.0000   -4.08565
513040.0000   -4.40772
513080.0000   -2.48019
513120.0000   -3.31090
513160.0000   -3.62067
513200.0000   -3.98003
513240.0000   -3.85074
513280.0000   -3.51720
513320.0000   -3.94067
513360.0000   -4.25877
513400.0000   -3.71065
513440.0000   -4.34498
513480.0000   -3.16397
513520.0000   -3.82995
513560.0000   -3.54868
513600.0000   -3.30389
513640.0000   -3.27682
513680.0000   -3.71836
513720.0000   -2.83250
513760.0000   -3.02691
513800.0000   -3.54179
513840.0000   -5.16719
513880.0000   -4.31632
513920.0000   -4.02798
513960.0000   -5.12454
514000.0000   -4.55075
514040.0000   -5.06041
514080.0000   -4.99059
514120.0000   -5.37532
514160.0000   -5.14356
514200.0000   -6.37038
514240.0000   -4.64392
514280.0000   -6.58266
514320.0000   -6.44496
514360.0000   -5.82647
514400.0000   -4.87149
514440.0000   -5.53134
514480.0000   -5.18840
514520.0000   -5.07991
514560.0000   -5.21361
514600.0000   -5.72008
514640.0000   -5.55827
514680.0000   -5.71306
514720.0000   -4.97935
514760.0000   -4.99726
514800.0000   -4.96954
514840.0000   -5.88255
514880.0000   -5.61778
514920.0000   -6.88166
514960.0000   -5.40525
515000.0000   -5.49061
515040.0000   -5.58724
515080.0000   -5.41544
515120.0000   -6.18392
515160.0000   -5.69510
515200.0000   -5.45143
515240.0000   -6.62529
515280.0000   -5.30906
515320.0000   -5.04871
515360.0000   -6.21589
515400.0000   -5.81363
515440.0000   -5.32440
515480.0000   -4.82931
515520.0000   -5.73923
515560.0000   -5.60992
515600.0000   -5.92191
515640.0000   -5.96498
515680.0000   -6.15728
515720.0000   -5.41777
515760.0000   -5.00796
515800.0000   -5.04250
515840.0000   -4.91259
515880.0000   -5.61345
515920.0000   -5.19103
515960.0000   -4.82879
516000.0000   -4.29503
516040.0000   -3.95393
516080.0000   -4.64134
516120.0000   -4.38895
516160.0000   -5.07948
516200.0000   -4.48213
516240.0000   -4.89202
516280.0000   -4.19758
516320.0000   -4.60390
516360.0000   -3.49984
516400.0000   -5.11648
516440.0000   -4.53238
516480.0000   -4.19359
516520.0000   -5.24876
516560.0000   -5.02459
516600.0000   -5.54872
516640.0000   -3.76180
516680.0000   -5.38546
516720.0000   -4.56016
516760.0000   -4.72074
516800.0000   -5.54487
516840.0000   -5.57406
516880.0000   -5.54069
516920.0000   -5.84568
516960.0000   -4.81695
517000.0000   -4.88819
517040.0000   -4.87318
517080.0000   -5.09101
517120.0000   -5.46010
517160.0000   -5.80562
517200.0000   -5.84963
517240.0000   -5.07551
517280.0000   -4.90662
517320.0000   -4.11154
517360.0000   -4.37526
517400.0000   -4.31117
517440.0000   -4.88442
517480.0000   -4.98457
517520.0000   -4.33899
517560.0000   -4.41593
517600.0000   -4.45666
517640.0000   -3.67485
517680.0000   -4.41465
517720.0000   -5.22855
517760.0000   -4.93415
517800.0000   -4.06484
517840.0000   -4.01633
517880.0000   -3.76560
517920.0000   -4.35434
517960.0000   -3.74116
518000.0000   -3.22145
518040.0000   -3.74097
518080.0000   -3.21020
518120.0000   -3.58088
518160.0000   -4.21313
518200.0000   -4.64840
518240.0000   -3.95209
518280.0000   -4.63775
518320.0000   -5.35214
518360.0000   -4.74984
518400.0000   -5.35111
518440.0000   -5.59099
518480.0000   -5.44014
518520.0000   -4.84723
518560.0000   -5.59177
518600.0000   -5.09656
518640.0000   -5.12545
518680.0000   -5.67843
518720.0000   -4.11635
518760.0000   -4.51389
518800.0000   -4.42020
518840.0000   -4.67144
518880.0000   -4.26947
518920.0000   -4.58176
518960.0000   -4.29397
519000.0000   -4.78119
519040.0000   -4.77303
519080.0000   -4.85520
519120.0000   -4.47550
519160.0000   -5.36109
519200.0000   -4.96037
519240.0000   -5.39216
519280.0000   -5.50247
519320.0000   -5.45095
519360.0000   -5.19045
519400.0000   -5.51579
519440.0000   -4.93691
519480.0000   -5.46401
519520.0000   -6.80142
519560.0000   -5.19189
519600.0000   -6.12303
519640.0000   -5.31996
519680.0000   -4.29695
519720.0000   -4.52091
519760.0000   -6.43074
519800.0000   -5.03689
519840.0000   -5.62088
519880.0000   -4.49781
519920.0000   -4.14613
519960.0000   -5.32170
520000.0000   -5.28762
520040.0000   -4.98896
520080.0000   -5.15634
520120.0000   -5.22502
520160.0000   -5.50882
520200.0000   -4.69352
520240.0000   -4.41857
520280.0000   -3.96516
520320.0000   -4.97908
520360.0000   -5.81983
520400.0000   -5.26397
520440.0000   -5.51858
520480.0000   -5.37459
520520.0000   -5.24709
520560.0000   -4.43887
520600.0000   -4.88227
520640.0000   -4.92267
520680.0000   -5.37588
520720.0000   -4.61975
520760.0000   -4.68134
520800.0000   -4.05976
520840.0000   -4.70700
520880.0000   -4.36867
520920.0000   -4.71920
520960.0000   -5.19306
521000.0000   -4.51237
521040.0000   -4.79101
521080.0000   -3.99859
521120.0000   -4.94185
521160.0000   -5.18392
521200.0000   -4.81605
521240.0000   -5.45232
521280.0000   -5.06277
521320.0000   -4.78456
521360.0000   -5.07037
521400.0000   -5.07809
521440.0000   -4.30970
521480.0000   -4.61529
521520.0000   -4.00442
521560.0000   -4.21811
521600.0000   -4.23778
521640.0000   -4.54999
521680.0000   -4.55309
521720.0000   -4.19224
521760.0000   -4.58945
521800.0000   -5.25308
521840.0000   -4.32060
521880.0000   -4.74734
521920.0000   -5.44464
521960.0000   -4.22852
522000.0000   -4.28282
522040.0000   -4.10763
522080.0000   -4.59308
522120.0000   -5.38408
522160.0000   -4.86228
522200.0000   -4.93719
522240.0000   -4.48102
522280.0000   -4.98370
522320.0000   -4.77865
522360.0000   -5.20482
522400.0000   -6.10619
522440.0000   -5.16100
522480.0000   -4.95050
522520.0000   -5.38089
522560.0000   -5.49536
522600.0000   -4.73534
522640.0000   -4.86847
522680.0000   -5.24297
522720.0000   -5.26158
522760.0000   -5.92739
522800.0000   -5.50315
522840.0000   -5.53992
522880.0000   -5.88453
522920.0000   -5.34033
522960.0000   -5.58826
523000.0000   -6.03905
523040.0000   -5.52789
523080.0000   -5.27132
523120.0000   -5.97109
523160.0000   -5.47080
523200.0000   -5.44398
523240.0000   -5.99088
523280.0000   -5.56037
523320.0000   -5.07524
523360.0000   -5.76335
523400.0000   -5.70939
523440.0000   -5.21808
523480.0000   -6.12931
523520.0000   -5.66966
523560.0000   -6.00386
523600.0000   -4.86643
523640.0000   -5.11338
523680.0000   -5.26385
523720.0000   -4.69611
523760.0000   -5.29204
523800.0000   -5.99950
523840.0000   -5.35803
523880.0000   -5.72267
523920.0000   -5.36824
523960.0000   -5.54423
524000.0000   -6.21169
524040.0000   -6.21065
524080.0000   -5.39266
524120.0000   -5.57925
524160.0000   -5.26969
524200.0000   -5.75957
524240.0000   -5.27849
524280.0000   -4.89467
524320.0000   -5.12933
524360.0000   -4.78403
524400.0000   -4.90978
524440.0000   -5.54919
524480.0000   -4.81306
524520.0000   -5.44035
524560.0000   -5.16958
524600.0000   -5.47523
524640.0000   -5.31139
524680.0000   -5.75093
524720.0000   -5.94091
524760.0000   -6.88858
524800.0000   -5.42274
524840.0000   -6.06221
524880.0000   -5.86635
524920.0000   -6.47427
524960.0000   -5.77952
525000.0000   -6.18912
525040.0000   -5.97201
525080.0000   -5.84678
525120.0000   -6.03165
525160.0000   -6.22146
525200.0000   -5.92415
525240.0000   -5.68062
525280.0000   -5.10559
525320.0000   -5.77204
525360.0000   -5.20487
525400.0000   -5.57892
525440.0000   -5.63813
525480.0000   -5.07999
525520.0000   -5.99587
525560.0000   -5.32551
525600.0000   -6.34325
525640.0000   -5.89451
525680.0000   -5.59791
525720.0000   -4.84778
525760.0000   -5.33847
525800.0000   -4.92064
525840.0000   -5.37837
525880.0000   -4.85206
525920.0000   -5.57162
525960.0000   -5.49458
526000.0000   -4.87030
526040.0000   -4.28616
526080.0000   -4.75612
526120.0000   -5.22771
526160.0000   -5.87270
526200.0000   -4.75907
526240.0000   -5.36304
526280.0000   -6.18220
526320.0000   -5.67290
526360.0000   -5.28725
526400.0000   -5.79449
526440.0000   -5.38284
526480.0000   -5.09511
526520.0000   -4.93170
526560.0000   -4.21720
526600.0000   -3.87423
526640.0000   -4.50388
526680.0000   -4.64074
526720.0000   -4.66440
526760.0000   -5.17954
526800.0000   -4.42008
526840.0000   -5.52408
526880.0000   -4.95093
526920.0000   -5.11167
526960.0000   -5.92762
527000.0000   -6.21973
527040.0000   -6.09154
527080.0000   -5.90325
527120.0000   -6.03769
527160.0000   -6.09307
527200.0000   -5.36887
527240.0000   -4.73947
527280.0000   -6.14986
527320.0000   -6.04069
527360.0000   -5.14379
527400.0000   -6.72908
527440.0000   -6.30607
527480.0000   -5.60736
527520.0000   -6.43587
527560.0000   -5.62703
527600.0000   -5.73043
527640.0000   -5.61916
527680.0000   -6.34644
527720.0000   -6.14324
527760.0000   -5.99942
527800.0000   -6.18603
527840.0000   -6.19751
527880.0000   -5.98884
527920.0000   -5.68369
527960.0000   -6.88310
528000.0000   -5.89855
528040.0000   -5.47274
528080.0000   -6.48652
528120.0000   -6.21331
528160.0000   -6.23520
528200.0000   -6.53257
528240.0000   -6.27585
528280.0000   -5.96809
528320.0000   -7.16102
528360.0000   -5.72823
528400.0000   -6.48647
528440.0000   -5.89957
528480.0000   -6.01876
528520.0000   -5.35164
528560.0000   -4.66188
528600.0000   -5.62030
528640.0000   -6.62187
528680.0000   -6.30658
528720.0000   -6.53280
528760.0000   -7.88650
528800.0000   -7.48031
528840.0000   -7.41737
528880.0000   -7.17104
528920.0000   -7.71404
528960.0000   -7.59516
529000.0000   -6.92060
529040.0000   -7.01619
529080.0000   -6.91462
529120.0000   -6.27141
529160.0000   -6.86988
529200.0000   -6.02729
529240.0000   -5.81072
529280.0000   -6.99698
529320.0000   -6.27531
529360.0000   -6.40703
529400.0000   -6.11034
529440.0000   -6.25538
529480.0000   -5.71466
529520.0000   -6.28866
529560.0000   -6.58807
529600.0000   -7.23299
529640.0000   -7.09063
529680.0000   -6.66042
529720.0000   -6.21250
529760.0000   -7.50382
529800.0000   -6.12013
529840.0000   -6.72972
529880.0000   -6.03894
529920.0000   -6.16146
529960.0000   -5.92339
530000.0000   -6.48546
530040.0000   -6.45044
530080.0000   -5.92930
530120.0000   -5.06366
530160.0000   -5.31011
530200.0000   -5.88927
530240.0000   -5.44304
530280.0000   -6.16418
530320.0000   -6.23072
530360.0000   -6.21966
530400.0000   -5.69229
530440.0000   -6.09230
530480.0000   -5.55819
530520.0000   -6.46268
530560.0000   -5.18405
530600.0000   -5.17731
530640.0000   -5.25663
530680.0000   -4.82333
530720.0000   -5.42112
530760.0000   -5.40558
530800.0000   -5.79002
530840.0000   -6.56042
530880.0000   -6.87385
530920.0000   -6.29125
530960.0000   -6.09810
531000.0000   -6.30250
531040.0000   -4.88037
531080.0000   -5.37569
531120.0000   -4.89721
531160.0000   -5.80862
531200.0000   -6.13820
531240.0000   -5.98756
531280.0000   -5.90372
531320.0000   -5.96979
531360.0000   -5.38872
531400.0000   -5.39010
531440.0000   -5.64023
531480.0000   -5.44697
531520.0000   -5.15063
531560.0000   -6.16281
531600.0000   -5.52147
531640.0000   -6.02930
531680.0000   -5.67397
531720.0000   -6.06651
531760.0000   -5.48346
531800.0000   -5.17695
531840.0000   -5.65069
531880.0000   -6.33646
531920.0000   -5.94136
531960.0000   -6.64026
532000.0000   -5.17615
532040.0000   -5.73144
532080.0000   -5.74952
532120.0000   -5.92287
532160.0000   -6.40755
532200.0000   -5.65902
532240.0000   -6.96885
532280.0000   -6.68989
532320.0000   -6.28669
532360.0000   -5.86692
532400.0000   -6.16465
532440.0000   -5.59209
532480.0000   -5.95411
532520.0000   -6.50543
532560.0000   -5.92652
532600.0000   -5.69108
532640.0000   -6.12039
532680.0000   -5.63091
532720.0000   -5.69220
532760.0000   -4.97789
532800.0000   -5.71122
532840.0000   -5.19980
532880.0000   -4.82296
532920.0000   -5.33342
532960.0000   -4.85605
533000.0000   -6.31563
533040.0000   -7.05201
533080.0000   -5.17909
533120.0000   -5.50013
533160.0000   -5.55237
533200.0000   -6.38499
533240.0000   -6.58858
533280.0000   -6.05866
533320.0000   -5.65053
533360.0000   -5.52249
533400.0000   -6.78541
533440.0000   -6.18848
533480.0000   -5.90771
533520.0000   -5.94887
533560.0000   -5.04522
533600.0000   -5.35477
533640.0000   -6.19777
533680.0000   -5.18946
533720.0000   -5.24348
533760.0000   -5.47315
533800.0000   -5.27134
533840.0000   -5.85337
533880.0000   -5.51970
533920.0000   -5.68291
533960.0000   -5.69101
534000.0000   -6.80446
534040.0000   -5.90328
534080.0000   -5.63610
534120.0000   -6.11322
534160.0000   -6.56771
534200.0000   -7.15062
534240.0000   -7.23410
534280.0000   -6.56625
534320.0000   -6.66827
534360.0000   -5.74532
534400.0000   -5.74154
534440.0000   -5.51712
534480.0000   -5.48147
534520.0000   -5.01077
534560.0000   -6.26042
534600.0000   -6.76477
534640.0000   -6.49155
534680.0000   -7.08686
534720.0000   -6.63296
534760.0000   -7.10396
534800.0000   -6.43795
534840.0000   -7.51525
534880.0000   -7.26256
534920.0000   -6.17391
534960.0000   -6.87470
535000.0000   -6.52260
535040.0000   -6.95798
535080.0000   -7.88294
535120.0000   -6.93672
535160.0000   -7.61522
535200.0000   -7.31884
535240.0000   -6.62794
535280.0000   -6.92856
535320.0000   -6.46598
535360.0000   -6.97538
535400.0000   -6.83715
535440.0000   -6.30046
535480.0000   -7.42087
535520.0000   -7.52448
535560.0000   -6.23670
535600.0000   -7.57760
535640.0000   -6.83663
535680.0000   -6.44745
535720.0000   -6.77257
535760.0000   -5.61697
535800.0000   -6.79967
535840.0000   -6.29219
535880.0000   -6.97378
535920.0000   -6.79810
535960.0000   -6.64455
536000.0000   -7.75651
536040.0000   -6.81925
536080.0000   -7.40604
536120.0000   -7.38846
536160.0000   -7.28433
536200.0000   -7.57735
536240.0000   -7.00927
536280.0000   -7.26229
536320.0000   -6.66575
536360.0000   -5.61300
536400.0000   -6.63462
536440.0000   -6.05807
536480.0000   -6.22897
536520.0000   -7.66405
536560.0000   -8.03035
536600.0000   -6.85786
536640.0000   -7.39368
536680.0000   -6.25887
536720.0000   -5.74109
536760.0000   -6.29918
536800.0000   -5.71854
536840.0000   -5.85379
536880.0000   -5.84538
536920.0000   -5.89614
536960.0000   -6.25412
537000.0000   -6.26420
537040.0000   -6.86462
537080.0000   -6.90308
537120.0000   -6.99126
537160.0000   -7.01429
537200.0000   -5.45664
537240.0000   -5.39904
537280.0000   -5.70313
537320.0000   -5.32137
537360.0000   -5.86978
537400.0000   -4.58082
537440.0000   -4.87066
537480.0000   -5.78276
537520.0000   -5.94941
537560.0000   -5.95488
537600.0000   -5.74447
537640.0000   -6.11218
537680.0000   -5.32385
537720.0000   -5.87331
537760.0000   -5.12260
537800.0000   -5.53917
537840.0000   -5.54910
537880.0000   -4.72016
537920.0000   -6.56748
537960.0000   -5.78978
538000.0000   -4.71448
538040.0000   -5.34020
538080.0000   -6.07494
538120.0000   -5.58888
538160.0000   -5.80359
538200.0000   -5.79423
538240.0000   -5.41220
538280.0000   -4.84071
538320.0000   -5.41341
538360.0000   -5.14952
538400.0000   -4.96029
538440.0000   -5.55279
538480.0000   -5.66523
538520.0000   -6.69446
538560.0000   -6.75077
538600.0000   -6.73903
538640.0000   -6.60487
538680.0000   -6.18830
538720.0000   -6.49530
538760.0000   -6.60524
538800.0000   -6.69853
538840.0000   -5.81471
538880.0000   -5.72598
538920.0000   -6.75377
538960.0000   -6.33336
539000.0000   -6.20848
539040.0000   -6.30189
539080.0000   -6.35886
539120.0000   -6.79953
539160.0000   -5.70612
539200.0000   -5.28047
539240.0000   -6.67363
539280.0000   -6.36124
539320.0000   -6.56588
539360.0000   -6.40305
539400.0000   -6.35470
539440.0000   -6.63251
539480.0000   -6.49549
539520.0000   -6.69954
539560.0000   -6.54665
539600.0000   -5.78878
539640.0000   -6.42479
539680.0000   -5.44933
539720.0000   -5.27848
539760.0000   -4.25986
539800.0000   -5.58399
539840.0000   -5.02899
539880.0000   -5.74643
539920.0000   -5.76338
539960.0000   -5.68798
540000.0000   -5.62330
540040.0000   -5.60652
540080.0000   -5.79880
540120.0000   -5.31363
540160.0000   -5.52563
540200.0000   -5.41002
540240.0000   -6.64660
540280.0000   -6.21885
540320.0000   -5.96843
540360.0000   -6.66861
540400.0000   -5.60375
540440.0000   -5.90823
540480.0000   -5.27621
540520.0000   -6.08821
540560.0000   -6.55269
540600.0000   -6.58020
540640.0000   -5.69347
540680.0000   -5.72643
540720.0000   -5.47661
540760.0000   -5.02045
540800.0000   -6.12965
540840.0000   -5.96505
540880.0000   -5.42824
540920.0000   -5.43891
540960.0000   -5.89874
541000.0000   -5.41203
541040.0000   -6.42654
541080.0000   -6.54182
541120.0000   -6.21082
541160.0000   -5.82456
541200.0000   -5.13943
541240.0000   -5.32560
541280.0000   -5.43239
541320.0000   -6.16255
541360.0000   -7.17257
541400.0000   -7.22229
541440.0000   -7.41509
541480.0000   -6.15599
541520.0000   -6.23513
541560.0000   -6.89145
541600.0000   -5.66089
541640.0000   -7.06012
541680.0000   -5.79922
541720.0000   -5.89852
541760.0000   -6.63592
541800.0000   -5.32837
541840.0000   -5.98046
541880.0000   -6.15863
541920.0000   -5.39427
541960.0000   -5.30674
542000.0000   -5.46374
542040.0000   -5.04287
542080.0000   -5.44104
542120.0000   -5.38229
542160.0000   -5.38489
542200.0000   -5.08901
542240.0000   -6.35801
542280.0000   -5.39208
542320.0000   -5.26209
542360.0000   -5.55110
542400.0000   -5.63079
542440.0000   -5.49287
542480.0000   -6.25027
542520.0000   -6.42892
542560.0000   -5.79225
542600.0000   -6.27651
542640.0000   -5.91761
542680.0000   -6.22808
542720.0000   -5.79808
542760.0000   -5.93777
542800.0000   -5.29114
542840.0000   -6.04892
542880.0000   -5.66761
542920.0000   -6.51952
542960.0000   -6.21780
543000.0000   -6.32662
543040.0000   -5.50085
543080.0000   -6.08705
543120.0000   -6.07248
543160.0000   -6.06213
543200.0000   -6.10760
543240.0000   -6.73662
543280.0000   -6.14806
543320.0000   -5.78284
543360.0000   -5.96064
543400.0000   -5.78087
543440.0000   -5.98068
543480.0000   -5.18031
543520.0000   -6.65431
543560.0000   -6.74551
543600.0000   -7.08867
543640.0000   -6.70683
543680.0000   -5.51615
543720.0000   -5.95793
543760.0000   -5.95271
543800.0000   -5.49084
543840.0000   -6.23735
543880.0000   -6.56675
543920.0000   -5.67890
543960.0000   -5.46481
544000.0000   -5.49992
544040.0000   -6.02092
544080.0000   -4.88366
544120.0000   -5.86061
544160.0000   -6.00342
544200.0000   -6.31659
544240.0000   -5.95302
544280.0000   -5.94699
544320.0000   -5.79439
544360.0000   -6.26177
544400.0000   -6.28362
544440.0000   -5.88134
544480.0000   -5.08670
544520.0000   -5.91174
544560.0000   -6.61450
544600.0000   -6.04893
544640.0000   -6.24446
544680.0000   -6.13648
544720.0000   -6.21305
544760.0000   -5.32029
544800.0000   -5.99940
544840.0000   -6.72618
544880.0000   -5.56821
544920.0000   -4.60286
544960.0000   -5.60277
545000.0000   -5.94442
545040.0000   -6.29504
545080.0000   -5.34034
545120.0000   -6.05168
545160.0000   -5.20772
545200.0000   -6.09658
545240.0000   -6.80860
545280.0000   -6.07320
545320.0000   -5.27047
545360.0000   -5.68624
545400.0000   -5.94646
545440.0000   -5.56706
545480.0000   -5.47211
545520.0000   -5.57243
545560.0000   -6.46559
545600.0000   -5.98384
545640.0000   -5.52652
545680.0000   -5.97857
545720.0000   -5.58109
545760.0000   -5.72423
545800.0000   -4.60900
545840.0000   -5.20236
545880.0000   -5.24894
545920.0000   -5.25382
545960.0000   -5.58951
546000.0000   -5.93457
546040.0000   -6.56888
546080.0000   -5.44005
546120.0000   -5.81556
546160.0000   -6.16321
546200.0000   -5.72213
546240.0000   -5.27216
546280.0000   -5.17527
546320.0000   -5.07620
546360.0000   -5.90442
546400.0000   -6.58213
546440.0000   -4.22613
546480.0000   -5.14387
546520.0000   -5.20638
546560.0000   -6.21712
546600.0000   -5.42213
546640.0000   -5.20975
546680.0000   -4.81849
546720.0000   -5.50084
546760.0000   -5.88882
546800.0000   -5.48339
546840.0000   -5.17845
546880.0000   -5.50980
546920.0000   -6.34222
546960.0000   -5.56494
547000.0000   -5.14344
547040.0000   -5.89338
547080.0000   -5.11743
547120.0000   -4.98960
547160.0000   -4.73054
547200.0000   -4.39215
547240.0000   -5.37003
547280.0000   -6.09042
547320.0000   -5.75688
547360.0000   -5.87793
547400.0000   -5.53075
547440.0000   -5.52470
547480.0000   -5.67725
547520.0000   -5.12006
547560.0000   -5.89004
547600.0000   -5.54263
547640.0000   -6.08751
547680.0000   -5.94291
547720.0000   -5.75670
547760.0000   -5.70673
547800.0000   -5.51040
547840.0000   -5.12604
547880.0000   -5.74887
547920.0000   -5.20671
547960.0000   -5.58747
548000.0000   -5.43113
548040.0000   -5.81401
548080.0000   -6.18918
548120.0000   -5.35322
548160.0000   -5.00523
548200.0000   -5.43970
548240.0000   -4.41937
548280.0000   -4.93378
548320.0000   -5.18369
548360.0000   -4.69259
548400.0000   -4.91120
548440.0000   -6.10139
548480.0000   -5.92200
548520.0000   -5.82191
548560.0000   -5.82253
548600.0000   -5.56455
548640.0000   -4.85680
548680.0000   -5.65176
548720.0000   -5.05792
548760.0000   -5.74483
548800.0000   -4.63327
548840.0000   -5.28064
548880.0000   -3.99919
548920.0000   -4.97253
548960.0000   -4.29707
549000.0000   -4.83065
549040.0000   -5.07767
549080.0000   -5.60395
549120.0000   -5.39949
549160.0000   -5.24873
549200.0000   -5.49107
549240.0000   -4.74287
549280.0000   -4.68086
549320.0000   -5.21340
549360.0000   -5.36402
549400.0000   -4.71843
549440.0000   -5.47097
549480.0000   -5.26635
549520.0000   -6.08836
549560.0000   -5.44068
549600.0000   -5.57401
549640.0000   -5.48023
549680.0000   -5.79802
549720.0000   -6.02645
549760.0000   -5.95305
549800.0000   -5.83954
549840.0000   -6.33955
549880.0000   -5.94941
549920.0000   -5.81658
549960.0000   -5.11677
550000.0000   -5.45771
550040.0000   -5.78368
550080.0000   -4.99041
550120.0000   -5.49672
550160.0000   -5.85001
550200.0000   -5.45610
550240.0000   -5.60006
550280.0000   -5.72589
550320.0000   -6.27186
550360.0000   -5.04207
550400.0000   -5.43340
550440.0000   -4.23720
550480.0000   -5.51519
550520.0000   -6.04499
550560.0000   -5.67542
550600.0000   -6.37687
550640.0000   -4.78640
550680.0000   -4.87992
550720.0000   -5.55436
550760.0000   -4.39271
550800.0000   -5.59644
550840.0000   -5.50612
550880.0000   -5.14770
550920.0000   -5.50080
550960.0000   -5.51689
551000.0000   -6.05520
551040.0000   -4.81536
551080.0000   -6.02240
551120.0000   -5.78718
551160.0000   -6.02127
551200.0000   -6.02783
551240.0000   -5.79472
551280.0000   -5.68507
551320.0000   -5.66443
551360.0000   -5.65491
551400.0000   -6.45359
551440.0000   -6.39931
551480.0000   -6.18752
551520.0000   -5.77042
551560.0000   -5.85182
551600.0000   -5.37651
551640.0000   -5.73344
551680.0000   -5.49246
551720.0000   -5.53843
551760.0000   -4.58621
551800.0000   -4.44306
551840.0000   -5.28825
551880.0000   -4.83777
551920.0000   -5.74565
551960.0000   -6.15519
552000.0000   -6.33918
552040.0000   -5.36475
552080.0000   -5.73549
552120.0000   -6.24475
552160.0000   -5.54729
552200.0000   -5.21808
552240.0000   -5.60809
552280.0000   -5.60886
552320.0000   -5.88761
552360.0000   -5.51893
552400.0000   -6.44642
552440.0000   -6.31346
552480.0000   -6.53160
552520.0000   -6.17281
552560.0000   -6.10597
552600.0000   -5.42381
552640.0000   -5.27391
552680.0000   -5.37572
552720.0000   -7.28358
552760.0000   -6.85971
552800.0000   -5.82568
552840.0000   -6.21812
552880.0000   -5.88376
552920.0000   -6.00614
552960.0000   -5.27241
553000.0000   -6.20081
553040.0000   -5.51232
553080.0000   -5.93753
553120.0000   -6.10613
553160.0000   -5.56743
553200.0000   -6.14701
553240.0000   -5.74125
553280.0000   -5.79898
553320.0000   -6.66207
553360.0000   -6.65094
553400.0000   -6.17222
553440.0000   -5.09219
553480.0000   -6.01510
553520.0000   -5.09339
553560.0000   -6.12467
553600.0000   -6.42749
553640.0000   -5.45619
553680.0000   -6.11208
553720.0000   -6.07253
553760.0000   -5.73116
553800.0000   -5.92398
553840.0000   -6.37699
553880.0000   -5.83909
553920.0000   -5.66952
553960.0000   -6.87578
554000.0000   -6.29832
554040.0000   -6.01623
554080.0000   -5.71623
554120.0000   -6.47450
554160.0000   -5.67084
554200.0000   -6.27785
554240.0000   -5.64598
554280.0000   -6.29138
554320.0000   -5.83988
554360.0000   -5.57061
554400.0000   -5.95967
554440.0000   -5.54097
554480.0000   -5.14115
554520.0000   -5.05299
554560.0000   -4.41659
554600.0000   -4.54083
554640.0000   -5.24445
554680.0000   -5.75423
554720.0000   -5.48360
554760.0000   -6.34739
554800.0000   -6.18497
554840.0000   -5.88332
554880.0000   -5.60057
554920.0000   -5.12732
554960.0000   -4.54583
555000.0000   -5.69111
555040.0000   -6.27269
555080.0000   -5.82550
555120.0000   -5.70462
555160.0000   -5.62582
555200.0000   -5.76480
555240.0000   -5.45179
555280.0000   -5.28057
555320.0000   -4.77107
555360.0000   -6.08321
555400.0000   -5.38553
555440.0000   -5.66523
555480.0000   -4.34929
555520.0000   -5.05053
555560.0000   -5.16335
555600.0000   -4.14738
555640.0000   -5.41305
555680.0000   -4.90260
555720.0000   -5.06071
555760.0000   -4.79058
555800.0000   -5.58165
555840.0000   -5.97474
555880.0000   -5.59249
555920.0000   -5.98591
555960.0000   -5.45189
556000.0000   -5.84573
556040.0000   -5.78767
556080.0000   -5.57400
556120.0000   -6.29546
556160.0000   -5.34665
556200.0000   -5.79292
556240.0000   -5.71708
556280.0000   -5.77648
556320.0000   -5.65314
556360.0000   -5.81042
556400.0000   -6.51031
556440.0000   -6.98704
556480.0000   -6.70205
556520.0000   -5.23045
556560.0000   -5.69013
556600.0000   -5.67657
556640.0000   -5.72535
556680.0000   -5.72966
556720.0000   -5.40191
556760.0000   -5.44854
556800.0000   -5.62199
556840.0000   -5.11464
556880.0000   -5.74383
556920.0000   -4.78810
556960.0000   -5.03995
557000.0000   -4.75288
557040.0000   -5.23721
557080.0000   -6.20442
557120.0000   -4.81126
557160.0000   -5.60222
557200.0000   -6.81400
557240.0000   -5.55972
557280.0000   -6.43340
557320.0000   -6.22086
557360.0000   -6.07369
557400.0000   -6.95551
557440.0000   -6.72319
557480.0000   -7.29936
557520.0000   -5.91438
557560.0000   -5.54538
557600.0000   -6.44930
557640.0000   -7.07709
557680.0000   -6.54206
557720.0000   -5.98984
557760.0000   -5.62641
557800.0000   -4.84798
557840.0000   -5.21340
557880.0000   -5.26268
557920.0000   -5.06724
557960.0000   -5.67674
558000.0000   -5.63610
558040.0000   -5.03501
558080.0000   -5.45009
558120.0000   -5.85395
558160.0000   -6.78160
558200.0000   -5.57691
558240.0000   -5.92835
558280.0000   -5.38189
558320.0000   -6.70793
558360.0000   -6.33067
558400.0000   -6.16497
558440.0000   -6.07297
558480.0000   -6.42121
558520.0000   -5.76498
558560.0000   -5.13640
558600.0000   -5.18275
558640.0000   -6.35209
558680.0000   -5.30855
558720.0000   -5.56783
558760.0000   -5.78516
558800.0000   -5.45089
558840.0000   -4.71518
558880.0000   -5.66500
558920.0000   -5.17438
558960.0000   -5.41894
559000.0000   -5.99401
559040.0000   -6.01238
559080.0000   -5.97682
559120.0000   -6.24454
559160.0000   -5.36156
559200.0000   -5.46754
559240.0000   -4.86014
559280.0000   -5.14866
559320.0000   -6.71473
559360.0000   -6.56776
559400.0000   -6.13215
559440.0000   -6.00967
559480.0000   -5.83871
559520.0000   -6.45497
559560.0000   -5.95578
559600.0000   -5.77801
559640.0000   -5.35370
559680.0000   -5.37921
559720.0000   -5.69164
559760.0000   -5.25106
559800.0000   -6.25768
559840.0000   -6.22448
559880.0000   -5.58830
559920.0000   -5.87060
559960.0000   -5.84677
560000.0000   -4.83556
560040.0000   -6.30878
560080.0000   -5.59752
560120.0000   -6.54818
560160.0000   -6.19343
560200.0000   -5.23458
560240.0000   -6.37390
560280.0000   -5.70201
560320.0000   -5.33283
560360.0000   -5.24774
560400.0000   -5.94708
560440.0000   -5.46663
560480.0000   -5.26854
560520.0000   -6.06538
560560.0000   -5.11733
560600.0000   -5.31121
560640.0000   -4.42363
560680.0000   -5.48182
560720.0000   -5.07215
560760.0000   -5.33923
560800.0000   -5.70446
560840.0000   -5.95654
560880.0000   -5.76993
560920.0000   -6.19864
560960.0000   -5.82901
561000.0000   -5.97651
561040.0000   -5.66532
561080.0000   -5.77521
561120.0000   -6.31521
561160.0000   -6.42341
561200.0000   -6.36065
561240.0000   -6.93020
561280.0000   -7.09632
561320.0000   -6.42126
561360.0000   -6.42971
561400.0000   -6.05905
561440.0000   -5.89463
561480.0000   -4.82333
561520.0000   -5.25303
561560.0000   -4.99502
561600.0000   -4.36392
561640.0000   -5.62400
561680.0000   -5.19713
561720.0000   -5.12726
561760.0000   -5.39494
561800.0000   -5.81971
561840.0000   -6.30920
561880.0000   -5.42368
561920.0000   -4.91570
561960.0000   -5.94088
562000.0000   -6.69920
562040.0000   -6.65742
562080.0000   -6.39357
562120.0000   -5.47863
562160.0000   -5.65733
562200.0000   -5.38341
562240.0000   -5.50239
562280.0000   -5.78690
562320.0000   -4.74926
562360.0000   -4.48523
562400.0000   -6.01237
562440.0000   -5.65492
562480.0000   -5.98520
562520.0000   -4.10782
562560.0000   -5.19548
562600.0000   -5.51613
562640.0000   -5.61577
562680.0000   -5.70927
562720.0000   -5.19456
562760.0000   -5.17052
562800.0000   -5.29705
562840.0000   -5.12806
562880.0000   -5.66841
562920.0000   -6.01297
562960.0000   -5.73727
563000.0000   -5.03672
563040.0000   -5.23926
563080.0000   -4.48177
563120.0000   -4.98476
563160.0000   -5.38773
563200.0000   -5.31775
563240.0000   -4.61003
563280.0000   -4.98243
563320.0000   -4.69922
563360.0000   -4.64238
563400.0000   -4.84600
563440.0000   -5.23834
563480.0000   -5.37359
563520.0000   -5.55493
563560.0000   -6.48832
563600.0000   -6.23291
563640.0000   -5.67963
563680.0000   -5.31894
563720.0000   -6.67768
563760.0000   -5.50787
563800.0000   -6.12887
563840.0000   -5.39353
563880.0000   -5.17947
563920.0000   -5.55531
563960.0000   -4.61798
564000.0000   -5.95980
564040.0000   -5.80575
564080.0000   -5.00810
564120.0000   -5.88368
564160.0000   -5.37694
564200.0000   -5.23109
564240.0000   -5.03590
564280.0000   -5.39871
564320.0000   -5.22891
564360.0000   -5.39683
564400.0000   -4.99445
564440.0000   -6.01452
564480.0000   -6.01423
564520.0000   -5.70711
564560.0000   -6.33490
564600.0000   -6.55125
564640.0000   -5.98961
564680.0000   -5.01948
564720.0000   -5.85698
564760.0000   -5.91357
564800.0000   -5.03911
564840.0000   -4.74585
564880.0000   -5.77366
564920.0000   -5.52433
564960.0000   -4.82100
565000.0000   -5.44291
565040.0000   -5.53529
565080.0000   -4.73677
565120.0000   -5.88510
565160.0000   -4.87999
565200.0000   -5.03245
565240.0000   -5.66113
565280.0000   -5.36231
565320.0000   -4.90602
565360.0000   -4.79514
565400.0000   -5.05600
565440.0000   -5.01195
565480.0000   -4.53331
565520.0000   -5.16194
565560.0000   -4.85686
565600.0000   -5.38877
565640.0000   -5.82836
565680.0000   -5.02271
565720.0000   -5.40718
565760.0000   -5.18301
565800.0000   -4.78488
565840.0000   -4.09937
565880.0000   -5.20019
565920.0000   -4.73337
565960.0000   -4.35608
566000.0000   -4.68587
566040.0000   -5.18832
566080.0000   -4.45262
566120.0000   -3.75769
566160.0000   -4.22818
566200.0000   -4.28770
566240.0000   -3.58665
566280.0000   -4.62363
566320.0000   -4.29805
566360.0000   -3.94313
566400.0000   -4.44210
566440.0000   -3.35820
566480.0000   -4.55235
566520.0000   -4.55084
566560.0000   -5.46161
566600.0000   -4.22409
566640.0000   -4.80158
566680.0000   -5.22428
566720.0000   -6.04110
566760.0000   -4.64984
566800.0000   -5.60091
566840.0000   -5.27928
566880.0000   -5.35811
566920.0000   -5.00346
566960.0000   -5.25371
567000.0000   -5.73197
567040.0000   -5.40008
567080.0000   -5.01084
567120.0000   -5.27571
567160.0000   -5.06581
567200.0000   -5.24707
567240.0000   -4.30184
567280.0000   -4.61284
567320.0000   -4.84197
567360.0000   -5.20970
567400.0000   -4.29695
567440.0000   -5.39294
567480.0000   -4.93426
567520.0000   -4.44844
567560.0000   -5.39330
567600.0000   -4.94621
567640.0000   -5.32568
567680.0000   -6.23068
567720.0000   -4.77394
567760.0000   -5.62075
567800.0000   -5.45248
567840.0000   -4.75670
567880.0000   -4.21989
567920.0000   -4.28675
567960.0000   -6.18843
568000.0000   -5.23360
568040.0000   -5.92740
568080.0000   -5.62877
568120.0000   -5.29449
568160.0000   -5.05804
568200.0000   -4.80755
568240.0000   -4.39294
568280.0000   -5.29755
568320.0000   -4.65532
568360.0000   -4.94596
568400.0000   -5.23737
568440.0000   -4.64106
568480.0000   -5.33551
568520.0000   -4.97911
568560.0000   -5.71529
568600.0000   -6.10909
568640.0000   -5.44287
568680.0000   -4.41009
568720.0000   -3.94970
568760.0000   -5.72702
568800.0000   -4.74929
568840.0000   -5.35413
568880.0000   -5.34361
568920.0000   -3.52274
568960.0000   -5.22305
569000.0000   -5.22635
569040.0000   -4.75244
569080.0000   -3.88550
569120.0000   -5.23892
569160.0000   -5.11679
569200.0000   -5.39835
569240.0000   -5.11664
569280.0000   -4.71652
569320.0000   -4.79481
569360.0000   -4.48785
569400.0000   -5.45222
569440.0000   -5.00599
569480.0000   -5.43069
569520.0000   -4.00349
569560.0000   -4.94812
569600.0000   -4.53338
569640.0000   -5.09122
569680.0000   -6.06213
569720.0000   -5.79351
569760.0000   -5.07702
569800.0000   -5.36339
569840.0000   -5.83950
569880.0000   -6.02692
569920.0000   -5.91517
569960.0000   -6.09828
570000.0000   -5.17309
570040.0000   -5.63059
570080.0000   -5.08880
570120.0000   -4.94105
570160.0000   -4.89177
570200.0000   -5.11229
570240.0000   -5.05244
570280.0000   -5.37070
570320.0000   -5.16430
570360.0000   -6.44901
570400.0000   -5.02580
570440.0000   -5.53486
570480.0000   -5.34786
570520.0000   -6.56288
570560.0000   -6.03216
570600.0000   -5.18205
570640.0000   -5.73873
570680.0000   -5.65305
570720.0000   -5.86141
570760.0000   -5.81908
570800.0000   -5.57673
570840.0000   -5.45960
570880.0000   -6.21373
570920.0000   -6.06737
570960.0000   -5.39012
571000.0000   -4.85796
571040.0000   -5.65328
571080.0000   -4.59570
571120.0000   -4.73108
571160.0000   -5.38520
571200.0000   -5.06667
571240.0000   -4.72851
571280.0000   -4.95606
571320.0000   -4.87951
571360.0000   -5.04396
571400.0000   -4.86113
571440.0000   -5.80548
571480.0000   -5.32884
571520.0000   -4.74867
571560.0000   -5.30811
571600.0000   -5.85860
571640.0000   -5.34192
571680.0000   -5.67243
571720.0000   -4.72278
571760.0000   -4.91600
571800.0000   -5.45730
571840.0000   -5.54934
571880.0000   -5.80899
571920.0000   -5.39057
571960.0000   -4.77663
572000.0000   -5.80521
572040.0000   -5.52374
572080.0000   -5.09374
572120.0000   -5.10184
572160.0000   -4.70887
572200.0000   -5.62359
572240.0000   -6.17180
572280.0000   -6.61943
572320.0000   -6.24101
572360.0000   -4.32922
572400.0000   -5.10165
572440.0000   -5.34580
572480.0000   -4.82738
572520.0000   -5.15922
572560.0000   -4.71637
572600.0000   -4.60715
572640.0000   -4.87604
572680.0000   -5.46984
572720.0000   -5.42673
572760.0000   -5.61923
572800.0000   -6.36388
572840.0000   -6.30769
572880.0000   -5.53025
572920.0000   -5.68153
572960.0000   -5.41383
573000.0000   -4.60927
573040.0000   -5.23333
573080.0000   -5.71337
573120.0000   -5.06930
573160.0000   -4.69176
573200.0000   -4.75180
573240.0000   -5.59687
573280.0000   -5.44500
573320.0000   -6.15250
573360.0000   -5.50716
573400.0000   -5.82043
573440.0000   -6.77493
573480.0000   -5.69012
573520.0000   -5.65728
573560.0000   -5.86377
573600.0000   -5.64965
573640.0000   -6.23889
573680.0000   -6.52874
573720.0000   -6.43047
573760.0000   -6.43744
573800.0000   -6.68471
573840.0000   -7.51463
573880.0000   -6.98132
573920.0000   -7.04518
573960.0000   -5.88120
574000.0000   -5.93911
574040.0000   -5.98087
574080.0000   -5.36773
574120.0000   -5.34875
574160.0000   -5.81337
574200.0000   -5.21824
574240.0000   -6.31304
574280.0000   -4.82139
574320.0000   -5.07242
574360.0000   -5.07594
574400.0000   -5.04773
574440.0000   -4.06219
574480.0000   -5.50440
574520.0000   -5.29190
574560.0000   -5.21175
574600.0000   -5.06185
574640.0000   -6.17262
574680.0000   -5.18910
574720.0000   -5.57166
574760.0000   -5.04530
574800.0000   -4.92682
574840.0000   -5.16365
574880.0000   -4.46026
574920.0000   -5.04259
574960.0000   -4.79225
575000.0000   -4.89736
575040.0000   -4.21759
575080.0000   -4.39549
575120.0000   -4.72059
575160.0000   -4.05668
575200.0000   -4.90910
575240.0000   -4.97130
575280.0000   -5.42426
575320.0000   -4.75855
575360.0000   -4.53304
575400.0000   -4.66911
575440.0000   -4.08193
575480.0000   -5.13400
575520.0000   -4.46204
575560.0000   -5.07054
575600.0000   -4.62731
575640.0000   -5.55631
575680.0000   -4.74478
575720.0000   -5.62877
575760.0000   -5.86709
575800.0000   -5.54722
575840.0000   -5.23741
575880.0000   -6.10239
575920.0000   -5.81208
575960.0000   -6.11306
576000.0000   -5.63439
576040.0000   -5.50062
576080.0000   -6.04632
576120.0000   -5.25316
576160.0000   -5.25950
576200.0000   -4.67797
576240.0000   -5.16951
576280.0000   -5.59693
576320.0000   -5.43018
576360.0000   -5.67485
576400.0000   -5.75825
576440.0000   -5.69924
576480.0000   -5.70397
576520.0000   -5.78450
576560.0000   -5.63960
576600.0000   -6.45543
576640.0000   -5.64790
576680.0000   -5.95869
576720.0000   -5.88994
576760.0000   -4.65044
576800.0000   -5.69736
576840.0000   -4.35703
576880.0000   -5.02640
576920.0000   -6.05868
576960.0000   -5.96654
577000.0000   -5.30207
577040.0000   -5.79374
577080.0000   -5.99680
577120.0000   -5.85092
577160.0000   -6.59040
577200.0000   -5.26396
577240.0000   -6.13529
577280.0000   -5.84839
577320.0000   -5.13148
577360.0000   -4.91067
577400.0000   -5.43591
577440.0000   -4.42153
577480.0000   -6.00789
577520.0000   -5.95079
577560.0000   -6.16921
577600.0000   -5.56898
577640.0000   -5.52428
577680.0000   -5.63360
577720.0000   -5.07908
577760.0000   -5.19577
577800.0000   -5.34249
577840.0000   -4.36581
577880.0000   -5.28714
577920.0000   -5.23950
577960.0000   -5.20627
578000.0000   -5.21960
578040.0000   -4.58675
578080.0000   -4.80419
578120.0000   -6.15234
578160.0000   -5.04119
578200.0000   -5.50507
578240.0000   -5.74117
578280.0000   -5.49787
578320.0000   -4.81437
578360.0000   -6.20448
578400.0000   -5.38550
578440.0000   -5.25737
578480.0000   -5.68931
578520.0000   -5.38061
578560.0000   -5.32177
578600.0000   -6.13452
578640.0000   -4.83036
578680.0000   -5.39783
578720.0000   -4.60289
578760.0000   -5.12594
578800.0000   -5.44948
578840.0000   -4.94768
578880.0000   -4.81799
578920.0000   -5.96508
578960.0000   -5.60756
579000.0000   -5.86076
579040.0000   -5.77148
579080.0000   -6.60421
579120.0000   -5.65045
579160.0000   -6.14427
579200.0000   -6.07599
579240.0000   -6.17606
579280.0000   -6.13489
579320.0000   -5.53916
579360.0000   -5.72084
579400.0000   -5.59300
579440.0000   -5.03236
579480.0000   -5.04099
579520.0000   -5.33803
579560.0000   -4.75321
579600.0000   -4.96108
579640.0000   -5.00610
579680.0000   -4.92852
579720.0000   -4.99460
579760.0000   -5.24415
579800.0000   -3.97101
579840.0000   -5.30850
579880.0000   -5.03900
579920.0000   -5.04055
579960.0000   -5.70699
580000.0000   -5.49493
580040.0000   -5.42924
580080.0000   -5.99001
580120.0000   -6.06719
580160.0000   -5.23663
580200.0000   -5.46068
580240.0000   -5.60845
580280.0000   -5.57020
580320.0000   -6.15017
580360.0000   -5.45343
580400.0000   -5.49929
580440.0000   -6.49840
580480.0000   -5.51589
580520.0000   -6.45060
580560.0000   -5.81708
580600.0000   -6.44256
580640.0000   -5.64296
580680.0000   -5.84633
580720.0000   -5.13947
580760.0000   -5.83831
580800.0000   -5.13523
580840.0000   -5.87305
580880.0000   -5.47674
580920.0000   -5.17321
580960.0000   -4.79538
581000.0000   -4.86197
581040.0000   -5.28309
581080.0000   -5.63986
581120.0000   -5.30663
581160.0000   -5.39849
581200.0000   -5.68075
581240.0000   -5.22893
581280.0000   -4.98953
581320.0000   -5.59951
581360.0000   -5.60152
581400.0000   -5.34260
581440.0000   -6.11796
581480.0000   -7.04446
581520.0000   -5.88508
581560.0000   -4.85254
581600.0000   -4.53092
581640.0000   -5.55240
581680.0000   -5.55951
581720.0000   -5.50722
581760.0000   -5.76311
581800.0000   -6.32432
581840.0000   -6.47332
581880.0000   -5.41240
581920.0000   -6.00354
581960.0000   -5.80157
582000.0000   -5.14736
582040.0000   -5.07802
582080.0000   -5.65193
582120.0000   -5.34750
582160.0000   -5.42102
582200.0000   -5.89810
582240.0000   -6.97129
582280.0000   -6.57106
582320.0000   -5.91000
582360.0000   -6.29194
582400.0000   -6.27775
582440.0000   -6.10288
582480.0000   -5.93043
582520.0000   -6.15060
582560.0000   -6.19095
582600.0000   -7.02569
582640.0000   -6.37674
582680.0000   -6.83656
582720.0000   -6.64363
582760.0000   -7.03836
582800.0000   -5.98515
582840.0000   -6.07555
582880.0000   -7.35332
582920.0000   -7.37486
582960.0000   -6.34310
583000.0000   -6.05450
583040.0000   -5.46558
583080.0000   -6.01226
583120.0000   -5.94973
583160.0000   -6.49333
583200.0000   -6.05165
583240.0000   -6.65868
583280.0000   -6.74852
583320.0000   -6.57962
583360.0000   -6.58772
583400.0000   -6.53721
583440.0000   -6.47834
583480.0000   -5.83422
583520.0000   -4.75847
583560.0000   -5.64682
583600.0000   -5.01765
583640.0000   -4.42956
583680.0000   -5.10652
583720.0000   -4.92874
583760.0000   -4.43002
583800.0000   -5.42814
583840.0000   -6.29229
583880.0000   -6.02133
583920.0000   -5.34509
583960.0000   -5.03011
584000.0000   -5.07051
584040.0000   -5.71635
584080.0000   -4.95342
584120.0000   -5.01116
584160.0000   -4.95251
584200.0000   -5.91132
584240.0000   -5.22056
584280.0000   -5.95637
584320.0000   -5.41364
584360.0000   -5.38558
584400.0000   -5.45593
584440.0000   -4.96788
584480.0000   -5.43498
584520.0000   -5.78781
584560.0000   -5.08890
584600.0000   -4.09276
584640.0000   -4.93312
584680.0000   -5.27645
584720.0000   -4.91797
584760.0000   -5.20821
584800.0000   -5.21387
584840.0000   -4.81846
584880.0000   -5.56308
584920.0000   -6.10746
584960.0000   -6.18385
585000.0000   -6.61737
585040.0000   -6.54028
585080.0000   -5.71726
585120.0000   -4.96381
585160.0000   -5.15519
585200.0000   -5.18992
585240.0000   -5.50081
585280.0000   -5.50912
585320.0000   -5.98460
585360.0000   -5.47683
585400.0000   -4.87181
585440.0000   -4.99817
585480.0000   -5.89178
585520.0000   -6.67086
585560.0000   -4.71007
585600.0000   -6.41195
585640.0000   -5.50862
585680.0000   -6.19065
585720.0000   -5.23661
585760.0000   -6.02113
585800.0000   -5.50229
585840.0000   -5.74613
585880.0000   -5.50028
585920.0000   -5.69629
585960.0000   -6.41224
586000.0000   -6.31685
586040.0000   -6.00744
586080.0000   -4.82408
586120.0000   -5.94261
586160.0000   -5.43122
586200.0000   -5.97621
586240.0000   -5.83159
586280.0000   -6.43343
586320.0000   -5.60355
586360.0000   -5.98133
586400.0000   -4.90456
586440.0000   -4.50900
586480.0000   -4.89673
586520.0000   -5.35970
586560.0000   -4.57885
586600.0000   -5.72477
586640.0000   -5.13609
586680.0000   -5.82621
586720.0000   -5.00864
586760.0000   -5.08937
586800.0000   -4.93015
586840.0000   -4.45080
586880.0000   -5.03063
586920.0000   -6.05894
586960.0000   -5.58374
587000.0000   -6.23778
587040.0000   -5.19942
587080.0000   -4.96389
587120.0000   -5.67578
587160.0000   -5.54627
587200.0000   -4.96983
587240.0000   -5.44588
587280.0000   -5.62216
587320.0000   -5.16231
587360.0000   -4.93131
587400.0000   -5.32324
587440.0000   -5.94527
587480.0000   -6.07998
587520.0000   -5.13004
587560.0000   -5.17542
587600.0000   -5.45080
587640.0000   -6.50661
587680.0000   -6.45008
587720.0000   -5.75247
587760.0000   -5.71981
587800.0000   -5.34676
587840.0000   -6.56919
587880.0000   -5.08945
587920.0000   -6.01064
587960.0000   -5.96789
588000.0000   -5.75043
588040.0000   -5.82436
588080.0000   -6.25890
588120.0000   -4.91500
588160.0000   -5.30487
588200.0000   -4.74617
588240.0000   -5.09738
588280.0000   -5.29413
588320.0000   -5.71299
588360.0000   -5.47084
588400.0000   -6.23498
588440.0000   -5.70376
588480.0000   -5.55171
588520.0000   -7.31599
588560.0000   -6.20616
588600.0000   -6.40143
588640.0000   -5.88506
588680.0000   -5.81738
588720.0000   -6.35555
588760.0000   -5.73522
588800.0000   -6.45567
588840.0000   -5.82053
588880.0000   -5.37928
588920.0000   -5.33340
588960.0000   -6.44363
589000.0000   -5.29601
589040.0000   -6.68077
589080.0000   -5.76917
589120.0000   -5.19526
589160.0000   -6.54406
589200.0000   -6.05895
589240.0000   -5.39206
589280.0000   -5.75283
589320.0000   -6.10457
589360.0000   -5.83758
589400.0000   -6.14950
589440.0000   -6.09017
589480.0000   -5.31663
589520.0000   -6.02150
589560.0000   -5.44841
589600.0000   -5.00818
589640.0000   -5.66219
589680.0000   -5.00950
589720.0000   -5.44500
589760.0000   -4.89586
589800.0000   -6.30681
589840.0000   -6.06777
589880.0000   -5.75962
589920.0000   -6.87356
589960.0000   -5.09101
590000.0000   -5.59678
590040.0000   -5.48241
590080.0000   -5.61147
590120.0000   -6.67790
590160.0000   -6.06875
590200.0000   -5.80416
590240.0000   -6.20487
590280.0000   -6.26042
590320.0000   -5.34956
590360.0000   -5.27510
590400.0000   -5.11122
590440.0000   -5.40630
590480.0000   -5.29851
590520.0000   -5.70112
590560.0000   -6.45555
590600.0000   -5.60262
590640.0000   -5.18640
590680.0000   -5.10645
590720.0000   -5.60551
590760.0000   -5.08875
590800.0000   -5.44683
590840.0000   -5.03189
590880.0000   -4.97847
590920.0000   -5.48803
590960.0000   -4.96563
591000.0000   -6.09176
591040.0000   -5.16624
591080.0000   -4.36580
591120.0000   -4.67179
591160.0000   -4.62026
591200.0000   -4.65746
591240.0000   -4.33302
591280.0000   -4.27687
591320.0000   -5.19684
591360.0000   -5.38404
591400.0000   -5.12145
591440.0000   -4.95238
591480.0000   -5.78922
591520.0000   -5.60952
591560.0000   -5.28421
591600.0000   -5.56476
591640.0000   -5.28997
591680.0000   -5.31824
591720.0000   -5.35569
591760.0000   -5.07172
591800.0000   -6.03358
591840.0000   -4.90599
591880.0000   -5.50595
591920.0000   -5.75630
591960.0000   -6.29408
592000.0000   -6.26633
592040.0000   -5.75154
592080.0000   -5.47596
592120.0000   -5.52069
592160.0000   -5.11702
592200.0000   -6.55427
592240.0000   -5.61237
592280.0000   -6.25673
592320.0000   -4.09403
592360.0000   -4.89556
592400.0000   -4.67434
592440.0000   -5.67571
592480.0000   -5.08607
592520.0000   -5.22872
592560.0000   -5.31235
592600.0000   -5.61611
592640.0000   -5.89579
592680.0000   -5.62905
592720.0000   -5.45108
592760.0000   -5.33404
592800.0000   -5.59700
592840.0000   -6.16759
592880.0000   -5.38133
592920.0000   -4.27367
592960.0000   -3.98886
593000.0000   -4.90953
593040.0000   -4.06786
593080.0000   -4.81522
593120.0000   -4.84729
593160.0000   -5.21153
593200.0000   -4.57431
593240.0000   -5.20651
593280.0000   -5.96892
593320.0000   -5.71688
593360.0000   -6.41013
593400.0000   -6.23985
593440.0000   -5.79405
593480.0000   -5.73717
593520.0000   -5.01634
593560.0000   -5.29682
593600.0000   -5.43609
593640.0000   -5.58178
593680.0000   -6.18006
593720.0000   -5.93572
593760.0000   -5.80030
593800.0000   -6.34508
593840.0000   -5.76096
593880.0000   -5.17017
593920.0000   -5.96938
593960.0000   -5.18923
594000.0000   -6.11262
594040.0000   -5.75495
594080.0000   -5.91045
594120.0000   -6.29585
594160.0000   -5.73563
594200.0000   -5.67320
594240.0000   -5.41319
594280.0000   -5.36843
594320.0000   -5.02840
594360.0000   -5.87906
594400.0000   -4.78873
594440.0000   -4.57293
594480.0000   -4.06740
594520.0000   -4.09013
594560.0000   -4.82236
594600.0000   -5.57638
594640.0000   -5.06932
594680.0000   -5.45952
594720.0000   -6.25671
594760.0000   -6.18017
594800.0000   -4.57628
594840.0000   -5.79914
594880.0000   -5.10104
594920.0000   -5.71304
594960.0000   -6.00781
595000.0000   -6.02814
595040.0000   -5.71555
595080.0000   -6.02774
595120.0000   -5.85474
595160.0000   -5.57471
595200.0000   -5.87602
595240.0000   -6.39913
595280.0000   -5.32884
595320.0000   -4.92740
595360.0000   -4.19788
595400.0000   -3.85591
595440.0000   -4.85465
595480.0000   -4.20569
595520.0000   -4.36809
595560.0000   -5.43047
595600.0000   -5.04027
595640.0000   -4.89794
595680.0000   -5.15934
595720.0000   -4.85069
595760.0000   -5.16607
595800.0000   -5.35794
595840.0000   -5.25224
595880.0000   -4.53306
595920.0000   -4.42906
595960.0000   -5.19326
596000.0000   -5.42981
596040.0000   -5.38670
596080.0000   -5.19685
596120.0000   -5.68104
596160.0000   -5.06235
596200.0000   -5.39605
596240.0000   -5.12949
596280.0000   -5.32352
596320.0000   -6.21731
596360.0000   -4.73304
596400.0000   -4.69081
596440.0000   -5.34239
596480.0000   -5.56087
596520.0000   -5.85090
596560.0000   -6.11385
596600.0000   -6.18578
596640.0000   -4.97561
596680.0000   -4.84257
596720.0000   -6.14892
596760.0000   -5.44145
596800.0000   -5.34007
596840.0000   -4.96655
596880.0000   -5.27202
596920.0000   -5.15640
596960.0000   -5.52334
597000.0000   -5.12544
597040.0000   -4.85862
597080.0000   -5.03681
597120.0000   -5.28274
597160.0000   -5.39102
597200.0000   -4.64513
597240.0000   -5.35634
597280.0000   -4.62481
597320.0000   -4.49353
597360.0000   -6.08496
597400.0000   -5.94740
597440.0000   -6.58579
597480.0000   -6.02847
597520.0000   -5.62295
597560.0000   -6.00000
597600.0000   -5.91796
597640.0000   -6.57244
597680.0000   -5.47572
597720.0000   -5.85480
597760.0000   -6.60886
597800.0000   -5.71609
597840.0000   -6.24402
597880.0000   -5.79165
597920.0000   -5.29958
597960.0000   -5.82795
598000.0000   -6.06240
598040.0000   -6.14759
598080.0000   -5.87455
598120.0000   -6.19562
598160.0000   -5.61995
598200.0000   -5.79832
598240.0000   -5.44738
598280.0000   -5.37353
598320.0000   -4.88529
598360.0000   -5.71967
598400.0000   -4.59180
598440.0000   -4.83916
598480.0000   -5.61881
598520.0000   -5.40646
598560.0000   -5.36736
598600.0000   -5.48513
598640.0000   -5.77867
598680.0000   -4.91271
598720.0000   -5.69827
598760.0000   -5.44656
598800.0000   -5.20302
598840.0000   -6.16128
598880.0000   -5.80608
598920.0000   -5.77528
598960.0000   -4.88410
599000.0000   -6.31494
599040.0000   -5.50111
599080.0000   -5.05580
599120.0000   -4.68843
599160.0000   -4.91413
599200.0000   -5.72905
599240.0000   -5.98143
599280.0000   -5.68263
599320.0000   -5.78257
599360.0000   -5.88581
599400.0000   -5.81211
599440.0000   -5.67128
599480.0000   -6.10479
599520.0000   -5.64322
599560.0000   -5.37559
599600.0000   -5.47814
599640.0000   -4.64414
599680.0000   -5.48195
599720.0000   -4.94125
599760.0000   -4.96796
599800.0000   -5.97409
599840.0000   -5.19726
599880.0000   -5.71340
599920.0000   -5.90772
599960.0000   -6.29685
600000.0000   -5.92514
600040.0000   -6.34921
600080.0000   -5.12139
600120.0000   -4.75134
600160.0000   -4.99556
600200.0000   -4.99052
600240.0000   -6.01955
600280.0000   -5.73479
600320.0000   -4.81481
600360.0000   -5.61655
600400.0000   -6.08780
600440.0000   -5.05700
600480.0000   -5.07041
600520.0000   -5.03377
600560.0000   -6.00159
600600.0000   -4.96456
600640.0000   -6.26575
600680.0000   -5.60688
600720.0000   -5.56658
600760.0000   -5.90421
600800.0000   -6.28305
600840.0000   -6.21508
600880.0000   -6.45369
600920.0000   -5.76563
600960.0000   -5.42910
601000.0000   -6.50480
601040.0000   -6.11289
601080.0000   -6.08302
601120.0000   -6.06351
601160.0000   -6.40019
601200.0000   -5.63103
601240.0000   -5.64544
601280.0000   -5.66401
601320.0000   -6.49462
601360.0000   -6.67124
601400.0000   -5.79197
601440.0000   -7.34670
601480.0000   -6.17729
601520.0000   -5.58058
601560.0000   -5.49570
601600.0000   -6.37598
601640.0000   -6.64401
601680.0000   -5.60956
601720.0000   -6.09633
601760.0000   -5.63388
601800.0000   -5.33777
601840.0000   -6.29112
601880.0000   -4.50382
601920.0000   -5.29309
601960.0000   -4.97613
602000.0000   -6.15205
602040.0000   -5.40080
602080.0000   -5.32675
602120.0000   -5.39913
602160.0000   -5.15963
602200.0000   -6.04104
602240.0000   -5.25309
602280.0000   -6.11156
602320.0000   -5.38083
602360.0000   -6.15960
602400.0000   -6.71741
602440.0000   -5.88566
602480.0000   -6.55319
602520.0000   -5.47326
602560.0000   -5.63176
602600.0000   -5.47603
602640.0000   -4.52865
602680.0000   -4.71136
602720.0000   -6.10323
602760.0000   -5.53539
602800.0000   -5.16527
602840.0000   -5.71434
602880.0000   -6.20303
602920.0000   -5.91998
602960.0000   -5.98111
603000.0000   -5.75116
603040.0000   -4.93600
603080.0000   -5.70699
603120.0000   -5.82018
603160.0000   -5.81033
603200.0000   -5.05554
603240.0000   -4.03537
603280.0000   -5.40355
603320.0000   -4.53420
603360.0000   -5.17297
603400.0000   -4.91782
603440.0000   -5.72720
603480.0000   -5.58083
603520.0000   -5.43494
603560.0000   -5.31826
603600.0000   -5.43195
603640.0000   -5.53619
603680.0000   -5.90010
603720.0000   -5.54222
603760.0000   -5.29908
603800.0000   -6.20034
603840.0000   -5.61285
603880.0000   -6.49528
603920.0000   -7.05349
603960.0000   -6.60881
604000.0000   -6.81719
604040.0000   -6.54180
604080.0000   -6.20203
604120.0000   -6.37409
604160.0000   -6.22799
604200.0000   -6.84628
604240.0000   -6.21570
604280.0000   -6.45353
604320.0000   -5.63467
604360.0000   -5.62435
604400.0000   -6.83990
604440.0000   -6.09065
604480.0000   -6.56708
604520.0000   -7.17868
604560.0000   -6.42316
604600.0000   -5.87967
604640.0000   -6.05937
604680.0000   -6.49984
604720.0000   -5.88455
604760.0000   -6.83920
604800.0000   -7.42573
604840.0000   -5.90202
604880.0000   -5.61825
604920.0000   -5.81760
604960.0000   -6.19460
605000.0000   -6.52385
605040.0000   -6.71835
605080.0000   -5.93356
605120.0000   -6.05504
605160.0000   -6.72843
605200.0000   -6.28859
605240.0000   -6.32217
605280.0000   -5.58477
605320.0000   -6.16483
605360.0000   -5.34461
605400.0000   -6.32650
605440.0000   -5.86843
605480.0000   -6.56583
605520.0000   -6.74254
605560.0000   -6.25036
605600.0000   -7.13604
605640.0000   -6.23647
605680.0000   -6.23579
605720.0000   -6.35738
605760.0000   -6.72483
605800.0000   -5.83674
605840.0000   -6.75948
605880.0000   -6.24111
605920.0000   -5.37662
605960.0000   -6.53655
606000.0000   -5.38074
606040.0000   -5.17553
606080.0000   -5.74096
606120.0000   -6.03893
606160.0000   -5.36089
606200.0000   -6.33256
606240.0000   -5.79272
606280.0000   -6.25152
606320.0000   -5.10980
606360.0000   -5.68908
606400.0000   -5.77576
606440.0000   -5.22935
606480.0000   -5.80937
606520.0000   -5.90260
606560.0000   -5.76271
606600.0000   -5.52271
606640.0000   -5.49605
606680.0000   -5.71600
606720.0000   -5.50608
606760.0000   -5.82165
606800.0000   -4.67408
606840.0000   -5.14296
606880.0000   -6.03949
606920.0000   -5.80976
606960.0000   -5.09721
607000.0000   -5.31123
607040.0000   -5.59275
607080.0000   -5.23258
607120.0000   -5.81626
607160.0000   -5.48033
607200.0000   -5.16210
607240.0000   -5.83450
607280.0000   -5.58904
607320.0000   -5.89256
607360.0000   -5.44538
607400.0000   -5.29351
607440.0000   -5.71577
607480.0000   -6.16525
607520.0000   -5.28665
607560.0000   -5.31251
607600.0000   -4.93186
607640.0000   -4.27122
607680.0000   -5.14803
607720.0000   -6.18888
607760.0000   -5.73127
607800.0000   -5.72331
607840.0000   -5.72895
607880.0000   -5.31860
607920.0000   -6.32613
607960.0000   -5.83777
608000.0000   -5.95260
608040.0000   -5.30926
608080.0000   -5.86481
608120.0000   -6.12205
608160.0000   -5.70247
608200.0000   -6.07890
608240.0000   -6.26859
608280.0000   -7.03333
608320.0000   -6.49269
608360.0000   -5.72558
608400.0000   -6.14193
608440.0000   -5.93586
608480.0000   -5.26816
608520.0000   -5.18181
608560.0000   -5.13220
608600.0000   -5.68637
608640.0000   -5.43848
608680.0000   -5.64669
608720.0000   -5.96463
608760.0000   -5.92185
608800.0000   -5.16568
608840.0000   -5.04577
608880.0000   -5.06502
608920.0000   -5.17969
608960.0000   -5.56860
609000.0000   -4.71189
609040.0000   -5.34076
609080.0000   -5.77632
609120.0000   -6.19083
609160.0000   -6.06302
609200.0000   -5.31976
609240.0000   -5.65569
609280.0000   -4.50830
609320.0000   -4.71929
609360.0000   -5.46279
609400.0000   -5.16434
609440.0000   -5.03867
609480.0000   -4.70824
609520.0000   -6.48390
609560.0000   -5.03710
609600.0000   -5.83418
609640.0000   -4.92935
609680.0000   -5.88381
609720.0000   -7.17599
609760.0000   -5.63196
609800.0000   -5.52961
609840.0000   -5.81581
609880.0000   -6.35476
609920.0000   -5.69754
609960.0000   -6.39049
610000.0000   -6.35949
610040.0000   -5.51140
610080.0000   -6.09742
610120.0000   -5.59923
610160.0000   -5.24805
610200.0000   -6.21851
610240.0000   -6.22092
610280.0000   -6.23745
610320.0000   -6.54776
610360.0000   -5.06534
610400.0000   -6.00695
610440.0000   -6.82000
610480.0000   -6.13902
610520.0000   -5.89464
610560.0000   -5.68637
610600.0000   -5.96418
610640.0000   -5.75080
610680.0000   -6.02051
610720.0000   -6.08540
610760.0000   -6.43967
610800.0000   -6.04277
610840.0000   -6.60317
610880.0000   -7.17372
610920.0000   -7.12705
610960.0000   -6.60081
611000.0000   -6.43939
611040.0000   -5.33089
611080.0000   -6.09527
611120.0000   -5.94554
611160.0000   -6.55637
611200.0000   -5.87544
611240.0000   -5.74200
611280.0000   -5.96569
611320.0000   -6.54080
611360.0000   -5.95201
611400.0000   -6.64524
611440.0000   -6.48068
611480.0000   -6.42653
611520.0000   -6.36554
611560.0000   -6.81183
611600.0000   -5.94190
611640.0000   -6.41936
611680.0000   -6.36055
611720.0000   -6.12281
611760.0000   -6.79171
611800.0000   -6.54743
611840.0000   -5.95875
611880.0000   -6.31981
611920.0000   -5.28416
611960.0000   -6.29106
612000.0000   -6.80630
612040.0000   -6.95232
612080.0000   -6.76033
612120.0000   -6.65026
612160.0000   -6.36830
612200.0000   -5.31140
612240.0000   -5.58991
612280.0000   -5.52303
612320.0000   -5.30947
612360.0000   -5.40870
612400.0000   -5.77142
612440.0000   -6.03021
612480.0000   -6.18356
612520.0000   -5.38064
612560.0000   -5.50895
612600.0000   -5.48447
612640.0000   -5.59801
612680.0000   -6.14581
612720.0000   -6.78400
612760.0000   -6.57790
612800.0000   -6.19538
612840.0000   -5.22980
612880.0000   -6.40342
612920.0000   -5.87545
612960.0000   -6.08116
613000.0000   -4.81756
613040.0000   -6.52961
613080.0000   -6.69660
613120.0000   -5.46483
613160.0000   -5.17155
613200.0000   -5.34883
613240.0000   -6.05005
613280.0000   -5.31177
613320.0000   -6.09750
613360.0000   -5.72358
613400.0000   -5.60487
613440.0000   -5.60028
613480.0000   -5.07861
613520.0000   -5.63670
613560.0000   -6.02252
613600.0000   -5.56421
613640.0000   -6.74049
613680.0000   -6.00217
613720.0000   -5.40062
613760.0000   -5.49095
613800.0000   -5.94498
613840.0000   -6.14085
613880.0000   -6.48150
613920.0000   -6.15214
613960.0000   -6.67081
614000.0000   -5.64796
614040.0000   -6.06165
614080.0000   -5.81995
614120.0000   -6.36918
614160.0000   -5.49725
614200.0000   -5.98336
614240.0000   -7.04478
614280.0000   -5.40426
614320.0000   -5.55354
614360.0000   -5.31127
614400.0000   -7.27040
614440.0000   -6.21717
614480.0000   -5.60503
614520.0000   -6.21230
614560.0000   -5.80037
614600.0000   -5.47355
614640.0000   -6.63714
614680.0000   -7.29898
614720.0000   -5.65669
614760.0000   -5.26249
614800.0000   -5.33972
614840.0000   -6.05208
614880.0000   -6.88906
614920.0000   -6.05494
614960.0000   -6.18738
615000.0000   -6.34674
615040.0000   -4.62754
615080.0000   -6.13192
615120.0000   -6.74964
615160.0000   -6.32707
615200.0000   -6.64882
615240.0000   -6.89948
615280.0000   -6.48520
615320.0000   -6.31312
615360.0000   -7.02541
615400.0000   -6.32489
615440.0000   -5.90768
615480.0000   -6.81682
615520.0000   -6.01651
615560.0000   -5.35363
615600.0000   -5.63711
615640.0000   -6.30008
615680.0000   -5.76062
615720.0000   -5.65310
615760.0000   -5.50428
615800.0000   -6.23025
615840.0000   -6.29363
615880.0000   -6.86801
615920.0000   -5.94308
615960.0000   -6.77965
616000.0000   -7.01145
616040.0000   -6.44451
616080.0000   -6.77135
616120.0000   -7.38961
616160.0000   -6.10784
616200.0000   -7.42435
616240.0000   -6.89741
616280.0000   -6.56596
616320.0000   -7.01401
616360.0000   -6.36751
616400.0000   -6.39992
616440.0000   -4.98862
616480.0000   -6.59485
616520.0000   -6.29357
616560.0000   -6.06203
616600.0000   -6.04435
616640.0000   -6.76341
616680.0000   -6.04108
616720.0000   -5.46034
616760.0000   -5.59736
616800.0000   -5.97287
616840.0000   -6.03004
616880.0000   -6.98110
616920.0000   -6.74745
616960.0000   -5.75997
617000.0000   -5.68107
617040.0000   -5.81099
617080.0000   -5.23427
617120.0000   -5.27749
617160.0000   -4.88996
617200.0000   -5.75308
617240.0000   -5.71403
617280.0000   -6.07622
617320.0000   -5.36955
617360.0000   -5.64152
617400.0000   -4.94518
617440.0000   -5.09664
617480.0000   -6.50281
617520.0000   -6.67222
617560.0000   -6.94034
617600.0000   -6.31618
617640.0000   -6.45023
617680.0000   -6.73364
617720.0000   -5.90523
617760.0000   -6.81839
617800.0000   -5.54133
617840.0000   -6.88937
617880.0000   -6.03506
617920.0000   -5.48360
617960.0000   -4.86399
618000.0000   -6.69565
618040.0000   -5.83997
618080.0000   -6.51457
618120.0000   -5.79697
618160.0000   -6.66976
618200.0000   -6.91142
618240.0000   -6.60039
618280.0000   -5.96505
618320.0000   -6.67441
618360.0000   -6.10645
618400.0000   -6.52661
618440.0000   -5.89049
618480.0000   -5.67054
618520.0000   -6.20257
618560.0000   -5.95728
618600.0000   -6.48800
618640.0000   -6.45615
618680.0000   -5.65414
618720.0000   -5.86606
618760.0000   -6.52377
618800.0000   -6.47990
618840.0000   -6.79711
618880.0000   -6.60191
618920.0000   -6.67134
618960.0000   -5.89594
619000.0000   -6.36755
619040.0000   -6.61075
619080.0000   -5.81482
619120.0000   -6.08577
619160.0000   -6.28137
619200.0000   -6.42732
619240.0000   -6.57343
619280.0000   -6.49456
619320.0000   -7.11322
619360.0000   -6.60369
619400.0000   -6.51264
619440.0000   -6.28042
619480.0000   -6.32816
619520.0000   -6.91198
619560.0000   -6.51507
619600.0000   -7.20758
619640.0000   -7.44599
619680.0000   -6.92304
619720.0000   -6.62955
619760.0000   -6.39045
619800.0000   -5.78550
619840.0000   -5.71380
619880.0000   -6.74990
619920.0000   -7.05161
619960.0000   -5.47793
620000.0000   -7.21639
620040.0000   -6.03303
620080.0000   -6.54649
620120.0000   -6.28964
620160.0000   -7.19915
620200.0000   -6.95161
620240.0000   -6.78725
620280.0000   -6.44589
620320.0000   -6.13492
620360.0000   -6.61132
620400.0000   -5.85615
620440.0000   -5.98953
620480.0000   -6.38896
620520.0000   -5.95410
620560.0000   -5.90020
620600.0000   -5.67826
620640.0000   -6.64482
620680.0000   -5.40471
620720.0000   -5.76275
620760.0000   -6.47261
620800.0000   -6.04532
620840.0000   -6.58445
620880.0000   -6.14649
620920.0000   -6.46948
620960.0000   -6.19945
621000.0000   -6.05202
621040.0000   -6.46089
621080.0000   -5.86486
621120.0000   -5.76906
621160.0000   -5.70750
621200.0000   -5.04664
621240.0000   -5.21123
621280.0000   -5.11524
621320.0000   -5.39770
621360.0000   -5.25603
621400.0000   -5.51823
621440.0000   -5.15252
621480.0000   -5.03488
621520.0000   -5.35828
621560.0000   -5.75454
621600.0000   -5.48641
621640.0000   -5.58084
621680.0000   -5.13453
621720.0000   -5.80588
621760.0000   -5.18628
621800.0000   -6.00587
621840.0000   -5.44416
621880.0000   -4.97882
621920.0000   -5.09036
621960.0000   -5.41849
622000.0000   -5.17872
622040.0000   -4.48704
622080.0000   -4.90033
622120.0000   -5.45701
622160.0000   -5.96818
622200.0000   -5.53147
622240.0000   -6.12296
622280.0000   -5.67080
622320.0000   -5.78379
622360.0000   -6.25075
622400.0000   -5.72085
622440.0000   -5.70468
622480.0000   -6.21399
622520.0000   -6.09154
622560.0000   -4.69111
622600.0000   -5.18910
622640.0000   -5.04012
622680.0000   -5.78123
622720.0000   -5.13208
622760.0000   -4.94369
622800.0000   -5.72065
622840.0000   -5.30473
622880.0000   -5.99379
622920.0000   -6.37900
622960.0000   -6.07283
623000.0000   -5.51672
623040.0000   -5.92875
623080.0000   -6.26366
623120.0000   -5.39764
623160.0000   -6.14475
623200.0000   -5.31140
623240.0000   -5.55628
623280.0000   -5.40875
623320.0000   -5.28254
623360.0000   -5.57196
623400.0000   -4.89677
623440.0000   -4.89695
623480.0000   -6.08327
623520.0000   -5.76307
623560.0000   -5.97832
623600.0000   -6.80111
623640.0000   -6.39678
623680.0000   -6.92523
623720.0000   -6.38617
623760.0000   -6.00555
623800.0000   -5.94133
623840.0000   -5.93347
623880.0000   -5.16525
623920.0000   -6.43379
623960.0000   -6.60824
624000.0000   -5.97007
624040.0000   -6.59493
624080.0000   -6.39010
624120.0000   -6.04923
624160.0000   -5.52017
624200.0000   -5.95898
624240.0000   -5.24225
624280.0000   -5.27078
624320.0000   -6.29964
624360.0000   -6.06714
624400.0000   -5.08331
624440.0000   -5.67855
624480.0000   -5.62920
624520.0000   -6.75420
624560.0000   -5.89424
624600.0000   -6.28044
624640.0000   -6.30934
624680.0000   -6.51321
624720.0000   -6.21082
624760.0000   -5.27495
624800.0000   -6.15891
624840.0000   -5.95455
624880.0000   -6.69654
624920.0000   -6.11249
624960.0000   -6.37410
625000.0000   -5.25128
625040.0000   -6.10733
625080.0000   -4.89512
625120.0000   -5.49563
625160.0000   -5.80978
625200.0000   -5.21714
625240.0000   -4.73049
625280.0000   -5.38617
625320.0000   -5.60545
625360.0000   -6.54650
625400.0000   -6.58600
625440.0000   -5.25429
625480.0000   -6.64312
625520.0000   -5.98148
625560.0000   -6.80416
625600.0000   -6.70765
625640.0000   -5.90312
625680.0000   -6.62748
625720.0000   -5.80307
625760.0000   -5.56095
625800.0000   -6.24389
625840.0000   -6.26292
625880.0000   -6.00117
625920.0000   -6.66597
625960.0000   -4.76335
626000.0000   -5.45288
626040.0000   -5.82064
626080.0000   -5.74520
626120.0000   -5.49893
626160.0000   -5.92291
626200.0000   -6.02090
626240.0000   -5.43029
626280.0000   -7.13655
626320.0000   -6.08033
626360.0000   -6.64406
626400.0000   -6.33917
626440.0000   -6.21882
626480.0000   -5.55636
626520.0000   -6.01247
626560.0000   -4.96578
626600.0000   -5.12446
626640.0000   -7.02477
626680.0000   -6.19315
626720.0000   -5.56403
626760.0000   -6.10838
626800.0000   -6.12216
626840.0000   -5.72587
626880.0000   -5.63806
626920.0000   -5.48928
626960.0000   -5.73976
627000.0000   -6.04205
627040.0000   -4.62976
627080.0000   -6.33014
627120.0000   -6.38338
627160.0000   -6.16630
627200.0000   -5.69441
627240.0000   -6.13358
627280.0000   -5.66905
627320.0000   -4.76536
627360.0000   -6.09870
627400.0000   -5.93378
627440.0000   -6.42342
627480.0000   -7.28524
627520.0000   -6.40803
627560.0000   -7.22149
627600.0000   -6.67430
627640.0000   -5.86249
627680.0000   -6.64356
627720.0000   -5.80482
627760.0000   -5.89680
627800.0000   -6.01906
627840.0000   -4.69316
627880.0000   -5.61968
627920.0000   -5.52829
627960.0000   -5.62946
628000.0000   -5.81383
628040.0000   -6.17531
628080.0000   -6.29598
628120.0000   -6.91280
628160.0000   -5.93097
628200.0000   -6.43601
628240.0000   -7.39691
628280.0000   -6.86437
628320.0000   -5.73606
628360.0000   -5.89048
628400.0000   -5.82360
628440.0000   -6.55538
628480.0000   -5.94727
628520.0000   -5.85599
628560.0000   -5.47995
628600.0000   -6.19552
628640.0000   -5.66747
628680.0000   -5.68355
628720.0000   -6.69729
628760.0000   -6.40904
628800.0000   -6.18062
628840.0000   -6.29624
628880.0000   -5.75060
628920.0000   -5.67253
628960.0000   -5.26182
629000.0000   -5.65784
629040.0000   -6.10574
629080.0000   -5.44231
629120.0000   -6.75309
629160.0000   -6.75459
629200.0000   -7.02398
629240.0000   -7.38168
629280.0000   -6.53330
629320.0000   -6.21906
629360.0000   -6.47098
629400.0000   -6.85856
629440.0000   -6.45450
629480.0000   -7.33638
629520.0000   -6.27453
629560.0000   -6.05060
629600.0000   -5.98437
629640.0000   -6.03885
629680.0000   -6.94211
629720.0000   -6.42692
629760.0000   -6.86595
629800.0000   -6.36551
629840.0000   -6.34513
629880.0000   -6.71304
629920.0000   -6.18848
629960.0000   -5.98824
630000.0000   -6.99110
630040.0000   -5.77004
630080.0000   -5.49966
630120.0000   -5.48561
630160.0000   -4.20842
630200.0000   -5.20808
630240.0000   -5.58733
630280.0000   -5.63906
630320.0000   -5.96800
630360.0000   -5.91843
630400.0000   -6.16579
630440.0000   -5.88573
630480.0000   -5.37109
630520.0000   -4.91544
630560.0000   -4.92972
630600.0000   -5.04263
630640.0000   -5.30693
630680.0000   -5.88229
630720.0000   -5.61425
630760.0000   -5.29843
630800.0000   -5.95652
630840.0000   -6.47145
630880.0000   -5.45692
630920.0000   -5.35610
630960.0000   -5.46771
631000.0000   -5.71129
631040.0000   -6.16552
631080.0000   -6.52984
631120.0000   -5.57094
631160.0000   -5.69087
631200.0000   -5.74085
631240.0000   -5.41990
631280.0000   -5.41879
631320.0000   -5.22587
631360.0000   -5.51008
631400.0000   -5.33174
631440.0000   -5.10787
631480.0000   -5.84101
631520.0000   -5.76631
631560.0000   -5.50869
631600.0000   -5.81119
631640.0000   -5.91919
631680.0000   -6.05665
631720.0000   -5.62435
631760.0000   -5.77873
631800.0000   -5.73514
631840.0000   -5.53817
631880.0000   -6.34730
631920.0000   -5.97267
631960.0000   -5.67422
632000.0000   -4.48996
632040.0000   -5.54951
632080.0000   -6.39171
632120.0000   -6.14647
632160.0000   -6.03256
632200.0000   -5.21635
632240.0000   -6.05735
632280.0000   -6.19124
632320.0000   -5.26316
632360.0000   -5.19825
632400.0000   -5.26265
632440.0000   -5.30844
632480.0000   -5.84604
632520.0000   -4.33486
632560.0000   -4.59200
632600.0000   -5.04872
632640.0000   -6.07184
632680.0000   -5.22568
632720.0000   -5.02992
632760.0000   -5.29248
632800.0000   -5.55881
632840.0000   -5.29793
632880.0000   -5.94501
632920.0000   -6.46534
632960.0000   -6.41056
633000.0000   -6.00062
633040.0000   -5.83967
633080.0000   -6.24928
633120.0000   -6.35364
633160.0000   -6.15229
633200.0000   -5.31115
633240.0000   -5.03820
633280.0000   -5.13931
633320.0000   -5.69341
633360.0000   -5.49618
633400.0000   -6.09194
633440.0000   -5.17226
633480.0000   -5.83982
633520.0000   -5.65537
633560.0000   -5.33197
633600.0000   -5.21285
633640.0000   -5.71074
633680.0000   -5.86740
633720.0000   -5.62732
633760.0000   -5.94146
633800.0000   -6.26287
633840.0000   -5.39869
633880.0000   -5.22000
633920.0000   -5.83121
633960.0000   -5.65115
634000.0000   -5.40791
634040.0000   -5.87796
634080.0000   -6.33528
634120.0000   -5.74181
634160.0000   -5.71177
634200.0000   -5.55254
634240.0000   -5.84122
634280.0000   -6.06489
634320.0000   -6.52449
634360.0000   -6.15203
634400.0000   -6.57311
634440.0000   -5.74327
634480.0000   -5.72011
634520.0000   -6.35773
634560.0000   -5.76482
634600.0000   -5.87891
634640.0000   -6.69167
634680.0000   -6.82807
634720.0000   -6.52419
634760.0000   -7.41383
634800.0000   -7.19886
634840.0000   -7.10136
634880.0000   -7.14870
634920.0000   -6.48828
634960.0000   -7.04257
635000.0000   -6.84941
635040.0000   -6.41581
635080.0000   -5.29568
635120.0000   -5.96284
635160.0000   -6.55569
635200.0000   -5.48982
635240.0000   -6.25058
635280.0000   -5.92560
635320.0000   -6.25963
635360.0000   -5.88958
635400.0000   -5.70340
635440.0000   -5.35007
635480.0000   -6.31111
635520.0000   -6.52821
635560.0000   -6.80417
635600.0000   -6.25896
635640.0000   -5.67485
635680.0000   -6.47694
635720.0000   -6.04852
635760.0000   -5.49532
635800.0000   -5.37670
635840.0000   -5.15083
635880.0000   -4.75090
635920.0000   -5.97176
635960.0000   -6.30619
636000.0000   -6.93613
636040.0000   -6.43663
636080.0000   -5.82391
636120.0000   -5.98935
636160.0000   -6.70369
636200.0000   -6.30024
636240.0000   -5.97091
636280.0000   -5.66640
636320.0000   -5.04190
636360.0000   -6.40507
636400.0000   -6.28223
636440.0000   -6.07737
636480.0000   -5.75396
636520.0000   -7.09905
636560.0000   -6.44836
636600.0000   -6.40926
636640.0000   -5.70611
636680.0000   -5.96407
636720.0000   -5.78025
636760.0000   -5.59691
636800.0000   -6.21317
636840.0000   -5.48229
636880.0000   -5.37989
636920.0000   -6.23670
636960.0000   -5.33626
637000.0000   -5.73011
637040.0000   -4.97578
637080.0000   -5.06853
637120.0000   -5.03139
637160.0000   -5.39405
637200.0000   -5.53564
637240.0000   -5.08964
637280.0000   -5.21223
637320.0000   -5.46404
637360.0000   -5.75649
637400.0000   -6.54842
637440.0000   -6.23402
637480.0000   -5.92146
637520.0000   -6.01505
637560.0000   -5.93004
637600.0000   -6.55848
637640.0000   -5.49714
637680.0000   -5.96778
637720.0000   -6.17913
637760.0000   -5.79420
637800.0000   -5.77252
637840.0000   -5.60919
637880.0000   -6.45083
637920.0000   -5.43413
637960.0000   -5.12696
638000.0000   -5.94157
638040.0000   -5.60782
638080.0000   -5.23752
638120.0000   -5.50974
638160.0000   -6.33521
638200.0000   -5.37143
638240.0000   -6.27479
638280.0000   -5.91668
638320.0000   -5.63375
638360.0000   -5.40885
638400.0000   -5.35017
638440.0000   -5.63911
638480.0000   -5.86882
638520.0000   -5.75425
638560.0000   -5.58991
638600.0000   -5.01064
638640.0000   -5.81847
638680.0000   -6.48620
638720.0000   -6.25829
638760.0000   -5.28201
638800.0000   -6.22606
638840.0000   -5.26822
638880.0000   -5.86698
638920.0000   -6.21330
638960.0000   -5.46988
639000.0000   -6.04548
639040.0000   -6.52102
639080.0000   -4.97215
639120.0000   -5.19646
639160.0000   -5.77811
639200.0000   -5.65917
639240.0000   -6.49829
639280.0000   -6.88351
639320.0000   -7.49379
639360.0000   -5.78088
639400.0000   -7.07875
639440.0000   -6.92484
639480.0000   -6.07077
639520.0000   -6.59669
639560.0000   -6.79499
639600.0000   -7.23555
639640.0000   -6.65723
639680.0000   -5.91493
639720.0000   -6.71092
639760.0000   -6.29487
639800.0000   -7.47056
639840.0000   -7.01396
639880.0000   -6.11519
639920.0000   -7.06858
639960.0000   -6.57632
640000.0000   -6.18907
640040.0000   -6.51969
640080.0000   -6.23381
640120.0000   -5.94724
640160.0000   -6.33768
640200.0000   -5.82136
640240.0000   -5.35577
640280.0000   -5.56048
640320.0000   -5.66604
640360.0000   -6.03731
640400.0000   -6.11394
640440.0000   -5.25518
640480.0000   -5.18235
640520.0000   -5.73045
640560.0000   -5.03838
640600.0000   -5.56487
640640.0000   -5.23372
640680.0000   -5.29539
640720.0000   -4.74852
640760.0000   -5.10053
640800.0000   -4.74901
640840.0000   -4.33947
640880.0000   -4.99472
640920.0000   -4.26322
640960.0000   -5.35114
641000.0000   -5.73272
641040.0000   -5.42007
641080.0000   -4.75114
641120.0000   -5.08523
641160.0000   -4.91534
641200.0000   -4.69579
641240.0000   -5.37114
641280.0000   -5.32546
641320.0000   -4.85536
641360.0000   -4.46875
641400.0000   -4.89627
641440.0000   -4.96543
641480.0000   -4.50529
641520.0000   -4.60138
641560.0000   -5.11986
641600.0000   -5.29434
641640.0000   -5.63039
641680.0000   -5.37219
641720.0000   -5.17681
641760.0000   -4.89012
641800.0000   -6.01387
641840.0000   -5.26859
641880.0000   -5.06880
641920.0000   -4.72178
641960.0000   -4.73495
642000.0000   -5.51741
642040.0000   -5.90718
642080.0000   -4.75859
642120.0000   -6.09292
642160.0000   -5.12360
642200.0000   -5.73980
642240.0000   -6.60927
642280.0000   -5.79656
642320.0000   -6.45402
642360.0000   -6.58597
642400.0000   -6.75418
642440.0000   -6.78715
642480.0000   -6.20616
642520.0000   -5.17682
642560.0000   -5.61122
642600.0000   -5.76875
642640.0000   -5.97669
642680.0000   -6.48513
642720.0000   -6.26715
642760.0000   -5.49830
642800.0000   -6.09572
642840.0000   -6.47411
642880.0000   -5.66124
642920.0000   -6.29676
642960.0000   -5.37710
643000.0000   -6.13908
643040.0000   -6.52076
643080.0000   -6.28703
643120.0000   -6.12133
643160.0000   -5.58135
643200.0000   -6.21449
643240.0000   -5.30050
643280.0000   -5.84658
643320.0000   -5.95640
643360.0000   -6.64766
643400.0000   -5.85159
643440.0000   -6.60767
643480.0000   -6.75353
643520.0000   -6.62967
643560.0000   -6.74171
643600.0000   -6.62175
643640.0000   -7.01118
643680.0000   -6.84531
643720.0000   -6.87964
643760.0000   -6.10337
643800.0000   -6.18127
643840.0000   -6.63444
643880.0000   -6.31740
643920.0000   -5.47463
643960.0000   -5.53379
644000.0000   -5.79623
644040.0000   -5.39143
644080.0000   -6.20430
644120.0000   -6.15118
644160.0000   -7.04299
644200.0000   -5.96861
644240.0000   -6.77573
644280.0000   -5.83428
644320.0000   -6.24731
644360.0000   -6.56021
644400.0000   -6.17247
644440.0000   -5.99415
644480.0000   -6.80982
644520.0000   -5.47618
644560.0000   -6.13761
644600.0000   -6.64289
644640.0000   -6.70260
644680.0000   -6.47429
644720.0000   -5.95243
644760.0000   -5.89334
644800.0000   -5.96964
644840.0000   -5.81079
644880.0000   -5.28593
644920.0000   -5.75675
644960.0000   -6.31238
645000.0000   -6.27485
645040.0000   -5.97424
645080.0000   -6.03033
645120.0000   -5.91974
645160.0000   -5.81628
645200.0000   -6.82390
645240.0000   -6.02977
645280.0000   -6.45909
645320.0000   -6.57016
645360.0000   -6.38138
645400.0000   -6.83845
645440.0000   -5.96600
645480.0000   -6.16092
645520.0000   -6.16193
645560.0000   -6.16632
645600.0000   -5.30329
645640.0000   -5.30569
645680.0000   -5.52301
645720.0000   -6.38592
645760.0000   -6.31621
645800.0000   -5.47666
645840.0000   -5.44011
645880.0000   -5.99198
645920.0000   -6.97150
645960.0000   -6.23858
646000.0000   -6.66669
646040.0000   -6.61039
646080.0000   -6.26826
646120.0000   -6.49198
646160.0000   -5.69474
646200.0000   -6.53758
646240.0000   -6.55907
646280.0000   -6.51787
646320.0000   -6.67811
646360.0000   -5.69739
646400.0000   -5.78589
646440.0000   -6.17015
646480.0000   -6.05239
646520.0000   -6.65277
646560.0000   -6.62491
646600.0000   -5.69486
646640.0000   -6.56562
646680.0000   -7.03942
646720.0000   -6.40740
646760.0000   -6.13288
646800.0000   -5.96372
646840.0000   -6.01927
646880.0000   -5.31343
646920.0000   -5.32294
646960.0000   -5.91278
647000.0000   -6.19286
647040.0000   -6.58855
647080.0000   -6.50940
647120.0000   -6.14032
647160.0000   -7.10109
647200.0000   -6.60728
647240.0000   -6.35776
647280.0000   -6.17567
647320.0000   -5.80670
647360.0000   -6.39133
647400.0000   -6.60836
647440.0000   -5.73057
647480.0000   -6.60049
647520.0000   -5.44692
647560.0000   -5.45078
647600.0000   -5.63246
647640.0000   -6.09618
647680.0000   -6.42321
647720.0000   -6.09288
647760.0000   -6.44806
647800.0000   -5.70429
647840.0000   -5.23426
647880.0000   -5.52738
647920.0000   -5.99367
647960.0000   -6.34851
648000.0000   -6.85472
648040.0000   -6.37606
648080.0000   -6.97359
648120.0000   -6.62491
648160.0000   -6.88374
648200.0000   -6.93529
648240.0000   -6.77904
648280.0000   -6.43955
648320.0000   -7.27248
648360.0000   -6.16285
648400.0000   -6.37489
648440.0000   -6.71597
648480.0000   -7.04646
648520.0000   -6.90587
648560.0000   -6.07144
648600.0000   -6.10608
648640.0000   -5.73112
648680.0000   -6.17252
648720.0000   -5.82773
648760.0000   -6.43462
648800.0000   -6.02111
648840.0000   -6.15565
648880.0000   -6.58061
648920.0000   -6.81105
648960.0000   -6.06392
649000.0000   -5.73529
649040.0000   -6.29870
649080.0000   -6.02999
649120.0000   -5.76017
649160.0000   -5.75613
649200.0000   -5.14585
649240.0000   -5.94360
649280.0000   -5.86015
649320.0000   -6.06597
649360.0000   -5.25607
649400.0000   -6.05710
649440.0000   -4.92017
649480.0000   -5.33250
649520.0000   -5.20099
649560.0000   -5.93187
649600.0000   -5.04291
649640.0000   -5.77814
649680.0000   -6.35177
649720.0000   -6.96077
649760.0000   -5.66089
649800.0000   -6.05122
649840.0000   -6.86047
649880.0000   -6.09902
649920.0000   -6.02672
649960.0000   -5.63914
650000.0000   -5.57735
650040.0000   -5.68015
650080.0000   -6.16396
650120.0000   -6.32197
650160.0000   -5.66550
650200.0000   -5.21678
650240.0000   -5.46031
650280.0000   -5.59367
650320.0000   -5.51086
650360.0000   -5.50814
650400.0000   -5.55655
650440.0000   -6.01285
650480.0000   -5.60670
650520.0000   -5.14771
650560.0000   -5.22313
650600.0000   -5.64903
650640.0000   -5.78234
650680.0000   -5.44652
650720.0000   -5.11795
650760.0000   -5.74693
650800.0000   -6.23448
650840.0000   -5.61540
650880.0000   -4.56834
650920.0000   -4.57422
650960.0000   -4.99322
651000.0000   -5.52620
651040.0000   -5.30900
651080.0000   -6.00609
651120.0000   -4.95758
651160.0000   -5.32603
651200.0000   -5.03520
651240.0000   -6.13489
651280.0000   -5.21812
651320.0000   -6.15881
651360.0000   -5.55379
651400.0000   -6.22556
651440.0000   -4.98514
651480.0000   -5.81241
651520.0000   -5.94016
651560.0000   -5.71927
651600.0000   -5.73824
651640.0000   -5.54719
651680.0000   -5.43174
651720.0000   -4.34407
651760.0000   -6.07187
651800.0000   -5.06238
651840.0000   -5.13810
651880.0000   -6.29415
651920.0000   -6.93361
651960.0000   -6.63342
652000.0000   -6.43978
652040.0000   -5.67923
652080.0000   -6.48271
652120.0000   -7.25192
652160.0000   -7.21137
652200.0000   -6.25441
652240.0000   -6.56603
652280.0000   -6.40008
652320.0000   -5.72677
652360.0000   -5.69087
652400.0000   -5.98225
652440.0000   -5.56593
652480.0000   -5.66624
652520.0000   -5.42013
652560.0000   -6.83533
652600.0000   -6.12306
652640.0000   -6.68097
652680.0000   -5.61178
652720.0000   -5.81298
652760.0000   -6.38877
652800.0000   -6.11390
652840.0000   -5.44128
652880.0000   -6.08929
652920.0000   -5.48441
652960.0000   -5.85146
653000.0000   -6.01904
653040.0000   -5.22017
653080.0000   -4.80955
653120.0000   -5.42974
653160.0000   -5.67839
653200.0000   -5.55949
653240.0000   -5.79953
653280.0000   -5.39234
653320.0000   -6.51359
653360.0000   -5.36699
653400.0000   -6.27466
653440.0000   -5.66914
653480.0000   -5.28183
653520.0000   -6.13051
653560.0000   -5.39643
653600.0000   -5.69313
653640.0000   -6.26569
653680.0000   -5.34514
653720.0000   -5.60603
653760.0000   -5.09697
653800.0000   -5.55463
653840.0000   -5.63679
653880.0000   -4.98173
653920.0000   -6.00729
653960.0000   -5.57453
654000.0000   -5.96239
654040.0000   -6.08844
654080.0000   -4.86548
654120.0000   -5.57969
654160.0000   -6.25301
654200.0000   -6.06948
654240.0000   -5.99710
654280.0000   -6.47282
654320.0000   -6.24315
654360.0000   -6.33212
654400.0000   -5.44235
654440.0000   -6.53887
654480.0000   -5.68390
654520.0000   -6.00279
654560.0000   -5.65919
654600.0000   -5.93258
654640.0000   -6.03337
654680.0000   -6.10747
654720.0000   -6.01201
654760.0000   -6.60927
654800.0000   -6.82697
654840.0000   -6.25289
654880.0000   -6.28959
654920.0000   -6.58892
654960.0000   -5.60436
655000.0000   -5.92399
655040.0000   -5.52980
655080.0000   -5.78103
655120.0000   -5.21029
655160.0000   -6.41150
655200.0000   -6.46028
655240.0000   -6.45753
655280.0000   -5.71065
655320.0000   -5.58952
655360.0000   -5.94110
655400.0000   -5.76112
655440.0000   -6.00562
655480.0000   -6.22279
655520.0000   -5.71030
655560.0000   -5.85994
655600.0000   -5.71635
655640.0000   -5.26439
655680.0000   -5.70770
655720.0000   -5.81861
655760.0000   -4.98318
655800.0000   -6.76242
655840.0000   -6.10603
655880.0000   -5.43004
655920.0000   -6.48515
655960.0000   -5.99945
656000.0000   -6.15163
656040.0000   -5.54216
656080.0000   -6.03469
656120.0000   -5.87137
656160.0000   -6.18731
656200.0000   -6.19901
656240.0000   -5.88884
656280.0000   -6.65721
656320.0000   -7.25608
656360.0000   -6.30826
656400.0000   -5.92563
656440.0000   -5.84001
656480.0000   -5.98345
656520.0000   -4.33543
656560.0000   -4.51986
656600.0000   -4.80738
656640.0000   -5.53674
656680.0000   -5.45060
656720.0000   -5.58257
656760.0000   -6.04364
656800.0000   -6.45502
656840.0000   -5.90191
656880.0000   -5.50366
656920.0000   -5.52348
656960.0000   -7.02259
657000.0000   -5.12751
657040.0000   -5.71035
657080.0000   -6.41274
657120.0000   -6.88583
657160.0000   -6.07051
657200.0000   -5.29861
657240.0000   -6.49388
657280.0000   -6.30124
657320.0000   -5.96741
657360.0000   -5.70580
657400.0000   -5.68570
657440.0000   -6.16584
657480.0000   -6.09796
657520.0000   -5.86380
657560.0000   -5.65778
657600.0000   -5.32087
657640.0000   -5.23689
657680.0000   -5.03806
657720.0000   -5.30112
657760.0000   -5.88912
657800.0000   -4.85872
657840.0000   -6.01895
657880.0000   -5.93901
657920.0000   -5.85642
657960.0000   -6.59037
658000.0000   -5.38054
658040.0000   -5.80851
658080.0000   -4.93494
658120.0000   -5.12934
658160.0000   -6.31946
658200.0000   -5.73258
658240.0000   -5.49238
658280.0000   -5.80866
658320.0000   -5.89215
658360.0000   -6.24902
658400.0000   -5.19805
658440.0000   -5.46237
658480.0000   -5.72317
658520.0000   -5.34937
658560.0000   -5.42195
658600.0000   -5.24742
658640.0000   -5.15128
658680.0000   -5.82235
658720.0000   -5.50190
658760.0000   -4.57432
658800.0000   -5.83620
658840.0000   -4.85991
658880.0000   -4.02634
658920.0000   -4.89460
658960.0000   -4.13021
659000.0000   -3.98601
659040.0000   -4.45517
659080.0000   -4.43304
659120.0000   -4.05980
659160.0000   -3.50028
659200.0000   -4.18764
659240.0000   -4.41746
659280.0000   -3.52599
659320.0000   -4.01558
659360.0000   -4.15568
659400.0000   -4.00750
659440.0000   -4.85541
659480.0000   -4.16101
659520.0000   -4.96060
659560.0000   -5.33021
659600.0000   -6.52825
659640.0000   -6.69283
659680.0000   -6.42718
659720.0000   -6.90429
659760.0000   -6.39263
659800.0000   -6.41956
659840.0000   -6.88216
659880.0000   -6.30651
659920.0000   -6.75147
659960.0000   -6.12470
660000.0000   -5.91950
660040.0000   -6.21057
660080.0000   -6.91401
660120.0000   -5.92916
660160.0000   -7.03588
660200.0000   -6.36927
660240.0000   -6.54890
660280.0000   -6.99934
660320.0000   -5.84960
660360.0000   -6.29023
660400.0000   -6.61009
660440.0000   -6.21068
660480.0000   -6.09714
660520.0000   -6.50806
660560.0000   -6.63929
660600.0000   -6.61674
660640.0000   -6.70424
660680.0000   -5.55925
660720.0000   -5.29373
660760.0000   -5.86836
660800.0000   -5.17368
660840.0000   -4.76678
660880.0000   -5.27764
660920.0000   -6.02852
660960.0000   -6.14362
661000.0000   -6.35442
661040.0000   -5.69410
661080.0000   -5.20824
661120.0000   -6.34741
661160.0000   -6.92372
661200.0000   -5.82075
661240.0000   -7.39880
661280.0000   -6.37242
661320.0000   -6.05274
661360.0000   -5.43056
661400.0000   -5.73657
661440.0000   -5.39284
661480.0000   -6.22896
661520.0000   -6.50532
661560.0000   -5.42844
661600.0000   -5.89637
661640.0000   -6.46428
661680.0000   -5.30268
661720.0000   -5.48099
661760.0000   -5.34434
661800.0000   -4.84640
661840.0000   -4.18268
661880.0000   -5.13505
661920.0000   -5.55050
661960.0000   -5.94821
662000.0000   -6.48426
662040.0000   -5.64484
662080.0000   -6.05519
662120.0000   -6.42599
662160.0000   -5.98615
662200.0000   -6.38407
662240.0000   -5.93876
662280.0000   -6.67318
662320.0000   -7.72046
662360.0000   -6.27229
662400.0000   -6.04763
662440.0000   -6.17100
662480.0000   -6.27626
662520.0000   -6.06412
662560.0000   -6.30426
662600.0000   -5.79997
662640.0000   -6.56224
662680.0000   -5.20796
662720.0000   -5.99099
662760.0000   -6.69427
662800.0000   -6.02282
662840.0000   -6.33602
662880.0000   -6.97041
662920.0000   -6.46859
662960.0000   -7.05725
663000.0000   -6.08814
663040.0000   -5.49371
663080.0000   -5.94901
663120.0000   -5.58588
663160.0000   -4.99034
663200.0000   -4.81749
663240.0000   -5.10590
663280.0000   -4.76744
663320.0000   -5.76147
663360.0000   -5.58964
663400.0000   -6.31162
663440.0000   -5.89077
663480.0000   -5.25627
663520.0000   -6.64030
663560.0000   -5.34286
663600.0000   -5.36112
663640.0000   -5.60571
663680.0000   -5.86862
663720.0000   -4.97656
663760.0000   -6.26813
663800.0000   -5.49236
663840.0000   -5.67208
663880.0000   -5.06925
663920.0000   -5.27821
663960.0000   -3.90733
664000.0000   -6.29054
664040.0000   -5.92478
664080.0000   -5.80339
664120.0000   -4.83864
664160.0000   -5.53380
664200.0000   -5.35641
664240.0000   -5.68664
664280.0000   -5.29950
664320.0000   -6.16265
664360.0000   -6.00365
664400.0000   -6.25511
664440.0000   -6.39191
664480.0000   -6.45293
664520.0000   -5.26671
664560.0000   -5.59822
664600.0000   -6.52062
664640.0000   -5.37839
664680.0000   -5.42578
664720.0000   -5.33098
664760.0000   -5.04135
664800.0000   -6.12027
664840.0000   -5.73715
664880.0000   -5.31535
664920.0000   -6.31592
664960.0000   -5.14970
665000.0000   -5.44412
665040.0000   -4.90972
665080.0000   -5.64784
665120.0000   -5.12206
665160.0000   -5.80777
665200.0000   -6.01477
665240.0000   -5.12617
665280.0000   -4.27784
665320.0000   -5.10056
665360.0000   -5.45826
665400.0000   -5.53155
665440.0000   -6.22272
665480.0000   -5.93408
665520.0000   -5.52294
665560.0000   -5.71221
665600.0000   -5.86267
665640.0000   -5.43507
665680.0000   -5.00290
665720.0000   -5.28821
665760.0000   -6.19291
665800.0000   -5.82940
665840.0000   -6.45327
665880.0000   -5.54208
665920.0000   -5.63364
665960.0000   -4.94020
666000.0000   -5.06728
666040.0000   -5.29090
666080.0000   -4.79977
666120.0000   -4.86973
666160.0000   -4.70356
666200.0000   -4.94621
666240.0000   -5.17540
666280.0000   -5.97887
666320.0000   -5.08758
666360.0000   -5.56677
666400.0000   -5.71404
666440.0000   -6.02762
666480.0000   -5.63381
666520.0000   -5.46959
666560.0000   -5.30342
666600.0000   -5.86436
666640.0000   -5.40862
666680.0000   -5.88147
666720.0000   -5.51030
666760.0000   -5.63670
666800.0000   -5.04781
666840.0000   -5.27218
666880.0000   -5.58166
666920.0000   -4.58568
666960.0000   -3.89618
667000.0000   -4.15262
667040.0000   -4.48845
667080.0000   -4.67311
667120.0000   -5.26849
667160.0000   -4.76806
667200.0000   -5.05126
667240.0000   -4.93581
667280.0000   -5.49587
667320.0000   -5.50312
667360.0000   -4.76218
667400.0000   -5.03118
667440.0000   -5.59483
667480.0000   -5.58588
667520.0000   -4.75824
667560.0000   -5.42391
667600.0000   -5.95851
667640.0000   -6.41793
667680.0000   -6.00507
667720.0000   -6.07119
667760.0000   -6.41194
667800.0000   -7.07333
667840.0000   -5.80500
667880.0000   -6.24995
667920.0000   -6.66706
667960.0000   -6.22571
668000.0000   -5.03717
668040.0000   -5.70655
668080.0000   -6.13708
668120.0000   -5.72682
668160.0000   -6.30174
668200.0000   -7.28245
668240.0000   -5.68055
668280.0000   -6.40969
668320.0000   -6.40893
668360.0000   -6.08693
668400.0000   -6.17307
668440.0000   -6.92906
668480.0000   -5.78773
668520.0000   -6.00642
668560.0000   -6.31850
668600.0000   -5.88163
668640.0000   -5.85663
668680.0000   -6.19600
668720.0000   -5.40491
668760.0000   -5.04616
668800.0000   -5.14705
668840.0000   -5.35467
668880.0000   -5.59321
668920.0000   -6.52737
668960.0000   -6.24854
669000.0000   -6.07230
669040.0000   -6.65813
669080.0000   -5.33107
669120.0000   -5.85862
669160.0000   -5.73477
669200.0000   -5.82353
669240.0000   -6.11877
669280.0000   -5.82824
669320.0000   -5.54573
669360.0000   -6.03905
669400.0000   -6.00223
669440.0000   -6.75774
669480.0000   -5.81003
669520.0000   -6.09040
669560.0000   -6.37305
669600.0000   -5.37279
669640.0000   -5.65033
669680.0000   -5.35134
669720.0000   -5.54761
669760.0000   -6.32025
669800.0000   -5.73719
669840.0000   -5.31857
669880.0000   -5.43679
669920.0000   -5.46248
669960.0000   -5.32622
670000.0000   -6.31947
670040.0000   -6.09113
670080.0000   -5.57154
670120.0000   -6.02397
670160.0000   -6.15515
670200.0000   -6.12183
670240.0000   -5.55600
670280.0000   -5.51980
670320.0000   -6.08258
670360.0000   -6.26314
670400.0000   -7.17905
670440.0000   -6.47492
670480.0000   -7.15912
670520.0000   -6.89612
670560.0000   -6.11944
670600.0000   -5.49801
670640.0000   -5.85341
670680.0000   -5.06842
670720.0000   -5.55943
670760.0000   -5.79034
670800.0000   -6.01907
670840.0000   -5.57170
670880.0000   -5.43997
670920.0000   -5.64462
670960.0000   -6.31568
671000.0000   -6.73359
671040.0000   -6.89135
671080.0000   -5.64275
671120.0000   -6.02971
671160.0000   -5.86415
671200.0000   -5.43528
671240.0000   -5.11267
671280.0000   -5.66215
671320.0000   -5.54904
671360.0000   -6.42743
671400.0000   -5.57635
671440.0000   -6.33934
671480.0000   -5.79586
671520.0000   -5.82312
671560.0000   -6.20052
671600.0000   -5.54336
671640.0000   -6.10943
671680.0000   -5.81883
671720.0000   -5.14997
671760.0000   -6.01434
671800.0000   -6.07240
671840.0000   -5.88099
671880.0000   -5.36606
671920.0000   -5.39547
671960.0000   -5.47931
672000.0000   -5.58823
672040.0000   -6.20014
672080.0000   -5.27415
672120.0000   -6.26596
672160.0000   -6.66037
672200.0000   -5.35599
672240.0000   -5.21358
672280.0000   -5.74294
672320.0000   -5.48641
672360.0000   -4.97855
672400.0000   -5.85742
672440.0000   -5.58371
672480.0000   -6.19122
672520.0000   -5.57505
672560.0000   -6.09473
672600.0000   -6.28138
672640.0000   -6.12255
672680.0000   -5.61227
672720.0000   -5.82089
672760.0000   -6.20645
672800.0000   -5.61754
672840.0000   -5.52705
672880.0000   -6.26424
672920.0000   -6.51370
672960.0000   -6.33603
673000.0000   -6.22772
673040.0000   -7.38796
673080.0000   -5.97144
673120.0000   -5.95284
673160.0000   -5.94176
673200.0000   -6.22085
673240.0000   -6.62168
673280.0000   -4.90358
673320.0000   -4.28588
673360.0000   -5.70597
673400.0000   -5.27845
673440.0000   -4.90702
673480.0000   -4.72470
673520.0000   -5.26065
673560.0000   -5.36730
673600.0000   -5.56611
673640.0000   -6.02619
673680.0000   -5.17320
673720.0000   -5.35893
673760.0000   -5.45639
673800.0000   -5.63881
673840.0000   -4.77653
673880.0000   -5.61372
673920.0000   -6.29795
673960.0000   -4.82432
674000.0000   -5.29749
674040.0000   -4.80204
674080.0000   -4.80446
674120.0000   -5.21812
674160.0000   -6.33350
674200.0000   -5.14652
674240.0000   -4.66499
674280.0000   -5.43246
674320.0000   -5.53630
674360.0000   -5.36737
674400.0000   -5.24494
674440.0000   -5.75508
674480.0000   -5.81480
674520.0000   -5.60893
674560.0000   -5.11996
674600.0000   -5.51112
674640.0000   -5.34947
674680.0000   -4.57769
674720.0000   -4.54336
674760.0000   -4.79211
674800.0000   -5.90589
674840.0000   -6.21404
674880.0000   -6.11855
674920.0000   -6.02971
674960.0000   -5.34031
675000.0000   -5.79155
675040.0000   -5.52855
675080.0000   -6.03540
675120.0000   -5.65189
675160.0000   -5.88231
675200.0000   -5.59991
675240.0000   -5.48535
675280.0000   -4.91453
675320.0000   -4.96034
675360.0000   -5.56229
675400.0000   -5.29587
675440.0000   -4.86417
675480.0000   -5.00734
675520.0000   -5.32054
675560.0000   -5.02583
675600.0000   -5.14214
675640.0000   -4.75706
675680.0000   -5.07965
675720.0000   -5.81214
675760.0000   -5.47439
675800.0000   -5.49477
675840.0000   -5.36742
675880.0000   -4.90388
675920.0000   -5.89673
675960.0000   -6.39791
676000.0000   -6.01097
676040.0000   -5.70661
676080.0000   -5.51706
676120.0000   -5.48346
676160.0000   -5.44141
676200.0000   -5.05069
676240.0000   -5.89109
676280.0000   -5.19258
676320.0000   -4.67279
676360.0000   -5.51487
676400.0000   -5.48517
676440.0000   -5.77366
676480.0000   -5.72862
676520.0000   -6.35486
676560.0000   -5.94292
676600.0000   -5.25212
676640.0000   -5.76644
676680.0000   -6.95569
676720.0000   -5.53106
676760.0000   -6.83565
676800.0000   -6.47980
676840.0000   -6.11067
676880.0000   -5.83290
676920.0000   -7.36793
676960.0000   -6.93839
677000.0000   -6.76634
677040.0000   -6.35615
677080.0000   -6.82620
677120.0000   -5.68186
677160.0000   -6.10112
677200.0000   -4.80532
677240.0000   -6.33910
677280.0000   -6.12865
677320.0000   -6.45360
677360.0000   -5.89545
677400.0000   -6.23784
677440.0000   -6.45213
677480.0000   -5.63348
677520.0000   -5.96450
677560.0000   -6.42864
677600.0000   -6.24526
677640.0000   -5.60712
677680.0000   -6.00286
677720.0000   -6.12796
677760.0000   -5.49377
677800.0000   -5.51440
677840.0000   -6.05445
677880.0000   -5.81463
677920.0000   -5.62828
677960.0000   -6.20194
678000.0000   -5.84484
678040.0000   -5.17461
678080.0000   -6.07417
678120.0000   -5.40627
678160.0000   -5.86033
678200.0000   -5.00264
678240.0000   -5.62985
678280.0000   -5.12617
678320.0000   -6.75724
678360.0000   -5.18704
678400.0000   -6.15647
678440.0000   -5.27080
678480.0000   -6.20714
678520.0000   -6.31010
678560.0000   -5.80958
678600.0000   -5.75963
678640.0000   -6.05988
678680.0000   -6.01889
678720.0000   -4.96654
678760.0000   -5.09289
678800.0000   -5.32376
678840.0000   -5.14970
678880.0000   -6.07503
678920.0000   -5.25313
678960.0000   -5.82277
679000.0000   -6.25755
679040.0000   -5.29037
679080.0000   -5.51556
679120.0000   -5.09526
679160.0000   -4.23947
679200.0000   -5.60418
679240.0000   -4.96802
679280.0000   -5.09756
679320.0000   -5.36328
679360.0000   -5.30324
679400.0000   -5.34722
679440.0000   -5.76474
679480.0000   -5.34294
679520.0000   -5.36189
679560.0000   -5.33613
679600.0000   -6.10982
679640.0000   -5.00617
679680.0000   -5.66056
679720.0000   -5.13508
679760.0000   -5.81529
679800.0000   -5.22786
679840.0000   -6.04502
679880.0000   -5.27829
679920.0000   -5.28331
679960.0000   -5.16266
680000.0000   -4.40274
680040.0000   -4.86492
680080.0000   -5.77199
680120.0000   -4.67712
680160.0000   -5.97145
680200.0000   -5.15998
680240.0000   -5.37369
680280.0000   -5.47990
680320.0000   -5.31861
680360.0000   -5.84526
680400.0000   -6.03300
680440.0000   -6.26084
680480.0000   -6.51225
680520.0000   -6.88179
680560.0000   -5.98245
680600.0000   -6.92287
680640.0000   -5.63530
680680.0000   -6.92812
680720.0000   -6.14080
680760.0000   -6.13774
680800.0000   -7.06577
680840.0000   -7.79834
680880.0000   -7.78739
680920.0000   -7.13026
680960.0000   -6.56629
681000.0000   -7.46698
681040.0000   -6.70645
681080.0000   -6.39552
681120.0000   -6.64306
681160.0000   -5.61442
681200.0000   -5.87039
681240.0000   -6.98277
681280.0000   -5.98024
681320.0000   -5.87900
681360.0000   -5.77410
681400.0000   -6.74543
681440.0000   -6.56900
681480.0000   -5.88733
681520.0000   -5.82191
681560.0000   -5.68614
681600.0000   -6.88341
681640.0000   -6.14941
681680.0000   -6.34217
681720.0000   -6.01416
681760.0000   -5.49017
681800.0000   -5.34724
681840.0000   -4.93320
681880.0000   -5.78406
681920.0000   -5.35621
681960.0000   -5.15465
682000.0000   -6.08095
682040.0000   -5.59501
682080.0000   -5.81946
682120.0000   -6.02569
682160.0000   -5.92211
682200.0000   -6.62928
682240.0000   -5.78128
682280.0000   -6.16948
682320.0000   -6.43476
682360.0000   -5.93853
682400.0000   -5.70563
682440.0000   -5.30261
682480.0000   -5.95505
682520.0000   -5.89519
682560.0000   -6.16818
682600.0000   -6.00810
682640.0000   -5.14343
682680.0000   -5.68907
682720.0000   -5.01706
682760.0000   -5.43654
682800.0000   -6.18682
682840.0000   -5.36663
682880.0000   -4.55113
682920.0000   -5.81128
682960.0000   -4.44811
683000.0000   -5.10986
683040.0000   -4.82930
683080.0000   -4.43014
683120.0000   -5.70981
683160.0000   -5.36385
683200.0000   -5.63767
683240.0000   -5.95930
683280.0000   -5.81754
683320.0000   -5.55944
683360.0000   -4.49690
683400.0000   -5.18636
683440.0000   -5.04077
683480.0000   -4.48709
683520.0000   -5.24252
683560.0000   -5.03747
683600.0000   -5.37853
683640.0000   -5.27165
683680.0000   -6.30210
683720.0000   -5.94940
683760.0000   -5.98456
683800.0000   -6.03114
683840.0000   -5.64294
683880.0000   -5.48900
683920.0000   -5.56773
683960.0000   -4.95368
684000.0000   -5.02212
684040.0000   -4.67526
684080.0000   -6.00913
684120.0000   -5.79110
684160.0000   -4.97728
684200.0000   -5.85493
684240.0000   -4.64948
684280.0000   -5.14414
684320.0000   -5.33093
684360.0000   -4.83380
684400.0000   -5.06921
684440.0000   -5.43929
684480.0000   -4.74104
684520.0000   -5.15077
684560.0000   -5.57176
684600.0000   -6.31202
684640.0000   -5.79557
684680.0000   -5.39498
684720.0000   -5.78533
684760.0000   -6.19929
684800.0000   -5.86014
684840.0000   -5.58216
684880.0000   -5.53883
684920.0000   -5.57537
684960.0000   -5.29446
685000.0000   -5.29706
685040.0000   -5.37106
685080.0000   -5.14161
685120.0000   -5.32032
685160.0000   -5.39661
685200.0000   -4.92979
685240.0000   -4.90420
685280.0000   -4.94370
685320.0000   -5.96680
685360.0000   -5.57188
685400.0000   -4.78096
685440.0000   -5.30647
685480.0000   -5.59052
685520.0000   -5.53659
685560.0000   -5.65253
685600.0000   -5.44035
685640.0000   -5.06482
685680.0000   -6.00080
685720.0000   -6.18667
685760.0000   -4.58920
685800.0000   -5.73659
685840.0000   -5.37871
685880.0000   -5.32048
685920.0000   -5.47847
685960.0000   -4.72741
686000.0000   -5.15223
686040.0000   -5.96009
686080.0000   -5.96573
686120.0000   -6.47128
686160.0000   -5.83401
686200.0000   -6.16043
686240.0000   -5.44422
686280.0000   -6.08069
686320.0000   -5.14256
686360.0000   -5.74838
686400.0000   -6.29237
686440.0000   -4.95268
686480.0000   -6.25000
686520.0000   -6.05974
686560.0000   -6.31332
686600.0000   -6.03179
686640.0000   -5.63718
686680.0000   -5.34560
686720.0000   -6.17184
686760.0000   -5.92639
686800.0000   -5.98603
686840.0000   -5.74605
686880.0000   -6.68292
686920.0000   -6.90296
686960.0000   -5.47177
687000.0000   -6.58032
687040.0000   -6.69086
687080.0000   -6.66412
687120.0000   -5.85243
687160.0000   -4.77878
687200.0000   -5.88574
687240.0000   -6.10561
687280.0000   -5.08038
687320.0000   -5.24439
687360.0000   -5.70324
687400.0000   -5.67139
687440.0000   -6.06006
687480.0000   -5.83003
687520.0000   -6.31547
687560.0000   -5.57754
687600.0000   -6.26658
687640.0000   -5.87117
687680.0000   -5.89653
687720.0000   -5.01025
687760.0000   -5.17364
687800.0000   -6.14280
687840.0000   -5.36329
687880.0000   -5.61227
687920.0000   -5.27450
687960.0000   -5.46208
688000.0000   -4.71229
688040.0000   -4.97101
688080.0000   -5.44041
688120.0000   -6.07818
688160.0000   -5.09821
688200.0000   -5.69848
688240.0000   -5.31073
688280.0000   -5.64655
688320.0000   -5.43475
688360.0000   -5.89132
688400.0000   -5.36258
688440.0000   -5.21019
688480.0000   -5.18137
688520.0000   -5.34066
688560.0000   -4.68409
688600.0000   -5.03479
688640.0000   -4.88410
688680.0000   -5.03500
688720.0000   -6.41626
688760.0000   -5.50319
688800.0000   -5.89423
688840.0000   -5.45962
688880.0000   -5.88458
688920.0000   -4.50970
688960.0000   -5.27836
689000.0000   -4.96593
689040.0000   -5.10552
689080.0000   -4.90003
689120.0000   -4.92475
689160.0000   -4.83541
689200.0000   -5.64502
689240.0000   -5.50032
689280.0000   -6.44967
689320.0000   -5.10010
689360.0000   -5.36821
689400.0000   -4.88286
689440.0000   -5.73006
689480.0000   -5.96671
689520.0000   -5.60024
689560.0000   -6.04459
689600.0000   -5.00204
689640.0000   -5.46891
689680.0000   -5.89341
689720.0000   -5.60845
689760.0000   -5.67007
689800.0000   -5.60103
689840.0000   -6.64985
689880.0000   -6.77798
689920.0000   -6.80878
689960.0000   -5.13986
690000.0000   -6.85934
690040.0000   -6.49903
690080.0000   -6.68678
690120.0000   -6.63305
690160.0000   -5.95039
690200.0000   -6.08806
690240.0000   -6.05932
690280.0000   -5.29183
690320.0000   -6.31631
690360.0000   -5.25012
690400.0000   -6.00147
690440.0000   -5.81651
690480.0000   -5.69952
690520.0000   -5.87209
690560.0000   -5.50450
690600.0000   -5.86954
690640.0000   -5.62753
690680.0000   -5.44400
690720.0000   -5.30116
690760.0000   -5.18889
690800.0000   -5.50770
690840.0000   -4.57172
690880.0000   -4.64641
690920.0000   -5.37973
690960.0000   -6.54968
691000.0000   -5.21502
691040.0000   -5.56184
691080.0000   -5.69516
691120.0000   -5.45450
691160.0000   -6.33689
691200.0000   -6.21020
691240.0000   -6.33465
691280.0000   -5.38579
691320.0000   -6.46775
691360.0000   -4.51107
691400.0000   -5.78708
691440.0000   -6.38873
691480.0000   -4.67991
691520.0000   -5.32227
691560.0000   -5.89035
691600.0000   -5.20345
691640.0000   -5.31726
691680.0000   -5.38033
691720.0000   -5.73527
691760.0000   -5.41220
691800.0000   -5.43058
691840.0000   -6.02729
691880.0000   -5.72988
691920.0000   -6.39515
691960.0000   -5.48081
692000.0000   -4.94975
692040.0000   -4.97819
692080.0000   -5.14412
692120.0000   -5.57666
692160.0000   -4.94437
692200.0000   -5.85904
692240.0000   -6.30418
692280.0000   -5.44211
692320.0000   -5.63178
692360.0000   -6.33262
692400.0000   -5.21649
692440.0000   -4.76517
692480.0000   -5.24898
692520.0000   -5.61872
692560.0000   -5.20760
692600.0000   -5.67647
692640.0000   -5.54781
692680.0000   -6.40504
692720.0000   -6.13171
692760.0000   -6.08034
692800.0000   -5.30482
692840.0000   -5.78719
692880.0000   -5.47475
692920.0000   -4.95695
692960.0000   -5.22270
693000.0000   -4.40449
693040.0000   -4.52750
693080.0000   -5.42476
693120.0000   -4.99194
693160.0000   -5.47925
693200.0000   -5.79057
693240.0000   -5.73412
693280.0000   -5.94986
693320.0000   -5.87588
693360.0000   -5.46068
693400.0000   -5.32177
693440.0000   -5.47050
693480.0000   -5.96136
693520.0000   -6.04494
693560.0000   -5.91162
693600.0000   -6.36500
693640.0000   -6.07244
693680.0000   -6.15400
693720.0000   -5.91726
693760.0000   -5.52484
693800.0000   -5.51937
693840.0000   -4.96278
693880.0000   -6.17915
693920.0000   -5.62737
693960.0000   -6.13065
694000.0000   -5.60850
694040.0000   -4.52804
694080.0000   -5.90535
694120.0000   -5.50857
694160.0000   -4.88984
694200.0000   -5.56096
694240.0000   -6.74878
694280.0000   -5.78567
694320.0000   -5.87366
694360.0000   -5.23166
694400.0000   -5.65196
694440.0000   -6.29716
694480.0000   -5.17373
694520.0000   -5.33130
694560.0000   -5.70744
694600.0000   -5.46308
694640.0000   -6.19879
694680.0000   -4.49431
694720.0000   -5.36624
694760.0000   -5.43551
694800.0000   -5.10812
694840.0000   -5.14406
694880.0000   -5.07382
694920.0000   -5.02300
694960.0000   -5.97994
695000.0000   -5.19313
695040.0000   -4.47702
695080.0000   -4.76993
695120.0000   -4.28508
695160.0000   -4.33746
695200.0000   -5.19041
695240.0000   -4.90798
695280.0000   -4.48695
695320.0000   -4.61163
695360.0000   -4.87375
695400.0000   -5.11796
695440.0000   -3.99114
695480.0000   -4.24995
695520.0000   -5.45115
695560.0000   -5.26576
695600.0000   -5.43414
695640.0000   -5.18801
695680.0000   -4.76953
695720.0000   -5.17690
695760.0000   -5.93976
695800.0000   -5.35341
695840.0000   -5.59836
695880.0000   -6.42003
695920.0000   -4.87670
695960.0000   -5.64409
696000.0000   -5.65125
696040.0000   -5.12407
696080.0000   -5.08284
696120.0000   -4.01076
696160.0000   -5.53700
696200.0000   -5.52969
696240.0000   -4.89718
696280.0000   -5.57244
696320.0000   -5.24100
696360.0000   -6.13419
696400.0000   -5.28714
696440.0000   -4.11919
696480.0000   -4.77161
696520.0000   -6.00458
696560.0000   -5.89997
696600.0000   -5.97730
696640.0000   -5.66031
696680.0000   -5.56675
696720.0000   -5.78627
696760.0000   -5.23647
696800.0000   -4.98075
696840.0000   -5.37659
696880.0000   -5.08092
696920.0000   -5.73596
696960.0000   -5.50012
697000.0000   -5.45532
697040.0000   -6.42273
697080.0000   -4.95770
697120.0000   -4.70614
697160.0000   -5.77540
697200.0000   -6.59509
697240.0000   -5.97408
697280.0000   -6.40614
697320.0000   -6.27226
697360.0000   -5.97823
697400.0000   -5.34383
697440.0000   -5.62514
697480.0000   -5.51726
697520.0000   -6.35413
697560.0000   -5.03605
697600.0000   -6.17351
697640.0000   -5.69028
697680.0000   -5.37547
697720.0000   -6.46353
697760.0000   -5.50004
697800.0000   -5.77160
697840.0000   -6.08667
697880.0000   -5.63121
697920.0000   -5.97398
697960.0000   -5.36141
698000.0000   -5.24400
698040.0000   -5.30383
698080.0000   -4.86235
698120.0000   -5.50477
698160.0000   -5.50035
698200.0000   -5.23476
698240.0000   -5.14332
698280.0000   -5.53212
698320.0000   -5.70398
698360.0000   -6.06658
698400.0000   -5.90897
698440.0000   -5.97579
698480.0000   -5.00234
698520.0000   -6.52214
698560.0000   -6.59584
698600.0000   -6.56539
698640.0000   -6.53690
698680.0000   -5.60994
698720.0000   -5.87201
698760.0000   -7.35405
698800.0000   -6.61938
698840.0000   -6.30392
698880.0000   -5.67374
698920.0000   -5.37687
698960.0000   -5.25403
699000.0000   -5.66904
[truncated: 173,079 more chars]
