# Supplementary material for: Comment on 'Valid molecular dynamics simulations of human hemoglobin require a surprisingly large box size'
Source: eLife. 2019 Jun 20;8:e44718. doi: 10.7554/eLife.44718 (PMC6586461; doi:10.7554/eLife.44718)
Supplement: Figure 1—source data 1. — The zip archive contains a README file describing which source files correspond to the different panels. [file elife-44718-fig1-data1.zip › figure1/panel_C/90A/e/proj.xvg]

@ autoscale onread none
@ with g0
@ g0 on
@ title "projection on eigenvectors (nm)"
@ xaxis  label "Time (ps)"
@ world xmin 0
@ world xmax 1e+06
@ world ymin -8.51198
@ world ymax 0.571089
@ view xmin 0.15
@ view xmax 0.85
@ view ymin 0.15
@ view ymax 0.85
@ yaxis  label "vec 1"
@ xaxis tick major 250000
@ xaxis tick minor 125000
@ xaxis ticklabel start type spec
@ xaxis ticklabel start -0
@ yaxis tick major 2
@ yaxis tick minor 1
@ yaxis ticklabel start type spec
@ yaxis ticklabel start -8
@ zeroxaxis bar on
@ zeroxaxis bar linestyle 3
    0.0000   -5.08866
   40.0000   -5.33873
   80.0000   -4.58903
  120.0000   -5.42230
  160.0000   -6.01288
  200.0000   -5.11777
  240.0000   -4.70755
  280.0000   -5.23329
  320.0000   -3.86162
  360.0000   -4.06773
  400.0000   -4.44747
  440.0000   -3.77528
  480.0000   -5.20800
  520.0000   -5.20253
  560.0000   -5.47073
  600.0000   -4.88032
  640.0000   -6.13482
  680.0000   -3.93442
  720.0000   -4.12619
  760.0000   -4.86015
  800.0000   -5.36870
  840.0000   -5.13329
  880.0000   -5.73619
  920.0000   -5.27965
  960.0000   -4.66622
 1000.0000   -5.98382
 1040.0000   -5.39478
 1080.0000   -4.30983
 1120.0000   -5.05167
 1160.0000   -6.35818
 1200.0000   -4.01760
 1240.0000   -5.45835
 1280.0000   -4.98031
 1320.0000   -4.83170
 1360.0000   -4.72054
 1400.0000   -4.14726
 1440.0000   -4.52361
 1480.0000   -4.46417
 1520.0000   -4.74147
 1560.0000   -5.01570
 1600.0000   -4.69904
 1640.0000   -4.97279
 1680.0000   -5.29886
 1720.0000   -5.23932
 1760.0000   -4.75703
 1800.0000   -4.82770
 1840.0000   -5.58941
 1880.0000   -5.20079
 1920.0000   -5.43739
 1960.0000   -4.44018
 2000.0000   -5.19625
 2040.0000   -5.34941
 2080.0000   -5.40151
 2120.0000   -5.67257
 2160.0000   -5.10343
 2200.0000   -5.36022
 2240.0000   -6.05666
 2280.0000   -5.79406
 2320.0000   -4.41077
 2360.0000   -4.45674
 2400.0000   -4.00502
 2440.0000   -3.93925
 2480.0000   -5.26562
 2520.0000   -4.84207
 2560.0000   -5.08881
 2600.0000   -5.04558
 2640.0000   -5.13587
 2680.0000   -5.46122
 2720.0000   -4.48584
 2760.0000   -5.61445
 2800.0000   -5.64515
 2840.0000   -5.08151
 2880.0000   -5.49460
 2920.0000   -5.44906
 2960.0000   -6.06018
 3000.0000   -5.77822
 3040.0000   -5.16600
 3080.0000   -4.87118
 3120.0000   -5.09692
 3160.0000   -4.41904
 3200.0000   -4.90646
 3240.0000   -5.70465
 3280.0000   -6.08841
 3320.0000   -5.91251
 3360.0000   -5.61272
 3400.0000   -5.13750
 3440.0000   -5.73886
 3480.0000   -5.11928
 3520.0000   -5.44379
 3560.0000   -5.35312
 3600.0000   -4.57973
 3640.0000   -4.80601
 3680.0000   -5.06388
 3720.0000   -5.19648
 3760.0000   -5.64206
 3800.0000   -5.12238
 3840.0000   -5.29254
 3880.0000   -5.27960
 3920.0000   -5.77482
 3960.0000   -4.59491
 4000.0000   -3.75330
 4040.0000   -3.61764
 4080.0000   -4.48208
 4120.0000   -5.00735
 4160.0000   -4.50034
 4200.0000   -5.03636
 4240.0000   -5.84439
 4280.0000   -5.63295
 4320.0000   -5.25037
 4360.0000   -4.97684
 4400.0000   -4.93942
 4440.0000   -6.04583
 4480.0000   -5.42842
 4520.0000   -5.18207
 4560.0000   -5.88560
 4600.0000   -5.14379
 4640.0000   -6.13637
 4680.0000   -5.66445
 4720.0000   -5.06716
 4760.0000   -5.95856
 4800.0000   -5.27415
 4840.0000   -5.65817
 4880.0000   -5.92647
 4920.0000   -6.41004
 4960.0000   -5.48561
 5000.0000   -6.10939
 5040.0000   -6.18985
 5080.0000   -5.83432
 5120.0000   -5.11978
 5160.0000   -6.21652
 5200.0000   -4.96274
 5240.0000   -5.06435
 5280.0000   -5.95853
 5320.0000   -5.55564
 5360.0000   -5.04106
 5400.0000   -5.14826
 5440.0000   -5.52130
 5480.0000   -5.17065
 5520.0000   -5.68432
 5560.0000   -5.35206
 5600.0000   -5.59011
 5640.0000   -6.05448
 5680.0000   -6.14376
 5720.0000   -5.21426
 5760.0000   -5.35818
 5800.0000   -5.48828
 5840.0000   -5.85840
 5880.0000   -6.98822
 5920.0000   -6.00584
 5960.0000   -6.91096
 6000.0000   -5.49233
 6040.0000   -5.94662
 6080.0000   -5.75556
 6120.0000   -6.51153
 6160.0000   -6.82584
 6200.0000   -6.13245
 6240.0000   -5.97847
 6280.0000   -5.69803
 6320.0000   -5.69081
 6360.0000   -5.77971
 6400.0000   -6.08584
 6440.0000   -5.62918
 6480.0000   -5.43843
 6520.0000   -4.55749
 6560.0000   -4.79856
 6600.0000   -4.82497
 6640.0000   -5.29994
 6680.0000   -5.21163
 6720.0000   -4.65578
 6760.0000   -5.68880
 6800.0000   -5.45909
 6840.0000   -4.88521
 6880.0000   -5.36341
 6920.0000   -5.96400
 6960.0000   -6.55949
 7000.0000   -6.16613
 7040.0000   -6.64521
 7080.0000   -6.10543
 7120.0000   -5.88872
 7160.0000   -5.29493
 7200.0000   -6.20898
 7240.0000   -6.56756
 7280.0000   -7.01371
 7320.0000   -7.50380
 7360.0000   -6.55095
 7400.0000   -6.18300
 7440.0000   -6.67490
 7480.0000   -6.49109
 7520.0000   -6.44331
 7560.0000   -6.20065
 7600.0000   -6.33153
 7640.0000   -5.68180
 7680.0000   -4.27716
 7720.0000   -5.82541
 7760.0000   -5.40027
 7800.0000   -5.71824
 7840.0000   -4.70450
 7880.0000   -5.91636
 7920.0000   -5.50915
 7960.0000   -5.24872
 8000.0000   -5.26933
 8040.0000   -5.14800
 8080.0000   -5.26445
 8120.0000   -5.73583
 8160.0000   -5.76977
 8200.0000   -5.63053
 8240.0000   -6.97545
 8280.0000   -7.23246
 8320.0000   -6.43725
 8360.0000   -6.81848
 8400.0000   -6.57003
 8440.0000   -5.19252
 8480.0000   -6.07416
 8520.0000   -6.20958
 8560.0000   -6.38040
 8600.0000   -5.57452
 8640.0000   -5.48772
 8680.0000   -5.01261
 8720.0000   -6.41233
 8760.0000   -5.00886
 8800.0000   -5.17385
 8840.0000   -5.28850
 8880.0000   -4.76121
 8920.0000   -6.00592
 8960.0000   -5.75429
 9000.0000   -6.04983
 9040.0000   -5.37162
 9080.0000   -5.21221
 9120.0000   -5.67880
 9160.0000   -5.37075
 9200.0000   -6.10593
 9240.0000   -5.45221
 9280.0000   -5.73989
 9320.0000   -5.87221
 9360.0000   -6.52942
 9400.0000   -7.11289
 9440.0000   -6.34530
 9480.0000   -5.87160
 9520.0000   -6.37671
 9560.0000   -5.98511
 9600.0000   -5.78756
 9640.0000   -4.60079
 9680.0000   -4.93316
 9720.0000   -5.71854
 9760.0000   -5.18119
 9800.0000   -5.14991
 9840.0000   -4.64730
 9880.0000   -5.30041
 9920.0000   -5.35573
 9960.0000   -6.56353
10000.0000   -5.39912
10040.0000   -5.95994
10080.0000   -5.77839
10120.0000   -6.36215
10160.0000   -5.54786
10200.0000   -5.48952
10240.0000   -5.68477
10280.0000   -5.18980
10320.0000   -5.91043
10360.0000   -4.78597
10400.0000   -5.31885
10440.0000   -4.95842
10480.0000   -5.22566
10520.0000   -5.05894
10560.0000   -5.72489
10600.0000   -5.91826
10640.0000   -5.14855
10680.0000   -4.98118
10720.0000   -4.77329
10760.0000   -5.06230
10800.0000   -6.07556
10840.0000   -5.61891
10880.0000   -5.42313
10920.0000   -5.70784
10960.0000   -6.16558
11000.0000   -5.54198
11040.0000   -5.11175
11080.0000   -5.24555
11120.0000   -4.97809
11160.0000   -5.75649
11200.0000   -5.30095
11240.0000   -5.85479
11280.0000   -6.61773
11320.0000   -6.03843
11360.0000   -4.96793
11400.0000   -4.99710
11440.0000   -5.36872
11480.0000   -5.13227
11520.0000   -4.86950
11560.0000   -6.21648
11600.0000   -5.61147
11640.0000   -5.96146
11680.0000   -5.45076
11720.0000   -5.77008
11760.0000   -5.51297
11800.0000   -5.64636
11840.0000   -6.31821
11880.0000   -6.25352
11920.0000   -6.07513
11960.0000   -6.36834
12000.0000   -7.04427
12040.0000   -6.30970
12080.0000   -6.48377
12120.0000   -6.18366
12160.0000   -5.61470
12200.0000   -5.86963
12240.0000   -6.86124
12280.0000   -7.15242
12320.0000   -6.68451
12360.0000   -6.21670
12400.0000   -5.68169
12440.0000   -6.28380
12480.0000   -6.20202
12520.0000   -6.99491
12560.0000   -7.27771
12600.0000   -6.00083
12640.0000   -5.92289
12680.0000   -6.00370
12720.0000   -5.80841
12760.0000   -6.19968
12800.0000   -5.65046
12840.0000   -5.82726
12880.0000   -6.17554
12920.0000   -5.24813
12960.0000   -5.37241
13000.0000   -5.08131
13040.0000   -5.75869
13080.0000   -5.38335
13120.0000   -6.17980
13160.0000   -4.59236
13200.0000   -5.23401
13240.0000   -5.67499
13280.0000   -5.84572
13320.0000   -6.15138
13360.0000   -5.36519
13400.0000   -5.95590
13440.0000   -5.46456
13480.0000   -6.02527
13520.0000   -5.58907
13560.0000   -5.84526
13600.0000   -5.95355
13640.0000   -6.02444
13680.0000   -6.58662
13720.0000   -5.96118
13760.0000   -5.54909
13800.0000   -5.46130
13840.0000   -4.68507
13880.0000   -5.49838
13920.0000   -4.98720
13960.0000   -4.65197
14000.0000   -4.95046
14040.0000   -4.70836
14080.0000   -4.85774
14120.0000   -5.72003
14160.0000   -5.71722
14200.0000   -6.10819
14240.0000   -4.78733
14280.0000   -5.79896
14320.0000   -5.94023
14360.0000   -5.87229
14400.0000   -5.55897
14440.0000   -5.52121
14480.0000   -5.36813
14520.0000   -5.45039
14560.0000   -5.91734
14600.0000   -5.72146
14640.0000   -5.91446
14680.0000   -5.07265
14720.0000   -5.02704
14760.0000   -5.63061
14800.0000   -5.09135
14840.0000   -4.86870
14880.0000   -4.27635
14920.0000   -4.76755
14960.0000   -5.06037
15000.0000   -4.46271
15040.0000   -4.40217
15080.0000   -4.19584
15120.0000   -3.45273
15160.0000   -4.78197
15200.0000   -4.25092
15240.0000   -4.71869
15280.0000   -3.96853
15320.0000   -4.72239
15360.0000   -5.03583
15400.0000   -3.81138
15440.0000   -4.67981
15480.0000   -4.83675
15520.0000   -6.09044
15560.0000   -5.48390
15600.0000   -5.88072
15640.0000   -5.48761
15680.0000   -4.91463
15720.0000   -4.38674
15760.0000   -5.17081
15800.0000   -5.78265
15840.0000   -4.41229
15880.0000   -5.06875
15920.0000   -4.60617
15960.0000   -4.40151
16000.0000   -5.34345
16040.0000   -5.19695
16080.0000   -5.82346
16120.0000   -4.22154
16160.0000   -4.28938
16200.0000   -3.84832
16240.0000   -4.74594
16280.0000   -3.96325
16320.0000   -4.54299
16360.0000   -5.37997
16400.0000   -4.77472
16440.0000   -4.53253
16480.0000   -4.28082
16520.0000   -4.41232
16560.0000   -4.31574
16600.0000   -4.66422
16640.0000   -4.53431
16680.0000   -4.27709
16720.0000   -5.77067
16760.0000   -4.96461
16800.0000   -4.43485
16840.0000   -5.41065
16880.0000   -4.70784
16920.0000   -4.96916
16960.0000   -4.71932
17000.0000   -5.45603
17040.0000   -5.41126
17080.0000   -5.65279
17120.0000   -5.58523
17160.0000   -5.09168
17200.0000   -4.74965
17240.0000   -4.11484
17280.0000   -5.17631
17320.0000   -4.95396
17360.0000   -4.26502
17400.0000   -5.94360
17440.0000   -5.87321
17480.0000   -5.89122
17520.0000   -5.78023
17560.0000   -6.21646
17600.0000   -6.09990
17640.0000   -6.61425
17680.0000   -6.11038
17720.0000   -5.67677
17760.0000   -5.50404
17800.0000   -6.81123
17840.0000   -6.05104
17880.0000   -5.75108
17920.0000   -6.23284
17960.0000   -6.49988
18000.0000   -5.89339
18040.0000   -5.80171
18080.0000   -5.41817
18120.0000   -5.68504
18160.0000   -4.90151
18200.0000   -6.22144
18240.0000   -5.81128
18280.0000   -6.15164
18320.0000   -5.68311
18360.0000   -4.85130
18400.0000   -5.30829
18440.0000   -5.26415
18480.0000   -5.41227
18520.0000   -4.84549
18560.0000   -5.58333
18600.0000   -5.78041
18640.0000   -5.28286
18680.0000   -5.45877
18720.0000   -4.51630
18760.0000   -4.92629
18800.0000   -4.73425
18840.0000   -6.16628
18880.0000   -5.63207
18920.0000   -5.91122
18960.0000   -5.53654
19000.0000   -6.08710
19040.0000   -5.82404
19080.0000   -6.46386
19120.0000   -5.51013
19160.0000   -5.58958
19200.0000   -6.90776
19240.0000   -6.02256
19280.0000   -5.68324
19320.0000   -5.19350
19360.0000   -5.12693
19400.0000   -5.91542
19440.0000   -5.64635
19480.0000   -6.21748
19520.0000   -6.76078
19560.0000   -6.15616
19600.0000   -6.51472
19640.0000   -6.21116
19680.0000   -6.00375
19720.0000   -5.27559
19760.0000   -6.75099
19800.0000   -4.98052
19840.0000   -4.64226
19880.0000   -4.89909
19920.0000   -5.27850
19960.0000   -4.69059
20000.0000   -5.29582
20040.0000   -5.80906
20080.0000   -4.88239
20120.0000   -5.56000
20160.0000   -4.77237
20200.0000   -4.08815
20240.0000   -4.95679
20280.0000   -4.77183
20320.0000   -4.52960
20360.0000   -4.35285
20400.0000   -4.95407
20440.0000   -5.46397
20480.0000   -4.98993
20520.0000   -4.83463
20560.0000   -6.53822
20600.0000   -5.34721
20640.0000   -5.20066
20680.0000   -5.45312
20720.0000   -4.98669
20760.0000   -3.53314
20800.0000   -3.81713
20840.0000   -3.53458
20880.0000   -4.05594
20920.0000   -4.39572
20960.0000   -4.62994
21000.0000   -4.22538
21040.0000   -4.01426
21080.0000   -3.70400
21120.0000   -3.16629
21160.0000   -4.80687
21200.0000   -3.83326
21240.0000   -4.07385
21280.0000   -4.92164
21320.0000   -3.65040
21360.0000   -4.71797
21400.0000   -3.84198
21440.0000   -4.55748
21480.0000   -3.81619
21520.0000   -3.96620
21560.0000   -4.17988
21600.0000   -5.66825
21640.0000   -5.57020
21680.0000   -5.68011
21720.0000   -4.93995
21760.0000   -4.61302
21800.0000   -4.99160
21840.0000   -5.43710
21880.0000   -4.78343
21920.0000   -4.16684
21960.0000   -4.05354
22000.0000   -4.56414
22040.0000   -4.60747
22080.0000   -6.05786
22120.0000   -6.47570
22160.0000   -4.64350
22200.0000   -5.48006
22240.0000   -5.03973
22280.0000   -5.09450
22320.0000   -6.30713
22360.0000   -5.22205
22400.0000   -5.66542
22440.0000   -4.58511
22480.0000   -5.46152
22520.0000   -4.95018
22560.0000   -5.38371
22600.0000   -5.92228
22640.0000   -5.99608
22680.0000   -5.21733
22720.0000   -6.13240
22760.0000   -5.05807
22800.0000   -5.11602
22840.0000   -3.89374
22880.0000   -4.07789
22920.0000   -4.87116
22960.0000   -5.79327
23000.0000   -4.99673
23040.0000   -4.96478
23080.0000   -5.30046
23120.0000   -4.48527
23160.0000   -5.31378
23200.0000   -3.89703
23240.0000   -5.47111
23280.0000   -5.43474
23320.0000   -5.35921
23360.0000   -5.56280
23400.0000   -5.81090
23440.0000   -5.10483
23480.0000   -4.66951
23520.0000   -4.61420
23560.0000   -4.33858
23600.0000   -4.99293
23640.0000   -5.40696
23680.0000   -4.78355
23720.0000   -4.96751
23760.0000   -5.11889
23800.0000   -4.97538
23840.0000   -4.42011
23880.0000   -3.77067
23920.0000   -5.60710
23960.0000   -5.41775
24000.0000   -5.32412
24040.0000   -5.75237
24080.0000   -5.48341
24120.0000   -5.32305
24160.0000   -5.22835
24200.0000   -4.75813
24240.0000   -5.75288
24280.0000   -4.58544
24320.0000   -4.29048
24360.0000   -4.38333
24400.0000   -4.58995
24440.0000   -4.76644
24480.0000   -5.28449
24520.0000   -4.04130
24560.0000   -5.21748
24600.0000   -3.76603
24640.0000   -4.08434
24680.0000   -4.46688
24720.0000   -5.20110
24760.0000   -5.47472
24800.0000   -5.37164
24840.0000   -4.94813
24880.0000   -4.89694
24920.0000   -5.81851
24960.0000   -5.12313
25000.0000   -4.84918
25040.0000   -5.49870
25080.0000   -5.95125
25120.0000   -4.80158
25160.0000   -4.78261
25200.0000   -4.91375
25240.0000   -5.29321
25280.0000   -4.07887
25320.0000   -4.71579
25360.0000   -4.70347
25400.0000   -5.28640
25440.0000   -5.61949
25480.0000   -5.50166
25520.0000   -4.85069
25560.0000   -4.83690
25600.0000   -5.48998
25640.0000   -4.12688
25680.0000   -4.70427
25720.0000   -3.84550
25760.0000   -4.97916
25800.0000   -4.45702
25840.0000   -5.06549
25880.0000   -4.11404
25920.0000   -4.04792
25960.0000   -5.00886
26000.0000   -4.67040
26040.0000   -5.08843
26080.0000   -6.02607
26120.0000   -5.44181
26160.0000   -5.74594
26200.0000   -6.17972
26240.0000   -6.52517
26280.0000   -5.05340
26320.0000   -5.51129
26360.0000   -5.98600
26400.0000   -5.34115
26440.0000   -4.98027
26480.0000   -5.25844
26520.0000   -5.40037
26560.0000   -5.19434
26600.0000   -5.66747
26640.0000   -4.98470
26680.0000   -5.69025
26720.0000   -5.04864
26760.0000   -5.66090
26800.0000   -5.81568
26840.0000   -5.25178
26880.0000   -6.23823
26920.0000   -5.42568
26960.0000   -5.43660
27000.0000   -4.84634
27040.0000   -5.25614
27080.0000   -5.54984
27120.0000   -4.65249
27160.0000   -5.67694
27200.0000   -6.16177
27240.0000   -6.10763
27280.0000   -6.19193
27320.0000   -5.27229
27360.0000   -4.57127
27400.0000   -5.36880
27440.0000   -5.67779
27480.0000   -6.06937
27520.0000   -5.29072
27560.0000   -5.97498
27600.0000   -5.25560
27640.0000   -4.74670
27680.0000   -4.36227
27720.0000   -3.98383
27760.0000   -4.70010
27800.0000   -4.62088
27840.0000   -5.15723
27880.0000   -5.59373
27920.0000   -5.54555
27960.0000   -5.92590
28000.0000   -5.98482
28040.0000   -4.92737
28080.0000   -5.02434
28120.0000   -5.35282
28160.0000   -5.84880
28200.0000   -5.28943
28240.0000   -4.74440
28280.0000   -4.70246
28320.0000   -4.41833
28360.0000   -5.89953
28400.0000   -5.99570
28440.0000   -5.53654
28480.0000   -4.88883
28520.0000   -5.59617
28560.0000   -6.23339
28600.0000   -6.07412
28640.0000   -5.26937
28680.0000   -4.78020
28720.0000   -5.45069
28760.0000   -4.99239
28800.0000   -6.20923
28840.0000   -5.26699
28880.0000   -5.10576
28920.0000   -6.71587
28960.0000   -4.85579
29000.0000   -6.11803
29040.0000   -5.75895
29080.0000   -5.08740
29120.0000   -5.73386
29160.0000   -5.92472
29200.0000   -5.97776
29240.0000   -4.83392
29280.0000   -5.03764
29320.0000   -5.03395
29360.0000   -4.37740
29400.0000   -4.26150
29440.0000   -5.05685
29480.0000   -4.17635
29520.0000   -5.11532
29560.0000   -4.64205
29600.0000   -4.22909
29640.0000   -4.72039
29680.0000   -5.06219
29720.0000   -5.01497
29760.0000   -5.79172
29800.0000   -4.68313
29840.0000   -4.99081
29880.0000   -4.82977
29920.0000   -5.15021
29960.0000   -5.43690
30000.0000   -4.50096
30040.0000   -4.15316
30080.0000   -4.33790
30120.0000   -3.85962
30160.0000   -3.72761
30200.0000   -5.48820
30240.0000   -4.89816
30280.0000   -4.26289
30320.0000   -4.57805
30360.0000   -4.65529
30400.0000   -4.89156
30440.0000   -5.19850
30480.0000   -5.10476
30520.0000   -4.71775
30560.0000   -5.23973
30600.0000   -4.67351
30640.0000   -3.95956
30680.0000   -5.75113
30720.0000   -5.23297
30760.0000   -4.78937
30800.0000   -5.72584
30840.0000   -4.76762
30880.0000   -4.93934
30920.0000   -5.18775
30960.0000   -4.62988
31000.0000   -3.38468
31040.0000   -3.19377
31080.0000   -6.01012
31120.0000   -4.79569
31160.0000   -4.48446
31200.0000   -4.09231
31240.0000   -3.78438
31280.0000   -4.82055
31320.0000   -4.06419
31360.0000   -4.77563
31400.0000   -4.28970
31440.0000   -4.23747
31480.0000   -4.56691
31520.0000   -4.13474
31560.0000   -4.65813
31600.0000   -4.23541
31640.0000   -4.27534
31680.0000   -4.49210
31720.0000   -4.84577
31760.0000   -4.11117
31800.0000   -4.96702
31840.0000   -3.84102
31880.0000   -3.29152
31920.0000   -4.27322
31960.0000   -4.66154
32000.0000   -5.22828
32040.0000   -3.24518
32080.0000   -4.00580
32120.0000   -4.98025
32160.0000   -4.16790
32200.0000   -4.33320
32240.0000   -3.14817
32280.0000   -4.26187
32320.0000   -3.98004
32360.0000   -4.40896
32400.0000   -4.44379
32440.0000   -4.48876
32480.0000   -4.00190
32520.0000   -4.08505
32560.0000   -4.59628
32600.0000   -5.32301
32640.0000   -3.75351
32680.0000   -4.77342
32720.0000   -4.15592
32760.0000   -4.04205
32800.0000   -4.56000
32840.0000   -4.03009
32880.0000   -5.33480
32920.0000   -3.74860
32960.0000   -3.96904
33000.0000   -3.49147
33040.0000   -4.40805
33080.0000   -4.44459
33120.0000   -4.08908
33160.0000   -4.39694
33200.0000   -4.30545
33240.0000   -3.81074
33280.0000   -3.41496
33320.0000   -4.93173
33360.0000   -4.14979
33400.0000   -4.75165
33440.0000   -4.14318
33480.0000   -4.54400
33520.0000   -5.48850
33560.0000   -5.60260
33600.0000   -6.03052
33640.0000   -5.48405
33680.0000   -6.01075
33720.0000   -4.41953
33760.0000   -4.64184
33800.0000   -5.28333
33840.0000   -5.85410
33880.0000   -5.32449
33920.0000   -5.12737
33960.0000   -5.04271
34000.0000   -5.47119
34040.0000   -5.22366
34080.0000   -5.26472
34120.0000   -4.97701
34160.0000   -4.96179
34200.0000   -6.02930
34240.0000   -5.32646
34280.0000   -5.60380
34320.0000   -4.83478
34360.0000   -3.55682
34400.0000   -4.50668
34440.0000   -4.81630
34480.0000   -5.59822
34520.0000   -5.98773
34560.0000   -5.60751
34600.0000   -5.32510
34640.0000   -5.26705
34680.0000   -5.16899
34720.0000   -5.56795
34760.0000   -6.61727
34800.0000   -5.82881
34840.0000   -5.94461
34880.0000   -6.06985
34920.0000   -5.16395
34960.0000   -5.28044
35000.0000   -5.81290
35040.0000   -5.82258
35080.0000   -5.42746
35120.0000   -5.42743
35160.0000   -5.26931
35200.0000   -4.66721
35240.0000   -5.36729
35280.0000   -4.26712
35320.0000   -3.79785
35360.0000   -4.59182
35400.0000   -4.23562
35440.0000   -4.60753
35480.0000   -4.92121
35520.0000   -5.29016
35560.0000   -4.32905
35600.0000   -5.52645
35640.0000   -5.04817
35680.0000   -3.99667
35720.0000   -4.54437
35760.0000   -4.65680
35800.0000   -4.17640
35840.0000   -4.38586
35880.0000   -3.77163
35920.0000   -4.18053
35960.0000   -4.54036
36000.0000   -4.61680
36040.0000   -4.55836
36080.0000   -4.32396
36120.0000   -3.86788
36160.0000   -3.91952
36200.0000   -4.85946
36240.0000   -5.00448
36280.0000   -4.20732
36320.0000   -5.14437
36360.0000   -5.21789
36400.0000   -4.18590
36440.0000   -5.04433
36480.0000   -5.17402
36520.0000   -5.71660
36560.0000   -5.94646
36600.0000   -5.04982
36640.0000   -5.62604
36680.0000   -4.87567
36720.0000   -6.03958
36760.0000   -5.89125
36800.0000   -6.16755
36840.0000   -4.99181
36880.0000   -6.44505
36920.0000   -5.23370
36960.0000   -5.11446
37000.0000   -5.65357
37040.0000   -5.65790
37080.0000   -5.82192
37120.0000   -6.04978
37160.0000   -5.91915
37200.0000   -6.28593
37240.0000   -6.87182
37280.0000   -5.14756
37320.0000   -5.13697
37360.0000   -6.10291
37400.0000   -5.34083
37440.0000   -5.45913
37480.0000   -5.72242
37520.0000   -5.06579
37560.0000   -5.61624
37600.0000   -5.53910
37640.0000   -5.17514
37680.0000   -5.77855
37720.0000   -5.77829
37760.0000   -5.61747
37800.0000   -5.45260
37840.0000   -4.89781
37880.0000   -4.73566
37920.0000   -5.09010
37960.0000   -6.23794
38000.0000   -6.06139
38040.0000   -5.92392
38080.0000   -6.40565
38120.0000   -5.54092
38160.0000   -6.25015
38200.0000   -6.38918
38240.0000   -5.72121
38280.0000   -6.44807
38320.0000   -6.18741
38360.0000   -5.67207
38400.0000   -5.09475
38440.0000   -5.17426
38480.0000   -5.82913
38520.0000   -6.11156
38560.0000   -6.68237
38600.0000   -6.41099
38640.0000   -6.31742
38680.0000   -6.13039
38720.0000   -5.62626
38760.0000   -5.26280
38800.0000   -6.08865
38840.0000   -5.55836
38880.0000   -5.06457
38920.0000   -5.63827
38960.0000   -4.74665
39000.0000   -4.62415
39040.0000   -4.78579
39080.0000   -5.31422
39120.0000   -5.41956
39160.0000   -5.67888
39200.0000   -5.20221
39240.0000   -5.05670
39280.0000   -4.78633
39320.0000   -5.33144
39360.0000   -4.73080
39400.0000   -3.30493
39440.0000   -4.71245
39480.0000   -5.21154
39520.0000   -5.36224
39560.0000   -4.49308
39600.0000   -5.22386
39640.0000   -5.59067
39680.0000   -5.70549
39720.0000   -5.68799
39760.0000   -5.32410
39800.0000   -5.36397
39840.0000   -5.62966
39880.0000   -5.54551
39920.0000   -4.64658
39960.0000   -4.90893
40000.0000   -5.55176
40040.0000   -5.51366
40080.0000   -6.11608
40120.0000   -5.77541
40160.0000   -5.76319
40200.0000   -5.31025
40240.0000   -6.41380
40280.0000   -5.38225
40320.0000   -5.36374
40360.0000   -4.78129
40400.0000   -5.67408
40440.0000   -4.84828
40480.0000   -5.36193
40520.0000   -5.81283
40560.0000   -5.37280
40600.0000   -4.75844
40640.0000   -5.02798
40680.0000   -4.08606
40720.0000   -4.26700
40760.0000   -4.55903
40800.0000   -3.40673
40840.0000   -4.00049
40880.0000   -3.74581
40920.0000   -5.10993
40960.0000   -4.91496
41000.0000   -5.03958
41040.0000   -5.72268
41080.0000   -5.89269
41120.0000   -5.78055
41160.0000   -5.04352
41200.0000   -5.15336
41240.0000   -5.03250
41280.0000   -5.23276
41320.0000   -4.76539
41360.0000   -5.25162
41400.0000   -5.29155
41440.0000   -4.80640
41480.0000   -4.80460
41520.0000   -3.98516
41560.0000   -5.10612
41600.0000   -3.60153
41640.0000   -5.49255
41680.0000   -5.19773
41720.0000   -5.96173
41760.0000   -4.24243
41800.0000   -3.93027
41840.0000   -5.20532
41880.0000   -4.91183
41920.0000   -4.14654
41960.0000   -4.68043
42000.0000   -4.46118
42040.0000   -3.99750
42080.0000   -5.33575
42120.0000   -4.62884
42160.0000   -4.18810
42200.0000   -4.87468
42240.0000   -5.38953
42280.0000   -5.50023
42320.0000   -6.60207
42360.0000   -5.79582
42400.0000   -6.20913
42440.0000   -5.35129
42480.0000   -5.94853
42520.0000   -5.35581
42560.0000   -5.23950
42600.0000   -5.23912
42640.0000   -5.07219
42680.0000   -6.20549
42720.0000   -5.12769
42760.0000   -5.04846
42800.0000   -5.46168
42840.0000   -4.92352
42880.0000   -4.29551
42920.0000   -5.48064
42960.0000   -5.01401
43000.0000   -5.27232
43040.0000   -5.54890
43080.0000   -4.35912
43120.0000   -4.25314
43160.0000   -4.65990
43200.0000   -5.01269
43240.0000   -5.33227
43280.0000   -4.92427
43320.0000   -4.07768
43360.0000   -4.10864
43400.0000   -4.97277
43440.0000   -4.81826
43480.0000   -5.84737
43520.0000   -6.00966
43560.0000   -6.14076
43600.0000   -5.34827
43640.0000   -6.03016
43680.0000   -5.84031
43720.0000   -4.92461
43760.0000   -4.17890
43800.0000   -4.79819
43840.0000   -5.06406
43880.0000   -4.74876
43920.0000   -4.88773
43960.0000   -4.08924
44000.0000   -4.95919
44040.0000   -3.85759
44080.0000   -4.50082
44120.0000   -5.55499
44160.0000   -4.48843
44200.0000   -5.38523
44240.0000   -5.65866
44280.0000   -5.36409
44320.0000   -4.93619
44360.0000   -6.15992
44400.0000   -4.70607
44440.0000   -4.74946
44480.0000   -5.42866
44520.0000   -5.29865
44560.0000   -4.89195
44600.0000   -4.64471
44640.0000   -5.08019
44680.0000   -5.26999
44720.0000   -5.68677
44760.0000   -5.57928
44800.0000   -4.68158
44840.0000   -5.27491
44880.0000   -4.93142
44920.0000   -4.64829
44960.0000   -4.84369
45000.0000   -5.53567
45040.0000   -5.80181
45080.0000   -5.10843
45120.0000   -5.48732
45160.0000   -5.39087
45200.0000   -4.20531
45240.0000   -4.37451
45280.0000   -4.47224
45320.0000   -4.57481
45360.0000   -4.27711
45400.0000   -5.46095
45440.0000   -5.97008
45480.0000   -5.95792
45520.0000   -5.13947
45560.0000   -4.66674
45600.0000   -5.95188
45640.0000   -5.49027
45680.0000   -6.17516
45720.0000   -5.74242
45760.0000   -5.77933
45800.0000   -5.95700
45840.0000   -5.63376
45880.0000   -5.43139
45920.0000   -6.31115
45960.0000   -5.12306
46000.0000   -6.28808
46040.0000   -4.50390
46080.0000   -5.08456
46120.0000   -5.24422
46160.0000   -4.73909
46200.0000   -4.89322
46240.0000   -4.96409
46280.0000   -5.13386
46320.0000   -5.27384
46360.0000   -4.76976
46400.0000   -5.73398
46440.0000   -5.13506
46480.0000   -5.57748
46520.0000   -5.57718
46560.0000   -4.54492
46600.0000   -4.33655
46640.0000   -3.61120
46680.0000   -3.95255
46720.0000   -4.57704
46760.0000   -3.55517
46800.0000   -4.00603
46840.0000   -4.86356
46880.0000   -4.47467
46920.0000   -4.70942
46960.0000   -4.85016
47000.0000   -6.19638
47040.0000   -5.62339
47080.0000   -5.88036
47120.0000   -6.55148
47160.0000   -5.79178
47200.0000   -4.83254
47240.0000   -5.47760
47280.0000   -6.76246
47320.0000   -4.68936
47360.0000   -4.96645
47400.0000   -4.76393
47440.0000   -5.50466
47480.0000   -5.31440
47520.0000   -5.81302
47560.0000   -5.58122
47600.0000   -4.81246
47640.0000   -6.15370
47680.0000   -4.74980
47720.0000   -5.98519
47760.0000   -5.08395
47800.0000   -5.07346
47840.0000   -4.44489
47880.0000   -5.23165
47920.0000   -5.40737
47960.0000   -5.16214
48000.0000   -5.19880
48040.0000   -5.65209
48080.0000   -4.90082
48120.0000   -6.17626
48160.0000   -4.80381
48200.0000   -5.69083
48240.0000   -5.53685
48280.0000   -5.60299
48320.0000   -5.61085
48360.0000   -6.39097
48400.0000   -6.83706
48440.0000   -6.72413
48480.0000   -6.00653
48520.0000   -5.57252
48560.0000   -5.83356
48600.0000   -5.28460
48640.0000   -5.75474
48680.0000   -5.69891
48720.0000   -5.34632
48760.0000   -5.63783
48800.0000   -5.10372
48840.0000   -5.21982
48880.0000   -5.65199
48920.0000   -5.00407
48960.0000   -4.58547
49000.0000   -5.00598
49040.0000   -5.11089
49080.0000   -4.79394
49120.0000   -5.03870
49160.0000   -4.71941
49200.0000   -5.26366
49240.0000   -4.50279
49280.0000   -5.02558
49320.0000   -6.03835
49360.0000   -5.42459
49400.0000   -5.56614
49440.0000   -4.87222
49480.0000   -4.88996
49520.0000   -4.80978
49560.0000   -4.90586
49600.0000   -5.12825
49640.0000   -5.61937
49680.0000   -5.21976
49720.0000   -4.57583
49760.0000   -5.57845
49800.0000   -5.48241
49840.0000   -4.21309
49880.0000   -5.25144
49920.0000   -4.93370
49960.0000   -5.27237
50000.0000   -4.86446
50040.0000   -5.30545
50080.0000   -5.90811
50120.0000   -5.61544
50160.0000   -4.62233
50200.0000   -4.88402
50240.0000   -5.44247
50280.0000   -4.63015
50320.0000   -4.92913
50360.0000   -5.22444
50400.0000   -4.92931
50440.0000   -4.76597
50480.0000   -4.74825
50520.0000   -5.98435
50560.0000   -5.22059
50600.0000   -6.20709
50640.0000   -5.39311
50680.0000   -5.72265
50720.0000   -4.71718
50760.0000   -4.80289
50800.0000   -5.03810
50840.0000   -5.96164
50880.0000   -5.84051
50920.0000   -5.61427
50960.0000   -5.69750
51000.0000   -5.10830
51040.0000   -4.64096
51080.0000   -6.06907
51120.0000   -5.22008
51160.0000   -5.09819
51200.0000   -6.03747
51240.0000   -4.92383
51280.0000   -5.69055
51320.0000   -3.69400
51360.0000   -4.08204
51400.0000   -3.56533
51440.0000   -4.73711
51480.0000   -3.93549
51520.0000   -3.69431
51560.0000   -4.61975
51600.0000   -4.62873
51640.0000   -4.39151
51680.0000   -5.33728
51720.0000   -3.37744
51760.0000   -3.23420
51800.0000   -4.24857
51840.0000   -3.71456
51880.0000   -3.24386
51920.0000   -4.21830
51960.0000   -4.77504
52000.0000   -4.63405
52040.0000   -4.69781
52080.0000   -3.95448
52120.0000   -4.35792
52160.0000   -5.34001
52200.0000   -5.00263
52240.0000   -4.14676
52280.0000   -4.98101
52320.0000   -4.63383
52360.0000   -4.26884
52400.0000   -3.74170
52440.0000   -4.37699
52480.0000   -4.40186
52520.0000   -4.68861
52560.0000   -5.99475
52600.0000   -4.97633
52640.0000   -4.88925
52680.0000   -5.93621
52720.0000   -5.29376
52760.0000   -4.82730
52800.0000   -4.97533
52840.0000   -4.64260
52880.0000   -4.60107
52920.0000   -4.78347
52960.0000   -4.48649
53000.0000   -3.99680
53040.0000   -4.45190
53080.0000   -3.96739
53120.0000   -3.60596
53160.0000   -3.01298
53200.0000   -3.44497
53240.0000   -4.32160
53280.0000   -4.37003
53320.0000   -4.39909
53360.0000   -4.90972
53400.0000   -4.07509
53440.0000   -4.15285
53480.0000   -4.27551
53520.0000   -3.62656
53560.0000   -4.13001
53600.0000   -3.94337
53640.0000   -3.24412
53680.0000   -4.23190
53720.0000   -4.26198
53760.0000   -4.50357
53800.0000   -5.08018
53840.0000   -4.77663
53880.0000   -5.04048
53920.0000   -4.15674
53960.0000   -6.17259
54000.0000   -5.66386
54040.0000   -3.72458
54080.0000   -4.58898
54120.0000   -4.19931
54160.0000   -4.15148
54200.0000   -3.31659
54240.0000   -3.89168
54280.0000   -4.61129
54320.0000   -4.01983
54360.0000   -4.25400
54400.0000   -4.73858
54440.0000   -4.21391
54480.0000   -2.97277
54520.0000   -3.96316
54560.0000   -4.68220
54600.0000   -5.28025
54640.0000   -4.35524
54680.0000   -4.09630
54720.0000   -4.65347
54760.0000   -4.50830
54800.0000   -4.98381
54840.0000   -5.57271
54880.0000   -4.97246
54920.0000   -5.33753
54960.0000   -4.20363
55000.0000   -4.29642
55040.0000   -4.79151
55080.0000   -4.84227
55120.0000   -4.98130
55160.0000   -5.20344
55200.0000   -5.04487
55240.0000   -4.55552
55280.0000   -5.05632
55320.0000   -4.41198
55360.0000   -5.02515
55400.0000   -5.08945
55440.0000   -4.07380
55480.0000   -4.26461
55520.0000   -3.97114
55560.0000   -4.85485
55600.0000   -5.13233
55640.0000   -5.10255
55680.0000   -4.14614
55720.0000   -4.56781
55760.0000   -5.61786
55800.0000   -5.62756
55840.0000   -4.96058
55880.0000   -5.39318
55920.0000   -4.84071
55960.0000   -4.35697
56000.0000   -4.19453
56040.0000   -4.51579
56080.0000   -4.50216
56120.0000   -3.90156
56160.0000   -4.82807
56200.0000   -4.56670
56240.0000   -4.30069
56280.0000   -4.24911
56320.0000   -3.70671
56360.0000   -4.55629
56400.0000   -4.37932
56440.0000   -3.57850
56480.0000   -4.84358
56520.0000   -4.53461
56560.0000   -4.53995
56600.0000   -4.89402
56640.0000   -5.15936
56680.0000   -5.09738
56720.0000   -4.76120
56760.0000   -5.30833
56800.0000   -4.12468
56840.0000   -4.21889
56880.0000   -4.19594
56920.0000   -4.35906
56960.0000   -4.51349
57000.0000   -3.91177
57040.0000   -3.85594
57080.0000   -4.46068
57120.0000   -3.66454
57160.0000   -4.20147
57200.0000   -4.12944
57240.0000   -3.58851
57280.0000   -3.18257
57320.0000   -2.78572
57360.0000   -2.55709
57400.0000   -2.62839
57440.0000   -3.20429
57480.0000   -3.80186
57520.0000   -2.68532
57560.0000   -2.96375
57600.0000   -2.97674
57640.0000   -3.32322
57680.0000   -3.58778
57720.0000   -3.31274
57760.0000   -3.32917
57800.0000   -3.48262
57840.0000   -3.97697
57880.0000   -4.72645
57920.0000   -4.05234
57960.0000   -4.01393
58000.0000   -4.11273
58040.0000   -4.56978
58080.0000   -4.54484
58120.0000   -4.99822
58160.0000   -4.44123
58200.0000   -4.21097
58240.0000   -4.01945
58280.0000   -3.85620
58320.0000   -4.26119
58360.0000   -4.10175
58400.0000   -3.98775
58440.0000   -3.95561
58480.0000   -4.37260
58520.0000   -4.41587
58560.0000   -4.97944
58600.0000   -4.12891
58640.0000   -4.60268
58680.0000   -4.37819
58720.0000   -4.55672
58760.0000   -4.46835
58800.0000   -4.31359
58840.0000   -4.07326
58880.0000   -3.72307
58920.0000   -2.94219
58960.0000   -3.56085
59000.0000   -3.27539
59040.0000   -3.12431
59080.0000   -4.12388
59120.0000   -4.34570
59160.0000   -4.69925
59200.0000   -4.58680
59240.0000   -4.46901
59280.0000   -4.59178
59320.0000   -3.56904
59360.0000   -4.82410
59400.0000   -4.67033
59440.0000   -4.22215
59480.0000   -4.08022
59520.0000   -5.02516
59560.0000   -4.53602
59600.0000   -4.33414
59640.0000   -4.53591
59680.0000   -4.72444
59720.0000   -4.29281
59760.0000   -4.81556
59800.0000   -3.59808
59840.0000   -3.84726
59880.0000   -4.60424
59920.0000   -4.01082
59960.0000   -5.14827
60000.0000   -3.69568
60040.0000   -3.58102
60080.0000   -4.09463
60120.0000   -4.69710
60160.0000   -4.35721
60200.0000   -5.17678
60240.0000   -4.35435
60280.0000   -3.89521
60320.0000   -3.99428
60360.0000   -4.81935
60400.0000   -4.93568
60440.0000   -3.57738
60480.0000   -3.27892
60520.0000   -3.06100
60560.0000   -3.15374
60600.0000   -3.79164
60640.0000   -4.97579
60680.0000   -4.15931
60720.0000   -4.47991
60760.0000   -5.14593
60800.0000   -4.50701
60840.0000   -4.34843
60880.0000   -3.76155
60920.0000   -4.05895
60960.0000   -4.36501
61000.0000   -3.62320
61040.0000   -2.95167
61080.0000   -3.56829
61120.0000   -4.76198
61160.0000   -4.50459
61200.0000   -4.13595
61240.0000   -4.35374
61280.0000   -4.98225
61320.0000   -4.12335
61360.0000   -5.39136
61400.0000   -3.59379
61440.0000   -4.09273
61480.0000   -5.50586
61520.0000   -4.26762
61560.0000   -4.59422
61600.0000   -4.87204
61640.0000   -4.64722
61680.0000   -4.94552
61720.0000   -4.70185
61760.0000   -4.94433
61800.0000   -3.84178
61840.0000   -4.26248
61880.0000   -4.38601
61920.0000   -4.14850
61960.0000   -4.19890
62000.0000   -4.10936
62040.0000   -4.30955
62080.0000   -4.85478
62120.0000   -4.69663
62160.0000   -5.44098
62200.0000   -4.80473
62240.0000   -4.88996
62280.0000   -5.39767
62320.0000   -4.84986
62360.0000   -5.19674
62400.0000   -4.60178
62440.0000   -6.01527
62480.0000   -5.25792
62520.0000   -4.76409
62560.0000   -5.36010
62600.0000   -6.05997
62640.0000   -4.50248
62680.0000   -4.26426
62720.0000   -4.55191
62760.0000   -3.96453
62800.0000   -3.97081
62840.0000   -4.37425
62880.0000   -4.73816
62920.0000   -4.69905
62960.0000   -3.66371
63000.0000   -5.34888
63040.0000   -3.69286
63080.0000   -3.76858
63120.0000   -3.45650
63160.0000   -4.54963
63200.0000   -4.98627
63240.0000   -5.58478
63280.0000   -5.52319
63320.0000   -5.18027
63360.0000   -3.72751
63400.0000   -4.40228
63440.0000   -4.92382
63480.0000   -4.77332
63520.0000   -4.88138
63560.0000   -4.82066
63600.0000   -3.99708
63640.0000   -4.04589
63680.0000   -3.71104
63720.0000   -4.14599
63760.0000   -4.68608
63800.0000   -4.61709
63840.0000   -4.92434
63880.0000   -4.52274
63920.0000   -4.33565
63960.0000   -4.54100
64000.0000   -4.82924
64040.0000   -5.33222
64080.0000   -4.52351
64120.0000   -4.56191
64160.0000   -4.86248
64200.0000   -4.46774
64240.0000   -4.01311
64280.0000   -4.26972
64320.0000   -4.69886
64360.0000   -5.00069
64400.0000   -4.28974
64440.0000   -4.35919
64480.0000   -4.10466
64520.0000   -4.47434
64560.0000   -4.08706
64600.0000   -3.52204
64640.0000   -3.84236
64680.0000   -3.27360
64720.0000   -3.81809
64760.0000   -4.87693
64800.0000   -3.76704
64840.0000   -4.68633
64880.0000   -4.81694
64920.0000   -4.95040
64960.0000   -4.64194
65000.0000   -5.35335
65040.0000   -4.52621
65080.0000   -5.00736
65120.0000   -5.10340
65160.0000   -3.81725
65200.0000   -4.66224
65240.0000   -4.88205
65280.0000   -3.67838
65320.0000   -4.55772
65360.0000   -4.40257
65400.0000   -5.07782
65440.0000   -4.11453
65480.0000   -5.12600
65520.0000   -4.91106
65560.0000   -4.42012
65600.0000   -4.68809
65640.0000   -4.21556
65680.0000   -4.84647
65720.0000   -4.96741
65760.0000   -4.26090
65800.0000   -3.93663
65840.0000   -3.67023
65880.0000   -3.65150
65920.0000   -4.34678
65960.0000   -4.06467
66000.0000   -4.51547
66040.0000   -4.88727
66080.0000   -3.68282
66120.0000   -4.23389
66160.0000   -4.06702
66200.0000   -3.88187
66240.0000   -3.54107
66280.0000   -3.48171
66320.0000   -3.97023
66360.0000   -3.75216
66400.0000   -3.85164
66440.0000   -4.78954
66480.0000   -4.20273
66520.0000   -4.61777
66560.0000   -5.03794
66600.0000   -4.95188
66640.0000   -3.84068
66680.0000   -4.86694
66720.0000   -5.16541
66760.0000   -5.08699
66800.0000   -4.36558
66840.0000   -5.26775
66880.0000   -4.88906
66920.0000   -5.88397
66960.0000   -4.94871
67000.0000   -5.11981
67040.0000   -4.90371
67080.0000   -5.01786
67120.0000   -5.63892
67160.0000   -4.69332
67200.0000   -3.92001
67240.0000   -4.70065
67280.0000   -5.89041
67320.0000   -5.38592
67360.0000   -4.85397
67400.0000   -5.09701
67440.0000   -4.46345
67480.0000   -5.34126
67520.0000   -4.97231
67560.0000   -4.94262
67600.0000   -5.31064
67640.0000   -5.44047
67680.0000   -5.22247
67720.0000   -4.43330
67760.0000   -4.04506
67800.0000   -4.22108
67840.0000   -4.22983
67880.0000   -4.57799
67920.0000   -4.86199
67960.0000   -4.31931
68000.0000   -4.72992
68040.0000   -4.53257
68080.0000   -4.59043
68120.0000   -4.71357
68160.0000   -4.04477
68200.0000   -5.03617
68240.0000   -4.71391
68280.0000   -4.83317
68320.0000   -3.38008
68360.0000   -2.98138
68400.0000   -3.77597
68440.0000   -3.06975
68480.0000   -4.03817
68520.0000   -3.45968
68560.0000   -4.03224
68600.0000   -4.36666
68640.0000   -4.32197
68680.0000   -4.89859
68720.0000   -4.37714
68760.0000   -3.54202
68800.0000   -4.04534
68840.0000   -4.31462
68880.0000   -3.91861
68920.0000   -4.26201
68960.0000   -4.08473
69000.0000   -3.66029
69040.0000   -3.92582
69080.0000   -4.79618
69120.0000   -5.42758
69160.0000   -5.62023
69200.0000   -4.95077
69240.0000   -5.74993
69280.0000   -3.38072
69320.0000   -4.79285
69360.0000   -4.04706
69400.0000   -4.24939
69440.0000   -4.92016
69480.0000   -4.24007
69520.0000   -4.15604
69560.0000   -4.07716
69600.0000   -5.09838
69640.0000   -4.55158
69680.0000   -4.15802
69720.0000   -3.68734
69760.0000   -3.02767
69800.0000   -3.66359
69840.0000   -4.27865
69880.0000   -3.88891
69920.0000   -3.25821
69960.0000   -3.92911
70000.0000   -3.26272
70040.0000   -3.64117
70080.0000   -4.09364
70120.0000   -4.24318
70160.0000   -5.10693
70200.0000   -5.04572
70240.0000   -5.02714
70280.0000   -4.32045
70320.0000   -4.56024
70360.0000   -4.46692
70400.0000   -3.44690
70440.0000   -4.53903
70480.0000   -3.58565
70520.0000   -3.08678
70560.0000   -3.72674
70600.0000   -3.41157
70640.0000   -3.48435
70680.0000   -3.22406
70720.0000   -3.55066
70760.0000   -2.41868
70800.0000   -3.79088
70840.0000   -3.03507
70880.0000   -4.05257
70920.0000   -5.08023
70960.0000   -4.24588
71000.0000   -4.75217
71040.0000   -5.13635
71080.0000   -4.49469
71120.0000   -4.74589
71160.0000   -4.51358
71200.0000   -4.74131
71240.0000   -3.78050
71280.0000   -4.03553
71320.0000   -3.62509
71360.0000   -3.22331
71400.0000   -3.55682
71440.0000   -3.41319
71480.0000   -3.90140
71520.0000   -2.96709
71560.0000   -2.95200
71600.0000   -4.02951
71640.0000   -3.63729
71680.0000   -3.16377
71720.0000   -3.25932
71760.0000   -2.57126
71800.0000   -2.72828
71840.0000   -3.24156
71880.0000   -3.18468
71920.0000   -2.74675
71960.0000   -2.86864
72000.0000   -3.09975
72040.0000   -2.71704
72080.0000   -3.28247
72120.0000   -3.03436
72160.0000   -3.39509
72200.0000   -3.33217
72240.0000   -3.72339
72280.0000   -3.73712
72320.0000   -3.95155
72360.0000   -5.07098
72400.0000   -4.20028
72440.0000   -3.05364
72480.0000   -3.85266
72520.0000   -3.70526
72560.0000   -4.42954
72600.0000   -3.80902
72640.0000   -4.88540
72680.0000   -3.52366
72720.0000   -4.59939
72760.0000   -3.92489
72800.0000   -3.96170
72840.0000   -3.83752
72880.0000   -4.23206
72920.0000   -3.66793
72960.0000   -3.81372
73000.0000   -4.48188
73040.0000   -3.80491
73080.0000   -3.49279
73120.0000   -3.18652
73160.0000   -4.17986
73200.0000   -3.60645
73240.0000   -3.73259
73280.0000   -3.41035
73320.0000   -3.80625
73360.0000   -2.93640
73400.0000   -3.65237
73440.0000   -4.36380
73480.0000   -4.61823
73520.0000   -4.38937
73560.0000   -4.38742
73600.0000   -4.46515
73640.0000   -4.70660
73680.0000   -4.01707
73720.0000   -3.73049
73760.0000   -3.69394
73800.0000   -4.64519
73840.0000   -3.72380
73880.0000   -4.43716
73920.0000   -3.47418
73960.0000   -4.37019
74000.0000   -4.06102
74040.0000   -4.50245
74080.0000   -2.68160
74120.0000   -4.29910
74160.0000   -3.39236
74200.0000   -3.80758
74240.0000   -4.76786
74280.0000   -3.71048
74320.0000   -3.01080
74360.0000   -3.02245
74400.0000   -4.06452
74440.0000   -3.07981
74480.0000   -3.23309
74520.0000   -3.38817
74560.0000   -2.59650
74600.0000   -3.63951
74640.0000   -2.26885
74680.0000   -3.68956
74720.0000   -3.26095
74760.0000   -3.64130
74800.0000   -3.57284
74840.0000   -4.01934
74880.0000   -3.20070
74920.0000   -3.30094
74960.0000   -3.86056
75000.0000   -2.53876
75040.0000   -3.19588
75080.0000   -2.97751
75120.0000   -3.89444
75160.0000   -3.09745
75200.0000   -3.04456
75240.0000   -2.67440
75280.0000   -2.89196
75320.0000   -1.97827
75360.0000   -2.83211
75400.0000   -2.33900
75440.0000   -2.62517
75480.0000   -2.76971
75520.0000   -3.48940
75560.0000   -3.17169
75600.0000   -2.51615
75640.0000   -2.50832
75680.0000   -3.19223
75720.0000   -2.54252
75760.0000   -3.13630
75800.0000   -3.03880
75840.0000   -4.05196
75880.0000   -5.05418
75920.0000   -3.51608
75960.0000   -4.05569
76000.0000   -3.90993
76040.0000   -2.82040
76080.0000   -3.62542
76120.0000   -3.97035
76160.0000   -4.41995
76200.0000   -3.43601
76240.0000   -3.05326
76280.0000   -4.58187
76320.0000   -4.28130
76360.0000   -5.20119
76400.0000   -3.63463
76440.0000   -4.29403
76480.0000   -4.19029
76520.0000   -3.47345
76560.0000   -3.43113
76600.0000   -3.67083
76640.0000   -3.51676
76680.0000   -3.63971
76720.0000   -4.16093
76760.0000   -4.05724
76800.0000   -3.85536
76840.0000   -3.83713
76880.0000   -3.81571
76920.0000   -4.15039
76960.0000   -3.20394
77000.0000   -3.01205
77040.0000   -3.95879
77080.0000   -3.86815
77120.0000   -4.19985
77160.0000   -4.80467
77200.0000   -3.73327
77240.0000   -3.56502
77280.0000   -4.73517
77320.0000   -4.81856
77360.0000   -4.68011
77400.0000   -4.64216
77440.0000   -3.33046
77480.0000   -4.29028
77520.0000   -3.15301
77560.0000   -4.51116
77600.0000   -4.12611
77640.0000   -4.10983
77680.0000   -4.34991
77720.0000   -4.53219
77760.0000   -4.39094
77800.0000   -3.97128
77840.0000   -4.15379
77880.0000   -3.58605
77920.0000   -4.98316
77960.0000   -4.19736
78000.0000   -4.82996
78040.0000   -4.50259
78080.0000   -5.21088
78120.0000   -5.08584
78160.0000   -3.83872
78200.0000   -4.70733
78240.0000   -4.95587
78280.0000   -5.19205
78320.0000   -4.42120
78360.0000   -4.82262
78400.0000   -3.20108
78440.0000   -3.33255
78480.0000   -4.27667
78520.0000   -3.56280
78560.0000   -4.21556
78600.0000   -4.65919
78640.0000   -4.25180
78680.0000   -4.40061
78720.0000   -3.81923
78760.0000   -3.97748
78800.0000   -4.01576
78840.0000   -4.52435
78880.0000   -4.67826
78920.0000   -4.81889
78960.0000   -4.93638
79000.0000   -4.46318
79040.0000   -4.91196
79080.0000   -4.45024
79120.0000   -4.00470
79160.0000   -4.32133
79200.0000   -3.68290
79240.0000   -2.25292
79280.0000   -2.68587
79320.0000   -4.69096
79360.0000   -4.39922
79400.0000   -5.45028
79440.0000   -4.92646
79480.0000   -4.61708
79520.0000   -4.88612
79560.0000   -4.13672
79600.0000   -3.44826
79640.0000   -3.92190
79680.0000   -4.37365
79720.0000   -4.35488
79760.0000   -4.22774
79800.0000   -3.92922
79840.0000   -3.13658
79880.0000   -3.79979
79920.0000   -3.95970
79960.0000   -3.57740
80000.0000   -4.21422
80040.0000   -4.16984
80080.0000   -5.39679
80120.0000   -4.85496
80160.0000   -4.33576
80200.0000   -3.49395
80240.0000   -4.28107
80280.0000   -4.72655
80320.0000   -4.10493
80360.0000   -4.11309
80400.0000   -3.42837
80440.0000   -4.09126
80480.0000   -4.51603
80520.0000   -3.34228
80560.0000   -3.82049
80600.0000   -5.23722
80640.0000   -5.67176
80680.0000   -5.61222
80720.0000   -5.14008
80760.0000   -4.83463
80800.0000   -5.14664
80840.0000   -5.09755
80880.0000   -5.17550
80920.0000   -4.71520
80960.0000   -4.06034
81000.0000   -4.30681
81040.0000   -6.56545
81080.0000   -5.46348
81120.0000   -4.54288
81160.0000   -5.22666
81200.0000   -5.48346
81240.0000   -6.11934
81280.0000   -4.83126
81320.0000   -5.34796
81360.0000   -5.76703
81400.0000   -5.56859
81440.0000   -5.73415
81480.0000   -6.48315
81520.0000   -4.72841
81560.0000   -5.81417
81600.0000   -5.31829
81640.0000   -5.89663
81680.0000   -6.54734
81720.0000   -6.05505
81760.0000   -5.47150
81800.0000   -5.68352
81840.0000   -6.04432
81880.0000   -6.66344
81920.0000   -5.48160
81960.0000   -5.89983
82000.0000   -5.66740
82040.0000   -6.25389
82080.0000   -5.50141
82120.0000   -4.95029
82160.0000   -5.28947
82200.0000   -5.10847
82240.0000   -5.33633
82280.0000   -5.00571
82320.0000   -5.12403
82360.0000   -4.69797
82400.0000   -5.34785
82440.0000   -4.83798
82480.0000   -5.26230
82520.0000   -5.11910
82560.0000   -4.60622
82600.0000   -5.89693
82640.0000   -4.92990
82680.0000   -5.45972
82720.0000   -5.43956
82760.0000   -3.98914
82800.0000   -4.98577
82840.0000   -4.91310
82880.0000   -5.43379
82920.0000   -4.94042
82960.0000   -4.56384
83000.0000   -5.28277
83040.0000   -5.67106
83080.0000   -4.84671
83120.0000   -5.42742
83160.0000   -4.56785
83200.0000   -4.95850
83240.0000   -4.57890
83280.0000   -4.29653
83320.0000   -5.37938
83360.0000   -4.44611
83400.0000   -6.12912
83440.0000   -5.75585
83480.0000   -4.82702
83520.0000   -5.20165
83560.0000   -5.68518
83600.0000   -5.91272
83640.0000   -5.72822
83680.0000   -5.11134
83720.0000   -5.29186
83760.0000   -5.68936
83800.0000   -5.46604
83840.0000   -5.78070
83880.0000   -6.20927
83920.0000   -4.73726
83960.0000   -6.12693
84000.0000   -6.29078
84040.0000   -6.24104
84080.0000   -5.32662
84120.0000   -5.24953
84160.0000   -6.27792
84200.0000   -5.32830
84240.0000   -5.57420
84280.0000   -5.12065
84320.0000   -6.45158
84360.0000   -5.50519
84400.0000   -5.78852
84440.0000   -5.05720
84480.0000   -5.12106
84520.0000   -5.03858
84560.0000   -5.21640
84600.0000   -5.54301
84640.0000   -5.13766
84680.0000   -5.71674
84720.0000   -4.62590
84760.0000   -5.28716
84800.0000   -6.11901
84840.0000   -6.58972
84880.0000   -5.06563
84920.0000   -5.38302
84960.0000   -5.87674
85000.0000   -5.96975
85040.0000   -5.71886
85080.0000   -5.99937
85120.0000   -5.51086
85160.0000   -4.56360
85200.0000   -6.06879
85240.0000   -5.94408
85280.0000   -4.58292
85320.0000   -4.47696
85360.0000   -4.35426
85400.0000   -5.41655
85440.0000   -5.36330
85480.0000   -5.66345
85520.0000   -5.35796
85560.0000   -5.19080
85600.0000   -5.06352
85640.0000   -4.84568
85680.0000   -4.27786
85720.0000   -3.87547
85760.0000   -5.40535
85800.0000   -4.71943
85840.0000   -5.57290
85880.0000   -4.40518
85920.0000   -4.30263
85960.0000   -4.51079
86000.0000   -5.30551
86040.0000   -5.46457
86080.0000   -4.87172
86120.0000   -5.03407
86160.0000   -4.38904
86200.0000   -5.60176
86240.0000   -4.76513
86280.0000   -5.78772
86320.0000   -6.48279
86360.0000   -5.99513
86400.0000   -6.29311
86440.0000   -6.00207
86480.0000   -5.96199
86520.0000   -5.62956
86560.0000   -5.83365
86600.0000   -7.13135
86640.0000   -6.01927
86680.0000   -4.99364
86720.0000   -5.56299
86760.0000   -5.32020
86800.0000   -5.99889
86840.0000   -5.16589
86880.0000   -5.46367
86920.0000   -4.94199
86960.0000   -5.45144
87000.0000   -5.77980
87040.0000   -5.50888
87080.0000   -5.64064
87120.0000   -4.30555
87160.0000   -5.49404
87200.0000   -4.82107
87240.0000   -5.09089
87280.0000   -5.31307
87320.0000   -4.94756
87360.0000   -4.74682
87400.0000   -3.87918
87440.0000   -4.23470
87480.0000   -4.61542
87520.0000   -5.22868
87560.0000   -4.28957
87600.0000   -4.56162
87640.0000   -4.12592
87680.0000   -4.28985
87720.0000   -5.26251
87760.0000   -5.25488
87800.0000   -4.47207
87840.0000   -4.81537
87880.0000   -4.84852
87920.0000   -4.93581
87960.0000   -4.54226
88000.0000   -3.76537
88040.0000   -3.84015
88080.0000   -4.95245
88120.0000   -4.41245
88160.0000   -5.12683
88200.0000   -5.02486
88240.0000   -5.53878
88280.0000   -5.46618
88320.0000   -5.99474
88360.0000   -6.02355
88400.0000   -4.65142
88440.0000   -4.61854
88480.0000   -4.60971
88520.0000   -4.24101
88560.0000   -4.90343
88600.0000   -4.16445
88640.0000   -5.19468
88680.0000   -5.10562
88720.0000   -5.75815
88760.0000   -5.48574
88800.0000   -6.38029
88840.0000   -5.42703
88880.0000   -5.72141
88920.0000   -5.45968
88960.0000   -5.02024
89000.0000   -5.66827
89040.0000   -4.85552
89080.0000   -5.58068
89120.0000   -5.75321
89160.0000   -4.55781
89200.0000   -4.99446
89240.0000   -5.50408
89280.0000   -4.77949
89320.0000   -4.32548
89360.0000   -5.06358
89400.0000   -4.55878
89440.0000   -5.02102
89480.0000   -4.69879
89520.0000   -3.96999
89560.0000   -3.67035
89600.0000   -3.10740
89640.0000   -3.69322
89680.0000   -3.79018
89720.0000   -3.97167
89760.0000   -4.84776
89800.0000   -4.88436
89840.0000   -4.18799
89880.0000   -4.58134
89920.0000   -4.98731
89960.0000   -4.56854
90000.0000   -4.65158
90040.0000   -4.93588
90080.0000   -4.22852
90120.0000   -4.08975
90160.0000   -3.75973
90200.0000   -4.90649
90240.0000   -4.46860
90280.0000   -5.03959
90320.0000   -4.28273
90360.0000   -5.40900
90400.0000   -5.88670
90440.0000   -5.50422
90480.0000   -4.31567
90520.0000   -4.31498
90560.0000   -5.16628
90600.0000   -4.38831
90640.0000   -4.39928
90680.0000   -4.61877
90720.0000   -4.68739
90760.0000   -5.57109
90800.0000   -4.49147
90840.0000   -5.10649
90880.0000   -5.25721
90920.0000   -5.16576
90960.0000   -4.43643
91000.0000   -4.33340
91040.0000   -4.57109
91080.0000   -4.89484
91120.0000   -3.37212
91160.0000   -3.98565
91200.0000   -4.34463
91240.0000   -4.73961
91280.0000   -5.18619
91320.0000   -4.19254
91360.0000   -5.29912
91400.0000   -4.84035
91440.0000   -4.61756
91480.0000   -4.78739
91520.0000   -4.77130
91560.0000   -4.65944
91600.0000   -3.97110
91640.0000   -3.96847
91680.0000   -4.40054
91720.0000   -4.05208
91760.0000   -3.82266
91800.0000   -3.62907
91840.0000   -3.26948
91880.0000   -3.56525
91920.0000   -3.50550
91960.0000   -5.16205
92000.0000   -4.70509
92040.0000   -5.64875
92080.0000   -4.16418
92120.0000   -4.28707
92160.0000   -4.35835
92200.0000   -4.91332
92240.0000   -4.76048
92280.0000   -5.57827
92320.0000   -6.05061
92360.0000   -4.94758
92400.0000   -5.40276
92440.0000   -6.09850
92480.0000   -5.12931
92520.0000   -5.45265
92560.0000   -5.30987
92600.0000   -6.55061
92640.0000   -5.20735
92680.0000   -5.72604
92720.0000   -4.47433
92760.0000   -4.45787
92800.0000   -4.86280
92840.0000   -4.17643
92880.0000   -4.23801
92920.0000   -4.90035
92960.0000   -5.30496
93000.0000   -4.81942
93040.0000   -4.56478
93080.0000   -4.56836
93120.0000   -4.76064
93160.0000   -3.70746
93200.0000   -4.96277
93240.0000   -5.11512
93280.0000   -5.16265
93320.0000   -4.89599
93360.0000   -3.98736
93400.0000   -4.11134
93440.0000   -4.63858
93480.0000   -3.98071
93520.0000   -4.38217
93560.0000   -4.77530
93600.0000   -4.34500
93640.0000   -4.75343
93680.0000   -4.08062
93720.0000   -4.64439
93760.0000   -4.59606
93800.0000   -4.96032
93840.0000   -4.98973
93880.0000   -4.84991
93920.0000   -4.31818
93960.0000   -5.15967
94000.0000   -5.64057
94040.0000   -4.45498
94080.0000   -4.18900
94120.0000   -3.79086
94160.0000   -4.80468
94200.0000   -4.46803
94240.0000   -5.58278
94280.0000   -3.93278
94320.0000   -4.64015
94360.0000   -4.73215
94400.0000   -3.61672
94440.0000   -4.47855
94480.0000   -4.28034
94520.0000   -4.25479
94560.0000   -4.20223
94600.0000   -4.66496
94640.0000   -4.87745
94680.0000   -4.62451
94720.0000   -4.43848
94760.0000   -5.20944
94800.0000   -5.14405
94840.0000   -5.33877
94880.0000   -4.64372
94920.0000   -5.04020
94960.0000   -5.43340
95000.0000   -4.11178
95040.0000   -4.94290
95080.0000   -4.90647
95120.0000   -5.20844
95160.0000   -4.83007
95200.0000   -4.87082
95240.0000   -4.13429
95280.0000   -5.27336
95320.0000   -4.73426
95360.0000   -5.17264
95400.0000   -4.76726
95440.0000   -4.50401
95480.0000   -5.68706
95520.0000   -4.30409
95560.0000   -4.69848
95600.0000   -4.21203
95640.0000   -5.36942
95680.0000   -4.79580
95720.0000   -4.84704
95760.0000   -4.38335
95800.0000   -5.68885
95840.0000   -5.33498
95880.0000   -5.48947
95920.0000   -4.26349
95960.0000   -4.31487
96000.0000   -4.94989
96040.0000   -5.07052
96080.0000   -4.49098
96120.0000   -4.18818
96160.0000   -4.47009
96200.0000   -3.79078
96240.0000   -4.10084
96280.0000   -4.34712
96320.0000   -4.32616
96360.0000   -3.62949
96400.0000   -4.08851
96440.0000   -5.01855
96480.0000   -5.00402
96520.0000   -5.32958
96560.0000   -5.17329
96600.0000   -5.94861
96640.0000   -5.67443
96680.0000   -6.11520
96720.0000   -4.69027
96760.0000   -4.68672
96800.0000   -4.39873
96840.0000   -5.17241
96880.0000   -4.83318
96920.0000   -4.75167
96960.0000   -5.07928
97000.0000   -4.67500
97040.0000   -3.83744
97080.0000   -4.29465
97120.0000   -4.18340
97160.0000   -5.23410
97200.0000   -4.76253
97240.0000   -5.47430
97280.0000   -4.87432
97320.0000   -5.43500
97360.0000   -4.83368
97400.0000   -5.00578
97440.0000   -5.06884
97480.0000   -4.74751
97520.0000   -5.63815
97560.0000   -5.32566
97600.0000   -5.05787
97640.0000   -5.66776
97680.0000   -4.54981
97720.0000   -4.92402
97760.0000   -5.33698
97800.0000   -5.77803
97840.0000   -5.14258
97880.0000   -6.34053
97920.0000   -4.59945
97960.0000   -5.30621
98000.0000   -5.82952
98040.0000   -5.49777
98080.0000   -5.18166
98120.0000   -5.69773
98160.0000   -5.96796
98200.0000   -6.11585
98240.0000   -5.37236
98280.0000   -5.72614
98320.0000   -7.21010
98360.0000   -4.91377
98400.0000   -5.40154
98440.0000   -6.25418
98480.0000   -6.11814
98520.0000   -6.57819
98560.0000   -6.15145
98600.0000   -5.43438
98640.0000   -5.53778
98680.0000   -4.18227
98720.0000   -5.09677
98760.0000   -4.73952
98800.0000   -5.83458
98840.0000   -4.86439
98880.0000   -5.00697
98920.0000   -4.44252
98960.0000   -6.22153
99000.0000   -5.76128
99040.0000   -5.18435
99080.0000   -5.09448
99120.0000   -4.83586
99160.0000   -5.49211
99200.0000   -5.08641
99240.0000   -6.25874
99280.0000   -5.34143
99320.0000   -5.37559
99360.0000   -5.91991
99400.0000   -5.64003
99440.0000   -5.49643
99480.0000   -5.74292
99520.0000   -6.13106
99560.0000   -5.52460
99600.0000   -4.52962
99640.0000   -4.66532
99680.0000   -5.27528
99720.0000   -5.36456
99760.0000   -5.16267
99800.0000   -5.32916
99840.0000   -5.13227
99880.0000   -5.15831
99920.0000   -5.66005
99960.0000   -4.87428
100000.0000   -4.48805
100040.0000   -5.32889
100080.0000   -4.04838
100120.0000   -5.12704
100160.0000   -5.68831
100200.0000   -5.34588
100240.0000   -5.30810
100280.0000   -5.64096
100320.0000   -4.70202
100360.0000   -5.16722
100400.0000   -5.00391
100440.0000   -4.99853
100480.0000   -4.87993
100520.0000   -5.22705
100560.0000   -6.22791
100600.0000   -6.35659
100640.0000   -5.30943
100680.0000   -4.98133
100720.0000   -5.89747
100760.0000   -4.97234
100800.0000   -5.38626
100840.0000   -5.95620
100880.0000   -4.83607
100920.0000   -5.15608
100960.0000   -5.38518
101000.0000   -6.45344
101040.0000   -5.57278
101080.0000   -6.03412
101120.0000   -5.18694
101160.0000   -6.01165
101200.0000   -6.00379
101240.0000   -5.21303
101280.0000   -5.00740
101320.0000   -5.19390
101360.0000   -6.25707
101400.0000   -5.86636
101440.0000   -6.22774
101480.0000   -4.92616
101520.0000   -4.65512
101560.0000   -6.39323
101600.0000   -5.71058
101640.0000   -5.19954
101680.0000   -5.41037
101720.0000   -5.91177
101760.0000   -4.55803
101800.0000   -5.32421
101840.0000   -5.89308
101880.0000   -6.69097
101920.0000   -5.65438
101960.0000   -5.47877
102000.0000   -4.91637
102040.0000   -5.75060
102080.0000   -4.80260
102120.0000   -5.37154
102160.0000   -5.23210
102200.0000   -5.51734
102240.0000   -4.96113
102280.0000   -5.19165
102320.0000   -4.70073
102360.0000   -3.75523
102400.0000   -5.14439
102440.0000   -4.46496
102480.0000   -4.40213
102520.0000   -3.50587
102560.0000   -4.78018
102600.0000   -4.81266
102640.0000   -4.01868
102680.0000   -4.47932
102720.0000   -3.88052
102760.0000   -4.42234
102800.0000   -5.02725
102840.0000   -4.35165
102880.0000   -5.20124
102920.0000   -4.48536
102960.0000   -4.74936
103000.0000   -4.40944
103040.0000   -4.79836
103080.0000   -4.25129
103120.0000   -4.52775
103160.0000   -5.34063
103200.0000   -6.52904
103240.0000   -6.46032
103280.0000   -6.70326
103320.0000   -6.15726
103360.0000   -5.84451
103400.0000   -5.45595
103440.0000   -6.11615
103480.0000   -6.19596
103520.0000   -5.17931
103560.0000   -6.33836
103600.0000   -5.51633
103640.0000   -4.98235
103680.0000   -5.48071
103720.0000   -6.07555
103760.0000   -5.91180
103800.0000   -6.20716
103840.0000   -5.63254
103880.0000   -5.45164
103920.0000   -6.94606
103960.0000   -6.20957
104000.0000   -5.84392
104040.0000   -5.49449
104080.0000   -5.14900
104120.0000   -4.97115
104160.0000   -4.12976
104200.0000   -5.07674
104240.0000   -5.04745
104280.0000   -4.74044
104320.0000   -5.62283
104360.0000   -5.36380
104400.0000   -4.98908
104440.0000   -5.22589
104480.0000   -4.32834
104520.0000   -4.97314
104560.0000   -5.36330
104600.0000   -5.04287
104640.0000   -4.43775
104680.0000   -5.14138
104720.0000   -4.90022
104760.0000   -6.03270
104800.0000   -4.71463
104840.0000   -5.39513
104880.0000   -4.96278
104920.0000   -4.27166
104960.0000   -4.98299
105000.0000   -4.43826
105040.0000   -4.63367
105080.0000   -4.77158
105120.0000   -5.36418
105160.0000   -5.89463
105200.0000   -5.51931
105240.0000   -5.69574
105280.0000   -5.71717
105320.0000   -5.72669
105360.0000   -5.43004
105400.0000   -5.70651
105440.0000   -6.11436
105480.0000   -5.53424
105520.0000   -5.60145
105560.0000   -5.13070
105600.0000   -5.11906
105640.0000   -5.47097
105680.0000   -4.50218
105720.0000   -4.59177
105760.0000   -4.94552
105800.0000   -4.90974
105840.0000   -5.67514
105880.0000   -4.65666
105920.0000   -5.05742
105960.0000   -5.68861
106000.0000   -4.80681
106040.0000   -4.86355
106080.0000   -5.26038
106120.0000   -5.66487
106160.0000   -4.71715
106200.0000   -4.28799
106240.0000   -4.69013
106280.0000   -4.50360
106320.0000   -4.50326
106360.0000   -5.42676
106400.0000   -6.05650
106440.0000   -4.41555
106480.0000   -5.38758
106520.0000   -5.38327
106560.0000   -4.42821
106600.0000   -4.32690
106640.0000   -4.23313
106680.0000   -4.72652
106720.0000   -5.69491
106760.0000   -5.08706
106800.0000   -4.32997
106840.0000   -3.77048
106880.0000   -4.47055
106920.0000   -5.33332
106960.0000   -5.08960
107000.0000   -5.29408
107040.0000   -5.28235
107080.0000   -5.67016
107120.0000   -5.54352
107160.0000   -5.58963
107200.0000   -5.11783
107240.0000   -4.44866
107280.0000   -4.87528
107320.0000   -5.45785
107360.0000   -4.73501
107400.0000   -4.65981
107440.0000   -5.72119
107480.0000   -4.97416
107520.0000   -4.98070
107560.0000   -5.21246
107600.0000   -5.03049
107640.0000   -4.23557
107680.0000   -4.11095
107720.0000   -5.27541
107760.0000   -4.90925
107800.0000   -4.44719
107840.0000   -6.20115
107880.0000   -5.15419
107920.0000   -4.21442
107960.0000   -4.58470
108000.0000   -6.17231
108040.0000   -5.02719
108080.0000   -5.42914
108120.0000   -5.96920
108160.0000   -6.22488
108200.0000   -6.21278
108240.0000   -5.78287
108280.0000   -5.52011
108320.0000   -4.26616
108360.0000   -4.05439
108400.0000   -4.85029
108440.0000   -5.15530
108480.0000   -5.58085
108520.0000   -4.94648
108560.0000   -5.58746
108600.0000   -4.32379
108640.0000   -4.93172
108680.0000   -5.07732
108720.0000   -4.74627
108760.0000   -4.31115
108800.0000   -3.83263
108840.0000   -3.79898
108880.0000   -4.71832
108920.0000   -4.47718
108960.0000   -4.99897
109000.0000   -4.79844
109040.0000   -5.19017
109080.0000   -5.36067
109120.0000   -5.34243
109160.0000   -4.76075
109200.0000   -5.24833
109240.0000   -4.74978
109280.0000   -5.27453
109320.0000   -5.71507
109360.0000   -6.03869
109400.0000   -5.48187
109440.0000   -4.78034
109480.0000   -5.20149
109520.0000   -5.08076
109560.0000   -5.28728
109600.0000   -5.53717
109640.0000   -5.61977
109680.0000   -6.29018
109720.0000   -6.17436
109760.0000   -4.56840
109800.0000   -4.85751
109840.0000   -4.51043
109880.0000   -4.41578
109920.0000   -4.99596
109960.0000   -5.51845
110000.0000   -4.76966
110040.0000   -5.60286
110080.0000   -5.21627
110120.0000   -4.12980
110160.0000   -5.57576
110200.0000   -5.21998
110240.0000   -4.12651
110280.0000   -5.52222
110320.0000   -5.20861
110360.0000   -5.45072
110400.0000   -4.61942
110440.0000   -4.96768
110480.0000   -5.04687
110520.0000   -4.91219
110560.0000   -5.03482
110600.0000   -4.36215
110640.0000   -4.58952
110680.0000   -5.51877
110720.0000   -4.38083
110760.0000   -4.27470
110800.0000   -4.42674
110840.0000   -4.25803
110880.0000   -3.31064
110920.0000   -3.74387
110960.0000   -4.10530
111000.0000   -4.75851
111040.0000   -6.14265
111080.0000   -4.49194
111120.0000   -4.52693
111160.0000   -3.83893
111200.0000   -4.00179
111240.0000   -3.24039
111280.0000   -3.45494
111320.0000   -4.23742
111360.0000   -4.13379
111400.0000   -3.92955
111440.0000   -4.35592
111480.0000   -3.68403
111520.0000   -4.95344
111560.0000   -4.96828
111600.0000   -4.17890
111640.0000   -3.77969
111680.0000   -3.56824
111720.0000   -4.00898
111760.0000   -4.40017
111800.0000   -4.49004
111840.0000   -4.56975
111880.0000   -4.68639
111920.0000   -5.42385
111960.0000   -5.73629
112000.0000   -5.27717
112040.0000   -4.52087
112080.0000   -4.98528
112120.0000   -3.87137
112160.0000   -4.08328
112200.0000   -4.55191
112240.0000   -4.68593
112280.0000   -4.43061
112320.0000   -5.60708
112360.0000   -4.70814
112400.0000   -5.66444
112440.0000   -4.21145
112480.0000   -4.43496
112520.0000   -3.92465
112560.0000   -3.88608
112600.0000   -4.36027
112640.0000   -3.32128
112680.0000   -4.56324
112720.0000   -4.80087
112760.0000   -4.50544
112800.0000   -3.83132
112840.0000   -3.85439
112880.0000   -3.63754
112920.0000   -3.55883
112960.0000   -3.88985
113000.0000   -3.16766
113040.0000   -4.61861
113080.0000   -4.68083
113120.0000   -4.57908
113160.0000   -4.27624
113200.0000   -3.95721
113240.0000   -4.84684
113280.0000   -3.84628
113320.0000   -5.09171
113360.0000   -4.99058
113400.0000   -5.37155
113440.0000   -5.18239
113480.0000   -4.24851
113520.0000   -4.61891
113560.0000   -4.04877
113600.0000   -4.41799
113640.0000   -4.74371
113680.0000   -4.61098
113720.0000   -4.94469
113760.0000   -4.26069
113800.0000   -4.63187
113840.0000   -4.86391
113880.0000   -4.98162
113920.0000   -5.41423
113960.0000   -4.49009
114000.0000   -4.86252
114040.0000   -4.82581
114080.0000   -4.43305
114120.0000   -5.45987
114160.0000   -5.61842
114200.0000   -5.50984
114240.0000   -5.56235
114280.0000   -5.00826
114320.0000   -4.09825
114360.0000   -4.03545
114400.0000   -4.66946
114440.0000   -4.93911
114480.0000   -4.87469
114520.0000   -4.20628
114560.0000   -4.44910
114600.0000   -3.72282
114640.0000   -5.01570
114680.0000   -5.10364
114720.0000   -4.07433
114760.0000   -4.38378
114800.0000   -4.27730
114840.0000   -4.20772
114880.0000   -3.84789
114920.0000   -3.99713
114960.0000   -3.67984
115000.0000   -4.39873
115040.0000   -4.21354
115080.0000   -3.53153
115120.0000   -3.81766
115160.0000   -3.66663
115200.0000   -3.16608
115240.0000   -3.60462
115280.0000   -4.37504
115320.0000   -4.72496
115360.0000   -5.07869
115400.0000   -5.42383
115440.0000   -4.85135
115480.0000   -4.62659
115520.0000   -4.49516
115560.0000   -4.41906
115600.0000   -5.07812
115640.0000   -4.32656
115680.0000   -5.61619
115720.0000   -5.68566
115760.0000   -5.56728
115800.0000   -5.17247
115840.0000   -5.63837
115880.0000   -5.83370
115920.0000   -5.12358
115960.0000   -5.25383
116000.0000   -5.14066
116040.0000   -5.32876
116080.0000   -4.80630
116120.0000   -5.76613
116160.0000   -5.11648
116200.0000   -4.62854
116240.0000   -4.44034
116280.0000   -5.01714
116320.0000   -5.29317
116360.0000   -4.62726
116400.0000   -5.37821
116440.0000   -4.75498
116480.0000   -5.45464
116520.0000   -5.37746
116560.0000   -6.36647
116600.0000   -5.95657
116640.0000   -6.00402
116680.0000   -4.51607
116720.0000   -4.56867
116760.0000   -4.69676
116800.0000   -4.74429
116840.0000   -4.88276
116880.0000   -5.65239
116920.0000   -5.12581
116960.0000   -4.18032
117000.0000   -5.33071
117040.0000   -5.35448
117080.0000   -4.99134
117120.0000   -5.50585
117160.0000   -4.86103
117200.0000   -4.97188
117240.0000   -5.51254
117280.0000   -5.77526
117320.0000   -5.19276
117360.0000   -4.31167
117400.0000   -4.83359
117440.0000   -5.05497
117480.0000   -5.02428
117520.0000   -4.84382
117560.0000   -5.50410
117600.0000   -5.49893
117640.0000   -4.55339
117680.0000   -4.19793
117720.0000   -4.07701
117760.0000   -4.60507
117800.0000   -4.37926
117840.0000   -4.42882
117880.0000   -4.16002
117920.0000   -5.04086
117960.0000   -4.54768
118000.0000   -5.06764
118040.0000   -4.74927
118080.0000   -5.06146
118120.0000   -4.85549
118160.0000   -4.68539
118200.0000   -4.36730
118240.0000   -5.20597
118280.0000   -5.21533
118320.0000   -4.79883
118360.0000   -4.02696
118400.0000   -4.33936
118440.0000   -5.10659
118480.0000   -5.18545
118520.0000   -5.92576
118560.0000   -5.04007
118600.0000   -5.10007
118640.0000   -4.74884
118680.0000   -4.76216
118720.0000   -4.30221
118760.0000   -4.92899
118800.0000   -4.49460
118840.0000   -4.56917
118880.0000   -5.00970
118920.0000   -4.38407
118960.0000   -4.79483
119000.0000   -4.00438
119040.0000   -4.79791
119080.0000   -4.42103
119120.0000   -4.90906
119160.0000   -4.45655
119200.0000   -5.05797
119240.0000   -5.49924
119280.0000   -4.40221
119320.0000   -4.82842
119360.0000   -5.03654
119400.0000   -5.66520
119440.0000   -5.12558
119480.0000   -4.69175
119520.0000   -4.38774
119560.0000   -5.02147
119600.0000   -4.57447
119640.0000   -4.59049
119680.0000   -4.53911
119720.0000   -4.74725
119760.0000   -5.64499
119800.0000   -5.81157
119840.0000   -3.61997
119880.0000   -4.53858
119920.0000   -4.56038
119960.0000   -5.22604
120000.0000   -5.57956
120040.0000   -5.42284
120080.0000   -4.26073
120120.0000   -4.70699
120160.0000   -4.11741
120200.0000   -4.95773
120240.0000   -4.01744
120280.0000   -4.16524
120320.0000   -4.29084
120360.0000   -4.17122
120400.0000   -4.86468
120440.0000   -4.12374
120480.0000   -3.32070
120520.0000   -4.66228
120560.0000   -4.33481
120600.0000   -4.29573
120640.0000   -3.58123
120680.0000   -3.31509
120720.0000   -4.05919
120760.0000   -3.49076
120800.0000   -4.38552
120840.0000   -4.36061
120880.0000   -4.20057
120920.0000   -4.55502
120960.0000   -5.21831
121000.0000   -4.53682
121040.0000   -4.31021
121080.0000   -5.63096
121120.0000   -4.84569
121160.0000   -4.55555
121200.0000   -5.84457
121240.0000   -5.20656
121280.0000   -5.42748
121320.0000   -5.01510
121360.0000   -5.38093
121400.0000   -4.85905
121440.0000   -4.43347
121480.0000   -4.37490
121520.0000   -3.95046
121560.0000   -3.86153
121600.0000   -4.05257
121640.0000   -3.60411
121680.0000   -4.11192
121720.0000   -4.18292
121760.0000   -3.51021
121800.0000   -4.00718
121840.0000   -3.89190
121880.0000   -4.32060
121920.0000   -3.87884
121960.0000   -4.42960
122000.0000   -3.11115
122040.0000   -4.24444
122080.0000   -4.88807
122120.0000   -4.52073
122160.0000   -4.63972
122200.0000   -4.80361
122240.0000   -4.92333
122280.0000   -4.68297
122320.0000   -4.60643
122360.0000   -4.81001
122400.0000   -5.64133
122440.0000   -5.65963
122480.0000   -5.36921
122520.0000   -5.14945
122560.0000   -4.91081
122600.0000   -4.62865
122640.0000   -4.70611
122680.0000   -5.05665
122720.0000   -3.63199
122760.0000   -7.01620
122800.0000   -4.51543
122840.0000   -5.38434
122880.0000   -5.07038
122920.0000   -4.10388
122960.0000   -5.40318
123000.0000   -4.80620
123040.0000   -4.17101
123080.0000   -3.79050
123120.0000   -4.93938
123160.0000   -4.96906
123200.0000   -4.26369
123240.0000   -4.93320
123280.0000   -5.55610
123320.0000   -6.15334
123360.0000   -5.55195
123400.0000   -5.84113
123440.0000   -6.14298
123480.0000   -6.20674
123520.0000   -5.33120
123560.0000   -5.35369
123600.0000   -6.21094
123640.0000   -6.09254
123680.0000   -6.79354
123720.0000   -5.50842
123760.0000   -5.28540
123800.0000   -4.95480
123840.0000   -5.70083
123880.0000   -5.46443
123920.0000   -5.17150
123960.0000   -6.11160
124000.0000   -4.62497
124040.0000   -4.31885
124080.0000   -5.08612
124120.0000   -5.95679
124160.0000   -5.12512
124200.0000   -4.96860
124240.0000   -5.36391
124280.0000   -4.97841
124320.0000   -5.53051
124360.0000   -4.86480
124400.0000   -5.00844
124440.0000   -4.56570
124480.0000   -4.62496
124520.0000   -5.44818
124560.0000   -5.81899
124600.0000   -5.89984
124640.0000   -4.20273
124680.0000   -5.05752
124720.0000   -5.42906
124760.0000   -5.37604
124800.0000   -4.90213
124840.0000   -4.82711
124880.0000   -5.15022
124920.0000   -4.40394
124960.0000   -4.98263
125000.0000   -5.48728
125040.0000   -4.82820
125080.0000   -6.04102
125120.0000   -4.24902
125160.0000   -5.18489
125200.0000   -4.44164
125240.0000   -4.52043
125280.0000   -4.17398
125320.0000   -4.63821
125360.0000   -5.15348
125400.0000   -4.51574
125440.0000   -5.05479
125480.0000   -4.57806
125520.0000   -4.82284
125560.0000   -4.22605
125600.0000   -3.90057
125640.0000   -4.36427
125680.0000   -4.77049
125720.0000   -4.76107
125760.0000   -4.47931
125800.0000   -3.93196
125840.0000   -4.04371
125880.0000   -4.89336
125920.0000   -4.85197
125960.0000   -4.57812
126000.0000   -4.12761
126040.0000   -4.31373
126080.0000   -4.12556
126120.0000   -3.64714
126160.0000   -4.14663
126200.0000   -4.65422
126240.0000   -3.92494
126280.0000   -4.76021
126320.0000   -4.93005
126360.0000   -4.87626
126400.0000   -5.19650
126440.0000   -5.56584
126480.0000   -4.63146
126520.0000   -5.50442
126560.0000   -6.18417
126600.0000   -5.75541
126640.0000   -5.31156
126680.0000   -5.27924
126720.0000   -5.34319
126760.0000   -4.75884
126800.0000   -5.00548
126840.0000   -5.42897
126880.0000   -5.55729
126920.0000   -5.00295
126960.0000   -4.90092
127000.0000   -5.55496
127040.0000   -4.88125
127080.0000   -4.33133
127120.0000   -4.05507
127160.0000   -4.32277
127200.0000   -4.82066
127240.0000   -4.27635
127280.0000   -4.82586
127320.0000   -4.28093
127360.0000   -4.78036
127400.0000   -5.30001
127440.0000   -5.06085
127480.0000   -4.84654
127520.0000   -4.29892
127560.0000   -5.10312
127600.0000   -5.07783
127640.0000   -4.38131
127680.0000   -4.19851
127720.0000   -4.78102
127760.0000   -4.53711
127800.0000   -4.82497
127840.0000   -4.94587
127880.0000   -4.44440
127920.0000   -4.75044
127960.0000   -4.33221
128000.0000   -4.61476
128040.0000   -4.79876
128080.0000   -4.36504
128120.0000   -4.35232
128160.0000   -4.85028
128200.0000   -3.90222
128240.0000   -4.80879
128280.0000   -4.22961
128320.0000   -5.29325
128360.0000   -4.72821
128400.0000   -4.68031
128440.0000   -5.42451
128480.0000   -4.50213
128520.0000   -5.27195
128560.0000   -4.22560
128600.0000   -4.59298
128640.0000   -5.07129
128680.0000   -4.02772
128720.0000   -4.33653
128760.0000   -4.70267
128800.0000   -4.36949
128840.0000   -5.18821
128880.0000   -5.04162
128920.0000   -5.05185
128960.0000   -4.59837
129000.0000   -5.21882
129040.0000   -5.25397
129080.0000   -4.37007
129120.0000   -5.33334
129160.0000   -4.05132
129200.0000   -4.44971
129240.0000   -5.16014
129280.0000   -4.73774
129320.0000   -4.96291
129360.0000   -3.97873
129400.0000   -3.58660
129440.0000   -4.02299
129480.0000   -4.76822
129520.0000   -5.21287
129560.0000   -4.32849
129600.0000   -4.59109
129640.0000   -5.09024
129680.0000   -4.21721
129720.0000   -4.10586
129760.0000   -4.75649
129800.0000   -4.23474
129840.0000   -2.90582
129880.0000   -3.48919
129920.0000   -4.95344
129960.0000   -4.34977
130000.0000   -4.43860
130040.0000   -4.88352
130080.0000   -4.64693
130120.0000   -4.10801
130160.0000   -4.96426
130200.0000   -5.13322
130240.0000   -4.66776
130280.0000   -5.05885
130320.0000   -4.57285
130360.0000   -4.47544
130400.0000   -5.19480
130440.0000   -4.97473
130480.0000   -5.21834
130520.0000   -4.82893
130560.0000   -4.04656
130600.0000   -4.26493
130640.0000   -4.50223
130680.0000   -3.83935
130720.0000   -4.57071
130760.0000   -4.45904
130800.0000   -4.97288
130840.0000   -3.72785
130880.0000   -4.51749
130920.0000   -4.51093
130960.0000   -4.14168
131000.0000   -3.42773
131040.0000   -5.32094
131080.0000   -4.04857
131120.0000   -4.69483
131160.0000   -4.27192
131200.0000   -5.30508
131240.0000   -3.91357
131280.0000   -4.99203
131320.0000   -4.01868
131360.0000   -4.84093
131400.0000   -4.17314
131440.0000   -4.87992
131480.0000   -4.69099
131520.0000   -4.71277
131560.0000   -5.09901
131600.0000   -4.88097
131640.0000   -4.93586
131680.0000   -4.59712
131720.0000   -4.79975
131760.0000   -4.81353
131800.0000   -4.58107
131840.0000   -5.08645
131880.0000   -5.66210
131920.0000   -4.68327
131960.0000   -5.22014
132000.0000   -4.05015
132040.0000   -5.02876
132080.0000   -5.20411
132120.0000   -4.35873
132160.0000   -4.58197
132200.0000   -4.59008
132240.0000   -4.80297
132280.0000   -3.42809
132320.0000   -3.78031
132360.0000   -4.77276
132400.0000   -5.37580
132440.0000   -5.05978
132480.0000   -4.41957
132520.0000   -4.59448
132560.0000   -5.43813
132600.0000   -5.35916
132640.0000   -4.54841
132680.0000   -4.99878
132720.0000   -5.31917
132760.0000   -4.50278
132800.0000   -4.86660
132840.0000   -5.69091
132880.0000   -4.52762
132920.0000   -3.51539
132960.0000   -4.97784
133000.0000   -5.25813
133040.0000   -5.53479
133080.0000   -5.16388
133120.0000   -6.05693
133160.0000   -6.01773
133200.0000   -5.37800
133240.0000   -4.90223
133280.0000   -5.19459
133320.0000   -5.53793
133360.0000   -4.21970
133400.0000   -5.17988
133440.0000   -3.96828
133480.0000   -4.40721
133520.0000   -5.01783
133560.0000   -5.61068
133600.0000   -5.80224
133640.0000   -4.50164
133680.0000   -4.57146
133720.0000   -5.61066
133760.0000   -5.66944
133800.0000   -5.24835
133840.0000   -4.67194
133880.0000   -5.82565
133920.0000   -4.85123
133960.0000   -5.06002
134000.0000   -5.19958
134040.0000   -5.31988
134080.0000   -4.59942
134120.0000   -4.23300
134160.0000   -4.92556
134200.0000   -4.81658
134240.0000   -5.35545
134280.0000   -7.08523
134320.0000   -5.69861
134360.0000   -5.26691
134400.0000   -5.08737
134440.0000   -5.13340
134480.0000   -5.15476
134520.0000   -4.60597
134560.0000   -4.11265
134600.0000   -4.63840
134640.0000   -5.21100
134680.0000   -5.29068
134720.0000   -4.83939
134760.0000   -5.17391
134800.0000   -5.04909
134840.0000   -3.97886
134880.0000   -5.35864
134920.0000   -5.37765
134960.0000   -4.47739
135000.0000   -4.78347
135040.0000   -3.77268
135080.0000   -3.98752
135120.0000   -4.25692
135160.0000   -4.53503
135200.0000   -4.32137
135240.0000   -4.73845
135280.0000   -3.86333
135320.0000   -4.54042
135360.0000   -4.63632
135400.0000   -4.50144
135440.0000   -4.74690
135480.0000   -4.75439
135520.0000   -5.04124
135560.0000   -5.20132
135600.0000   -5.33478
135640.0000   -5.46967
135680.0000   -4.81133
135720.0000   -4.64532
135760.0000   -5.19833
135800.0000   -4.58366
135840.0000   -4.70271
135880.0000   -4.71699
135920.0000   -3.92023
135960.0000   -5.02448
136000.0000   -4.03838
136040.0000   -4.58460
136080.0000   -5.48722
136120.0000   -4.58847
136160.0000   -3.32858
136200.0000   -4.03821
136240.0000   -4.71326
136280.0000   -3.89142
136320.0000   -4.29674
136360.0000   -4.65743
136400.0000   -3.43211
136440.0000   -3.25085
136480.0000   -4.53616
136520.0000   -4.72219
136560.0000   -5.23098
136600.0000   -4.62061
136640.0000   -5.14691
136680.0000   -4.48288
136720.0000   -5.77884
136760.0000   -5.77592
136800.0000   -5.80413
136840.0000   -4.95507
136880.0000   -5.11212
136920.0000   -4.89463
136960.0000   -5.02675
137000.0000   -4.83666
137040.0000   -5.95234
137080.0000   -5.28227
137120.0000   -5.14313
137160.0000   -6.02658
137200.0000   -5.27120
137240.0000   -4.42229
137280.0000   -4.66049
137320.0000   -5.20470
137360.0000   -4.43391
137400.0000   -4.47288
137440.0000   -4.83552
137480.0000   -4.95248
137520.0000   -5.48730
137560.0000   -5.18272
137600.0000   -4.19331
137640.0000   -5.24374
137680.0000   -4.85805
137720.0000   -4.36538
137760.0000   -4.03845
137800.0000   -5.40621
137840.0000   -5.63543
137880.0000   -4.79813
137920.0000   -4.73123
137960.0000   -5.28347
138000.0000   -5.49944
138040.0000   -5.51029
138080.0000   -4.89292
138120.0000   -4.68357
138160.0000   -5.46487
138200.0000   -4.67217
138240.0000   -3.75849
138280.0000   -5.14116
138320.0000   -4.47592
138360.0000   -5.16713
138400.0000   -4.76677
138440.0000   -3.83050
138480.0000   -4.25764
138520.0000   -4.43580
138560.0000   -4.64562
138600.0000   -4.88182
138640.0000   -4.88192
138680.0000   -5.59695
138720.0000   -5.27732
138760.0000   -3.91560
138800.0000   -4.34250
138840.0000   -4.10531
138880.0000   -3.58931
138920.0000   -4.63145
138960.0000   -3.98174
139000.0000   -3.91843
139040.0000   -4.11558
139080.0000   -4.99600
139120.0000   -4.30033
139160.0000   -5.13651
139200.0000   -5.53755
139240.0000   -5.59824
139280.0000   -4.87571
139320.0000   -5.27386
139360.0000   -4.42771
139400.0000   -5.56243
139440.0000   -4.85367
139480.0000   -4.41998
139520.0000   -5.42559
139560.0000   -5.00514
139600.0000   -4.21673
139640.0000   -4.48063
139680.0000   -4.95410
139720.0000   -4.61998
139760.0000   -4.52454
139800.0000   -4.70873
139840.0000   -5.25239
139880.0000   -4.38502
139920.0000   -5.19052
139960.0000   -4.76880
140000.0000   -4.58882
140040.0000   -4.76373
140080.0000   -4.56336
140120.0000   -5.01543
140160.0000   -5.48512
140200.0000   -4.91064
140240.0000   -5.07763
140280.0000   -5.86124
140320.0000   -6.07813
140360.0000   -5.91795
140400.0000   -5.69032
140440.0000   -4.94262
140480.0000   -5.20366
140520.0000   -3.78109
140560.0000   -4.48146
140600.0000   -4.97251
140640.0000   -4.34924
140680.0000   -3.69843
140720.0000   -4.76536
140760.0000   -4.14363
140800.0000   -4.27975
140840.0000   -5.57123
140880.0000   -4.64193
140920.0000   -5.07748
140960.0000   -5.04513
141000.0000   -5.85244
141040.0000   -4.98754
141080.0000   -4.30291
141120.0000   -4.85374
141160.0000   -5.89961
141200.0000   -4.72682
141240.0000   -4.22787
141280.0000   -4.65340
141320.0000   -4.73377
141360.0000   -5.33439
141400.0000   -5.47596
141440.0000   -6.07486
141480.0000   -4.63413
141520.0000   -4.59248
141560.0000   -4.72475
141600.0000   -4.72212
141640.0000   -4.21084
141680.0000   -3.92200
141720.0000   -4.05326
141760.0000   -3.20647
141800.0000   -3.14698
141840.0000   -3.89924
141880.0000   -4.07318
141920.0000   -4.17762
141960.0000   -3.57675
142000.0000   -3.26943
142040.0000   -4.23159
142080.0000   -4.54160
142120.0000   -3.90822
142160.0000   -4.35768
142200.0000   -3.79277
142240.0000   -4.38923
142280.0000   -4.70837
142320.0000   -4.72784
142360.0000   -4.05855
142400.0000   -3.83221
142440.0000   -3.94228
142480.0000   -3.92264
142520.0000   -3.38225
142560.0000   -3.35144
142600.0000   -3.69299
142640.0000   -4.37822
142680.0000   -3.26962
142720.0000   -3.97233
142760.0000   -3.98932
142800.0000   -4.19049
142840.0000   -3.82046
142880.0000   -4.74773
142920.0000   -4.33231
142960.0000   -4.41214
143000.0000   -5.27794
143040.0000   -5.21850
143080.0000   -4.79272
143120.0000   -4.56767
143160.0000   -4.22942
143200.0000   -4.39587
143240.0000   -4.31904
143280.0000   -4.00527
143320.0000   -3.94139
143360.0000   -4.08258
143400.0000   -4.24762
143440.0000   -4.31821
143480.0000   -3.55044
143520.0000   -4.19362
143560.0000   -3.98417
143600.0000   -4.04477
143640.0000   -4.16212
143680.0000   -4.33057
143720.0000   -4.80149
143760.0000   -4.75941
143800.0000   -4.58504
143840.0000   -3.65191
143880.0000   -4.31199
143920.0000   -3.53134
143960.0000   -4.16176
144000.0000   -3.75403
144040.0000   -3.76875
144080.0000   -4.04623
144120.0000   -4.02033
144160.0000   -4.63587
144200.0000   -4.72055
144240.0000   -4.21879
144280.0000   -3.40870
144320.0000   -4.11218
144360.0000   -4.19630
144400.0000   -4.19632
144440.0000   -4.20473
144480.0000   -4.44067
144520.0000   -4.87152
144560.0000   -4.97833
144600.0000   -3.94056
144640.0000   -4.91822
144680.0000   -3.74185
144720.0000   -4.05212
144760.0000   -4.06897
144800.0000   -3.67578
144840.0000   -4.44239
144880.0000   -5.35643
144920.0000   -3.96553
144960.0000   -4.16327
145000.0000   -4.45029
145040.0000   -4.36591
145080.0000   -3.58622
145120.0000   -5.44622
145160.0000   -4.10599
145200.0000   -4.35228
145240.0000   -4.61429
145280.0000   -4.15395
145320.0000   -4.15791
145360.0000   -4.58825
145400.0000   -3.64257
145440.0000   -4.41079
145480.0000   -4.39734
145520.0000   -4.00947
145560.0000   -2.96968
145600.0000   -4.23383
145640.0000   -3.89112
145680.0000   -3.91894
145720.0000   -5.21873
145760.0000   -3.96816
145800.0000   -3.69200
145840.0000   -3.36935
145880.0000   -4.08873
145920.0000   -4.33855
145960.0000   -3.98869
146000.0000   -4.38748
146040.0000   -4.44772
146080.0000   -3.61965
146120.0000   -3.66699
146160.0000   -4.84657
146200.0000   -4.75046
146240.0000   -4.21133
146280.0000   -4.98730
146320.0000   -4.45191
146360.0000   -3.92018
146400.0000   -4.74701
146440.0000   -4.73260
146480.0000   -4.50257
146520.0000   -4.38136
146560.0000   -4.83785
146600.0000   -4.60004
146640.0000   -4.64991
146680.0000   -5.44211
146720.0000   -4.40863
146760.0000   -5.04937
146800.0000   -5.37348
146840.0000   -4.73635
146880.0000   -5.10088
146920.0000   -5.70641
146960.0000   -5.14063
147000.0000   -5.35421
147040.0000   -5.67077
147080.0000   -4.86972
147120.0000   -4.96067
147160.0000   -4.88960
147200.0000   -5.78510
147240.0000   -5.33918
147280.0000   -5.23074
147320.0000   -5.13115
147360.0000   -5.15478
147400.0000   -6.32346
147440.0000   -5.61649
147480.0000   -5.38628
147520.0000   -5.17045
147560.0000   -4.51745
147600.0000   -4.26051
147640.0000   -4.48581
147680.0000   -4.45166
147720.0000   -4.03273
147760.0000   -4.53230
147800.0000   -3.74534
147840.0000   -4.78479
147880.0000   -4.71903
147920.0000   -4.74895
147960.0000   -4.59456
148000.0000   -5.77304
148040.0000   -5.09726
148080.0000   -5.32013
148120.0000   -5.02440
148160.0000   -4.11302
148200.0000   -5.48690
148240.0000   -5.53455
148280.0000   -5.07671
148320.0000   -4.51137
148360.0000   -4.62479
148400.0000   -4.37370
148440.0000   -5.18143
148480.0000   -4.71307
148520.0000   -5.25246
148560.0000   -4.46225
148600.0000   -5.10655
148640.0000   -5.02416
148680.0000   -4.77889
148720.0000   -4.89093
148760.0000   -5.00633
148800.0000   -4.43332
148840.0000   -5.00041
148880.0000   -5.53292
148920.0000   -4.89964
148960.0000   -5.99716
149000.0000   -5.30706
149040.0000   -5.28563
149080.0000   -5.48520
149120.0000   -5.39448
149160.0000   -5.40615
149200.0000   -5.83723
149240.0000   -5.63237
149280.0000   -5.34542
149320.0000   -4.56622
149360.0000   -5.86012
149400.0000   -6.08474
149440.0000   -5.21285
149480.0000   -4.68253
149520.0000   -4.87991
149560.0000   -5.19936
149600.0000   -4.30359
149640.0000   -4.70721
149680.0000   -4.52591
149720.0000   -4.98617
149760.0000   -4.54150
149800.0000   -4.41368
149840.0000   -4.71923
149880.0000   -3.42998
149920.0000   -4.17958
149960.0000   -3.92794
150000.0000   -4.72232
150040.0000   -4.18451
150080.0000   -4.77299
150120.0000   -4.86598
150160.0000   -5.60195
150200.0000   -5.28831
150240.0000   -4.35490
150280.0000   -4.49783
150320.0000   -4.91856
150360.0000   -3.55732
150400.0000   -4.39445
150440.0000   -4.47866
150480.0000   -4.58987
150520.0000   -4.66102
150560.0000   -5.37255
150600.0000   -5.55976
150640.0000   -4.58815
150680.0000   -4.75701
150720.0000   -4.02409
150760.0000   -4.13291
150800.0000   -5.14032
150840.0000   -3.70818
150880.0000   -4.15954
150920.0000   -3.93271
150960.0000   -5.82860
151000.0000   -5.49843
151040.0000   -5.53655
151080.0000   -5.42652
151120.0000   -5.73077
151160.0000   -5.94286
151200.0000   -6.31943
151240.0000   -5.76586
151280.0000   -5.47747
151320.0000   -4.97091
151360.0000   -4.49035
151400.0000   -4.83068
151440.0000   -4.53207
151480.0000   -4.31689
151520.0000   -5.16845
151560.0000   -4.12639
151600.0000   -5.41118
151640.0000   -4.63270
151680.0000   -4.22081
151720.0000   -5.66320
151760.0000   -5.16273
151800.0000   -4.55591
151840.0000   -4.86899
151880.0000   -4.68402
151920.0000   -5.07596
151960.0000   -6.16161
152000.0000   -5.17402
152040.0000   -5.20255
152080.0000   -5.55846
152120.0000   -5.35380
152160.0000   -5.23144
152200.0000   -5.51300
152240.0000   -4.72165
152280.0000   -5.16070
152320.0000   -5.23880
152360.0000   -5.69265
152400.0000   -5.16153
152440.0000   -5.51347
152480.0000   -5.48157
152520.0000   -4.87766
152560.0000   -6.04388
152600.0000   -5.35007
152640.0000   -5.41838
152680.0000   -5.22097
152720.0000   -5.31099
152760.0000   -5.53251
152800.0000   -4.70924
152840.0000   -4.95802
152880.0000   -5.17589
152920.0000   -5.54433
152960.0000   -5.39412
153000.0000   -5.72715
153040.0000   -5.33522
153080.0000   -5.17666
153120.0000   -5.20736
153160.0000   -4.92334
153200.0000   -6.02366
153240.0000   -5.51184
153280.0000   -4.55267
153320.0000   -4.44049
153360.0000   -5.55769
153400.0000   -4.66205
153440.0000   -5.06552
153480.0000   -4.51517
153520.0000   -4.22310
153560.0000   -5.15953
153600.0000   -4.51667
153640.0000   -4.94293
153680.0000   -5.12354
153720.0000   -4.93973
153760.0000   -4.00781
153800.0000   -5.40656
153840.0000   -4.89180
153880.0000   -5.13151
153920.0000   -4.77804
153960.0000   -5.19652
154000.0000   -4.76246
154040.0000   -4.43979
154080.0000   -4.08505
154120.0000   -4.44259
154160.0000   -4.34692
154200.0000   -5.10022
154240.0000   -4.32112
154280.0000   -5.28808
154320.0000   -4.15566
154360.0000   -5.31203
154400.0000   -5.03653
154440.0000   -4.02943
154480.0000   -4.07336
154520.0000   -4.04552
154560.0000   -4.58484
154600.0000   -3.59302
154640.0000   -3.65477
154680.0000   -4.50727
154720.0000   -5.56131
154760.0000   -4.26940
154800.0000   -4.64919
154840.0000   -4.59580
154880.0000   -3.49940
154920.0000   -4.93020
154960.0000   -3.74683
155000.0000   -5.66089
155040.0000   -5.39689
155080.0000   -4.91424
155120.0000   -5.08722
155160.0000   -5.13094
155200.0000   -4.29239
155240.0000   -5.19908
155280.0000   -4.72704
155320.0000   -4.58455
155360.0000   -5.27875
155400.0000   -4.46304
155440.0000   -4.47257
155480.0000   -4.84082
155520.0000   -4.35193
155560.0000   -4.32014
155600.0000   -4.24820
155640.0000   -4.57606
155680.0000   -4.21515
155720.0000   -5.03984
155760.0000   -5.04369
155800.0000   -5.45491
155840.0000   -4.50521
155880.0000   -4.70933
155920.0000   -4.55963
155960.0000   -5.00661
156000.0000   -4.32435
156040.0000   -3.45618
156080.0000   -3.26859
156120.0000   -3.95451
156160.0000   -4.92922
156200.0000   -4.09025
156240.0000   -4.00816
156280.0000   -3.99163
156320.0000   -3.77857
156360.0000   -3.82828
156400.0000   -4.57252
156440.0000   -5.23311
156480.0000   -3.85634
156520.0000   -3.95200
156560.0000   -4.52450
156600.0000   -5.45330
156640.0000   -4.63221
156680.0000   -5.01371
156720.0000   -4.97915
156760.0000   -4.70668
156800.0000   -5.79376
156840.0000   -5.43033
156880.0000   -6.29148
156920.0000   -5.82026
156960.0000   -5.70983
157000.0000   -6.03353
157040.0000   -4.90509
157080.0000   -4.18480
157120.0000   -5.84240
157160.0000   -5.34878
157200.0000   -6.03714
157240.0000   -6.29291
157280.0000   -4.92390
157320.0000   -5.18163
157360.0000   -6.24360
157400.0000   -5.90258
157440.0000   -5.66133
157480.0000   -5.65228
157520.0000   -5.19623
157560.0000   -4.99553
157600.0000   -6.18083
157640.0000   -5.40056
157680.0000   -5.00827
157720.0000   -4.85092
157760.0000   -5.25468
157800.0000   -5.31537
157840.0000   -6.30209
157880.0000   -5.75871
157920.0000   -5.39996
157960.0000   -5.98333
158000.0000   -5.94845
158040.0000   -5.55297
158080.0000   -5.11258
158120.0000   -5.46910
158160.0000   -4.93724
158200.0000   -5.95027
158240.0000   -5.05482
158280.0000   -4.65814
158320.0000   -4.34497
158360.0000   -4.59581
158400.0000   -4.44395
158440.0000   -4.54113
158480.0000   -3.86359
158520.0000   -4.11678
158560.0000   -4.38891
158600.0000   -5.07410
158640.0000   -3.83767
158680.0000   -3.52835
158720.0000   -3.16630
158760.0000   -3.65117
158800.0000   -4.77101
158840.0000   -5.27999
158880.0000   -5.53514
158920.0000   -5.47414
158960.0000   -4.65137
159000.0000   -4.99455
159040.0000   -5.74221
159080.0000   -5.50231
159120.0000   -5.85636
159160.0000   -6.76783
159200.0000   -6.51540
159240.0000   -5.99938
159280.0000   -5.79164
159320.0000   -6.27898
159360.0000   -5.91141
159400.0000   -6.08335
159440.0000   -6.29564
159480.0000   -5.64009
159520.0000   -6.53888
159560.0000   -5.00523
159600.0000   -5.23739
159640.0000   -6.55681
159680.0000   -4.48355
159720.0000   -4.97976
159760.0000   -4.01058
159800.0000   -4.20303
159840.0000   -4.73068
159880.0000   -4.40232
159920.0000   -4.87143
159960.0000   -4.70136
160000.0000   -4.79763
160040.0000   -4.04998
160080.0000   -4.09211
160120.0000   -5.06675
160160.0000   -4.81977
160200.0000   -4.34009
160240.0000   -4.01125
160280.0000   -5.35797
160320.0000   -4.95099
160360.0000   -4.65074
160400.0000   -5.00134
160440.0000   -5.46665
160480.0000   -5.04691
160520.0000   -5.79464
160560.0000   -5.74643
160600.0000   -6.44964
160640.0000   -5.87913
160680.0000   -5.63868
160720.0000   -5.11543
160760.0000   -5.96728
160800.0000   -5.45910
160840.0000   -5.82816
160880.0000   -4.87172
160920.0000   -5.24914
160960.0000   -6.78420
161000.0000   -6.05963
161040.0000   -5.47601
161080.0000   -5.97798
161120.0000   -5.89536
161160.0000   -6.10587
161200.0000   -4.48200
161240.0000   -6.55626
161280.0000   -5.35775
161320.0000   -6.25557
161360.0000   -6.01801
161400.0000   -5.59715
161440.0000   -6.69325
161480.0000   -5.78221
161520.0000   -5.26677
161560.0000   -5.84972
161600.0000   -4.86028
161640.0000   -5.70559
161680.0000   -5.92414
161720.0000   -5.05983
161760.0000   -5.12243
161800.0000   -6.03208
161840.0000   -5.52707
161880.0000   -5.39164
161920.0000   -5.18293
161960.0000   -6.33561
162000.0000   -5.87487
162040.0000   -6.50504
162080.0000   -5.58293
162120.0000   -5.43558
162160.0000   -4.89924
162200.0000   -5.65846
162240.0000   -5.39558
162280.0000   -5.30771
162320.0000   -5.13679
162360.0000   -5.12793
162400.0000   -5.43100
162440.0000   -6.07813
162480.0000   -5.30047
162520.0000   -5.57076
162560.0000   -5.50330
162600.0000   -5.59978
162640.0000   -5.89813
162680.0000   -5.40642
162720.0000   -5.98658
162760.0000   -5.79061
162800.0000   -5.55833
162840.0000   -5.53592
162880.0000   -5.28739
162920.0000   -5.63924
162960.0000   -5.64153
163000.0000   -5.37044
163040.0000   -6.25526
163080.0000   -5.57291
163120.0000   -5.91834
163160.0000   -5.28431
163200.0000   -6.34223
163240.0000   -6.20161
163280.0000   -4.62030
163320.0000   -4.54189
163360.0000   -4.47514
163400.0000   -5.00841
163440.0000   -4.59051
163480.0000   -4.76202
163520.0000   -5.65893
163560.0000   -5.40329
163600.0000   -4.70382
163640.0000   -4.33262
163680.0000   -4.04667
163720.0000   -4.18443
163760.0000   -4.61163
163800.0000   -5.14790
163840.0000   -3.55830
163880.0000   -4.24460
163920.0000   -4.34598
163960.0000   -3.95230
164000.0000   -3.91771
164040.0000   -3.48883
164080.0000   -4.40145
164120.0000   -4.20297
164160.0000   -4.09154
164200.0000   -4.39658
164240.0000   -3.96013
164280.0000   -4.28060
164320.0000   -4.31206
164360.0000   -6.12301
164400.0000   -4.53428
164440.0000   -4.27742
164480.0000   -3.84624
164520.0000   -4.66910
164560.0000   -5.19556
164600.0000   -4.92932
164640.0000   -4.42122
164680.0000   -4.40586
164720.0000   -4.46603
164760.0000   -4.85505
164800.0000   -5.00870
164840.0000   -4.09762
164880.0000   -4.09309
164920.0000   -4.42424
164960.0000   -3.84736
165000.0000   -3.91284
165040.0000   -4.00954
165080.0000   -4.29797
165120.0000   -4.47007
165160.0000   -4.19232
165200.0000   -3.99035
165240.0000   -2.88943
165280.0000   -3.60610
165320.0000   -4.13291
165360.0000   -4.24854
165400.0000   -4.72689
165440.0000   -4.05773
165480.0000   -3.76882
165520.0000   -4.10420
165560.0000   -4.24792
165600.0000   -4.39856
165640.0000   -4.65714
165680.0000   -4.00363
165720.0000   -4.00274
165760.0000   -4.52954
165800.0000   -4.37101
165840.0000   -4.61082
165880.0000   -3.97529
165920.0000   -3.74646
165960.0000   -3.93548
166000.0000   -4.96067
166040.0000   -3.33819
166080.0000   -3.45293
166120.0000   -3.34527
166160.0000   -3.95998
166200.0000   -3.14517
166240.0000   -4.56973
166280.0000   -4.61355
166320.0000   -4.87432
166360.0000   -4.53144
166400.0000   -4.46121
166440.0000   -5.00012
166480.0000   -5.08378
166520.0000   -5.88485
166560.0000   -5.89552
166600.0000   -5.76939
166640.0000   -4.45599
166680.0000   -5.78520
166720.0000   -6.50760
166760.0000   -6.08408
166800.0000   -5.61222
166840.0000   -5.65466
166880.0000   -4.42571
166920.0000   -4.87122
166960.0000   -4.63549
167000.0000   -4.64675
167040.0000   -4.90764
167080.0000   -4.46534
167120.0000   -4.24081
167160.0000   -5.61089
167200.0000   -5.68920
167240.0000   -5.39885
167280.0000   -5.70177
167320.0000   -5.16855
167360.0000   -4.93398
167400.0000   -4.97391
167440.0000   -4.93772
167480.0000   -4.75537
167520.0000   -4.75452
167560.0000   -4.60387
167600.0000   -4.12956
167640.0000   -4.35682
167680.0000   -3.66966
167720.0000   -4.47269
167760.0000   -4.73976
167800.0000   -4.93572
167840.0000   -4.04444
167880.0000   -4.19607
167920.0000   -3.98047
167960.0000   -4.60758
168000.0000   -4.21404
168040.0000   -3.82761
168080.0000   -4.91575
168120.0000   -5.46783
168160.0000   -4.16623
168200.0000   -4.08560
168240.0000   -4.94660
168280.0000   -4.03487
168320.0000   -5.76228
168360.0000   -6.20311
168400.0000   -5.95496
168440.0000   -4.78058
168480.0000   -4.94998
168520.0000   -4.35593
168560.0000   -4.70060
168600.0000   -4.25652
168640.0000   -4.88068
168680.0000   -4.47496
168720.0000   -4.03096
168760.0000   -4.11545
168800.0000   -4.27654
168840.0000   -3.34672
168880.0000   -5.00772
168920.0000   -4.42096
168960.0000   -4.35535
169000.0000   -4.62567
169040.0000   -4.94166
169080.0000   -3.85913
169120.0000   -3.97593
169160.0000   -4.57106
169200.0000   -4.14536
169240.0000   -4.20582
169280.0000   -4.53500
169320.0000   -4.76887
169360.0000   -4.59107
169400.0000   -5.43517
169440.0000   -5.77001
169480.0000   -5.26978
169520.0000   -5.17791
169560.0000   -4.30567
169600.0000   -6.04083
169640.0000   -5.77433
169680.0000   -5.57390
169720.0000   -5.25348
169760.0000   -5.69961
169800.0000   -6.34927
169840.0000   -5.81339
169880.0000   -6.20930
169920.0000   -6.43525
169960.0000   -4.61380
170000.0000   -5.64711
170040.0000   -4.16995
170080.0000   -5.03040
170120.0000   -4.90419
170160.0000   -5.58177
170200.0000   -4.74472
170240.0000   -5.41025
170280.0000   -4.54790
170320.0000   -4.41248
170360.0000   -4.29413
170400.0000   -4.36224
170440.0000   -4.44845
170480.0000   -4.35697
170520.0000   -4.59244
170560.0000   -4.61933
170600.0000   -4.76241
170640.0000   -4.57543
170680.0000   -4.26552
170720.0000   -4.97534
170760.0000   -4.98861
170800.0000   -4.53809
170840.0000   -4.71500
170880.0000   -3.66203
170920.0000   -4.05436
170960.0000   -4.43979
171000.0000   -4.61034
171040.0000   -3.80359
171080.0000   -4.25163
171120.0000   -4.27495
171160.0000   -5.51667
171200.0000   -3.98340
171240.0000   -3.72174
171280.0000   -3.69086
171320.0000   -4.20509
171360.0000   -4.85364
171400.0000   -4.25695
171440.0000   -3.99319
171480.0000   -3.37557
171520.0000   -4.40725
171560.0000   -4.52514
171600.0000   -5.97744
171640.0000   -4.14086
171680.0000   -4.28857
171720.0000   -4.95163
171760.0000   -4.75896
171800.0000   -3.85529
171840.0000   -3.28926
171880.0000   -2.86678
171920.0000   -4.06667
171960.0000   -3.66624
172000.0000   -3.99055
172040.0000   -2.69368
172080.0000   -3.76608
172120.0000   -3.56551
172160.0000   -3.13892
172200.0000   -2.36756
172240.0000   -3.43505
172280.0000   -3.06102
172320.0000   -3.97218
172360.0000   -4.12626
172400.0000   -5.46940
172440.0000   -4.54862
172480.0000   -4.37777
172520.0000   -4.15514
172560.0000   -4.00357
172600.0000   -3.32935
172640.0000   -2.62263
172680.0000   -3.25701
172720.0000   -3.80690
172760.0000   -2.92922
172800.0000   -3.47453
172840.0000   -2.96857
172880.0000   -3.15469
172920.0000   -3.53774
172960.0000   -3.98517
173000.0000   -3.59217
173040.0000   -4.44102
173080.0000   -4.03329
173120.0000   -2.81283
173160.0000   -4.14958
173200.0000   -3.86342
173240.0000   -3.13053
173280.0000   -4.53457
173320.0000   -3.52265
173360.0000   -3.64084
173400.0000   -3.73826
173440.0000   -4.76944
173480.0000   -4.02814
173520.0000   -3.33283
173560.0000   -2.56700
173600.0000   -3.72331
173640.0000   -3.77131
173680.0000   -3.57930
173720.0000   -3.19208
173760.0000   -4.25383
173800.0000   -3.84439
173840.0000   -2.99430
173880.0000   -3.71594
173920.0000   -3.58122
173960.0000   -3.45379
174000.0000   -3.71080
174040.0000   -4.65745
174080.0000   -4.79020
174120.0000   -4.02575
174160.0000   -4.01307
174200.0000   -4.00445
174240.0000   -3.45214
174280.0000   -4.05686
174320.0000   -4.15738
174360.0000   -3.28404
174400.0000   -3.75214
174440.0000   -3.38964
174480.0000   -3.49102
174520.0000   -2.53672
174560.0000   -3.59850
174600.0000   -2.89154
174640.0000   -2.77865
174680.0000   -2.98911
174720.0000   -2.31105
174760.0000   -1.91335
174800.0000   -2.26630
174840.0000   -2.31938
174880.0000   -1.73299
174920.0000   -2.79723
174960.0000   -3.34754
175000.0000   -3.08497
175040.0000   -3.14871
175080.0000   -2.43153
175120.0000   -3.11433
175160.0000   -4.27312
175200.0000   -1.94635
175240.0000   -4.13318
175280.0000   -4.03937
175320.0000   -3.96532
175360.0000   -3.79979
175400.0000   -3.88286
175440.0000   -3.83817
175480.0000   -3.54894
175520.0000   -3.23105
175560.0000   -3.60678
175600.0000   -3.65546
175640.0000   -4.14949
175680.0000   -2.98565
175720.0000   -2.41796
175760.0000   -3.07749
175800.0000   -3.64892
175840.0000   -3.68246
175880.0000   -4.01676
175920.0000   -3.21784
175960.0000   -3.39372
176000.0000   -2.26172
176040.0000   -2.51275
176080.0000   -2.22373
176120.0000   -2.57707
176160.0000   -1.69973
176200.0000   -1.92446
176240.0000   -1.68110
176280.0000   -1.44009
176320.0000   -1.61784
176360.0000   -2.31253
176400.0000   -2.47602
176440.0000   -2.25404
176480.0000   -1.80980
176520.0000   -1.69412
176560.0000   -1.98036
176600.0000   -1.49388
176640.0000   -2.22511
176680.0000   -2.99550
176720.0000   -1.29455
176760.0000   -2.45243
176800.0000   -2.70076
176840.0000   -1.32340
176880.0000   -2.74860
176920.0000   -3.45316
176960.0000   -3.05497
177000.0000   -2.84181
177040.0000   -2.52247
177080.0000   -2.16535
177120.0000   -2.92281
177160.0000   -2.50013
177200.0000   -2.34541
177240.0000   -2.07005
177280.0000   -2.18451
177320.0000   -3.07692
177360.0000   -2.71965
177400.0000   -2.36234
177440.0000   -2.66228
177480.0000   -2.10038
177520.0000   -2.25133
177560.0000   -2.16680
177600.0000   -2.40215
177640.0000   -2.77330
177680.0000   -2.12107
177720.0000   -3.25203
177760.0000   -2.54332
177800.0000   -2.50105
177840.0000   -3.55028
177880.0000   -2.12345
177920.0000   -2.48442
177960.0000   -2.46314
178000.0000   -3.59631
178040.0000   -3.76042
178080.0000   -2.96323
178120.0000   -3.09028
178160.0000   -2.78323
178200.0000   -3.39369
178240.0000   -3.09937
178280.0000   -2.86847
178320.0000   -2.12188
178360.0000   -2.53506
178400.0000   -2.60358
178440.0000   -3.39765
178480.0000   -1.59227
178520.0000   -2.10857
178560.0000   -1.84980
178600.0000   -1.73713
178640.0000   -2.14666
178680.0000   -2.30844
178720.0000   -1.73776
178760.0000   -2.60031
178800.0000   -2.48208
178840.0000   -2.14836
178880.0000   -2.43134
178920.0000   -1.85176
178960.0000   -1.80511
179000.0000   -1.50623
179040.0000   -2.63389
179080.0000   -2.51177
179120.0000   -2.85168
179160.0000   -3.30739
179200.0000   -3.41327
179240.0000   -2.14003
179280.0000   -3.25855
179320.0000   -4.26199
179360.0000   -2.94752
179400.0000   -3.19581
179440.0000   -3.43920
179480.0000   -4.44384
179520.0000   -3.83106
179560.0000   -3.05839
179600.0000   -3.58741
179640.0000   -3.08245
179680.0000   -3.84324
179720.0000   -3.45051
179760.0000   -2.15872
179800.0000   -2.57605
179840.0000   -3.59073
179880.0000   -3.81607
179920.0000   -3.21723
179960.0000   -3.38157
180000.0000   -2.85017
180040.0000   -3.62406
180080.0000   -3.74470
180120.0000   -3.83616
180160.0000   -2.75477
180200.0000   -3.14172
180240.0000   -2.85176
180280.0000   -2.99755
180320.0000   -2.17169
180360.0000   -2.95968
180400.0000   -3.23965
180440.0000   -3.40052
180480.0000   -2.75129
180520.0000   -2.89966
180560.0000   -1.99721
180600.0000   -2.78706
180640.0000   -3.22059
180680.0000   -3.63310
180720.0000   -2.91379
180760.0000   -3.22499
180800.0000   -3.10499
180840.0000   -3.31864
180880.0000   -3.41854
180920.0000   -3.33697
180960.0000   -3.82657
181000.0000   -3.29665
181040.0000   -2.37065
181080.0000   -2.21283
181120.0000   -3.12190
181160.0000   -2.81097
181200.0000   -2.64241
181240.0000   -3.01887
181280.0000   -2.29175
181320.0000   -1.91210
181360.0000   -2.30639
181400.0000   -1.77682
181440.0000   -2.09696
181480.0000   -2.16242
181520.0000   -2.14926
181560.0000   -1.67415
181600.0000   -1.37483
181640.0000   -1.74557
181680.0000   -1.41173
181720.0000   -1.05235
181760.0000   -2.60127
181800.0000   -1.65403
181840.0000   -2.06802
181880.0000   -2.58254
181920.0000   -2.29890
181960.0000   -2.30433
182000.0000   -2.12023
182040.0000   -2.01603
182080.0000   -3.01714
182120.0000   -2.46593
182160.0000   -2.05173
182200.0000   -2.12075
182240.0000   -2.51274
182280.0000   -2.33278
182320.0000   -2.82656
182360.0000   -2.23164
182400.0000   -2.41928
182440.0000   -2.46892
182480.0000   -2.15832
182520.0000   -2.08631
182560.0000   -1.72326
182600.0000   -2.22763
182640.0000   -2.49269
182680.0000   -2.58413
182720.0000   -2.78802
182760.0000   -2.32798
182800.0000   -2.49712
182840.0000   -2.91159
182880.0000   -3.63123
182920.0000   -3.11540
182960.0000   -3.04771
183000.0000   -3.09986
183040.0000   -2.67340
183080.0000   -3.43573
183120.0000   -2.45636
183160.0000   -1.44110
183200.0000   -2.18569
183240.0000   -2.97604
183280.0000   -2.95542
183320.0000   -2.02371
183360.0000   -2.89949
183400.0000   -2.83784
183440.0000   -3.22430
183480.0000   -2.59270
183520.0000   -2.75942
183560.0000   -2.32584
183600.0000   -1.47781
183640.0000   -2.32027
183680.0000   -2.59758
183720.0000   -2.82156
183760.0000   -2.60328
183800.0000   -2.72294
183840.0000   -2.79882
183880.0000   -2.38686
183920.0000   -2.90109
183960.0000   -1.84462
184000.0000   -2.31768
184040.0000   -1.66625
184080.0000   -2.42544
184120.0000   -2.80908
184160.0000   -1.69660
184200.0000   -1.70497
184240.0000   -1.41682
184280.0000   -2.39963
184320.0000   -2.27788
184360.0000   -1.53662
184400.0000   -2.10098
184440.0000   -2.33008
184480.0000   -2.43318
184520.0000   -1.63027
184560.0000   -1.66958
184600.0000   -4.01807
184640.0000   -3.42440
184680.0000   -2.29360
184720.0000   -2.61845
184760.0000   -2.10346
184800.0000   -1.33427
184840.0000   -2.17838
184880.0000   -2.39588
184920.0000   -3.08750
184960.0000   -2.81979
185000.0000   -2.29641
185040.0000   -2.69169
185080.0000   -2.26155
185120.0000   -1.94678
185160.0000   -2.18279
185200.0000   -1.91857
185240.0000   -1.60967
185280.0000   -2.58694
185320.0000   -2.35679
185360.0000   -2.29654
185400.0000   -2.38192
185440.0000   -2.38917
185480.0000   -2.30843
185520.0000   -3.03384
185560.0000   -1.84197
185600.0000   -2.06086
185640.0000   -2.14276
185680.0000   -2.93439
185720.0000   -2.91027
185760.0000   -2.03242
185800.0000   -2.16637
185840.0000   -2.85553
185880.0000   -1.92046
185920.0000   -1.94680
185960.0000   -1.98019
186000.0000   -2.04436
186040.0000   -1.78377
186080.0000   -2.77449
186120.0000   -2.69529
186160.0000   -3.72679
186200.0000   -1.38065
186240.0000   -1.69193
186280.0000   -2.69249
186320.0000   -3.38888
186360.0000   -4.01113
186400.0000   -3.31914
186440.0000   -4.19832
186480.0000   -2.80479
186520.0000   -2.59366
186560.0000   -3.10749
186600.0000   -2.71686
186640.0000   -3.34485
186680.0000   -2.71275
186720.0000   -2.79891
186760.0000   -2.83452
186800.0000   -2.25618
186840.0000   -3.19458
186880.0000   -2.45240
186920.0000   -2.04202
186960.0000   -2.17833
187000.0000   -2.65887
187040.0000   -2.56840
187080.0000   -1.74574
187120.0000   -1.61854
187160.0000   -2.70349
187200.0000   -2.82072
187240.0000   -2.43145
187280.0000   -2.51373
187320.0000   -2.07395
187360.0000   -2.80860
187400.0000   -2.91361
187440.0000   -2.78066
187480.0000   -2.65996
187520.0000   -3.35385
187560.0000   -3.88204
187600.0000   -2.97960
187640.0000   -3.25021
187680.0000   -3.35366
187720.0000   -3.97205
187760.0000   -2.78521
187800.0000   -2.64233
187840.0000   -2.79191
187880.0000   -2.39776
187920.0000   -1.58392
187960.0000   -2.42561
188000.0000   -1.61047
188040.0000   -1.70622
188080.0000   -3.51131
188120.0000   -3.01297
188160.0000   -2.69272
188200.0000   -3.46596
188240.0000   -2.60778
188280.0000   -2.74852
188320.0000   -2.40266
188360.0000   -2.94125
188400.0000   -3.33594
188440.0000   -3.74909
188480.0000   -3.38094
188520.0000   -2.97227
188560.0000   -2.93716
188600.0000   -2.53701
188640.0000   -2.20378
188680.0000   -3.22649
188720.0000   -2.34578
188760.0000   -2.53035
188800.0000   -2.81755
188840.0000   -2.99374
188880.0000   -3.30650
188920.0000   -3.46250
188960.0000   -2.35185
189000.0000   -3.20707
189040.0000   -3.31922
189080.0000   -3.30785
189120.0000   -3.49888
189160.0000   -3.11829
189200.0000   -2.22059
189240.0000   -2.44606
189280.0000   -2.73864
189320.0000   -3.21477
189360.0000   -2.90401
189400.0000   -1.95972
189440.0000   -2.28829
189480.0000   -2.39758
189520.0000   -1.78277
189560.0000   -2.20307
189600.0000   -1.60161
189640.0000   -1.81490
189680.0000   -1.36324
189720.0000   -2.19159
189760.0000   -2.63525
189800.0000   -2.00853
189840.0000   -2.31763
189880.0000   -1.21449
189920.0000   -2.18359
189960.0000   -2.43070
190000.0000   -2.11008
190040.0000   -1.97886
190080.0000   -1.61902
190120.0000   -2.14810
190160.0000   -2.51709
190200.0000   -1.95131
190240.0000   -2.66875
190280.0000   -1.84885
190320.0000   -1.48961
190360.0000   -2.19510
190400.0000   -1.79662
190440.0000   -1.98635
190480.0000   -2.45089
190520.0000   -2.20800
190560.0000   -1.42227
190600.0000   -2.08092
190640.0000   -1.12555
190680.0000   -2.11604
190720.0000   -2.00590
190760.0000   -2.05539
190800.0000   -2.29630
190840.0000   -2.43046
190880.0000   -2.59454
190920.0000   -2.66623
190960.0000   -2.05252
191000.0000   -2.05255
191040.0000   -1.59068
191080.0000   -1.92545
191120.0000   -2.14814
191160.0000   -1.06284
191200.0000   -0.95186
191240.0000   -1.90170
191280.0000   -1.53783
191320.0000   -2.30641
191360.0000   -2.85946
191400.0000   -2.32612
191440.0000   -2.43915
191480.0000   -2.17034
191520.0000   -0.85206
191560.0000   -1.38668
191600.0000   -0.81315
191640.0000   -1.41622
191680.0000   -0.90366
191720.0000   -0.63551
191760.0000   -1.74366
191800.0000   -2.05631
191840.0000   -2.15761
191880.0000   -2.02204
191920.0000   -2.14281
191960.0000   -2.29846
192000.0000   -1.69459
192040.0000   -1.34697
192080.0000   -2.27702
192120.0000   -2.57135
192160.0000   -2.43931
192200.0000   -2.00867
192240.0000   -2.59538
192280.0000   -2.26494
192320.0000   -2.26331
192360.0000   -1.62813
192400.0000   -2.20061
192440.0000   -3.33154
192480.0000   -2.13839
192520.0000   -1.99761
192560.0000   -2.25791
192600.0000   -2.15694
192640.0000   -2.21388
192680.0000   -2.62546
192720.0000   -1.76307
192760.0000   -1.70709
192800.0000   -2.06321
192840.0000   -1.68508
192880.0000   -1.67933
192920.0000   -1.24936
192960.0000   -1.73787
193000.0000   -2.22038
193040.0000   -1.94795
193080.0000   -2.86598
193120.0000   -1.91305
193160.0000   -1.54270
193200.0000   -2.29119
193240.0000   -2.11192
193280.0000   -1.97853
193320.0000   -1.51305
193360.0000   -1.83684
193400.0000   -2.12323
193440.0000   -1.49250
193480.0000   -1.18198
193520.0000   -2.33476
193560.0000   -2.48931
193600.0000   -2.06882
193640.0000   -1.43095
193680.0000   -2.33051
193720.0000   -2.43389
193760.0000   -2.56522
193800.0000   -2.12393
193840.0000   -1.54249
193880.0000   -1.79193
193920.0000   -2.38886
193960.0000   -2.61378
194000.0000   -2.99107
194040.0000   -3.34781
194080.0000   -3.04741
194120.0000   -2.32762
194160.0000   -3.20306
194200.0000   -2.12519
194240.0000   -1.72301
194280.0000   -1.59526
194320.0000   -1.39882
194360.0000   -1.23059
194400.0000   -2.53235
194440.0000   -2.07209
194480.0000   -2.23511
194520.0000   -2.17739
194560.0000   -2.18001
194600.0000   -2.33474
194640.0000   -2.48586
194680.0000   -2.27467
194720.0000   -2.41153
194760.0000   -2.89197
194800.0000   -2.85559
194840.0000   -4.50491
194880.0000   -3.21474
194920.0000   -3.58520
194960.0000   -3.46849
195000.0000   -3.31027
195040.0000   -2.61524
195080.0000   -2.63167
195120.0000   -2.23197
195160.0000   -2.14818
195200.0000   -2.25149
195240.0000   -1.67820
195280.0000   -2.16423
195320.0000   -2.52195
195360.0000   -1.36826
195400.0000   -2.30304
195440.0000   -1.96937
195480.0000   -2.69833
195520.0000   -2.89434
195560.0000   -2.13422
195600.0000   -1.62671
195640.0000   -2.21778
195680.0000   -1.94940
195720.0000   -1.25775
195760.0000   -2.37425
195800.0000   -2.45583
195840.0000   -1.61496
195880.0000   -2.77729
195920.0000   -1.78417
195960.0000   -3.04588
196000.0000   -1.23669
196040.0000   -2.74093
196080.0000   -2.46444
196120.0000   -2.60095
196160.0000   -2.76469
196200.0000   -2.71485
196240.0000   -3.27285
196280.0000   -2.08230
196320.0000   -2.82604
196360.0000   -4.16609
196400.0000   -3.58115
196440.0000   -3.94371
196480.0000   -3.91756
196520.0000   -4.03842
196560.0000   -3.20726
196600.0000   -2.56196
196640.0000   -3.29196
196680.0000   -3.25125
196720.0000   -4.06574
196760.0000   -3.52036
196800.0000   -4.01728
196840.0000   -2.91143
196880.0000   -3.61096
196920.0000   -3.45290
196960.0000   -4.06983
197000.0000   -3.08755
197040.0000   -3.23352
197080.0000   -3.54501
197120.0000   -3.72844
197160.0000   -4.48302
197200.0000   -3.78876
197240.0000   -3.63271
197280.0000   -3.40801
197320.0000   -3.80342
197360.0000   -4.19754
197400.0000   -3.88822
197440.0000   -3.71077
197480.0000   -3.92694
197520.0000   -3.70383
197560.0000   -3.43085
197600.0000   -3.85154
197640.0000   -4.73288
197680.0000   -4.29960
197720.0000   -4.30389
197760.0000   -4.33455
197800.0000   -4.31183
197840.0000   -3.60814
197880.0000   -4.61221
197920.0000   -3.88489
197960.0000   -3.61492
198000.0000   -3.03603
198040.0000   -3.38272
198080.0000   -3.14823
198120.0000   -2.99949
198160.0000   -3.34840
198200.0000   -3.50120
198240.0000   -3.18229
198280.0000   -3.20047
198320.0000   -3.16910
198360.0000   -3.30706
198400.0000   -2.77545
198440.0000   -3.53659
198480.0000   -2.76871
198520.0000   -3.21102
198560.0000   -3.34719
198600.0000   -4.04097
198640.0000   -2.72418
198680.0000   -3.87886
198720.0000   -3.34937
198760.0000   -3.43265
198800.0000   -3.35963
198840.0000   -2.72179
198880.0000   -2.41042
198920.0000   -3.14213
198960.0000   -3.11561
199000.0000   -3.50919
199040.0000   -3.87567
199080.0000   -4.17382
199120.0000   -3.72366
199160.0000   -4.54128
199200.0000   -3.73137
199240.0000   -2.33701
199280.0000   -3.67516
199320.0000   -3.82323
199360.0000   -3.09002
199400.0000   -3.79964
199440.0000   -3.28047
199480.0000   -3.56690
199520.0000   -3.54483
199560.0000   -3.44035
199600.0000   -4.06578
199640.0000   -4.09909
199680.0000   -3.72971
199720.0000   -4.34517
199760.0000   -3.04124
199800.0000   -3.46788
199840.0000   -3.59253
199880.0000   -3.54113
199920.0000   -4.93545
199960.0000   -4.24064
200000.0000   -4.45000
200040.0000   -3.32049
200080.0000   -3.94238
200120.0000   -3.66575
200160.0000   -3.63325
200200.0000   -3.45420
200240.0000   -2.75071
200280.0000   -3.30960
200320.0000   -2.82428
200360.0000   -2.99207
200400.0000   -2.92398
200440.0000   -2.61614
200480.0000   -1.89892
200520.0000   -3.10687
200560.0000   -2.58970
200600.0000   -2.68701
200640.0000   -2.49150
200680.0000   -1.51763
200720.0000   -1.97283
200760.0000   -2.65871
200800.0000   -2.38918
200840.0000   -3.52945
200880.0000   -2.81012
200920.0000   -3.96812
200960.0000   -3.43834
201000.0000   -3.88439
201040.0000   -3.42896
201080.0000   -3.55312
201120.0000   -2.27036
201160.0000   -2.70858
201200.0000   -2.96819
201240.0000   -2.30883
201280.0000   -2.98176
201320.0000   -3.27366
201360.0000   -3.93592
201400.0000   -2.46735
201440.0000   -2.19587
201480.0000   -3.38518
201520.0000   -2.98171
201560.0000   -3.11945
201600.0000   -3.42726
201640.0000   -3.51833
201680.0000   -2.26659
201720.0000   -2.44383
201760.0000   -2.63758
201800.0000   -2.27311
201840.0000   -2.02660
201880.0000   -2.39149
201920.0000   -2.99894
201960.0000   -2.61098
202000.0000   -2.05635
202040.0000   -2.79100
202080.0000   -2.81859
202120.0000   -2.94691
202160.0000   -1.92322
202200.0000   -1.49936
202240.0000   -2.64800
202280.0000   -2.49927
202320.0000   -2.57921
202360.0000   -3.57252
202400.0000   -2.43771
202440.0000   -2.25558
202480.0000   -3.56284
202520.0000   -2.54168
202560.0000   -2.45718
202600.0000   -2.64407
202640.0000   -2.83580
202680.0000   -2.82149
202720.0000   -1.97380
202760.0000   -2.56282
202800.0000   -1.47660
202840.0000   -1.52165
202880.0000   -2.66824
202920.0000   -3.04308
202960.0000   -2.78350
203000.0000   -2.13688
203040.0000   -3.21263
203080.0000   -3.31899
203120.0000   -2.35310
203160.0000   -3.48832
203200.0000   -3.72259
203240.0000   -3.22002
203280.0000   -2.20887
203320.0000   -2.78001
203360.0000   -3.05830
203400.0000   -1.89974
203440.0000   -1.69764
203480.0000   -2.28299
203520.0000   -3.38776
203560.0000   -3.01814
203600.0000   -3.56965
203640.0000   -2.60137
203680.0000   -3.73445
203720.0000   -3.36974
203760.0000   -2.98548
203800.0000   -3.14379
203840.0000   -3.21099
203880.0000   -3.99440
203920.0000   -2.99286
203960.0000   -2.95257
204000.0000   -3.06676
204040.0000   -2.38423
204080.0000   -2.24169
204120.0000   -2.15922
204160.0000   -2.86746
204200.0000   -2.16040
204240.0000   -2.35902
204280.0000   -3.22205
204320.0000   -2.82962
204360.0000   -2.27753
204400.0000   -1.68278
204440.0000   -3.04405
204480.0000   -3.04039
204520.0000   -1.99461
204560.0000   -3.28278
204600.0000   -2.43040
204640.0000   -3.09838
204680.0000   -2.93028
204720.0000   -3.57969
204760.0000   -2.85244
204800.0000   -3.62670
204840.0000   -2.93547
204880.0000   -3.55191
204920.0000   -3.69825
204960.0000   -3.59958
205000.0000   -3.04551
205040.0000   -3.38199
205080.0000   -2.21544
205120.0000   -2.81291
205160.0000   -3.12233
205200.0000   -3.00665
205240.0000   -3.57619
205280.0000   -3.38402
205320.0000   -2.34445
205360.0000   -2.99117
205400.0000   -2.91239
205440.0000   -2.79921
205480.0000   -3.19611
205520.0000   -3.24813
205560.0000   -2.78548
205600.0000   -2.83359
205640.0000   -2.33782
205680.0000   -3.24515
205720.0000   -2.94698
205760.0000   -3.68970
205800.0000   -3.44655
205840.0000   -3.72826
205880.0000   -3.00101
205920.0000   -2.67232
205960.0000   -2.47722
206000.0000   -2.99816
206040.0000   -3.09868
206080.0000   -3.55033
206120.0000   -3.02786
206160.0000   -2.94693
206200.0000   -2.30290
206240.0000   -1.45036
206280.0000   -2.25820
206320.0000   -2.34807
206360.0000   -2.32866
206400.0000   -2.01209
206440.0000   -3.51222
206480.0000   -3.15420
206520.0000   -3.60440
206560.0000   -2.27925
206600.0000   -1.84211
206640.0000   -2.51708
206680.0000   -3.24055
206720.0000   -3.45790
206760.0000   -2.68272
206800.0000   -3.12663
206840.0000   -3.02071
206880.0000   -3.54260
206920.0000   -3.52979
206960.0000   -3.14961
207000.0000   -2.46966
207040.0000   -2.79055
207080.0000   -2.30288
207120.0000   -2.80256
207160.0000   -2.65384
207200.0000   -2.50834
207240.0000   -2.18775
207280.0000   -1.83777
207320.0000   -3.04504
207360.0000   -3.21399
207400.0000   -2.81354
207440.0000   -2.34313
207480.0000   -2.56700
207520.0000   -2.28437
207560.0000   -2.90170
207600.0000   -2.83483
207640.0000   -2.74493
207680.0000   -2.88055
207720.0000   -2.67912
207760.0000   -3.22802
207800.0000   -3.86962
207840.0000   -3.47286
207880.0000   -4.48905
207920.0000   -3.79484
207960.0000   -4.48539
208000.0000   -3.74099
208040.0000   -4.34158
208080.0000   -3.41956
208120.0000   -3.92526
208160.0000   -4.04162
208200.0000   -3.55241
208240.0000   -3.79210
208280.0000   -3.19389
208320.0000   -2.50589
208360.0000   -2.96695
208400.0000   -2.56044
208440.0000   -3.03443
208480.0000   -3.05756
208520.0000   -2.89068
208560.0000   -2.12833
208600.0000   -2.47930
208640.0000   -1.67285
208680.0000   -2.53401
208720.0000   -2.09982
208760.0000   -3.04350
208800.0000   -2.30046
208840.0000   -2.52052
208880.0000   -2.15339
208920.0000   -1.42670
208960.0000   -1.95518
209000.0000   -1.95368
209040.0000   -0.82545
209080.0000   -2.03369
209120.0000   -1.11888
209160.0000   -1.80216
209200.0000   -2.37357
209240.0000   -1.79391
209280.0000   -2.38485
209320.0000   -2.28585
209360.0000   -2.74683
209400.0000   -1.90583
209440.0000   -2.70296
209480.0000   -2.39719
209520.0000   -2.93100
209560.0000   -2.78393
209600.0000   -3.20881
209640.0000   -3.79819
209680.0000   -3.44656
209720.0000   -2.87731
209760.0000   -3.20883
209800.0000   -1.62470
209840.0000   -2.76777
209880.0000   -2.57201
209920.0000   -3.15857
209960.0000   -3.88447
210000.0000   -3.34922
210040.0000   -2.61745
210080.0000   -3.06786
210120.0000   -2.57668
210160.0000   -3.21231
210200.0000   -2.62594
210240.0000   -2.25463
210280.0000   -2.35321
210320.0000   -3.52213
210360.0000   -2.62349
210400.0000   -3.08761
210440.0000   -2.75881
210480.0000   -2.35928
210520.0000   -3.61095
210560.0000   -2.10439
210600.0000   -2.52420
210640.0000   -1.94742
210680.0000   -1.82231
210720.0000   -1.11710
210760.0000   -2.42367
210800.0000   -1.80004
210840.0000   -1.53764
210880.0000   -1.13175
210920.0000   -1.58179
210960.0000   -1.35172
211000.0000   -2.33123
211040.0000   -2.88183
211080.0000   -2.95185
211120.0000   -3.82332
211160.0000   -3.74144
211200.0000   -2.34111
211240.0000   -2.86594
211280.0000   -3.54523
211320.0000   -3.43944
211360.0000   -2.96179
211400.0000   -1.84972
211440.0000   -1.82834
211480.0000   -2.13550
211520.0000   -1.66596
211560.0000   -2.51974
211600.0000   -2.09217
211640.0000   -2.78857
211680.0000   -2.15731
211720.0000   -2.01419
211760.0000   -2.60459
211800.0000   -1.98144
211840.0000   -3.00979
211880.0000   -3.15721
211920.0000   -2.64348
211960.0000   -3.47652
212000.0000   -3.26698
212040.0000   -3.24592
212080.0000   -1.75930
212120.0000   -1.14829
212160.0000   -2.17966
212200.0000   -1.94678
212240.0000   -2.16056
212280.0000   -2.15144
212320.0000   -1.94312
212360.0000   -3.08969
212400.0000   -3.55239
212440.0000   -2.43385
212480.0000   -3.46221
212520.0000   -3.10234
212560.0000   -2.50907
212600.0000   -1.40744
212640.0000   -3.06860
212680.0000   -2.81744
212720.0000   -2.71457
212760.0000   -3.66453
212800.0000   -3.43905
212840.0000   -2.77722
212880.0000   -3.18004
212920.0000   -2.07587
212960.0000   -3.02337
213000.0000   -2.18800
213040.0000   -0.89458
213080.0000   -1.31608
213120.0000   -1.62773
213160.0000   -2.34278
213200.0000   -2.21388
213240.0000   -2.25335
213280.0000   -1.92511
213320.0000   -1.65964
213360.0000   -1.69998
213400.0000   -0.84969
213440.0000   -1.85691
213480.0000   -1.43840
213520.0000   -2.52725
213560.0000   -1.70691
213600.0000   -2.75081
213640.0000   -1.83482
213680.0000   -1.48833
213720.0000   -2.99019
213760.0000   -2.15821
213800.0000   -1.47629
213840.0000   -2.89452
213880.0000   -1.41012
213920.0000   -2.78283
213960.0000   -2.79546
214000.0000   -3.64958
214040.0000   -3.07548
214080.0000   -3.05826
214120.0000   -2.81205
214160.0000   -2.06017
214200.0000   -2.60523
214240.0000   -3.65871
214280.0000   -3.00111
214320.0000   -1.34449
214360.0000   -1.97437
214400.0000   -2.41365
214440.0000   -1.66491
214480.0000   -2.22498
214520.0000   -2.91626
214560.0000   -3.30838
214600.0000   -3.28868
214640.0000   -2.64835
214680.0000   -2.98618
214720.0000   -2.43568
214760.0000   -2.47369
214800.0000   -2.26730
214840.0000   -1.37485
214880.0000   -1.86173
214920.0000   -1.00538
214960.0000   -1.40573
215000.0000   -1.22106
215040.0000   -1.64123
215080.0000   -2.42744
215120.0000   -1.84228
215160.0000   -2.34372
215200.0000   -3.33749
215240.0000   -2.55838
215280.0000   -1.61328
215320.0000   -1.67765
215360.0000   -1.77240
215400.0000   -2.23113
215440.0000   -1.69609
215480.0000   -1.16290
215520.0000   -2.41897
215560.0000   -2.71565
215600.0000   -2.51511
215640.0000   -2.32766
215680.0000   -2.27981
215720.0000   -2.82948
215760.0000   -2.67717
215800.0000   -3.11952
215840.0000   -2.63205
215880.0000   -2.94812
215920.0000   -3.49517
215960.0000   -3.53043
216000.0000   -3.12685
216040.0000   -3.56909
216080.0000   -2.98349
216120.0000   -3.67758
216160.0000   -3.70234
216200.0000   -3.17589
216240.0000   -3.29416
216280.0000   -2.79184
216320.0000   -2.00392
216360.0000   -3.00193
216400.0000   -2.97566
216440.0000   -3.42793
216480.0000   -3.03024
216520.0000   -3.64493
216560.0000   -3.21299
216600.0000   -2.76818
216640.0000   -2.92821
216680.0000   -3.00020
216720.0000   -2.63724
216760.0000   -3.07942
216800.0000   -3.06806
216840.0000   -2.74307
216880.0000   -2.49387
216920.0000   -1.88201
216960.0000   -1.68517
217000.0000   -2.29441
217040.0000   -2.94427
217080.0000   -3.11973
217120.0000   -3.28088
217160.0000   -3.08085
217200.0000   -3.09363
217240.0000   -3.06259
217280.0000   -2.86142
217320.0000   -2.85495
217360.0000   -3.41867
217400.0000   -2.81130
217440.0000   -3.43659
217480.0000   -3.59022
217520.0000   -2.70644
217560.0000   -3.25096
217600.0000   -2.54029
217640.0000   -3.25046
217680.0000   -3.27197
217720.0000   -2.99173
217760.0000   -3.61000
217800.0000   -3.56925
217840.0000   -3.15186
217880.0000   -3.08437
217920.0000   -3.49845
217960.0000   -2.78611
218000.0000   -2.26610
218040.0000   -3.30616
218080.0000   -2.98533
218120.0000   -2.26116
218160.0000   -1.55257
218200.0000   -2.01408
218240.0000   -1.92909
218280.0000   -1.82537
218320.0000   -1.63142
218360.0000   -2.67769
218400.0000   -2.31059
218440.0000   -3.35520
218480.0000   -3.43625
218520.0000   -2.30442
218560.0000   -3.05922
218600.0000   -2.93269
218640.0000   -3.09680
218680.0000   -2.87856
218720.0000   -3.18422
218760.0000   -2.60906
218800.0000   -2.67576
218840.0000   -1.79949
218880.0000   -3.22955
218920.0000   -2.49105
218960.0000   -2.95823
219000.0000   -4.03366
219040.0000   -3.10740
219080.0000   -3.10654
219120.0000   -2.87293
219160.0000   -3.73295
219200.0000   -2.86074
219240.0000   -3.18657
219280.0000   -3.41340
219320.0000   -2.47012
219360.0000   -2.89627
219400.0000   -3.33801
219440.0000   -3.91408
219480.0000   -3.06434
219520.0000   -2.86235
219560.0000   -2.84797
219600.0000   -3.99352
219640.0000   -3.64264
219680.0000   -2.70231
219720.0000   -2.82677
219760.0000   -3.85467
219800.0000   -3.68261
219840.0000   -3.27163
219880.0000   -3.90434
219920.0000   -3.08284
219960.0000   -2.56409
220000.0000   -3.10103
220040.0000   -2.86397
220080.0000   -2.70606
220120.0000   -3.49372
220160.0000   -3.68514
220200.0000   -3.12524
220240.0000   -3.15801
220280.0000   -1.42569
220320.0000   -2.60725
220360.0000   -3.07172
220400.0000   -2.38444
220440.0000   -2.87055
220480.0000   -3.43231
220520.0000   -3.28810
220560.0000   -3.38297
220600.0000   -2.78697
220640.0000   -3.66689
220680.0000   -3.49431
220720.0000   -2.94902
220760.0000   -3.22536
220800.0000   -3.27305
220840.0000   -2.38120
220880.0000   -2.21610
220920.0000   -2.71355
220960.0000   -3.28994
221000.0000   -2.95740
221040.0000   -3.16635
221080.0000   -3.06124
221120.0000   -3.17742
221160.0000   -2.09813
221200.0000   -1.96529
221240.0000   -2.70352
221280.0000   -3.30925
221320.0000   -3.16002
221360.0000   -3.51118
221400.0000   -3.42347
221440.0000   -3.50872
221480.0000   -3.97281
221520.0000   -3.33258
221560.0000   -2.60899
221600.0000   -3.15845
221640.0000   -2.82741
221680.0000   -2.32202
221720.0000   -3.89559
221760.0000   -3.30424
221800.0000   -2.86478
221840.0000   -3.16050
221880.0000   -3.16792
221920.0000   -2.23411
221960.0000   -2.50887
222000.0000   -2.91336
222040.0000   -2.57893
222080.0000   -2.90792
222120.0000   -3.18119
222160.0000   -2.38606
222200.0000   -2.49592
222240.0000   -2.70456
222280.0000   -3.07145
222320.0000   -2.85591
222360.0000   -2.48820
222400.0000   -2.61222
222440.0000   -2.79721
222480.0000   -3.09202
222520.0000   -1.69944
222560.0000   -1.64698
222600.0000   -1.86763
222640.0000   -1.50417
222680.0000   -1.56627
222720.0000   -2.91852
222760.0000   -2.40356
222800.0000   -2.09907
222840.0000   -3.07754
222880.0000   -3.13741
222920.0000   -3.92822
222960.0000   -3.36789
223000.0000   -3.05992
223040.0000   -2.62408
223080.0000   -3.72813
223120.0000   -3.05372
223160.0000   -2.90389
223200.0000   -3.36673
223240.0000   -2.24560
223280.0000   -2.96489
223320.0000   -2.50643
223360.0000   -2.54478
223400.0000   -2.98139
223440.0000   -2.26800
223480.0000   -2.47961
223520.0000   -2.28159
223560.0000   -2.25549
223600.0000   -1.68904
223640.0000   -2.13836
223680.0000   -2.27981
223720.0000   -2.23885
223760.0000   -3.38979
223800.0000   -2.48574
223840.0000   -2.43151
223880.0000   -3.50854
223920.0000   -2.72534
223960.0000   -2.61175
224000.0000   -3.02732
224040.0000   -2.24828
224080.0000   -1.73570
224120.0000   -3.03033
224160.0000   -2.48793
224200.0000   -1.90594
224240.0000   -2.09924
224280.0000   -3.52304
224320.0000   -2.48785
224360.0000   -2.59243
224400.0000   -2.25994
224440.0000   -2.77712
224480.0000   -3.41977
224520.0000   -3.62235
224560.0000   -2.75754
224600.0000   -3.49866
224640.0000   -2.99487
224680.0000   -2.20149
224720.0000   -2.95249
224760.0000   -3.12969
224800.0000   -3.48949
224840.0000   -2.77010
224880.0000   -3.42743
224920.0000   -3.64172
224960.0000   -3.63221
225000.0000   -2.76428
225040.0000   -3.21436
225080.0000   -2.39164
225120.0000   -2.51829
225160.0000   -2.34159
225200.0000   -3.20128
225240.0000   -2.40226
225280.0000   -3.68316
225320.0000   -2.84853
225360.0000   -3.62900
225400.0000   -1.84424
225440.0000   -2.43048
225480.0000   -1.80556
225520.0000   -2.58449
225560.0000   -1.53166
225600.0000   -1.59692
225640.0000   -2.34765
225680.0000   -1.97756
225720.0000   -2.46327
225760.0000   -2.44009
225800.0000   -3.13642
225840.0000   -3.03224
225880.0000   -2.43099
225920.0000   -2.69883
225960.0000   -2.33477
226000.0000   -2.41967
226040.0000   -2.68790
226080.0000   -2.15441
226120.0000   -2.62730
226160.0000   -3.36394
226200.0000   -2.44509
226240.0000   -1.95485
226280.0000   -2.55444
226320.0000   -3.06336
226360.0000   -2.76881
226400.0000   -2.77354
226440.0000   -2.54153
226480.0000   -2.97177
226520.0000   -2.48634
226560.0000   -2.28748
226600.0000   -2.85010
226640.0000   -2.65196
226680.0000   -1.75130
226720.0000   -3.49523
226760.0000   -1.95344
226800.0000   -2.83095
226840.0000   -4.33209
226880.0000   -3.52546
226920.0000   -3.80385
226960.0000   -3.25074
227000.0000   -3.42384
227040.0000   -3.27518
227080.0000   -3.27349
227120.0000   -2.90421
227160.0000   -3.67257
227200.0000   -2.98620
227240.0000   -2.58895
227280.0000   -3.22128
227320.0000   -1.39389
227360.0000   -2.03198
227400.0000   -2.02147
227440.0000   -3.25153
227480.0000   -3.36439
227520.0000   -4.40266
227560.0000   -3.71203
227600.0000   -3.20899
227640.0000   -3.86507
227680.0000   -3.11983
227720.0000   -2.88432
227760.0000   -2.16702
227800.0000   -3.08209
227840.0000   -3.85508
227880.0000   -2.88197
227920.0000   -3.57023
227960.0000   -2.31323
228000.0000   -2.94064
228040.0000   -2.83452
228080.0000   -4.00920
228120.0000   -4.14548
228160.0000   -2.86542
228200.0000   -3.06169
228240.0000   -2.96771
228280.0000   -2.47297
228320.0000   -2.28375
228360.0000   -2.14610
228400.0000   -2.37119
228440.0000   -2.51134
228480.0000   -2.45960
228520.0000   -2.07785
228560.0000   -2.33703
228600.0000   -2.23844
228640.0000   -1.78020
228680.0000   -2.28529
228720.0000   -2.84101
228760.0000   -2.58024
228800.0000   -2.42403
228840.0000   -2.37051
228880.0000   -1.96353
228920.0000   -2.48615
228960.0000   -2.23609
229000.0000   -2.23731
229040.0000   -2.57403
229080.0000   -2.43516
229120.0000   -2.17229
229160.0000   -3.07800
229200.0000   -2.99888
229240.0000   -2.88164
229280.0000   -2.44442
229320.0000   -3.01476
229360.0000   -2.26821
229400.0000   -2.91350
229440.0000   -2.72873
229480.0000   -1.75941
229520.0000   -2.30768
229560.0000   -1.63898
229600.0000   -1.85860
229640.0000   -3.14711
229680.0000   -2.43975
229720.0000   -2.45326
229760.0000   -2.66263
229800.0000   -1.70393
229840.0000   -2.63388
229880.0000   -2.21833
229920.0000   -2.24169
229960.0000   -2.58579
230000.0000   -2.01135
230040.0000   -2.79482
230080.0000   -2.57079
230120.0000   -2.64084
230160.0000   -2.70960
230200.0000   -2.70905
230240.0000   -3.55175
230280.0000   -3.18251
230320.0000   -3.39262
230360.0000   -3.09925
230400.0000   -3.64684
230440.0000   -3.11312
230480.0000   -3.94520
230520.0000   -2.58905
230560.0000   -3.37654
230600.0000   -3.11537
230640.0000   -2.33245
230680.0000   -2.57906
230720.0000   -2.55556
230760.0000   -2.85933
230800.0000   -3.23602
230840.0000   -3.78788
230880.0000   -3.27756
230920.0000   -3.23000
230960.0000   -3.09931
231000.0000   -3.17013
231040.0000   -2.72476
231080.0000   -2.49637
231120.0000   -3.32126
231160.0000   -2.85101
231200.0000   -2.55299
231240.0000   -2.43561
231280.0000   -3.41360
231320.0000   -3.02623
231360.0000   -3.83679
231400.0000   -3.36144
231440.0000   -3.04430
231480.0000   -3.13013
231520.0000   -3.45929
231560.0000   -4.06320
231600.0000   -3.75502
231640.0000   -3.82965
231680.0000   -3.76248
231720.0000   -3.84592
231760.0000   -4.02056
231800.0000   -2.59717
231840.0000   -3.02596
231880.0000   -2.96871
231920.0000   -3.75599
231960.0000   -3.08606
232000.0000   -2.93268
232040.0000   -3.00709
232080.0000   -3.41626
232120.0000   -3.34008
232160.0000   -1.62120
232200.0000   -3.77635
232240.0000   -2.79942
232280.0000   -3.63854
232320.0000   -2.89799
232360.0000   -3.33884
232400.0000   -2.28128
232440.0000   -1.74080
232480.0000   -1.55530
232520.0000   -2.04545
232560.0000   -2.99395
232600.0000   -2.85784
232640.0000   -3.06041
232680.0000   -2.54396
232720.0000   -2.83588
232760.0000   -2.61637
232800.0000   -2.76561
232840.0000   -3.26296
232880.0000   -3.22017
232920.0000   -2.92933
232960.0000   -2.17063
233000.0000   -2.92692
233040.0000   -3.94835
233080.0000   -2.87122
233120.0000   -2.71271
233160.0000   -2.84968
233200.0000   -2.59591
233240.0000   -2.53510
233280.0000   -2.70685
233320.0000   -2.77255
233360.0000   -2.85632
233400.0000   -2.32148
233440.0000   -1.86502
233480.0000   -2.14463
233520.0000   -2.37604
233560.0000   -2.00710
233600.0000   -2.29075
233640.0000   -3.23665
233680.0000   -2.49473
233720.0000   -3.39975
233760.0000   -3.05613
233800.0000   -3.17742
233840.0000   -3.21981
233880.0000   -2.80202
233920.0000   -2.17548
233960.0000   -3.69245
234000.0000   -3.57396
234040.0000   -3.46635
234080.0000   -4.22958
234120.0000   -2.81162
234160.0000   -3.89821
234200.0000   -4.01969
234240.0000   -3.94622
234280.0000   -3.33130
234320.0000   -3.27761
234360.0000   -3.48064
234400.0000   -2.86540
234440.0000   -3.44997
234480.0000   -2.68585
234520.0000   -3.29677
234560.0000   -2.07121
234600.0000   -2.99724
234640.0000   -3.50526
234680.0000   -3.23420
234720.0000   -2.39094
234760.0000   -3.16967
234800.0000   -2.13632
234840.0000   -2.50618
234880.0000   -2.56992
234920.0000   -1.21958
234960.0000   -2.71060
235000.0000   -2.02230
235040.0000   -2.43843
235080.0000   -2.94020
235120.0000   -2.29958
235160.0000   -3.09332
235200.0000   -2.46531
235240.0000   -2.58320
235280.0000   -1.53365
235320.0000   -2.66882
235360.0000   -2.54381
235400.0000   -2.03747
235440.0000   -1.35752
235480.0000   -1.55317
235520.0000   -1.96885
235560.0000   -2.51678
235600.0000   -2.65535
235640.0000   -2.23571
235680.0000   -2.67755
235720.0000   -2.26126
235760.0000   -3.56543
235800.0000   -2.05490
235840.0000   -2.52071
235880.0000   -1.79187
235920.0000   -1.56602
235960.0000   -1.78534
236000.0000   -1.45156
236040.0000   -1.03628
236080.0000   -1.90419
236120.0000   -1.82772
236160.0000   -2.20730
236200.0000   -1.63261
236240.0000   -2.12874
236280.0000   -1.78120
236320.0000   -1.84429
236360.0000   -2.17672
236400.0000   -2.51236
236440.0000   -2.41183
236480.0000   -1.20753
236520.0000   -2.43353
236560.0000   -3.43310
236600.0000   -2.43539
236640.0000   -3.03963
236680.0000   -3.06856
236720.0000   -2.55972
236760.0000   -2.09881
236800.0000   -2.79032
236840.0000   -3.39958
236880.0000   -3.36297
236920.0000   -2.86663
236960.0000   -2.91088
237000.0000   -2.84567
237040.0000   -2.35483
237080.0000   -4.17466
237120.0000   -2.83425
237160.0000   -2.76656
237200.0000   -2.40035
237240.0000   -3.66491
237280.0000   -3.31331
237320.0000   -2.32269
237360.0000   -2.38859
237400.0000   -2.28404
237440.0000   -2.59737
237480.0000   -1.93211
237520.0000   -2.13640
237560.0000   -1.99713
237600.0000   -2.99043
237640.0000   -2.27615
237680.0000   -1.99209
237720.0000   -2.18019
237760.0000   -2.54677
237800.0000   -2.17241
237840.0000   -2.17508
237880.0000   -1.85428
237920.0000   -2.68941
237960.0000   -2.43920
238000.0000   -1.34186
238040.0000   -0.41803
238080.0000   -2.47739
238120.0000   -1.62852
238160.0000   -1.90259
238200.0000   -2.75153
238240.0000   -2.30965
238280.0000   -2.94057
238320.0000   -1.91555
238360.0000   -1.37507
238400.0000   -2.18595
238440.0000   -2.03595
238480.0000   -1.92224
238520.0000   -2.49923
238560.0000   -2.99435
238600.0000   -2.42736
238640.0000   -2.24852
238680.0000   -2.42821
238720.0000   -2.63579
238760.0000   -2.89509
238800.0000   -2.49504
238840.0000   -3.54591
238880.0000   -3.57497
238920.0000   -2.79899
238960.0000   -3.14261
239000.0000   -2.96147
239040.0000   -2.28896
239080.0000   -2.17849
239120.0000   -2.48445
239160.0000   -2.44353
239200.0000   -2.82040
239240.0000   -2.52049
239280.0000   -1.10605
239320.0000   -2.64556
239360.0000   -2.77572
239400.0000   -2.92868
239440.0000   -2.22332
239480.0000   -1.87893
239520.0000   -2.80091
239560.0000   -3.21580
239600.0000   -2.32992
239640.0000   -3.28372
239680.0000   -2.05054
239720.0000   -3.05618
239760.0000   -2.96445
239800.0000   -2.37801
239840.0000   -1.99145
239880.0000   -2.13208
239920.0000   -2.78269
239960.0000   -2.47334
240000.0000   -2.66212
240040.0000   -2.43811
240080.0000   -2.51819
240120.0000   -1.94158
240160.0000   -0.87854
240200.0000   -0.92867
240240.0000   -1.34055
240280.0000   -1.29696
240320.0000   -0.70130
240360.0000   -1.75791
240400.0000   -2.60749
240440.0000   -1.79871
240480.0000   -2.05713
240520.0000   -2.21766
240560.0000   -1.69283
240600.0000   -1.89512
240640.0000   -1.89219
240680.0000   -1.80559
240720.0000   -1.57074
240760.0000   -1.66315
240800.0000   -1.31025
240840.0000   -1.57235
240880.0000   -2.11244
240920.0000   -1.79115
240960.0000   -2.16748
241000.0000   -2.18203
241040.0000   -1.84414
241080.0000   -1.94281
241120.0000   -2.10630
241160.0000   -2.73348
241200.0000   -2.09294
241240.0000   -2.14825
241280.0000   -2.29989
241320.0000   -2.81805
241360.0000   -3.47247
241400.0000   -3.30605
241440.0000   -3.22589
241480.0000   -3.02719
241520.0000   -2.37102
241560.0000   -2.77210
241600.0000   -1.85873
241640.0000   -2.22509
241680.0000   -2.58989
241720.0000   -2.55481
241760.0000   -2.11037
241800.0000   -2.20027
241840.0000   -2.37492
241880.0000   -2.07396
241920.0000   -2.18817
241960.0000   -2.17214
242000.0000   -3.04301
242040.0000   -2.36800
242080.0000   -2.72538
242120.0000   -2.76230
242160.0000   -2.42686
242200.0000   -2.40248
242240.0000   -3.22950
242280.0000   -3.12864
242320.0000   -1.97032
242360.0000   -2.59675
242400.0000   -2.08411
242440.0000   -1.65872
242480.0000   -2.23643
242520.0000   -2.13095
242560.0000   -2.61606
242600.0000   -1.94929
242640.0000   -1.77153
242680.0000   -1.52570
242720.0000   -1.57940
242760.0000   -1.46562
242800.0000   -2.52744
242840.0000   -2.46834
242880.0000   -1.02225
242920.0000   -1.35499
242960.0000   -2.59706
243000.0000   -2.51788
243040.0000   -2.23797
243080.0000   -2.13557
243120.0000   -2.13629
243160.0000   -1.89635
243200.0000   -2.25417
243240.0000   -2.36285
243280.0000   -2.93062
243320.0000   -2.34128
243360.0000   -2.76265
243400.0000   -2.93676
243440.0000   -2.61270
243480.0000   -2.78835
243520.0000   -3.02305
243560.0000   -3.44837
243600.0000   -3.11146
243640.0000   -3.30443
243680.0000   -2.58209
243720.0000   -2.45897
243760.0000   -2.57174
243800.0000   -3.97743
243840.0000   -3.62652
243880.0000   -4.40588
243920.0000   -3.84267
243960.0000   -3.08493
244000.0000   -3.92535
244040.0000   -4.49689
244080.0000   -4.53607
244120.0000   -3.69873
244160.0000   -3.47677
244200.0000   -3.59733
244240.0000   -4.08856
244280.0000   -4.05331
244320.0000   -3.29641
244360.0000   -2.85000
244400.0000   -2.36110
244440.0000   -1.77353
244480.0000   -2.39400
244520.0000   -1.79009
244560.0000   -2.16470
244600.0000   -2.96630
244640.0000   -3.17346
244680.0000   -2.23536
244720.0000   -2.76317
244760.0000   -3.09935
244800.0000   -2.77719
244840.0000   -2.35373
244880.0000   -2.69422
244920.0000   -2.75049
244960.0000   -3.99802
245000.0000   -2.04942
245040.0000   -2.27725
245080.0000   -2.89831
245120.0000   -3.31341
245160.0000   -4.27814
245200.0000   -3.03599
245240.0000   -2.56264
245280.0000   -2.87979
245320.0000   -2.93507
245360.0000   -2.90565
245400.0000   -2.51701
245440.0000   -2.71902
245480.0000   -2.08155
245520.0000   -3.02664
245560.0000   -3.39934
245600.0000   -3.11434
245640.0000   -2.59447
245680.0000   -2.06420
245720.0000   -2.61448
245760.0000   -1.74249
245800.0000   -2.85052
245840.0000   -3.99541
245880.0000   -3.54864
245920.0000   -3.29913
245960.0000   -1.65931
246000.0000   -2.07542
246040.0000   -1.60358
246080.0000   -1.53686
246120.0000   -2.84832
246160.0000   -2.59658
246200.0000   -3.06299
246240.0000   -2.50508
246280.0000   -2.77982
246320.0000   -1.53069
246360.0000   -1.97451
246400.0000   -1.58432
246440.0000   -2.07224
246480.0000   -3.15076
246520.0000   -2.87624
246560.0000   -2.62955
246600.0000   -2.57128
246640.0000   -3.22484
246680.0000   -2.75849
246720.0000   -2.09211
246760.0000   -2.53282
246800.0000   -1.75425
246840.0000   -2.90336
246880.0000   -2.53052
246920.0000   -2.57108
246960.0000   -3.03914
247000.0000   -2.87773
247040.0000   -3.42490
247080.0000   -2.89303
247120.0000   -3.67580
247160.0000   -2.15117
247200.0000   -2.84381
247240.0000   -3.06782
247280.0000   -2.94718
247320.0000   -3.39340
247360.0000   -2.32428
247400.0000   -2.86501
247440.0000   -1.69749
247480.0000   -1.87607
247520.0000   -2.35314
247560.0000   -2.19625
247600.0000   -2.45612
247640.0000   -1.86964
247680.0000   -3.29406
247720.0000   -2.30772
247760.0000   -1.82203
247800.0000   -1.53917
247840.0000   -1.57118
247880.0000   -2.42575
247920.0000   -2.56472
247960.0000   -3.14896
248000.0000   -2.97938
248040.0000   -2.59737
248080.0000   -2.64806
248120.0000   -2.39984
248160.0000   -2.70469
248200.0000   -3.32916
248240.0000   -2.52162
248280.0000   -3.06651
248320.0000   -2.83824
248360.0000   -3.11972
248400.0000   -2.95216
248440.0000   -3.24757
248480.0000   -2.83923
248520.0000   -2.56978
248560.0000   -2.94314
248600.0000   -3.49654
248640.0000   -2.82309
248680.0000   -2.97533
248720.0000   -3.36905
248760.0000   -3.55285
248800.0000   -3.36503
248840.0000   -4.13589
248880.0000   -2.62120
248920.0000   -3.22647
248960.0000   -4.13450
249000.0000   -3.58611
249040.0000   -3.14666
249080.0000   -3.55754
249120.0000   -2.75886
249160.0000   -2.81451
249200.0000   -2.75849
249240.0000   -2.94346
249280.0000   -3.62090
249320.0000   -3.92424
249360.0000   -3.40312
249400.0000   -3.59235
249440.0000   -3.57193
249480.0000   -2.96194
249520.0000   -2.91897
249560.0000   -4.15444
249600.0000   -3.24255
249640.0000   -3.27857
249680.0000   -3.34614
249720.0000   -2.02966
249760.0000   -3.27839
249800.0000   -3.01084
249840.0000   -1.50305
249880.0000   -2.22125
249920.0000   -3.00254
249960.0000   -3.61173
250000.0000   -2.99057
250040.0000   -2.92762
250080.0000   -2.67660
250120.0000   -3.47165
250160.0000   -3.39262
250200.0000   -2.89913
250240.0000   -2.10082
250280.0000   -2.88532
250320.0000   -2.42568
250360.0000   -2.82911
250400.0000   -3.20241
250440.0000   -3.50018
250480.0000   -2.82155
250520.0000   -3.96317
250560.0000   -3.91424
250600.0000   -3.89097
250640.0000   -2.95651
250680.0000   -3.38229
250720.0000   -3.01698
250760.0000   -3.50887
250800.0000   -3.06359
250840.0000   -2.60316
250880.0000   -2.89647
250920.0000   -2.84994
250960.0000   -4.11340
251000.0000   -2.29563
251040.0000   -2.77135
251080.0000   -3.10089
251120.0000   -1.73217
251160.0000   -2.38312
251200.0000   -2.61319
251240.0000   -2.41953
251280.0000   -2.71121
251320.0000   -1.86586
251360.0000   -2.36184
251400.0000   -2.14680
251440.0000   -2.04033
251480.0000   -2.50684
251520.0000   -2.18313
251560.0000   -2.90096
251600.0000   -1.81968
251640.0000   -1.76787
251680.0000   -2.10498
251720.0000   -1.93072
251760.0000   -2.37189
251800.0000   -1.85862
251840.0000   -1.78700
251880.0000   -2.23268
251920.0000   -2.23874
251960.0000   -1.59519
252000.0000   -2.60817
252040.0000   -2.03641
252080.0000   -2.46258
252120.0000   -2.40616
252160.0000   -2.26638
252200.0000   -2.10495
252240.0000   -3.31661
252280.0000   -2.29437
252320.0000   -2.67020
252360.0000   -2.68697
252400.0000   -2.11763
252440.0000   -2.22910
252480.0000   -1.82609
252520.0000   -1.88917
252560.0000   -1.72352
252600.0000   -2.40033
252640.0000   -2.91862
252680.0000   -2.20385
252720.0000   -1.68282
252760.0000   -2.21284
252800.0000   -2.83563
252840.0000   -3.05653
252880.0000   -2.40770
252920.0000   -1.87353
252960.0000   -2.62482
253000.0000   -2.75279
253040.0000   -2.44983
253080.0000   -2.30016
253120.0000   -2.57077
253160.0000   -3.05103
253200.0000   -2.73608
253240.0000   -2.89404
253280.0000   -3.31978
253320.0000   -3.07063
253360.0000   -1.97217
253400.0000   -2.26972
253440.0000   -1.69873
253480.0000   -2.95282
253520.0000   -2.37100
253560.0000   -3.32782
253600.0000   -2.62594
253640.0000   -2.08380
253680.0000   -1.89884
253720.0000   -2.50481
253760.0000   -1.21644
253800.0000   -2.26150
253840.0000   -2.22698
253880.0000   -2.54558
253920.0000   -3.07453
253960.0000   -3.15458
254000.0000   -2.67942
254040.0000   -2.74228
254080.0000   -3.53777
254120.0000   -3.09013
254160.0000   -2.74216
254200.0000   -2.85513
254240.0000   -2.77524
254280.0000   -3.42286
254320.0000   -2.56711
254360.0000   -2.19575
254400.0000   -1.82082
254440.0000   -1.75725
254480.0000   -2.03032
254520.0000   -2.77720
254560.0000   -1.74430
254600.0000   -2.64352
254640.0000   -2.65530
254680.0000   -2.48888
254720.0000   -1.34187
254760.0000   -2.18234
254800.0000   -2.51735
254840.0000   -2.39829
254880.0000   -1.64651
254920.0000   -1.82049
254960.0000   -2.29181
255000.0000   -2.28999
255040.0000   -3.09226
255080.0000   -3.30944
255120.0000   -1.83183
255160.0000   -2.13197
255200.0000   -3.16199
255240.0000   -2.87655
255280.0000   -3.30315
255320.0000   -2.52134
255360.0000   -3.29328
255400.0000   -2.34812
255440.0000   -2.46557
255480.0000   -2.20803
255520.0000   -1.64350
255560.0000   -1.96871
255600.0000   -1.83947
255640.0000   -2.05718
255680.0000   -2.03761
255720.0000   -1.92285
255760.0000   -2.00894
255800.0000   -2.48406
255840.0000   -1.92487
255880.0000   -1.39222
255920.0000   -1.73733
255960.0000   -2.37540
256000.0000   -2.41214
256040.0000   -2.63234
256080.0000   -2.15363
256120.0000   -2.41997
256160.0000   -3.67336
256200.0000   -2.29808
256240.0000   -3.37467
256280.0000   -2.77850
256320.0000   -1.34486
256360.0000   -1.92616
256400.0000   -2.37146
256440.0000   -2.03443
256480.0000   -2.24066
256520.0000   -2.63655
256560.0000   -3.23009
256600.0000   -2.98323
256640.0000   -3.17981
256680.0000   -2.92915
256720.0000   -2.64587
256760.0000   -2.06906
256800.0000   -2.41069
256840.0000   -1.65359
256880.0000   -1.09666
256920.0000   -1.42291
256960.0000   -0.91600
257000.0000   -1.64578
257040.0000   -2.04657
257080.0000   -1.52997
257120.0000   -1.86763
257160.0000   -2.85482
257200.0000   -1.86374
257240.0000   -1.67138
257280.0000   -1.21032
257320.0000   -2.31386
257360.0000   -2.58587
257400.0000   -3.61508
257440.0000   -3.03483
257480.0000   -1.90776
257520.0000   -2.14624
257560.0000   -2.33045
257600.0000   -2.78753
257640.0000   -2.90352
257680.0000   -2.67988
257720.0000   -2.10333
257760.0000   -2.71193
257800.0000   -1.72249
257840.0000   -1.68255
257880.0000   -2.85610
257920.0000   -3.37872
257960.0000   -2.67508
258000.0000   -2.38111
258040.0000   -3.09189
258080.0000   -3.15819
258120.0000   -3.49725
258160.0000   -2.82634
258200.0000   -2.70862
258240.0000   -3.42261
258280.0000   -2.02871
258320.0000   -3.05548
258360.0000   -2.93219
258400.0000   -2.22712
258440.0000   -3.01898
258480.0000   -3.17206
258520.0000   -3.10201
258560.0000   -2.60383
258600.0000   -3.18358
258640.0000   -2.18771
258680.0000   -2.48329
258720.0000   -2.89889
258760.0000   -3.47828
258800.0000   -2.00221
258840.0000   -2.97774
258880.0000   -3.35514
258920.0000   -2.61514
258960.0000   -1.93244
259000.0000   -3.28665
259040.0000   -2.96716
259080.0000   -2.25820
259120.0000   -2.92998
259160.0000   -2.02755
259200.0000   -2.26014
259240.0000   -2.99215
259280.0000   -1.57592
259320.0000   -1.93298
259360.0000   -1.89630
259400.0000   -1.95843
259440.0000   -2.55357
259480.0000   -3.14434
259520.0000   -1.90406
259560.0000   -2.32306
259600.0000   -2.44768
259640.0000   -2.41918
259680.0000   -1.85189
259720.0000   -3.25274
259760.0000   -2.79652
259800.0000   -2.17114
259840.0000   -2.99533
259880.0000   -1.82325
259920.0000   -1.52466
259960.0000   -2.07597
260000.0000   -2.73029
260040.0000   -2.81947
260080.0000   -2.98602
260120.0000   -2.91506
260160.0000   -2.05863
260200.0000   -2.32738
260240.0000   -2.06354
260280.0000   -2.47684
260320.0000   -2.79092
260360.0000   -2.16818
260400.0000   -2.18896
260440.0000   -3.04911
260480.0000   -2.57599
260520.0000   -1.96687
260560.0000   -4.02304
260600.0000   -2.91376
260640.0000   -1.93186
260680.0000   -2.75828
260720.0000   -2.75176
260760.0000   -2.37895
260800.0000   -1.96234
260840.0000   -2.13388
260880.0000   -2.67548
260920.0000   -1.63542
260960.0000   -2.07308
261000.0000   -1.90389
261040.0000   -2.91960
261080.0000   -1.74671
261120.0000   -2.14700
261160.0000   -2.10349
261200.0000   -1.53848
261240.0000   -2.00704
261280.0000   -1.91457
261320.0000   -2.06926
261360.0000   -1.91883
261400.0000   -2.29128
261440.0000   -2.57571
261480.0000   -2.95475
261520.0000   -2.48782
261560.0000   -3.23164
261600.0000   -2.42924
261640.0000   -2.11218
261680.0000   -2.28907
261720.0000   -2.51268
261760.0000   -2.17013
261800.0000   -1.86959
261840.0000   -2.04242
261880.0000   -1.40030
261920.0000   -2.68748
261960.0000   -2.51459
262000.0000   -3.60937
262040.0000   -2.30081
262080.0000   -2.19580
262120.0000   -3.01774
262160.0000   -2.34646
262200.0000   -3.45584
262240.0000   -3.70066
262280.0000   -2.70393
262320.0000   -2.81178
262360.0000   -1.91141
262400.0000   -3.18319
262440.0000   -1.88451
262480.0000   -1.97927
262520.0000   -1.85442
262560.0000   -1.86239
262600.0000   -2.18786
262640.0000   -2.30726
262680.0000   -2.60348
262720.0000   -2.50355
262760.0000   -2.74560
262800.0000   -2.43538
262840.0000   -2.59896
262880.0000   -2.40174
262920.0000   -2.34352
262960.0000   -3.13860
263000.0000   -3.02108
263040.0000   -3.56444
263080.0000   -3.63899
263120.0000   -2.03997
263160.0000   -2.51068
263200.0000   -2.69002
263240.0000   -2.41346
263280.0000   -1.96494
263320.0000   -2.56189
263360.0000   -2.76826
263400.0000   -2.60148
263440.0000   -2.62594
263480.0000   -2.50960
263520.0000   -2.29258
263560.0000   -3.03713
263600.0000   -3.27183
263640.0000   -2.69435
263680.0000   -2.27994
263720.0000   -3.38819
263760.0000   -2.53604
263800.0000   -3.33331
263840.0000   -3.18279
263880.0000   -2.57197
263920.0000   -3.10303
263960.0000   -3.18534
264000.0000   -2.94907
264040.0000   -2.58712
264080.0000   -2.78522
264120.0000   -2.46215
264160.0000   -3.53815
264200.0000   -3.65475
264240.0000   -3.01606
264280.0000   -2.59221
264320.0000   -2.38316
264360.0000   -3.37532
264400.0000   -2.86262
264440.0000   -2.44547
264480.0000   -2.33109
264520.0000   -3.19916
264560.0000   -3.73123
264600.0000   -3.39541
264640.0000   -2.76637
264680.0000   -2.67512
264720.0000   -2.99507
264760.0000   -2.40131
264800.0000   -2.05087
264840.0000   -3.41052
264880.0000   -2.16277
264920.0000   -2.44030
264960.0000   -2.48593
265000.0000   -2.23467
265040.0000   -1.89828
265080.0000   -1.65532
265120.0000   -2.73392
265160.0000   -3.38565
265200.0000   -2.99770
265240.0000   -2.76154
265280.0000   -2.83951
265320.0000   -2.90540
265360.0000   -2.51200
265400.0000   -2.51446
265440.0000   -2.40590
265480.0000   -2.96894
265520.0000   -2.94549
265560.0000   -2.07673
265600.0000   -2.77484
265640.0000   -3.63138
265680.0000   -3.34248
265720.0000   -3.15515
265760.0000   -4.16098
265800.0000   -3.50505
265840.0000   -2.94374
265880.0000   -2.80072
265920.0000   -1.84873
265960.0000   -2.31985
266000.0000   -3.34136
266040.0000   -2.89589
266080.0000   -2.61415
266120.0000   -2.83305
266160.0000   -2.08725
266200.0000   -2.33203
266240.0000   -2.66798
266280.0000   -2.98426
266320.0000   -2.46582
266360.0000   -2.00779
266400.0000   -2.50673
266440.0000   -2.46415
266480.0000   -3.12586
266520.0000   -2.89637
266560.0000   -2.59852
266600.0000   -3.32037
266640.0000   -3.38623
266680.0000   -2.59415
266720.0000   -3.97827
266760.0000   -2.75531
266800.0000   -2.96504
266840.0000   -3.26301
266880.0000   -3.75692
266920.0000   -2.17748
266960.0000   -3.37220
267000.0000   -3.42377
267040.0000   -3.08674
267080.0000   -2.44595
267120.0000   -1.61008
267160.0000   -2.74050
267200.0000   -2.96917
267240.0000   -2.36035
267280.0000   -2.31944
267320.0000   -3.53533
267360.0000   -3.01662
267400.0000   -2.66636
267440.0000   -2.63121
267480.0000   -2.73842
267520.0000   -1.76863
267560.0000   -2.53084
267600.0000   -2.89883
267640.0000   -2.72589
267680.0000   -2.92079
267720.0000   -2.38371
267760.0000   -3.11591
267800.0000   -3.13396
267840.0000   -2.25846
267880.0000   -2.40744
267920.0000   -3.52259
267960.0000   -4.00548
268000.0000   -2.17101
268040.0000   -2.50242
268080.0000   -3.26899
268120.0000   -2.42488
268160.0000   -3.14123
268200.0000   -2.11676
268240.0000   -2.87716
268280.0000   -2.02822
268320.0000   -2.47592
268360.0000   -1.64175
268400.0000   -2.95562
268440.0000   -1.39279
268480.0000   -3.14133
268520.0000   -2.78938
268560.0000   -2.66671
268600.0000   -2.53774
268640.0000   -2.59199
268680.0000   -3.10216
268720.0000   -3.42210
268760.0000   -3.00117
268800.0000   -2.43716
268840.0000   -2.60751
268880.0000   -2.09495
268920.0000   -1.54615
268960.0000   -2.31025
269000.0000   -1.79266
269040.0000   -1.98410
269080.0000   -2.56823
269120.0000   -1.58384
269160.0000   -1.88416
269200.0000   -1.52463
269240.0000   -2.17428
269280.0000   -3.15938
269320.0000   -3.62244
269360.0000   -3.32718
269400.0000   -3.96330
269440.0000   -3.98300
269480.0000   -2.97646
269520.0000   -3.15672
269560.0000   -2.91487
269600.0000   -2.84177
269640.0000   -2.38595
269680.0000   -2.50314
269720.0000   -3.37441
269760.0000   -4.71275
269800.0000   -3.49401
269840.0000   -2.02667
269880.0000   -2.48399
269920.0000   -1.78982
269960.0000   -1.93880
270000.0000   -1.84884
270040.0000   -1.79723
270080.0000   -2.63255
270120.0000   -1.41068
270160.0000   -3.17491
270200.0000   -2.78684
270240.0000   -3.76686
270280.0000   -3.53730
270320.0000   -2.93210
270360.0000   -2.65944
270400.0000   -1.92983
270440.0000   -2.46500
270480.0000   -3.49742
270520.0000   -2.72229
270560.0000   -2.21515
270600.0000   -2.75137
270640.0000   -2.86150
270680.0000   -3.43667
270720.0000   -3.10051
270760.0000   -3.57448
270800.0000   -3.52113
270840.0000   -2.35099
270880.0000   -1.91947
270920.0000   -2.25841
270960.0000   -2.49931
271000.0000   -2.58122
271040.0000   -2.34618
271080.0000   -2.72373
271120.0000   -2.65430
271160.0000   -3.07232
271200.0000   -3.71247
271240.0000   -2.16505
271280.0000   -2.84943
271320.0000   -2.95247
271360.0000   -3.57789
271400.0000   -3.76772
271440.0000   -3.26038
271480.0000   -3.33351
271520.0000   -2.32495
271560.0000   -2.73059
271600.0000   -2.53230
271640.0000   -2.83446
271680.0000   -2.26791
271720.0000   -2.32465
271760.0000   -2.28767
271800.0000   -2.35000
271840.0000   -2.21867
271880.0000   -1.57244
271920.0000   -1.59297
271960.0000   -2.27837
272000.0000   -1.94523
272040.0000   -2.32702
272080.0000   -2.47733
272120.0000   -2.77690
272160.0000   -1.74465
272200.0000   -1.35784
272240.0000   -2.32499
272280.0000   -2.69786
272320.0000   -2.67866
272360.0000   -3.16749
272400.0000   -2.46678
272440.0000   -2.10142
272480.0000   -2.37554
272520.0000   -2.18186
272560.0000   -1.84719
272600.0000   -2.45152
272640.0000   -2.79665
272680.0000   -3.15153
272720.0000   -1.89376
272760.0000   -2.04638
272800.0000   -2.49826
272840.0000   -2.62852
272880.0000   -3.10230
272920.0000   -3.20115
272960.0000   -2.07095
273000.0000   -2.42207
273040.0000   -2.43037
273080.0000   -3.87436
273120.0000   -1.73846
273160.0000   -2.27501
273200.0000   -2.98205
273240.0000   -2.72206
273280.0000   -2.11729
273320.0000   -2.09315
273360.0000   -1.92237
273400.0000   -1.87920
273440.0000   -2.95048
273480.0000   -2.20494
273520.0000   -2.66177
273560.0000   -2.51273
273600.0000   -2.84687
273640.0000   -3.15824
273680.0000   -2.54553
273720.0000   -2.81978
273760.0000   -1.53016
273800.0000   -2.04510
273840.0000   -2.42609
273880.0000   -3.63541
273920.0000   -2.12633
273960.0000   -2.57373
274000.0000   -2.34278
274040.0000   -2.46823
274080.0000   -0.25464
274120.0000   -1.47877
274160.0000   -1.43308
274200.0000   -2.67599
274240.0000   -1.76150
274280.0000   -2.30959
274320.0000   -1.67557
274360.0000   -1.56923
274400.0000   -0.84758
274440.0000   -1.24163
274480.0000   -1.81455
274520.0000   -2.13951
274560.0000   -2.12650
274600.0000   -2.79422
274640.0000   -2.47132
274680.0000   -1.90952
274720.0000   -1.97026
274760.0000   -2.07821
274800.0000   -2.37174
274840.0000   -1.54236
274880.0000   -1.98623
274920.0000   -2.41114
274960.0000   -2.84026
275000.0000   -2.70435
275040.0000   -1.80641
275080.0000   -2.01463
275120.0000   -2.46433
275160.0000   -2.65182
275200.0000   -1.86798
275240.0000   -2.70128
275280.0000   -2.13195
275320.0000   -2.16319
275360.0000   -2.51148
275400.0000   -2.13161
275440.0000   -2.17312
275480.0000   -2.24077
275520.0000   -2.75379
275560.0000   -3.12778
275600.0000   -3.55453
275640.0000   -4.25693
275680.0000   -2.81640
275720.0000   -3.32661
275760.0000   -4.72360
275800.0000   -3.36636
275840.0000   -3.45028
275880.0000   -3.72241
275920.0000   -3.46618
275960.0000   -3.45709
276000.0000   -3.70280
276040.0000   -3.74338
276080.0000   -4.01896
276120.0000   -3.28274
276160.0000   -3.01392
276200.0000   -3.16222
276240.0000   -3.63732
276280.0000   -2.69417
276320.0000   -2.87594
276360.0000   -3.30249
276400.0000   -3.95902
276440.0000   -2.77260
276480.0000   -3.45834
276520.0000   -4.37419
276560.0000   -4.23261
276600.0000   -3.80737
276640.0000   -3.34621
276680.0000   -3.31944
276720.0000   -4.45539
276760.0000   -3.54552
276800.0000   -3.69655
276840.0000   -3.14729
276880.0000   -2.78058
276920.0000   -3.98231
276960.0000   -4.21012
277000.0000   -3.60733
277040.0000   -3.36451
277080.0000   -2.31145
277120.0000   -3.98386
277160.0000   -4.10126
277200.0000   -3.69606
277240.0000   -2.83654
277280.0000   -4.16601
277320.0000   -4.22983
277360.0000   -3.66483
277400.0000   -2.84366
277440.0000   -2.47561
277480.0000   -2.55350
277520.0000   -3.20504
277560.0000   -3.24093
277600.0000   -2.11992
277640.0000   -3.22040
277680.0000   -3.19273
277720.0000   -3.31711
277760.0000   -3.62492
277800.0000   -4.49199
277840.0000   -3.52002
277880.0000   -4.09828
277920.0000   -3.76434
277960.0000   -4.07388
278000.0000   -3.69253
278040.0000   -3.27284
278080.0000   -3.22891
278120.0000   -2.95316
278160.0000   -3.74652
278200.0000   -3.48712
278240.0000   -3.19307
278280.0000   -3.61555
278320.0000   -3.17463
278360.0000   -3.93433
278400.0000   -4.22092
278440.0000   -4.03844
278480.0000   -3.92543
278520.0000   -4.20261
278560.0000   -4.29617
278600.0000   -3.74131
278640.0000   -3.69392
278680.0000   -4.18569
278720.0000   -4.26576
278760.0000   -4.07348
278800.0000   -3.46900
278840.0000   -5.07405
278880.0000   -4.20919
278920.0000   -4.15622
278960.0000   -3.39508
279000.0000   -4.35315
279040.0000   -4.37438
279080.0000   -3.42583
279120.0000   -4.12000
279160.0000   -4.40459
279200.0000   -5.09780
279240.0000   -3.81594
279280.0000   -4.36585
279320.0000   -3.36426
279360.0000   -3.06838
279400.0000   -3.50723
279440.0000   -2.64321
279480.0000   -3.55606
279520.0000   -2.96183
279560.0000   -4.00437
279600.0000   -4.13394
279640.0000   -4.30072
279680.0000   -3.89969
279720.0000   -4.49649
279760.0000   -3.78540
279800.0000   -4.73567
279840.0000   -4.39726
279880.0000   -4.05236
279920.0000   -4.67469
279960.0000   -3.89827
280000.0000   -4.53142
280040.0000   -3.42155
280080.0000   -2.92084
280120.0000   -2.59429
280160.0000   -3.54776
280200.0000   -4.25975
280240.0000   -4.63779
280280.0000   -3.49228
280320.0000   -3.26672
280360.0000   -3.53336
280400.0000   -4.16571
280440.0000   -3.59625
280480.0000   -3.87813
280520.0000   -3.74452
280560.0000   -4.11358
280600.0000   -4.37387
280640.0000   -5.08718
280680.0000   -3.24665
280720.0000   -4.10750
280760.0000   -3.56855
280800.0000   -4.35825
280840.0000   -3.90766
280880.0000   -4.55831
280920.0000   -3.32986
280960.0000   -3.94889
281000.0000   -4.69601
281040.0000   -3.60504
281080.0000   -3.83413
281120.0000   -4.01739
281160.0000   -4.77836
281200.0000   -3.86468
281240.0000   -5.02479
281280.0000   -3.93931
281320.0000   -4.02646
281360.0000   -4.90857
281400.0000   -4.61210
281440.0000   -3.13360
281480.0000   -4.30872
281520.0000   -4.15536
281560.0000   -4.37634
281600.0000   -4.10423
281640.0000   -4.84821
281680.0000   -3.82997
281720.0000   -4.58099
281760.0000   -4.16550
281800.0000   -4.15095
281840.0000   -4.11628
281880.0000   -4.52050
281920.0000   -4.36880
281960.0000   -3.46571
282000.0000   -3.63865
282040.0000   -3.82895
282080.0000   -3.90599
282120.0000   -3.79361
282160.0000   -4.71807
282200.0000   -4.24827
282240.0000   -4.97747
282280.0000   -4.46417
282320.0000   -5.06588
282360.0000   -4.43259
282400.0000   -4.07359
282440.0000   -3.44803
282480.0000   -3.99584
282520.0000   -3.30775
282560.0000   -3.25717
282600.0000   -3.68343
282640.0000   -4.59553
282680.0000   -3.97297
282720.0000   -4.60417
282760.0000   -4.65824
282800.0000   -4.22244
282840.0000   -4.83393
282880.0000   -4.51480
282920.0000   -3.81645
282960.0000   -4.72790
283000.0000   -3.95058
283040.0000   -3.15846
283080.0000   -2.99773
283120.0000   -2.65513
283160.0000   -3.64042
283200.0000   -4.17963
283240.0000   -4.29249
283280.0000   -3.68167
283320.0000   -4.41946
283360.0000   -4.79749
283400.0000   -4.29496
283440.0000   -4.19873
283480.0000   -4.00062
283520.0000   -3.66615
283560.0000   -3.25840
283600.0000   -3.01390
283640.0000   -3.59731
283680.0000   -3.52226
283720.0000   -3.78683
283760.0000   -3.62278
283800.0000   -4.39667
283840.0000   -3.39894
283880.0000   -3.87946
283920.0000   -3.36367
283960.0000   -3.83835
284000.0000   -4.66081
284040.0000   -4.32684
284080.0000   -3.89869
284120.0000   -4.33899
284160.0000   -4.85432
284200.0000   -3.92573
284240.0000   -3.62256
284280.0000   -4.61981
284320.0000   -4.54907
284360.0000   -4.26008
284400.0000   -3.17870
284440.0000   -3.35149
284480.0000   -4.73467
284520.0000   -5.27559
284560.0000   -5.02832
284600.0000   -4.37568
284640.0000   -4.46925
284680.0000   -4.72196
284720.0000   -4.09132
284760.0000   -3.61623
284800.0000   -4.18468
284840.0000   -3.60668
284880.0000   -4.68970
284920.0000   -3.15958
284960.0000   -3.52234
285000.0000   -3.16127
285040.0000   -3.39006
285080.0000   -3.35628
285120.0000   -3.70810
285160.0000   -3.22350
285200.0000   -2.77927
285240.0000   -3.35723
285280.0000   -4.35422
285320.0000   -4.40280
285360.0000   -4.48895
285400.0000   -4.81971
285440.0000   -4.07924
285480.0000   -4.08276
285520.0000   -3.22707
285560.0000   -4.04032
285600.0000   -3.59394
285640.0000   -4.97874
285680.0000   -4.66483
285720.0000   -3.60126
285760.0000   -3.84561
285800.0000   -3.89298
285840.0000   -4.28902
285880.0000   -4.58342
285920.0000   -4.24348
285960.0000   -3.30554
286000.0000   -4.72247
286040.0000   -4.63679
286080.0000   -3.44933
286120.0000   -5.62641
286160.0000   -5.83205
286200.0000   -4.27166
286240.0000   -4.76636
286280.0000   -4.26020
286320.0000   -4.44425
286360.0000   -4.12243
286400.0000   -4.26162
286440.0000   -4.61506
286480.0000   -4.41232
286520.0000   -4.35460
286560.0000   -4.25119
286600.0000   -3.40762
286640.0000   -3.44763
286680.0000   -4.26878
286720.0000   -4.02725
286760.0000   -4.31112
286800.0000   -5.16154
286840.0000   -3.60831
286880.0000   -4.29020
286920.0000   -3.77293
286960.0000   -3.81248
287000.0000   -5.37925
287040.0000   -4.85751
287080.0000   -4.51890
287120.0000   -3.99794
287160.0000   -3.55241
287200.0000   -3.16111
287240.0000   -3.00421
287280.0000   -3.64857
287320.0000   -3.01035
287360.0000   -3.29838
287400.0000   -3.96292
287440.0000   -3.08836
287480.0000   -3.71518
287520.0000   -4.24832
287560.0000   -4.82237
287600.0000   -4.28366
287640.0000   -4.89956
287680.0000   -4.75315
287720.0000   -4.90167
287760.0000   -3.74273
287800.0000   -4.03020
287840.0000   -3.82424
287880.0000   -3.87727
287920.0000   -3.65351
287960.0000   -3.95898
288000.0000   -4.27802
288040.0000   -3.63837
288080.0000   -3.97078
288120.0000   -4.15316
288160.0000   -4.12803
288200.0000   -4.60065
288240.0000   -4.10270
288280.0000   -3.77695
288320.0000   -4.59682
288360.0000   -4.75267
288400.0000   -4.37945
288440.0000   -4.42957
288480.0000   -4.20141
288520.0000   -4.85610
288560.0000   -4.22244
288600.0000   -5.59211
288640.0000   -5.64294
288680.0000   -5.64747
288720.0000   -4.24238
288760.0000   -4.56442
288800.0000   -3.96664
288840.0000   -3.68967
288880.0000   -4.62787
288920.0000   -4.46049
288960.0000   -4.69985
289000.0000   -3.80571
289040.0000   -3.32937
289080.0000   -3.73688
289120.0000   -3.04173
289160.0000   -3.15799
289200.0000   -4.14236
289240.0000   -4.58632
289280.0000   -4.88533
289320.0000   -4.59044
289360.0000   -4.64211
289400.0000   -4.58586
289440.0000   -4.25014
289480.0000   -4.03026
289520.0000   -3.76047
289560.0000   -4.17869
289600.0000   -5.12591
289640.0000   -4.77714
289680.0000   -4.87383
289720.0000   -4.50145
289760.0000   -4.98827
289800.0000   -4.59738
289840.0000   -4.99831
289880.0000   -4.36236
289920.0000   -4.60902
289960.0000   -4.77853
290000.0000   -4.32071
290040.0000   -4.55796
290080.0000   -3.74614
290120.0000   -5.35898
290160.0000   -4.54819
290200.0000   -3.69410
290240.0000   -4.44045
290280.0000   -4.48997
290320.0000   -4.44147
290360.0000   -4.90300
290400.0000   -4.11595
290440.0000   -3.92377
290480.0000   -4.41070
290520.0000   -4.79095
290560.0000   -4.43591
290600.0000   -4.58045
290640.0000   -4.02306
290680.0000   -3.87554
290720.0000   -4.19062
290760.0000   -4.73272
290800.0000   -3.84571
290840.0000   -3.98932
290880.0000   -4.08465
290920.0000   -3.95358
290960.0000   -3.76162
291000.0000   -4.18692
291040.0000   -4.25941
291080.0000   -4.58001
291120.0000   -3.17551
291160.0000   -3.40069
291200.0000   -3.71174
291240.0000   -3.63598
291280.0000   -4.32685
291320.0000   -4.30398
291360.0000   -4.24127
291400.0000   -3.60932
291440.0000   -3.45460
291480.0000   -3.63222
291520.0000   -3.84663
291560.0000   -2.98798
291600.0000   -4.58068
291640.0000   -4.75797
291680.0000   -3.73607
291720.0000   -3.22640
291760.0000   -4.00167
291800.0000   -4.85841
291840.0000   -5.02728
291880.0000   -5.08158
291920.0000   -5.47339
291960.0000   -5.02171
292000.0000   -5.10546
292040.0000   -5.19245
292080.0000   -5.22951
292120.0000   -4.50918
292160.0000   -4.19285
292200.0000   -4.32625
292240.0000   -4.71915
292280.0000   -5.45766
292320.0000   -5.45530
292360.0000   -5.08187
292400.0000   -6.05472
292440.0000   -6.11009
292480.0000   -5.57771
292520.0000   -4.95803
292560.0000   -5.28738
292600.0000   -4.91061
292640.0000   -4.97699
292680.0000   -4.70816
292720.0000   -4.78064
292760.0000   -4.87393
292800.0000   -5.34333
292840.0000   -4.87586
292880.0000   -4.12052
292920.0000   -5.49037
292960.0000   -4.11936
293000.0000   -4.34849
293040.0000   -5.61481
293080.0000   -5.23563
293120.0000   -4.60356
293160.0000   -4.75115
293200.0000   -5.23923
293240.0000   -5.53896
293280.0000   -4.13186
293320.0000   -4.64237
293360.0000   -4.26945
293400.0000   -4.33841
293440.0000   -4.92127
293480.0000   -5.12758
293520.0000   -4.42461
293560.0000   -4.93649
293600.0000   -3.70533
293640.0000   -4.44193
293680.0000   -5.03430
293720.0000   -4.44721
293760.0000   -4.81438
293800.0000   -4.95876
293840.0000   -4.58220
293880.0000   -4.69441
293920.0000   -3.94190
293960.0000   -5.06103
294000.0000   -4.53618
294040.0000   -4.69095
294080.0000   -4.21761
294120.0000   -5.10210
294160.0000   -4.87269
294200.0000   -5.21451
294240.0000   -4.70171
294280.0000   -5.60135
294320.0000   -4.41125
294360.0000   -3.81349
294400.0000   -3.89535
294440.0000   -5.54544
294480.0000   -5.88613
294520.0000   -5.88689
294560.0000   -6.21143
294600.0000   -4.77407
294640.0000   -5.64471
294680.0000   -4.62229
294720.0000   -5.26874
294760.0000   -5.20017
294800.0000   -4.25750
294840.0000   -4.00654
294880.0000   -5.61821
294920.0000   -4.99034
294960.0000   -5.05292
295000.0000   -4.45339
295040.0000   -5.01660
295080.0000   -5.79065
295120.0000   -5.44512
295160.0000   -4.78106
295200.0000   -4.63049
295240.0000   -5.82689
295280.0000   -4.28258
295320.0000   -4.10082
295360.0000   -4.08167
295400.0000   -4.44369
295440.0000   -4.10133
295480.0000   -5.00801
295520.0000   -4.27047
295560.0000   -4.50545
295600.0000   -4.41914
295640.0000   -5.40535
295680.0000   -4.54560
295720.0000   -4.36833
295760.0000   -4.67911
295800.0000   -3.96529
295840.0000   -4.59453
295880.0000   -5.72264
295920.0000   -4.13827
295960.0000   -5.30593
296000.0000   -5.31932
296040.0000   -5.06202
296080.0000   -5.24863
296120.0000   -4.64392
296160.0000   -5.51402
296200.0000   -5.39552
296240.0000   -5.44920
296280.0000   -5.01549
296320.0000   -5.70556
296360.0000   -5.74557
296400.0000   -5.31388
296440.0000   -5.28679
296480.0000   -5.76661
296520.0000   -4.86264
296560.0000   -5.29648
296600.0000   -4.62899
296640.0000   -4.98361
296680.0000   -5.16847
296720.0000   -4.50506
296760.0000   -4.76368
296800.0000   -4.80082
296840.0000   -5.41531
296880.0000   -4.89950
296920.0000   -5.65297
296960.0000   -5.02913
297000.0000   -5.36373
297040.0000   -5.62743
297080.0000   -4.73686
297120.0000   -4.89490
297160.0000   -5.90356
297200.0000   -5.32879
297240.0000   -5.67617
297280.0000   -4.42426
297320.0000   -5.25179
297360.0000   -5.82833
297400.0000   -4.42007
297440.0000   -4.67397
297480.0000   -4.74823
297520.0000   -4.57575
297560.0000   -4.17518
297600.0000   -5.07714
297640.0000   -5.17360
297680.0000   -4.56213
297720.0000   -4.40400
297760.0000   -5.72002
297800.0000   -5.04435
297840.0000   -5.13905
297880.0000   -5.23840
297920.0000   -4.48184
297960.0000   -4.37028
298000.0000   -4.73586
298040.0000   -4.37441
298080.0000   -5.26704
298120.0000   -4.71395
298160.0000   -4.95650
298200.0000   -4.79482
298240.0000   -5.57360
298280.0000   -5.03498
298320.0000   -5.26441
298360.0000   -5.54458
298400.0000   -5.37739
298440.0000   -5.99083
298480.0000   -5.36819
298520.0000   -6.02517
298560.0000   -4.92627
298600.0000   -5.60453
298640.0000   -5.91752
298680.0000   -4.80571
298720.0000   -5.12738
298760.0000   -5.55160
298800.0000   -5.52862
298840.0000   -4.30581
298880.0000   -4.76273
298920.0000   -4.27164
298960.0000   -4.17990
299000.0000   -4.81014
299040.0000   -4.55874
299080.0000   -3.93541
299120.0000   -4.88336
299160.0000   -4.43048
299200.0000   -4.54753
299240.0000   -5.67040
299280.0000   -4.90944
299320.0000   -4.96373
299360.0000   -5.06024
299400.0000   -5.11772
299440.0000   -5.59691
299480.0000   -4.25925
299520.0000   -5.58686
299560.0000   -4.21668
299600.0000   -4.03658
299640.0000   -4.10009
299680.0000   -4.78177
299720.0000   -4.85689
299760.0000   -5.12576
299800.0000   -4.67095
299840.0000   -4.42948
299880.0000   -4.64239
299920.0000   -3.79146
299960.0000   -5.47993
300000.0000   -4.63146
300040.0000   -5.55568
300080.0000   -5.82868
300120.0000   -4.91704
300160.0000   -4.75620
300200.0000   -4.95029
300240.0000   -4.92623
300280.0000   -4.13222
300320.0000   -4.42457
300360.0000   -5.06129
300400.0000   -4.83221
300440.0000   -4.82996
300480.0000   -4.65046
300520.0000   -3.87015
300560.0000   -4.52799
300600.0000   -4.33841
300640.0000   -4.53148
300680.0000   -5.32592
300720.0000   -5.48883
300760.0000   -4.70964
300800.0000   -4.29177
300840.0000   -4.56382
300880.0000   -3.77399
300920.0000   -4.09504
300960.0000   -5.08809
301000.0000   -4.92697
301040.0000   -4.68953
301080.0000   -4.78527
301120.0000   -4.50841
301160.0000   -4.90565
301200.0000   -4.75622
301240.0000   -4.65648
301280.0000   -4.78616
301320.0000   -5.33264
301360.0000   -4.92512
301400.0000   -5.42354
301440.0000   -5.70505
301480.0000   -5.19864
301520.0000   -5.00220
301560.0000   -5.48102
301600.0000   -4.80281
301640.0000   -5.10912
301680.0000   -6.05286
301720.0000   -5.57876
301760.0000   -5.19382
301800.0000   -5.27745
301840.0000   -5.81274
301880.0000   -4.21419
301920.0000   -4.43683
301960.0000   -4.24932
302000.0000   -4.06599
302040.0000   -4.46974
302080.0000   -5.16178
302120.0000   -5.00633
302160.0000   -4.59896
302200.0000   -4.58346
302240.0000   -5.36126
302280.0000   -5.65526
302320.0000   -5.41415
302360.0000   -4.01145
302400.0000   -5.46457
302440.0000   -5.22734
302480.0000   -4.13782
302520.0000   -4.27346
302560.0000   -4.58463
302600.0000   -4.52132
302640.0000   -5.75877
302680.0000   -5.31704
302720.0000   -5.41723
302760.0000   -5.30584
302800.0000   -5.65090
302840.0000   -6.26948
302880.0000   -5.77004
302920.0000   -5.99659
302960.0000   -5.06052
303000.0000   -5.03481
303040.0000   -5.32675
303080.0000   -5.22022
303120.0000   -4.26992
303160.0000   -4.98661
303200.0000   -5.06719
303240.0000   -4.61552
303280.0000   -4.54394
303320.0000   -5.10109
303360.0000   -5.48001
303400.0000   -5.37030
303440.0000   -4.66380
303480.0000   -5.10136
303520.0000   -3.67859
303560.0000   -4.62683
303600.0000   -4.76113
303640.0000   -4.32791
303680.0000   -4.50862
303720.0000   -5.58289
303760.0000   -4.64007
303800.0000   -5.45671
303840.0000   -4.99903
303880.0000   -4.74203
303920.0000   -4.28550
303960.0000   -4.61105
304000.0000   -4.41983
304040.0000   -5.18364
304080.0000   -4.65593
304120.0000   -4.77930
304160.0000   -5.02824
304200.0000   -5.31516
304240.0000   -4.16552
304280.0000   -4.39805
304320.0000   -3.90177
304360.0000   -3.97578
304400.0000   -3.68228
304440.0000   -3.82664
304480.0000   -3.64561
304520.0000   -4.94114
304560.0000   -4.82353
304600.0000   -4.69816
304640.0000   -3.34519
304680.0000   -4.48429
304720.0000   -4.29127
304760.0000   -4.38697
304800.0000   -3.66087
304840.0000   -3.74809
304880.0000   -3.52972
304920.0000   -3.96794
304960.0000   -4.39482
305000.0000   -5.62716
305040.0000   -4.23825
305080.0000   -5.27888
305120.0000   -5.35235
305160.0000   -5.50585
305200.0000   -5.42150
305240.0000   -5.84699
305280.0000   -5.73282
305320.0000   -5.69308
305360.0000   -5.15009
305400.0000   -5.40439
305440.0000   -6.13314
305480.0000   -4.39146
305520.0000   -5.16260
305560.0000   -5.47356
305600.0000   -4.39600
305640.0000   -4.64386
305680.0000   -4.80560
305720.0000   -5.74903
305760.0000   -4.93608
305800.0000   -4.84957
305840.0000   -4.58530
305880.0000   -5.72222
305920.0000   -4.95291
305960.0000   -5.07168
306000.0000   -4.97678
306040.0000   -5.07397
306080.0000   -5.30967
306120.0000   -5.11444
306160.0000   -5.73298
306200.0000   -5.14491
306240.0000   -5.50113
306280.0000   -5.49946
306320.0000   -5.78621
306360.0000   -5.14018
306400.0000   -5.57676
306440.0000   -5.29103
306480.0000   -4.41525
306520.0000   -4.80120
306560.0000   -4.10332
306600.0000   -4.51290
306640.0000   -4.38617
306680.0000   -4.10209
306720.0000   -3.74370
306760.0000   -3.96616
306800.0000   -4.48065
306840.0000   -4.38796
306880.0000   -4.88368
306920.0000   -5.43248
306960.0000   -5.04908
307000.0000   -4.44292
307040.0000   -4.47274
307080.0000   -4.61037
307120.0000   -5.33565
307160.0000   -4.84459
307200.0000   -4.67619
307240.0000   -4.38501
307280.0000   -5.04310
307320.0000   -4.88712
307360.0000   -4.60199
307400.0000   -4.88389
307440.0000   -4.46053
307480.0000   -5.67267
307520.0000   -5.32655
307560.0000   -4.99701
307600.0000   -5.58838
307640.0000   -5.24040
307680.0000   -4.94107
307720.0000   -5.03491
307760.0000   -5.26573
307800.0000   -5.27022
307840.0000   -5.81999
307880.0000   -5.30869
307920.0000   -5.79842
307960.0000   -5.38604
308000.0000   -5.87918
308040.0000   -5.60946
308080.0000   -5.30397
308120.0000   -4.44464
308160.0000   -4.64557
308200.0000   -5.94127
308240.0000   -5.03015
308280.0000   -5.14048
308320.0000   -5.10681
308360.0000   -5.06762
308400.0000   -4.71405
308440.0000   -6.08333
308480.0000   -4.91011
308520.0000   -5.93465
308560.0000   -5.45105
308600.0000   -4.31159
308640.0000   -4.85999
308680.0000   -4.97952
308720.0000   -4.63883
308760.0000   -4.08875
308800.0000   -4.19690
308840.0000   -4.79633
308880.0000   -4.92861
308920.0000   -4.19851
308960.0000   -5.08779
309000.0000   -3.97099
309040.0000   -4.32826
309080.0000   -3.98177
309120.0000   -4.72981
309160.0000   -4.43846
309200.0000   -4.22943
309240.0000   -5.07656
309280.0000   -4.27720
309320.0000   -4.56464
309360.0000   -3.31417
309400.0000   -3.57555
309440.0000   -3.88116
309480.0000   -4.82963
309520.0000   -3.43761
309560.0000   -3.85891
309600.0000   -5.24940
309640.0000   -4.67334
309680.0000   -5.58410
309720.0000   -5.78331
309760.0000   -5.80442
309800.0000   -5.00514
309840.0000   -5.40405
309880.0000   -4.64287
309920.0000   -5.79865
309960.0000   -4.74959
310000.0000   -5.66506
310040.0000   -4.79700
310080.0000   -5.57218
310120.0000   -5.52025
310160.0000   -5.63473
310200.0000   -5.84778
310240.0000   -6.18161
310280.0000   -5.83919
310320.0000   -5.79778
310360.0000   -6.00310
310400.0000   -6.60754
310440.0000   -5.40562
310480.0000   -5.00084
310520.0000   -6.96828
310560.0000   -5.86599
310600.0000   -5.60406
310640.0000   -6.13089
310680.0000   -6.44294
310720.0000   -6.31552
310760.0000   -5.42794
310800.0000   -5.62610
310840.0000   -5.59500
310880.0000   -5.64716
310920.0000   -5.64314
310960.0000   -5.39415
311000.0000   -4.76058
311040.0000   -4.46907
311080.0000   -5.63292
311120.0000   -5.64252
311160.0000   -6.87349
311200.0000   -6.49129
311240.0000   -5.64747
311280.0000   -5.97847
311320.0000   -6.39142
311360.0000   -6.76393
311400.0000   -6.22415
311440.0000   -5.33061
311480.0000   -5.61302
311520.0000   -5.43012
311560.0000   -5.43344
311600.0000   -5.90403
311640.0000   -5.87666
311680.0000   -5.38416
311720.0000   -5.73731
311760.0000   -5.61491
311800.0000   -6.71543
311840.0000   -5.91571
311880.0000   -6.67188
311920.0000   -5.71386
311960.0000   -4.92928
312000.0000   -5.48403
312040.0000   -5.81314
312080.0000   -5.85669
312120.0000   -5.31680
312160.0000   -5.45845
312200.0000   -5.13118
312240.0000   -6.18909
312280.0000   -5.19263
312320.0000   -4.79862
312360.0000   -5.00436
312400.0000   -5.68756
312440.0000   -6.03906
312480.0000   -5.87964
312520.0000   -5.25295
312560.0000   -5.90601
312600.0000   -6.35405
312640.0000   -5.89794
312680.0000   -5.82519
312720.0000   -5.70758
312760.0000   -4.54821
312800.0000   -6.02510
312840.0000   -5.34809
312880.0000   -5.55798
312920.0000   -5.77969
312960.0000   -5.60617
313000.0000   -5.47885
313040.0000   -5.04756
313080.0000   -6.34830
313120.0000   -6.19005
313160.0000   -5.61812
313200.0000   -6.39032
313240.0000   -6.21708
313280.0000   -5.74396
313320.0000   -5.65851
313360.0000   -6.65648
313400.0000   -5.71165
313440.0000   -5.69710
313480.0000   -6.71171
313520.0000   -7.14365
313560.0000   -6.79233
313600.0000   -7.25443
313640.0000   -6.88180
313680.0000   -6.93211
313720.0000   -5.54166
313760.0000   -6.15203
313800.0000   -5.46978
313840.0000   -5.03308
313880.0000   -4.86217
313920.0000   -4.57339
313960.0000   -4.85917
314000.0000   -5.48509
314040.0000   -4.48592
314080.0000   -4.87802
314120.0000   -4.66958
314160.0000   -4.52828
314200.0000   -4.40428
314240.0000   -4.06601
314280.0000   -4.18671
314320.0000   -4.39787
314360.0000   -4.85926
314400.0000   -4.51834
314440.0000   -5.52115
314480.0000   -5.37840
314520.0000   -5.81449
314560.0000   -5.49677
314600.0000   -6.38052
314640.0000   -6.17646
314680.0000   -6.40015
314720.0000   -5.28190
314760.0000   -5.12098
314800.0000   -5.84030
314840.0000   -7.02858
314880.0000   -5.61215
314920.0000   -5.69108
314960.0000   -5.15986
315000.0000   -5.68541
315040.0000   -5.16159
315080.0000   -6.16455
315120.0000   -6.44766
315160.0000   -5.82206
315200.0000   -5.90275
315240.0000   -5.50086
315280.0000   -5.04892
315320.0000   -4.59718
315360.0000   -4.38014
315400.0000   -4.91724
315440.0000   -5.05562
315480.0000   -4.91837
315520.0000   -5.18258
315560.0000   -4.74488
315600.0000   -3.97420
315640.0000   -5.13047
315680.0000   -5.42281
315720.0000   -5.42412
315760.0000   -5.58093
315800.0000   -4.51314
315840.0000   -5.03671
315880.0000   -5.36469
315920.0000   -4.81409
315960.0000   -4.91382
316000.0000   -4.92814
316040.0000   -5.30757
316080.0000   -5.01376
316120.0000   -5.57839
316160.0000   -5.28034
316200.0000   -6.07006
316240.0000   -5.25984
316280.0000   -6.35328
316320.0000   -5.02212
316360.0000   -5.89300
316400.0000   -5.08422
316440.0000   -6.30112
316480.0000   -5.70616
316520.0000   -6.47548
316560.0000   -6.49622
316600.0000   -5.75866
316640.0000   -6.48385
316680.0000   -6.97107
316720.0000   -4.80335
316760.0000   -5.64393
316800.0000   -5.29943
316840.0000   -5.33977
316880.0000   -5.87237
316920.0000   -6.08750
316960.0000   -5.05985
317000.0000   -4.33134
317040.0000   -4.38640
317080.0000   -4.49581
317120.0000   -4.32683
317160.0000   -4.59089
317200.0000   -4.62665
317240.0000   -4.81928
317280.0000   -4.91767
317320.0000   -3.80067
317360.0000   -4.05038
317400.0000   -4.27666
317440.0000   -4.76837
317480.0000   -5.87679
317520.0000   -4.97019
317560.0000   -5.55948
317600.0000   -4.93458
317640.0000   -5.82348
317680.0000   -5.10817
317720.0000   -4.97589
317760.0000   -4.77911
317800.0000   -5.87966
317840.0000   -4.88628
317880.0000   -5.67770
317920.0000   -5.71614
317960.0000   -6.10082
318000.0000   -4.58544
318040.0000   -4.57369
318080.0000   -5.53321
318120.0000   -6.09060
318160.0000   -6.39904
318200.0000   -5.98026
318240.0000   -5.05399
318280.0000   -5.26295
318320.0000   -5.82345
318360.0000   -6.38735
318400.0000   -6.62439
318440.0000   -6.65404
318480.0000   -5.59631
318520.0000   -6.96059
318560.0000   -6.02515
318600.0000   -6.15811
318640.0000   -6.16948
318680.0000   -5.41089
318720.0000   -5.22008
318760.0000   -5.80932
318800.0000   -6.10204
318840.0000   -6.01825
318880.0000   -6.55337
318920.0000   -5.51542
318960.0000   -6.23858
319000.0000   -5.41588
319040.0000   -5.36499
319080.0000   -4.19420
319120.0000   -5.75225
319160.0000   -5.99977
319200.0000   -6.65528
319240.0000   -6.02350
319280.0000   -6.33283
319320.0000   -6.47949
319360.0000   -6.39582
319400.0000   -5.74780
319440.0000   -4.62710
319480.0000   -4.38979
319520.0000   -4.36127
319560.0000   -5.75215
319600.0000   -4.58325
319640.0000   -5.20672
319680.0000   -5.86389
319720.0000   -5.64121
319760.0000   -5.22394
319800.0000   -5.39129
319840.0000   -6.12698
319880.0000   -5.49886
319920.0000   -5.45136
319960.0000   -5.85238
320000.0000   -5.01309
320040.0000   -5.40322
320080.0000   -5.21315
320120.0000   -4.42812
320160.0000   -5.22821
320200.0000   -4.95078
320240.0000   -4.09005
320280.0000   -5.41383
320320.0000   -6.28835
320360.0000   -5.27712
320400.0000   -5.64540
320440.0000   -6.85078
320480.0000   -6.29142
320520.0000   -5.72191
320560.0000   -5.92854
320600.0000   -5.92141
320640.0000   -5.48183
320680.0000   -6.29623
320720.0000   -5.88618
320760.0000   -5.44621
320800.0000   -4.47756
320840.0000   -5.57519
320880.0000   -6.24427
320920.0000   -5.72937
320960.0000   -5.27379
321000.0000   -5.73700
321040.0000   -5.39684
321080.0000   -5.26839
321120.0000   -5.69953
321160.0000   -4.59621
321200.0000   -4.94969
321240.0000   -5.50549
321280.0000   -4.62679
321320.0000   -3.65685
321360.0000   -4.65869
321400.0000   -4.86660
321440.0000   -5.04794
321480.0000   -5.46961
321520.0000   -4.30025
321560.0000   -4.99137
321600.0000   -3.45417
321640.0000   -4.15645
321680.0000   -4.95743
321720.0000   -3.62189
321760.0000   -3.91807
321800.0000   -4.50261
321840.0000   -4.73974
321880.0000   -4.29411
321920.0000   -5.23767
321960.0000   -3.97695
322000.0000   -3.52718
322040.0000   -5.39952
322080.0000   -4.96025
322120.0000   -5.52955
322160.0000   -4.51428
322200.0000   -4.84584
322240.0000   -5.42429
322280.0000   -4.97101
322320.0000   -5.44328
322360.0000   -4.74293
322400.0000   -4.24139
322440.0000   -4.74298
322480.0000   -4.07759
322520.0000   -3.95734
322560.0000   -4.58302
322600.0000   -4.16173
322640.0000   -4.41398
322680.0000   -3.30944
322720.0000   -5.18869
322760.0000   -5.72906
322800.0000   -5.55927
322840.0000   -5.60026
322880.0000   -5.35621
322920.0000   -5.58113
322960.0000   -5.40172
323000.0000   -6.02393
323040.0000   -5.83628
323080.0000   -5.21144
323120.0000   -5.95904
323160.0000   -5.77098
323200.0000   -5.42905
323240.0000   -5.54320
323280.0000   -5.14250
323320.0000   -5.24506
323360.0000   -6.14197
323400.0000   -4.60455
323440.0000   -6.17503
323480.0000   -4.67161
323520.0000   -4.89870
323560.0000   -4.21495
323600.0000   -4.58811
323640.0000   -5.36369
323680.0000   -4.80259
323720.0000   -4.68103
323760.0000   -4.74838
323800.0000   -4.48101
323840.0000   -4.02241
323880.0000   -4.34077
323920.0000   -4.27033
323960.0000   -4.88667
324000.0000   -4.68736
324040.0000   -4.67790
324080.0000   -5.55835
324120.0000   -5.00653
324160.0000   -5.23176
324200.0000   -5.00992
324240.0000   -3.77472
324280.0000   -4.87821
324320.0000   -4.41257
324360.0000   -5.40511
324400.0000   -4.43771
324440.0000   -5.23021
324480.0000   -4.88314
324520.0000   -5.18876
324560.0000   -5.25084
324600.0000   -4.26005
324640.0000   -4.64666
324680.0000   -4.24815
324720.0000   -4.90663
324760.0000   -5.76747
324800.0000   -6.37536
324840.0000   -5.69263
324880.0000   -5.30047
324920.0000   -5.01531
324960.0000   -5.02288
325000.0000   -4.86356
325040.0000   -5.14457
325080.0000   -5.57184
325120.0000   -5.55531
325160.0000   -5.01174
325200.0000   -4.99219
325240.0000   -5.93290
325280.0000   -5.13407
325320.0000   -5.07044
325360.0000   -4.98961
325400.0000   -5.42718
325440.0000   -4.24663
325480.0000   -4.54289
325520.0000   -4.41137
325560.0000   -4.25016
325600.0000   -3.82294
325640.0000   -5.41548
325680.0000   -4.72566
325720.0000   -5.05499
325760.0000   -4.83571
325800.0000   -4.82370
325840.0000   -6.11125
325880.0000   -5.36992
325920.0000   -5.17314
325960.0000   -4.16392
326000.0000   -5.24273
326040.0000   -5.46273
326080.0000   -5.66099
326120.0000   -5.59274
326160.0000   -5.95937
326200.0000   -5.55119
326240.0000   -4.58233
326280.0000   -5.36363
326320.0000   -5.54526
326360.0000   -5.47185
326400.0000   -6.35377
326440.0000   -4.93274
326480.0000   -4.29333
326520.0000   -5.17256
326560.0000   -5.66986
326600.0000   -5.24990
326640.0000   -4.98741
326680.0000   -4.75679
326720.0000   -5.11442
326760.0000   -5.55295
326800.0000   -4.76279
326840.0000   -5.66523
326880.0000   -5.61487
326920.0000   -5.05192
326960.0000   -4.89402
327000.0000   -4.12327
327040.0000   -4.03043
327080.0000   -5.01528
327120.0000   -4.06419
327160.0000   -4.69694
327200.0000   -5.00166
327240.0000   -5.56432
327280.0000   -4.74453
327320.0000   -4.69219
327360.0000   -4.99095
327400.0000   -4.99030
327440.0000   -6.04900
327480.0000   -5.27693
327520.0000   -5.34785
327560.0000   -4.78461
327600.0000   -4.91546
327640.0000   -5.54537
327680.0000   -6.20215
327720.0000   -5.94369
327760.0000   -6.58955
327800.0000   -6.24516
327840.0000   -6.25784
327880.0000   -6.22487
327920.0000   -5.58357
327960.0000   -5.82756
328000.0000   -5.47317
328040.0000   -5.90213
328080.0000   -6.02901
328120.0000   -5.68026
328160.0000   -4.93127
328200.0000   -5.02348
328240.0000   -4.61063
328280.0000   -5.57675
328320.0000   -5.39804
328360.0000   -5.91144
328400.0000   -5.53043
328440.0000   -5.73000
328480.0000   -6.61168
328520.0000   -5.95914
328560.0000   -5.34677
328600.0000   -5.54289
328640.0000   -3.95025
328680.0000   -5.02501
328720.0000   -5.37293
328760.0000   -5.89980
328800.0000   -5.11869
328840.0000   -5.69497
328880.0000   -5.14669
328920.0000   -5.48924
328960.0000   -5.16183
329000.0000   -4.79944
329040.0000   -4.84153
329080.0000   -5.46954
329120.0000   -5.53338
329160.0000   -5.62528
329200.0000   -5.79448
329240.0000   -4.96361
329280.0000   -4.98148
329320.0000   -5.39636
329360.0000   -5.48996
329400.0000   -5.47759
329440.0000   -5.28609
329480.0000   -4.94270
329520.0000   -4.75328
329560.0000   -5.02332
329600.0000   -4.44895
329640.0000   -4.64988
329680.0000   -5.08361
329720.0000   -5.18131
329760.0000   -4.61270
329800.0000   -4.55955
329840.0000   -4.63190
329880.0000   -4.93371
329920.0000   -4.32639
329960.0000   -4.32112
330000.0000   -4.39935
330040.0000   -4.51434
330080.0000   -5.06273
330120.0000   -5.35450
330160.0000   -5.21238
330200.0000   -4.98995
330240.0000   -5.92302
330280.0000   -4.47185
330320.0000   -6.04459
330360.0000   -5.71995
330400.0000   -5.00474
330440.0000   -4.22715
330480.0000   -6.10743
330520.0000   -5.73377
330560.0000   -6.49734
330600.0000   -5.60576
330640.0000   -4.82904
330680.0000   -5.46212
330720.0000   -5.29123
330760.0000   -5.20589
330800.0000   -5.68785
330840.0000   -5.39567
330880.0000   -4.30937
330920.0000   -5.19401
330960.0000   -5.39644
331000.0000   -6.19921
331040.0000   -5.16903
331080.0000   -4.86704
331120.0000   -4.64800
331160.0000   -4.32595
331200.0000   -3.77573
331240.0000   -4.88178
331280.0000   -4.57375
331320.0000   -3.45910
331360.0000   -4.52267
331400.0000   -3.71696
331440.0000   -4.46685
331480.0000   -4.05598
331520.0000   -4.75785
331560.0000   -4.51393
331600.0000   -5.43368
331640.0000   -4.25029
331680.0000   -5.80035
331720.0000   -4.67354
331760.0000   -5.31709
331800.0000   -4.33192
331840.0000   -4.89552
331880.0000   -5.48754
331920.0000   -5.41241
331960.0000   -4.72025
332000.0000   -6.02747
332040.0000   -5.27564
332080.0000   -4.85693
332120.0000   -5.87190
332160.0000   -4.88622
332200.0000   -4.66101
332240.0000   -4.97138
332280.0000   -4.93301
332320.0000   -4.95247
332360.0000   -4.60043
332400.0000   -5.02970
332440.0000   -4.53173
332480.0000   -4.55811
332520.0000   -4.93686
332560.0000   -5.04052
332600.0000   -4.89016
332640.0000   -4.34757
332680.0000   -4.29497
332720.0000   -4.86744
332760.0000   -4.72550
332800.0000   -5.06589
332840.0000   -4.09249
332880.0000   -4.70011
332920.0000   -5.05855
332960.0000   -4.34811
333000.0000   -4.18386
333040.0000   -4.56855
333080.0000   -4.12189
333120.0000   -5.01679
333160.0000   -4.94965
333200.0000   -4.25186
333240.0000   -4.73174
333280.0000   -5.65371
333320.0000   -6.02986
333360.0000   -6.07588
333400.0000   -4.79203
333440.0000   -4.92627
333480.0000   -5.04964
333520.0000   -4.48185
333560.0000   -4.68111
333600.0000   -5.13357
333640.0000   -4.47345
333680.0000   -5.44561
333720.0000   -4.83602
333760.0000   -5.38977
333800.0000   -4.54699
333840.0000   -6.06995
333880.0000   -5.69989
333920.0000   -5.26919
333960.0000   -5.10270
334000.0000   -5.22720
334040.0000   -4.97258
334080.0000   -5.34219
334120.0000   -4.98008
334160.0000   -5.16092
334200.0000   -4.97523
334240.0000   -5.42593
334280.0000   -5.06637
334320.0000   -3.74725
334360.0000   -5.03450
334400.0000   -5.16595
334440.0000   -5.05167
334480.0000   -5.08218
334520.0000   -5.06554
334560.0000   -5.10018
334600.0000   -5.77197
334640.0000   -4.89069
334680.0000   -4.31158
334720.0000   -4.75419
334760.0000   -4.31934
334800.0000   -5.42465
334840.0000   -5.34492
334880.0000   -5.41448
334920.0000   -5.32911
334960.0000   -4.07334
335000.0000   -4.73483
335040.0000   -4.92511
335080.0000   -5.22073
335120.0000   -4.71379
335160.0000   -5.15458
335200.0000   -5.71531
335240.0000   -5.17237
335280.0000   -5.99523
335320.0000   -5.12638
335360.0000   -4.04327
335400.0000   -5.35895
335440.0000   -4.07510
335480.0000   -5.64870
335520.0000   -4.63920
335560.0000   -4.34763
335600.0000   -4.35436
335640.0000   -4.66536
335680.0000   -5.62209
335720.0000   -5.16069
335760.0000   -5.16676
335800.0000   -4.56114
335840.0000   -4.82036
335880.0000   -5.10078
335920.0000   -5.10042
335960.0000   -5.77740
336000.0000   -5.95907
336040.0000   -5.22699
336080.0000   -4.30677
336120.0000   -3.85346
336160.0000   -4.84091
336200.0000   -4.31449
336240.0000   -4.36426
336280.0000   -4.13275
336320.0000   -5.12547
336360.0000   -4.89776
336400.0000   -5.52386
336440.0000   -5.31927
336480.0000   -5.12202
336520.0000   -5.51331
336560.0000   -4.79772
336600.0000   -4.57271
336640.0000   -4.88179
336680.0000   -5.34256
336720.0000   -5.67614
336760.0000   -5.48980
336800.0000   -4.61180
336840.0000   -4.61602
336880.0000   -4.17986
336920.0000   -4.93732
336960.0000   -6.18178
337000.0000   -5.53971
337040.0000   -5.32769
337080.0000   -5.00923
337120.0000   -4.89167
337160.0000   -4.85738
337200.0000   -3.11623
337240.0000   -4.21534
337280.0000   -4.27773
337320.0000   -4.17163
337360.0000   -3.41159
337400.0000   -4.64454
337440.0000   -4.64781
337480.0000   -4.93121
337520.0000   -4.69037
337560.0000   -3.72286
337600.0000   -3.31468
337640.0000   -4.59167
337680.0000   -4.61529
337720.0000   -3.99640
337760.0000   -3.51156
337800.0000   -3.89797
337840.0000   -3.17385
337880.0000   -3.75265
337920.0000   -3.73332
337960.0000   -4.06239
338000.0000   -3.88536
338040.0000   -4.22272
338080.0000   -4.43227
338120.0000   -4.17225
338160.0000   -3.85181
338200.0000   -4.26059
338240.0000   -4.24504
338280.0000   -3.70343
338320.0000   -3.99717
338360.0000   -3.11963
338400.0000   -5.22973
338440.0000   -5.35670
338480.0000   -4.43416
338520.0000   -5.08224
338560.0000   -5.04765
338600.0000   -4.61699
338640.0000   -5.76043
338680.0000   -5.43173
338720.0000   -5.42753
338760.0000   -5.31885
338800.0000   -5.23842
338840.0000   -4.72557
338880.0000   -5.32466
338920.0000   -5.15543
338960.0000   -5.83796
339000.0000   -4.51072
339040.0000   -4.53683
339080.0000   -4.77118
339120.0000   -4.81755
339160.0000   -3.92318
339200.0000   -4.41580
339240.0000   -5.09051
339280.0000   -5.70113
339320.0000   -6.01513
339360.0000   -5.67819
339400.0000   -5.65064
339440.0000   -5.55382
339480.0000   -5.35858
339520.0000   -5.90521
339560.0000   -5.96161
339600.0000   -5.78687
339640.0000   -4.93659
339680.0000   -5.77689
339720.0000   -6.15215
339760.0000   -6.00380
339800.0000   -4.83682
339840.0000   -5.59397
339880.0000   -5.12043
339920.0000   -5.05748
339960.0000   -4.62876
340000.0000   -4.64384
340040.0000   -5.01765
340080.0000   -5.22665
340120.0000   -5.47980
340160.0000   -4.67347
340200.0000   -4.42563
340240.0000   -4.15638
340280.0000   -5.22171
340320.0000   -5.23731
340360.0000   -5.99271
340400.0000   -5.66784
340440.0000   -4.83162
340480.0000   -5.50203
340520.0000   -4.53029
340560.0000   -4.74774
340600.0000   -5.17708
340640.0000   -5.25358
340680.0000   -4.20262
340720.0000   -4.75555
340760.0000   -4.29067
340800.0000   -4.43237
340840.0000   -4.70112
340880.0000   -4.16376
340920.0000   -4.64570
340960.0000   -5.34345
341000.0000   -4.62208
341040.0000   -4.79498
341080.0000   -4.70394
341120.0000   -4.20721
341160.0000   -3.98748
341200.0000   -3.72475
341240.0000   -3.49027
341280.0000   -3.67510
341320.0000   -3.96890
341360.0000   -4.66814
341400.0000   -4.47160
341440.0000   -5.04362
341480.0000   -4.00718
341520.0000   -4.94361
341560.0000   -4.46622
341600.0000   -4.24994
341640.0000   -5.19178
341680.0000   -4.93018
341720.0000   -3.90988
341760.0000   -4.87942
341800.0000   -4.84242
341840.0000   -5.01097
341880.0000   -6.01754
341920.0000   -4.91889
341960.0000   -4.17614
342000.0000   -3.36320
342040.0000   -4.71091
342080.0000   -4.05189
342120.0000   -5.54375
342160.0000   -4.56266
342200.0000   -4.91045
342240.0000   -5.43161
342280.0000   -3.74722
342320.0000   -5.19822
342360.0000   -5.31777
342400.0000   -5.39546
342440.0000   -5.65247
342480.0000   -5.22779
342520.0000   -5.54464
342560.0000   -5.53143
342600.0000   -5.70495
342640.0000   -4.59867
342680.0000   -5.44150
342720.0000   -4.69541
342760.0000   -5.40802
342800.0000   -4.53707
342840.0000   -5.02194
342880.0000   -5.40130
342920.0000   -4.85770
342960.0000   -4.94420
343000.0000   -5.21963
343040.0000   -5.50088
343080.0000   -6.16230
343120.0000   -5.54269
343160.0000   -5.78197
343200.0000   -5.17662
343240.0000   -5.60176
343280.0000   -3.97106
343320.0000   -3.85545
343360.0000   -4.74395
343400.0000   -4.78492
343440.0000   -4.44684
343480.0000   -6.29689
343520.0000   -5.52956
343560.0000   -5.06776
343600.0000   -4.32087
343640.0000   -3.50051
343680.0000   -5.24399
343720.0000   -5.25169
343760.0000   -5.17097
343800.0000   -4.19868
343840.0000   -4.50271
343880.0000   -5.21813
343920.0000   -4.20894
343960.0000   -4.62314
344000.0000   -4.21320
344040.0000   -4.42262
344080.0000   -5.04654
344120.0000   -6.27857
344160.0000   -5.17389
344200.0000   -4.69114
344240.0000   -4.56108
344280.0000   -3.64914
344320.0000   -5.10637
344360.0000   -5.08526
344400.0000   -5.37904
344440.0000   -5.12503
344480.0000   -5.42360
344520.0000   -5.41543
344560.0000   -4.89952
344600.0000   -4.75729
344640.0000   -5.29773
344680.0000   -5.00418
344720.0000   -4.69526
344760.0000   -4.75487
344800.0000   -4.36666
344840.0000   -3.87361
344880.0000   -3.39583
344920.0000   -4.77635
344960.0000   -3.67277
345000.0000   -4.68892
345040.0000   -4.59477
345080.0000   -4.38603
345120.0000   -3.05995
345160.0000   -4.83143
345200.0000   -5.02920
345240.0000   -4.85281
345280.0000   -5.01898
345320.0000   -5.26236
345360.0000   -4.21528
345400.0000   -4.82834
345440.0000   -4.60444
345480.0000   -6.00025
345520.0000   -5.23732
345560.0000   -4.69736
345600.0000   -4.71254
345640.0000   -4.33534
345680.0000   -4.95376
345720.0000   -6.19809
345760.0000   -5.71946
345800.0000   -5.81600
345840.0000   -5.36094
345880.0000   -5.64248
345920.0000   -4.69860
345960.0000   -5.82783
346000.0000   -5.69701
346040.0000   -5.79517
346080.0000   -5.34288
346120.0000   -5.36648
346160.0000   -4.66031
346200.0000   -5.32841
346240.0000   -5.86124
346280.0000   -6.33977
346320.0000   -6.45187
346360.0000   -6.13331
346400.0000   -5.20186
346440.0000   -5.42432
346480.0000   -5.72362
346520.0000   -5.29718
346560.0000   -6.95372
346600.0000   -5.64427
346640.0000   -5.96086
346680.0000   -5.12880
346720.0000   -5.21698
346760.0000   -5.05949
346800.0000   -5.61218
346840.0000   -5.40244
346880.0000   -5.54039
346920.0000   -4.70602
346960.0000   -5.34278
347000.0000   -6.01850
347040.0000   -4.93965
347080.0000   -5.77420
347120.0000   -5.28317
347160.0000   -5.37829
347200.0000   -5.25572
347240.0000   -5.34447
347280.0000   -5.23495
347320.0000   -6.16750
347360.0000   -5.29835
347400.0000   -6.14393
347440.0000   -5.65825
347480.0000   -5.69751
347520.0000   -5.08925
347560.0000   -6.03953
347600.0000   -5.88042
347640.0000   -5.62062
347680.0000   -5.32683
347720.0000   -6.17771
347760.0000   -6.16799
347800.0000   -6.82637
347840.0000   -5.39023
347880.0000   -5.59341
347920.0000   -5.37450
347960.0000   -5.76256
348000.0000   -5.13819
348040.0000   -7.38603
348080.0000   -6.30770
348120.0000   -6.50749
348160.0000   -6.44705
348200.0000   -6.21544
348240.0000   -5.58571
348280.0000   -5.76110
348320.0000   -5.22908
348360.0000   -5.25596
348400.0000   -5.84434
348440.0000   -5.71329
348480.0000   -5.75794
348520.0000   -5.15145
348560.0000   -5.76699
348600.0000   -5.71337
348640.0000   -5.41200
348680.0000   -4.51335
348720.0000   -5.24176
348760.0000   -4.66885
348800.0000   -4.91997
348840.0000   -5.24529
348880.0000   -5.29913
348920.0000   -5.58575
348960.0000   -4.10497
349000.0000   -5.02596
349040.0000   -4.68355
349080.0000   -5.34219
349120.0000   -5.12551
349160.0000   -4.36753
349200.0000   -5.09653
349240.0000   -4.70879
349280.0000   -4.83812
349320.0000   -4.43238
349360.0000   -5.42877
349400.0000   -4.96750
349440.0000   -4.91807
349480.0000   -4.68869
349520.0000   -4.80567
349560.0000   -4.74939
349600.0000   -4.56670
349640.0000   -5.17744
349680.0000   -4.61007
349720.0000   -4.38997
349760.0000   -5.29795
349800.0000   -5.33889
349840.0000   -5.73853
349880.0000   -5.46991
349920.0000   -6.00778
349960.0000   -6.26493
350000.0000   -6.15072
350040.0000   -4.61853
350080.0000   -4.85668
350120.0000   -5.10394
350160.0000   -4.57971
350200.0000   -4.20437
350240.0000   -3.91327
350280.0000   -5.64763
350320.0000   -5.50736
350360.0000   -4.91269
350400.0000   -4.04177
350440.0000   -4.13648
350480.0000   -4.66404
350520.0000   -3.73296
350560.0000   -4.80480
350600.0000   -3.88613
350640.0000   -4.30628
350680.0000   -4.49985
350720.0000   -4.24423
350760.0000   -4.30546
350800.0000   -4.73028
350840.0000   -4.29089
350880.0000   -3.30444
350920.0000   -3.67942
350960.0000   -4.69320
351000.0000   -4.89477
351040.0000   -4.51743
351080.0000   -4.76393
351120.0000   -3.90217
351160.0000   -3.94671
351200.0000   -3.74564
351240.0000   -4.13849
351280.0000   -3.94214
351320.0000   -4.32611
351360.0000   -4.63427
351400.0000   -4.14127
351440.0000   -4.16050
351480.0000   -3.87421
351520.0000   -3.64384
351560.0000   -4.07695
351600.0000   -4.24317
351640.0000   -4.24246
351680.0000   -4.78627
351720.0000   -4.52922
351760.0000   -4.03320
351800.0000   -4.24073
351840.0000   -5.16813
351880.0000   -5.45198
351920.0000   -5.11855
351960.0000   -5.06626
352000.0000   -5.30009
352040.0000   -4.11248
352080.0000   -4.24590
352120.0000   -4.81835
352160.0000   -4.83493
352200.0000   -4.65498
352240.0000   -4.84977
352280.0000   -4.85201
352320.0000   -4.43550
352360.0000   -3.82139
352400.0000   -3.85823
352440.0000   -4.30729
352480.0000   -4.30893
352520.0000   -4.04645
352560.0000   -4.64557
352600.0000   -4.47850
352640.0000   -4.75582
352680.0000   -4.62211
352720.0000   -3.81307
352760.0000   -3.94284
352800.0000   -4.42528
352840.0000   -3.93770
352880.0000   -4.38889
352920.0000   -3.76742
352960.0000   -4.12589
353000.0000   -4.11948
353040.0000   -3.99854
353080.0000   -3.34788
353120.0000   -3.92720
353160.0000   -4.80196
353200.0000   -5.16793
353240.0000   -4.95956
353280.0000   -4.78974
353320.0000   -5.44270
353360.0000   -5.64860
353400.0000   -4.90665
353440.0000   -4.52874
353480.0000   -4.51892
353520.0000   -5.07186
353560.0000   -4.72037
353600.0000   -4.71845
353640.0000   -5.04698
353680.0000   -3.85110
353720.0000   -5.14688
353760.0000   -3.67527
353800.0000   -3.92420
353840.0000   -4.74623
353880.0000   -4.96716
353920.0000   -4.25723
353960.0000   -3.28123
354000.0000   -4.80796
354040.0000   -5.12470
354080.0000   -4.12917
354120.0000   -4.92078
354160.0000   -4.75547
354200.0000   -4.52010
354240.0000   -4.38048
354280.0000   -4.80272
354320.0000   -3.60106
354360.0000   -5.14281
354400.0000   -4.32579
354440.0000   -4.42600
354480.0000   -4.63373
354520.0000   -5.11859
354560.0000   -4.29183
354600.0000   -4.95691
354640.0000   -4.63823
354680.0000   -4.72458
354720.0000   -5.01003
354760.0000   -4.15684
354800.0000   -4.52150
354840.0000   -3.76478
354880.0000   -4.77726
354920.0000   -5.48665
354960.0000   -5.71786
355000.0000   -4.86554
355040.0000   -5.47544
355080.0000   -5.00168
355120.0000   -4.84330
355160.0000   -4.30045
355200.0000   -4.25713
355240.0000   -5.18949
355280.0000   -4.40492
355320.0000   -5.00269
355360.0000   -4.89043
355400.0000   -5.09064
355440.0000   -3.68837
355480.0000   -3.15001
355520.0000   -4.18755
355560.0000   -4.49124
355600.0000   -4.17658
355640.0000   -5.09416
355680.0000   -4.97071
355720.0000   -4.87941
355760.0000   -4.18634
355800.0000   -4.04287
355840.0000   -4.41468
355880.0000   -4.17406
355920.0000   -5.14711
355960.0000   -4.85800
356000.0000   -4.72698
356040.0000   -4.86375
356080.0000   -5.28490
356120.0000   -4.97064
356160.0000   -4.99899
356200.0000   -5.70737
356240.0000   -5.19815
356280.0000   -4.00947
356320.0000   -4.52790
356360.0000   -4.08132
356400.0000   -3.94756
356440.0000   -5.03267
356480.0000   -4.46000
356520.0000   -4.27147
356560.0000   -4.20693
356600.0000   -4.36690
356640.0000   -3.99782
356680.0000   -4.62296
356720.0000   -4.80328
356760.0000   -3.79049
356800.0000   -5.40760
356840.0000   -5.42156
356880.0000   -5.13099
356920.0000   -4.03969
356960.0000   -3.82499
357000.0000   -4.62751
357040.0000   -4.54339
357080.0000   -4.85929
357120.0000   -4.65340
357160.0000   -4.05131
357200.0000   -3.93027
357240.0000   -4.40972
357280.0000   -4.71132
357320.0000   -4.07157
357360.0000   -4.08113
357400.0000   -4.34613
357440.0000   -4.26288
357480.0000   -4.63356
357520.0000   -3.83238
357560.0000   -4.66577
357600.0000   -4.99710
357640.0000   -4.14356
357680.0000   -4.58130
357720.0000   -4.17129
357760.0000   -3.87030
357800.0000   -4.32981
357840.0000   -3.73547
357880.0000   -3.05199
357920.0000   -3.72604
357960.0000   -3.46328
358000.0000   -3.94340
358040.0000   -3.72662
358080.0000   -3.47921
358120.0000   -3.95133
358160.0000   -3.73507
358200.0000   -2.97484
358240.0000   -3.66693
358280.0000   -4.61576
358320.0000   -4.29294
358360.0000   -4.10854
358400.0000   -4.34872
358440.0000   -3.65071
358480.0000   -3.70133
358520.0000   -4.30602
358560.0000   -3.79036
358600.0000   -4.34080
358640.0000   -3.64456
358680.0000   -3.74582
358720.0000   -3.56247
358760.0000   -3.02015
358800.0000   -3.32708
358840.0000   -4.39284
358880.0000   -4.17235
358920.0000   -4.91255
358960.0000   -4.94037
359000.0000   -4.16995
359040.0000   -4.16571
359080.0000   -2.89200
359120.0000   -3.09463
359160.0000   -3.90759
359200.0000   -4.32618
359240.0000   -3.46834
359280.0000   -3.58876
359320.0000   -4.22358
359360.0000   -4.53819
359400.0000   -4.66971
359440.0000   -4.69588
359480.0000   -4.35032
359520.0000   -3.95678
359560.0000   -4.63355
359600.0000   -4.57458
359640.0000   -4.77793
359680.0000   -3.92836
359720.0000   -4.85960
359760.0000   -4.13670
359800.0000   -4.28245
359840.0000   -4.62506
359880.0000   -4.31335
359920.0000   -3.81191
359960.0000   -3.99045
360000.0000   -3.68867
360040.0000   -3.87744
360080.0000   -4.44679
360120.0000   -4.46061
360160.0000   -4.13555
360200.0000   -3.80309
360240.0000   -4.20353
360280.0000   -5.32176
360320.0000   -4.94269
360360.0000   -5.05465
360400.0000   -4.05529
360440.0000   -4.02789
360480.0000   -3.93195
360520.0000   -5.13614
360560.0000   -3.59413
360600.0000   -3.96558
360640.0000   -4.31298
360680.0000   -3.81909
360720.0000   -4.29494
360760.0000   -4.82174
360800.0000   -3.74295
360840.0000   -3.96069
360880.0000   -4.56016
360920.0000   -3.78318
360960.0000   -3.63038
361000.0000   -3.64529
361040.0000   -4.08241
361080.0000   -4.62944
361120.0000   -4.30572
361160.0000   -5.03635
361200.0000   -4.74092
361240.0000   -4.14912
361280.0000   -3.63146
361320.0000   -3.82017
361360.0000   -3.36276
361400.0000   -4.22720
361440.0000   -4.39602
361480.0000   -5.57438
361520.0000   -4.09022
361560.0000   -4.14807
361600.0000   -3.85656
361640.0000   -4.24667
361680.0000   -4.65452
361720.0000   -4.06326
361760.0000   -3.91965
361800.0000   -4.32491
361840.0000   -4.28511
361880.0000   -4.35498
361920.0000   -4.16869
361960.0000   -4.10332
362000.0000   -4.72555
362040.0000   -4.37989
362080.0000   -3.62012
362120.0000   -3.62277
362160.0000   -4.41121
362200.0000   -4.63870
362240.0000   -5.62707
362280.0000   -4.05750
362320.0000   -3.78989
362360.0000   -4.79481
362400.0000   -4.48019
362440.0000   -5.54516
362480.0000   -5.06549
362520.0000   -4.66802
362560.0000   -4.12852
362600.0000   -5.68237
362640.0000   -4.51779
362680.0000   -3.94475
362720.0000   -4.60450
362760.0000   -4.88575
362800.0000   -5.02367
362840.0000   -4.36386
362880.0000   -4.51387
362920.0000   -3.95557
362960.0000   -4.47871
363000.0000   -4.20015
363040.0000   -4.63810
363080.0000   -4.68320
363120.0000   -4.35678
363160.0000   -3.72575
363200.0000   -3.39206
363240.0000   -4.85771
363280.0000   -4.73969
363320.0000   -5.24098
363360.0000   -4.21210
363400.0000   -4.31591
363440.0000   -4.11937
363480.0000   -4.09254
363520.0000   -5.08990
363560.0000   -3.90831
363600.0000   -4.43961
363640.0000   -4.77364
363680.0000   -5.43833
363720.0000   -5.69451
363760.0000   -4.86679
363800.0000   -5.42193
363840.0000   -4.78571
363880.0000   -5.14282
363920.0000   -4.22834
363960.0000   -5.19386
364000.0000   -5.34090
364040.0000   -4.87431
364080.0000   -4.49620
364120.0000   -4.41368
364160.0000   -5.12830
364200.0000   -4.96161
364240.0000   -4.24154
364280.0000   -5.01420
364320.0000   -5.29649
364360.0000   -5.62708
364400.0000   -5.37410
364440.0000   -4.95290
364480.0000   -5.71234
364520.0000   -4.40279
364560.0000   -5.00731
364600.0000   -4.53658
364640.0000   -4.31793
364680.0000   -3.90476
364720.0000   -4.80308
364760.0000   -5.24911
364800.0000   -4.86985
364840.0000   -4.60615
364880.0000   -4.90961
364920.0000   -4.80760
364960.0000   -4.87062
365000.0000   -4.19428
365040.0000   -5.38366
365080.0000   -4.69734
365120.0000   -4.77844
365160.0000   -4.89570
365200.0000   -4.64414
365240.0000   -4.72033
365280.0000   -4.61608
365320.0000   -4.17200
365360.0000   -3.61362
365400.0000   -5.43796
365440.0000   -4.12953
365480.0000   -4.20577
365520.0000   -4.06450
365560.0000   -4.06413
365600.0000   -3.79452
365640.0000   -4.02244
365680.0000   -4.39604
365720.0000   -4.34050
365760.0000   -4.48035
365800.0000   -4.70646
365840.0000   -4.71268
365880.0000   -4.23877
365920.0000   -3.73226
365960.0000   -3.47431
366000.0000   -4.23074
366040.0000   -4.39471
366080.0000   -5.32440
366120.0000   -4.94704
366160.0000   -5.04958
366200.0000   -4.93988
366240.0000   -4.18454
366280.0000   -4.49635
366320.0000   -4.46619
366360.0000   -4.93940
366400.0000   -4.65154
366440.0000   -4.68755
366480.0000   -4.47315
366520.0000   -4.90368
366560.0000   -4.98961
366600.0000   -4.88175
366640.0000   -4.82026
366680.0000   -5.11162
366720.0000   -5.41364
366760.0000   -3.80473
366800.0000   -4.86488
366840.0000   -4.45358
366880.0000   -4.35205
366920.0000   -4.28483
366960.0000   -3.98684
367000.0000   -4.31899
367040.0000   -4.37949
367080.0000   -5.16156
367120.0000   -4.77963
367160.0000   -4.69845
367200.0000   -4.87031
367240.0000   -4.68286
367280.0000   -5.19621
367320.0000   -3.82930
367360.0000   -3.70344
367400.0000   -4.52181
367440.0000   -4.24690
367480.0000   -4.21079
367520.0000   -3.80504
367560.0000   -3.81722
367600.0000   -5.38041
367640.0000   -4.36845
367680.0000   -3.99714
367720.0000   -3.54882
367760.0000   -4.18774
367800.0000   -4.43532
367840.0000   -4.11835
367880.0000   -4.39255
367920.0000   -4.01927
367960.0000   -4.42077
368000.0000   -4.59154
368040.0000   -3.72956
368080.0000   -3.60225
368120.0000   -4.87241
368160.0000   -4.75820
368200.0000   -3.47896
368240.0000   -4.33120
368280.0000   -4.20349
368320.0000   -3.33484
368360.0000   -3.66639
368400.0000   -4.21978
368440.0000   -4.29689
368480.0000   -4.20582
368520.0000   -3.86770
368560.0000   -4.27511
368600.0000   -3.69719
368640.0000   -3.62875
368680.0000   -3.41481
368720.0000   -3.81325
368760.0000   -4.05573
368800.0000   -3.24835
368840.0000   -3.47316
368880.0000   -3.80547
368920.0000   -3.94856
368960.0000   -3.88255
369000.0000   -3.89605
369040.0000   -3.50127
369080.0000   -4.04481
369120.0000   -4.58922
369160.0000   -3.55153
369200.0000   -4.65087
369240.0000   -5.16214
369280.0000   -4.16870
369320.0000   -4.91990
369360.0000   -4.69684
369400.0000   -4.37799
369440.0000   -4.07140
369480.0000   -4.46802
369520.0000   -5.17056
369560.0000   -4.37457
369600.0000   -4.37388
369640.0000   -4.03390
369680.0000   -4.41502
369720.0000   -4.35796
369760.0000   -4.17273
369800.0000   -4.01100
369840.0000   -3.06231
369880.0000   -5.22315
369920.0000   -4.12738
369960.0000   -2.92686
370000.0000   -3.43348
370040.0000   -3.34689
370080.0000   -3.59411
370120.0000   -3.84639
370160.0000   -4.96446
370200.0000   -4.24308
370240.0000   -4.31478
370280.0000   -3.52492
370320.0000   -3.71448
370360.0000   -4.36313
370400.0000   -2.78457
370440.0000   -3.28345
370480.0000   -4.00381
370520.0000   -4.78089
370560.0000   -5.01244
370600.0000   -4.58823
370640.0000   -4.94686
370680.0000   -5.20039
370720.0000   -4.34363
370760.0000   -4.88724
370800.0000   -4.76852
370840.0000   -4.46382
370880.0000   -4.75032
370920.0000   -3.82125
370960.0000   -4.79902
371000.0000   -5.16784
371040.0000   -4.24465
371080.0000   -4.88416
371120.0000   -3.92949
371160.0000   -3.74846
371200.0000   -4.07334
371240.0000   -4.77773
371280.0000   -4.51891
371320.0000   -5.20117
371360.0000   -5.79554
371400.0000   -5.72818
371440.0000   -5.11245
371480.0000   -5.82861
371520.0000   -4.42268
371560.0000   -4.98784
371600.0000   -5.47477
371640.0000   -4.36209
371680.0000   -4.46077
371720.0000   -5.21445
371760.0000   -5.05833
371800.0000   -6.06394
371840.0000   -5.73739
371880.0000   -4.44051
371920.0000   -4.77460
371960.0000   -4.89110
372000.0000   -3.51705
372040.0000   -4.55364
372080.0000   -5.42250
372120.0000   -5.25457
372160.0000   -4.88857
372200.0000   -5.12918
372240.0000   -4.72004
372280.0000   -4.61689
372320.0000   -5.39739
372360.0000   -4.60668
372400.0000   -5.10468
372440.0000   -4.85640
372480.0000   -4.79815
372520.0000   -5.34449
372560.0000   -5.85903
372600.0000   -4.99201
372640.0000   -4.87231
372680.0000   -5.15499
372720.0000   -4.58656
372760.0000   -5.01378
372800.0000   -5.72677
372840.0000   -5.02033
372880.0000   -5.27029
372920.0000   -5.98355
372960.0000   -4.87299
373000.0000   -4.95129
373040.0000   -5.47438
373080.0000   -5.10564
373120.0000   -4.40612
373160.0000   -5.24944
373200.0000   -4.11439
373240.0000   -4.78442
373280.0000   -4.95803
373320.0000   -5.23859
373360.0000   -4.83473
373400.0000   -5.11352
373440.0000   -5.26808
373480.0000   -4.93752
373520.0000   -4.17096
373560.0000   -4.58310
373600.0000   -4.73980
373640.0000   -5.06276
373680.0000   -5.56671
373720.0000   -4.84826
373760.0000   -4.39119
373800.0000   -4.42862
373840.0000   -5.38715
373880.0000   -3.85434
373920.0000   -6.30923
373960.0000   -4.77797
374000.0000   -5.18275
374040.0000   -5.25265
374080.0000   -5.84694
374120.0000   -5.21772
374160.0000   -5.30185
374200.0000   -4.60418
374240.0000   -5.98115
374280.0000   -5.56328
374320.0000   -4.93365
374360.0000   -5.08658
374400.0000   -4.82432
374440.0000   -4.40596
374480.0000   -5.28663
374520.0000   -5.20730
374560.0000   -4.44542
374600.0000   -5.06935
374640.0000   -4.47618
374680.0000   -6.24487
374720.0000   -5.40684
374760.0000   -6.01814
374800.0000   -4.65824
374840.0000   -5.42540
374880.0000   -5.30634
374920.0000   -3.98949
374960.0000   -4.86980
375000.0000   -5.60488
375040.0000   -5.86858
375080.0000   -5.31872
375120.0000   -6.45546
375160.0000   -5.66359
375200.0000   -5.06307
375240.0000   -4.97308
375280.0000   -5.29363
375320.0000   -5.00726
375360.0000   -5.03314
375400.0000   -5.56127
375440.0000   -4.18095
375480.0000   -4.44882
375520.0000   -4.99533
375560.0000   -5.26768
375600.0000   -5.55218
375640.0000   -5.89762
375680.0000   -5.94277
375720.0000   -4.91413
375760.0000   -5.50036
375800.0000   -5.29813
375840.0000   -5.22729
375880.0000   -4.85371
375920.0000   -4.87347
375960.0000   -5.40489
376000.0000   -4.76287
376040.0000   -5.05122
376080.0000   -3.74738
376120.0000   -4.66930
376160.0000   -4.13675
376200.0000   -3.66400
376240.0000   -5.39233
376280.0000   -4.78981
376320.0000   -5.78484
376360.0000   -4.65462
376400.0000   -4.57960
376440.0000   -4.97691
376480.0000   -4.84626
376520.0000   -5.08794
376560.0000   -4.03849
376600.0000   -4.39874
376640.0000   -5.41344
376680.0000   -4.57249
376720.0000   -5.00364
376760.0000   -4.59663
376800.0000   -4.55122
376840.0000   -4.71322
376880.0000   -4.94192
376920.0000   -4.86892
376960.0000   -5.84496
377000.0000   -5.25183
377040.0000   -4.93072
377080.0000   -4.22636
377120.0000   -3.05027
377160.0000   -5.11753
377200.0000   -5.04914
377240.0000   -3.35417
377280.0000   -5.13905
377320.0000   -6.69680
377360.0000   -5.25228
377400.0000   -4.50775
377440.0000   -5.07875
377480.0000   -4.49398
377520.0000   -4.65887
377560.0000   -4.63405
377600.0000   -4.68525
377640.0000   -5.04062
377680.0000   -4.17211
377720.0000   -5.09944
377760.0000   -5.19575
377800.0000   -6.10956
377840.0000   -3.72090
377880.0000   -4.79527
377920.0000   -4.54944
377960.0000   -5.07898
378000.0000   -4.54505
378040.0000   -4.36336
378080.0000   -5.21778
378120.0000   -5.21329
378160.0000   -4.55113
378200.0000   -5.13440
378240.0000   -4.31398
378280.0000   -4.25141
378320.0000   -4.94343
378360.0000   -4.75945
378400.0000   -4.93840
378440.0000   -5.40086
378480.0000   -4.95407
378520.0000   -5.30381
378560.0000   -4.25729
378600.0000   -4.94533
378640.0000   -4.84062
378680.0000   -4.59367
378720.0000   -4.71981
378760.0000   -4.26830
378800.0000   -4.51749
378840.0000   -3.82274
378880.0000   -4.65700
378920.0000   -4.58294
378960.0000   -5.23201
379000.0000   -4.90372
379040.0000   -4.81345
379080.0000   -4.81356
379120.0000   -5.11330
379160.0000   -5.73900
379200.0000   -4.88337
379240.0000   -4.93738
379280.0000   -4.36047
379320.0000   -4.86963
379360.0000   -5.30603
379400.0000   -5.98212
379440.0000   -5.52909
379480.0000   -4.77995
379520.0000   -3.78088
379560.0000   -5.00962
379600.0000   -5.00776
379640.0000   -5.44355
379680.0000   -6.29732
379720.0000   -4.56585
379760.0000   -4.59492
379800.0000   -3.88157
379840.0000   -3.93312
379880.0000   -4.98037
379920.0000   -4.68898
379960.0000   -4.60678
380000.0000   -4.55762
380040.0000   -5.55027
380080.0000   -4.35520
380120.0000   -5.06703
380160.0000   -4.02242
380200.0000   -4.35822
380240.0000   -4.82876
380280.0000   -5.74843
380320.0000   -5.84090
380360.0000   -5.15741
380400.0000   -4.70510
380440.0000   -4.72279
380480.0000   -5.77753
380520.0000   -5.57387
380560.0000   -5.75184
380600.0000   -5.65763
380640.0000   -5.22898
380680.0000   -4.89806
380720.0000   -4.70287
380760.0000   -3.72428
380800.0000   -5.82935
380840.0000   -4.93506
380880.0000   -5.24495
380920.0000   -4.67663
380960.0000   -4.74692
381000.0000   -5.25006
381040.0000   -5.12120
381080.0000   -5.04330
381120.0000   -4.65522
381160.0000   -5.38574
381200.0000   -4.83489
381240.0000   -5.31030
381280.0000   -5.40069
381320.0000   -5.52114
381360.0000   -5.30007
381400.0000   -4.87965
381440.0000   -6.06472
381480.0000   -6.65156
381520.0000   -6.21488
381560.0000   -5.54401
381600.0000   -4.39068
381640.0000   -4.76009
381680.0000   -5.50914
381720.0000   -5.00957
381760.0000   -6.32911
381800.0000   -5.71772
381840.0000   -4.69227
381880.0000   -3.95995
381920.0000   -4.66256
381960.0000   -4.93825
382000.0000   -4.75225
382040.0000   -5.85384
382080.0000   -6.26320
382120.0000   -6.21636
382160.0000   -5.18319
382200.0000   -4.12797
382240.0000   -5.25709
382280.0000   -5.85999
382320.0000   -5.71902
382360.0000   -6.13011
382400.0000   -5.49420
382440.0000   -5.51600
382480.0000   -6.52050
382520.0000   -5.77965
382560.0000   -5.11916
382600.0000   -5.29531
382640.0000   -4.53247
382680.0000   -4.92913
382720.0000   -5.75137
382760.0000   -4.41033
382800.0000   -3.59883
382840.0000   -4.40032
382880.0000   -4.21769
382920.0000   -4.61577
382960.0000   -3.78202
383000.0000   -4.43795
383040.0000   -4.53134
383080.0000   -4.50566
383120.0000   -3.51557
383160.0000   -4.11416
383200.0000   -4.88973
383240.0000   -4.59830
383280.0000   -4.41706
383320.0000   -3.44939
383360.0000   -4.00051
383400.0000   -4.04587
383440.0000   -4.26525
383480.0000   -3.91314
383520.0000   -4.27414
383560.0000   -3.83890
383600.0000   -4.20940
383640.0000   -4.27254
383680.0000   -4.30493
383720.0000   -3.38897
383760.0000   -4.21933
383800.0000   -3.28665
383840.0000   -3.77462
383880.0000   -3.69009
383920.0000   -4.28247
383960.0000   -3.11269
384000.0000   -4.07019
384040.0000   -3.85794
384080.0000   -3.88642
384120.0000   -3.98492
384160.0000   -3.75287
384200.0000   -3.44693
384240.0000   -3.95263
384280.0000   -4.27192
384320.0000   -3.21701
384360.0000   -3.78037
384400.0000   -3.86425
384440.0000   -4.01876
384480.0000   -4.36292
384520.0000   -4.07067
384560.0000   -3.22992
384600.0000   -4.64194
384640.0000   -4.47646
384680.0000   -4.21642
384720.0000   -5.36731
384760.0000   -5.98921
384800.0000   -5.53788
384840.0000   -5.09581
384880.0000   -4.64880
384920.0000   -4.95027
384960.0000   -4.83340
385000.0000   -3.33295
385040.0000   -4.30782
385080.0000   -5.40381
385120.0000   -5.12153
385160.0000   -4.95643
385200.0000   -5.75760
385240.0000   -4.87912
385280.0000   -4.59834
385320.0000   -5.32534
385360.0000   -5.18977
385400.0000   -4.53861
385440.0000   -5.23883
385480.0000   -5.49132
385520.0000   -4.93620
385560.0000   -4.72839
385600.0000   -4.90179
385640.0000   -5.06655
385680.0000   -5.36071
385720.0000   -4.63450
385760.0000   -4.73780
385800.0000   -5.30150
385840.0000   -5.25694
385880.0000   -4.41851
385920.0000   -4.90506
385960.0000   -5.00921
386000.0000   -4.14351
386040.0000   -5.01724
386080.0000   -5.23603
386120.0000   -4.76303
386160.0000   -4.90217
386200.0000   -5.53708
386240.0000   -5.27907
386280.0000   -5.54007
386320.0000   -5.72990
386360.0000   -4.60567
386400.0000   -6.10358
386440.0000   -5.35823
386480.0000   -4.62315
386520.0000   -4.94260
386560.0000   -5.01057
386600.0000   -5.53856
386640.0000   -4.90599
386680.0000   -4.61793
386720.0000   -4.76025
386760.0000   -5.61955
386800.0000   -4.83726
386840.0000   -5.66567
386880.0000   -5.62248
386920.0000   -5.16268
386960.0000   -4.70164
387000.0000   -4.92262
387040.0000   -3.98340
387080.0000   -4.80623
387120.0000   -4.91441
387160.0000   -4.48838
387200.0000   -4.59320
387240.0000   -4.20138
387280.0000   -5.78645
387320.0000   -5.08138
387360.0000   -4.62553
387400.0000   -5.29059
387440.0000   -5.50941
387480.0000   -4.08607
387520.0000   -5.35675
387560.0000   -4.16089
387600.0000   -5.68806
387640.0000   -5.29392
387680.0000   -5.41542
387720.0000   -6.35611
387760.0000   -5.26066
387800.0000   -5.39190
387840.0000   -4.98788
387880.0000   -5.90544
387920.0000   -5.90741
387960.0000   -6.19700
388000.0000   -5.61522
388040.0000   -5.55323
388080.0000   -5.18379
388120.0000   -5.37927
388160.0000   -5.15277
388200.0000   -5.16447
388240.0000   -5.29345
388280.0000   -5.39673
388320.0000   -5.68337
388360.0000   -5.74277
388400.0000   -5.85485
388440.0000   -5.74216
388480.0000   -5.46780
388520.0000   -6.15254
388560.0000   -6.69621
388600.0000   -5.76874
388640.0000   -6.38863
388680.0000   -6.13608
388720.0000   -6.37495
388760.0000   -6.42392
388800.0000   -4.51645
388840.0000   -4.54834
388880.0000   -5.17119
388920.0000   -4.64305
388960.0000   -6.03090
389000.0000   -5.22689
389040.0000   -6.34011
389080.0000   -6.23571
389120.0000   -6.06928
389160.0000   -5.38728
389200.0000   -6.14141
389240.0000   -4.80804
389280.0000   -5.81694
389320.0000   -6.85578
389360.0000   -6.14589
389400.0000   -5.24777
389440.0000   -5.98329
389480.0000   -6.07887
389520.0000   -5.09838
389560.0000   -5.87156
389600.0000   -5.76223
389640.0000   -4.83759
389680.0000   -5.51112
389720.0000   -5.56292
389760.0000   -5.46164
389800.0000   -5.50415
389840.0000   -5.62928
389880.0000   -6.28781
389920.0000   -6.66970
389960.0000   -5.40619
390000.0000   -5.41868
390040.0000   -5.24549
390080.0000   -5.63921
390120.0000   -5.57160
390160.0000   -5.36722
390200.0000   -5.66301
390240.0000   -5.93931
390280.0000   -4.98752
390320.0000   -4.27027
390360.0000   -5.56311
390400.0000   -5.14319
390440.0000   -5.76241
390480.0000   -5.83877
390520.0000   -5.77152
390560.0000   -5.64485
390600.0000   -5.12197
390640.0000   -4.71894
390680.0000   -4.91650
390720.0000   -4.77975
390760.0000   -5.68295
390800.0000   -4.68207
390840.0000   -5.48829
390880.0000   -5.74294
390920.0000   -5.48320
390960.0000   -5.31121
391000.0000   -5.63956
391040.0000   -5.15617
391080.0000   -5.06091
391120.0000   -5.22796
391160.0000   -4.77615
391200.0000   -5.28783
391240.0000   -5.51103
391280.0000   -5.27897
391320.0000   -5.39599
391360.0000   -6.20991
391400.0000   -5.57996
391440.0000   -4.80548
391480.0000   -5.34112
391520.0000   -5.26711
391560.0000   -5.60251
391600.0000   -5.25099
391640.0000   -4.89387
391680.0000   -4.82774
391720.0000   -5.34187
391760.0000   -6.12004
391800.0000   -4.82065
391840.0000   -4.17722
391880.0000   -5.17768
391920.0000   -5.91291
391960.0000   -5.65800
392000.0000   -5.50632
392040.0000   -5.66481
392080.0000   -6.07820
392120.0000   -5.17529
392160.0000   -4.70168
392200.0000   -6.23960
392240.0000   -4.54237
392280.0000   -5.02469
392320.0000   -5.40067
392360.0000   -4.95220
392400.0000   -5.35467
392440.0000   -5.91328
392480.0000   -5.18461
392520.0000   -5.20053
392560.0000   -5.25716
392600.0000   -6.36061
392640.0000   -5.40135
392680.0000   -5.51901
392720.0000   -4.49448
392760.0000   -4.76248
392800.0000   -4.97522
392840.0000   -4.89824
392880.0000   -5.38812
392920.0000   -6.21215
392960.0000   -5.52521
393000.0000   -5.96868
393040.0000   -5.89957
393080.0000   -6.25153
393120.0000   -5.49812
393160.0000   -5.57703
393200.0000   -4.97718
393240.0000   -4.83273
393280.0000   -4.99015
393320.0000   -5.11055
393360.0000   -5.24843
393400.0000   -5.26117
393440.0000   -5.64223
393480.0000   -4.90181
393520.0000   -5.72588
393560.0000   -5.51365
393600.0000   -4.73420
393640.0000   -5.59200
393680.0000   -5.40205
393720.0000   -6.33410
393760.0000   -4.92776
393800.0000   -5.12372
393840.0000   -5.09368
393880.0000   -4.74828
393920.0000   -4.92818
393960.0000   -5.53901
394000.0000   -4.73343
394040.0000   -4.70030
394080.0000   -5.05756
394120.0000   -4.92805
394160.0000   -5.68105
394200.0000   -4.88215
394240.0000   -5.62801
394280.0000   -6.14736
394320.0000   -4.74023
394360.0000   -4.95353
394400.0000   -5.45460
394440.0000   -5.34353
394480.0000   -6.04136
394520.0000   -5.13087
394560.0000   -5.80528
394600.0000   -5.53555
394640.0000   -5.77634
394680.0000   -4.40831
394720.0000   -4.94048
394760.0000   -4.57285
394800.0000   -4.91585
394840.0000   -5.25467
394880.0000   -4.35404
394920.0000   -4.85794
394960.0000   -4.32943
395000.0000   -5.02623
395040.0000   -5.52033
395080.0000   -5.43962
395120.0000   -5.13716
395160.0000   -4.57048
395200.0000   -4.70582
395240.0000   -5.83509
395280.0000   -4.57214
395320.0000   -5.15193
395360.0000   -5.66805
395400.0000   -5.95965
395440.0000   -5.27738
395480.0000   -5.39168
395520.0000   -5.70642
395560.0000   -5.15492
395600.0000   -3.59091
395640.0000   -4.62179
395680.0000   -4.04423
395720.0000   -4.73365
395760.0000   -3.83140
395800.0000   -4.91490
395840.0000   -3.53436
395880.0000   -3.17693
395920.0000   -4.14925
395960.0000   -4.56606
396000.0000   -4.53919
396040.0000   -5.00451
396080.0000   -5.29412
396120.0000   -4.85049
396160.0000   -4.43537
396200.0000   -4.81095
396240.0000   -5.44730
396280.0000   -5.14236
396320.0000   -4.96337
396360.0000   -3.92822
396400.0000   -4.05072
396440.0000   -5.12362
396480.0000   -4.92616
396520.0000   -5.16706
396560.0000   -4.75186
396600.0000   -5.10437
396640.0000   -4.90500
396680.0000   -5.52156
396720.0000   -5.09411
396760.0000   -5.39887
396800.0000   -5.62233
396840.0000   -5.57424
396880.0000   -5.48673
396920.0000   -5.23419
396960.0000   -6.37607
397000.0000   -5.18943
397040.0000   -6.08084
397080.0000   -5.85746
397120.0000   -4.88189
397160.0000   -4.85295
397200.0000   -5.22973
397240.0000   -5.44138
397280.0000   -5.34798
397320.0000   -6.06189
397360.0000   -4.90024
397400.0000   -4.63989
397440.0000   -4.86566
397480.0000   -6.38791
397520.0000   -5.34260
397560.0000   -5.16637
397600.0000   -5.36820
397640.0000   -4.72203
397680.0000   -4.28733
397720.0000   -4.83228
397760.0000   -3.93599
397800.0000   -4.38459
397840.0000   -4.02892
397880.0000   -4.21185
397920.0000   -4.40574
397960.0000   -4.70638
398000.0000   -4.42821
398040.0000   -4.52360
398080.0000   -4.69969
398120.0000   -4.86119
398160.0000   -4.99688
398200.0000   -5.76328
398240.0000   -5.24535
398280.0000   -5.49315
398320.0000   -5.21996
398360.0000   -4.24523
398400.0000   -5.60241
398440.0000   -5.47924
398480.0000   -4.25954
398520.0000   -5.62448
398560.0000   -5.08873
398600.0000   -4.61967
398640.0000   -4.84569
398680.0000   -4.66394
398720.0000   -4.91441
398760.0000   -4.51746
398800.0000   -5.06397
398840.0000   -4.39989
398880.0000   -4.12912
398920.0000   -3.76167
398960.0000   -3.34620
399000.0000   -4.55767
399040.0000   -4.86397
399080.0000   -4.51620
399120.0000   -4.13230
399160.0000   -3.40053
399200.0000   -3.61929
399240.0000   -3.99428
399280.0000   -4.52802
399320.0000   -4.16152
399360.0000   -3.91237
399400.0000   -3.15538
399440.0000   -3.71923
399480.0000   -3.47274
399520.0000   -4.29837
399560.0000   -3.27702
399600.0000   -3.51790
399640.0000   -3.40857
399680.0000   -3.91480
399720.0000   -3.41190
399760.0000   -4.15859
399800.0000   -4.49112
399840.0000   -3.96569
399880.0000   -4.63195
399920.0000   -4.48592
399960.0000   -4.56090
400000.0000   -4.14586
400040.0000   -4.28511
400080.0000   -4.51382
400120.0000   -4.00812
400160.0000   -3.10099
400200.0000   -3.47359
400240.0000   -4.22264
400280.0000   -3.98917
400320.0000   -4.01512
400360.0000   -4.15111
400400.0000   -5.11345
400440.0000   -4.60748
400480.0000   -4.91995
400520.0000   -4.30661
400560.0000   -4.08063
400600.0000   -4.16710
400640.0000   -3.91266
400680.0000   -3.78432
400720.0000   -3.49329
400760.0000   -3.81904
400800.0000   -3.59368
400840.0000   -3.61135
400880.0000   -4.32524
400920.0000   -4.02969
400960.0000   -4.41379
401000.0000   -3.87381
401040.0000   -4.29920
401080.0000   -3.69060
401120.0000   -4.55895
401160.0000   -4.63369
401200.0000   -4.05631
401240.0000   -3.86299
401280.0000   -4.19278
401320.0000   -4.71432
401360.0000   -4.91938
401400.0000   -4.83687
401440.0000   -4.91026
401480.0000   -4.53194
401520.0000   -5.11719
401560.0000   -4.53177
401600.0000   -4.73720
401640.0000   -4.88472
401680.0000   -4.32657
401720.0000   -4.40848
401760.0000   -4.64079
401800.0000   -3.79767
401840.0000   -4.97261
401880.0000   -4.65414
401920.0000   -4.35122
401960.0000   -4.26232
402000.0000   -4.63281
402040.0000   -4.55115
402080.0000   -4.53103
402120.0000   -4.51597
402160.0000   -5.15989
402200.0000   -5.25388
402240.0000   -4.79251
402280.0000   -4.33969
402320.0000   -5.64131
402360.0000   -5.85192
402400.0000   -4.60917
402440.0000   -5.25445
402480.0000   -4.98644
402520.0000   -6.48631
402560.0000   -5.56931
402600.0000   -6.48764
402640.0000   -6.29599
402680.0000   -6.12352
402720.0000   -6.94274
402760.0000   -5.98066
402800.0000   -5.36668
402840.0000   -5.20823
402880.0000   -5.51753
402920.0000   -5.94751
402960.0000   -5.59031
403000.0000   -4.91641
403040.0000   -6.28323
403080.0000   -5.59418
403120.0000   -4.70740
403160.0000   -5.04791
403200.0000   -5.13415
403240.0000   -4.49409
403280.0000   -4.51146
403320.0000   -5.49869
403360.0000   -4.77146
403400.0000   -5.08620
403440.0000   -4.67584
403480.0000   -3.77077
403520.0000   -4.72368
403560.0000   -4.75943
403600.0000   -5.27074
403640.0000   -5.15612
403680.0000   -5.98253
403720.0000   -5.04874
403760.0000   -4.76763
403800.0000   -5.01170
403840.0000   -5.55521
403880.0000   -5.34775
403920.0000   -5.45531
403960.0000   -4.79769
404000.0000   -4.05206
404040.0000   -4.59324
404080.0000   -4.79823
404120.0000   -3.96587
404160.0000   -4.23300
404200.0000   -3.87090
404240.0000   -3.91077
404280.0000   -4.94602
404320.0000   -4.77354
404360.0000   -4.91650
404400.0000   -4.19930
404440.0000   -5.25174
404480.0000   -4.91643
404520.0000   -5.57207
404560.0000   -5.49731
404600.0000   -5.03408
404640.0000   -5.45467
404680.0000   -4.81462
404720.0000   -5.04889
404760.0000   -5.50980
404800.0000   -5.27401
404840.0000   -5.41108
404880.0000   -6.38159
404920.0000   -5.31152
404960.0000   -5.67550
405000.0000   -4.98273
405040.0000   -5.85562
405080.0000   -6.08384
405120.0000   -4.84143
405160.0000   -5.21749
405200.0000   -5.01353
405240.0000   -5.03513
405280.0000   -5.96555
405320.0000   -5.24932
405360.0000   -6.24518
405400.0000   -5.53250
405440.0000   -5.60333
405480.0000   -5.18379
405520.0000   -5.70585
405560.0000   -5.81523
405600.0000   -5.11170
405640.0000   -5.53516
405680.0000   -5.59889
405720.0000   -5.26181
405760.0000   -4.45076
405800.0000   -4.64693
405840.0000   -5.31409
405880.0000   -4.69827
405920.0000   -4.59941
405960.0000   -5.31725
406000.0000   -5.36493
406040.0000   -5.81120
406080.0000   -5.32839
406120.0000   -4.50667
406160.0000   -5.14675
406200.0000   -5.17795
406240.0000   -5.49738
406280.0000   -5.40890
406320.0000   -6.04692
406360.0000   -5.35324
406400.0000   -5.51098
406440.0000   -6.29115
406480.0000   -6.23908
406520.0000   -6.46281
406560.0000   -5.58822
406600.0000   -5.47048
406640.0000   -6.41887
406680.0000   -5.78537
406720.0000   -6.30361
406760.0000   -6.55316
406800.0000   -5.89863
406840.0000   -5.99266
406880.0000   -6.22326
406920.0000   -6.09252
406960.0000   -4.89871
407000.0000   -5.20671
407040.0000   -5.12302
407080.0000   -5.65760
407120.0000   -4.12051
407160.0000   -5.18835
407200.0000   -4.97889
407240.0000   -5.69978
407280.0000   -5.22603
407320.0000   -5.68024
407360.0000   -5.64963
407400.0000   -4.63748
407440.0000   -5.33978
407480.0000   -5.83525
407520.0000   -5.51188
407560.0000   -5.31106
407600.0000   -6.25994
407640.0000   -6.67485
407680.0000   -6.34272
407720.0000   -6.33348
407760.0000   -5.78386
407800.0000   -6.23421
407840.0000   -4.61025
407880.0000   -5.55518
407920.0000   -4.62946
407960.0000   -4.61694
408000.0000   -4.52104
408040.0000   -4.21703
408080.0000   -3.67066
408120.0000   -4.36014
408160.0000   -4.49455
408200.0000   -5.91392
408240.0000   -5.65548
408280.0000   -5.77600
408320.0000   -6.03466
408360.0000   -6.27704
408400.0000   -5.33904
408440.0000   -5.49390
408480.0000   -5.27869
408520.0000   -5.48921
408560.0000   -5.31957
408600.0000   -5.03514
408640.0000   -6.17199
408680.0000   -5.39479
408720.0000   -5.71843
408760.0000   -4.86286
408800.0000   -3.71938
408840.0000   -4.07343
408880.0000   -3.90226
408920.0000   -4.40742
408960.0000   -4.79046
409000.0000   -4.79189
409040.0000   -4.77199
409080.0000   -4.89284
409120.0000   -4.15144
409160.0000   -4.54221
409200.0000   -5.06082
409240.0000   -5.96737
409280.0000   -4.48144
409320.0000   -5.54697
409360.0000   -4.91865
409400.0000   -5.12629
409440.0000   -4.51968
409480.0000   -4.32414
409520.0000   -4.98555
409560.0000   -4.54545
409600.0000   -4.42978
409640.0000   -3.98520
409680.0000   -3.89388
409720.0000   -4.60307
409760.0000   -4.87487
409800.0000   -4.81002
409840.0000   -4.91643
409880.0000   -4.94342
409920.0000   -4.08227
409960.0000   -4.75623
410000.0000   -5.11884
410040.0000   -4.35366
410080.0000   -4.67345
410120.0000   -4.85806
410160.0000   -5.06339
410200.0000   -5.16869
410240.0000   -4.78436
410280.0000   -4.70742
410320.0000   -5.13726
410360.0000   -4.91587
410400.0000   -5.39911
410440.0000   -5.57449
410480.0000   -5.52760
410520.0000   -4.82021
410560.0000   -5.13396
410600.0000   -5.83059
410640.0000   -6.02692
410680.0000   -6.36187
410720.0000   -5.15995
410760.0000   -5.02622
410800.0000   -4.53027
410840.0000   -4.79038
410880.0000   -4.06772
410920.0000   -3.75187
410960.0000   -5.03237
411000.0000   -4.49177
411040.0000   -4.57315
411080.0000   -4.21454
411120.0000   -3.71993
411160.0000   -2.90940
411200.0000   -3.87680
411240.0000   -3.84626
411280.0000   -4.95722
411320.0000   -3.52197
411360.0000   -5.28286
411400.0000   -4.96076
411440.0000   -5.48196
411480.0000   -4.98981
411520.0000   -4.51501
411560.0000   -5.39268
411600.0000   -4.41553
411640.0000   -4.61908
411680.0000   -4.52383
411720.0000   -5.49311
411760.0000   -5.44705
411800.0000   -6.65666
411840.0000   -6.03713
411880.0000   -4.80086
411920.0000   -6.57259
411960.0000   -5.57426
412000.0000   -5.59887
412040.0000   -6.61427
412080.0000   -4.88383
412120.0000   -5.64093
412160.0000   -4.56779
412200.0000   -4.73630
412240.0000   -4.63116
412280.0000   -5.56715
412320.0000   -5.21426
412360.0000   -5.28673
412400.0000   -6.67522
412440.0000   -6.10519
412480.0000   -5.27384
412520.0000   -4.51258
412560.0000   -5.05999
412600.0000   -6.22488
412640.0000   -5.56058
412680.0000   -5.27240
412720.0000   -5.45856
412760.0000   -6.30712
412800.0000   -5.18988
412840.0000   -6.29480
412880.0000   -6.33228
412920.0000   -6.24277
412960.0000   -5.39367
413000.0000   -5.68659
413040.0000   -6.31978
413080.0000   -5.84900
413120.0000   -5.79229
413160.0000   -5.47421
413200.0000   -5.25765
413240.0000   -4.99388
413280.0000   -5.19807
413320.0000   -5.29278
413360.0000   -5.18643
413400.0000   -4.51208
413440.0000   -4.85600
413480.0000   -5.29479
413520.0000   -5.13555
413560.0000   -5.19349
413600.0000   -5.11472
413640.0000   -4.93003
413680.0000   -4.70813
413720.0000   -5.12420
413760.0000   -5.23965
413800.0000   -5.47647
413840.0000   -5.87076
413880.0000   -5.33118
413920.0000   -4.77870
413960.0000   -4.90250
414000.0000   -4.47395
414040.0000   -5.50863
414080.0000   -4.95313
414120.0000   -5.41162
414160.0000   -5.07781
414200.0000   -5.53329
414240.0000   -4.50010
414280.0000   -4.50513
414320.0000   -4.87104
414360.0000   -4.75180
414400.0000   -4.94482
414440.0000   -4.43510
414480.0000   -3.88993
414520.0000   -4.19097
414560.0000   -4.67579
414600.0000   -4.00816
414640.0000   -3.79598
414680.0000   -4.71401
414720.0000   -5.34375
414760.0000   -4.76234
414800.0000   -4.98840
414840.0000   -4.73314
414880.0000   -5.25624
414920.0000   -6.20716
414960.0000   -5.59808
415000.0000   -4.29795
415040.0000   -4.45311
415080.0000   -4.52669
415120.0000   -4.77413
415160.0000   -4.34872
415200.0000   -4.87369
415240.0000   -4.62481
415280.0000   -5.20605
415320.0000   -4.86774
415360.0000   -4.88789
415400.0000   -5.32699
415440.0000   -4.94434
415480.0000   -4.91369
415520.0000   -5.28898
415560.0000   -5.25641
415600.0000   -5.83972
415640.0000   -5.33814
415680.0000   -5.39160
415720.0000   -5.73033
415760.0000   -6.28945
415800.0000   -4.78176
415840.0000   -5.71241
415880.0000   -6.50833
415920.0000   -6.14947
415960.0000   -6.12479
416000.0000   -5.31589
416040.0000   -5.05669
416080.0000   -5.58794
416120.0000   -5.04225
416160.0000   -5.07801
416200.0000   -4.60804
416240.0000   -4.94329
416280.0000   -6.27125
416320.0000   -5.74383
416360.0000   -6.35276
416400.0000   -4.62294
416440.0000   -5.15747
416480.0000   -5.94795
416520.0000   -5.26551
416560.0000   -5.84893
416600.0000   -5.94282
416640.0000   -6.54586
416680.0000   -5.13694
416720.0000   -5.96503
416760.0000   -5.49229
416800.0000   -5.54489
416840.0000   -5.49187
416880.0000   -5.34350
416920.0000   -5.95401
416960.0000   -5.63385
417000.0000   -5.68046
417040.0000   -6.30921
417080.0000   -5.97599
417120.0000   -4.97244
417160.0000   -6.06887
417200.0000   -6.25873
417240.0000   -6.09392
417280.0000   -6.36550
417320.0000   -5.82963
417360.0000   -5.55733
417400.0000   -5.52069
417440.0000   -4.90285
417480.0000   -5.13180
417520.0000   -5.04358
417560.0000   -6.01921
417600.0000   -5.28544
417640.0000   -5.58207
417680.0000   -5.71143
417720.0000   -5.38089
417760.0000   -4.99263
417800.0000   -5.31293
417840.0000   -5.58697
417880.0000   -5.11847
417920.0000   -4.74231
417960.0000   -4.68582
418000.0000   -4.68797
418040.0000   -4.69424
418080.0000   -4.81055
418120.0000   -5.20942
418160.0000   -5.28589
418200.0000   -6.15880
418240.0000   -5.76532
418280.0000   -5.91284
418320.0000   -6.18649
418360.0000   -6.20313
418400.0000   -5.89152
418440.0000   -5.77992
418480.0000   -7.29266
418520.0000   -6.99324
418560.0000   -5.85760
418600.0000   -5.70027
418640.0000   -6.21504
418680.0000   -5.78037
418720.0000   -5.33547
418760.0000   -4.16192
418800.0000   -5.63501
418840.0000   -5.49825
418880.0000   -5.17283
418920.0000   -5.91759
418960.0000   -5.02920
419000.0000   -5.96630
419040.0000   -5.93943
419080.0000   -6.70652
419120.0000   -6.36501
419160.0000   -5.52596
419200.0000   -5.89410
419240.0000   -6.14593
419280.0000   -5.34229
419320.0000   -4.78550
419360.0000   -5.53050
419400.0000   -5.78386
419440.0000   -6.00891
419480.0000   -5.21166
419520.0000   -5.70364
419560.0000   -5.29298
419600.0000   -4.97209
419640.0000   -4.97199
419680.0000   -4.52169
419720.0000   -4.72139
419760.0000   -4.99483
419800.0000   -5.16395
419840.0000   -4.46984
419880.0000   -4.27335
419920.0000   -5.21956
419960.0000   -5.26435
420000.0000   -5.18941
420040.0000   -5.43510
420080.0000   -5.20546
420120.0000   -4.25670
420160.0000   -4.88814
420200.0000   -5.28112
420240.0000   -5.94333
420280.0000   -5.50136
420320.0000   -5.26687
420360.0000   -5.14766
420400.0000   -4.98692
420440.0000   -4.07617
420480.0000   -5.40905
420520.0000   -4.66582
420560.0000   -4.18782
420600.0000   -6.18957
420640.0000   -6.91594
420680.0000   -6.30000
420720.0000   -5.68283
420760.0000   -5.41430
420800.0000   -5.42367
420840.0000   -5.59957
420880.0000   -6.11239
420920.0000   -6.90114
420960.0000   -5.81370
421000.0000   -4.98674
421040.0000   -5.89414
421080.0000   -5.70322
421120.0000   -5.56361
421160.0000   -5.52066
421200.0000   -4.54928
421240.0000   -5.93326
421280.0000   -5.43828
421320.0000   -7.13650
421360.0000   -6.33873
421400.0000   -5.38619
421440.0000   -6.37453
421480.0000   -5.92880
421520.0000   -4.83163
421560.0000   -5.40911
421600.0000   -5.67136
421640.0000   -6.08432
421680.0000   -6.62740
421720.0000   -5.92646
421760.0000   -6.15271
421800.0000   -6.50694
421840.0000   -5.87186
421880.0000   -6.12873
421920.0000   -6.04406
421960.0000   -6.17652
422000.0000   -5.79159
422040.0000   -5.67079
422080.0000   -4.95568
422120.0000   -5.54550
422160.0000   -6.04719
422200.0000   -6.02956
422240.0000   -6.50578
422280.0000   -6.28742
422320.0000   -6.51727
422360.0000   -6.90017
422400.0000   -5.48786
422440.0000   -4.87083
422480.0000   -6.14296
422520.0000   -6.11542
422560.0000   -4.79736
422600.0000   -6.03282
422640.0000   -6.65741
422680.0000   -5.88968
422720.0000   -6.40168
422760.0000   -5.19649
422800.0000   -5.00262
422840.0000   -5.41279
422880.0000   -5.50315
422920.0000   -5.89060
422960.0000   -5.81353
423000.0000   -5.70058
423040.0000   -6.56742
423080.0000   -6.34575
423120.0000   -4.49211
423160.0000   -6.33643
423200.0000   -5.74969
423240.0000   -6.72647
423280.0000   -5.83138
423320.0000   -5.88032
423360.0000   -6.43316
423400.0000   -6.28312
423440.0000   -6.52988
423480.0000   -5.91760
423520.0000   -6.32872
423560.0000   -5.83076
423600.0000   -6.80205
423640.0000   -6.09638
423680.0000   -5.42139
423720.0000   -6.54392
423760.0000   -5.46303
423800.0000   -5.06164
423840.0000   -5.56988
423880.0000   -5.11271
423920.0000   -5.25711
423960.0000   -5.10473
424000.0000   -4.59513
424040.0000   -5.57541
424080.0000   -5.41908
424120.0000   -5.71585
424160.0000   -5.18969
424200.0000   -4.81682
424240.0000   -6.21605
424280.0000   -6.72267
424320.0000   -5.63203
424360.0000   -6.97527
424400.0000   -5.91874
424440.0000   -6.12081
424480.0000   -5.79386
424520.0000   -6.50006
424560.0000   -7.19498
424600.0000   -7.00859
424640.0000   -6.40316
424680.0000   -5.25775
424720.0000   -4.34751
424760.0000   -4.10803
424800.0000   -5.61497
424840.0000   -5.09330
424880.0000   -5.88197
424920.0000   -4.69054
424960.0000   -4.28109
425000.0000   -4.69535
425040.0000   -4.32328
425080.0000   -4.07597
425120.0000   -3.96990
425160.0000   -4.72517
425200.0000   -3.87311
425240.0000   -4.45667
425280.0000   -3.15889
425320.0000   -3.97640
425360.0000   -3.07594
425400.0000   -3.72180
425440.0000   -3.07925
425480.0000   -4.02077
425520.0000   -4.38513
425560.0000   -4.41032
425600.0000   -4.53258
425640.0000   -3.86369
425680.0000   -3.73818
425720.0000   -4.48737
425760.0000   -5.23896
425800.0000   -5.56574
425840.0000   -5.05798
425880.0000   -5.33560
425920.0000   -4.92245
425960.0000   -4.85248
426000.0000   -5.07431
426040.0000   -5.31753
426080.0000   -4.80667
426120.0000   -4.50334
426160.0000   -4.44242
426200.0000   -4.89294
426240.0000   -4.15389
426280.0000   -3.75961
426320.0000   -3.55524
426360.0000   -4.77103
426400.0000   -4.63470
426440.0000   -4.47308
426480.0000   -4.22473
426520.0000   -4.55795
426560.0000   -4.93040
426600.0000   -4.83259
426640.0000   -4.66621
426680.0000   -4.99207
426720.0000   -4.73704
426760.0000   -4.21830
426800.0000   -4.73682
426840.0000   -4.30728
426880.0000   -5.14217
426920.0000   -4.90075
426960.0000   -4.21617
427000.0000   -4.59253
427040.0000   -4.02115
427080.0000   -4.98323
427120.0000   -4.79704
427160.0000   -4.05401
427200.0000   -4.25944
427240.0000   -3.35579
427280.0000   -3.99065
427320.0000   -4.39203
427360.0000   -3.77761
427400.0000   -4.43696
427440.0000   -4.68341
427480.0000   -4.09248
427520.0000   -5.08723
427560.0000   -5.12584
427600.0000   -4.74611
427640.0000   -4.54251
427680.0000   -3.62095
427720.0000   -4.26954
427760.0000   -5.37497
427800.0000   -3.86822
427840.0000   -4.63928
427880.0000   -5.09561
427920.0000   -4.22175
427960.0000   -3.70130
428000.0000   -4.10843
428040.0000   -3.88023
428080.0000   -3.96834
428120.0000   -3.49488
428160.0000   -5.26831
428200.0000   -4.10392
428240.0000   -4.21053
428280.0000   -3.30743
428320.0000   -4.20372
428360.0000   -4.69161
428400.0000   -4.58188
428440.0000   -4.46155
428480.0000   -4.18581
428520.0000   -4.47264
428560.0000   -4.93387
428600.0000   -4.09918
428640.0000   -4.62560
428680.0000   -4.75969
428720.0000   -4.97745
428760.0000   -5.04808
428800.0000   -3.96572
428840.0000   -5.07787
428880.0000   -4.48223
428920.0000   -5.30715
428960.0000   -4.39956
429000.0000   -4.81192
429040.0000   -5.41418
429080.0000   -5.70627
429120.0000   -3.86459
429160.0000   -4.32917
429200.0000   -5.31421
429240.0000   -4.80325
429280.0000   -5.17311
429320.0000   -4.51979
429360.0000   -5.12178
429400.0000   -4.47588
429440.0000   -5.24353
429480.0000   -5.53606
429520.0000   -5.98815
429560.0000   -5.21543
429600.0000   -5.75879
429640.0000   -5.43860
429680.0000   -5.30489
429720.0000   -6.06188
429760.0000   -6.52459
429800.0000   -6.31508
429840.0000   -6.11549
429880.0000   -5.45666
429920.0000   -5.67743
429960.0000   -4.51279
430000.0000   -5.65805
430040.0000   -5.29766
430080.0000   -4.80661
430120.0000   -4.66816
430160.0000   -5.06305
430200.0000   -4.97316
430240.0000   -4.44183
430280.0000   -4.96474
430320.0000   -4.06060
430360.0000   -5.30163
430400.0000   -4.95012
430440.0000   -4.51630
430480.0000   -4.18490
430520.0000   -3.78086
430560.0000   -4.43918
430600.0000   -4.85661
430640.0000   -3.87237
430680.0000   -5.06745
430720.0000   -5.48004
430760.0000   -4.76977
430800.0000   -4.64190
430840.0000   -3.52196
430880.0000   -4.31672
430920.0000   -4.83233
430960.0000   -4.49651
431000.0000   -4.56466
431040.0000   -4.62624
431080.0000   -4.93310
431120.0000   -4.04334
431160.0000   -3.39224
431200.0000   -3.84449
431240.0000   -4.13519
431280.0000   -5.30683
431320.0000   -4.37268
431360.0000   -4.67389
431400.0000   -3.88402
431440.0000   -4.15603
431480.0000   -5.43399
431520.0000   -5.26381
431560.0000   -5.40878
431600.0000   -4.15930
431640.0000   -5.04972
431680.0000   -5.15838
431720.0000   -4.30389
431760.0000   -5.28466
431800.0000   -4.68687
431840.0000   -5.34691
431880.0000   -4.72056
431920.0000   -5.03128
431960.0000   -6.09956
432000.0000   -5.26698
432040.0000   -5.52031
432080.0000   -5.63153
432120.0000   -4.85068
432160.0000   -4.77697
432200.0000   -6.18873
432240.0000   -4.75901
432280.0000   -4.36648
432320.0000   -4.95455
432360.0000   -4.60646
432400.0000   -5.64599
432440.0000   -4.49285
432480.0000   -4.90318
432520.0000   -4.55246
432560.0000   -5.62074
432600.0000   -4.84413
432640.0000   -5.86400
432680.0000   -5.44888
432720.0000   -4.61879
432760.0000   -5.13022
432800.0000   -5.20633
432840.0000   -4.67648
432880.0000   -5.34093
432920.0000   -4.61522
432960.0000   -4.73757
433000.0000   -5.20959
433040.0000   -4.50249
433080.0000   -5.57975
433120.0000   -5.67132
433160.0000   -5.53219
433200.0000   -5.48221
433240.0000   -5.03078
433280.0000   -4.71757
433320.0000   -4.37450
433360.0000   -4.92303
433400.0000   -5.85895
433440.0000   -4.64658
433480.0000   -4.75026
433520.0000   -4.56844
433560.0000   -5.60995
433600.0000   -4.66083
433640.0000   -5.02980
433680.0000   -5.21641
433720.0000   -5.17233
433760.0000   -5.40157
433800.0000   -4.80099
433840.0000   -5.53000
433880.0000   -4.25553
433920.0000   -4.63641
433960.0000   -4.04828
434000.0000   -5.22909
434040.0000   -5.45656
434080.0000   -4.60814
434120.0000   -4.43578
434160.0000   -4.45897
434200.0000   -4.71865
434240.0000   -4.63788
434280.0000   -5.48780
434320.0000   -4.67341
434360.0000   -3.92692
434400.0000   -4.30873
434440.0000   -4.02752
434480.0000   -4.86295
434520.0000   -4.61300
434560.0000   -5.27128
434600.0000   -4.51875
434640.0000   -4.99333
434680.0000   -5.24461
434720.0000   -5.54490
434760.0000   -4.81840
434800.0000   -4.84245
434840.0000   -4.05722
434880.0000   -3.78103
434920.0000   -3.54346
434960.0000   -3.57833
435000.0000   -3.44905
435040.0000   -4.32105
435080.0000   -4.03151
435120.0000   -3.73534
435160.0000   -4.14978
435200.0000   -5.12458
435240.0000   -3.70021
435280.0000   -4.01334
435320.0000   -4.89358
435360.0000   -4.57121
435400.0000   -4.88592
435440.0000   -5.58464
435480.0000   -4.70285
435520.0000   -4.73296
435560.0000   -4.94142
435600.0000   -5.14405
435640.0000   -5.37257
435680.0000   -4.17709
435720.0000   -5.07799
435760.0000   -4.29337
435800.0000   -4.74963
435840.0000   -4.89004
435880.0000   -4.60283
435920.0000   -4.74389
435960.0000   -4.66996
436000.0000   -4.65120
436040.0000   -4.29014
436080.0000   -4.50471
436120.0000   -4.24776
436160.0000   -4.82338
436200.0000   -4.83549
436240.0000   -4.43766
436280.0000   -5.33260
436320.0000   -4.71302
436360.0000   -4.18381
436400.0000   -4.61149
436440.0000   -3.83878
436480.0000   -4.59537
436520.0000   -4.17818
436560.0000   -3.65814
436600.0000   -4.82797
436640.0000   -4.08519
436680.0000   -3.61067
436720.0000   -3.81701
436760.0000   -3.40710
436800.0000   -3.93246
436840.0000   -4.52823
436880.0000   -4.56194
436920.0000   -4.79088
436960.0000   -4.69551
437000.0000   -4.71007
437040.0000   -5.06758
437080.0000   -4.91221
437120.0000   -5.18248
437160.0000   -5.70655
437200.0000   -4.73172
437240.0000   -4.70179
437280.0000   -4.81904
437320.0000   -3.68741
437360.0000   -3.63858
437400.0000   -4.38002
437440.0000   -4.82569
437480.0000   -4.18604
437520.0000   -3.68543
437560.0000   -4.20736
437600.0000   -4.50343
437640.0000   -4.34513
437680.0000   -3.37760
437720.0000   -4.01601
437760.0000   -4.27930
437800.0000   -4.68493
437840.0000   -4.66876
437880.0000   -5.32658
437920.0000   -4.46276
437960.0000   -5.05213
438000.0000   -4.60935
438040.0000   -4.77831
438080.0000   -4.28479
438120.0000   -4.67807
438160.0000   -4.38667
438200.0000   -4.16385
438240.0000   -3.95186
438280.0000   -3.75959
438320.0000   -3.41410
438360.0000   -3.13963
438400.0000   -3.57874
438440.0000   -3.49566
438480.0000   -3.75650
438520.0000   -4.22792
438560.0000   -3.72220
438600.0000   -3.75195
438640.0000   -3.96198
438680.0000   -3.61877
438720.0000   -4.06243
438760.0000   -3.45938
438800.0000   -4.20067
438840.0000   -4.30307
438880.0000   -4.46036
438920.0000   -3.87457
438960.0000   -4.39656
439000.0000   -3.34319
439040.0000   -2.94744
439080.0000   -3.66756
439120.0000   -3.90161
439160.0000   -2.59428
439200.0000   -3.70559
439240.0000   -3.94687
439280.0000   -3.50536
439320.0000   -4.05116
439360.0000   -4.30699
439400.0000   -3.83558
439440.0000   -3.62378
439480.0000   -3.20122
439520.0000   -4.16658
439560.0000   -3.64534
439600.0000   -3.54632
439640.0000   -3.78401
439680.0000   -4.09408
439720.0000   -4.22505
439760.0000   -4.61315
439800.0000   -3.68992
439840.0000   -4.18878
439880.0000   -2.18514
439920.0000   -3.03633
439960.0000   -4.02276
440000.0000   -3.34956
440040.0000   -4.55420
440080.0000   -4.75382
440120.0000   -4.43099
440160.0000   -4.42608
440200.0000   -3.92406
440240.0000   -3.66155
440280.0000   -4.27380
440320.0000   -3.94526
440360.0000   -5.10432
440400.0000   -4.05160
440440.0000   -4.10038
440480.0000   -3.60284
440520.0000   -3.74456
440560.0000   -3.80983
440600.0000   -4.52426
440640.0000   -3.79514
440680.0000   -3.57731
440720.0000   -4.57603
440760.0000   -4.16176
440800.0000   -4.38285
440840.0000   -4.34424
440880.0000   -4.28168
440920.0000   -4.77595
440960.0000   -5.00235
441000.0000   -5.19505
441040.0000   -5.02752
441080.0000   -5.38065
441120.0000   -6.26231
441160.0000   -4.59470
441200.0000   -4.92410
441240.0000   -5.59155
441280.0000   -4.68538
441320.0000   -5.01453
441360.0000   -4.38569
441400.0000   -3.63583
441440.0000   -4.54117
441480.0000   -4.23085
441520.0000   -3.64236
441560.0000   -4.49326
441600.0000   -4.29320
441640.0000   -4.38799
441680.0000   -4.96315
441720.0000   -5.27087
441760.0000   -4.88368
441800.0000   -3.87504
441840.0000   -4.24508
441880.0000   -3.34488
441920.0000   -3.32423
441960.0000   -3.85831
442000.0000   -5.25508
442040.0000   -4.71961
442080.0000   -5.85209
442120.0000   -4.69533
442160.0000   -5.48636
442200.0000   -4.12241
442240.0000   -4.89510
442280.0000   -5.58852
442320.0000   -6.36026
442360.0000   -5.71152
442400.0000   -5.69671
442440.0000   -6.04304
442480.0000   -6.31846
442520.0000   -5.91155
442560.0000   -4.92417
442600.0000   -4.68223
442640.0000   -3.56460
442680.0000   -3.72177
442720.0000   -4.31421
442760.0000   -4.14660
442800.0000   -4.28833
442840.0000   -4.75436
442880.0000   -3.53033
442920.0000   -3.30031
442960.0000   -4.23561
443000.0000   -3.98753
443040.0000   -3.60884
443080.0000   -3.85322
443120.0000   -4.07544
443160.0000   -5.17075
443200.0000   -5.08553
443240.0000   -4.50824
443280.0000   -4.53413
443320.0000   -5.00554
443360.0000   -5.32266
443400.0000   -4.87306
443440.0000   -5.36720
443480.0000   -4.97802
443520.0000   -5.44057
443560.0000   -5.28901
443600.0000   -5.07150
443640.0000   -4.73577
443680.0000   -4.90973
443720.0000   -4.31182
443760.0000   -4.62611
443800.0000   -4.51568
443840.0000   -5.71994
443880.0000   -4.00667
443920.0000   -4.11411
443960.0000   -4.50495
444000.0000   -5.67099
444040.0000   -4.23766
444080.0000   -3.67429
444120.0000   -4.60257
444160.0000   -4.69139
444200.0000   -4.94027
444240.0000   -4.48120
444280.0000   -5.09158
444320.0000   -5.81241
444360.0000   -5.23703
444400.0000   -4.44633
444440.0000   -4.85843
444480.0000   -4.99938
444520.0000   -5.37578
444560.0000   -4.65564
444600.0000   -4.28122
444640.0000   -4.74915
444680.0000   -4.87741
444720.0000   -4.45843
444760.0000   -4.88730
444800.0000   -5.03219
444840.0000   -4.03651
444880.0000   -3.95928
444920.0000   -4.17562
444960.0000   -4.20997
445000.0000   -4.07074
445040.0000   -4.62119
445080.0000   -5.20239
445120.0000   -5.38092
445160.0000   -4.36076
445200.0000   -4.05159
445240.0000   -4.18771
445280.0000   -4.58937
445320.0000   -4.67880
445360.0000   -5.39835
445400.0000   -5.76219
445440.0000   -4.88490
445480.0000   -5.22119
445520.0000   -6.65283
445560.0000   -5.02983
445600.0000   -5.66396
445640.0000   -5.65810
445680.0000   -5.62579
445720.0000   -6.48552
445760.0000   -6.07864
445800.0000   -5.46601
445840.0000   -5.87605
445880.0000   -4.67099
445920.0000   -5.31097
445960.0000   -5.55386
446000.0000   -4.34153
446040.0000   -4.94313
446080.0000   -4.82912
446120.0000   -6.00646
446160.0000   -6.83153
446200.0000   -5.58261
446240.0000   -5.51351
446280.0000   -6.11495
446320.0000   -5.21034
446360.0000   -4.92562
446400.0000   -4.53288
446440.0000   -4.47993
446480.0000   -4.55791
446520.0000   -4.06256
446560.0000   -4.28217
446600.0000   -3.56832
446640.0000   -4.60736
446680.0000   -5.23832
446720.0000   -4.38071
446760.0000   -4.00991
446800.0000   -4.23200
446840.0000   -3.90511
446880.0000   -4.08360
446920.0000   -5.03128
446960.0000   -4.91393
447000.0000   -4.12959
447040.0000   -3.08490
447080.0000   -3.39711
447120.0000   -3.61468
447160.0000   -4.45632
447200.0000   -3.00476
447240.0000   -3.51314
447280.0000   -3.97149
447320.0000   -4.08452
447360.0000   -4.20408
447400.0000   -3.20391
447440.0000   -3.50012
447480.0000   -4.22019
447520.0000   -4.12393
447560.0000   -4.00318
447600.0000   -4.05786
447640.0000   -3.19529
447680.0000   -3.31887
447720.0000   -4.03745
447760.0000   -4.12507
447800.0000   -4.65468
447840.0000   -3.50070
447880.0000   -4.04862
447920.0000   -4.00290
447960.0000   -5.00861
448000.0000   -5.51968
448040.0000   -4.61420
448080.0000   -4.06756
448120.0000   -5.31507
448160.0000   -4.48194
448200.0000   -4.81876
448240.0000   -4.82919
448280.0000   -4.21123
448320.0000   -4.30827
448360.0000   -4.48388
448400.0000   -4.63427
448440.0000   -4.96652
448480.0000   -4.10576
448520.0000   -4.82779
448560.0000   -3.85218
448600.0000   -4.22446
448640.0000   -4.68093
448680.0000   -4.33626
448720.0000   -3.87161
448760.0000   -4.38252
448800.0000   -3.35558
448840.0000   -4.37702
448880.0000   -4.19597
448920.0000   -3.33741
448960.0000   -4.08853
449000.0000   -3.47251
449040.0000   -3.98878
449080.0000   -4.27613
449120.0000   -4.09133
449160.0000   -4.04086
449200.0000   -3.82940
449240.0000   -3.52468
449280.0000   -4.28727
449320.0000   -4.08618
449360.0000   -4.08984
449400.0000   -3.46067
449440.0000   -4.37419
449480.0000   -4.84889
449520.0000   -4.07361
449560.0000   -3.57797
449600.0000   -4.05026
449640.0000   -3.91461
449680.0000   -4.39449
449720.0000   -4.36215
449760.0000   -4.64003
449800.0000   -4.44087
449840.0000   -4.29740
449880.0000   -4.68815
449920.0000   -3.92948
449960.0000   -4.15453
450000.0000   -4.94794
450040.0000   -4.80916
450080.0000   -5.11201
450120.0000   -5.64938
450160.0000   -4.82278
450200.0000   -4.92784
450240.0000   -4.66591
450280.0000   -4.94993
450320.0000   -5.41688
450360.0000   -4.71372
450400.0000   -4.25015
450440.0000   -3.83004
450480.0000   -4.28179
450520.0000   -4.75607
450560.0000   -5.17738
450600.0000   -3.97597
450640.0000   -4.55658
450680.0000   -4.92295
450720.0000   -5.07160
450760.0000   -4.54617
450800.0000   -4.22229
450840.0000   -4.26547
450880.0000   -5.32545
450920.0000   -4.42035
450960.0000   -4.18236
451000.0000   -4.25006
451040.0000   -3.90658
451080.0000   -3.84267
451120.0000   -3.78683
451160.0000   -3.82049
451200.0000   -3.72737
451240.0000   -3.83598
451280.0000   -5.52966
451320.0000   -5.54941
451360.0000   -4.57941
451400.0000   -4.54944
451440.0000   -5.26589
451480.0000   -4.85622
451520.0000   -4.60664
451560.0000   -4.41416
451600.0000   -4.51597
451640.0000   -4.25258
451680.0000   -3.92954
451720.0000   -4.53295
451760.0000   -4.42067
451800.0000   -4.53131
451840.0000   -4.43448
451880.0000   -4.38088
451920.0000   -4.91595
451960.0000   -4.76858
452000.0000   -5.40465
452040.0000   -5.53195
452080.0000   -5.14790
452120.0000   -4.81976
452160.0000   -4.68561
452200.0000   -5.28947
452240.0000   -5.52955
452280.0000   -5.69007
452320.0000   -4.89351
452360.0000   -5.14051
452400.0000   -5.11177
452440.0000   -4.57089
452480.0000   -5.20995
452520.0000   -4.35021
452560.0000   -5.35110
452600.0000   -4.71111
452640.0000   -3.92270
452680.0000   -5.08599
452720.0000   -4.45643
452760.0000   -3.97976
452800.0000   -3.94703
452840.0000   -4.21655
452880.0000   -5.24851
452920.0000   -4.34703
452960.0000   -3.66681
453000.0000   -4.71441
453040.0000   -4.23568
453080.0000   -4.00882
453120.0000   -5.17909
453160.0000   -4.73305
453200.0000   -3.96074
453240.0000   -4.54592
453280.0000   -3.85693
453320.0000   -3.26536
453360.0000   -4.10517
453400.0000   -4.24550
453440.0000   -4.52194
453480.0000   -3.80208
453520.0000   -4.08507
453560.0000   -3.92017
453600.0000   -3.33122
453640.0000   -3.25806
453680.0000   -3.56164
453720.0000   -3.27303
453760.0000   -3.37515
453800.0000   -4.05785
453840.0000   -3.22294
453880.0000   -4.30000
453920.0000   -3.86176
453960.0000   -4.10279
454000.0000   -4.42468
454040.0000   -3.74751
454080.0000   -6.00307
454120.0000   -4.05236
454160.0000   -4.85059
454200.0000   -4.54381
454240.0000   -3.19559
454280.0000   -2.70290
454320.0000   -3.84161
454360.0000   -2.99908
454400.0000   -2.84225
454440.0000   -3.76294
454480.0000   -3.80828
454520.0000   -3.92833
454560.0000   -3.51088
454600.0000   -3.12243
454640.0000   -2.89152
454680.0000   -3.44848
454720.0000   -4.34048
454760.0000   -3.99779
454800.0000   -3.98072
454840.0000   -3.35146
454880.0000   -4.25593
454920.0000   -3.61524
454960.0000   -4.53923
455000.0000   -4.18848
455040.0000   -4.59504
455080.0000   -5.23571
455120.0000   -3.59496
455160.0000   -3.39725
455200.0000   -3.82214
455240.0000   -3.43556
455280.0000   -3.95980
455320.0000   -3.30100
455360.0000   -4.56185
455400.0000   -4.55296
455440.0000   -3.96745
455480.0000   -3.70013
455520.0000   -3.22775
455560.0000   -3.76362
455600.0000   -4.03420
455640.0000   -4.46529
455680.0000   -4.68444
455720.0000   -4.80759
455760.0000   -4.34315
455800.0000   -4.77948
455840.0000   -5.19247
455880.0000   -4.46017
455920.0000   -4.97090
455960.0000   -4.74435
456000.0000   -5.10551
456040.0000   -5.52552
456080.0000   -4.99410
456120.0000   -5.21918
456160.0000   -5.07667
456200.0000   -6.14930
456240.0000   -4.85957
456280.0000   -4.65636
456320.0000   -4.27121
456360.0000   -4.80135
456400.0000   -5.09213
456440.0000   -5.02970
456480.0000   -4.84483
456520.0000   -4.11389
456560.0000   -4.07812
456600.0000   -4.88440
456640.0000   -5.18130
456680.0000   -5.44686
456720.0000   -4.82537
456760.0000   -4.98058
456800.0000   -5.47947
456840.0000   -4.74590
456880.0000   -6.50228
456920.0000   -5.14991
456960.0000   -6.50277
457000.0000   -4.61006
457040.0000   -4.45015
457080.0000   -4.26784
457120.0000   -4.08568
457160.0000   -4.87319
457200.0000   -4.17564
457240.0000   -5.11248
457280.0000   -5.43110
457320.0000   -4.74759
457360.0000   -6.04871
457400.0000   -5.36704
457440.0000   -4.99123
457480.0000   -5.93871
457520.0000   -4.65892
457560.0000   -3.67007
457600.0000   -4.31136
457640.0000   -4.68952
457680.0000   -5.15556
457720.0000   -5.13709
457760.0000   -4.32183
457800.0000   -4.34166
457840.0000   -5.09229
457880.0000   -4.79215
457920.0000   -5.18481
457960.0000   -4.47735
458000.0000   -4.83265
458040.0000   -4.35193
458080.0000   -4.80677
458120.0000   -4.35734
458160.0000   -4.36154
458200.0000   -5.02870
458240.0000   -4.47744
458280.0000   -3.55176
458320.0000   -4.39838
458360.0000   -4.76783
458400.0000   -4.61873
458440.0000   -4.83471
458480.0000   -5.27105
458520.0000   -5.28642
458560.0000   -4.57840
458600.0000   -5.29085
458640.0000   -5.60506
458680.0000   -5.08816
458720.0000   -4.75729
458760.0000   -5.26356
458800.0000   -4.29659
458840.0000   -4.78614
458880.0000   -6.48795
458920.0000   -5.12046
458960.0000   -4.25968
459000.0000   -5.53736
459040.0000   -4.08011
459080.0000   -4.28525
459120.0000   -5.33795
459160.0000   -5.42754
459200.0000   -4.83118
459240.0000   -5.11722
459280.0000   -6.04054
459320.0000   -5.51775
459360.0000   -5.07283
459400.0000   -4.98287
459440.0000   -4.97243
459480.0000   -4.25194
459520.0000   -5.43429
459560.0000   -5.32638
459600.0000   -4.73872
459640.0000   -4.15858
459680.0000   -4.35110
459720.0000   -4.77033
459760.0000   -5.28428
459800.0000   -4.35843
459840.0000   -5.30922
459880.0000   -5.07113
459920.0000   -5.64063
459960.0000   -5.95660
460000.0000   -5.84778
460040.0000   -5.68887
460080.0000   -6.50317
460120.0000   -5.26903
460160.0000   -4.86763
460200.0000   -5.54919
460240.0000   -6.48803
460280.0000   -5.04154
460320.0000   -5.37140
460360.0000   -6.18241
460400.0000   -5.73368
460440.0000   -6.09420
460480.0000   -5.22487
460520.0000   -4.69147
460560.0000   -5.57558
460600.0000   -5.14390
460640.0000   -5.05856
460680.0000   -4.82498
460720.0000   -4.86975
460760.0000   -5.62190
460800.0000   -4.43335
460840.0000   -3.66685
460880.0000   -4.54937
460920.0000   -5.90873
460960.0000   -5.43074
461000.0000   -4.78244
461040.0000   -4.47441
461080.0000   -4.92961
461120.0000   -4.73232
461160.0000   -4.95315
461200.0000   -4.75571
461240.0000   -4.52484
461280.0000   -4.11732
461320.0000   -4.15670
461360.0000   -4.31384
461400.0000   -4.97756
461440.0000   -4.75304
461480.0000   -4.28835
461520.0000   -4.48852
461560.0000   -4.63180
461600.0000   -4.33766
461640.0000   -4.36682
461680.0000   -4.01652
461720.0000   -3.56867
461760.0000   -4.53178
461800.0000   -3.75714
461840.0000   -5.13985
461880.0000   -4.51944
461920.0000   -3.85074
461960.0000   -4.03106
462000.0000   -4.51431
462040.0000   -3.78301
462080.0000   -4.15925
462120.0000   -3.63529
462160.0000   -3.72649
462200.0000   -3.92866
462240.0000   -3.88440
462280.0000   -4.28904
462320.0000   -3.99070
462360.0000   -4.30329
462400.0000   -4.74444
462440.0000   -3.67568
462480.0000   -4.35276
462520.0000   -3.72655
462560.0000   -3.55458
462600.0000   -4.22112
462640.0000   -3.68604
462680.0000   -3.99479
462720.0000   -4.19436
462760.0000   -4.65103
462800.0000   -4.75051
462840.0000   -4.04366
462880.0000   -4.72278
462920.0000   -4.29079
462960.0000   -3.71071
463000.0000   -3.94898
463040.0000   -3.84450
463080.0000   -3.96428
463120.0000   -4.24662
463160.0000   -4.94803
463200.0000   -4.52031
463240.0000   -5.56520
463280.0000   -4.32638
463320.0000   -3.54442
463360.0000   -5.13653
463400.0000   -5.16512
463440.0000   -5.13868
463480.0000   -4.61844
463520.0000   -3.97778
463560.0000   -4.73527
463600.0000   -4.02775
463640.0000   -4.78217
463680.0000   -4.60923
463720.0000   -4.12178
463760.0000   -4.89773
463800.0000   -4.68524
463840.0000   -4.31127
463880.0000   -4.33225
463920.0000   -5.16541
463960.0000   -4.66698
464000.0000   -5.12178
464040.0000   -4.43828
464080.0000   -4.28080
464120.0000   -4.33587
464160.0000   -4.34621
464200.0000   -4.05287
464240.0000   -4.05583
464280.0000   -4.07360
464320.0000   -3.68924
464360.0000   -4.46959
464400.0000   -4.64972
464440.0000   -5.00854
464480.0000   -4.60106
464520.0000   -4.46726
464560.0000   -4.36245
464600.0000   -3.81233
464640.0000   -3.45040
464680.0000   -4.40199
464720.0000   -4.27268
464760.0000   -4.53779
464800.0000   -4.73225
464840.0000   -4.67885
464880.0000   -4.88844
464920.0000   -5.21160
464960.0000   -4.63694
465000.0000   -3.45141
465040.0000   -4.05809
465080.0000   -4.12757
465120.0000   -4.21997
465160.0000   -3.97473
465200.0000   -4.30895
465240.0000   -3.83807
465280.0000   -4.40604
465320.0000   -3.83843
465360.0000   -3.41117
465400.0000   -3.99041
465440.0000   -3.78635
465480.0000   -3.80183
465520.0000   -4.43331
465560.0000   -3.94925
465600.0000   -4.31425
465640.0000   -4.79681
465680.0000   -3.44800
465720.0000   -3.68757
465760.0000   -3.88953
465800.0000   -4.18525
465840.0000   -4.24454
465880.0000   -4.70979
465920.0000   -3.66131
465960.0000   -4.40919
466000.0000   -4.54275
466040.0000   -2.74561
466080.0000   -3.72879
466120.0000   -3.05228
466160.0000   -3.52012
466200.0000   -3.78908
466240.0000   -3.44940
466280.0000   -3.91889
466320.0000   -3.88385
466360.0000   -4.18730
466400.0000   -3.44224
466440.0000   -3.94455
466480.0000   -3.46139
466520.0000   -3.27005
466560.0000   -3.85494
466600.0000   -4.02110
466640.0000   -3.08714
466680.0000   -3.47372
466720.0000   -4.36680
466760.0000   -3.98646
466800.0000   -4.21370
466840.0000   -4.25204
466880.0000   -4.31238
466920.0000   -5.01658
466960.0000   -4.64523
467000.0000   -4.72741
467040.0000   -4.65375
467080.0000   -4.23950
467120.0000   -3.97305
467160.0000   -4.33149
467200.0000   -4.49657
467240.0000   -4.24111
467280.0000   -3.64704
467320.0000   -3.83754
467360.0000   -4.40076
467400.0000   -4.65422
467440.0000   -4.75789
467480.0000   -3.48877
467520.0000   -4.01572
467560.0000   -4.45135
467600.0000   -4.18238
467640.0000   -3.96494
467680.0000   -3.96878
467720.0000   -4.61711
467760.0000   -4.26272
467800.0000   -4.93676
467840.0000   -4.42822
467880.0000   -5.07219
467920.0000   -5.26935
467960.0000   -4.97534
468000.0000   -4.81512
468040.0000   -4.60258
468080.0000   -4.94007
468120.0000   -4.94596
468160.0000   -4.64538
468200.0000   -4.66521
468240.0000   -4.41470
468280.0000   -4.77310
468320.0000   -3.21505
468360.0000   -4.44451
468400.0000   -4.53956
468440.0000   -4.40335
468480.0000   -4.01599
468520.0000   -3.97706
468560.0000   -4.48609
468600.0000   -4.44287
468640.0000   -4.38870
468680.0000   -4.06646
468720.0000   -3.95672
468760.0000   -4.65824
468800.0000   -3.98168
468840.0000   -4.14905
468880.0000   -4.31866
468920.0000   -4.89994
468960.0000   -4.24421
469000.0000   -4.53779
469040.0000   -4.29703
469080.0000   -4.15079
469120.0000   -4.23835
469160.0000   -4.46016
469200.0000   -4.45886
469240.0000   -4.44401
469280.0000   -3.78644
469320.0000   -4.36207
469360.0000   -4.23881
469400.0000   -4.50268
469440.0000   -3.61702
469480.0000   -3.39895
469520.0000   -3.28429
469560.0000   -4.34860
469600.0000   -4.78620
469640.0000   -4.58787
469680.0000   -4.05468
469720.0000   -4.18597
469760.0000   -3.73938
469800.0000   -3.87682
469840.0000   -3.07100
469880.0000   -3.49417
469920.0000   -4.17796
469960.0000   -3.85944
470000.0000   -4.17994
470040.0000   -4.53058
470080.0000   -4.55615
470120.0000   -4.17323
470160.0000   -4.38705
470200.0000   -3.62111
470240.0000   -4.77405
470280.0000   -4.51222
470320.0000   -3.55849
470360.0000   -4.65529
470400.0000   -4.18006
470440.0000   -4.42076
470480.0000   -5.30653
470520.0000   -4.67962
470560.0000   -4.71495
470600.0000   -4.47389
470640.0000   -3.83150
470680.0000   -4.38553
470720.0000   -3.82822
470760.0000   -5.07843
470800.0000   -3.61951
470840.0000   -3.65819
470880.0000   -4.17369
470920.0000   -4.14859
470960.0000   -4.03614
471000.0000   -3.96232
471040.0000   -4.89580
471080.0000   -4.53838
471120.0000   -4.54616
471160.0000   -4.77655
471200.0000   -4.46218
471240.0000   -5.58442
471280.0000   -5.13713
471320.0000   -3.67845
471360.0000   -5.01348
471400.0000   -5.98862
471440.0000   -5.24008
471480.0000   -5.95540
471520.0000   -5.53352
471560.0000   -4.85605
471600.0000   -5.34673
471640.0000   -4.96402
471680.0000   -5.23503
471720.0000   -5.82579
471760.0000   -5.01362
471800.0000   -5.22171
471840.0000   -6.20227
471880.0000   -5.11320
471920.0000   -4.48888
471960.0000   -4.83784
472000.0000   -5.35889
472040.0000   -4.22231
472080.0000   -3.61359
472120.0000   -3.94037
472160.0000   -4.38649
472200.0000   -5.01622
472240.0000   -4.47412
472280.0000   -4.64479
472320.0000   -3.77947
472360.0000   -4.98103
472400.0000   -5.33893
472440.0000   -4.59787
472480.0000   -4.62919
472520.0000   -4.29892
472560.0000   -5.08964
472600.0000   -4.69387
472640.0000   -5.12289
472680.0000   -4.59193
472720.0000   -5.17052
472760.0000   -4.50255
472800.0000   -4.76279
472840.0000   -5.29952
472880.0000   -4.52220
472920.0000   -5.02578
472960.0000   -4.56116
473000.0000   -4.31257
473040.0000   -3.92311
473080.0000   -4.11309
473120.0000   -4.60302
473160.0000   -4.55419
473200.0000   -5.26523
473240.0000   -4.71474
473280.0000   -4.05545
473320.0000   -3.72123
473360.0000   -4.29004
473400.0000   -5.04209
473440.0000   -4.59146
473480.0000   -4.53897
473520.0000   -4.50121
473560.0000   -4.90369
473600.0000   -4.99802
473640.0000   -4.97711
473680.0000   -4.91947
473720.0000   -3.85751
473760.0000   -4.22530
473800.0000   -4.12889
473840.0000   -4.07591
473880.0000   -3.72493
473920.0000   -4.61427
473960.0000   -4.19057
474000.0000   -4.31287
474040.0000   -4.21514
474080.0000   -4.46213
474120.0000   -3.44563
474160.0000   -4.23154
474200.0000   -3.57588
474240.0000   -4.13478
474280.0000   -3.70519
474320.0000   -4.41599
474360.0000   -3.82905
474400.0000   -3.90283
474440.0000   -3.97310
474480.0000   -3.02187
474520.0000   -3.79652
474560.0000   -3.85812
474600.0000   -3.70302
474640.0000   -4.54969
474680.0000   -5.16833
474720.0000   -4.14151
474760.0000   -3.43327
474800.0000   -4.13144
474840.0000   -4.16697
474880.0000   -3.89944
474920.0000   -4.78741
474960.0000   -3.59094
475000.0000   -4.19444
475040.0000   -4.20517
475080.0000   -4.14869
475120.0000   -4.66259
475160.0000   -4.74041
475200.0000   -5.09905
475240.0000   -4.53710
475280.0000   -5.16338
475320.0000   -4.29497
475360.0000   -5.66151
475400.0000   -4.65053
475440.0000   -5.23899
475480.0000   -4.86367
475520.0000   -4.99995
475560.0000   -4.85823
475600.0000   -4.81695
475640.0000   -4.24442
475680.0000   -4.92168
475720.0000   -4.17258
475760.0000   -4.26272
475800.0000   -5.75692
475840.0000   -5.76543
475880.0000   -5.01778
475920.0000   -5.07044
475960.0000   -4.99936
476000.0000   -5.09287
476040.0000   -4.96340
476080.0000   -4.96405
476120.0000   -4.59054
476160.0000   -4.18889
476200.0000   -4.54693
476240.0000   -3.74692
476280.0000   -4.27695
476320.0000   -4.54321
476360.0000   -5.09692
476400.0000   -4.53059
476440.0000   -5.06840
476480.0000   -4.10683
476520.0000   -4.25615
476560.0000   -4.84224
476600.0000   -4.81241
476640.0000   -4.73573
476680.0000   -5.01448
476720.0000   -4.86536
476760.0000   -4.59340
476800.0000   -5.09530
476840.0000   -4.89234
476880.0000   -5.27057
476920.0000   -4.58700
476960.0000   -5.23091
477000.0000   -3.72935
477040.0000   -4.35248
477080.0000   -4.69202
477120.0000   -5.13885
477160.0000   -5.06298
477200.0000   -5.11145
477240.0000   -4.65101
477280.0000   -5.66223
477320.0000   -5.12915
477360.0000   -4.82674
477400.0000   -5.23485
477440.0000   -4.58277
477480.0000   -5.23031
477520.0000   -4.20529
477560.0000   -4.84436
477600.0000   -5.26605
477640.0000   -4.45563
477680.0000   -5.00344
477720.0000   -4.37467
477760.0000   -3.91078
477800.0000   -5.31951
477840.0000   -5.30864
477880.0000   -4.69755
477920.0000   -4.69535
477960.0000   -4.76734
478000.0000   -5.41307
478040.0000   -5.49075
478080.0000   -5.08718
478120.0000   -5.14040
478160.0000   -4.37122
478200.0000   -4.42992
478240.0000   -4.56780
478280.0000   -4.65741
478320.0000   -5.43311
478360.0000   -5.24026
478400.0000   -4.91783
478440.0000   -3.98058
478480.0000   -5.14531
478520.0000   -4.47280
478560.0000   -5.16163
478600.0000   -4.82128
478640.0000   -4.27974
478680.0000   -5.35683
478720.0000   -5.38123
478760.0000   -5.88095
478800.0000   -5.96922
478840.0000   -6.10763
478880.0000   -5.38671
478920.0000   -5.24088
478960.0000   -4.46292
479000.0000   -5.17663
479040.0000   -5.61958
479080.0000   -4.95501
479120.0000   -5.64135
479160.0000   -5.07487
479200.0000   -5.50454
479240.0000   -5.58290
479280.0000   -5.23443
479320.0000   -5.69654
479360.0000   -5.38808
479400.0000   -4.98032
479440.0000   -5.71555
479480.0000   -5.27809
479520.0000   -4.87698
479560.0000   -5.49367
479600.0000   -4.90154
479640.0000   -5.35859
479680.0000   -5.38863
479720.0000   -5.71672
479760.0000   -5.63059
479800.0000   -5.77750
479840.0000   -6.35511
479880.0000   -5.76183
479920.0000   -5.18990
479960.0000   -4.37651
480000.0000   -4.77599
480040.0000   -4.60244
480080.0000   -5.57957
480120.0000   -4.31148
480160.0000   -4.10507
480200.0000   -4.45196
480240.0000   -4.11574
480280.0000   -4.89251
480320.0000   -4.26717
480360.0000   -4.73016
480400.0000   -5.09991
480440.0000   -3.97594
480480.0000   -4.37521
480520.0000   -5.23756
480560.0000   -4.82824
480600.0000   -4.41072
480640.0000   -4.51034
480680.0000   -5.19364
480720.0000   -4.07505
480760.0000   -4.67668
480800.0000   -4.46653
480840.0000   -4.82616
480880.0000   -4.92628
480920.0000   -4.81037
480960.0000   -5.69603
481000.0000   -5.32435
481040.0000   -4.56425
481080.0000   -4.21294
481120.0000   -5.10780
481160.0000   -4.92114
481200.0000   -5.31109
481240.0000   -4.13307
481280.0000   -4.53687
481320.0000   -5.15730
481360.0000   -4.71776
481400.0000   -5.20075
481440.0000   -5.32840
481480.0000   -4.90190
481520.0000   -5.19972
481560.0000   -4.29573
481600.0000   -5.03498
481640.0000   -4.90721
481680.0000   -4.65299
481720.0000   -4.65256
481760.0000   -4.45155
481800.0000   -4.39351
481840.0000   -3.35579
481880.0000   -3.91111
481920.0000   -5.15892
481960.0000   -4.44694
482000.0000   -3.98025
482040.0000   -3.98675
482080.0000   -4.01651
482120.0000   -4.20594
482160.0000   -5.62149
482200.0000   -5.37172
482240.0000   -6.22290
482280.0000   -6.13789
482320.0000   -5.59984
482360.0000   -4.43690
482400.0000   -5.85666
482440.0000   -5.00289
482480.0000   -4.50558
482520.0000   -4.71547
482560.0000   -5.48829
482600.0000   -5.10388
482640.0000   -4.67580
482680.0000   -4.56724
482720.0000   -5.93766
482760.0000   -4.21934
482800.0000   -5.14564
482840.0000   -5.53586
482880.0000   -5.14609
482920.0000   -5.37197
482960.0000   -4.62480
483000.0000   -4.54173
483040.0000   -4.56942
483080.0000   -4.76035
483120.0000   -4.84805
483160.0000   -5.48906
483200.0000   -5.18046
483240.0000   -5.27184
483280.0000   -4.74374
483320.0000   -5.22273
483360.0000   -4.36649
483400.0000   -5.33334
483440.0000   -5.59641
483480.0000   -4.77054
483520.0000   -4.04477
483560.0000   -4.61341
483600.0000   -4.43215
483640.0000   -4.71613
483680.0000   -3.53850
483720.0000   -3.15906
483760.0000   -4.15957
483800.0000   -4.37140
483840.0000   -3.89135
483880.0000   -4.49495
483920.0000   -3.59263
483960.0000   -3.99152
484000.0000   -3.37411
484040.0000   -4.55195
484080.0000   -3.38932
484120.0000   -4.08310
484160.0000   -4.18260
484200.0000   -3.39162
484240.0000   -3.78560
484280.0000   -3.93502
484320.0000   -4.98537
484360.0000   -3.74225
484400.0000   -4.27042
484440.0000   -4.61810
484480.0000   -4.23290
484520.0000   -3.81272
484560.0000   -4.22716
484600.0000   -4.45289
484640.0000   -4.55792
484680.0000   -3.95791
484720.0000   -4.67148
484760.0000   -4.25761
484800.0000   -4.16219
484840.0000   -3.45746
484880.0000   -3.88947
484920.0000   -3.92828
484960.0000   -2.71598
485000.0000   -3.86015
485040.0000   -4.20443
485080.0000   -4.85117
485120.0000   -3.81587
485160.0000   -4.55981
485200.0000   -3.92577
485240.0000   -4.09373
485280.0000   -4.36892
485320.0000   -3.89798
485360.0000   -3.73916
485400.0000   -4.65482
485440.0000   -3.82133
485480.0000   -3.59294
485520.0000   -4.03050
485560.0000   -4.12575
485600.0000   -3.83792
485640.0000   -4.50140
485680.0000   -3.58614
485720.0000   -3.96538
485760.0000   -3.28699
485800.0000   -3.91692
485840.0000   -4.14707
485880.0000   -3.97775
485920.0000   -4.90633
485960.0000   -4.02801
486000.0000   -4.26314
486040.0000   -4.22903
486080.0000   -3.90858
486120.0000   -4.41555
486160.0000   -4.00800
486200.0000   -4.48325
486240.0000   -4.30789
486280.0000   -4.97363
486320.0000   -4.84812
486360.0000   -4.57460
486400.0000   -4.47396
486440.0000   -4.68242
486480.0000   -3.64653
486520.0000   -4.46899
486560.0000   -3.42543
486600.0000   -3.85712
486640.0000   -4.40717
486680.0000   -3.89371
486720.0000   -4.10664
486760.0000   -3.91638
486800.0000   -4.64097
486840.0000   -4.12970
486880.0000   -4.52996
486920.0000   -4.67456
486960.0000   -4.07688
487000.0000   -3.95704
487040.0000   -5.27633
487080.0000   -4.26000
487120.0000   -4.61362
487160.0000   -4.20409
487200.0000   -5.17394
487240.0000   -5.36165
487280.0000   -5.45514
487320.0000   -5.84069
487360.0000   -5.31030
487400.0000   -5.13576
487440.0000   -5.04854
487480.0000   -4.79488
487520.0000   -5.58946
487560.0000   -5.26191
487600.0000   -5.05010
487640.0000   -4.79337
487680.0000   -4.69630
487720.0000   -4.68788
487760.0000   -3.79551
487800.0000   -4.55984
487840.0000   -5.27583
487880.0000   -4.82759
487920.0000   -4.27710
487960.0000   -4.39296
488000.0000   -4.15147
488040.0000   -4.30965
488080.0000   -4.67473
488120.0000   -4.47571
488160.0000   -4.50105
488200.0000   -4.58290
488240.0000   -4.73614
488280.0000   -5.35221
488320.0000   -5.41550
488360.0000   -4.63057
488400.0000   -5.12057
488440.0000   -4.54064
488480.0000   -5.08109
488520.0000   -5.35865
488560.0000   -5.47759
488600.0000   -4.57069
488640.0000   -5.14891
488680.0000   -5.38375
488720.0000   -4.53160
488760.0000   -4.14102
488800.0000   -4.94842
488840.0000   -4.52385
488880.0000   -5.12194
488920.0000   -3.91273
488960.0000   -5.20115
489000.0000   -4.93095
489040.0000   -4.63020
489080.0000   -4.54740
489120.0000   -5.46719
489160.0000   -4.05806
489200.0000   -4.32571
489240.0000   -3.87520
489280.0000   -3.99414
489320.0000   -4.41891
489360.0000   -3.79222
489400.0000   -4.81680
489440.0000   -4.73756
489480.0000   -4.28865
489520.0000   -4.33008
489560.0000   -5.20125
489600.0000   -4.81802
489640.0000   -4.23435
489680.0000   -4.88267
489720.0000   -4.90102
489760.0000   -5.06903
489800.0000   -5.85362
489840.0000   -4.68810
489880.0000   -4.43928
489920.0000   -6.03783
489960.0000   -4.23132
490000.0000   -4.15041
490040.0000   -4.80273
490080.0000   -4.86313
490120.0000   -4.22660
490160.0000   -4.16320
490200.0000   -4.15285
490240.0000   -4.33477
490280.0000   -4.16762
490320.0000   -3.40893
490360.0000   -4.94867
490400.0000   -4.10530
490440.0000   -4.13524
490480.0000   -3.57775
490520.0000   -3.65208
490560.0000   -3.83868
490600.0000   -4.07918
490640.0000   -4.14991
490680.0000   -4.97273
490720.0000   -4.32360
490760.0000   -4.86901
490800.0000   -4.31171
490840.0000   -4.07185
490880.0000   -4.20795
490920.0000   -4.20796
490960.0000   -3.53064
491000.0000   -3.52766
491040.0000   -3.61176
491080.0000   -3.09400
491120.0000   -3.85746
491160.0000   -3.90773
491200.0000   -4.69247
491240.0000   -4.03893
491280.0000   -5.04923
491320.0000   -4.69068
491360.0000   -5.19037
491400.0000   -3.75983
491440.0000   -4.50480
491480.0000   -3.92578
491520.0000   -3.63522
491560.0000   -4.20778
491600.0000   -4.23156
491640.0000   -4.23290
491680.0000   -5.41452
491720.0000   -5.23133
491760.0000   -4.70762
491800.0000   -4.52872
491840.0000   -5.39276
491880.0000   -4.11328
491920.0000   -4.94535
491960.0000   -4.87988
492000.0000   -5.04894
492040.0000   -4.02119
492080.0000   -4.19518
492120.0000   -3.76644
492160.0000   -5.11890
492200.0000   -5.31769
492240.0000   -5.78283
492280.0000   -4.83643
492320.0000   -6.04376
492360.0000   -4.94203
492400.0000   -5.02810
492440.0000   -5.21474
492480.0000   -5.16957
492520.0000   -5.34104
492560.0000   -4.71812
492600.0000   -4.91839
492640.0000   -6.15872
492680.0000   -5.18931
492720.0000   -5.50614
492760.0000   -5.13953
492800.0000   -4.57171
492840.0000   -5.04894
492880.0000   -4.57488
492920.0000   -5.62992
492960.0000   -4.43465
493000.0000   -4.23390
493040.0000   -4.63870
493080.0000   -4.10162
493120.0000   -3.80854
493160.0000   -4.10058
493200.0000   -3.89237
493240.0000   -3.61728
493280.0000   -4.71499
493320.0000   -4.33430
493360.0000   -3.71955
493400.0000   -4.88004
493440.0000   -4.04943
493480.0000   -4.43462
493520.0000   -4.43946
493560.0000   -4.30095
493600.0000   -3.48108
493640.0000   -3.91000
493680.0000   -4.99252
493720.0000   -5.30943
493760.0000   -4.04151
493800.0000   -4.96451
493840.0000   -3.82554
493880.0000   -3.69605
493920.0000   -3.74031
493960.0000   -4.58951
494000.0000   -4.75007
494040.0000   -4.21210
494080.0000   -4.24831
494120.0000   -4.94209
494160.0000   -4.81032
494200.0000   -3.52583
494240.0000   -4.05704
494280.0000   -5.39081
494320.0000   -4.71904
494360.0000   -4.57291
494400.0000   -4.13138
494440.0000   -4.48698
494480.0000   -4.69683
494520.0000   -4.06977
494560.0000   -4.35455
494600.0000   -4.33383
494640.0000   -5.57703
494680.0000   -4.48922
494720.0000   -4.59464
494760.0000   -3.61819
494800.0000   -4.04572
494840.0000   -4.73278
494880.0000   -4.47063
494920.0000   -3.98510
494960.0000   -3.90642
495000.0000   -3.79893
495040.0000   -3.53372
495080.0000   -4.86922
495120.0000   -3.45832
495160.0000   -3.65038
495200.0000   -4.64676
495240.0000   -3.63889
495280.0000   -2.81041
495320.0000   -2.99363
495360.0000   -3.71898
495400.0000   -4.14657
495440.0000   -4.07659
495480.0000   -4.01961
495520.0000   -3.27684
495560.0000   -3.38708
495600.0000   -3.15166
495640.0000   -3.98582
495680.0000   -4.04710
495720.0000   -4.48855
495760.0000   -4.02386
495800.0000   -4.09446
495840.0000   -4.39199
495880.0000   -3.35482
495920.0000   -4.40530
495960.0000   -4.73931
496000.0000   -4.26934
496040.0000   -5.09872
496080.0000   -3.47477
496120.0000   -4.35223
496160.0000   -4.13499
496200.0000   -3.94491
496240.0000   -4.18627
496280.0000   -4.24262
496320.0000   -4.35727
496360.0000   -4.67693
496400.0000   -5.19046
496440.0000   -5.21259
496480.0000   -4.54286
496520.0000   -4.90156
496560.0000   -4.23868
496600.0000   -5.24117
496640.0000   -4.49192
496680.0000   -5.40387
496720.0000   -3.89018
496760.0000   -3.89301
496800.0000   -3.75064
496840.0000   -3.31020
496880.0000   -3.88193
496920.0000   -3.92236
496960.0000   -3.65441
497000.0000   -3.70205
497040.0000   -4.02128
497080.0000   -3.95342
497120.0000   -3.25065
497160.0000   -3.08602
497200.0000   -3.06786
497240.0000   -2.52963
497280.0000   -2.81570
497320.0000   -4.03141
497360.0000   -4.12581
497400.0000   -4.04405
497440.0000   -4.25941
497480.0000   -4.32127
497520.0000   -5.05324
497560.0000   -5.47409
497600.0000   -4.74773
497640.0000   -4.96444
497680.0000   -3.62108
497720.0000   -4.17345
497760.0000   -4.58789
497800.0000   -4.05725
497840.0000   -4.02036
497880.0000   -3.39601
497920.0000   -3.52319
497960.0000   -4.77413
498000.0000   -3.96448
498040.0000   -4.57321
498080.0000   -4.04290
498120.0000   -4.00218
498160.0000   -4.28799
498200.0000   -3.64905
498240.0000   -3.54437
498280.0000   -2.76572
498320.0000   -3.99137
498360.0000   -3.39081
498400.0000   -3.74110
498440.0000   -2.87596
498480.0000   -3.75028
498520.0000   -4.44807
498560.0000   -3.18310
498600.0000   -3.41918
498640.0000   -3.81390
498680.0000   -2.96956
498720.0000   -3.82694
498760.0000   -3.69620
498800.0000   -3.92724
498840.0000   -3.93884
498880.0000   -4.15250
498920.0000   -3.12723
498960.0000   -3.47206
499000.0000   -4.40524
499040.0000   -4.30864
499080.0000   -3.35156
499120.0000   -4.77676
499160.0000   -4.28090
499200.0000   -3.84778
499240.0000   -4.00764
499280.0000   -4.38544
499320.0000   -3.99364
499360.0000   -3.42195
499400.0000   -4.33231
499440.0000   -4.05484
499480.0000   -3.99198
499520.0000   -4.27243
499560.0000   -3.48965
499600.0000   -4.00938
499640.0000   -4.54561
499680.0000   -3.90518
499720.0000   -4.16799
499760.0000   -4.91860
499800.0000   -4.24565
499840.0000   -3.49860
499880.0000   -3.47289
499920.0000   -4.47829
499960.0000   -3.79826
500000.0000   -3.28203
500040.0000   -3.86435
500080.0000   -3.01307
500120.0000   -3.28301
500160.0000   -4.03411
500200.0000   -2.68403
500240.0000   -2.95573
500280.0000   -2.89819
500320.0000   -4.30430
500360.0000   -4.12984
500400.0000   -4.95022
500440.0000   -4.98048
500480.0000   -4.49332
500520.0000   -4.80934
500560.0000   -3.27101
500600.0000   -3.69039
500640.0000   -3.44013
500680.0000   -3.78973
500720.0000   -4.65628
500760.0000   -3.74020
500800.0000   -3.41428
500840.0000   -3.25087
500880.0000   -3.56520
500920.0000   -3.11491
500960.0000   -3.58759
501000.0000   -3.78969
501040.0000   -3.98002
501080.0000   -3.46260
501120.0000   -2.71658
501160.0000   -4.56685
501200.0000   -4.28262
501240.0000   -4.69162
501280.0000   -4.87663
501320.0000   -4.73620
501360.0000   -4.28880
501400.0000   -4.31769
501440.0000   -4.27811
501480.0000   -3.60072
501520.0000   -4.62575
501560.0000   -3.45044
501600.0000   -3.76779
501640.0000   -3.78516
501680.0000   -2.54352
501720.0000   -3.93894
501760.0000   -3.07765
501800.0000   -3.43035
501840.0000   -3.66178
501880.0000   -4.10773
501920.0000   -3.36614
501960.0000   -3.34643
502000.0000   -3.78280
502040.0000   -2.10333
502080.0000   -3.84448
502120.0000   -4.02013
502160.0000   -4.07597
502200.0000   -3.73367
502240.0000   -4.03051
502280.0000   -3.40758
502320.0000   -3.71629
502360.0000   -3.91383
502400.0000   -3.79512
502440.0000   -3.68372
502480.0000   -3.19195
502520.0000   -3.11015
502560.0000   -3.66832
502600.0000   -3.45270
502640.0000   -3.77405
502680.0000   -3.65839
502720.0000   -3.96297
502760.0000   -4.07555
502800.0000   -5.25188
502840.0000   -5.50565
502880.0000   -4.73036
502920.0000   -3.13394
502960.0000   -2.91024
503000.0000   -3.91342
503040.0000   -3.70619
503080.0000   -3.09941
503120.0000   -2.11212
503160.0000   -3.18244
503200.0000   -3.15732
503240.0000   -4.42789
503280.0000   -3.51097
503320.0000   -3.10206
503360.0000   -3.17904
503400.0000   -2.63440
503440.0000   -2.79659
503480.0000   -3.56183
503520.0000   -4.35263
503560.0000   -3.30216
503600.0000   -4.56666
503640.0000   -4.53520
503680.0000   -4.28280
503720.0000   -4.70062
503760.0000   -5.12185
503800.0000   -4.38950
503840.0000   -4.24451
503880.0000   -3.58602
503920.0000   -4.06106
503960.0000   -4.32647
504000.0000   -4.22364
504040.0000   -4.20465
504080.0000   -4.12709
504120.0000   -4.15992
504160.0000   -3.94009
504200.0000   -3.54144
504240.0000   -4.26201
504280.0000   -3.90053
504320.0000   -4.06489
504360.0000   -3.85026
504400.0000   -3.79666
504440.0000   -5.25832
504480.0000   -5.14848
504520.0000   -5.13185
504560.0000   -5.60678
504600.0000   -4.72338
504640.0000   -4.99912
504680.0000   -5.84089
504720.0000   -4.83823
504760.0000   -4.36277
504800.0000   -3.90569
504840.0000   -4.17120
504880.0000   -5.64665
504920.0000   -5.11822
504960.0000   -5.65286
505000.0000   -5.28604
505040.0000   -5.19912
505080.0000   -4.71728
505120.0000   -4.63167
505160.0000   -5.12614
505200.0000   -4.49037
505240.0000   -4.09775
505280.0000   -4.56802
505320.0000   -3.48155
505360.0000   -4.64633
505400.0000   -4.63248
505440.0000   -3.57896
505480.0000   -3.35564
505520.0000   -4.17357
505560.0000   -4.34608
505600.0000   -4.39292
505640.0000   -4.89039
505680.0000   -4.66868
505720.0000   -4.94274
505760.0000   -4.54845
505800.0000   -5.05227
505840.0000   -5.19437
505880.0000   -5.16529
505920.0000   -5.17606
505960.0000   -4.54725
506000.0000   -6.38069
506040.0000   -5.66538
506080.0000   -5.42914
506120.0000   -5.98369
506160.0000   -4.26704
506200.0000   -5.53423
506240.0000   -4.67649
506280.0000   -4.51664
506320.0000   -4.37115
506360.0000   -4.24443
506400.0000   -4.20462
506440.0000   -4.45401
506480.0000   -3.98190
506520.0000   -5.13003
506560.0000   -4.85361
506600.0000   -4.48494
506640.0000   -4.40282
506680.0000   -4.19648
506720.0000   -4.23980
506760.0000   -4.03720
506800.0000   -3.18613
506840.0000   -3.62606
506880.0000   -4.15882
506920.0000   -4.83823
506960.0000   -4.47415
507000.0000   -4.41107
507040.0000   -3.76219
507080.0000   -4.77280
507120.0000   -4.64117
507160.0000   -5.44111
507200.0000   -5.03434
507240.0000   -4.98097
507280.0000   -4.80606
507320.0000   -4.35523
507360.0000   -3.88511
507400.0000   -3.21527
507440.0000   -4.04298
507480.0000   -3.76159
507520.0000   -5.62555
507560.0000   -4.31237
507600.0000   -3.92076
507640.0000   -4.18480
507680.0000   -5.04706
507720.0000   -4.47063
507760.0000   -3.73731
507800.0000   -2.95701
507840.0000   -3.91408
507880.0000   -3.32673
507920.0000   -4.88030
507960.0000   -4.93616
508000.0000   -4.56350
508040.0000   -3.12068
508080.0000   -3.92065
508120.0000   -3.63944
508160.0000   -4.33898
508200.0000   -4.11874
508240.0000   -4.25427
508280.0000   -3.38753
508320.0000   -4.11517
508360.0000   -2.84724
508400.0000   -3.87763
508440.0000   -3.77339
508480.0000   -4.40317
508520.0000   -4.03686
508560.0000   -4.38279
508600.0000   -4.11694
508640.0000   -5.14341
508680.0000   -5.57111
508720.0000   -4.57974
508760.0000   -4.43028
508800.0000   -4.40900
508840.0000   -3.67997
508880.0000   -4.23670
508920.0000   -4.07335
508960.0000   -3.96439
509000.0000   -3.73949
509040.0000   -4.71302
509080.0000   -4.10004
509120.0000   -4.42245
509160.0000   -4.80576
509200.0000   -4.43065
509240.0000   -4.27442
509280.0000   -3.61635
509320.0000   -3.57377
509360.0000   -3.63870
509400.0000   -4.95274
509440.0000   -4.81676
509480.0000   -3.72717
509520.0000   -4.66991
509560.0000   -5.40509
509600.0000   -5.11478
509640.0000   -4.52993
509680.0000   -4.49725
509720.0000   -5.00739
509760.0000   -4.45571
509800.0000   -3.30924
509840.0000   -4.58056
509880.0000   -4.64643
509920.0000   -3.86095
509960.0000   -3.37145
510000.0000   -3.98551
510040.0000   -4.27785
510080.0000   -3.99846
510120.0000   -4.46237
510160.0000   -4.16252
510200.0000   -4.51911
510240.0000   -5.06005
510280.0000   -4.55272
510320.0000   -4.58104
510360.0000   -4.87471
510400.0000   -4.76367
510440.0000   -3.94940
510480.0000   -5.06932
510520.0000   -5.22879
510560.0000   -5.19441
510600.0000   -5.78787
510640.0000   -5.38312
510680.0000   -4.34852
510720.0000   -4.03219
510760.0000   -4.57279
510800.0000   -4.85766
510840.0000   -4.37726
510880.0000   -4.87314
510920.0000   -4.35728
510960.0000   -4.72584
511000.0000   -5.36596
511040.0000   -5.33095
511080.0000   -4.29347
511120.0000   -4.58325
511160.0000   -4.87165
511200.0000   -5.51271
511240.0000   -4.96263
511280.0000   -4.94462
511320.0000   -5.35036
511360.0000   -5.37229
511400.0000   -6.02572
511440.0000   -5.08407
511480.0000   -4.83308
511520.0000   -4.52657
511560.0000   -5.28543
511600.0000   -5.45210
511640.0000   -5.24899
511680.0000   -5.24454
511720.0000   -5.00288
511760.0000   -5.64779
511800.0000   -5.74183
511840.0000   -5.68304
511880.0000   -5.67985
511920.0000   -4.92564
511960.0000   -4.80264
512000.0000   -4.78703
512040.0000   -4.55089
512080.0000   -4.22974
512120.0000   -4.53627
512160.0000   -3.81586
512200.0000   -3.87788
512240.0000   -4.52422
512280.0000   -4.17361
512320.0000   -4.01582
512360.0000   -4.56294
512400.0000   -4.60120
512440.0000   -4.02419
512480.0000   -3.59553
512520.0000   -4.41293
512560.0000   -2.99819
512600.0000   -3.27939
512640.0000   -4.51692
512680.0000   -3.43900
512720.0000   -3.93628
512760.0000   -3.65584
512800.0000   -4.14327
512840.0000   -4.17139
512880.0000   -3.48870
512920.0000   -4.15835
512960.0000   -4.23866
513000.0000   -3.53230
513040.0000   -3.54528
513080.0000   -3.56710
513120.0000   -3.58823
513160.0000   -4.57865
513200.0000   -4.73768
513240.0000   -4.39152
513280.0000   -3.69501
513320.0000   -3.52525
513360.0000   -3.69489
513400.0000   -3.88735
513440.0000   -2.99040
513480.0000   -3.88856
513520.0000   -3.88254
513560.0000   -4.12810
513600.0000   -4.37633
513640.0000   -4.38382
513680.0000   -4.00489
513720.0000   -3.17879
513760.0000   -3.62195
513800.0000   -3.86313
513840.0000   -4.21504
513880.0000   -4.69607
513920.0000   -3.71029
513960.0000   -3.99814
514000.0000   -4.36624
514040.0000   -3.98613
514080.0000   -4.00980
514120.0000   -4.51959
514160.0000   -4.45181
514200.0000   -4.24157
514240.0000   -3.35616
514280.0000   -3.07680
514320.0000   -4.02319
514360.0000   -4.05229
514400.0000   -4.04337
514440.0000   -3.43303
514480.0000   -3.53009
514520.0000   -2.83782
514560.0000   -2.83172
514600.0000   -3.21703
514640.0000   -3.36809
514680.0000   -4.83435
514720.0000   -3.89059
514760.0000   -3.77058
514800.0000   -3.22295
514840.0000   -3.26509
514880.0000   -3.33063
514920.0000   -4.11831
514960.0000   -4.06305
515000.0000   -3.90715
515040.0000   -4.28791
515080.0000   -4.45154
515120.0000   -4.74155
515160.0000   -4.42835
515200.0000   -3.95881
515240.0000   -4.70730
515280.0000   -5.01131
515320.0000   -4.58915
515360.0000   -4.18629
515400.0000   -3.35155
515440.0000   -4.06445
515480.0000   -4.95004
515520.0000   -3.86578
515560.0000   -3.92344
515600.0000   -4.68232
515640.0000   -4.29578
515680.0000   -5.17523
515720.0000   -4.36262
515760.0000   -4.29707
515800.0000   -4.32338
515840.0000   -4.16320
515880.0000   -5.03295
515920.0000   -4.58911
515960.0000   -4.67788
516000.0000   -3.47503
516040.0000   -4.07226
516080.0000   -4.17903
516120.0000   -4.68481
516160.0000   -4.65601
516200.0000   -4.61155
516240.0000   -3.66564
516280.0000   -4.59655
516320.0000   -3.38283
516360.0000   -4.41676
516400.0000   -4.17324
516440.0000   -4.38098
516480.0000   -4.46336
516520.0000   -4.07320
516560.0000   -4.04080
516600.0000   -4.68222
516640.0000   -4.04865
516680.0000   -4.85510
516720.0000   -4.65838
516760.0000   -3.78127
516800.0000   -3.50325
516840.0000   -3.85889
516880.0000   -3.36151
516920.0000   -2.77286
516960.0000   -3.52496
517000.0000   -4.27181
517040.0000   -4.21824
517080.0000   -4.24109
517120.0000   -3.03903
517160.0000   -4.78662
517200.0000   -4.04851
517240.0000   -4.03926
517280.0000   -3.00838
517320.0000   -3.58057
517360.0000   -4.54311
517400.0000   -3.42942
517440.0000   -4.70845
517480.0000   -4.29297
517520.0000   -4.98086
517560.0000   -4.40965
517600.0000   -3.59776
517640.0000   -4.53415
517680.0000   -4.64968
517720.0000   -5.59102
517760.0000   -5.29836
517800.0000   -3.35756
517840.0000   -3.22678
517880.0000   -4.39489
517920.0000   -4.59861
517960.0000   -4.13460
518000.0000   -4.06293
518040.0000   -4.19120
518080.0000   -3.86442
518120.0000   -4.67711
518160.0000   -3.43517
518200.0000   -3.68208
518240.0000   -4.27789
518280.0000   -2.99423
518320.0000   -3.13581
518360.0000   -3.93826
518400.0000   -4.46797
518440.0000   -4.77812
518480.0000   -4.77718
518520.0000   -3.77159
518560.0000   -4.13654
518600.0000   -4.16328
518640.0000   -5.18757
518680.0000   -4.93977
518720.0000   -4.83845
518760.0000   -5.46124
518800.0000   -5.44661
518840.0000   -4.25592
518880.0000   -5.24742
518920.0000   -5.19820
518960.0000   -4.92830
519000.0000   -4.85072
519040.0000   -4.13830
519080.0000   -4.62608
519120.0000   -4.59325
519160.0000   -4.73693
519200.0000   -3.96131
519240.0000   -5.20953
519280.0000   -4.03199
519320.0000   -4.92017
519360.0000   -4.52691
519400.0000   -3.95254
519440.0000   -4.18261
519480.0000   -5.80600
519520.0000   -3.75823
519560.0000   -4.75250
519600.0000   -5.54504
519640.0000   -5.30521
519680.0000   -4.23068
519720.0000   -4.18760
519760.0000   -4.09641
519800.0000   -4.23526
519840.0000   -4.50212
519880.0000   -4.06501
519920.0000   -4.45960
519960.0000   -4.22416
520000.0000   -5.11604
520040.0000   -4.60357
520080.0000   -5.03029
520120.0000   -5.26421
520160.0000   -4.96219
520200.0000   -4.42196
520240.0000   -5.15798
520280.0000   -5.45237
520320.0000   -4.96239
520360.0000   -5.57188
520400.0000   -5.06651
520440.0000   -5.70850
520480.0000   -4.30006
520520.0000   -3.75432
520560.0000   -3.78659
520600.0000   -4.08790
520640.0000   -4.42418
520680.0000   -4.86883
520720.0000   -4.64209
520760.0000   -4.54007
520800.0000   -5.50023
520840.0000   -3.94592
520880.0000   -4.27501
520920.0000   -5.08003
520960.0000   -4.25719
521000.0000   -5.34301
521040.0000   -5.02493
521080.0000   -4.82662
521120.0000   -4.20580
521160.0000   -4.36052
521200.0000   -4.61609
521240.0000   -5.39885
521280.0000   -4.15812
521320.0000   -4.46170
521360.0000   -4.21646
521400.0000   -4.23748
521440.0000   -4.66650
521480.0000   -3.34889
521520.0000   -3.25075
521560.0000   -3.63625
521600.0000   -3.55258
521640.0000   -3.84610
521680.0000   -4.39195
521720.0000   -4.21849
521760.0000   -4.45640
521800.0000   -4.28082
521840.0000   -4.67822
521880.0000   -5.04892
521920.0000   -4.88873
521960.0000   -5.06089
522000.0000   -5.11078
522040.0000   -4.69559
522080.0000   -5.34030
522120.0000   -5.32100
522160.0000   -4.76409
522200.0000   -5.11263
522240.0000   -5.01701
522280.0000   -4.97041
522320.0000   -5.49967
522360.0000   -5.20674
522400.0000   -4.86862
522440.0000   -5.47012
522480.0000   -3.91839
522520.0000   -4.21658
522560.0000   -4.92487
522600.0000   -5.16711
522640.0000   -5.44087
522680.0000   -5.03871
522720.0000   -5.51833
522760.0000   -5.25119
522800.0000   -4.68558
522840.0000   -5.81880
522880.0000   -5.70144
522920.0000   -5.85163
522960.0000   -4.58000
523000.0000   -4.85468
523040.0000   -4.83344
523080.0000   -4.91287
523120.0000   -4.52190
523160.0000   -5.23639
523200.0000   -4.63541
523240.0000   -4.64669
523280.0000   -4.56724
523320.0000   -5.20518
523360.0000   -5.53922
523400.0000   -4.91678
523440.0000   -5.35103
523480.0000   -3.06371
523520.0000   -4.77743
523560.0000   -4.34769
523600.0000   -4.74290
523640.0000   -3.74419
523680.0000   -3.91790
523720.0000   -4.76165
523760.0000   -4.75830
523800.0000   -4.85407
523840.0000   -4.94182
523880.0000   -4.18133
523920.0000   -3.68793
523960.0000   -4.47758
524000.0000   -4.88744
524040.0000   -4.61019
524080.0000   -5.02974
524120.0000   -4.87674
524160.0000   -4.30461
524200.0000   -4.58027
524240.0000   -4.18592
524280.0000   -4.65604
524320.0000   -4.83361
524360.0000   -4.95109
524400.0000   -6.04410
524440.0000   -5.41344
524480.0000   -5.20445
524520.0000   -5.92856
524560.0000   -5.21852
524600.0000   -5.32404
524640.0000   -5.01677
524680.0000   -6.15791
524720.0000   -5.42448
524760.0000   -5.77039
524800.0000   -5.07984
524840.0000   -4.93164
524880.0000   -5.17745
524920.0000   -5.30121
524960.0000   -6.01125
525000.0000   -4.96436
525040.0000   -6.42518
525080.0000   -5.70508
525120.0000   -6.35880
525160.0000   -5.59342
525200.0000   -4.91861
525240.0000   -4.56996
525280.0000   -5.35173
525320.0000   -5.49952
525360.0000   -5.42272
525400.0000   -6.13662
525440.0000   -7.76132
525480.0000   -6.00513
525520.0000   -5.34913
525560.0000   -6.18712
525600.0000   -6.32909
525640.0000   -4.94521
525680.0000   -6.27018
525720.0000   -6.15480
525760.0000   -5.35056
525800.0000   -4.79584
525840.0000   -4.29690
525880.0000   -5.55314
525920.0000   -4.31791
525960.0000   -4.38494
526000.0000   -4.34381
526040.0000   -3.71480
526080.0000   -4.79302
526120.0000   -5.38995
526160.0000   -4.76289
526200.0000   -5.10515
526240.0000   -4.44527
526280.0000   -4.48065
526320.0000   -5.61617
526360.0000   -4.77167
526400.0000   -4.51107
526440.0000   -5.08861
526480.0000   -5.33235
526520.0000   -5.93071
526560.0000   -4.61936
526600.0000   -5.81074
526640.0000   -5.34285
526680.0000   -5.42594
526720.0000   -4.42124
526760.0000   -3.80065
526800.0000   -4.47566
526840.0000   -4.51835
526880.0000   -4.10836
526920.0000   -4.92350
526960.0000   -4.73466
527000.0000   -5.51339
527040.0000   -5.08039
527080.0000   -4.51866
527120.0000   -5.13697
527160.0000   -5.00951
527200.0000   -4.05211
527240.0000   -5.06993
527280.0000   -4.88487
527320.0000   -4.98678
527360.0000   -5.40834
527400.0000   -5.00472
527440.0000   -5.70981
527480.0000   -5.61418
527520.0000   -4.97776
527560.0000   -5.26259
527600.0000   -5.18816
527640.0000   -5.63914
527680.0000   -4.89271
527720.0000   -5.06378
527760.0000   -5.90982
527800.0000   -5.03658
527840.0000   -4.79344
527880.0000   -4.36909
527920.0000   -4.55659
527960.0000   -4.84418
528000.0000   -4.55100
528040.0000   -4.84732
528080.0000   -3.54935
528120.0000   -3.07819
528160.0000   -4.13488
528200.0000   -4.58504
528240.0000   -4.65965
528280.0000   -4.91164
528320.0000   -4.59021
528360.0000   -4.76399
528400.0000   -5.47303
528440.0000   -4.86312
528480.0000   -4.81862
528520.0000   -4.17214
528560.0000   -4.60439
528600.0000   -4.41014
528640.0000   -5.12412
528680.0000   -4.25413
528720.0000   -4.55179
528760.0000   -4.94605
528800.0000   -4.34969
528840.0000   -4.05232
528880.0000   -4.06221
528920.0000   -4.28824
528960.0000   -5.34554
529000.0000   -4.99696
529040.0000   -5.68026
529080.0000   -5.69411
529120.0000   -4.27393
529160.0000   -3.94449
529200.0000   -4.36687
529240.0000   -4.81918
529280.0000   -5.25136
529320.0000   -4.57745
529360.0000   -5.12587
529400.0000   -4.65216
529440.0000   -3.96418
529480.0000   -4.48474
529520.0000   -4.03056
529560.0000   -4.23829
529600.0000   -4.15917
529640.0000   -4.50114
529680.0000   -4.49629
529720.0000   -5.23977
529760.0000   -4.51382
529800.0000   -4.30510
529840.0000   -3.89008
529880.0000   -4.92163
529920.0000   -5.87100
529960.0000   -4.62528
530000.0000   -5.64709
530040.0000   -5.04743
530080.0000   -4.27383
530120.0000   -5.55452
530160.0000   -5.35917
530200.0000   -4.85044
530240.0000   -4.99161
530280.0000   -5.07667
530320.0000   -4.98560
530360.0000   -4.56455
530400.0000   -5.29066
530440.0000   -4.67052
530480.0000   -4.78979
530520.0000   -4.36191
530560.0000   -5.16456
530600.0000   -4.80080
530640.0000   -4.43556
530680.0000   -5.02498
530720.0000   -4.85263
530760.0000   -4.19116
530800.0000   -4.16182
530840.0000   -3.99881
530880.0000   -4.99193
530920.0000   -5.02414
530960.0000   -4.26800
531000.0000   -5.11181
531040.0000   -3.56495
531080.0000   -4.90204
531120.0000   -4.42896
531160.0000   -5.49304
531200.0000   -5.92615
531240.0000   -6.31590
531280.0000   -5.95432
531320.0000   -6.11996
531360.0000   -5.87037
531400.0000   -6.03324
531440.0000   -5.31499
531480.0000   -6.18245
531520.0000   -5.89778
531560.0000   -5.60955
531600.0000   -4.00022
531640.0000   -4.65127
531680.0000   -5.03667
531720.0000   -5.95275
531760.0000   -5.65421
531800.0000   -4.66579
531840.0000   -4.13487
531880.0000   -4.63418
531920.0000   -4.40241
531960.0000   -5.01228
532000.0000   -4.95195
532040.0000   -4.65170
532080.0000   -4.26106
532120.0000   -4.59532
532160.0000   -4.27479
532200.0000   -4.53862
532240.0000   -5.69894
532280.0000   -4.73097
532320.0000   -5.42186
532360.0000   -6.36885
532400.0000   -5.45132
532440.0000   -4.62138
532480.0000   -5.35923
532520.0000   -5.82011
532560.0000   -5.21900
532600.0000   -5.12414
532640.0000   -5.00441
532680.0000   -4.74092
532720.0000   -4.92523
532760.0000   -4.15424
532800.0000   -4.67575
532840.0000   -4.16778
532880.0000   -4.37220
532920.0000   -4.55449
532960.0000   -4.20540
533000.0000   -4.73670
533040.0000   -5.70575
533080.0000   -5.16803
533120.0000   -4.95470
533160.0000   -4.85822
533200.0000   -4.75783
533240.0000   -4.41178
533280.0000   -4.63709
533320.0000   -4.95111
533360.0000   -4.20771
533400.0000   -5.04170
533440.0000   -4.64775
533480.0000   -4.14497
533520.0000   -4.10697
533560.0000   -5.48266
533600.0000   -5.01703
533640.0000   -5.04347
533680.0000   -4.82951
533720.0000   -5.57473
533760.0000   -5.99582
533800.0000   -4.82385
533840.0000   -5.32473
533880.0000   -4.70807
533920.0000   -5.87739
533960.0000   -4.58862
534000.0000   -4.62296
534040.0000   -3.84560
534080.0000   -4.89497
534120.0000   -5.14516
534160.0000   -4.78340
534200.0000   -4.61112
534240.0000   -4.13187
534280.0000   -3.95735
534320.0000   -4.75716
534360.0000   -4.35744
534400.0000   -3.94105
534440.0000   -3.84685
534480.0000   -4.42960
534520.0000   -4.90906
534560.0000   -5.08958
534600.0000   -5.08458
534640.0000   -4.66308
534680.0000   -4.98334
534720.0000   -5.41066
534760.0000   -5.45444
534800.0000   -4.09745
534840.0000   -4.42425
534880.0000   -4.30598
534920.0000   -4.22609
534960.0000   -4.17383
535000.0000   -4.62718
535040.0000   -4.83840
535080.0000   -4.53045
535120.0000   -4.56128
535160.0000   -4.71633
535200.0000   -3.98870
535240.0000   -4.44870
535280.0000   -4.57056
535320.0000   -4.30312
535360.0000   -4.35845
535400.0000   -4.95732
535440.0000   -4.59198
535480.0000   -4.39158
535520.0000   -4.20069
535560.0000   -4.21765
535600.0000   -3.89739
535640.0000   -3.43731
535680.0000   -4.01798
535720.0000   -4.17200
535760.0000   -2.98386
535800.0000   -4.37097
535840.0000   -3.90601
535880.0000   -5.43753
535920.0000   -4.51801
535960.0000   -5.23787
536000.0000   -5.87338
536040.0000   -4.52462
536080.0000   -4.19222
536120.0000   -4.84419
536160.0000   -4.24578
536200.0000   -4.10731
536240.0000   -3.43380
536280.0000   -3.97660
536320.0000   -3.64933
536360.0000   -4.11991
536400.0000   -3.72981
536440.0000   -3.47788
536480.0000   -4.37935
536520.0000   -4.81874
536560.0000   -3.80834
536600.0000   -4.28626
536640.0000   -3.22143
536680.0000   -4.53996
536720.0000   -4.35762
536760.0000   -4.60003
536800.0000   -3.87160
536840.0000   -5.02853
536880.0000   -5.03849
536920.0000   -4.24413
536960.0000   -4.62954
537000.0000   -4.62439
537040.0000   -5.74508
537080.0000   -4.79050
537120.0000   -4.01658
537160.0000   -3.66070
537200.0000   -4.07244
537240.0000   -4.38246
537280.0000   -4.62297
537320.0000   -4.18469
537360.0000   -4.69881
537400.0000   -4.78359
537440.0000   -5.11723
537480.0000   -4.28178
537520.0000   -4.20475
537560.0000   -4.67351
537600.0000   -4.57593
537640.0000   -4.40136
537680.0000   -4.09729
537720.0000   -4.00560
537760.0000   -4.45892
537800.0000   -4.21298
537840.0000   -4.16130
537880.0000   -4.33303
537920.0000   -4.23535
537960.0000   -3.97452
538000.0000   -5.36585
538040.0000   -5.03804
538080.0000   -4.17347
538120.0000   -4.64666
538160.0000   -5.25449
538200.0000   -4.38415
538240.0000   -5.27068
538280.0000   -4.80420
538320.0000   -5.76964
538360.0000   -5.63894
538400.0000   -4.80835
538440.0000   -4.89668
538480.0000   -4.83468
538520.0000   -5.03236
538560.0000   -5.55473
538600.0000   -5.64675
538640.0000   -5.89551
538680.0000   -5.51961
538720.0000   -5.26543
538760.0000   -4.73919
538800.0000   -4.82021
538840.0000   -4.71229
538880.0000   -4.70733
538920.0000   -4.37047
538960.0000   -4.90998
539000.0000   -5.75827
539040.0000   -5.34375
539080.0000   -5.65718
539120.0000   -5.20446
539160.0000   -4.89140
539200.0000   -5.60936
539240.0000   -5.74383
539280.0000   -5.07034
539320.0000   -5.16709
539360.0000   -5.30642
539400.0000   -6.15717
539440.0000   -4.47112
539480.0000   -5.74064
539520.0000   -5.74900
539560.0000   -6.38659
539600.0000   -4.56025
539640.0000   -5.46821
539680.0000   -6.54671
539720.0000   -5.96753
539760.0000   -5.06657
539800.0000   -4.53463
539840.0000   -4.59544
539880.0000   -4.75436
539920.0000   -5.03891
539960.0000   -5.57795
540000.0000   -5.06835
540040.0000   -4.91242
540080.0000   -5.55975
540120.0000   -5.30888
540160.0000   -5.16933
540200.0000   -5.28005
540240.0000   -4.90200
540280.0000   -5.02444
540320.0000   -5.77253
540360.0000   -5.76176
540400.0000   -6.06979
540440.0000   -5.67619
540480.0000   -5.31867
540520.0000   -5.01094
540560.0000   -5.38870
540600.0000   -4.86417
540640.0000   -5.38878
540680.0000   -5.69623
540720.0000   -5.66644
540760.0000   -4.75862
540800.0000   -5.43325
540840.0000   -4.79688
540880.0000   -5.87659
540920.0000   -5.00371
540960.0000   -5.70250
541000.0000   -5.39787
541040.0000   -4.99430
541080.0000   -5.37820
541120.0000   -5.41006
541160.0000   -5.85604
541200.0000   -5.27281
541240.0000   -4.83407
541280.0000   -4.28665
541320.0000   -4.83502
541360.0000   -5.00080
541400.0000   -5.64206
541440.0000   -5.02664
541480.0000   -4.27162
541520.0000   -5.94996
541560.0000   -5.50660
541600.0000   -4.98434
541640.0000   -5.36926
541680.0000   -5.47224
541720.0000   -6.16191
541760.0000   -5.64546
541800.0000   -5.76214
541840.0000   -5.23430
541880.0000   -4.69839
541920.0000   -5.23178
541960.0000   -4.76479
542000.0000   -4.65798
542040.0000   -4.98671
542080.0000   -5.49995
542120.0000   -5.52900
542160.0000   -5.77195
542200.0000   -5.05403
542240.0000   -5.40727
542280.0000   -5.29750
542320.0000   -4.67124
542360.0000   -4.94707
542400.0000   -5.08172
542440.0000   -5.36154
542480.0000   -5.16185
542520.0000   -5.07007
542560.0000   -4.70787
542600.0000   -4.69448
542640.0000   -4.92542
542680.0000   -4.95789
542720.0000   -5.01285
542760.0000   -3.74177
542800.0000   -5.03579
542840.0000   -4.99638
542880.0000   -5.25476
542920.0000   -5.80800
542960.0000   -4.52532
543000.0000   -4.47133
543040.0000   -3.59735
543080.0000   -4.10820
543120.0000   -4.31538
543160.0000   -5.79620
543200.0000   -4.33646
543240.0000   -4.58043
543280.0000   -4.67348
543320.0000   -4.11947
543360.0000   -4.14512
543400.0000   -4.80489
543440.0000   -4.69240
543480.0000   -4.77435
543520.0000   -4.20387
543560.0000   -4.46288
543600.0000   -3.96792
543640.0000   -5.14465
543680.0000   -5.80940
543720.0000   -5.26150
543760.0000   -4.93303
543800.0000   -5.42953
543840.0000   -5.07854
543880.0000   -4.34843
543920.0000   -4.71823
543960.0000   -4.64620
544000.0000   -4.82483
544040.0000   -5.09466
544080.0000   -3.97008
544120.0000   -4.90120
544160.0000   -5.33626
544200.0000   -5.45477
544240.0000   -5.67420
544280.0000   -5.18264
544320.0000   -5.51326
544360.0000   -5.31434
544400.0000   -5.37757
544440.0000   -5.66855
544480.0000   -5.70425
544520.0000   -5.62316
544560.0000   -6.15076
544600.0000   -5.94568
544640.0000   -5.44156
544680.0000   -5.27042
544720.0000   -4.45834
544760.0000   -5.06679
544800.0000   -4.75675
544840.0000   -5.38450
544880.0000   -4.84715
544920.0000   -5.54185
544960.0000   -5.55412
545000.0000   -5.51365
545040.0000   -5.03894
545080.0000   -4.51931
545120.0000   -4.79309
545160.0000   -4.79305
545200.0000   -4.96860
545240.0000   -4.76087
545280.0000   -5.11817
545320.0000   -5.33898
545360.0000   -3.45410
545400.0000   -4.40755
545440.0000   -4.65110
545480.0000   -4.33917
545520.0000   -4.58847
545560.0000   -3.75435
545600.0000   -3.17526
545640.0000   -3.54712
545680.0000   -4.32292
545720.0000   -4.21465
545760.0000   -3.91033
545800.0000   -4.18137
545840.0000   -3.96871
545880.0000   -4.64027
545920.0000   -4.57448
545960.0000   -4.19107
546000.0000   -4.07836
546040.0000   -4.92289
546080.0000   -4.31721
546120.0000   -5.35749
546160.0000   -4.51979
546200.0000   -4.42781
546240.0000   -4.14859
546280.0000   -4.45192
546320.0000   -4.75069
546360.0000   -4.49983
546400.0000   -6.48488
546440.0000   -4.53456
546480.0000   -4.87240
546520.0000   -4.73998
546560.0000   -3.33770
546600.0000   -4.38870
546640.0000   -4.92408
546680.0000   -3.78042
546720.0000   -5.03493
546760.0000   -5.55193
546800.0000   -4.17789
546840.0000   -4.28038
546880.0000   -4.18316
546920.0000   -4.50906
546960.0000   -4.46433
547000.0000   -4.92220
547040.0000   -5.06696
547080.0000   -5.26655
547120.0000   -5.15932
547160.0000   -4.55843
547200.0000   -4.68192
547240.0000   -4.81802
547280.0000   -5.19256
547320.0000   -4.83207
547360.0000   -3.87801
547400.0000   -4.16540
547440.0000   -5.31390
547480.0000   -5.07597
547520.0000   -5.15037
547560.0000   -5.01177
547600.0000   -4.99958
547640.0000   -5.56896
547680.0000   -4.81306
547720.0000   -5.45439
547760.0000   -4.31946
547800.0000   -4.98578
547840.0000   -5.19141
547880.0000   -5.50273
547920.0000   -4.91823
547960.0000   -5.22596
548000.0000   -4.59723
548040.0000   -5.10689
548080.0000   -4.62331
548120.0000   -5.17132
548160.0000   -5.87303
548200.0000   -5.94015
548240.0000   -5.73914
548280.0000   -5.06347
548320.0000   -4.65994
548360.0000   -4.10856
548400.0000   -5.14544
548440.0000   -5.22364
548480.0000   -4.85855
548520.0000   -6.09027
548560.0000   -5.26737
548600.0000   -5.18906
548640.0000   -4.75230
548680.0000   -3.96909
548720.0000   -3.36825
548760.0000   -3.57627
548800.0000   -2.79411
548840.0000   -3.58921
548880.0000   -3.79009
548920.0000   -5.07688
548960.0000   -4.07904
549000.0000   -4.48186
549040.0000   -4.34931
549080.0000   -5.17612
549120.0000   -5.18683
549160.0000   -5.57828
549200.0000   -5.08120
549240.0000   -5.47398
549280.0000   -5.28885
549320.0000   -5.23490
549360.0000   -5.49334
549400.0000   -5.06323
549440.0000   -5.28265
549480.0000   -5.36707
549520.0000   -4.90714
549560.0000   -4.90892
549600.0000   -5.39449
549640.0000   -5.66859
549680.0000   -5.69357
549720.0000   -5.34061
549760.0000   -5.68521
549800.0000   -5.87735
549840.0000   -6.34306
549880.0000   -6.14370
549920.0000   -5.85821
549960.0000   -6.56235
550000.0000   -5.09846
550040.0000   -5.23281
550080.0000   -5.95200
550120.0000   -5.25646
550160.0000   -5.27905
550200.0000   -5.43561
550240.0000   -5.11415
550280.0000   -5.24388
550320.0000   -5.68813
550360.0000   -5.74136
550400.0000   -5.87579
550440.0000   -5.14509
550480.0000   -5.11659
550520.0000   -4.95853
550560.0000   -4.67976
550600.0000   -4.34883
550640.0000   -5.45010
550680.0000   -4.78350
550720.0000   -4.85724
550760.0000   -4.27802
550800.0000   -4.69388
550840.0000   -4.27469
550880.0000   -4.63267
550920.0000   -5.06834
550960.0000   -5.38496
551000.0000   -5.66902
551040.0000   -6.67590
551080.0000   -5.59754
551120.0000   -5.46379
551160.0000   -6.20259
551200.0000   -6.24497
551240.0000   -6.53717
551280.0000   -5.83435
551320.0000   -5.73270
551360.0000   -6.00302
551400.0000   -5.97695
551440.0000   -5.62707
551480.0000   -5.95166
551520.0000   -6.68257
551560.0000   -6.27344
551600.0000   -6.18344
551640.0000   -6.30320
551680.0000   -6.46109
551720.0000   -5.49223
551760.0000   -5.22247
551800.0000   -4.95408
551840.0000   -5.36880
551880.0000   -5.73140
551920.0000   -6.72732
551960.0000   -5.35964
552000.0000   -6.50276
552040.0000   -5.77674
552080.0000   -6.10130
552120.0000   -5.61481
552160.0000   -5.65919
552200.0000   -6.44853
552240.0000   -6.10978
552280.0000   -5.64180
552320.0000   -6.20605
552360.0000   -5.24302
552400.0000   -5.43336
552440.0000   -6.11198
552480.0000   -5.45618
552520.0000   -5.88110
552560.0000   -4.83305
552600.0000   -6.48162
552640.0000   -5.97930
552680.0000   -5.35704
552720.0000   -6.27618
552760.0000   -5.86212
552800.0000   -6.09328
552840.0000   -5.71502
552880.0000   -5.44733
552920.0000   -5.98880
552960.0000   -6.96089
553000.0000   -5.88431
553040.0000   -6.07143
553080.0000   -5.71932
553120.0000   -5.57521
553160.0000   -5.53304
553200.0000   -4.65139
553240.0000   -4.50903
553280.0000   -4.90044
553320.0000   -3.50427
553360.0000   -5.36880
553400.0000   -5.87391
553440.0000   -6.98638
553480.0000   -6.07077
553520.0000   -5.48811
553560.0000   -5.61078
553600.0000   -5.39371
553640.0000   -5.29740
553680.0000   -5.76830
553720.0000   -5.47559
553760.0000   -5.29262
553800.0000   -5.46259
553840.0000   -5.21889
553880.0000   -5.07336
553920.0000   -4.56955
553960.0000   -5.45790
554000.0000   -5.37394
554040.0000   -5.31285
554080.0000   -5.93537
554120.0000   -5.97086
554160.0000   -5.74676
554200.0000   -5.96122
554240.0000   -4.90518
554280.0000   -4.64353
554320.0000   -4.43406
554360.0000   -4.56124
554400.0000   -5.04032
554440.0000   -4.02422
554480.0000   -4.49626
554520.0000   -5.15869
554560.0000   -5.24149
554600.0000   -4.94343
554640.0000   -5.51283
554680.0000   -5.53222
554720.0000   -4.77801
554760.0000   -5.60076
554800.0000   -5.12236
554840.0000   -4.87204
554880.0000   -4.82013
554920.0000   -4.84380
554960.0000   -5.48066
555000.0000   -6.06120
555040.0000   -5.34042
555080.0000   -5.88156
555120.0000   -5.49994
555160.0000   -5.57898
555200.0000   -4.51425
555240.0000   -5.68802
555280.0000   -5.54651
555320.0000   -6.60520
555360.0000   -6.81066
555400.0000   -6.68639
555440.0000   -6.71186
555480.0000   -6.19898
555520.0000   -6.62441
555560.0000   -7.31839
555600.0000   -6.16958
555640.0000   -6.31574
555680.0000   -6.42146
555720.0000   -5.68084
555760.0000   -5.21663
555800.0000   -5.82538
555840.0000   -5.02139
555880.0000   -4.98894
555920.0000   -4.17433
555960.0000   -5.11406
556000.0000   -5.07882
556040.0000   -5.95673
556080.0000   -5.65916
556120.0000   -6.72058
556160.0000   -5.56661
556200.0000   -5.27316
556240.0000   -6.03048
556280.0000   -5.57954
556320.0000   -6.08188
556360.0000   -6.05424
556400.0000   -5.60679
556440.0000   -5.27607
556480.0000   -5.02381
556520.0000   -4.93446
556560.0000   -4.81402
556600.0000   -5.09731
556640.0000   -5.16798
556680.0000   -4.86584
556720.0000   -4.25400
556760.0000   -5.89233
556800.0000   -6.05205
556840.0000   -4.62900
556880.0000   -5.53274
556920.0000   -5.61537
556960.0000   -5.72179
557000.0000   -6.29649
557040.0000   -4.23541
557080.0000   -4.85695
557120.0000   -5.11475
557160.0000   -4.43557
557200.0000   -4.43429
557240.0000   -4.19032
557280.0000   -4.83237
557320.0000   -5.41935
557360.0000   -5.86046
557400.0000   -5.89695
557440.0000   -5.16023
557480.0000   -4.85287
557520.0000   -5.90009
557560.0000   -5.12213
557600.0000   -5.60993
557640.0000   -5.67069
557680.0000   -5.36838
557720.0000   -4.97524
557760.0000   -5.15629
557800.0000   -4.99229
557840.0000   -5.45003
557880.0000   -6.02448
557920.0000   -6.14623
557960.0000   -6.59985
558000.0000   -6.65550
558040.0000   -5.29222
558080.0000   -5.81359
558120.0000   -6.24520
558160.0000   -6.08824
558200.0000   -5.01447
558240.0000   -5.19688
558280.0000   -4.41364
558320.0000   -4.16599
558360.0000   -4.76202
558400.0000   -4.11724
558440.0000   -4.84533
558480.0000   -5.46762
558520.0000   -6.59390
558560.0000   -5.90391
558600.0000   -5.83369
558640.0000   -5.53194
558680.0000   -5.57756
558720.0000   -6.91994
558760.0000   -6.38930
558800.0000   -6.13490
558840.0000   -6.29949
558880.0000   -6.33582
558920.0000   -6.21420
558960.0000   -6.35107
559000.0000   -6.43916
559040.0000   -5.15713
559080.0000   -5.54395
559120.0000   -6.16383
559160.0000   -5.79303
559200.0000   -4.80487
559240.0000   -5.12107
559280.0000   -5.45737
559320.0000   -5.60272
559360.0000   -5.33758
559400.0000   -5.26168
559440.0000   -5.87670
559480.0000   -5.17822
559520.0000   -5.12546
559560.0000   -5.10835
559600.0000   -5.51620
559640.0000   -5.03996
559680.0000   -4.46000
559720.0000   -5.02193
559760.0000   -5.57280
559800.0000   -5.30676
559840.0000   -5.27169
559880.0000   -5.22147
559920.0000   -5.63607
559960.0000   -5.58969
560000.0000   -6.23421
560040.0000   -6.52425
560080.0000   -5.97836
560120.0000   -6.16042
560160.0000   -5.47165
560200.0000   -5.72915
560240.0000   -5.52871
560280.0000   -5.05951
560320.0000   -4.49654
560360.0000   -4.91618
560400.0000   -4.70460
560440.0000   -4.62545
560480.0000   -5.14602
560520.0000   -4.72430
560560.0000   -4.58796
560600.0000   -4.99479
560640.0000   -5.10306
560680.0000   -5.14616
560720.0000   -5.32659
560760.0000   -6.44752
560800.0000   -5.28028
560840.0000   -5.64914
560880.0000   -5.51900
560920.0000   -4.93321
560960.0000   -6.45009
561000.0000   -4.81591
561040.0000   -4.75522
561080.0000   -4.83111
561120.0000   -4.78707
561160.0000   -5.29776
561200.0000   -6.57275
561240.0000   -5.93267
561280.0000   -5.21054
561320.0000   -4.97187
561360.0000   -5.41814
561400.0000   -6.78069
561440.0000   -5.76554
561480.0000   -5.76478
561520.0000   -4.96954
561560.0000   -5.82191
561600.0000   -5.87210
561640.0000   -5.32537
561680.0000   -6.23009
561720.0000   -5.95087
561760.0000   -5.47045
561800.0000   -5.18818
561840.0000   -5.42617
561880.0000   -3.89743
561920.0000   -5.24080
561960.0000   -4.87342
562000.0000   -4.63381
562040.0000   -4.70853
562080.0000   -5.76340
562120.0000   -4.81169
562160.0000   -4.32349
562200.0000   -5.47457
562240.0000   -5.49936
562280.0000   -5.94442
562320.0000   -5.24322
562360.0000   -4.57827
562400.0000   -5.43730
562440.0000   -6.70969
562480.0000   -6.28748
562520.0000   -6.13725
562560.0000   -6.75689
562600.0000   -5.80102
562640.0000   -5.16854
562680.0000   -5.72567
562720.0000   -5.69156
562760.0000   -5.12958
562800.0000   -5.34400
562840.0000   -5.96649
562880.0000   -6.55790
562920.0000   -4.57717
562960.0000   -5.05191
563000.0000   -5.30321
563040.0000   -5.98958
563080.0000   -5.31008
563120.0000   -5.47730
563160.0000   -5.45170
563200.0000   -4.81732
563240.0000   -5.58676
563280.0000   -5.24947
563320.0000   -4.96181
563360.0000   -5.59345
563400.0000   -4.89606
563440.0000   -4.85746
563480.0000   -4.73231
563520.0000   -4.29704
563560.0000   -5.17225
563600.0000   -4.90195
563640.0000   -4.56249
563680.0000   -5.84161
563720.0000   -4.81530
563760.0000   -4.06592
563800.0000   -5.22497
563840.0000   -5.07525
563880.0000   -5.83518
563920.0000   -5.49207
563960.0000   -6.21262
564000.0000   -5.81010
564040.0000   -5.61282
564080.0000   -5.47187
564120.0000   -5.32941
564160.0000   -5.19670
564200.0000   -5.09570
564240.0000   -4.84707
564280.0000   -4.52160
564320.0000   -4.07495
564360.0000   -5.17769
564400.0000   -5.39811
564440.0000   -5.23270
564480.0000   -6.22269
564520.0000   -5.83152
564560.0000   -5.22153
564600.0000   -4.74687
564640.0000   -5.53346
564680.0000   -6.25064
564720.0000   -4.41965
564760.0000   -4.93119
564800.0000   -5.21113
564840.0000   -6.43451
564880.0000   -6.11676
564920.0000   -6.01895
564960.0000   -6.93286
565000.0000   -5.41615
565040.0000   -5.72876
565080.0000   -5.31008
565120.0000   -5.29594
565160.0000   -4.97591
565200.0000   -5.57744
565240.0000   -5.09660
565280.0000   -5.24973
565320.0000   -5.48020
565360.0000   -5.07567
565400.0000   -5.85509
565440.0000   -5.09893
565480.0000   -4.30527
565520.0000   -6.10899
565560.0000   -5.28875
565600.0000   -5.37770
565640.0000   -4.99618
565680.0000   -5.11319
565720.0000   -5.11841
565760.0000   -5.19022
565800.0000   -5.16093
565840.0000   -4.93770
565880.0000   -4.88234
565920.0000   -5.29187
565960.0000   -5.16312
566000.0000   -4.66768
566040.0000   -4.79144
566080.0000   -5.61751
566120.0000   -4.65298
566160.0000   -5.91269
566200.0000   -5.35454
566240.0000   -4.39563
566280.0000   -4.74436
566320.0000   -3.75959
566360.0000   -4.41079
566400.0000   -5.29710
566440.0000   -4.11791
566480.0000   -3.87170
566520.0000   -4.74740
566560.0000   -4.93751
566600.0000   -5.35382
566640.0000   -4.59891
566680.0000   -4.55179
566720.0000   -4.32442
566760.0000   -4.43866
566800.0000   -4.62852
566840.0000   -4.81482
566880.0000   -4.82889
566920.0000   -4.45350
566960.0000   -4.01660
567000.0000   -4.24686
567040.0000   -3.61539
567080.0000   -4.15810
567120.0000   -3.41818
567160.0000   -5.29443
567200.0000   -5.67220
567240.0000   -4.65041
567280.0000   -4.94353
567320.0000   -5.69429
567360.0000   -4.98914
567400.0000   -5.36946
567440.0000   -4.56338
567480.0000   -3.69604
567520.0000   -5.04974
567560.0000   -5.53532
567600.0000   -4.49225
567640.0000   -5.31985
567680.0000   -5.34071
567720.0000   -5.46661
567760.0000   -5.74608
567800.0000   -5.47741
567840.0000   -5.30598
567880.0000   -5.87119
567920.0000   -5.52172
567960.0000   -5.05860
568000.0000   -5.31939
568040.0000   -5.54491
568080.0000   -5.64262
568120.0000   -4.82750
568160.0000   -5.54076
568200.0000   -5.07501
568240.0000   -4.65080
568280.0000   -4.73240
568320.0000   -4.46672
568360.0000   -4.66247
568400.0000   -5.24918
568440.0000   -5.50847
568480.0000   -4.48667
568520.0000   -4.94959
568560.0000   -5.11921
568600.0000   -5.36321
568640.0000   -5.65638
568680.0000   -5.55463
568720.0000   -6.12739
568760.0000   -5.83934
568800.0000   -5.65832
568840.0000   -5.78214
568880.0000   -5.17776
568920.0000   -4.56723
568960.0000   -4.21811
569000.0000   -4.23569
569040.0000   -4.27949
569080.0000   -4.66887
569120.0000   -4.08797
569160.0000   -4.79535
569200.0000   -4.62029
569240.0000   -4.25600
569280.0000   -4.87096
569320.0000   -5.43546
569360.0000   -5.69925
569400.0000   -5.12418
569440.0000   -5.53340
569480.0000   -4.70406
569520.0000   -5.01316
569560.0000   -5.34802
569600.0000   -5.02710
569640.0000   -4.98143
569680.0000   -4.47280
569720.0000   -4.21801
569760.0000   -5.13730
569800.0000   -5.28655
569840.0000   -5.33198
569880.0000   -4.62852
569920.0000   -4.56972
569960.0000   -4.64950
570000.0000   -4.35915
570040.0000   -4.44750
570080.0000   -4.81111
570120.0000   -4.23648
570160.0000   -5.01584
570200.0000   -4.63595
570240.0000   -4.67182
570280.0000   -5.68104
570320.0000   -4.80219
570360.0000   -4.74757
570400.0000   -4.16216
570440.0000   -5.46636
570480.0000   -4.98429
570520.0000   -4.64066
570560.0000   -5.53867
570600.0000   -5.68038
570640.0000   -4.61902
570680.0000   -4.12411
570720.0000   -4.40086
570760.0000   -4.27148
570800.0000   -4.34913
570840.0000   -4.47522
570880.0000   -4.40635
570920.0000   -4.19180
570960.0000   -4.06661
571000.0000   -4.48250
571040.0000   -4.64794
571080.0000   -5.40104
571120.0000   -3.76453
571160.0000   -4.50485
571200.0000   -4.04458
571240.0000   -4.70913
571280.0000   -3.53723
571320.0000   -3.74862
571360.0000   -4.64088
571400.0000   -5.06867
571440.0000   -4.67631
571480.0000   -4.79900
571520.0000   -3.86779
571560.0000   -4.37913
571600.0000   -4.06593
571640.0000   -5.33921
571680.0000   -5.06640
571720.0000   -4.68076
571760.0000   -5.38850
571800.0000   -4.16903
571840.0000   -4.46706
571880.0000   -4.37915
571920.0000   -4.38188
571960.0000   -4.40548
572000.0000   -5.04069
572040.0000   -5.12989
572080.0000   -4.37118
572120.0000   -4.55326
572160.0000   -4.49575
572200.0000   -5.32456
572240.0000   -4.48515
572280.0000   -4.18604
572320.0000   -3.89584
572360.0000   -4.42306
572400.0000   -3.70451
572440.0000   -4.96404
572480.0000   -3.82955
572520.0000   -4.13855
572560.0000   -3.72740
572600.0000   -4.01291
572640.0000   -4.64997
572680.0000   -4.65203
572720.0000   -4.57015
572760.0000   -5.06697
572800.0000   -5.64018
572840.0000   -5.83824
572880.0000   -5.53867
572920.0000   -5.49348
572960.0000   -4.60409
573000.0000   -5.18334
573040.0000   -5.12525
573080.0000   -4.97077
573120.0000   -4.87472
573160.0000   -4.01416
573200.0000   -4.42064
573240.0000   -4.53114
573280.0000   -4.76249
573320.0000   -2.97554
573360.0000   -3.97889
573400.0000   -4.17907
573440.0000   -3.63878
573480.0000   -4.01564
573520.0000   -4.94231
573560.0000   -4.53736
573600.0000   -4.69741
573640.0000   -4.08764
573680.0000   -3.88941
573720.0000   -3.80358
573760.0000   -4.49709
573800.0000   -4.76877
573840.0000   -4.41754
573880.0000   -5.35193
573920.0000   -4.59605
573960.0000   -4.78262
574000.0000   -4.99355
574040.0000   -3.41772
574080.0000   -4.03482
574120.0000   -5.06316
574160.0000   -4.55169
574200.0000   -4.64409
574240.0000   -4.88298
574280.0000   -4.44267
574320.0000   -4.63478
574360.0000   -4.84811
574400.0000   -4.20648
574440.0000   -4.06818
574480.0000   -3.73682
574520.0000   -4.57375
574560.0000   -4.20257
574600.0000   -4.91083
574640.0000   -3.96168
574680.0000   -3.59966
574720.0000   -3.96523
574760.0000   -4.57269
574800.0000   -4.02332
574840.0000   -3.92197
574880.0000   -3.56497
574920.0000   -3.08500
574960.0000   -4.04354
575000.0000   -3.90158
575040.0000   -4.35604
575080.0000   -4.19471
575120.0000   -4.44860
575160.0000   -4.12585
575200.0000   -4.20744
575240.0000   -5.05047
575280.0000   -4.42326
575320.0000   -5.04380
575360.0000   -3.98885
575400.0000   -4.47862
575440.0000   -4.19524
575480.0000   -3.55460
575520.0000   -4.47419
575560.0000   -3.60909
575600.0000   -3.81041
575640.0000   -3.85569
575680.0000   -4.40198
575720.0000   -4.51034
575760.0000   -4.23196
575800.0000   -4.44373
575840.0000   -4.35868
575880.0000   -4.84500
575920.0000   -4.10545
575960.0000   -4.22978
576000.0000   -4.20051
576040.0000   -3.97459
576080.0000   -4.30344
576120.0000   -3.79555
576160.0000   -4.26264
576200.0000   -2.73331
576240.0000   -4.83365
576280.0000   -4.62704
576320.0000   -4.58639
576360.0000   -4.08171
576400.0000   -4.83885
576440.0000   -4.21677
576480.0000   -4.03633
576520.0000   -4.67720
576560.0000   -4.28552
576600.0000   -4.73058
576640.0000   -4.93393
576680.0000   -4.61752
576720.0000   -4.22158
576760.0000   -4.80181
576800.0000   -4.55150
576840.0000   -4.43699
576880.0000   -4.68830
576920.0000   -5.52620
576960.0000   -5.01628
577000.0000   -4.26687
577040.0000   -5.46879
577080.0000   -4.89718
577120.0000   -4.33222
577160.0000   -4.32546
577200.0000   -4.44978
577240.0000   -3.94560
577280.0000   -4.49896
577320.0000   -4.30152
577360.0000   -4.35358
577400.0000   -3.79967
577440.0000   -4.56518
577480.0000   -4.85766
577520.0000   -4.33148
577560.0000   -5.34245
577600.0000   -4.40444
577640.0000   -4.91654
577680.0000   -4.09955
577720.0000   -5.45017
577760.0000   -4.75122
577800.0000   -4.40245
577840.0000   -5.50252
577880.0000   -4.93193
577920.0000   -3.84980
577960.0000   -4.71855
578000.0000   -5.10860
578040.0000   -5.10755
578080.0000   -3.85282
578120.0000   -4.95729
578160.0000   -4.78215
578200.0000   -4.83282
578240.0000   -5.29230
578280.0000   -4.45062
578320.0000   -4.99800
578360.0000   -4.79526
578400.0000   -4.54848
578440.0000   -5.86532
578480.0000   -5.14414
578520.0000   -4.51981
578560.0000   -5.30381
578600.0000   -5.11658
578640.0000   -5.06579
578680.0000   -5.56132
578720.0000   -4.90908
578760.0000   -5.63556
578800.0000   -5.05908
578840.0000   -4.51728
578880.0000   -4.78794
578920.0000   -4.44914
578960.0000   -4.20597
579000.0000   -4.76163
579040.0000   -5.05044
579080.0000   -4.79571
579120.0000   -4.73766
579160.0000   -5.31889
579200.0000   -6.18359
579240.0000   -5.28459
579280.0000   -5.92089
579320.0000   -5.41669
579360.0000   -5.62684
579400.0000   -4.66586
579440.0000   -4.78051
579480.0000   -4.80559
579520.0000   -4.61342
579560.0000   -4.81953
579600.0000   -5.32834
579640.0000   -4.36813
579680.0000   -4.87835
579720.0000   -5.65032
579760.0000   -4.60826
579800.0000   -4.86566
579840.0000   -5.24401
579880.0000   -4.39135
579920.0000   -5.16043
579960.0000   -5.60172
580000.0000   -5.37559
580040.0000   -5.31494
580080.0000   -5.62485
580120.0000   -5.68632
580160.0000   -4.82893
580200.0000   -5.89404
580240.0000   -5.87378
580280.0000   -5.69593
580320.0000   -5.28397
580360.0000   -5.76216
580400.0000   -5.53702
580440.0000   -5.69904
580480.0000   -5.14002
580520.0000   -4.87940
580560.0000   -3.77378
580600.0000   -4.51548
580640.0000   -4.55104
580680.0000   -5.97037
580720.0000   -6.03493
580760.0000   -4.32043
580800.0000   -4.92222
580840.0000   -4.02336
580880.0000   -4.45484
580920.0000   -3.54677
580960.0000   -3.23233
581000.0000   -3.62999
581040.0000   -4.53310
581080.0000   -4.50522
581120.0000   -4.98409
581160.0000   -5.10864
581200.0000   -5.53942
581240.0000   -4.86045
581280.0000   -5.69562
581320.0000   -4.97201
581360.0000   -5.23718
581400.0000   -5.42529
581440.0000   -4.72919
581480.0000   -6.27055
581520.0000   -5.32227
581560.0000   -5.21002
581600.0000   -4.93932
581640.0000   -5.42466
581680.0000   -6.21352
581720.0000   -5.18454
581760.0000   -4.77973
581800.0000   -4.58754
581840.0000   -5.46898
581880.0000   -5.96082
581920.0000   -5.04135
581960.0000   -5.86013
582000.0000   -5.00362
582040.0000   -5.42889
582080.0000   -5.67803
582120.0000   -5.25168
582160.0000   -4.59180
582200.0000   -5.21327
582240.0000   -5.54367
582280.0000   -5.67783
582320.0000   -5.31749
582360.0000   -5.26538
582400.0000   -5.57839
582440.0000   -4.25942
582480.0000   -4.52397
582520.0000   -5.75362
582560.0000   -4.91383
582600.0000   -4.90321
582640.0000   -5.08144
582680.0000   -5.70194
582720.0000   -4.46481
582760.0000   -5.18890
582800.0000   -5.51231
582840.0000   -5.36118
582880.0000   -4.50815
582920.0000   -5.15481
582960.0000   -4.62989
583000.0000   -4.26316
583040.0000   -4.66571
583080.0000   -4.13106
583120.0000   -3.91891
583160.0000   -4.90265
583200.0000   -5.36731
583240.0000   -4.10091
583280.0000   -4.92272
583320.0000   -4.61747
583360.0000   -4.83313
583400.0000   -5.44927
583440.0000   -5.22682
583480.0000   -5.02789
583520.0000   -5.85448
583560.0000   -4.63572
583600.0000   -5.28233
583640.0000   -5.59667
583680.0000   -5.26965
583720.0000   -4.90271
583760.0000   -4.89571
583800.0000   -5.08512
583840.0000   -4.86488
583880.0000   -4.51350
583920.0000   -4.33729
583960.0000   -5.73387
584000.0000   -5.31539
584040.0000   -4.91306
584080.0000   -5.12183
584120.0000   -5.20365
584160.0000   -5.41511
584200.0000   -4.80992
584240.0000   -4.72516
584280.0000   -4.52792
584320.0000   -5.27696
584360.0000   -5.18897
584400.0000   -5.14699
584440.0000   -5.72308
584480.0000   -5.28668
584520.0000   -6.49160
584560.0000   -6.62757
584600.0000   -5.94978
584640.0000   -5.55247
584680.0000   -5.79869
584720.0000   -5.89225
584760.0000   -5.39256
584800.0000   -5.03037
584840.0000   -5.61769
584880.0000   -5.99206
584920.0000   -5.26321
584960.0000   -5.13140
585000.0000   -5.63887
585040.0000   -5.36262
585080.0000   -4.88266
585120.0000   -4.68896
585160.0000   -5.52541
585200.0000   -5.31507
585240.0000   -4.87807
585280.0000   -5.77517
585320.0000   -5.63318
585360.0000   -6.15129
585400.0000   -5.11948
585440.0000   -5.55773
585480.0000   -6.16155
585520.0000   -5.56210
585560.0000   -6.10325
585600.0000   -6.71989
585640.0000   -5.65277
585680.0000   -5.11119
585720.0000   -4.86522
585760.0000   -6.20076
585800.0000   -5.56187
585840.0000   -5.18584
585880.0000   -5.24893
585920.0000   -5.36566
585960.0000   -4.95480
586000.0000   -4.73937
586040.0000   -5.19869
586080.0000   -5.48602
586120.0000   -4.59723
586160.0000   -4.53201
586200.0000   -5.46412
586240.0000   -6.06571
586280.0000   -5.74138
586320.0000   -4.86831
586360.0000   -5.11186
586400.0000   -5.74897
586440.0000   -4.97977
586480.0000   -5.15366
586520.0000   -5.10130
586560.0000   -5.32567
586600.0000   -4.63067
586640.0000   -4.94171
586680.0000   -5.63632
586720.0000   -4.90778
586760.0000   -5.00809
586800.0000   -4.01830
586840.0000   -5.86161
586880.0000   -5.81572
586920.0000   -5.80460
586960.0000   -6.08409
587000.0000   -5.44970
587040.0000   -5.03298
587080.0000   -5.04059
587120.0000   -4.94063
587160.0000   -4.69805
587200.0000   -4.70311
587240.0000   -5.09010
587280.0000   -5.05596
587320.0000   -4.61491
587360.0000   -4.47901
587400.0000   -5.42362
587440.0000   -5.52197
587480.0000   -5.55707
587520.0000   -6.48139
587560.0000   -6.18100
587600.0000   -4.82108
587640.0000   -5.43752
587680.0000   -6.56237
587720.0000   -6.01520
587760.0000   -5.63337
587800.0000   -4.96977
587840.0000   -4.67090
587880.0000   -5.00778
587920.0000   -5.51944
587960.0000   -4.48797
588000.0000   -4.77598
588040.0000   -4.74190
588080.0000   -4.62773
588120.0000   -4.62812
588160.0000   -4.54534
588200.0000   -5.01444
588240.0000   -5.35585
588280.0000   -4.85260
588320.0000   -5.56135
588360.0000   -5.20225
588400.0000   -5.44980
588440.0000   -6.10200
588480.0000   -5.37705
588520.0000   -5.20971
588560.0000   -5.21126
588600.0000   -5.70078
588640.0000   -5.45811
588680.0000   -4.74893
588720.0000   -4.58862
588760.0000   -4.25763
588800.0000   -4.45616
588840.0000   -5.42493
588880.0000   -4.98617
588920.0000   -5.41057
588960.0000   -5.43624
589000.0000   -4.75480
589040.0000   -5.22714
589080.0000   -5.51709
589120.0000   -5.05172
589160.0000   -5.84289
589200.0000   -4.41425
589240.0000   -4.29237
589280.0000   -4.61531
589320.0000   -5.25590
589360.0000   -4.10207
589400.0000   -3.77860
589440.0000   -4.92026
589480.0000   -4.82660
589520.0000   -3.88706
589560.0000   -5.07683
589600.0000   -5.74645
589640.0000   -5.48553
589680.0000   -5.08869
589720.0000   -5.24519
589760.0000   -5.23752
589800.0000   -4.66335
589840.0000   -4.94938
589880.0000   -4.71956
589920.0000   -4.74379
589960.0000   -4.27507
590000.0000   -4.14793
590040.0000   -4.41143
590080.0000   -4.49820
590120.0000   -4.63055
590160.0000   -4.37177
590200.0000   -5.02090
590240.0000   -4.43952
590280.0000   -4.79333
590320.0000   -4.90679
590360.0000   -4.43604
590400.0000   -4.77632
590440.0000   -4.41934
590480.0000   -3.91735
590520.0000   -5.03707
590560.0000   -4.79663
590600.0000   -4.68039
590640.0000   -4.13955
590680.0000   -4.48159
590720.0000   -4.47952
590760.0000   -4.80374
590800.0000   -4.45598
590840.0000   -4.72450
590880.0000   -4.46801
590920.0000   -4.14806
590960.0000   -4.08008
591000.0000   -3.53273
591040.0000   -4.53611
591080.0000   -3.99366
591120.0000   -3.81686
591160.0000   -5.04444
591200.0000   -5.06902
591240.0000   -4.04715
591280.0000   -4.41194
591320.0000   -5.23558
591360.0000   -4.54821
591400.0000   -4.75657
591440.0000   -4.46545
591480.0000   -4.50365
591520.0000   -4.01032
591560.0000   -4.50592
591600.0000   -4.13974
591640.0000   -4.03966
591680.0000   -3.78564
591720.0000   -5.31300
591760.0000   -4.95115
591800.0000   -4.95336
591840.0000   -4.85257
591880.0000   -4.92233
591920.0000   -4.54961
591960.0000   -4.92633
592000.0000   -4.48590
592040.0000   -3.50693
592080.0000   -4.48152
592120.0000   -5.21441
592160.0000   -4.90800
592200.0000   -4.01538
592240.0000   -4.02065
592280.0000   -4.36644
592320.0000   -5.23590
592360.0000   -5.18727
592400.0000   -4.38233
592440.0000   -4.25336
592480.0000   -4.51249
592520.0000   -4.11683
592560.0000   -2.85767
592600.0000   -4.46324
592640.0000   -4.69776
592680.0000   -3.87877
592720.0000   -3.43054
592760.0000   -3.52970
592800.0000   -3.03965
592840.0000   -3.63332
592880.0000   -4.34183
592920.0000   -4.12786
592960.0000   -3.90284
593000.0000   -3.09857
593040.0000   -4.51649
593080.0000   -4.54440
593120.0000   -3.19724
593160.0000   -3.56287
593200.0000   -5.20898
593240.0000   -4.23336
593280.0000   -4.69511
593320.0000   -4.30348
593360.0000   -4.78722
593400.0000   -4.42835
593440.0000   -3.93441
593480.0000   -4.42371
593520.0000   -4.76733
593560.0000   -4.30532
593600.0000   -4.48508
593640.0000   -4.18098
593680.0000   -4.29786
593720.0000   -3.98471
593760.0000   -4.54470
593800.0000   -4.41164
593840.0000   -4.82869
593880.0000   -4.17200
593920.0000   -4.08640
593960.0000   -4.84290
594000.0000   -4.04724
594040.0000   -4.26362
594080.0000   -4.49398
594120.0000   -4.48732
594160.0000   -5.50433
594200.0000   -4.40176
594240.0000   -4.78302
594280.0000   -4.56824
594320.0000   -4.77218
594360.0000   -4.36789
594400.0000   -5.25066
594440.0000   -4.03818
594480.0000   -4.69901
594520.0000   -4.91497
594560.0000   -4.28920
594600.0000   -4.88301
594640.0000   -4.49876
594680.0000   -4.37023
594720.0000   -4.38041
594760.0000   -4.00584
594800.0000   -3.73885
594840.0000   -4.61676
594880.0000   -4.58881
594920.0000   -4.44792
594960.0000   -4.39323
595000.0000   -4.30380
595040.0000   -4.19029
595080.0000   -4.70224
595120.0000   -4.77883
595160.0000   -4.76026
595200.0000   -6.17862
595240.0000   -5.23161
595280.0000   -4.19951
595320.0000   -4.68873
595360.0000   -5.02414
595400.0000   -5.13729
595440.0000   -5.09216
595480.0000   -5.77462
595520.0000   -5.42508
595560.0000   -5.38730
595600.0000   -4.19808
595640.0000   -4.56553
595680.0000   -4.58825
595720.0000   -4.40243
595760.0000   -4.82650
595800.0000   -5.51251
595840.0000   -5.38967
595880.0000   -5.13587
595920.0000   -4.93042
595960.0000   -4.07955
596000.0000   -6.08546
596040.0000   -5.95759
596080.0000   -5.80073
596120.0000   -5.59999
596160.0000   -5.09629
596200.0000   -4.96518
596240.0000   -4.80540
596280.0000   -4.98849
596320.0000   -4.18580
596360.0000   -4.39276
596400.0000   -5.84001
596440.0000   -5.12856
596480.0000   -5.61493
596520.0000   -4.75585
596560.0000   -6.72462
596600.0000   -5.25196
596640.0000   -5.05010
596680.0000   -4.77903
596720.0000   -5.18811
596760.0000   -5.74352
596800.0000   -5.49934
596840.0000   -4.16197
596880.0000   -4.92198
596920.0000   -5.03397
596960.0000   -4.06428
597000.0000   -5.50210
597040.0000   -4.54018
597080.0000   -5.67853
597120.0000   -4.97741
597160.0000   -5.07479
597200.0000   -5.85008
597240.0000   -5.72678
597280.0000   -5.62432
597320.0000   -5.26389
597360.0000   -4.47755
597400.0000   -5.39013
597440.0000   -4.74025
597480.0000   -4.14088
597520.0000   -5.21185
597560.0000   -5.09793
597600.0000   -4.96829
597640.0000   -5.49389
597680.0000   -4.10708
597720.0000   -4.05697
597760.0000   -4.51655
597800.0000   -4.44404
597840.0000   -4.62512
597880.0000   -4.77347
597920.0000   -3.78030
597960.0000   -4.29313
598000.0000   -4.72401
598040.0000   -5.04174
598080.0000   -4.17608
598120.0000   -4.28795
598160.0000   -4.62254
598200.0000   -4.91119
598240.0000   -4.60568
598280.0000   -3.82817
598320.0000   -3.54789
598360.0000   -4.17877
598400.0000   -3.73319
598440.0000   -4.03647
598480.0000   -4.23231
598520.0000   -4.17497
598560.0000   -3.37984
598600.0000   -4.51078
598640.0000   -5.18169
598680.0000   -4.60773
598720.0000   -4.31811
598760.0000   -4.74283
598800.0000   -3.74821
598840.0000   -4.13640
598880.0000   -4.58272
598920.0000   -4.45498
598960.0000   -4.18908
599000.0000   -5.24984
599040.0000   -4.46175
599080.0000   -3.89613
599120.0000   -4.59299
599160.0000   -4.06494
599200.0000   -4.83518
599240.0000   -4.44031
599280.0000   -4.32895
599320.0000   -4.30762
599360.0000   -4.21786
599400.0000   -4.82515
599440.0000   -3.84034
599480.0000   -5.16862
599520.0000   -4.29917
599560.0000   -3.94533
599600.0000   -4.13678
599640.0000   -4.69486
599680.0000   -3.94912
599720.0000   -4.40211
599760.0000   -4.21813
599800.0000   -4.04911
599840.0000   -4.67903
599880.0000   -4.90706
599920.0000   -4.96440
599960.0000   -4.57151
600000.0000   -4.74446
600040.0000   -5.36479
600080.0000   -5.26856
600120.0000   -4.60250
600160.0000   -4.58037
600200.0000   -4.00179
600240.0000   -4.15148
600280.0000   -3.41611
600320.0000   -4.32776
600360.0000   -3.56509
600400.0000   -4.59450
600440.0000   -4.03731
600480.0000   -3.67366
600520.0000   -4.77195
600560.0000   -4.39570
600600.0000   -4.38563
600640.0000   -4.01111
600680.0000   -3.92470
600720.0000   -4.55312
600760.0000   -5.08394
600800.0000   -5.05655
600840.0000   -4.74218
600880.0000   -5.10794
600920.0000   -5.13574
600960.0000   -4.60662
601000.0000   -4.53296
601040.0000   -4.25963
601080.0000   -4.85115
601120.0000   -4.84706
601160.0000   -5.38343
601200.0000   -4.57868
601240.0000   -5.23838
601280.0000   -4.30324
601320.0000   -3.79794
601360.0000   -3.74835
601400.0000   -4.81585
601440.0000   -4.40372
601480.0000   -4.34486
601520.0000   -4.05078
601560.0000   -4.24094
601600.0000   -5.63480
601640.0000   -4.59305
601680.0000   -4.95100
601720.0000   -5.10872
601760.0000   -4.70751
601800.0000   -5.73838
601840.0000   -5.25580
601880.0000   -4.79399
601920.0000   -4.61818
601960.0000   -5.22375
602000.0000   -5.28197
602040.0000   -5.89320
602080.0000   -5.04357
602120.0000   -6.09821
602160.0000   -5.30030
602200.0000   -4.98583
602240.0000   -5.04684
602280.0000   -5.40881
602320.0000   -4.56231
602360.0000   -4.70700
602400.0000   -5.23764
602440.0000   -4.33509
602480.0000   -4.77169
602520.0000   -4.64788
602560.0000   -5.01643
602600.0000   -5.49147
602640.0000   -4.83373
602680.0000   -3.90438
602720.0000   -4.97174
602760.0000   -5.07606
602800.0000   -4.92234
602840.0000   -4.53421
602880.0000   -4.84772
602920.0000   -4.71686
602960.0000   -5.74288
603000.0000   -5.77975
603040.0000   -5.91916
603080.0000   -5.00799
603120.0000   -4.42658
603160.0000   -5.13354
603200.0000   -4.32308
603240.0000   -5.31378
603280.0000   -4.61642
603320.0000   -4.52106
603360.0000   -4.39182
603400.0000   -3.88828
603440.0000   -4.76933
603480.0000   -5.07081
603520.0000   -5.08792
603560.0000   -4.71673
603600.0000   -5.28900
603640.0000   -5.29007
603680.0000   -4.79490
603720.0000   -4.95987
603760.0000   -5.57190
603800.0000   -5.34070
603840.0000   -4.83190
603880.0000   -4.85617
603920.0000   -4.54544
603960.0000   -4.29883
604000.0000   -5.08117
604040.0000   -4.46741
604080.0000   -4.91568
604120.0000   -4.54565
604160.0000   -5.71127
604200.0000   -4.95470
604240.0000   -5.25763
604280.0000   -4.75067
604320.0000   -3.72950
604360.0000   -4.34073
604400.0000   -4.63465
604440.0000   -4.78267
604480.0000   -5.24047
604520.0000   -4.62961
604560.0000   -4.55558
604600.0000   -4.86490
604640.0000   -4.79766
604680.0000   -4.94207
604720.0000   -4.93266
604760.0000   -5.31362
604800.0000   -5.53924
604840.0000   -5.42653
604880.0000   -4.64915
604920.0000   -4.74782
604960.0000   -5.27681
605000.0000   -5.33423
605040.0000   -4.62439
605080.0000   -4.62601
605120.0000   -5.67624
605160.0000   -4.45831
605200.0000   -4.89012
605240.0000   -4.36605
605280.0000   -5.29131
605320.0000   -4.64929
605360.0000   -4.37627
605400.0000   -4.14417
605440.0000   -4.60905
605480.0000   -5.32868
605520.0000   -5.76971
605560.0000   -5.37648
605600.0000   -5.60272
605640.0000   -6.03491
605680.0000   -6.78112
605720.0000   -6.07576
605760.0000   -6.81802
605800.0000   -6.02130
605840.0000   -5.95560
605880.0000   -6.38962
605920.0000   -5.93110
605960.0000   -5.48534
606000.0000   -5.02555
606040.0000   -4.95059
606080.0000   -6.22417
606120.0000   -4.60084
606160.0000   -5.78943
606200.0000   -5.06233
606240.0000   -5.13480
606280.0000   -5.89290
606320.0000   -4.73253
606360.0000   -4.45395
606400.0000   -5.36800
606440.0000   -5.19112
606480.0000   -4.50944
606520.0000   -4.72277
606560.0000   -4.98706
606600.0000   -3.63336
606640.0000   -4.55764
606680.0000   -4.62999
606720.0000   -4.93928
606760.0000   -4.81638
606800.0000   -5.33063
606840.0000   -4.43693
606880.0000   -5.00128
606920.0000   -4.76505
606960.0000   -3.73312
607000.0000   -4.56055
607040.0000   -4.22408
607080.0000   -4.42490
607120.0000   -5.08597
607160.0000   -5.51352
607200.0000   -4.43668
607240.0000   -4.14703
607280.0000   -4.88608
607320.0000   -3.60540
607360.0000   -4.90973
607400.0000   -4.29969
607440.0000   -4.51573
607480.0000   -4.04271
607520.0000   -5.04446
607560.0000   -3.97284
607600.0000   -4.04738
607640.0000   -4.57997
607680.0000   -4.84250
607720.0000   -4.25988
607760.0000   -5.11751
607800.0000   -3.91254
607840.0000   -4.85430
607880.0000   -4.27978
607920.0000   -4.82515
607960.0000   -4.51631
608000.0000   -3.68146
608040.0000   -4.15697
608080.0000   -3.90853
608120.0000   -3.99181
608160.0000   -4.40675
608200.0000   -3.61131
608240.0000   -4.36292
608280.0000   -4.91374
608320.0000   -4.60431
608360.0000   -3.95459
608400.0000   -4.39152
608440.0000   -3.94211
608480.0000   -3.45789
608520.0000   -4.64280
608560.0000   -3.97344
608600.0000   -4.55436
608640.0000   -5.08401
608680.0000   -5.47840
608720.0000   -5.03772
608760.0000   -4.74218
608800.0000   -5.65157
608840.0000   -4.99243
608880.0000   -4.96103
608920.0000   -6.12871
608960.0000   -4.56540
609000.0000   -4.39993
609040.0000   -4.44038
609080.0000   -3.60160
609120.0000   -4.28167
609160.0000   -4.51581
609200.0000   -4.96471
609240.0000   -5.00442
609280.0000   -3.88729
609320.0000   -4.27147
609360.0000   -5.36703
609400.0000   -4.68436
609440.0000   -5.36193
609480.0000   -4.31883
609520.0000   -5.53703
609560.0000   -5.79290
609600.0000   -5.99458
609640.0000   -4.67757
609680.0000   -4.93212
609720.0000   -5.82956
609760.0000   -5.26007
609800.0000   -4.57808
609840.0000   -4.60161
609880.0000   -4.92915
609920.0000   -5.15586
609960.0000   -4.74959
610000.0000   -4.90103
610040.0000   -4.87359
610080.0000   -4.27969
610120.0000   -4.79487
610160.0000   -4.85694
610200.0000   -4.14705
610240.0000   -4.87630
610280.0000   -4.08670
610320.0000   -4.96536
610360.0000   -4.83771
610400.0000   -5.05022
610440.0000   -5.03606
610480.0000   -4.94023
610520.0000   -4.49822
610560.0000   -4.74338
610600.0000   -5.00211
610640.0000   -4.71501
610680.0000   -5.16026
610720.0000   -4.37063
610760.0000   -4.64424
610800.0000   -5.35503
610840.0000   -5.02977
610880.0000   -4.40146
610920.0000   -4.05396
610960.0000   -4.48105
611000.0000   -4.49917
611040.0000   -5.42587
611080.0000   -5.32825
611120.0000   -5.40278
611160.0000   -5.14101
611200.0000   -5.02842
611240.0000   -4.12702
611280.0000   -5.04624
611320.0000   -4.42733
611360.0000   -4.50072
611400.0000   -4.29367
611440.0000   -6.23273
611480.0000   -5.46366
611520.0000   -4.63958
611560.0000   -5.04063
611600.0000   -4.65906
611640.0000   -4.73883
611680.0000   -4.44746
611720.0000   -4.44711
611760.0000   -5.45987
611800.0000   -4.54205
611840.0000   -4.81455
611880.0000   -5.26906
611920.0000   -5.30899
611960.0000   -5.13314
612000.0000   -4.68106
612040.0000   -4.26868
612080.0000   -5.53512
612120.0000   -4.57984
612160.0000   -5.69637
612200.0000   -5.06381
612240.0000   -5.11922
612280.0000   -5.13921
612320.0000   -4.63560
612360.0000   -4.98900
612400.0000   -4.39264
612440.0000   -4.97432
612480.0000   -4.81297
612520.0000   -5.68757
612560.0000   -5.06735
612600.0000   -4.85271
612640.0000   -5.03893
612680.0000   -4.69946
612720.0000   -5.30619
612760.0000   -5.30134
612800.0000   -4.94977
612840.0000   -4.70431
612880.0000   -4.66451
612920.0000   -5.46880
612960.0000   -5.70621
613000.0000   -4.73275
613040.0000   -5.54180
613080.0000   -5.30727
613120.0000   -5.21272
613160.0000   -5.42276
613200.0000   -5.87675
613240.0000   -5.67780
613280.0000   -5.50009
613320.0000   -4.11131
613360.0000   -4.41275
613400.0000   -4.64510
613440.0000   -4.71150
613480.0000   -4.46333
613520.0000   -5.27285
613560.0000   -4.28219
613600.0000   -5.40639
613640.0000   -5.54622
613680.0000   -5.34415
613720.0000   -5.20782
613760.0000   -4.76941
613800.0000   -5.25904
613840.0000   -5.40717
613880.0000   -4.75955
613920.0000   -5.64990
613960.0000   -4.62440
614000.0000   -5.89736
614040.0000   -4.46164
614080.0000   -5.18574
614120.0000   -5.27769
614160.0000   -5.18181
614200.0000   -5.58662
614240.0000   -5.08657
614280.0000   -4.57949
614320.0000   -4.61386
614360.0000   -4.85023
614400.0000   -4.91376
614440.0000   -4.08088
614480.0000   -4.37896
614520.0000   -5.63803
614560.0000   -4.74167
614600.0000   -4.28138
614640.0000   -5.32527
614680.0000   -5.18336
614720.0000   -4.62790
614760.0000   -4.79465
614800.0000   -4.90001
614840.0000   -5.90746
614880.0000   -5.84970
614920.0000   -5.23999
614960.0000   -5.57610
615000.0000   -5.45354
615040.0000   -4.25501
615080.0000   -4.97520
615120.0000   -5.21081
615160.0000   -5.19817
615200.0000   -4.94184
615240.0000   -4.68605
615280.0000   -5.08950
615320.0000   -4.34498
615360.0000   -4.30096
615400.0000   -4.50030
615440.0000   -4.19828
615480.0000   -4.54919
615520.0000   -5.25558
615560.0000   -5.20673
615600.0000   -5.24395
615640.0000   -5.40147
615680.0000   -5.63697
615720.0000   -5.46705
615760.0000   -5.00129
615800.0000   -5.09942
615840.0000   -5.31749
615880.0000   -5.34073
615920.0000   -5.27185
615960.0000   -5.04696
616000.0000   -6.47108
616040.0000   -5.18003
616080.0000   -5.38472
616120.0000   -5.50822
616160.0000   -5.78345
616200.0000   -5.10145
616240.0000   -5.37155
616280.0000   -6.31364
616320.0000   -5.53774
616360.0000   -5.30674
616400.0000   -6.04126
616440.0000   -5.64975
616480.0000   -5.33290
616520.0000   -5.98965
616560.0000   -4.84893
616600.0000   -4.50543
616640.0000   -5.55732
616680.0000   -5.58174
616720.0000   -4.58821
616760.0000   -4.50994
616800.0000   -5.50530
616840.0000   -5.65205
616880.0000   -4.82648
616920.0000   -4.52856
616960.0000   -5.12860
617000.0000   -4.51186
617040.0000   -4.87665
617080.0000   -5.49474
617120.0000   -4.75994
617160.0000   -4.92304
617200.0000   -5.05620
617240.0000   -5.58334
617280.0000   -4.88728
617320.0000   -5.44667
617360.0000   -4.91648
617400.0000   -4.79284
617440.0000   -5.42684
617480.0000   -5.47586
617520.0000   -5.87222
617560.0000   -6.54729
617600.0000   -5.99320
617640.0000   -5.04544
617680.0000   -5.03942
617720.0000   -4.71774
617760.0000   -5.87549
617800.0000   -5.18722
617840.0000   -6.49447
617880.0000   -6.76068
617920.0000   -5.85689
617960.0000   -4.61006
618000.0000   -5.79700
618040.0000   -7.00390
618080.0000   -5.85363
618120.0000   -5.38690
618160.0000   -6.04581
618200.0000   -5.67298
618240.0000   -5.26457
618280.0000   -5.62013
618320.0000   -5.29341
618360.0000   -5.39588
618400.0000   -5.32234
618440.0000   -5.67558
618480.0000   -5.40539
618520.0000   -5.92891
618560.0000   -5.35706
618600.0000   -4.91818
618640.0000   -4.96983
618680.0000   -5.81552
618720.0000   -5.38321
618760.0000   -5.79272
618800.0000   -6.26692
618840.0000   -6.55563
618880.0000   -5.28357
618920.0000   -6.27962
618960.0000   -5.57016
619000.0000   -5.21300
619040.0000   -5.70672
619080.0000   -4.44182
619120.0000   -5.58778
619160.0000   -5.78770
619200.0000   -5.48907
619240.0000   -5.09242
619280.0000   -6.62332
619320.0000   -6.25427
619360.0000   -5.45819
619400.0000   -5.30780
619440.0000   -4.80240
619480.0000   -6.17147
619520.0000   -5.95250
619560.0000   -5.78432
619600.0000   -5.37796
619640.0000   -4.60878
619680.0000   -6.11703
619720.0000   -4.87886
619760.0000   -4.97372
619800.0000   -4.90599
619840.0000   -4.91776
619880.0000   -4.86704
619920.0000   -4.78096
619960.0000   -5.24323
620000.0000   -4.57084
620040.0000   -4.98982
620080.0000   -5.75805
620120.0000   -5.75496
620160.0000   -4.94864
620200.0000   -5.87295
620240.0000   -4.90025
620280.0000   -5.28620
620320.0000   -5.91759
620360.0000   -4.92515
620400.0000   -5.15509
620440.0000   -6.08422
620480.0000   -5.60113
620520.0000   -5.56136
620560.0000   -5.27597
620600.0000   -5.14322
620640.0000   -5.75188
620680.0000   -5.74394
620720.0000   -5.88330
620760.0000   -5.63795
620800.0000   -5.12488
620840.0000   -5.64869
620880.0000   -5.83605
620920.0000   -5.78169
620960.0000   -5.74256
621000.0000   -6.01739
621040.0000   -5.62502
621080.0000   -5.61639
621120.0000   -5.69121
621160.0000   -6.14113
621200.0000   -6.02743
621240.0000   -5.79310
621280.0000   -5.19390
621320.0000   -5.70951
621360.0000   -4.48345
621400.0000   -4.98418
621440.0000   -4.73836
621480.0000   -5.06455
621520.0000   -5.77089
621560.0000   -4.46555
621600.0000   -4.60818
621640.0000   -5.60571
621680.0000   -6.21705
621720.0000   -5.46706
621760.0000   -5.72645
621800.0000   -5.84213
621840.0000   -5.10009
621880.0000   -5.53988
621920.0000   -5.81641
621960.0000   -4.30735
622000.0000   -5.16158
622040.0000   -4.87018
622080.0000   -5.07381
622120.0000   -5.24155
622160.0000   -5.22409
622200.0000   -4.72879
622240.0000   -5.71222
622280.0000   -5.29671
622320.0000   -4.48386
622360.0000   -5.18723
622400.0000   -4.86079
622440.0000   -4.89948
622480.0000   -4.51386
622520.0000   -4.92131
622560.0000   -5.40833
622600.0000   -5.28717
622640.0000   -5.07238
622680.0000   -5.41995
622720.0000   -6.02153
622760.0000   -6.10800
622800.0000   -5.17615
622840.0000   -5.37523
622880.0000   -5.26376
622920.0000   -5.07770
622960.0000   -4.24882
623000.0000   -4.37341
623040.0000   -5.50858
623080.0000   -4.29858
623120.0000   -5.00376
623160.0000   -5.11538
623200.0000   -5.62561
623240.0000   -5.56106
623280.0000   -5.73603
623320.0000   -5.48536
623360.0000   -5.40760
623400.0000   -5.63896
623440.0000   -4.15516
623480.0000   -4.65349
623520.0000   -4.91676
623560.0000   -4.59238
623600.0000   -4.52499
623640.0000   -3.91651
623680.0000   -3.83100
623720.0000   -3.72723
623760.0000   -5.28525
623800.0000   -5.60280
623840.0000   -5.73834
623880.0000   -5.29537
623920.0000   -5.21248
623960.0000   -5.37531
624000.0000   -5.94284
624040.0000   -5.80259
624080.0000   -5.74032
624120.0000   -5.30944
624160.0000   -5.81449
624200.0000   -5.44432
624240.0000   -4.13554
624280.0000   -5.48269
624320.0000   -5.79746
624360.0000   -6.26265
624400.0000   -5.28525
624440.0000   -5.52093
624480.0000   -5.89195
624520.0000   -5.27400
624560.0000   -6.36961
624600.0000   -6.31599
624640.0000   -5.90481
624680.0000   -5.12250
624720.0000   -5.44163
624760.0000   -5.26122
624800.0000   -5.49067
624840.0000   -5.31422
624880.0000   -5.17127
624920.0000   -5.52833
624960.0000   -5.19120
625000.0000   -4.73921
625040.0000   -4.24193
625080.0000   -4.90101
625120.0000   -4.51472
625160.0000   -3.50270
625200.0000   -4.05826
625240.0000   -5.44214
625280.0000   -5.04783
625320.0000   -4.86720
625360.0000   -4.87939
625400.0000   -4.96107
625440.0000   -5.08884
625480.0000   -4.76299
625520.0000   -5.58267
625560.0000   -5.32005
625600.0000   -6.41971
625640.0000   -5.15444
625680.0000   -5.12065
625720.0000   -4.68722
625760.0000   -5.19980
625800.0000   -5.95695
625840.0000   -5.65493
625880.0000   -5.59417
625920.0000   -5.26990
625960.0000   -4.56719
626000.0000   -3.87249
626040.0000   -4.59545
626080.0000   -3.63733
626120.0000   -4.37193
626160.0000   -4.65274
626200.0000   -5.03154
626240.0000   -4.80921
626280.0000   -5.85710
626320.0000   -5.29089
626360.0000   -5.27195
626400.0000   -4.48620
626440.0000   -5.81384
626480.0000   -6.07249
626520.0000   -5.39490
626560.0000   -6.91781
626600.0000   -6.25788
626640.0000   -6.19563
626680.0000   -4.65408
626720.0000   -5.27500
626760.0000   -4.98379
626800.0000   -5.47641
626840.0000   -5.24342
626880.0000   -5.59149
626920.0000   -5.46644
626960.0000   -4.99694
627000.0000   -5.61726
627040.0000   -5.19166
627080.0000   -5.74886
627120.0000   -5.32900
627160.0000   -4.82454
627200.0000   -4.92990
627240.0000   -5.14890
627280.0000   -5.91554
627320.0000   -5.48284
627360.0000   -5.18435
627400.0000   -5.11149
627440.0000   -5.17913
627480.0000   -5.62899
627520.0000   -5.43034
627560.0000   -4.67695
627600.0000   -4.98310
627640.0000   -5.61626
627680.0000   -5.85474
627720.0000   -5.43012
627760.0000   -5.28901
627800.0000   -5.78816
627840.0000   -5.31693
627880.0000   -5.72924
627920.0000   -5.72958
627960.0000   -6.21966
628000.0000   -5.94794
628040.0000   -5.47296
628080.0000   -4.56370
628120.0000   -4.58518
628160.0000   -4.27881
628200.0000   -4.80463
628240.0000   -5.16178
628280.0000   -4.01830
628320.0000   -5.86686
628360.0000   -5.38295
628400.0000   -4.60618
628440.0000   -5.35687
628480.0000   -5.43959
628520.0000   -6.08509
628560.0000   -6.46395
628600.0000   -5.95937
628640.0000   -5.58711
628680.0000   -5.61010
628720.0000   -4.76040
628760.0000   -4.77596
628800.0000   -6.08688
628840.0000   -6.22193
628880.0000   -5.02809
628920.0000   -5.89012
628960.0000   -4.87135
629000.0000   -5.31060
629040.0000   -6.20501
629080.0000   -5.94517
629120.0000   -6.46309
629160.0000   -5.21648
629200.0000   -5.21520
629240.0000   -5.10509
629280.0000   -4.97229
629320.0000   -5.14041
629360.0000   -4.74519
629400.0000   -4.52997
629440.0000   -4.80649
629480.0000   -4.25432
629520.0000   -4.94629
629560.0000   -4.10821
629600.0000   -5.23102
629640.0000   -4.54947
629680.0000   -5.84859
629720.0000   -5.09758
629760.0000   -5.30843
629800.0000   -6.02488
629840.0000   -5.82884
629880.0000   -5.57159
629920.0000   -5.17281
629960.0000   -5.57352
630000.0000   -5.84562
630040.0000   -6.68513
630080.0000   -6.08906
630120.0000   -5.89952
630160.0000   -5.12697
630200.0000   -6.70551
630240.0000   -5.87412
630280.0000   -4.83876
630320.0000   -5.21996
630360.0000   -6.00086
630400.0000   -5.57617
630440.0000   -5.63568
630480.0000   -6.43140
630520.0000   -5.96312
630560.0000   -6.01339
630600.0000   -5.61576
630640.0000   -5.95180
630680.0000   -5.39008
630720.0000   -5.04811
630760.0000   -6.08222
630800.0000   -6.04891
630840.0000   -5.83595
630880.0000   -4.79257
630920.0000   -6.06801
630960.0000   -5.95639
631000.0000   -5.50050
631040.0000   -5.89677
631080.0000   -5.58415
631120.0000   -4.98547
631160.0000   -5.71993
631200.0000   -5.69007
631240.0000   -6.08097
631280.0000   -6.11838
631320.0000   -5.61909
631360.0000   -5.77563
631400.0000   -4.90118
631440.0000   -5.16241
631480.0000   -4.92359
631520.0000   -5.95187
631560.0000   -5.28098
631600.0000   -4.83586
631640.0000   -4.71447
631680.0000   -5.15580
631720.0000   -4.64212
631760.0000   -5.91579
631800.0000   -4.76092
631840.0000   -5.20336
631880.0000   -4.73381
631920.0000   -3.86892
631960.0000   -4.20062
632000.0000   -4.38353
632040.0000   -4.11907
632080.0000   -5.03705
632120.0000   -4.15123
632160.0000   -4.02768
632200.0000   -4.45960
632240.0000   -4.64598
632280.0000   -4.52318
632320.0000   -4.27795
632360.0000   -4.30492
632400.0000   -4.30812
632440.0000   -4.67890
632480.0000   -3.95280
632520.0000   -4.89038
632560.0000   -4.15660
632600.0000   -5.04055
632640.0000   -5.02480
632680.0000   -5.18361
632720.0000   -5.50794
632760.0000   -5.27171
632800.0000   -5.30062
632840.0000   -4.86656
632880.0000   -4.54685
632920.0000   -5.18400
632960.0000   -5.26667
633000.0000   -4.75790
633040.0000   -3.89365
633080.0000   -4.32993
633120.0000   -4.03012
633160.0000   -5.43110
633200.0000   -4.94479
633240.0000   -4.27801
633280.0000   -5.03689
633320.0000   -3.96541
633360.0000   -4.70207
633400.0000   -5.20374
633440.0000   -4.18769
633480.0000   -5.23515
633520.0000   -5.62790
633560.0000   -5.45507
633600.0000   -5.67139
633640.0000   -5.47534
633680.0000   -5.46858
633720.0000   -4.71281
633760.0000   -3.83597
633800.0000   -5.24146
633840.0000   -4.91230
633880.0000   -4.26112
633920.0000   -4.53163
633960.0000   -4.65366
634000.0000   -4.82319
634040.0000   -4.52617
634080.0000   -5.24043
634120.0000   -4.50000
634160.0000   -5.16158
634200.0000   -5.12481
634240.0000   -4.80372
634280.0000   -4.53926
634320.0000   -4.70418
634360.0000   -4.81788
634400.0000   -4.71057
634440.0000   -4.01157
634480.0000   -4.45408
634520.0000   -4.43884
634560.0000   -5.60391
634600.0000   -5.03828
634640.0000   -5.42749
634680.0000   -4.99961
634720.0000   -4.00304
634760.0000   -5.46163
634800.0000   -4.94863
634840.0000   -4.11592
634880.0000   -4.39190
634920.0000   -4.97402
634960.0000   -4.66633
635000.0000   -5.20275
635040.0000   -4.21542
635080.0000   -3.96219
635120.0000   -4.83933
635160.0000   -3.99123
635200.0000   -4.17129
635240.0000   -3.98756
635280.0000   -4.23231
635320.0000   -5.11012
635360.0000   -4.04336
635400.0000   -4.80353
635440.0000   -4.58295
635480.0000   -5.40302
635520.0000   -4.89622
635560.0000   -4.79298
635600.0000   -4.27064
635640.0000   -4.88890
635680.0000   -4.59721
635720.0000   -4.23366
635760.0000   -5.46105
635800.0000   -5.85221
635840.0000   -5.50505
635880.0000   -5.98493
635920.0000   -5.51745
635960.0000   -4.96937
636000.0000   -5.60371
636040.0000   -4.56405
636080.0000   -5.43745
636120.0000   -4.92753
636160.0000   -5.27793
636200.0000   -4.59485
636240.0000   -4.91182
636280.0000   -5.49349
636320.0000   -4.93173
636360.0000   -4.62717
636400.0000   -4.47547
636440.0000   -4.75884
636480.0000   -4.48010
636520.0000   -4.28817
636560.0000   -3.72725
636600.0000   -3.82644
636640.0000   -4.31475
636680.0000   -3.55555
636720.0000   -4.71125
636760.0000   -4.81029
636800.0000   -4.84375
636840.0000   -5.01120
636880.0000   -4.08850
636920.0000   -3.24381
636960.0000   -2.82016
637000.0000   -2.57371
637040.0000   -3.09217
637080.0000   -3.64255
637120.0000   -4.68329
637160.0000   -5.10725
637200.0000   -4.00455
637240.0000   -4.22384
637280.0000   -4.18811
637320.0000   -4.17831
637360.0000   -5.01723
637400.0000   -4.53122
637440.0000   -4.21716
637480.0000   -4.56512
637520.0000   -4.47576
637560.0000   -4.63385
637600.0000   -4.78999
637640.0000   -3.41599
637680.0000   -3.70663
637720.0000   -4.84163
637760.0000   -4.81990
637800.0000   -4.85751
637840.0000   -4.87685
637880.0000   -5.74414
637920.0000   -4.53921
637960.0000   -5.09983
638000.0000   -4.77399
638040.0000   -4.73192
638080.0000   -4.60172
638120.0000   -4.27848
638160.0000   -4.84234
638200.0000   -4.27804
638240.0000   -4.28781
638280.0000   -4.85887
638320.0000   -5.15321
638360.0000   -3.73041
638400.0000   -4.54503
638440.0000   -4.47329
638480.0000   -4.48453
638520.0000   -3.93534
638560.0000   -4.86177
638600.0000   -4.19176
638640.0000   -4.93675
638680.0000   -4.63080
638720.0000   -4.33512
638760.0000   -4.96151
638800.0000   -4.74741
638840.0000   -4.37404
638880.0000   -4.03660
638920.0000   -3.93155
638960.0000   -3.41900
639000.0000   -4.52289
639040.0000   -4.21090
639080.0000   -4.05176
639120.0000   -4.32477
639160.0000   -3.88817
639200.0000   -4.27901
639240.0000   -4.11281
639280.0000   -4.43618
639320.0000   -4.43316
639360.0000   -4.84216
639400.0000   -3.94814
639440.0000   -4.12366
639480.0000   -3.91385
639520.0000   -4.21855
639560.0000   -4.90391
639600.0000   -4.62559
639640.0000   -4.37124
639680.0000   -3.32317
639720.0000   -4.01171
639760.0000   -4.99836
639800.0000   -4.64238
639840.0000   -4.55005
639880.0000   -5.39265
639920.0000   -4.53173
639960.0000   -4.77592
640000.0000   -5.34454
640040.0000   -4.19091
640080.0000   -4.27684
640120.0000   -4.25736
640160.0000   -3.93718
640200.0000   -4.54919
640240.0000   -3.77066
640280.0000   -4.59866
640320.0000   -3.46732
640360.0000   -4.38072
640400.0000   -2.98413
640440.0000   -4.21236
640480.0000   -4.68097
640520.0000   -4.26948
640560.0000   -3.88346
640600.0000   -3.44883
640640.0000   -4.55102
640680.0000   -4.22860
640720.0000   -3.30814
640760.0000   -4.44157
640800.0000   -5.11065
640840.0000   -4.76555
640880.0000   -4.97778
640920.0000   -4.77894
640960.0000   -4.02215
641000.0000   -4.92950
641040.0000   -4.41118
641080.0000   -4.70851
641120.0000   -4.94569
641160.0000   -5.06797
641200.0000   -4.76900
641240.0000   -4.23508
641280.0000   -4.53499
641320.0000   -4.27274
641360.0000   -3.90463
641400.0000   -4.45364
641440.0000   -5.45904
641480.0000   -4.68862
641520.0000   -5.03660
641560.0000   -5.16606
641600.0000   -4.27289
641640.0000   -4.05153
641680.0000   -4.19797
641720.0000   -4.22318
641760.0000   -4.05317
641800.0000   -4.60906
641840.0000   -4.49501
641880.0000   -3.44168
641920.0000   -4.12594
641960.0000   -2.86167
642000.0000   -3.78455
642040.0000   -4.07589
642080.0000   -4.74248
642120.0000   -4.30766
642160.0000   -3.88277
642200.0000   -4.80115
642240.0000   -5.22793
642280.0000   -5.00051
642320.0000   -3.94438
642360.0000   -4.61498
642400.0000   -5.08588
642440.0000   -5.48784
642480.0000   -5.07649
642520.0000   -4.93211
642560.0000   -5.04988
642600.0000   -5.04452
642640.0000   -4.93993
642680.0000   -4.21304
642720.0000   -4.45632
642760.0000   -4.49173
642800.0000   -4.90121
642840.0000   -4.22036
642880.0000   -4.11889
642920.0000   -5.19809
642960.0000   -4.70563
643000.0000   -4.54709
643040.0000   -4.78134
643080.0000   -4.32735
643120.0000   -4.39098
643160.0000   -4.45603
643200.0000   -3.82174
643240.0000   -4.61343
643280.0000   -4.93143
643320.0000   -4.87570
643360.0000   -4.48632
643400.0000   -3.83331
643440.0000   -4.13609
643480.0000   -4.65126
643520.0000   -4.98757
643560.0000   -4.72504
643600.0000   -4.24169
643640.0000   -4.62972
643680.0000   -4.29499
643720.0000   -3.91832
643760.0000   -4.11044
643800.0000   -4.59613
643840.0000   -4.53632
643880.0000   -3.89242
643920.0000   -4.74267
643960.0000   -4.41515
644000.0000   -5.03779
644040.0000   -4.85566
644080.0000   -4.62308
644120.0000   -4.61887
644160.0000   -3.20684
644200.0000   -4.61882
644240.0000   -4.02258
644280.0000   -3.40381
644320.0000   -5.23904
644360.0000   -4.68289
644400.0000   -5.13288
644440.0000   -4.75903
644480.0000   -3.79882
644520.0000   -5.30146
644560.0000   -4.82883
644600.0000   -4.67055
644640.0000   -4.19692
644680.0000   -5.12246
644720.0000   -4.80312
644760.0000   -5.53221
644800.0000   -4.58277
644840.0000   -4.39087
644880.0000   -5.19930
644920.0000   -4.28583
644960.0000   -3.27647
645000.0000   -5.20999
645040.0000   -3.89937
645080.0000   -4.41037
645120.0000   -5.24516
645160.0000   -3.61937
645200.0000   -4.12712
645240.0000   -3.90289
645280.0000   -3.73475
645320.0000   -5.43716
645360.0000   -4.31487
645400.0000   -4.66151
645440.0000   -4.39799
645480.0000   -3.86348
645520.0000   -4.49042
645560.0000   -4.63830
645600.0000   -4.00208
645640.0000   -4.23524
645680.0000   -4.55656
645720.0000   -4.35991
645760.0000   -4.44197
645800.0000   -4.44429
645840.0000   -4.35089
645880.0000   -5.53148
645920.0000   -4.47516
645960.0000   -4.77204
646000.0000   -5.76733
646040.0000   -5.43224
646080.0000   -4.60699
646120.0000   -4.92838
646160.0000   -4.31943
646200.0000   -4.03701
646240.0000   -4.85423
646280.0000   -3.40403
646320.0000   -3.99374
646360.0000   -4.05279
646400.0000   -4.45405
646440.0000   -3.47029
646480.0000   -4.54816
646520.0000   -5.17227
646560.0000   -4.64603
646600.0000   -4.21116
646640.0000   -5.25245
646680.0000   -5.12127
646720.0000   -5.48001
646760.0000   -4.70008
646800.0000   -4.93669
646840.0000   -4.88077
646880.0000   -4.46813
646920.0000   -5.04272
646960.0000   -5.70052
647000.0000   -5.57223
647040.0000   -4.93274
647080.0000   -4.68011
647120.0000   -4.38036
647160.0000   -5.58359
647200.0000   -4.16452
647240.0000   -4.90985
647280.0000   -5.32513
647320.0000   -5.40736
647360.0000   -4.93952
647400.0000   -4.60181
647440.0000   -4.73792
647480.0000   -5.92360
647520.0000   -6.32236
647560.0000   -4.78696
647600.0000   -5.40784
647640.0000   -6.06345
647680.0000   -6.35563
647720.0000   -5.37659
647760.0000   -5.52982
647800.0000   -5.71656
647840.0000   -5.73552
647880.0000   -5.15956
647920.0000   -6.15756
647960.0000   -6.06425
648000.0000   -6.02308
648040.0000   -5.75370
648080.0000   -6.98536
648120.0000   -6.39929
648160.0000   -7.03444
648200.0000   -6.31093
648240.0000   -6.35119
648280.0000   -5.61334
648320.0000   -4.95187
648360.0000   -6.12934
648400.0000   -5.88738
648440.0000   -6.97018
648480.0000   -6.47058
648520.0000   -5.33353
648560.0000   -5.68699
648600.0000   -5.82149
648640.0000   -6.11559
648680.0000   -5.76435
648720.0000   -4.99832
648760.0000   -4.81566
648800.0000   -5.32227
648840.0000   -4.90518
648880.0000   -4.92684
648920.0000   -5.52801
648960.0000   -5.88720
649000.0000   -6.09454
649040.0000   -5.33282
649080.0000   -6.03789
649120.0000   -6.28807
649160.0000   -5.25001
649200.0000   -5.73711
649240.0000   -5.90936
649280.0000   -6.03066
649320.0000   -5.97002
649360.0000   -6.24528
649400.0000   -6.66191
649440.0000   -5.60010
649480.0000   -6.09205
649520.0000   -4.37950
649560.0000   -3.77655
649600.0000   -3.84020
649640.0000   -4.64616
649680.0000   -4.15934
649720.0000   -4.26661
649760.0000   -4.72845
649800.0000   -4.12124
649840.0000   -4.71785
649880.0000   -4.43343
649920.0000   -4.23056
649960.0000   -3.98162
650000.0000   -3.99216
650040.0000   -3.93365
650080.0000   -4.02059
650120.0000   -5.38670
650160.0000   -4.44881
650200.0000   -3.60986
650240.0000   -3.77304
650280.0000   -3.87363
650320.0000   -3.29591
650360.0000   -3.56074
650400.0000   -3.96765
650440.0000   -3.67198
650480.0000   -2.85924
650520.0000   -3.44262
650560.0000   -2.45204
650600.0000   -2.96724
650640.0000   -3.26473
650680.0000   -2.58760
650720.0000   -3.02089
650760.0000   -3.96246
650800.0000   -3.69522
650840.0000   -4.53135
650880.0000   -3.73745
650920.0000   -4.82091
650960.0000   -4.47954
651000.0000   -3.62314
651040.0000   -2.91012
651080.0000   -3.42501
651120.0000   -3.53838
651160.0000   -4.19639
651200.0000   -4.88830
651240.0000   -4.81781
651280.0000   -4.73219
651320.0000   -4.70217
651360.0000   -4.93005
651400.0000   -4.79235
651440.0000   -5.28682
651480.0000   -4.57265
651520.0000   -5.70328
651560.0000   -4.85070
651600.0000   -5.11959
651640.0000   -5.82155
651680.0000   -5.44972
651720.0000   -4.36817
651760.0000   -5.34601
651800.0000   -5.97539
651840.0000   -5.87064
651880.0000   -5.63355
651920.0000   -4.84440
651960.0000   -5.75762
652000.0000   -4.70788
652040.0000   -4.85727
652080.0000   -4.29435
652120.0000   -5.32653
652160.0000   -5.51151
652200.0000   -4.45907
652240.0000   -4.33335
652280.0000   -4.20108
652320.0000   -5.18552
652360.0000   -4.59735
652400.0000   -5.28685
652440.0000   -4.26056
652480.0000   -4.86111
652520.0000   -5.44786
652560.0000   -4.98971
652600.0000   -5.05592
652640.0000   -5.76055
652680.0000   -6.19959
652720.0000   -4.77497
652760.0000   -4.36360
652800.0000   -3.71393
652840.0000   -5.26637
652880.0000   -4.96296
652920.0000   -4.57297
652960.0000   -4.59858
653000.0000   -4.57636
653040.0000   -4.57783
653080.0000   -4.65514
653120.0000   -4.63090
653160.0000   -4.14954
653200.0000   -4.71094
653240.0000   -4.52406
653280.0000   -5.07180
653320.0000   -4.23237
653360.0000   -5.85759
653400.0000   -5.03138
653440.0000   -4.44969
653480.0000   -4.59594
653520.0000   -5.56469
653560.0000   -5.68408
653600.0000   -4.50776
653640.0000   -4.38675
653680.0000   -4.61847
653720.0000   -5.18911
653760.0000   -4.52288
653800.0000   -3.91984
653840.0000   -4.91221
653880.0000   -4.35672
653920.0000   -4.38179
653960.0000   -4.37102
654000.0000   -3.03226
654040.0000   -2.97028
654080.0000   -3.27692
654120.0000   -2.63915
654160.0000   -3.45925
654200.0000   -2.81924
654240.0000   -2.74286
654280.0000   -3.28491
654320.0000   -3.15760
654360.0000   -3.44275
654400.0000   -4.18439
654440.0000   -3.05213
654480.0000   -3.26252
654520.0000   -4.29657
654560.0000   -3.90645
654600.0000   -4.45948
654640.0000   -4.83928
654680.0000   -5.18670
654720.0000   -5.07071
654760.0000   -3.89609
654800.0000   -5.50301
654840.0000   -4.56348
654880.0000   -4.83472
654920.0000   -4.58846
654960.0000   -4.27617
655000.0000   -5.37167
655040.0000   -5.02758
655080.0000   -5.01089
655120.0000   -5.45969
655160.0000   -4.42970
655200.0000   -5.21552
655240.0000   -5.41244
655280.0000   -5.23514
655320.0000   -5.24740
655360.0000   -4.45492
655400.0000   -4.80947
655440.0000   -5.71858
655480.0000   -5.16300
655520.0000   -5.02020
655560.0000   -5.45663
655600.0000   -5.31064
655640.0000   -4.59313
655680.0000   -4.45651
655720.0000   -4.33864
655760.0000   -4.40137
655800.0000   -4.19453
655840.0000   -4.13125
655880.0000   -3.65036
655920.0000   -5.14679
655960.0000   -3.83218
656000.0000   -4.71770
656040.0000   -3.87448
656080.0000   -4.85066
656120.0000   -4.97403
656160.0000   -5.10447
656200.0000   -5.08393
656240.0000   -4.76901
656280.0000   -4.93400
656320.0000   -4.64369
656360.0000   -5.20151
656400.0000   -4.45563
656440.0000   -5.09125
656480.0000   -4.18050
656520.0000   -5.18476
656560.0000   -4.88725
656600.0000   -5.03258
656640.0000   -5.73165
656680.0000   -5.24143
656720.0000   -4.38916
656760.0000   -4.13517
656800.0000   -4.81597
656840.0000   -5.00380
656880.0000   -5.65526
656920.0000   -4.71026
656960.0000   -4.03198
657000.0000   -5.74356
657040.0000   -4.90209
657080.0000   -4.56858
657120.0000   -5.31200
657160.0000   -5.55808
657200.0000   -5.49778
657240.0000   -4.77307
657280.0000   -4.72792
657320.0000   -5.00468
657360.0000   -5.43712
657400.0000   -4.50810
657440.0000   -4.16668
657480.0000   -4.93745
657520.0000   -4.89528
657560.0000   -4.51891
657600.0000   -5.16291
657640.0000   -4.55606
657680.0000   -5.10745
657720.0000   -4.83100
657760.0000   -5.10496
657800.0000   -4.71981
657840.0000   -4.17845
657880.0000   -5.03640
657920.0000   -5.40586
657960.0000   -5.31118
658000.0000   -4.90231
658040.0000   -4.59243
658080.0000   -4.98904
658120.0000   -5.49300
658160.0000   -5.36099
658200.0000   -4.89343
658240.0000   -5.19967
658280.0000   -5.74081
658320.0000   -5.11950
658360.0000   -5.85320
658400.0000   -5.18804
658440.0000   -4.78213
658480.0000   -4.15810
658520.0000   -5.41794
658560.0000   -4.13064
658600.0000   -4.56637
658640.0000   -3.29369
658680.0000   -4.55525
658720.0000   -4.19866
658760.0000   -4.03754
658800.0000   -4.76367
658840.0000   -5.00128
658880.0000   -3.53015
658920.0000   -4.90931
658960.0000   -4.06565
659000.0000   -5.28365
659040.0000   -4.39173
659080.0000   -5.27820
659120.0000   -4.32458
659160.0000   -3.86768
659200.0000   -4.77026
659240.0000   -4.61738
659280.0000   -5.08351
659320.0000   -3.57092
659360.0000   -3.97761
659400.0000   -4.53607
659440.0000   -5.03220
659480.0000   -4.21262
659520.0000   -4.74399
659560.0000   -4.87771
659600.0000   -5.18097
659640.0000   -4.32452
659680.0000   -3.44475
659720.0000   -4.26900
659760.0000   -4.84834
659800.0000   -5.03144
659840.0000   -4.31489
659880.0000   -3.86677
659920.0000   -4.91295
659960.0000   -4.80548
660000.0000   -4.75152
660040.0000   -4.75445
660080.0000   -4.23399
660120.0000   -4.40074
660160.0000   -5.58109
660200.0000   -4.83920
660240.0000   -4.89755
660280.0000   -4.51880
660320.0000   -4.01778
660360.0000   -3.50229
660400.0000   -5.00104
660440.0000   -4.83427
660480.0000   -4.31438
660520.0000   -4.68328
660560.0000   -3.62531
660600.0000   -4.38272
660640.0000   -4.72351
660680.0000   -4.77906
660720.0000   -5.27016
660760.0000   -5.13638
660800.0000   -4.44798
660840.0000   -5.25340
660880.0000   -4.03840
660920.0000   -3.99049
660960.0000   -3.97906
661000.0000   -4.29431
661040.0000   -4.78918
661080.0000   -5.66396
661120.0000   -5.46378
661160.0000   -5.73744
661200.0000   -5.56511
661240.0000   -4.25132
661280.0000   -5.24021
661320.0000   -5.16752
661360.0000   -5.20747
661400.0000   -5.41728
661440.0000   -5.56330
661480.0000   -5.78431
661520.0000   -5.69749
661560.0000   -5.19149
661600.0000   -5.04573
661640.0000   -5.04999
661680.0000   -5.12288
661720.0000   -5.38014
661760.0000   -6.31933
661800.0000   -5.68184
661840.0000   -4.99462
661880.0000   -4.84273
661920.0000   -5.56097
661960.0000   -6.32724
662000.0000   -5.39876
662040.0000   -4.98103
662080.0000   -4.95234
662120.0000   -4.88317
662160.0000   -5.07358
662200.0000   -4.00556
662240.0000   -5.14039
662280.0000   -4.96484
662320.0000   -4.45510
662360.0000   -4.17200
662400.0000   -4.97169
662440.0000   -3.91148
662480.0000   -4.41509
662520.0000   -3.74051
662560.0000   -4.39806
662600.0000   -4.09064
662640.0000   -5.47079
662680.0000   -4.26200
662720.0000   -4.56947
662760.0000   -4.79009
662800.0000   -3.71531
662840.0000   -3.85529
662880.0000   -4.29018
662920.0000   -5.10801
662960.0000   -4.95041
663000.0000   -4.21795
663040.0000   -3.78202
663080.0000   -4.59320
663120.0000   -4.45505
663160.0000   -4.00894
663200.0000   -3.49212
663240.0000   -3.54323
663280.0000   -3.58143
663320.0000   -4.36057
663360.0000   -3.87552
663400.0000   -3.73696
663440.0000   -3.98447
663480.0000   -4.70229
663520.0000   -4.48716
663560.0000   -4.24132
663600.0000   -5.62178
663640.0000   -4.89794
663680.0000   -4.41478
663720.0000   -4.94270
663760.0000   -5.27721
663800.0000   -5.52072
663840.0000   -4.45890
663880.0000   -4.36044
663920.0000   -4.68962
663960.0000   -4.63992
664000.0000   -3.93100
664040.0000   -4.63349
664080.0000   -4.81267
664120.0000   -4.87810
664160.0000   -4.22555
664200.0000   -4.38509
664240.0000   -4.48614
664280.0000   -5.48237
664320.0000   -4.35202
664360.0000   -4.00239
664400.0000   -3.46405
664440.0000   -3.40890
664480.0000   -3.48140
664520.0000   -3.79830
664560.0000   -4.96346
664600.0000   -4.63950
664640.0000   -3.60894
664680.0000   -4.14715
664720.0000   -4.18709
664760.0000   -4.07898
664800.0000   -4.33890
664840.0000   -4.72755
664880.0000   -4.29951
664920.0000   -3.87505
664960.0000   -3.42279
665000.0000   -3.95360
665040.0000   -3.80133
665080.0000   -2.58217
665120.0000   -2.04764
665160.0000   -2.55243
665200.0000   -3.54180
665240.0000   -3.25591
665280.0000   -3.93608
665320.0000   -3.67086
665360.0000   -3.07517
665400.0000   -3.55700
665440.0000   -3.28984
665480.0000   -3.27231
665520.0000   -2.89913
665560.0000   -3.74981
665600.0000   -3.61908
665640.0000   -3.71935
665680.0000   -3.76207
665720.0000   -4.03889
665760.0000   -3.62283
665800.0000   -4.17150
665840.0000   -3.48649
665880.0000   -3.80676
665920.0000   -4.20675
665960.0000   -4.29426
666000.0000   -4.54666
666040.0000   -4.94627
666080.0000   -4.88824
666120.0000   -5.29914
666160.0000   -4.33481
666200.0000   -5.07896
666240.0000   -4.66044
666280.0000   -5.23126
666320.0000   -5.31172
666360.0000   -5.09435
666400.0000   -4.76852
666440.0000   -5.22221
666480.0000   -4.73118
666520.0000   -5.27796
666560.0000   -4.88958
666600.0000   -4.47852
666640.0000   -4.51151
666680.0000   -3.42589
666720.0000   -3.67247
666760.0000   -4.96596
666800.0000   -4.82902
666840.0000   -5.08814
666880.0000   -5.15815
666920.0000   -5.45674
666960.0000   -5.25063
667000.0000   -5.35503
667040.0000   -4.51790
667080.0000   -5.88953
667120.0000   -5.84297
667160.0000   -4.54016
667200.0000   -4.48694
667240.0000   -5.44949
667280.0000   -4.81372
667320.0000   -5.35826
667360.0000   -5.34186
667400.0000   -4.31636
667440.0000   -4.46341
667480.0000   -4.29108
667520.0000   -4.96547
667560.0000   -5.14631
667600.0000   -5.14201
667640.0000   -5.95215
667680.0000   -6.40512
667720.0000   -5.45471
667760.0000   -5.58372
667800.0000   -5.95493
667840.0000   -4.80071
667880.0000   -4.99049
667920.0000   -4.40079
667960.0000   -4.23597
668000.0000   -4.39284
668040.0000   -3.61020
668080.0000   -3.88307
668120.0000   -4.50539
668160.0000   -5.01781
668200.0000   -4.53975
668240.0000   -4.95163
668280.0000   -4.91885
668320.0000   -4.75743
668360.0000   -3.81454
668400.0000   -3.36608
668440.0000   -2.39551
668480.0000   -2.60248
668520.0000   -3.97512
668560.0000   -3.63463
668600.0000   -3.75448
668640.0000   -3.31255
668680.0000   -4.15609
668720.0000   -3.76512
668760.0000   -3.57799
668800.0000   -3.13958
668840.0000   -4.03502
668880.0000   -3.06966
668920.0000   -3.43582
668960.0000   -4.72791
669000.0000   -4.55664
669040.0000   -4.12462
669080.0000   -3.76569
669120.0000   -3.72176
669160.0000   -2.80648
669200.0000   -4.23879
669240.0000   -4.12363
669280.0000   -4.76374
669320.0000   -4.37010
669360.0000   -3.54060
669400.0000   -3.99520
669440.0000   -4.46631
669480.0000   -4.30179
669520.0000   -4.23842
669560.0000   -4.31408
669600.0000   -3.74708
669640.0000   -3.97062
669680.0000   -3.98496
669720.0000   -3.52432
669760.0000   -3.86978
669800.0000   -4.68379
669840.0000   -3.48365
669880.0000   -4.50543
669920.0000   -3.98050
669960.0000   -4.23844
670000.0000   -4.79099
670040.0000   -4.15887
670080.0000   -3.47814
670120.0000   -4.68139
670160.0000   -3.88611
670200.0000   -4.49069
670240.0000   -3.43006
670280.0000   -3.28965
670320.0000   -4.22645
670360.0000   -4.14487
670400.0000   -4.18961
670440.0000   -3.78602
670480.0000   -3.86571
670520.0000   -4.01577
670560.0000   -4.50309
670600.0000   -4.26445
670640.0000   -4.28715
670680.0000   -4.05307
670720.0000   -3.27723
670760.0000   -4.29312
670800.0000   -3.41715
670840.0000   -3.52075
670880.0000   -3.60060
670920.0000   -3.36230
670960.0000   -3.16506
671000.0000   -3.70801
671040.0000   -4.24812
671080.0000   -3.83745
671120.0000   -3.67223
671160.0000   -3.53947
671200.0000   -3.71738
671240.0000   -3.83059
671280.0000   -3.58980
671320.0000   -4.40641
671360.0000   -4.60761
671400.0000   -4.25781
671440.0000   -4.50478
671480.0000   -4.49862
671520.0000   -4.58358
671560.0000   -4.26276
671600.0000   -4.04700
671640.0000   -4.34692
671680.0000   -4.13636
671720.0000   -4.25335
671760.0000   -4.65609
671800.0000   -3.82928
671840.0000   -4.54086
671880.0000   -4.59924
671920.0000   -3.74832
671960.0000   -4.07477
672000.0000   -3.93306
672040.0000   -3.88910
672080.0000   -3.45918
672120.0000   -3.61152
672160.0000   -4.15709
672200.0000   -3.82683
672240.0000   -3.89586
672280.0000   -3.96633
672320.0000   -3.95413
672360.0000   -4.77788
672400.0000   -4.37507
672440.0000   -3.67830
672480.0000   -4.03570
672520.0000   -3.74502
672560.0000   -4.48695
672600.0000   -4.36682
672640.0000   -4.21683
672680.0000   -3.51571
672720.0000   -3.10629
672760.0000   -4.43328
672800.0000   -3.63178
672840.0000   -4.50256
672880.0000   -4.05681
672920.0000   -3.00186
672960.0000   -3.72344
673000.0000   -4.13740
673040.0000   -4.10578
673080.0000   -4.75647
673120.0000   -5.26769
673160.0000   -5.46116
673200.0000   -5.04822
673240.0000   -5.17870
673280.0000   -3.78816
673320.0000   -3.89187
673360.0000   -4.13982
673400.0000   -4.08840
673440.0000   -4.27255
673480.0000   -4.69830
673520.0000   -5.75381
673560.0000   -4.67461
673600.0000   -5.47429
673640.0000   -4.91596
673680.0000   -4.49570
673720.0000   -4.40853
673760.0000   -4.40180
673800.0000   -5.02917
673840.0000   -4.64318
673880.0000   -4.15470
673920.0000   -3.78250
673960.0000   -4.51441
674000.0000   -5.26158
674040.0000   -4.05354
674080.0000   -4.65842
674120.0000   -4.92381
674160.0000   -4.31745
674200.0000   -4.17461
674240.0000   -4.29024
674280.0000   -4.32765
674320.0000   -4.29515
674360.0000   -4.67042
674400.0000   -4.22430
674440.0000   -4.30326
674480.0000   -4.77559
674520.0000   -5.06656
674560.0000   -4.65302
674600.0000   -5.04887
674640.0000   -4.77264
674680.0000   -5.00369
674720.0000   -4.37819
674760.0000   -4.64395
674800.0000   -5.26287
674840.0000   -4.07400
674880.0000   -4.64897
674920.0000   -4.25779
674960.0000   -4.94352
675000.0000   -4.66187
675040.0000   -4.79424
675080.0000   -4.44245
675120.0000   -4.59548
675160.0000   -4.44411
675200.0000   -4.02327
675240.0000   -4.04333
675280.0000   -4.13767
675320.0000   -4.19471
675360.0000   -4.29150
675400.0000   -4.45437
675440.0000   -4.50415
675480.0000   -4.32021
675520.0000   -4.64306
675560.0000   -3.98242
675600.0000   -4.31037
675640.0000   -4.69483
675680.0000   -4.65434
675720.0000   -5.04318
675760.0000   -4.92024
675800.0000   -5.13256
675840.0000   -4.51056
675880.0000   -5.11946
675920.0000   -4.75844
675960.0000   -4.88753
676000.0000   -5.08276
676040.0000   -5.21468
676080.0000   -4.82255
676120.0000   -5.07360
676160.0000   -4.79060
676200.0000   -4.77672
676240.0000   -4.07833
676280.0000   -4.05690
676320.0000   -4.45744
676360.0000   -4.21164
676400.0000   -5.17886
676440.0000   -4.16502
676480.0000   -4.64891
676520.0000   -4.16391
676560.0000   -4.21627
676600.0000   -4.91244
676640.0000   -4.12095
676680.0000   -5.04690
676720.0000   -5.45485
676760.0000   -4.46322
676800.0000   -5.15944
676840.0000   -5.21942
676880.0000   -4.49410
676920.0000   -4.58224
676960.0000   -5.02190
677000.0000   -5.48737
677040.0000   -5.70031
677080.0000   -5.26019
677120.0000   -5.46019
677160.0000   -5.27000
677200.0000   -5.46187
677240.0000   -5.70074
677280.0000   -5.44197
677320.0000   -5.51427
677360.0000   -5.54124
677400.0000   -4.92088
677440.0000   -5.20191
677480.0000   -4.87229
677520.0000   -5.07117
677560.0000   -4.06649
677600.0000   -3.94622
677640.0000   -5.25098
677680.0000   -5.58620
677720.0000   -5.41030
677760.0000   -4.64475
677800.0000   -4.01165
677840.0000   -5.45616
677880.0000   -5.80531
677920.0000   -4.59267
677960.0000   -4.68900
678000.0000   -4.21631
678040.0000   -4.33358
678080.0000   -3.51851
678120.0000   -5.24301
678160.0000   -5.01906
678200.0000   -5.92474
678240.0000   -4.55525
678280.0000   -4.08890
678320.0000   -4.67038
678360.0000   -4.37803
678400.0000   -4.25303
678440.0000   -3.98619
678480.0000   -3.64403
678520.0000   -4.74207
678560.0000   -4.88225
678600.0000   -4.63788
678640.0000   -4.86921
678680.0000   -4.66190
678720.0000   -4.07484
678760.0000   -4.64022
678800.0000   -5.21886
678840.0000   -4.88944
678880.0000   -4.90008
678920.0000   -4.63849
678960.0000   -4.72764
679000.0000   -5.12164
679040.0000   -4.52910
679080.0000   -4.19003
679120.0000   -4.45462
679160.0000   -4.62972
679200.0000   -4.57797
679240.0000   -4.68590
679280.0000   -4.60205
679320.0000   -4.53213
679360.0000   -4.40199
679400.0000   -3.76994
679440.0000   -3.77094
679480.0000   -4.62992
679520.0000   -4.41875
679560.0000   -5.00307
679600.0000   -5.14897
679640.0000   -5.08601
679680.0000   -4.98969
679720.0000   -4.31622
679760.0000   -4.28044
679800.0000   -4.35509
679840.0000   -4.63281
679880.0000   -4.96410
679920.0000   -4.54197
679960.0000   -4.25129
680000.0000   -4.19269
680040.0000   -4.79583
680080.0000   -4.58805
680120.0000   -3.81770
680160.0000   -4.83989
680200.0000   -4.42691
680240.0000   -4.97889
680280.0000   -4.03383
680320.0000   -5.14999
680360.0000   -4.58990
680400.0000   -5.41266
680440.0000   -4.31929
680480.0000   -5.18484
680520.0000   -4.82452
680560.0000   -4.72636
680600.0000   -4.00576
680640.0000   -4.34638
680680.0000   -3.94576
680720.0000   -5.10134
680760.0000   -3.94295
680800.0000   -4.46737
680840.0000   -4.92046
680880.0000   -5.72892
680920.0000   -4.62970
680960.0000   -5.03640
681000.0000   -4.55554
681040.0000   -4.40113
681080.0000   -4.42264
681120.0000   -4.23016
681160.0000   -4.65098
681200.0000   -5.57954
681240.0000   -4.35370
681280.0000   -4.70380
681320.0000   -4.65180
681360.0000   -4.73212
681400.0000   -5.54175
681440.0000   -4.34384
681480.0000   -4.70763
681520.0000   -4.29574
681560.0000   -4.28480
681600.0000   -3.52816
681640.0000   -4.45964
681680.0000   -3.01909
681720.0000   -4.12769
681760.0000   -4.38720
681800.0000   -4.54784
681840.0000   -3.90594
681880.0000   -4.90297
681920.0000   -4.22043
681960.0000   -4.91320
682000.0000   -4.45136
682040.0000   -4.30222
682080.0000   -5.43161
682120.0000   -3.86575
682160.0000   -4.90714
682200.0000   -5.42769
682240.0000   -4.73948
682280.0000   -4.51557
682320.0000   -5.29696
682360.0000   -5.33057
682400.0000   -5.22432
682440.0000   -4.18124
682480.0000   -4.33928
682520.0000   -5.51792
682560.0000   -4.87690
682600.0000   -4.74670
682640.0000   -4.15524
682680.0000   -4.35414
682720.0000   -4.80586
682760.0000   -4.70361
682800.0000   -4.13101
682840.0000   -4.32141
682880.0000   -4.07034
682920.0000   -5.27107
682960.0000   -4.65673
683000.0000   -5.86709
683040.0000   -4.68614
683080.0000   -5.38409
683120.0000   -4.89157
683160.0000   -4.80698
683200.0000   -5.47206
683240.0000   -4.96364
683280.0000   -5.48756
683320.0000   -4.71209
683360.0000   -5.55447
683400.0000   -5.09481
683440.0000   -4.70755
683480.0000   -5.27947
683520.0000   -4.19547
683560.0000   -5.00276
683600.0000   -4.91608
683640.0000   -5.12878
683680.0000   -4.93930
683720.0000   -5.20963
683760.0000   -5.19644
683800.0000   -5.04861
683840.0000   -4.08275
683880.0000   -4.55045
683920.0000   -6.05025
683960.0000   -4.86408
684000.0000   -4.57536
684040.0000   -4.83022
684080.0000   -4.32755
684120.0000   -4.21688
684160.0000   -4.03383
684200.0000   -4.61461
684240.0000   -5.58752
684280.0000   -5.33738
684320.0000   -5.21472
684360.0000   -4.96193
684400.0000   -3.85503
684440.0000   -4.49503
684480.0000   -5.22991
684520.0000   -4.09106
684560.0000   -4.18314
684600.0000   -5.80212
684640.0000   -5.63859
684680.0000   -5.10729
684720.0000   -5.78163
684760.0000   -5.48535
684800.0000   -4.94066
684840.0000   -3.76065
684880.0000   -4.39477
684920.0000   -3.74466
684960.0000   -3.68762
685000.0000   -4.06752
685040.0000   -4.36953
685080.0000   -4.46728
685120.0000   -4.66881
685160.0000   -4.68383
685200.0000   -4.40958
685240.0000   -4.09001
685280.0000   -4.66081
685320.0000   -4.69173
685360.0000   -4.79070
685400.0000   -4.14106
685440.0000   -4.23004
685480.0000   -4.93013
685520.0000   -4.07236
685560.0000   -4.42485
685600.0000   -4.44520
685640.0000   -3.58286
685680.0000   -3.74406
685720.0000   -3.83961
685760.0000   -4.15303
685800.0000   -4.42038
685840.0000   -4.95773
685880.0000   -4.61845
685920.0000   -4.16775
685960.0000   -4.29818
686000.0000   -4.83882
686040.0000   -4.84784
686080.0000   -4.68533
686120.0000   -4.52288
686160.0000   -4.89232
686200.0000   -5.47400
686240.0000   -4.74953
686280.0000   -5.38088
686320.0000   -5.30965
686360.0000   -5.16636
686400.0000   -4.85682
686440.0000   -4.17524
686480.0000   -5.21032
686520.0000   -4.64727
686560.0000   -4.42969
686600.0000   -4.96737
686640.0000   -4.92664
686680.0000   -5.25444
686720.0000   -4.12196
686760.0000   -3.58789
686800.0000   -3.90385
686840.0000   -4.66026
686880.0000   -4.24126
686920.0000   -4.34693
686960.0000   -3.34563
687000.0000   -3.44782
687040.0000   -4.59005
687080.0000   -3.84242
687120.0000   -4.82083
687160.0000   -4.60501
687200.0000   -4.15729
687240.0000   -4.89305
687280.0000   -5.20931
687320.0000   -3.75550
687360.0000   -4.71595
687400.0000   -4.07335
687440.0000   -4.26269
687480.0000   -4.95279
687520.0000   -5.48701
687560.0000   -4.69941
687600.0000   -3.77056
687640.0000   -4.65214
687680.0000   -5.23420
687720.0000   -4.13523
687760.0000   -4.62809
687800.0000   -5.46350
687840.0000   -4.43498
687880.0000   -4.17521
687920.0000   -4.54635
687960.0000   -4.26188
688000.0000   -3.83955
688040.0000   -3.70309
688080.0000   -4.28088
688120.0000   -4.61317
688160.0000   -4.10802
688200.0000   -4.22318
688240.0000   -3.54591
688280.0000   -4.59201
688320.0000   -3.36588
688360.0000   -3.63902
688400.0000   -4.42899
688440.0000   -3.88872
688480.0000   -3.07758
688520.0000   -4.00297
688560.0000   -4.21963
688600.0000   -3.65788
688640.0000   -2.84849
688680.0000   -3.62440
688720.0000   -4.09210
688760.0000   -4.32108
688800.0000   -4.44201
688840.0000   -4.35489
688880.0000   -3.66337
688920.0000   -4.36183
688960.0000   -3.96983
689000.0000   -4.64597
689040.0000   -4.07520
689080.0000   -4.33647
689120.0000   -4.28497
689160.0000   -4.45699
689200.0000   -3.86983
689240.0000   -4.62468
689280.0000   -4.44583
689320.0000   -4.15028
689360.0000   -3.65106
689400.0000   -4.39266
689440.0000   -3.67161
689480.0000   -3.50230
689520.0000   -3.20899
689560.0000   -4.05619
689600.0000   -3.66161
689640.0000   -3.99905
689680.0000   -3.78366
689720.0000   -4.95975
689760.0000   -4.72923
689800.0000   -4.87287
689840.0000   -4.38135
689880.0000   -3.17837
689920.0000   -4.05912
689960.0000   -3.91497
690000.0000   -4.17909
690040.0000   -5.23557
690080.0000   -4.49050
690120.0000   -4.06936
690160.0000   -4.40388
690200.0000   -3.72389
690240.0000   -4.97873
690280.0000   -4.56542
690320.0000   -3.93083
690360.0000   -4.25941
690400.0000   -4.31168
690440.0000   -4.94235
690480.0000   -4.24094
690520.0000   -4.86112
690560.0000   -3.75194
690600.0000   -4.52631
690640.0000   -4.28220
690680.0000   -4.53510
690720.0000   -3.75453
690760.0000   -4.73206
690800.0000   -4.35662
690840.0000   -4.31177
690880.0000   -3.83450
690920.0000   -4.47612
690960.0000   -4.22519
691000.0000   -4.50662
691040.0000   -3.48877
691080.0000   -4.18805
691120.0000   -4.06897
691160.0000   -5.05617
691200.0000   -4.36199
691240.0000   -4.80675
691280.0000   -3.94669
691320.0000   -3.71763
691360.0000   -4.81007
691400.0000   -4.33527
691440.0000   -5.40370
691480.0000   -4.69644
691520.0000   -4.92124
691560.0000   -4.75147
691600.0000   -4.30595
691640.0000   -4.14684
691680.0000   -4.33787
691720.0000   -4.49161
691760.0000   -3.89709
691800.0000   -5.37058
691840.0000   -4.85572
691880.0000   -4.87517
691920.0000   -4.39625
691960.0000   -5.23118
692000.0000   -5.51982
692040.0000   -4.34469
692080.0000   -5.08987
692120.0000   -4.23613
692160.0000   -4.22766
692200.0000   -4.42033
692240.0000   -4.74845
692280.0000   -4.23460
692320.0000   -5.10125
692360.0000   -3.44254
692400.0000   -4.33213
692440.0000   -4.07879
692480.0000   -4.76037
692520.0000   -4.78386
692560.0000   -5.49890
692600.0000   -5.73547
692640.0000   -5.90938
692680.0000   -5.14131
692720.0000   -4.65664
692760.0000   -5.31423
692800.0000   -5.47261
692840.0000   -5.41398
692880.0000   -4.71972
692920.0000   -5.07352
692960.0000   -4.79502
693000.0000   -4.75640
693040.0000   -5.51355
693080.0000   -5.39313
693120.0000   -5.95939
693160.0000   -4.87633
693200.0000   -4.54231
693240.0000   -4.40336
693280.0000   -4.18160
693320.0000   -4.40182
693360.0000   -3.98269
693400.0000   -5.28411
693440.0000   -3.90071
693480.0000   -4.25729
693520.0000   -4.84395
693560.0000   -5.09007
693600.0000   -4.80213
693640.0000   -5.14145
693680.0000   -4.39863
693720.0000   -5.40652
693760.0000   -4.97822
693800.0000   -4.41876
693840.0000   -5.04493
693880.0000   -5.17055
693920.0000   -4.81222
693960.0000   -4.83223
694000.0000   -4.72285
694040.0000   -4.32463
694080.0000   -4.28403
694120.0000   -4.35397
694160.0000   -4.26889
694200.0000   -3.82511
694240.0000   -3.74374
694280.0000   -4.19978
694320.0000   -4.76119
694360.0000   -4.41421
694400.0000   -3.97363
694440.0000   -4.53935
694480.0000   -4.36168
694520.0000   -4.41684
694560.0000   -5.19858
694600.0000   -4.74416
694640.0000   -5.00049
694680.0000   -5.02087
694720.0000   -5.32882
694760.0000   -5.08348
694800.0000   -4.99423
694840.0000   -4.82939
694880.0000   -5.24912
694920.0000   -4.77610
694960.0000   -5.18144
695000.0000   -4.38861
695040.0000   -4.28278
695080.0000   -4.18910
695120.0000   -4.01196
695160.0000   -5.02200
695200.0000   -4.63090
695240.0000   -4.76148
695280.0000   -4.46125
695320.0000   -4.59380
695360.0000   -4.59885
695400.0000   -4.39313
695440.0000   -4.57606
695480.0000   -4.81498
695520.0000   -6.04673
695560.0000   -5.61547
695600.0000   -4.58793
695640.0000   -4.93992
695680.0000   -4.27356
695720.0000   -3.85233
695760.0000   -3.96370
695800.0000   -4.97774
695840.0000   -3.80986
695880.0000   -4.90121
695920.0000   -4.81968
695960.0000   -5.25447
696000.0000   -5.39018
696040.0000   -4.92903
696080.0000   -5.26631
696120.0000   -5.66700
696160.0000   -5.37876
696200.0000   -5.11061
696240.0000   -4.68478
696280.0000   -5.08705
696320.0000   -4.90781
696360.0000   -5.34635
696400.0000   -4.76548
696440.0000   -5.17562
696480.0000   -5.45098
696520.0000   -4.81034
696560.0000   -5.67369
696600.0000   -5.28294
696640.0000   -5.80275
696680.0000   -5.07766
696720.0000   -4.75865
696760.0000   -5.35649
696800.0000   -3.87863
696840.0000   -4.13081
696880.0000   -3.81263
696920.0000   -3.75114
696960.0000   -5.79601
697000.0000   -4.97716
697040.0000   -4.71877
697080.0000   -5.53807
697120.0000   -5.07264
697160.0000   -5.31026
697200.0000   -4.52267
697240.0000   -4.18940
697280.0000   -4.42945
697320.0000   -4.85073
697360.0000   -4.74051
697400.0000   -5.50781
697440.0000   -5.14666
697480.0000   -3.95470
697520.0000   -3.02705
697560.0000   -3.26409
697600.0000   -4.46136
697640.0000   -4.29538
697680.0000   -3.97210
697720.0000   -4.57800
697760.0000   -4.61485
697800.0000   -4.68218
697840.0000   -4.68457
697880.0000   -3.99413
697920.0000   -4.03101
697960.0000   -4.43093
698000.0000   -3.55738
698040.0000   -3.92254
698080.0000   -4.28804
698120.0000   -5.37798
698160.0000   -5.40785
698200.0000   -4.89784
698240.0000   -5.06309
698280.0000   -4.75950
698320.0000   -4.63701
698360.0000   -5.25828
698400.0000   -5.31134
698440.0000   -5.26935
698480.0000   -3.54871
698520.0000   -4.37088
698560.0000   -4.67205
698600.0000   -5.22000
698640.0000   -4.90351
698680.0000   -4.63153
698720.0000   -4.01446
698760.0000   -4.73216
698800.0000   -5.64467
698840.0000   -5.78989
698880.0000   -5.31630
698920.0000   -4.93945
698960.0000   -5.84702
699000.0000   -4.90861
[truncated: 173,079 more chars]
